# Supplementary material for: Reduced proteasome activity in the aging brain results in ribosome stoichiometry loss and aggregation
Source: Mol Syst Biol. 2020 Jun 18;16(6):e9596. doi: 10.15252/msb.20209596 (PMC7301280; doi:10.15252/msb.20209596)
Supplement: Supplementary file 3 — Dataset EV1 [file MSB-16-e9596-s003.xlsx]

## Sheet: Description
Dataset EV1 related to Figure 1-6.
Experimental animals
Tab1. List of animals (N. furzeri) for transcriptome and proteome analysis
Tab2. List of animals (M. musculus) for protein aggregate analysis
Tab3. List of animals (N. furzeri) for protein aggregate analysis
Tab4. List of animals (N. furzeri) for SEC
Tab5. List of animals (N. furzeri) for proteasome activity assay
Tab6. List of animals (N. furzeri) for in vivo proteasome inhibition
Tab7. Mapping of N. furzeri genes to human orthologues

## Sheet: Tab1
Tab1. List of animals (N. furzeri) for transcriptome and proteome analysis
SPECIES	ANIMAL CODE TMT10-plex TAG	SEX	AGE (weeks post-hatching; wph)	PROTEOME AGING COMPARISON ADULT vs. YOUNG	PROTEOME AGING COMPARISON OLD vs. ADULT	STATUS
N. furzeri	126	M	5	YOUNG (denominator)		excluded from statistical analysis
N. furzeri	127N	M	5	YOUNG (denominator)
N. furzeri	127C	M	5	YOUNG (denominator)
N. furzeri	128N	M	5	YOUNG (denominator)
N. furzeri	128C	M	5	YOUNG (denominator)
N. furzeri	129N	M	12	ADULT (numerator)	ADULT (denominator)	excluded from statistical analysis
N. furzeri	129C	M	12	ADULT (numerator)	ADULT (denominator)
N. furzeri	130N	M	12	ADULT (numerator)	ADULT (denominator)
N. furzeri	130C	M	12	ADULT (numerator)	ADULT (denominator)
N. furzeri	131	M	12	ADULT (numerator)	ADULT (denominator)
N. furzeri	126	M	39		OLD (numerator)
N. furzeri	127N	M	39		OLD (numerator)
N. furzeri	127C	M	39		OLD (numerator)	excluded from statistical analysis
N. furzeri	128N	M	39		OLD (numerator)
N. furzeri	128C	M	39		OLD (numerator)

## Sheet: Tab2
Tab2. List of animals (M. musculus) for aggregate analysis
SPECIES	ANIMAL CODE	SEX	AGE (mo)	TOTAL PROTEOME COMPARISON PELLET vs. TH (Total Homogenate)	SDS-PAGE AGGREGATES QUANTIFICATION
M. musculus C57BL/6JRj	young	M	5		ü
M. musculus C57BL/6JRj	young	M	5		ü
M. musculus C57BL/6JRj	young	M	5		ü
M. musculus C57BL/6JRj	young	M	5		ü
M. musculus C57BL/6JRj	young	M	5		ü
M. musculus C57BL/6JRj	old	F	21	ü	ü
M. musculus C57BL/6JRj	old	F	21	ü	ü
M. musculus C57BL/6JRj	old	M	26	ü	ü
M. musculus C57BL/6JRj	old	M	26		ü
M. musculus C57BL/6JRj	old	M	26		ü

## Sheet: Tab3
Tab3. List of animals (N. furzeri) for aggregate analysis
SPECIES	ANIMAL CODE	AGE (wph)	TOTAL PROTEOME COMPARISON PELLET vs. TH (Total Homogenate)
N. furzeri	young	5	POOL 01
N. furzeri	young	5	POOL 01
N. furzeri	young	5	POOL 01
N. furzeri	young	5	POOL 01
N. furzeri	young	5	POOL 01
N. furzeri	young	5	POOL 02
N. furzeri	young	5	POOL 02
N. furzeri	young	5	POOL 02
N. furzeri	young	5	POOL 02
N. furzeri	young	5	POOL 02
N. furzeri	young	5	POOL 03
N. furzeri	young	5	POOL 03
N. furzeri	young	5	POOL 03
N. furzeri	young	5	POOL 03
N. furzeri	young	5	POOL 03
N. furzeri	young	5	POOL 04
N. furzeri	young	5	POOL 04
N. furzeri	young	5	POOL 04
N. furzeri	young	5	POOL 04
N. furzeri	young	5	POOL 04
N. furzeri	young	5	POOL 05
N. furzeri	young	5	POOL 05
N. furzeri	young	5	POOL 05
N. furzeri	young	5	POOL 05
N. furzeri	young	5	POOL 05
N. furzeri	old	30	POOL 01
N. furzeri	old	30	POOL 01
N. furzeri	old	30	POOL 01
N. furzeri	old	30	POOL 02
N. furzeri	old	30	POOL 02
N. furzeri	old	30	POOL 02
N. furzeri	old	30	POOL 03
N. furzeri	old	30	POOL 03
N. furzeri	old	30	POOL 04
N. furzeri	old	30	POOL 04
N. furzeri	old	30	POOL 04
N. furzeri	old	30	POOL 05
N. furzeri	old	30	POOL 05
N. furzeri	old	30	POOL 05

## Sheet: Tab4
Tab4. List of animals (N. furzeri) for SEC
SPECIES	ANIMAL CODE	SEX	AGE (wph)	SAMPLING
N. furzeri	young	F	5	POOL 01
N. furzeri	young	F	5	POOL 01
N. furzeri	young	F	5	POOL 01
N. furzeri	young	F	5	POOL 01
N. furzeri	young	F	5	POOL 01
N. furzeri	young	F	5	POOL 01
N. furzeri	young	F	5	POOL 01
N. furzeri	young	F	5	POOL 01
N. furzeri	young	M	5	POOL 01
N. furzeri	young	M	5	POOL 01
N. furzeri	young	M	5	POOL 01
N. furzeri	young	M	5	POOL 01
N. furzeri	young	M	5	POOL 01
N. furzeri	young	M	5	POOL 01
N. furzeri	young	M	5	POOL 01
N. furzeri	young	M	5	POOL 01
N. furzeri	young	F	5	POOL 02
N. furzeri	young	F	5	POOL 02
N. furzeri	young	F	5	POOL 02
N. furzeri	young	F	5	POOL 02
N. furzeri	young	F	5	POOL 02
N. furzeri	young	F	5	POOL 02
N. furzeri	young	F	5	POOL 02
N. furzeri	young	M	5	POOL 02
N. furzeri	young	M	5	POOL 02
N. furzeri	young	M	5	POOL 02
N. furzeri	young	M	5	POOL 02
N. furzeri	young	M	5	POOL 02
N. furzeri	young	M	5	POOL 02
N. furzeri	young	M	5	POOL 02
N. furzeri	old	F	39	POOL 01
N. furzeri	old	M	39	POOL 01
N. furzeri	old	F	39	POOL 02
N. furzeri	old	M	39	POOL 02

## Sheet: Tab5
Tab5. List of animals (N. furzeri) for proteasome activity measurement
SPECIES	ANIMAL CODE	SEX	AGE (wph)	SAMPLING
N. furzeri	young	M	5	POOL 01
N. furzeri	young	M	5	POOL 01
N. furzeri	young	M	5	POOL 01
N. furzeri	young	M	5	POOL 02
N. furzeri	young	M	5	POOL 02
N. furzeri	young	M	5	POOL 02
N. furzeri	young	M	5	POOL 03
N. furzeri	young	M	5	POOL 03
N. furzeri	young	M	5	POOL 03
N. furzeri	young	M	5	POOL 04
N. furzeri	young	M	5	POOL 04
N. furzeri	young	M	5	POOL 04
N. furzeri	young	M	5	POOL 05
N. furzeri	young	M	5	POOL 05
N. furzeri	young	M	5	POOL 05
N. furzeri	young	M	5	POOL 06
N. furzeri	young	M	5	POOL 06
N. furzeri	young	M	5	POOL 06
N. furzeri	adult	M	12	POOL 01
N. furzeri	adult	M	12	POOL 01
N. furzeri	adult	M	12	POOL 02
N. furzeri	adult	M	12	POOL 02
N. furzeri	adult	M	12	POOL 03
N. furzeri	adult	M	12	POOL 03
N. furzeri	adult	M	12	POOL 04
N. furzeri	adult	M	12	POOL 04
N. furzeri	old	M	39	POOL 01
N. furzeri	old	M	39	POOL 01
N. furzeri	old	M	39	POOL 02
N. furzeri	old	M	39	POOL 02
N. furzeri	old	M	39	POOL 03
N. furzeri	old	M	39	POOL 03
N. furzeri	old	M	39	POOL 04
N. furzeri	old	M	39	POOL 04

## Sheet: Tab6
Tab6. List of animals (N. furzeri) for in vivo proteasome inhibition
SPECIES	ANIMAL CODE	SEX	AGE (wph)	TREATMENT	PROTEASOME ACTIVITY	PROTEOME
N. furzeri	DMSO	F	12 to 14	DMSO	ü
N. furzeri	DMSO	F	12 to 14	DMSO	ü
N. furzeri	DMSO	F	12 to 14	DMSO	ü
N. furzeri	DMSO	F	12 to 14	DMSO	ü
N. furzeri	DMSO	M	12 to 14	DMSO	ü
N. furzeri	DMSO	M	12 to 14	DMSO	ü
N. furzeri	DMSO	M	12 to 14	DMSO	ü
N. furzeri	DMSO	M	12 to 14	DMSO	ü
N. furzeri	DMSO	F	12 to 14	DMSO		ü
N. furzeri	DMSO	F	12 to 14	DMSO		ü
N. furzeri	DMSO	F	12 to 14	DMSO		ü
N. furzeri	DMSO	F	12 to 14	DMSO		ü
N. furzeri	DMSO	F	12 to 14	DMSO		ü
N. furzeri	DMSO	M	12 to 14	DMSO		ü
N. furzeri	DMSO	M	12 to 14	DMSO		ü
N. furzeri	DMSO	M	12 to 14	DMSO		ü
N. furzeri	DMSO	M	12 to 14	DMSO		ü
N. furzeri	DMSO	M	12 to 14	DMSO		ü
N. furzeri	Bortezomib	F	12 to 14	Bortezomib 500µM	ü
N. furzeri	Bortezomib	F	12 to 14	Bortezomib 500µM	ü
N. furzeri	Bortezomib	F	12 to 14	Bortezomib 500µM	ü
N. furzeri	Bortezomib	F	12 to 14	Bortezomib 500µM	ü
N. furzeri	Bortezomib	M	12 to 14	Bortezomib 500µM	ü
N. furzeri	Bortezomib	M	12 to 14	Bortezomib 500µM	ü
N. furzeri	Bortezomib	M	12 to 14	Bortezomib 500µM	ü
N. furzeri	Bortezomib	M	12 to 14	Bortezomib 500µM	ü
N. furzeri	Bortezomib	F	12 to 14	Bortezomib 500µM		ü
N. furzeri	Bortezomib	F	12 to 14	Bortezomib 500µM		ü
N. furzeri	Bortezomib	F	12 to 14	Bortezomib 500µM		ü
N. furzeri	Bortezomib	F	12 to 14	Bortezomib 500µM		ü
N. furzeri	Bortezomib	F	12 to 14	Bortezomib 500µM		ü
N. furzeri	Bortezomib	F	12 to 14	Bortezomib 500µM		ü
N. furzeri	Bortezomib	M	12 to 14	Bortezomib 500µM		ü
N. furzeri	Bortezomib	M	12 to 14	Bortezomib 500µM		ü
N. furzeri	Bortezomib	M	12 to 14	Bortezomib 500µM		ü
N. furzeri	Bortezomib	M	12 to 14	Bortezomib 500µM		ü
N. furzeri	Carfilzomib	F	12 to 14	Carfilzomib 500µM	ü
N. furzeri	Carfilzomib	F	12 to 14	Carfilzomib 500µM	ü
N. furzeri	Carfilzomib	F	12 to 14	Carfilzomib 500µM	ü
N. furzeri	Carfilzomib	F	12 to 14	Carfilzomib 500µM	ü
N. furzeri	Carfilzomib	M	12 to 14	Carfilzomib 500µM	ü
N. furzeri	Carfilzomib	M	12 to 14	Carfilzomib 500µM	ü
N. furzeri	Carfilzomib	M	12 to 14	Carfilzomib 500µM	ü
N. furzeri	Carfilzomib	M	12 to 14	Carfilzomib 500µM	ü
N. furzeri	MG132	F	12 to 14	MG132 500µM	ü
N. furzeri	MG132	F	12 to 14	MG132 500µM	ü
N. furzeri	MG132	F	12 to 14	MG132 500µM	ü
N. furzeri	MG132	F	12 to 14	MG132 500µM	ü
N. furzeri	MG132	M	12 to 14	MG132 500µM	ü
N. furzeri	MG132	M	12 to 14	MG132 500µM	ü
N. furzeri	MG132	M	12 to 14	MG132 500µM	ü
N. furzeri	MG132	M	12 to 14	MG132 500µM	ü
N. furzeri	Marizomib	F	12 to 14	Marizomib 500µM	ü		swimming problem; sacrificed after 75h treatment; yellow liver
N. furzeri	Marizomib	F	12 to 14	Marizomib 500µM	ü
N. furzeri	Marizomib	F	12 to 14	Marizomib 500µM	ü
N. furzeri	Marizomib	F	12 to 14	Marizomib 500µM	ü
N. furzeri	Marizomib	M	12 to 14	Marizomib 500µM	ü		swimming problem; sacrificed after 75h treatment; yellow liver
N. furzeri	Marizomib	M	12 to 14	Marizomib 500µM	ü		swimming problem; sacrificed after 75h treatment; yellow liver
N. furzeri	Marizomib	M	12 to 14	Marizomib 500µM	ü		swimming problem; sacrificed after 75h treatment; yellow liver
N. furzeri	Marizomib	M	12 to 14	Marizomib 500µM	ü

## Sheet: Tab7
Tab7. Mapping of N.furzeri genes to human orthologues
Column1	Column2	Column3	Column4	Column5	Column6	Column7	Column8	Column9
Nfu.Gene.ID	Gene.symbol	Nfu.Protein.ID	Nfu.Transcript.ID	Nfu.CDS.ID	Ensembl.Drerio.Gene.ID	Notobranchius_gene_ID	Human_gene_ID	Human_gene_name
Nfu_g_1_003773	CU459095.1	Nfu_p_1_009269	Nfu_t_1_009269	Nfu_c_1_009269	ENSDARG00000086495	Nfu_p_1_009269	ENSG00000254656	RTL1
Nfu_g_1_003771	CLSTN2 (2 OF 2)	Nfu_p_1_009267	Nfu_t_1_009267	Nfu_c_1_009267	ENSDARG00000060637	Nfu_p_1_009267	ENSG00000158258	CLSTN2
Nfu_g_1_005626	SLC34A2B	Nfu_p_1_013601	Nfu_t_1_013601	Nfu_c_1_013601	ENSDARG00000036864	Nfu_p_1_013601	ENSG00000157765	SLC34A2
Nfu_g_1_005626	SLC34A2B	Nfu_p_1_013599	Nfu_t_1_013599	Nfu_c_1_013599	ENSDARG00000036864	Nfu_p_1_013599	ENSG00000157765	SLC34A2
Nfu_g_1_005626	SLC34A2B	Nfu_p_1_013600	Nfu_t_1_013600	Nfu_c_1_013600	ENSDARG00000036864	Nfu_p_1_013600	ENSG00000157765	SLC34A2
Nfu_g_1_005618	CABZ01079870.1	Nfu_p_1_013563	Nfu_t_1_013563	Nfu_c_1_013563	ENSDARG00000028784	Nfu_p_1_013563	ENSG00000091490	SEL1L3
Nfu_g_1_005618	CABZ01079870.1	Nfu_p_1_013562	Nfu_t_1_013562	Nfu_c_1_013562	ENSDARG00000028784	Nfu_p_1_013562	ENSG00000091490	SEL1L3
Nfu_g_1_005618	CABZ01079870.1	Nfu_p_1_013564	Nfu_t_1_013564	Nfu_c_1_013564	ENSDARG00000028784	Nfu_p_1_013564	ENSG00000091490	SEL1L3
Nfu_g_1_005618	CABZ01079870.1	Nfu_p_1_013565	Nfu_t_1_013565	Nfu_c_1_013565	ENSDARG00000028784	Nfu_p_1_013565	ENSG00000091490	SEL1L3
Nfu_g_1_005618	CABZ01079870.1	Nfu_p_1_013566	Nfu_t_1_013566	Nfu_c_1_013566	ENSDARG00000028784	Nfu_p_1_013566	ENSG00000091490	SEL1L3
Nfu_g_1_005627	PSMB11 (2 OF 2)	Nfu_p_1_013602	Nfu_t_1_013602	Nfu_c_1_013602	ENSDARG00000078253	Nfu_p_1_013602	ENSG00000204264	PSMB8
Nfu_g_1_005617	CDH24 (2 OF 2)	Nfu_p_1_013559	Nfu_t_1_013559	Nfu_c_1_013559	ENSDARG00000077996	Nfu_p_1_013559	ENSG00000140937	CDH11
Nfu_g_1_005617	CDH24 (2 OF 2)	Nfu_p_1_013560	Nfu_t_1_013560	Nfu_c_1_013560	ENSDARG00000077996	Nfu_p_1_013560	ENSG00000140937	CDH11
Nfu_g_1_005617	CDH24 (2 OF 2)	Nfu_p_1_013561	Nfu_t_1_013561	Nfu_c_1_013561	ENSDARG00000077996	Nfu_p_1_013561	ENSG00000140937	CDH11
Nfu_g_1_005617	CDH24 (2 OF 2)	Nfu_p_1_013558	Nfu_t_1_013558	Nfu_c_1_013558	ENSDARG00000077996	Nfu_p_1_013558	ENSG00000140937	CDH11
Nfu_g_1_005617	CDH24 (2 OF 2)	Nfu_p_1_013556	Nfu_t_1_013556	Nfu_c_1_013556	ENSDARG00000077996	Nfu_p_1_013556	ENSG00000140937	CDH11
Nfu_g_1_005617	CDH24 (2 OF 2)	Nfu_p_1_013557	Nfu_t_1_013557	Nfu_c_1_013557	ENSDARG00000077996	Nfu_p_1_013557	ENSG00000140937	CDH11
Nfu_g_1_005632	REPS2	Nfu_p_1_013607	Nfu_t_1_013607	Nfu_c_1_013607	ENSDARG00000076768	Nfu_p_1_013607	ENSG00000169891	REPS2
Nfu_g_1_005632	REPS2	Nfu_p_1_013608	Nfu_t_1_013608	Nfu_c_1_013608	ENSDARG00000076768	Nfu_p_1_013608	ENSG00000169891	REPS2
Nfu_g_1_005624	CHD1L	Nfu_p_1_013592	Nfu_t_1_013592	Nfu_c_1_013592	ENSDARG00000015471	Nfu_p_1_013592	ENSG00000131778	CHD1L
Nfu_g_1_005624	CHD1L	Nfu_p_1_013591	Nfu_t_1_013591	Nfu_c_1_013591	ENSDARG00000015471	Nfu_p_1_013591	ENSG00000131778	CHD1L
Nfu_g_1_005624	CHD1L	Nfu_p_1_013593	Nfu_t_1_013593	Nfu_c_1_013593	ENSDARG00000015471	Nfu_p_1_013593	ENSG00000131778	CHD1L
Nfu_g_1_005633	TMEM45A	Nfu_p_1_013609	Nfu_t_1_013609	Nfu_c_1_013609	ENSDARG00000070743	Nfu_p_1_013609	ENSG00000151715	TMEM45B
Nfu_g_1_005621	SFT2D2 (2 OF 2)	Nfu_p_1_013583	Nfu_t_1_013583	Nfu_c_1_013583	ENSDARG00000071159	Nfu_p_1_013583	ENSG00000213064	SFT2D2
Nfu_g_1_005621	SFT2D2 (2 OF 2)	Nfu_p_1_013584	Nfu_t_1_013584	Nfu_c_1_013584	ENSDARG00000071159	Nfu_p_1_013584	ENSG00000213064	SFT2D2
Nfu_g_1_005623	RAI2	Nfu_p_1_013590	Nfu_t_1_013590	Nfu_c_1_013590	ENSDARG00000077251	Nfu_p_1_013590	ENSG00000131831	RAI2
Nfu_g_1_005623	RAI2	Nfu_p_1_013589	Nfu_t_1_013589	Nfu_c_1_013589	ENSDARG00000077251	Nfu_p_1_013589	ENSG00000131831	RAI2
Nfu_g_1_005620	CDKL5 (1 OF 2)	Nfu_p_1_013580	Nfu_t_1_013580	Nfu_c_1_013580	ENSDARG00000015240	Nfu_p_1_013580	ENSG00000008086	CDKL5
Nfu_g_1_005625	SCML2 (3 OF 3)	Nfu_p_1_013595	Nfu_t_1_013595	Nfu_c_1_013595	ENSDARG00000012949	Nfu_p_1_013595	ENSG00000102098	SCML2
Nfu_g_1_005625	SCML2 (3 OF 3)	Nfu_p_1_013596	Nfu_t_1_013596	Nfu_c_1_013596	ENSDARG00000012949	Nfu_p_1_013596	ENSG00000102098	SCML2
Nfu_g_1_005625	SCML2 (3 OF 3)	Nfu_p_1_013598	Nfu_t_1_013598	Nfu_c_1_013598	ENSDARG00000012949	Nfu_p_1_013598	ENSG00000102098	SCML2
Nfu_g_1_005625	SCML2 (3 OF 3)	Nfu_p_1_013594	Nfu_t_1_013594	Nfu_c_1_013594	ENSDARG00000012949	Nfu_p_1_013594	ENSG00000102098	SCML2
Nfu_g_1_005625	SCML2 (3 OF 3)	Nfu_p_1_013597	Nfu_t_1_013597	Nfu_c_1_013597	ENSDARG00000012949	Nfu_p_1_013597	ENSG00000102098	SCML2
Nfu_g_1_005620	CDKL5 (1 OF 2)	Nfu_p_1_013573	Nfu_t_1_013573	Nfu_c_1_013573	ENSDARG00000015240	Nfu_p_1_013573	ENSG00000008086	CDKL5
Nfu_g_1_005620	CDKL5 (1 OF 2)	Nfu_p_1_013574	Nfu_t_1_013574	Nfu_c_1_013574	ENSDARG00000015240	Nfu_p_1_013574	ENSG00000008086	CDKL5
Nfu_g_1_005620	CDKL5 (1 OF 2)	Nfu_p_1_013578	Nfu_t_1_013578	Nfu_c_1_013578	ENSDARG00000015240	Nfu_p_1_013578	ENSG00000008086	CDKL5
Nfu_g_1_005620	CDKL5 (1 OF 2)	Nfu_p_1_013577	Nfu_t_1_013577	Nfu_c_1_013577	ENSDARG00000015240	Nfu_p_1_013577	ENSG00000008086	CDKL5
Nfu_g_1_005620	CDKL5 (1 OF 2)	Nfu_p_1_013582	Nfu_t_1_013582	Nfu_c_1_013582	ENSDARG00000015240	Nfu_p_1_013582	ENSG00000008086	CDKL5
Nfu_g_1_005620	CDKL5 (1 OF 2)	Nfu_p_1_013579	Nfu_t_1_013579	Nfu_c_1_013579	ENSDARG00000015240	Nfu_p_1_013579	ENSG00000008086	CDKL5
Nfu_g_1_005620	CDKL5 (1 OF 2)	Nfu_p_1_013581	Nfu_t_1_013581	Nfu_c_1_013581	ENSDARG00000015240	Nfu_p_1_013581	ENSG00000008086	CDKL5
Nfu_g_1_005620	CDKL5 (1 OF 2)	Nfu_p_1_013575	Nfu_t_1_013575	Nfu_c_1_013575	ENSDARG00000015240	Nfu_p_1_013575	ENSG00000008086	CDKL5
Nfu_g_1_005620	CDKL5 (1 OF 2)	Nfu_p_1_013576	Nfu_t_1_013576	Nfu_c_1_013576	ENSDARG00000015240	Nfu_p_1_013576	ENSG00000008086	CDKL5
Nfu_g_1_005622	RS1 (1 OF 2)	Nfu_p_1_013588	Nfu_t_1_013588	Nfu_c_1_013588	ENSDARG00000027236	Nfu_p_1_013588	ENSG00000102104	RS1
Nfu_g_1_005622	RS1 (1 OF 2)	Nfu_p_1_013587	Nfu_t_1_013587	Nfu_c_1_013587	ENSDARG00000027236	Nfu_p_1_013587	ENSG00000102104	RS1
Nfu_g_1_005622	RS1 (1 OF 2)	Nfu_p_1_013586	Nfu_t_1_013586	Nfu_c_1_013586	ENSDARG00000027236	Nfu_p_1_013586	ENSG00000102104	RS1
Nfu_g_1_005622	RS1 (1 OF 2)	Nfu_p_1_013585	Nfu_t_1_013585	Nfu_c_1_013585	ENSDARG00000027236	Nfu_p_1_013585	ENSG00000102104	RS1
Nfu_g_1_005629	SHROOM2 (1 OF 3)	Nfu_p_1_013604	Nfu_t_1_013604	Nfu_c_1_013604	ENSDARG00000076416	Nfu_p_1_013604	ENSG00000146950	SHROOM2
Nfu_g_1_005628	CABZ01007930.1	Nfu_p_1_013603	Nfu_t_1_013603	Nfu_c_1_013603	ENSDARG00000087805	Nfu_p_1_013603	ENSG00000234469	CLDN34
Nfu_g_1_005616	WWC3	Nfu_p_1_013555	Nfu_t_1_013555	Nfu_c_1_013555	ENSDARG00000061654	Nfu_p_1_013555	ENSG00000047644	WWC3
Nfu_g_1_017982	GTSE1	Nfu_p_1_043048	Nfu_t_1_043048	Nfu_c_1_043048	ENSDARG00000013719	Nfu_p_1_043048	ENSG00000075218	GTSE1
Nfu_g_1_017982	GTSE1	Nfu_p_1_043053	Nfu_t_1_043053	Nfu_c_1_043053	ENSDARG00000013719	Nfu_p_1_043053	ENSG00000075218	GTSE1
Nfu_g_1_017982	GTSE1	Nfu_p_1_043051	Nfu_t_1_043051	Nfu_c_1_043051	ENSDARG00000013719	Nfu_p_1_043051	ENSG00000075218	GTSE1
Nfu_g_1_017982	GTSE1	Nfu_p_1_043052	Nfu_t_1_043052	Nfu_c_1_043052	ENSDARG00000013719	Nfu_p_1_043052	ENSG00000075218	GTSE1
Nfu_g_1_017982	GTSE1	Nfu_p_1_043050	Nfu_t_1_043050	Nfu_c_1_043050	ENSDARG00000013719	Nfu_p_1_043050	ENSG00000075218	GTSE1
Nfu_g_1_017982	GTSE1	Nfu_p_1_043047	Nfu_t_1_043047	Nfu_c_1_043047	ENSDARG00000013719	Nfu_p_1_043047	ENSG00000075218	GTSE1
Nfu_g_1_017982	GTSE1	Nfu_p_1_043054	Nfu_t_1_043054	Nfu_c_1_043054	ENSDARG00000013719	Nfu_p_1_043054	ENSG00000075218	GTSE1
Nfu_g_1_017982	GTSE1	Nfu_p_1_043046	Nfu_t_1_043046	Nfu_c_1_043046	ENSDARG00000013719	Nfu_p_1_043046	ENSG00000075218	GTSE1
Nfu_g_1_017982	GTSE1	Nfu_p_1_043049	Nfu_t_1_043049	Nfu_c_1_043049	ENSDARG00000013719	Nfu_p_1_043049	ENSG00000075218	GTSE1
Nfu_g_1_017985	MC6AST3	Nfu_p_1_043059	Nfu_t_1_043059	Nfu_c_1_043059	ENSDARG00000052578	Nfu_p_1_043059	ENSG00000188886	ASTL
Nfu_g_1_017983	ATP2B1B	Nfu_p_1_043055	Nfu_t_1_043055	Nfu_c_1_043055	ENSDARG00000007788	Nfu_p_1_043055	ENSG00000070961	ATP2B1
Nfu_g_1_017990	BET1L	Nfu_p_1_043070	Nfu_t_1_043070	Nfu_c_1_043070	ENSDARG00000032037	Nfu_p_1_043070	ENSG00000177951	BET1L
Nfu_g_1_017981	DEAF1	Nfu_p_1_043045	Nfu_t_1_043045	Nfu_c_1_043045	ENSDARG00000088844	Nfu_p_1_043045	ENSG00000177030	DEAF1
Nfu_g_1_017989	DRD4 (2 OF 4)	Nfu_p_1_043069	Nfu_t_1_043069	Nfu_c_1_043069	ENSDARG00000035820	Nfu_p_1_043069	ENSG00000069696	DRD4
Nfu_g_1_017991	GRAMD4	Nfu_p_1_043071	Nfu_t_1_043071	Nfu_c_1_043071	ENSDARG00000069171	Nfu_p_1_043071	ENSG00000075240	GRAMD4
Nfu_g_1_017978	CERK (1 OF 2)	Nfu_p_1_043040	Nfu_t_1_043040	Nfu_c_1_043040	ENSDARG00000069169	Nfu_p_1_043040	ENSG00000100422	CERK
Nfu_g_1_017984	OLA.10274	Nfu_p_1_043058	Nfu_t_1_043058	Nfu_c_1_043058	ENSDARG00000042130	Nfu_p_1_043058	ENSG00000146707	POMZP3
Nfu_g_1_017984	OLA.10274	Nfu_p_1_043057	Nfu_t_1_043057	Nfu_c_1_043057	ENSDARG00000042130	Nfu_p_1_043057	ENSG00000146707	POMZP3
Nfu_g_1_017984	OLA.10274	Nfu_p_1_043056	Nfu_t_1_043056	Nfu_c_1_043056	ENSDARG00000042130	Nfu_p_1_043056	ENSG00000146707	POMZP3
Nfu_g_1_017987	FAM19A5 (2 OF 2)	Nfu_p_1_043066	Nfu_t_1_043066	Nfu_c_1_043066	ENSDARG00000045608	Nfu_p_1_043066	ENSG00000219438	FAM19A5
Nfu_g_1_017986	BRD1 (2 OF 2)	Nfu_p_1_043061	Nfu_t_1_043061	Nfu_c_1_043061	ENSDARG00000051798	Nfu_p_1_043061	ENSG00000100425	BRD1
Nfu_g_1_017986	BRD1 (2 OF 2)	Nfu_p_1_043060	Nfu_t_1_043060	Nfu_c_1_043060	ENSDARG00000051798	Nfu_p_1_043060	ENSG00000100425	BRD1
Nfu_g_1_017986	BRD1 (2 OF 2)	Nfu_p_1_043062	Nfu_t_1_043062	Nfu_c_1_043062	ENSDARG00000051798	Nfu_p_1_043062	ENSG00000100425	BRD1
Nfu_g_1_017986	BRD1 (2 OF 2)	Nfu_p_1_043063	Nfu_t_1_043063	Nfu_c_1_043063	ENSDARG00000051798	Nfu_p_1_043063	ENSG00000100425	BRD1
Nfu_g_1_017986	BRD1 (2 OF 2)	Nfu_p_1_043064	Nfu_t_1_043064	Nfu_c_1_043064	ENSDARG00000051798	Nfu_p_1_043064	ENSG00000100425	BRD1
Nfu_g_1_017986	BRD1 (2 OF 2)	Nfu_p_1_043065	Nfu_t_1_043065	Nfu_c_1_043065	ENSDARG00000051798	Nfu_p_1_043065	ENSG00000100425	BRD1
Nfu_g_1_002231	POU4F2	Nfu_p_1_005583	Nfu_t_1_005583	Nfu_c_1_005583	ENSDARG00000069737	Nfu_p_1_005583	ENSG00000151615	POU4F2
Nfu_g_1_002230	CDH8	Nfu_p_1_005582	Nfu_t_1_005582	Nfu_c_1_005582	ENSDARG00000037478	Nfu_p_1_005582	ENSG00000150394	CDH8
Nfu_g_1_002230	CDH8	Nfu_p_1_005581	Nfu_t_1_005581	Nfu_c_1_005581	ENSDARG00000037478	Nfu_p_1_005581	ENSG00000150394	CDH8
Nfu_g_1_006992	USP46	Nfu_p_1_016917	Nfu_t_1_016917	Nfu_c_1_016917	ENSDARG00000045343	Nfu_p_1_016917	ENSG00000109189	USP46
Nfu_g_1_006985	SPATA18	Nfu_p_1_016894	Nfu_t_1_016894	Nfu_c_1_016894	ENSDARG00000052343	Nfu_p_1_016894	ENSG00000163071	SPATA18
Nfu_g_1_006984	SGCB	Nfu_p_1_016892	Nfu_t_1_016892	Nfu_c_1_016892	ENSDARG00000052341	Nfu_p_1_016892	ENSG00000163069	SGCB
Nfu_g_1_006984	SGCB	Nfu_p_1_016893	Nfu_t_1_016893	Nfu_c_1_016893	ENSDARG00000052341	Nfu_p_1_016893	ENSG00000163069	SGCB
Nfu_g_1_006990	CT583700.1	Nfu_p_1_016905	Nfu_t_1_016905	Nfu_c_1_016905	ENSDARG00000090579	Nfu_p_1_016905	ENSG00000130508	PXDN
Nfu_g_1_006990	CT583700.1	Nfu_p_1_016907	Nfu_t_1_016907	Nfu_c_1_016907	ENSDARG00000090579	Nfu_p_1_016907	ENSG00000130508	PXDN
Nfu_g_1_006990	CT583700.1	Nfu_p_1_016906	Nfu_t_1_016906	Nfu_c_1_016906	ENSDARG00000090579	Nfu_p_1_016906	ENSG00000130508	PXDN
Nfu_g_1_006990	CT583700.1	Nfu_p_1_016908	Nfu_t_1_016908	Nfu_c_1_016908	ENSDARG00000090579	Nfu_p_1_016908	ENSG00000130508	PXDN
Nfu_g_1_006986	DCUN1D4	Nfu_p_1_016896	Nfu_t_1_016896	Nfu_c_1_016896	ENSDARG00000092394	Nfu_p_1_016896	ENSG00000109184	DCUN1D4
Nfu_g_1_006986	DCUN1D4	Nfu_p_1_016895	Nfu_t_1_016895	Nfu_c_1_016895	ENSDARG00000092394	Nfu_p_1_016895	ENSG00000109184	DCUN1D4
Nfu_g_1_006986	DCUN1D4	Nfu_p_1_016897	Nfu_t_1_016897	Nfu_c_1_016897	ENSDARG00000092394	Nfu_p_1_016897	ENSG00000109184	DCUN1D4
Nfu_g_1_006986	DCUN1D4	Nfu_p_1_016899	Nfu_t_1_016899	Nfu_c_1_016899	ENSDARG00000092394	Nfu_p_1_016899	ENSG00000109184	DCUN1D4
Nfu_g_1_006986	DCUN1D4	Nfu_p_1_016898	Nfu_t_1_016898	Nfu_c_1_016898	ENSDARG00000092394	Nfu_p_1_016898	ENSG00000109184	DCUN1D4
Nfu_g_1_006983	FRYL	Nfu_p_1_016866	Nfu_t_1_016866	Nfu_c_1_016866	ENSDARG00000040001	Nfu_p_1_016866	ENSG00000075539	FRYL
Nfu_g_1_006983	FRYL	Nfu_p_1_016867	Nfu_t_1_016867	Nfu_c_1_016867	ENSDARG00000040001	Nfu_p_1_016867	ENSG00000075539	FRYL
Nfu_g_1_006983	FRYL	Nfu_p_1_016870	Nfu_t_1_016870	Nfu_c_1_016870	ENSDARG00000040001	Nfu_p_1_016870	ENSG00000075539	FRYL
Nfu_g_1_006983	FRYL	Nfu_p_1_016871	Nfu_t_1_016871	Nfu_c_1_016871	ENSDARG00000040001	Nfu_p_1_016871	ENSG00000075539	FRYL
Nfu_g_1_006983	FRYL	Nfu_p_1_016874	Nfu_t_1_016874	Nfu_c_1_016874	ENSDARG00000040001	Nfu_p_1_016874	ENSG00000075539	FRYL
Nfu_g_1_006983	FRYL	Nfu_p_1_016875	Nfu_t_1_016875	Nfu_c_1_016875	ENSDARG00000040001	Nfu_p_1_016875	ENSG00000075539	FRYL
Nfu_g_1_006983	FRYL	Nfu_p_1_016881	Nfu_t_1_016881	Nfu_c_1_016881	ENSDARG00000040001	Nfu_p_1_016881	ENSG00000075539	FRYL
Nfu_g_1_006983	FRYL	Nfu_p_1_016882	Nfu_t_1_016882	Nfu_c_1_016882	ENSDARG00000040001	Nfu_p_1_016882	ENSG00000075539	FRYL
Nfu_g_1_006983	FRYL	Nfu_p_1_016862	Nfu_t_1_016862	Nfu_c_1_016862	ENSDARG00000040001	Nfu_p_1_016862	ENSG00000075539	FRYL
Nfu_g_1_006983	FRYL	Nfu_p_1_016863	Nfu_t_1_016863	Nfu_c_1_016863	ENSDARG00000040001	Nfu_p_1_016863	ENSG00000075539	FRYL
Nfu_g_1_006983	FRYL	Nfu_p_1_016864	Nfu_t_1_016864	Nfu_c_1_016864	ENSDARG00000040001	Nfu_p_1_016864	ENSG00000075539	FRYL
Nfu_g_1_006983	FRYL	Nfu_p_1_016865	Nfu_t_1_016865	Nfu_c_1_016865	ENSDARG00000040001	Nfu_p_1_016865	ENSG00000075539	FRYL
Nfu_g_1_006983	FRYL	Nfu_p_1_016890	Nfu_t_1_016890	Nfu_c_1_016890	ENSDARG00000040001	Nfu_p_1_016890	ENSG00000075539	FRYL
Nfu_g_1_006983	FRYL	Nfu_p_1_016891	Nfu_t_1_016891	Nfu_c_1_016891	ENSDARG00000040001	Nfu_p_1_016891	ENSG00000075539	FRYL
Nfu_g_1_006983	FRYL	Nfu_p_1_016868	Nfu_t_1_016868	Nfu_c_1_016868	ENSDARG00000040001	Nfu_p_1_016868	ENSG00000075539	FRYL
Nfu_g_1_006983	FRYL	Nfu_p_1_016869	Nfu_t_1_016869	Nfu_c_1_016869	ENSDARG00000040001	Nfu_p_1_016869	ENSG00000075539	FRYL
Nfu_g_1_006983	FRYL	Nfu_p_1_016872	Nfu_t_1_016872	Nfu_c_1_016872	ENSDARG00000040001	Nfu_p_1_016872	ENSG00000075539	FRYL
Nfu_g_1_006983	FRYL	Nfu_p_1_016873	Nfu_t_1_016873	Nfu_c_1_016873	ENSDARG00000040001	Nfu_p_1_016873	ENSG00000075539	FRYL
Nfu_g_1_006983	FRYL	Nfu_p_1_016876	Nfu_t_1_016876	Nfu_c_1_016876	ENSDARG00000040001	Nfu_p_1_016876	ENSG00000075539	FRYL
Nfu_g_1_006983	FRYL	Nfu_p_1_016877	Nfu_t_1_016877	Nfu_c_1_016877	ENSDARG00000040001	Nfu_p_1_016877	ENSG00000075539	FRYL
Nfu_g_1_006983	FRYL	Nfu_p_1_016883	Nfu_t_1_016883	Nfu_c_1_016883	ENSDARG00000040001	Nfu_p_1_016883	ENSG00000075539	FRYL
Nfu_g_1_006983	FRYL	Nfu_p_1_016885	Nfu_t_1_016885	Nfu_c_1_016885	ENSDARG00000040001	Nfu_p_1_016885	ENSG00000075539	FRYL
Nfu_g_1_006983	FRYL	Nfu_p_1_016880	Nfu_t_1_016880	Nfu_c_1_016880	ENSDARG00000040001	Nfu_p_1_016880	ENSG00000075539	FRYL
Nfu_g_1_006983	FRYL	Nfu_p_1_016878	Nfu_t_1_016878	Nfu_c_1_016878	ENSDARG00000040001	Nfu_p_1_016878	ENSG00000075539	FRYL
Nfu_g_1_006983	FRYL	Nfu_p_1_016879	Nfu_t_1_016879	Nfu_c_1_016879	ENSDARG00000040001	Nfu_p_1_016879	ENSG00000075539	FRYL
Nfu_g_1_006983	FRYL	Nfu_p_1_016886	Nfu_t_1_016886	Nfu_c_1_016886	ENSDARG00000040001	Nfu_p_1_016886	ENSG00000075539	FRYL
Nfu_g_1_006983	FRYL	Nfu_p_1_016887	Nfu_t_1_016887	Nfu_c_1_016887	ENSDARG00000040001	Nfu_p_1_016887	ENSG00000075539	FRYL
Nfu_g_1_006983	FRYL	Nfu_p_1_016888	Nfu_t_1_016888	Nfu_c_1_016888	ENSDARG00000040001	Nfu_p_1_016888	ENSG00000075539	FRYL
Nfu_g_1_006983	FRYL	Nfu_p_1_016884	Nfu_t_1_016884	Nfu_c_1_016884	ENSDARG00000040001	Nfu_p_1_016884	ENSG00000075539	FRYL
Nfu_g_1_006983	FRYL	Nfu_p_1_016889	Nfu_t_1_016889	Nfu_c_1_016889	ENSDARG00000040001	Nfu_p_1_016889	ENSG00000075539	FRYL
Nfu_g_1_006988	ZAR1	Nfu_p_1_016903	Nfu_t_1_016903	Nfu_c_1_016903	ENSDARG00000019706	Nfu_p_1_016903	ENSG00000182223	ZAR1
Nfu_g_1_006993	SLC10A4	Nfu_p_1_016918	Nfu_t_1_016918	Nfu_c_1_016918	ENSDARG00000009131	Nfu_p_1_016918	ENSG00000145248	SLC10A4
Nfu_g_1_006987	SLAIN2	Nfu_p_1_016901	Nfu_t_1_016901	Nfu_c_1_016901	ENSDARG00000032114	Nfu_p_1_016901	ENSG00000109171	SLAIN2
Nfu_g_1_006987	SLAIN2	Nfu_p_1_016900	Nfu_t_1_016900	Nfu_c_1_016900	ENSDARG00000032114	Nfu_p_1_016900	ENSG00000109171	SLAIN2
Nfu_g_1_006987	SLAIN2	Nfu_p_1_016902	Nfu_t_1_016902	Nfu_c_1_016902	ENSDARG00000032114	Nfu_p_1_016902	ENSG00000109171	SLAIN2
Nfu_g_1_006994	ANAPC4	Nfu_p_1_016919	Nfu_t_1_016919	Nfu_c_1_016919	ENSDARG00000032237	Nfu_p_1_016919	ENSG00000053900	ANAPC4
Nfu_g_1_006994	ANAPC4	Nfu_p_1_016920	Nfu_t_1_016920	Nfu_c_1_016920	ENSDARG00000032237	Nfu_p_1_016920	ENSG00000053900	ANAPC4
Nfu_g_1_006991	PALLD	Nfu_p_1_016912	Nfu_t_1_016912	Nfu_c_1_016912	ENSDARG00000040009	Nfu_p_1_016912	ENSG00000129116	PALLD
Nfu_g_1_006991	PALLD	Nfu_p_1_016914	Nfu_t_1_016914	Nfu_c_1_016914	ENSDARG00000040009	Nfu_p_1_016914	ENSG00000129116	PALLD
Nfu_g_1_006991	PALLD	Nfu_p_1_016910	Nfu_t_1_016910	Nfu_c_1_016910	ENSDARG00000040009	Nfu_p_1_016910	ENSG00000129116	PALLD
Nfu_g_1_006991	PALLD	Nfu_p_1_016916	Nfu_t_1_016916	Nfu_c_1_016916	ENSDARG00000040009	Nfu_p_1_016916	ENSG00000129116	PALLD
Nfu_g_1_006991	PALLD	Nfu_p_1_016909	Nfu_t_1_016909	Nfu_c_1_016909	ENSDARG00000040009	Nfu_p_1_016909	ENSG00000129116	PALLD
Nfu_g_1_006991	PALLD	Nfu_p_1_016911	Nfu_t_1_016911	Nfu_c_1_016911	ENSDARG00000040009	Nfu_p_1_016911	ENSG00000129116	PALLD
Nfu_g_1_006991	PALLD	Nfu_p_1_016913	Nfu_t_1_016913	Nfu_c_1_016913	ENSDARG00000040009	Nfu_p_1_016913	ENSG00000129116	PALLD
Nfu_g_1_006991	PALLD	Nfu_p_1_016915	Nfu_t_1_016915	Nfu_c_1_016915	ENSDARG00000040009	Nfu_p_1_016915	ENSG00000129116	PALLD
Nfu_g_1_006989	CBR4	Nfu_p_1_016904	Nfu_t_1_016904	Nfu_c_1_016904	ENSDARG00000009074	Nfu_p_1_016904	ENSG00000145439	CBR4
Nfu_g_1_006982	SH3RF1	Nfu_p_1_016861	Nfu_t_1_016861	Nfu_c_1_016861	ENSDARG00000070470	Nfu_p_1_016861	ENSG00000172985	SH3RF3
Nfu_g_1_017522	CLIP4	Nfu_p_1_041912	Nfu_t_1_041912	Nfu_c_1_041912	ENSDARG00000054456	Nfu_p_1_041912	ENSG00000105270	CLIP3
Nfu_g_1_017522	CLIP4	Nfu_p_1_041913	Nfu_t_1_041913	Nfu_c_1_041913	ENSDARG00000054456	Nfu_p_1_041913	ENSG00000105270	CLIP3
Nfu_g_1_017522	CLIP4	Nfu_p_1_041914	Nfu_t_1_041914	Nfu_c_1_041914	ENSDARG00000054456	Nfu_p_1_041914	ENSG00000105270	CLIP3
Nfu_g_1_017524	ROCK2A	Nfu_p_1_041916	Nfu_t_1_041916	Nfu_c_1_041916	ENSDARG00000017500	Nfu_p_1_041916	ENSG00000134318	ROCK2
Nfu_g_1_017524	ROCK2A	Nfu_p_1_041917	Nfu_t_1_041917	Nfu_c_1_041917	ENSDARG00000017500	Nfu_p_1_041917	ENSG00000134318	ROCK2
Nfu_g_1_017524	ROCK2A	Nfu_p_1_041918	Nfu_t_1_041918	Nfu_c_1_041918	ENSDARG00000017500	Nfu_p_1_041918	ENSG00000134318	ROCK2
Nfu_g_1_017524	ROCK2A	Nfu_p_1_041919	Nfu_t_1_041919	Nfu_c_1_041919	ENSDARG00000017500	Nfu_p_1_041919	ENSG00000134318	ROCK2
Nfu_g_1_017504	SOBPA	Nfu_p_1_041886	Nfu_t_1_041886	Nfu_c_1_041886	ENSDARG00000054253	Nfu_p_1_041886	ENSG00000112320	SOBP
Nfu_g_1_017504	SOBPA	Nfu_p_1_041885	Nfu_t_1_041885	Nfu_c_1_041885	ENSDARG00000054253	Nfu_p_1_041885	ENSG00000112320	SOBP
Nfu_g_1_017504	SOBPA	Nfu_p_1_041887	Nfu_t_1_041887	Nfu_c_1_041887	ENSDARG00000054253	Nfu_p_1_041887	ENSG00000112320	SOBP
Nfu_g_1_017504	SOBPA	Nfu_p_1_041884	Nfu_t_1_041884	Nfu_c_1_041884	ENSDARG00000054253	Nfu_p_1_041884	ENSG00000112320	SOBP
Nfu_g_1_017504	SOBPA	Nfu_p_1_041883	Nfu_t_1_041883	Nfu_c_1_041883	ENSDARG00000054253	Nfu_p_1_041883	ENSG00000112320	SOBP
Nfu_g_1_017515	DHX35	Nfu_p_1_041902	Nfu_t_1_041902	Nfu_c_1_041902	ENSDARG00000063419	Nfu_p_1_041902	ENSG00000101452	DHX35
Nfu_g_1_017523	PDSS2	Nfu_p_1_041915	Nfu_t_1_041915	Nfu_c_1_041915	ENSDARG00000012563	Nfu_p_1_041915	ENSG00000164494	PDSS2
Nfu_g_1_017517	BEND3	Nfu_p_1_041904	Nfu_t_1_041904	Nfu_c_1_041904	ENSDARG00000076903	Nfu_p_1_041904	ENSG00000178409	BEND3
Nfu_g_1_017503	C13H6ORF203	Nfu_p_1_041882	Nfu_t_1_041882	Nfu_c_1_041882	ENSDARG00000077614	Nfu_p_1_041882	ENSG00000130349	C6orf203
Nfu_g_1_017511	CU915814.1	Nfu_p_1_041898	Nfu_t_1_041898	Nfu_c_1_041898	ENSDARG00000079878	Nfu_p_1_041898	ENSG00000272442	RP11-444E17.6
Nfu_g_1_017520	GRXCR1	Nfu_p_1_041910	Nfu_t_1_041910	Nfu_c_1_041910	ENSDARG00000069865	Nfu_p_1_041910	ENSG00000215203	GRXCR1
Nfu_g_1_017521	DIEXF	Nfu_p_1_041911	Nfu_t_1_041911	Nfu_c_1_041911	ENSDARG00000017696	Nfu_p_1_041911	ENSG00000117597	DIEXF
Nfu_g_1_017498	ADPRHL2	Nfu_p_1_041874	Nfu_t_1_041874	Nfu_c_1_041874	ENSDARG00000019338	Nfu_p_1_041874	ENSG00000116863	ADPRHL2
Nfu_g_1_017498	ADPRHL2	Nfu_p_1_041872	Nfu_t_1_041872	Nfu_c_1_041872	ENSDARG00000019338	Nfu_p_1_041872	ENSG00000116863	ADPRHL2
Nfu_g_1_017498	ADPRHL2	Nfu_p_1_041871	Nfu_t_1_041871	Nfu_c_1_041871	ENSDARG00000019338	Nfu_p_1_041871	ENSG00000116863	ADPRHL2
Nfu_g_1_017498	ADPRHL2	Nfu_p_1_041873	Nfu_t_1_041873	Nfu_c_1_041873	ENSDARG00000019338	Nfu_p_1_041873	ENSG00000116863	ADPRHL2
Nfu_g_1_017502	CR774184.1	Nfu_p_1_041878	Nfu_t_1_041878	Nfu_c_1_041878	ENSDARG00000057681	Nfu_p_1_041878	ENSG00000121741	ZMYM2
Nfu_g_1_017502	CR774184.1	Nfu_p_1_041879	Nfu_t_1_041879	Nfu_c_1_041879	ENSDARG00000057681	Nfu_p_1_041879	ENSG00000121741	ZMYM2
Nfu_g_1_017502	CR774184.1	Nfu_p_1_041880	Nfu_t_1_041880	Nfu_c_1_041880	ENSDARG00000057681	Nfu_p_1_041880	ENSG00000121741	ZMYM2
Nfu_g_1_017502	CR774184.1	Nfu_p_1_041881	Nfu_t_1_041881	Nfu_c_1_041881	ENSDARG00000057681	Nfu_p_1_041881	ENSG00000121741	ZMYM2
Nfu_g_1_017516	CR774184.1	Nfu_p_1_041903	Nfu_t_1_041903	Nfu_c_1_041903	ENSDARG00000057681	Nfu_p_1_041903	ENSG00000147130	ZMYM3
Nfu_g_1_017510	AL928712.1	Nfu_p_1_041897	Nfu_t_1_041897	Nfu_c_1_041897	ENSDARG00000074726	Nfu_p_1_041897	ENSG00000119720	NRDE2
Nfu_g_1_017514	Nfu_g_1_017514	Nfu_p_1_041901	Nfu_t_1_041901	Nfu_c_1_041901	ENSDARG00000044537	Nfu_p_1_041901	ENSG00000198668	CALM1
Nfu_g_1_017507	TTC7B	Nfu_p_1_041891	Nfu_t_1_041891	Nfu_c_1_041891	ENSDARG00000061207	Nfu_p_1_041891	ENSG00000165914	TTC7B
Nfu_g_1_017519	FAM177A1	Nfu_p_1_041907	Nfu_t_1_041907	Nfu_c_1_041907	ENSDARG00000079636	Nfu_p_1_041907	ENSG00000151327	FAM177A1
Nfu_g_1_017519	FAM177A1	Nfu_p_1_041906	Nfu_t_1_041906	Nfu_c_1_041906	ENSDARG00000079636	Nfu_p_1_041906	ENSG00000151327	FAM177A1
Nfu_g_1_017519	FAM177A1	Nfu_p_1_041908	Nfu_t_1_041908	Nfu_c_1_041908	ENSDARG00000079636	Nfu_p_1_041908	ENSG00000151327	FAM177A1
Nfu_g_1_017519	FAM177A1	Nfu_p_1_041909	Nfu_t_1_041909	Nfu_c_1_041909	ENSDARG00000079636	Nfu_p_1_041909	ENSG00000151327	FAM177A1
Nfu_g_1_017525	PPP2R3C	Nfu_p_1_041920	Nfu_t_1_041920	Nfu_c_1_041920	ENSDARG00000043972	Nfu_p_1_041920	ENSG00000092020	PPP2R3C
Nfu_g_1_017501	KIAA0391	Nfu_p_1_041877	Nfu_t_1_041877	Nfu_c_1_041877	ENSDARG00000075057	Nfu_p_1_041877	ENSG00000258790	RP11-561B11.2
Nfu_g_1_017512	PSMA6A	Nfu_p_1_041899	Nfu_t_1_041899	Nfu_c_1_041899	ENSDARG00000019398	Nfu_p_1_041899	ENSG00000100902	PSMA6
Nfu_g_1_017506	NFKBIAB	Nfu_p_1_041890	Nfu_t_1_041890	Nfu_c_1_041890	ENSDARG00000007693	Nfu_p_1_041890	ENSG00000100906	NFKBIA
Nfu_g_1_017513	INSM2	Nfu_p_1_041900	Nfu_t_1_041900	Nfu_c_1_041900	ENSDARG00000020655	Nfu_p_1_041900	ENSG00000173404	INSM1
Nfu_g_1_013529	TLX2	Nfu_p_1_032562	Nfu_t_1_032562	Nfu_c_1_032562	ENSDARG00000011273	Nfu_p_1_032562	ENSG00000164438	TLX3
Nfu_g_1_013529	TLX2	Nfu_p_1_032563	Nfu_t_1_032563	Nfu_c_1_032563	ENSDARG00000011273	Nfu_p_1_032563	ENSG00000164438	TLX3
Nfu_g_1_013529	TLX2	Nfu_p_1_032564	Nfu_t_1_032564	Nfu_c_1_032564	ENSDARG00000011273	Nfu_p_1_032564	ENSG00000164438	TLX3
Nfu_g_1_013531	ADAD1	Nfu_p_1_032567	Nfu_t_1_032567	Nfu_c_1_032567	ENSDARG00000089181	Nfu_p_1_032567	ENSG00000164113	ADAD1
Nfu_g_1_013531	ADAD1	Nfu_p_1_032568	Nfu_t_1_032568	Nfu_c_1_032568	ENSDARG00000089181	Nfu_p_1_032568	ENSG00000164113	ADAD1
Nfu_g_1_018582	PPM1F	Nfu_p_1_044415	Nfu_t_1_044415	Nfu_c_1_044415	ENSDARG00000005786	Nfu_p_1_044415	ENSG00000100034	PPM1F
Nfu_g_1_018587	APBA1A	Nfu_p_1_044424	Nfu_t_1_044424	Nfu_c_1_044424	ENSDARG00000014105	Nfu_p_1_044424	ENSG00000107282	APBA1
Nfu_g_1_018587	APBA1A	Nfu_p_1_044423	Nfu_t_1_044423	Nfu_c_1_044423	ENSDARG00000014105	Nfu_p_1_044423	ENSG00000107282	APBA1
Nfu_g_1_018592	FXN	Nfu_p_1_044432	Nfu_t_1_044432	Nfu_c_1_044432	ENSDARG00000074356	Nfu_p_1_044432	ENSG00000165060	FXN
Nfu_g_1_018583	HMGCRA	Nfu_p_1_044416	Nfu_t_1_044416	Nfu_c_1_044416	ENSDARG00000052734	Nfu_p_1_044416	ENSG00000113161	HMGCR
Nfu_g_1_018583	HMGCRA	Nfu_p_1_044417	Nfu_t_1_044417	Nfu_c_1_044417	ENSDARG00000052734	Nfu_p_1_044417	ENSG00000113161	HMGCR
Nfu_g_1_018589	SDF2L1	Nfu_p_1_044429	Nfu_t_1_044429	Nfu_c_1_044429	ENSDARG00000035631	Nfu_p_1_044429	ENSG00000128228	SDF2L1
Nfu_g_1_018586	si:dkey-159n16.4	Nfu_p_1_044422	Nfu_t_1_044422	Nfu_c_1_044422	ENSDARG00000094859	Nfu_p_1_044422	ENSG00000110455	ACCS
Nfu_g_1_018588	MARVELD2B	Nfu_p_1_044425	Nfu_t_1_044425	Nfu_c_1_044425	ENSDARG00000061651	Nfu_p_1_044425	ENSG00000152939	MARVELD2
Nfu_g_1_018588	MARVELD2B	Nfu_p_1_044426	Nfu_t_1_044426	Nfu_c_1_044426	ENSDARG00000061651	Nfu_p_1_044426	ENSG00000152939	MARVELD2
Nfu_g_1_018588	MARVELD2B	Nfu_p_1_044427	Nfu_t_1_044427	Nfu_c_1_044427	ENSDARG00000061651	Nfu_p_1_044427	ENSG00000152939	MARVELD2
Nfu_g_1_018588	MARVELD2B	Nfu_p_1_044428	Nfu_t_1_044428	Nfu_c_1_044428	ENSDARG00000061651	Nfu_p_1_044428	ENSG00000152939	MARVELD2
Nfu_g_1_018590	OCLNB	Nfu_p_1_044430	Nfu_t_1_044430	Nfu_c_1_044430	ENSDARG00000003091	Nfu_p_1_044430	ENSG00000197822	OCLN
Nfu_g_1_018591	OCLNB	Nfu_p_1_044431	Nfu_t_1_044431	Nfu_c_1_044431	ENSDARG00000003091	Nfu_p_1_044431	ENSG00000197822	OCLN
Nfu_g_1_018584	GTF2H2	Nfu_p_1_044418	Nfu_t_1_044418	Nfu_c_1_044418	ENSDARG00000016514	Nfu_p_1_044418	ENSG00000183474	GTF2H2C
Nfu_g_1_018585	MYO7AB	Nfu_p_1_044420	Nfu_t_1_044420	Nfu_c_1_044420	ENSDARG00000044632	Nfu_p_1_044420	ENSG00000137474	MYO7A
Nfu_g_1_018585	MYO7AB	Nfu_p_1_044419	Nfu_t_1_044419	Nfu_c_1_044419	ENSDARG00000044632	Nfu_p_1_044419	ENSG00000137474	MYO7A
Nfu_g_1_018585	MYO7AB	Nfu_p_1_044421	Nfu_t_1_044421	Nfu_c_1_044421	ENSDARG00000044632	Nfu_p_1_044421	ENSG00000137474	MYO7A
Nfu_g_1_003383	KCNAB1 (3 OF 3)	Nfu_p_1_008423	Nfu_t_1_008423	Nfu_c_1_008423	ENSDARG00000008140	Nfu_p_1_008423	ENSG00000169282	KCNAB1
Nfu_g_1_003382	SSR3	Nfu_p_1_008422	Nfu_t_1_008422	Nfu_c_1_008422	ENSDARG00000014165	Nfu_p_1_008422	ENSG00000114850	SSR3
Nfu_g_1_003384	TIPARP	Nfu_p_1_008424	Nfu_t_1_008424	Nfu_c_1_008424	ENSDARG00000061841	Nfu_p_1_008424	ENSG00000163659	TIPARP
Nfu_g_1_003384	TIPARP	Nfu_p_1_008427	Nfu_t_1_008427	Nfu_c_1_008427	ENSDARG00000061841	Nfu_p_1_008427	ENSG00000163659	TIPARP
Nfu_g_1_003384	TIPARP	Nfu_p_1_008426	Nfu_t_1_008426	Nfu_c_1_008426	ENSDARG00000061841	Nfu_p_1_008426	ENSG00000163659	TIPARP
Nfu_g_1_003384	TIPARP	Nfu_p_1_008425	Nfu_t_1_008425	Nfu_c_1_008425	ENSDARG00000061841	Nfu_p_1_008425	ENSG00000163659	TIPARP
Nfu_g_1_009803	CDH19	Nfu_p_1_023861	Nfu_t_1_023861	Nfu_c_1_023861	ENSDARG00000074991	Nfu_p_1_023861	ENSG00000071991	CDH19
Nfu_g_1_009803	CDH19	Nfu_p_1_023862	Nfu_t_1_023862	Nfu_c_1_023862	ENSDARG00000074991	Nfu_p_1_023862	ENSG00000071991	CDH19
Nfu_g_1_009803	CDH19	Nfu_p_1_023863	Nfu_t_1_023863	Nfu_c_1_023863	ENSDARG00000074991	Nfu_p_1_023863	ENSG00000071991	CDH19
Nfu_g_1_009802	CDH7 (2 OF 2)	Nfu_p_1_023860	Nfu_t_1_023860	Nfu_c_1_023860	ENSDARG00000023542	Nfu_p_1_023860	ENSG00000081138	CDH7
Nfu_g_1_009802	CDH7 (2 OF 2)	Nfu_p_1_023859	Nfu_t_1_023859	Nfu_c_1_023859	ENSDARG00000023542	Nfu_p_1_023859	ENSG00000081138	CDH7
Nfu_g_1_009802	CDH7 (2 OF 2)	Nfu_p_1_023858	Nfu_t_1_023858	Nfu_c_1_023858	ENSDARG00000023542	Nfu_p_1_023858	ENSG00000081138	CDH7
Nfu_g_1_009802	CDH7 (2 OF 2)	Nfu_p_1_023857	Nfu_t_1_023857	Nfu_c_1_023857	ENSDARG00000023542	Nfu_p_1_023857	ENSG00000081138	CDH7
Nfu_g_1_009802	CDH7 (2 OF 2)	Nfu_p_1_023856	Nfu_t_1_023856	Nfu_c_1_023856	ENSDARG00000023542	Nfu_p_1_023856	ENSG00000081138	CDH7
Nfu_g_1_017003	MAST2	Nfu_p_1_040607	Nfu_t_1_040607	Nfu_c_1_040607	ENSDARG00000074311	Nfu_p_1_040607	ENSG00000086015	MAST2
Nfu_g_1_017003	MAST2	Nfu_p_1_040606	Nfu_t_1_040606	Nfu_c_1_040606	ENSDARG00000074311	Nfu_p_1_040606	ENSG00000086015	MAST2
Nfu_g_1_017003	MAST2	Nfu_p_1_040611	Nfu_t_1_040611	Nfu_c_1_040611	ENSDARG00000074311	Nfu_p_1_040611	ENSG00000086015	MAST2
Nfu_g_1_017003	MAST2	Nfu_p_1_040610	Nfu_t_1_040610	Nfu_c_1_040610	ENSDARG00000074311	Nfu_p_1_040610	ENSG00000086015	MAST2
Nfu_g_1_017003	MAST2	Nfu_p_1_040609	Nfu_t_1_040609	Nfu_c_1_040609	ENSDARG00000074311	Nfu_p_1_040609	ENSG00000086015	MAST2
Nfu_g_1_017003	MAST2	Nfu_p_1_040608	Nfu_t_1_040608	Nfu_c_1_040608	ENSDARG00000074311	Nfu_p_1_040608	ENSG00000086015	MAST2
Nfu_g_1_017006	PDE4DIP (2 OF 2)	Nfu_p_1_040614	Nfu_t_1_040614	Nfu_c_1_040614	ENSDARG00000054723	Nfu_p_1_040614	ENSG00000178104	PDE4DIP
Nfu_g_1_017005	PDE4DIP (1 OF 3)	Nfu_p_1_040613	Nfu_t_1_040613	Nfu_c_1_040613	ENSDARG00000054723	Nfu_p_1_040613	ENSG00000178104	PDE4DIP
Nfu_g_1_017007	PRRX1A	Nfu_p_1_040615	Nfu_t_1_040615	Nfu_c_1_040615	ENSDARG00000042027	Nfu_p_1_040615	ENSG00000116132	PRRX1
Nfu_g_1_017004	GORAB	Nfu_p_1_040612	Nfu_t_1_040612	Nfu_c_1_040612	ENSDARG00000042031	Nfu_p_1_040612	ENSG00000120370	GORAB
Nfu_g_1_004984	PIPOX	Nfu_p_1_012065	Nfu_t_1_012065	Nfu_c_1_012065	ENSDARG00000055591	Nfu_p_1_012065	ENSG00000179761	PIPOX
Nfu_g_1_004984	PIPOX	Nfu_p_1_012066	Nfu_t_1_012066	Nfu_c_1_012066	ENSDARG00000055591	Nfu_p_1_012066	ENSG00000179761	PIPOX
Nfu_g_1_004984	PIPOX	Nfu_p_1_012067	Nfu_t_1_012067	Nfu_c_1_012067	ENSDARG00000055591	Nfu_p_1_012067	ENSG00000179761	PIPOX
Nfu_g_1_004985	MYO18AB	Nfu_p_1_012071	Nfu_t_1_012071	Nfu_c_1_012071	ENSDARG00000061862	Nfu_p_1_012071	ENSG00000196535	MYO18A
Nfu_g_1_004985	MYO18AB	Nfu_p_1_012068	Nfu_t_1_012068	Nfu_c_1_012068	ENSDARG00000061862	Nfu_p_1_012068	ENSG00000196535	MYO18A
Nfu_g_1_004985	MYO18AB	Nfu_p_1_012069	Nfu_t_1_012069	Nfu_c_1_012069	ENSDARG00000061862	Nfu_p_1_012069	ENSG00000196535	MYO18A
Nfu_g_1_004985	MYO18AB	Nfu_p_1_012070	Nfu_t_1_012070	Nfu_c_1_012070	ENSDARG00000061862	Nfu_p_1_012070	ENSG00000196535	MYO18A
Nfu_g_1_004986	MYO18AB	Nfu_p_1_012072	Nfu_t_1_012072	Nfu_c_1_012072	ENSDARG00000061862	Nfu_p_1_012072	ENSG00000196535	MYO18A
Nfu_g_1_024184	MYO18AB	Nfu_p_1_057154	Nfu_t_1_057154	Nfu_c_1_057154	NA	Nfu_p_1_057154	ENSG00000196535	MYO18A
Nfu_g_1_024184	MYO18AB	Nfu_p_1_057155	Nfu_t_1_057155	Nfu_c_1_057155	NA	Nfu_p_1_057155	ENSG00000196535	MYO18A
Nfu_g_1_024184	MYO18AB	Nfu_p_1_057156	Nfu_t_1_057156	Nfu_c_1_057156	NA	Nfu_p_1_057156	ENSG00000196535	MYO18A
Nfu_g_1_024184	MYO18AB	Nfu_p_1_057157	Nfu_t_1_057157	Nfu_c_1_057157	NA	Nfu_p_1_057157	ENSG00000196535	MYO18A
Nfu_g_1_004983	ACPL2	Nfu_p_1_012064	Nfu_t_1_012064	Nfu_c_1_012064	ENSDARG00000040644	Nfu_p_1_012064	ENSG00000155893	PXYLP1
Nfu_g_1_024770	Nfu_g_1_024770	Nfu_p_1_057757	Nfu_t_1_057757	Nfu_c_1_057757	NA	Nfu_p_1_057757	ENSG00000254656	RTL1
Nfu_g_1_013489	LHB	Nfu_p_1_032512	Nfu_t_1_032512	Nfu_c_1_032512	ENSDARG00000035709	Nfu_p_1_032512	ENSG00000267631	CGB1
Nfu_g_1_013480	NDRG1B	Nfu_p_1_032426	Nfu_t_1_032426	Nfu_c_1_032426	ENSDARG00000032849	Nfu_p_1_032426	ENSG00000104419	NDRG1
Nfu_g_1_013485	PTK2	Nfu_p_1_032447	Nfu_t_1_032447	Nfu_c_1_032447	ENSDARG00000004672	Nfu_p_1_032447	ENSG00000169398	PTK2
Nfu_g_1_013485	PTK2	Nfu_p_1_032451	Nfu_t_1_032451	Nfu_c_1_032451	ENSDARG00000004672	Nfu_p_1_032451	ENSG00000169398	PTK2
Nfu_g_1_013485	PTK2	Nfu_p_1_032456	Nfu_t_1_032456	Nfu_c_1_032456	ENSDARG00000004672	Nfu_p_1_032456	ENSG00000169398	PTK2
Nfu_g_1_013485	PTK2	Nfu_p_1_032468	Nfu_t_1_032468	Nfu_c_1_032468	ENSDARG00000004672	Nfu_p_1_032468	ENSG00000169398	PTK2
Nfu_g_1_013485	PTK2	Nfu_p_1_032461	Nfu_t_1_032461	Nfu_c_1_032461	ENSDARG00000004672	Nfu_p_1_032461	ENSG00000169398	PTK2
Nfu_g_1_013485	PTK2	Nfu_p_1_032465	Nfu_t_1_032465	Nfu_c_1_032465	ENSDARG00000004672	Nfu_p_1_032465	ENSG00000169398	PTK2
Nfu_g_1_013485	PTK2	Nfu_p_1_032448	Nfu_t_1_032448	Nfu_c_1_032448	ENSDARG00000004672	Nfu_p_1_032448	ENSG00000169398	PTK2
Nfu_g_1_013485	PTK2	Nfu_p_1_032449	Nfu_t_1_032449	Nfu_c_1_032449	ENSDARG00000004672	Nfu_p_1_032449	ENSG00000169398	PTK2
Nfu_g_1_013485	PTK2	Nfu_p_1_032450	Nfu_t_1_032450	Nfu_c_1_032450	ENSDARG00000004672	Nfu_p_1_032450	ENSG00000169398	PTK2
Nfu_g_1_013485	PTK2	Nfu_p_1_032453	Nfu_t_1_032453	Nfu_c_1_032453	ENSDARG00000004672	Nfu_p_1_032453	ENSG00000169398	PTK2
Nfu_g_1_013485	PTK2	Nfu_p_1_032454	Nfu_t_1_032454	Nfu_c_1_032454	ENSDARG00000004672	Nfu_p_1_032454	ENSG00000169398	PTK2
Nfu_g_1_013485	PTK2	Nfu_p_1_032455	Nfu_t_1_032455	Nfu_c_1_032455	ENSDARG00000004672	Nfu_p_1_032455	ENSG00000169398	PTK2
Nfu_g_1_013485	PTK2	Nfu_p_1_032457	Nfu_t_1_032457	Nfu_c_1_032457	ENSDARG00000004672	Nfu_p_1_032457	ENSG00000169398	PTK2
Nfu_g_1_013485	PTK2	Nfu_p_1_032459	Nfu_t_1_032459	Nfu_c_1_032459	ENSDARG00000004672	Nfu_p_1_032459	ENSG00000169398	PTK2
Nfu_g_1_013485	PTK2	Nfu_p_1_032467	Nfu_t_1_032467	Nfu_c_1_032467	ENSDARG00000004672	Nfu_p_1_032467	ENSG00000169398	PTK2
Nfu_g_1_013485	PTK2	Nfu_p_1_032463	Nfu_t_1_032463	Nfu_c_1_032463	ENSDARG00000004672	Nfu_p_1_032463	ENSG00000169398	PTK2
Nfu_g_1_013485	PTK2	Nfu_p_1_032462	Nfu_t_1_032462	Nfu_c_1_032462	ENSDARG00000004672	Nfu_p_1_032462	ENSG00000169398	PTK2
Nfu_g_1_013485	PTK2	Nfu_p_1_032466	Nfu_t_1_032466	Nfu_c_1_032466	ENSDARG00000004672	Nfu_p_1_032466	ENSG00000169398	PTK2
Nfu_g_1_013485	PTK2	Nfu_p_1_032489	Nfu_t_1_032489	Nfu_c_1_032489	ENSDARG00000004672	Nfu_p_1_032489	ENSG00000169398	PTK2
Nfu_g_1_013485	PTK2	Nfu_p_1_032491	Nfu_t_1_032491	Nfu_c_1_032491	ENSDARG00000004672	Nfu_p_1_032491	ENSG00000169398	PTK2
Nfu_g_1_013485	PTK2	Nfu_p_1_032493	Nfu_t_1_032493	Nfu_c_1_032493	ENSDARG00000004672	Nfu_p_1_032493	ENSG00000169398	PTK2
Nfu_g_1_013485	PTK2	Nfu_p_1_032494	Nfu_t_1_032494	Nfu_c_1_032494	ENSDARG00000004672	Nfu_p_1_032494	ENSG00000169398	PTK2
Nfu_g_1_013485	PTK2	Nfu_p_1_032495	Nfu_t_1_032495	Nfu_c_1_032495	ENSDARG00000004672	Nfu_p_1_032495	ENSG00000169398	PTK2
Nfu_g_1_013485	PTK2	Nfu_p_1_032496	Nfu_t_1_032496	Nfu_c_1_032496	ENSDARG00000004672	Nfu_p_1_032496	ENSG00000169398	PTK2
Nfu_g_1_013485	PTK2	Nfu_p_1_032497	Nfu_t_1_032497	Nfu_c_1_032497	ENSDARG00000004672	Nfu_p_1_032497	ENSG00000169398	PTK2
Nfu_g_1_013485	PTK2	Nfu_p_1_032498	Nfu_t_1_032498	Nfu_c_1_032498	ENSDARG00000004672	Nfu_p_1_032498	ENSG00000169398	PTK2
Nfu_g_1_013485	PTK2	Nfu_p_1_032483	Nfu_t_1_032483	Nfu_c_1_032483	ENSDARG00000004672	Nfu_p_1_032483	ENSG00000169398	PTK2
Nfu_g_1_013485	PTK2	Nfu_p_1_032484	Nfu_t_1_032484	Nfu_c_1_032484	ENSDARG00000004672	Nfu_p_1_032484	ENSG00000169398	PTK2
Nfu_g_1_013485	PTK2	Nfu_p_1_032485	Nfu_t_1_032485	Nfu_c_1_032485	ENSDARG00000004672	Nfu_p_1_032485	ENSG00000169398	PTK2
Nfu_g_1_013485	PTK2	Nfu_p_1_032486	Nfu_t_1_032486	Nfu_c_1_032486	ENSDARG00000004672	Nfu_p_1_032486	ENSG00000169398	PTK2
Nfu_g_1_013485	PTK2	Nfu_p_1_032452	Nfu_t_1_032452	Nfu_c_1_032452	ENSDARG00000004672	Nfu_p_1_032452	ENSG00000169398	PTK2
Nfu_g_1_013485	PTK2	Nfu_p_1_032458	Nfu_t_1_032458	Nfu_c_1_032458	ENSDARG00000004672	Nfu_p_1_032458	ENSG00000169398	PTK2
Nfu_g_1_013485	PTK2	Nfu_p_1_032460	Nfu_t_1_032460	Nfu_c_1_032460	ENSDARG00000004672	Nfu_p_1_032460	ENSG00000169398	PTK2
Nfu_g_1_013485	PTK2	Nfu_p_1_032464	Nfu_t_1_032464	Nfu_c_1_032464	ENSDARG00000004672	Nfu_p_1_032464	ENSG00000169398	PTK2
Nfu_g_1_013485	PTK2	Nfu_p_1_032471	Nfu_t_1_032471	Nfu_c_1_032471	ENSDARG00000004672	Nfu_p_1_032471	ENSG00000169398	PTK2
Nfu_g_1_013485	PTK2	Nfu_p_1_032472	Nfu_t_1_032472	Nfu_c_1_032472	ENSDARG00000004672	Nfu_p_1_032472	ENSG00000169398	PTK2
Nfu_g_1_013485	PTK2	Nfu_p_1_032473	Nfu_t_1_032473	Nfu_c_1_032473	ENSDARG00000004672	Nfu_p_1_032473	ENSG00000169398	PTK2
Nfu_g_1_013485	PTK2	Nfu_p_1_032474	Nfu_t_1_032474	Nfu_c_1_032474	ENSDARG00000004672	Nfu_p_1_032474	ENSG00000169398	PTK2
Nfu_g_1_013485	PTK2	Nfu_p_1_032475	Nfu_t_1_032475	Nfu_c_1_032475	ENSDARG00000004672	Nfu_p_1_032475	ENSG00000169398	PTK2
Nfu_g_1_013485	PTK2	Nfu_p_1_032476	Nfu_t_1_032476	Nfu_c_1_032476	ENSDARG00000004672	Nfu_p_1_032476	ENSG00000169398	PTK2
Nfu_g_1_013485	PTK2	Nfu_p_1_032477	Nfu_t_1_032477	Nfu_c_1_032477	ENSDARG00000004672	Nfu_p_1_032477	ENSG00000169398	PTK2
Nfu_g_1_013485	PTK2	Nfu_p_1_032478	Nfu_t_1_032478	Nfu_c_1_032478	ENSDARG00000004672	Nfu_p_1_032478	ENSG00000169398	PTK2
Nfu_g_1_013485	PTK2	Nfu_p_1_032479	Nfu_t_1_032479	Nfu_c_1_032479	ENSDARG00000004672	Nfu_p_1_032479	ENSG00000169398	PTK2
Nfu_g_1_013485	PTK2	Nfu_p_1_032481	Nfu_t_1_032481	Nfu_c_1_032481	ENSDARG00000004672	Nfu_p_1_032481	ENSG00000169398	PTK2
Nfu_g_1_013485	PTK2	Nfu_p_1_032482	Nfu_t_1_032482	Nfu_c_1_032482	ENSDARG00000004672	Nfu_p_1_032482	ENSG00000169398	PTK2
Nfu_g_1_013485	PTK2	Nfu_p_1_032499	Nfu_t_1_032499	Nfu_c_1_032499	ENSDARG00000004672	Nfu_p_1_032499	ENSG00000169398	PTK2
Nfu_g_1_013485	PTK2	Nfu_p_1_032480	Nfu_t_1_032480	Nfu_c_1_032480	ENSDARG00000004672	Nfu_p_1_032480	ENSG00000169398	PTK2
Nfu_g_1_013485	PTK2	Nfu_p_1_032492	Nfu_t_1_032492	Nfu_c_1_032492	ENSDARG00000004672	Nfu_p_1_032492	ENSG00000169398	PTK2
Nfu_g_1_013485	PTK2	Nfu_p_1_032470	Nfu_t_1_032470	Nfu_c_1_032470	ENSDARG00000004672	Nfu_p_1_032470	ENSG00000169398	PTK2
Nfu_g_1_013485	PTK2	Nfu_p_1_032469	Nfu_t_1_032469	Nfu_c_1_032469	ENSDARG00000004672	Nfu_p_1_032469	ENSG00000169398	PTK2
Nfu_g_1_013485	PTK2	Nfu_p_1_032490	Nfu_t_1_032490	Nfu_c_1_032490	ENSDARG00000004672	Nfu_p_1_032490	ENSG00000169398	PTK2
Nfu_g_1_013485	PTK2	Nfu_p_1_032487	Nfu_t_1_032487	Nfu_c_1_032487	ENSDARG00000004672	Nfu_p_1_032487	ENSG00000169398	PTK2
Nfu_g_1_013485	PTK2	Nfu_p_1_032488	Nfu_t_1_032488	Nfu_c_1_032488	ENSDARG00000004672	Nfu_p_1_032488	ENSG00000169398	PTK2
Nfu_g_1_013486	CLPTM1L (2 OF 2)	Nfu_p_1_032500	Nfu_t_1_032500	Nfu_c_1_032500	ENSDARG00000021048	Nfu_p_1_032500	ENSG00000049656	CLPTM1L
Nfu_g_1_013486	CLPTM1L (2 OF 2)	Nfu_p_1_032502	Nfu_t_1_032502	Nfu_c_1_032502	ENSDARG00000021048	Nfu_p_1_032502	ENSG00000049656	CLPTM1L
Nfu_g_1_013486	CLPTM1L (2 OF 2)	Nfu_p_1_032505	Nfu_t_1_032505	Nfu_c_1_032505	ENSDARG00000021048	Nfu_p_1_032505	ENSG00000049656	CLPTM1L
Nfu_g_1_013486	CLPTM1L (2 OF 2)	Nfu_p_1_032501	Nfu_t_1_032501	Nfu_c_1_032501	ENSDARG00000021048	Nfu_p_1_032501	ENSG00000049656	CLPTM1L
Nfu_g_1_013486	CLPTM1L (2 OF 2)	Nfu_p_1_032504	Nfu_t_1_032504	Nfu_c_1_032504	ENSDARG00000021048	Nfu_p_1_032504	ENSG00000049656	CLPTM1L
Nfu_g_1_013486	CLPTM1L (2 OF 2)	Nfu_p_1_032503	Nfu_t_1_032503	Nfu_c_1_032503	ENSDARG00000021048	Nfu_p_1_032503	ENSG00000049656	CLPTM1L
Nfu_g_1_013481	OLA.17251	Nfu_p_1_032439	Nfu_t_1_032439	Nfu_c_1_032439	ENSDARG00000071863	Nfu_p_1_032439	ENSG00000150093	ITGB1
Nfu_g_1_013481	OLA.17251	Nfu_p_1_032428	Nfu_t_1_032428	Nfu_c_1_032428	ENSDARG00000071863	Nfu_p_1_032428	ENSG00000150093	ITGB1
Nfu_g_1_013481	OLA.17251	Nfu_p_1_032430	Nfu_t_1_032430	Nfu_c_1_032430	ENSDARG00000071863	Nfu_p_1_032430	ENSG00000150093	ITGB1
Nfu_g_1_013481	OLA.17251	Nfu_p_1_032432	Nfu_t_1_032432	Nfu_c_1_032432	ENSDARG00000071863	Nfu_p_1_032432	ENSG00000150093	ITGB1
Nfu_g_1_013481	OLA.17251	Nfu_p_1_032429	Nfu_t_1_032429	Nfu_c_1_032429	ENSDARG00000071863	Nfu_p_1_032429	ENSG00000150093	ITGB1
Nfu_g_1_013481	OLA.17251	Nfu_p_1_032431	Nfu_t_1_032431	Nfu_c_1_032431	ENSDARG00000071863	Nfu_p_1_032431	ENSG00000150093	ITGB1
Nfu_g_1_013481	OLA.17251	Nfu_p_1_032433	Nfu_t_1_032433	Nfu_c_1_032433	ENSDARG00000071863	Nfu_p_1_032433	ENSG00000150093	ITGB1
Nfu_g_1_013481	OLA.17251	Nfu_p_1_032436	Nfu_t_1_032436	Nfu_c_1_032436	ENSDARG00000071863	Nfu_p_1_032436	ENSG00000150093	ITGB1
Nfu_g_1_013481	OLA.17251	Nfu_p_1_032437	Nfu_t_1_032437	Nfu_c_1_032437	ENSDARG00000071863	Nfu_p_1_032437	ENSG00000150093	ITGB1
Nfu_g_1_013481	OLA.17251	Nfu_p_1_032438	Nfu_t_1_032438	Nfu_c_1_032438	ENSDARG00000071863	Nfu_p_1_032438	ENSG00000150093	ITGB1
Nfu_g_1_013481	OLA.17251	Nfu_p_1_032440	Nfu_t_1_032440	Nfu_c_1_032440	ENSDARG00000071863	Nfu_p_1_032440	ENSG00000150093	ITGB1
Nfu_g_1_013481	OLA.17251	Nfu_p_1_032441	Nfu_t_1_032441	Nfu_c_1_032441	ENSDARG00000071863	Nfu_p_1_032441	ENSG00000150093	ITGB1
Nfu_g_1_013481	OLA.17251	Nfu_p_1_032427	Nfu_t_1_032427	Nfu_c_1_032427	ENSDARG00000071863	Nfu_p_1_032427	ENSG00000150093	ITGB1
Nfu_g_1_013481	OLA.17251	Nfu_p_1_032434	Nfu_t_1_032434	Nfu_c_1_032434	ENSDARG00000071863	Nfu_p_1_032434	ENSG00000150093	ITGB1
Nfu_g_1_013481	OLA.17251	Nfu_p_1_032435	Nfu_t_1_032435	Nfu_c_1_032435	ENSDARG00000071863	Nfu_p_1_032435	ENSG00000150093	ITGB1
Nfu_g_1_013491	MRS2	Nfu_p_1_032514	Nfu_t_1_032514	Nfu_c_1_032514	ENSDARG00000062872	Nfu_p_1_032514	ENSG00000124532	MRS2
Nfu_g_1_013490	Nfu_g_1_013490	Nfu_p_1_032513	Nfu_t_1_032513	Nfu_c_1_032513	ENSDARG00000002731	Nfu_p_1_032513	ENSG00000169439	SDC2
Nfu_g_1_013482	CPQ	Nfu_p_1_032442	Nfu_t_1_032442	Nfu_c_1_032442	ENSDARG00000020952	Nfu_p_1_032442	ENSG00000104324	CPQ
Nfu_g_1_013479	Nfu_g_1_013479	Nfu_p_1_032425	Nfu_t_1_032425	Nfu_c_1_032425	ENSDARG00000086975	Nfu_p_1_032425	ENSG00000167384	ZNF180
Nfu_g_1_013483	PTP4A3	Nfu_p_1_032443	Nfu_t_1_032443	Nfu_c_1_032443	ENSDARG00000039997	Nfu_p_1_032443	ENSG00000184489	PTP4A3
Nfu_g_1_013487	ZFAT	Nfu_p_1_032508	Nfu_t_1_032508	Nfu_c_1_032508	ENSDARG00000077987	Nfu_p_1_032508	ENSG00000066827	ZFAT
Nfu_g_1_013487	ZFAT	Nfu_p_1_032506	Nfu_t_1_032506	Nfu_c_1_032506	ENSDARG00000077987	Nfu_p_1_032506	ENSG00000066827	ZFAT
Nfu_g_1_013487	ZFAT	Nfu_p_1_032507	Nfu_t_1_032507	Nfu_c_1_032507	ENSDARG00000077987	Nfu_p_1_032507	ENSG00000066827	ZFAT
Nfu_g_1_013487	ZFAT	Nfu_p_1_032509	Nfu_t_1_032509	Nfu_c_1_032509	ENSDARG00000077987	Nfu_p_1_032509	ENSG00000066827	ZFAT
Nfu_g_1_013487	ZFAT	Nfu_p_1_032510	Nfu_t_1_032510	Nfu_c_1_032510	ENSDARG00000077987	Nfu_p_1_032510	ENSG00000066827	ZFAT
Nfu_g_1_013484	Nfu_g_1_013484	Nfu_p_1_032444	Nfu_t_1_032444	Nfu_c_1_032444	ENSDARG00000090840	Nfu_p_1_032444	ENSG00000167384	ZNF180
Nfu_g_1_013484	Nfu_g_1_013484	Nfu_p_1_032446	Nfu_t_1_032446	Nfu_c_1_032446	ENSDARG00000090840	Nfu_p_1_032446	ENSG00000167384	ZNF180
Nfu_g_1_013484	Nfu_g_1_013484	Nfu_p_1_032445	Nfu_t_1_032445	Nfu_c_1_032445	ENSDARG00000090840	Nfu_p_1_032445	ENSG00000167384	ZNF180
Nfu_g_1_014730	RP2	Nfu_p_1_035461	Nfu_t_1_035461	Nfu_c_1_035461	ENSDARG00000044339	Nfu_p_1_035461	ENSG00000102218	RP2
Nfu_g_1_014730	RP2	Nfu_p_1_035462	Nfu_t_1_035462	Nfu_c_1_035462	ENSDARG00000044339	Nfu_p_1_035462	ENSG00000102218	RP2
Nfu_g_1_014735	SLC9A7	Nfu_p_1_035467	Nfu_t_1_035467	Nfu_c_1_035467	ENSDARG00000076754	Nfu_p_1_035467	ENSG00000065923	SLC9A7
Nfu_g_1_014735	SLC9A7	Nfu_p_1_035468	Nfu_t_1_035468	Nfu_c_1_035468	ENSDARG00000076754	Nfu_p_1_035468	ENSG00000065923	SLC9A7
Nfu_g_1_014734	CHST7	Nfu_p_1_035466	Nfu_t_1_035466	Nfu_c_1_035466	ENSDARG00000044341	Nfu_p_1_035466	ENSG00000147119	CHST7
Nfu_g_1_014727	TUBGCP5	Nfu_p_1_035457	Nfu_t_1_035457	Nfu_c_1_035457	ENSDARG00000077442	Nfu_p_1_035457	ENSG00000275835	TUBGCP5
Nfu_g_1_014727	TUBGCP5	Nfu_p_1_035458	Nfu_t_1_035458	Nfu_c_1_035458	ENSDARG00000077442	Nfu_p_1_035458	ENSG00000275835	TUBGCP5
Nfu_g_1_014731	CYFIP1	Nfu_p_1_035463	Nfu_t_1_035463	Nfu_c_1_035463	ENSDARG00000044345	Nfu_p_1_035463	ENSG00000273749	CYFIP1
Nfu_g_1_014728	FNDC9	Nfu_p_1_035459	Nfu_t_1_035459	Nfu_c_1_035459		Nfu_p_1_035459	ENSG00000172568	FNDC9
Nfu_g_1_014737	NIPA2	Nfu_p_1_035476	Nfu_t_1_035476	Nfu_c_1_035476	ENSDARG00000055912	Nfu_p_1_035476	ENSG00000140157	NIPA2
Nfu_g_1_014737	NIPA2	Nfu_p_1_035474	Nfu_t_1_035474	Nfu_c_1_035474	ENSDARG00000055912	Nfu_p_1_035474	ENSG00000140157	NIPA2
Nfu_g_1_014737	NIPA2	Nfu_p_1_035475	Nfu_t_1_035475	Nfu_c_1_035475	ENSDARG00000055912	Nfu_p_1_035475	ENSG00000140157	NIPA2
Nfu_g_1_014737	NIPA2	Nfu_p_1_035477	Nfu_t_1_035477	Nfu_c_1_035477	ENSDARG00000055912	Nfu_p_1_035477	ENSG00000140157	NIPA2
Nfu_g_1_014737	NIPA2	Nfu_p_1_035472	Nfu_t_1_035472	Nfu_c_1_035472	ENSDARG00000055912	Nfu_p_1_035472	ENSG00000140157	NIPA2
Nfu_g_1_014737	NIPA2	Nfu_p_1_035473	Nfu_t_1_035473	Nfu_c_1_035473	ENSDARG00000055912	Nfu_p_1_035473	ENSG00000140157	NIPA2
Nfu_g_1_014737	NIPA2	Nfu_p_1_035471	Nfu_t_1_035471	Nfu_c_1_035471	ENSDARG00000055912	Nfu_p_1_035471	ENSG00000140157	NIPA2
Nfu_g_1_014724	NIPA1	Nfu_p_1_035452	Nfu_t_1_035452	Nfu_c_1_035452	ENSDARG00000055917	Nfu_p_1_035452	ENSG00000163293	NIPAL1
Nfu_g_1_014732	HERC2	Nfu_p_1_035464	Nfu_t_1_035464	Nfu_c_1_035464	ENSDARG00000073841	Nfu_p_1_035464	ENSG00000128731	HERC2
Nfu_g_1_014725	HERC2	Nfu_p_1_035453	Nfu_t_1_035453	Nfu_c_1_035453	ENSDARG00000073841	Nfu_p_1_035453	ENSG00000128731	HERC2
Nfu_g_1_014725	HERC2	Nfu_p_1_035454	Nfu_t_1_035454	Nfu_c_1_035454	ENSDARG00000073841	Nfu_p_1_035454	ENSG00000128731	HERC2
Nfu_g_1_014725	HERC2	Nfu_p_1_035455	Nfu_t_1_035455	Nfu_c_1_035455	ENSDARG00000073841	Nfu_p_1_035455	ENSG00000128731	HERC2
Nfu_g_1_014733	OCA2	Nfu_p_1_035465	Nfu_t_1_035465	Nfu_c_1_035465	ENSDARG00000061303	Nfu_p_1_035465	ENSG00000104044	OCA2
Nfu_g_1_012790	DBX1A	Nfu_p_1_030876	Nfu_t_1_030876	Nfu_c_1_030876	ENSDARG00000001859	Nfu_p_1_030876	ENSG00000109851	DBX1
Nfu_g_1_012793	DYX1C1	Nfu_p_1_030880	Nfu_t_1_030880	Nfu_c_1_030880	ENSDARG00000007792	Nfu_p_1_030880	ENSG00000256061	DYX1C1
Nfu_g_1_012793	DYX1C1	Nfu_p_1_030879	Nfu_t_1_030879	Nfu_c_1_030879	ENSDARG00000007792	Nfu_p_1_030879	ENSG00000256061	DYX1C1
Nfu_g_1_012787	ANPEP (3 OF 4)	Nfu_p_1_030871	Nfu_t_1_030871	Nfu_c_1_030871	ENSDARG00000075168	Nfu_p_1_030871	ENSG00000166825	ANPEP
Nfu_g_1_012787	ANPEP (3 OF 4)	Nfu_p_1_030872	Nfu_t_1_030872	Nfu_c_1_030872	ENSDARG00000075168	Nfu_p_1_030872	ENSG00000166825	ANPEP
Nfu_g_1_012787	ANPEP (3 OF 4)	Nfu_p_1_030873	Nfu_t_1_030873	Nfu_c_1_030873	ENSDARG00000075168	Nfu_p_1_030873	ENSG00000166825	ANPEP
Nfu_g_1_012786	SV2B (1 OF 2)	Nfu_p_1_030869	Nfu_t_1_030869	Nfu_c_1_030869	ENSDARG00000090540	Nfu_p_1_030869	ENSG00000185518	SV2B
Nfu_g_1_012786	SV2B (1 OF 2)	Nfu_p_1_030870	Nfu_t_1_030870	Nfu_c_1_030870	ENSDARG00000090540	Nfu_p_1_030870	ENSG00000185518	SV2B
Nfu_g_1_025002	C15ORF40	Nfu_p_1_057999	Nfu_t_1_057999	Nfu_c_1_057999	NA	Nfu_p_1_057999	ENSG00000169609	C15orf40
Nfu_g_1_012794	HSF4	Nfu_p_1_030881	Nfu_t_1_030881	Nfu_c_1_030881	ENSDARG00000013251	Nfu_p_1_030881	ENSG00000102878	HSF4
Nfu_g_1_012789	HSF4	Nfu_p_1_030875	Nfu_t_1_030875	Nfu_c_1_030875	ENSDARG00000013251	Nfu_p_1_030875	ENSG00000102878	HSF4
Nfu_g_1_012788	GNAO1A	Nfu_p_1_030874	Nfu_t_1_030874	Nfu_c_1_030874	ENSDARG00000016676	Nfu_p_1_030874	ENSG00000087258	GNAO1
Nfu_g_1_012792	GNAO1A	Nfu_p_1_030878	Nfu_t_1_030878	Nfu_c_1_030878	ENSDARG00000016676	Nfu_p_1_030878	ENSG00000087258	GNAO1
Nfu_g_1_012795	CBFB	Nfu_p_1_030882	Nfu_t_1_030882	Nfu_c_1_030882	ENSDARG00000040917	Nfu_p_1_030882	ENSG00000067955	CBFB
Nfu_g_1_012791	C18H16ORF70	Nfu_p_1_030877	Nfu_t_1_030877	Nfu_c_1_030877	ENSDARG00000041560	Nfu_p_1_030877	ENSG00000125149	C16orf70
Nfu_g_1_025307	POGK	Nfu_p_1_058313	Nfu_t_1_058313	Nfu_c_1_058313	NA	Nfu_p_1_058313	ENSG00000143442	POGZ
Nfu_g_1_025309	Nfu_g_1_025309	Nfu_p_1_058315	Nfu_t_1_058315	Nfu_c_1_058315	NA	Nfu_p_1_058315	ENSG00000111676	ATN1
Nfu_g_1_007912	DEPDC5 (2 OF 3)	Nfu_p_1_019093	Nfu_t_1_019093	Nfu_c_1_019093	ENSDARG00000078105	Nfu_p_1_019093	ENSG00000100150	DEPDC5
Nfu_g_1_007910	DEPDC5	Nfu_p_1_019087	Nfu_t_1_019087	Nfu_c_1_019087	ENSDARG00000078105	Nfu_p_1_019087	ENSG00000100150	DEPDC5
Nfu_g_1_007908	MFSD12A	Nfu_p_1_019084	Nfu_t_1_019084	Nfu_c_1_019084	ENSDARG00000061908	Nfu_p_1_019084	ENSG00000161091	MFSD12
Nfu_g_1_007908	MFSD12A	Nfu_p_1_019085	Nfu_t_1_019085	Nfu_c_1_019085	ENSDARG00000061908	Nfu_p_1_019085	ENSG00000161091	MFSD12
Nfu_g_1_007908	MFSD12A	Nfu_p_1_019082	Nfu_t_1_019082	Nfu_c_1_019082	ENSDARG00000061908	Nfu_p_1_019082	ENSG00000161091	MFSD12
Nfu_g_1_007908	MFSD12A	Nfu_p_1_019083	Nfu_t_1_019083	Nfu_c_1_019083	ENSDARG00000061908	Nfu_p_1_019083	ENSG00000161091	MFSD12
Nfu_g_1_007917	RIPK2	Nfu_p_1_019105	Nfu_t_1_019105	Nfu_c_1_019105	ENSDARG00000033713	Nfu_p_1_019105	ENSG00000104312	RIPK2
Nfu_g_1_007911	TSEN15	Nfu_p_1_019092	Nfu_t_1_019092	Nfu_c_1_019092	ENSDARG00000069280	Nfu_p_1_019092	ENSG00000198860	TSEN15
Nfu_g_1_007911	TSEN15	Nfu_p_1_019088	Nfu_t_1_019088	Nfu_c_1_019088	ENSDARG00000069280	Nfu_p_1_019088	ENSG00000198860	TSEN15
Nfu_g_1_007911	TSEN15	Nfu_p_1_019089	Nfu_t_1_019089	Nfu_c_1_019089	ENSDARG00000069280	Nfu_p_1_019089	ENSG00000198860	TSEN15
Nfu_g_1_007911	TSEN15	Nfu_p_1_019090	Nfu_t_1_019090	Nfu_c_1_019090	ENSDARG00000069280	Nfu_p_1_019090	ENSG00000198860	TSEN15
Nfu_g_1_007911	TSEN15	Nfu_p_1_019091	Nfu_t_1_019091	Nfu_c_1_019091	ENSDARG00000069280	Nfu_p_1_019091	ENSG00000198860	TSEN15
Nfu_g_1_007913	IMP3	Nfu_p_1_019094	Nfu_t_1_019094	Nfu_c_1_019094	ENSDARG00000069287	Nfu_p_1_019094	ENSG00000177971	IMP3
Nfu_g_1_007913	IMP3	Nfu_p_1_019095	Nfu_t_1_019095	Nfu_c_1_019095	ENSDARG00000069287	Nfu_p_1_019095	ENSG00000177971	IMP3
Nfu_g_1_007915	SLC35A3 (2 OF 2)	Nfu_p_1_019102	Nfu_t_1_019102	Nfu_c_1_019102	ENSDARG00000013222	Nfu_p_1_019102	ENSG00000117620	SLC35A3
Nfu_g_1_007915	SLC35A3 (2 OF 2)	Nfu_p_1_019101	Nfu_t_1_019101	Nfu_c_1_019101	ENSDARG00000013222	Nfu_p_1_019101	ENSG00000117620	SLC35A3
Nfu_g_1_007915	SLC35A3 (2 OF 2)	Nfu_p_1_019098	Nfu_t_1_019098	Nfu_c_1_019098	ENSDARG00000013222	Nfu_p_1_019098	ENSG00000117620	SLC35A3
Nfu_g_1_007915	SLC35A3 (2 OF 2)	Nfu_p_1_019099	Nfu_t_1_019099	Nfu_c_1_019099	ENSDARG00000013222	Nfu_p_1_019099	ENSG00000117620	SLC35A3
Nfu_g_1_007915	SLC35A3 (2 OF 2)	Nfu_p_1_019100	Nfu_t_1_019100	Nfu_c_1_019100	ENSDARG00000013222	Nfu_p_1_019100	ENSG00000117620	SLC35A3
Nfu_g_1_007915	SLC35A3 (2 OF 2)	Nfu_p_1_019097	Nfu_t_1_019097	Nfu_c_1_019097	ENSDARG00000013222	Nfu_p_1_019097	ENSG00000117620	SLC35A3
Nfu_g_1_007915	SLC35A3 (2 OF 2)	Nfu_p_1_019103	Nfu_t_1_019103	Nfu_c_1_019103	ENSDARG00000013222	Nfu_p_1_019103	ENSG00000117620	SLC35A3
Nfu_g_1_007909	FP102157.1	Nfu_p_1_019086	Nfu_t_1_019086	Nfu_c_1_019086	ENSDARG00000063018	Nfu_p_1_019086	ENSG00000188859	FAM78B
Nfu_g_1_007916	CMPK	Nfu_p_1_019104	Nfu_t_1_019104	Nfu_c_1_019104	ENSDARG00000019924	Nfu_p_1_019104	ENSG00000162368	CMPK1
Nfu_g_1_007914	BCL6AB	Nfu_p_1_019096	Nfu_t_1_019096	Nfu_c_1_019096	ENSDARG00000070864	Nfu_p_1_019096	ENSG00000113916	BCL6
Nfu_g_1_017425	Nfu_g_1_017425	Nfu_p_1_041704	Nfu_t_1_041704	Nfu_c_1_041704	ENSDARG00000087107	Nfu_p_1_041704	ENSG00000163075	CFAP221
Nfu_g_1_017425	Nfu_g_1_017425	Nfu_p_1_041705	Nfu_t_1_041705	Nfu_c_1_041705	ENSDARG00000087107	Nfu_p_1_041705	ENSG00000163075	CFAP221
Nfu_g_1_017425	Nfu_g_1_017425	Nfu_p_1_041706	Nfu_t_1_041706	Nfu_c_1_041706	ENSDARG00000087107	Nfu_p_1_041706	ENSG00000163075	CFAP221
Nfu_g_1_017425	Nfu_g_1_017425	Nfu_p_1_041703	Nfu_t_1_041703	Nfu_c_1_041703	ENSDARG00000087107	Nfu_p_1_041703	ENSG00000163075	CFAP221
Nfu_g_1_017426	EML4	Nfu_p_1_041707	Nfu_t_1_041707	Nfu_c_1_041707	ENSDARG00000086213	Nfu_p_1_041707	ENSG00000143924	EML4
Nfu_g_1_017426	EML4	Nfu_p_1_041708	Nfu_t_1_041708	Nfu_c_1_041708	ENSDARG00000086213	Nfu_p_1_041708	ENSG00000143924	EML4
Nfu_g_1_017416	TSPAN14	Nfu_p_1_041689	Nfu_t_1_041689	Nfu_c_1_041689	ENSDARG00000055938	Nfu_p_1_041689	ENSG00000108219	TSPAN14
Nfu_g_1_017416	TSPAN14	Nfu_p_1_041690	Nfu_t_1_041690	Nfu_c_1_041690	ENSDARG00000055938	Nfu_p_1_041690	ENSG00000108219	TSPAN14
Nfu_g_1_025141	CST7	Nfu_p_1_058146	Nfu_t_1_058146	Nfu_c_1_058146	NA	Nfu_p_1_058146	ENSG00000077984	CST7
Nfu_g_1_017419	KCNG3	Nfu_p_1_041694	Nfu_t_1_041694	Nfu_c_1_041694	ENSDARG00000061622	Nfu_p_1_041694	ENSG00000171126	KCNG3
Nfu_g_1_017418	APMAP	Nfu_p_1_041692	Nfu_t_1_041692	Nfu_c_1_041692	ENSDARG00000017422	Nfu_p_1_041692	ENSG00000101474	APMAP
Nfu_g_1_017418	APMAP	Nfu_p_1_041693	Nfu_t_1_041693	Nfu_c_1_041693	ENSDARG00000017422	Nfu_p_1_041693	ENSG00000101474	APMAP
Nfu_g_1_017417	DNPH1	Nfu_p_1_041691	Nfu_t_1_041691	Nfu_c_1_041691	ENSDARG00000075730	Nfu_p_1_041691	ENSG00000112667	DNPH1
Nfu_g_1_017422	YIPF3	Nfu_p_1_041700	Nfu_t_1_041700	Nfu_c_1_041700	ENSDARG00000020449	Nfu_p_1_041700	ENSG00000137207	YIPF3
Nfu_g_1_017420	NCOA4	Nfu_p_1_041695	Nfu_t_1_041695	Nfu_c_1_041695	ENSDARG00000021439	Nfu_p_1_041695	ENSG00000266412	NCOA4
Nfu_g_1_017421	CU019624.1	Nfu_p_1_041699	Nfu_t_1_041699	Nfu_c_1_041699	ENSDARG00000058804	Nfu_p_1_041699	ENSG00000167384	ZNF180
Nfu_g_1_017421	CU019624.1	Nfu_p_1_041697	Nfu_t_1_041697	Nfu_c_1_041697	ENSDARG00000058804	Nfu_p_1_041697	ENSG00000167384	ZNF180
Nfu_g_1_017421	CU019624.1	Nfu_p_1_041696	Nfu_t_1_041696	Nfu_c_1_041696	ENSDARG00000058804	Nfu_p_1_041696	ENSG00000167384	ZNF180
Nfu_g_1_017421	CU019624.1	Nfu_p_1_041698	Nfu_t_1_041698	Nfu_c_1_041698	ENSDARG00000058804	Nfu_p_1_041698	ENSG00000167384	ZNF180
Nfu_g_1_017423	PARK2	Nfu_p_1_041701	Nfu_t_1_041701	Nfu_c_1_041701	ENSDARG00000021555	Nfu_p_1_041701	ENSG00000185345	PARK2
Nfu_g_1_003429	MYL1	Nfu_p_1_008519	Nfu_t_1_008519	Nfu_c_1_008519	ENSDARG00000014196	Nfu_p_1_008519	ENSG00000168530	MYL1
Nfu_g_1_003427	MAP2	Nfu_p_1_008516	Nfu_t_1_008516	Nfu_c_1_008516	ENSDARG00000055052	Nfu_p_1_008516	ENSG00000078018	MAP2
Nfu_g_1_003430	KANSL1L	Nfu_p_1_008520	Nfu_t_1_008520	Nfu_c_1_008520	ENSDARG00000075284	Nfu_p_1_008520	ENSG00000144445	KANSL1L
Nfu_g_1_004915	FBXW7	Nfu_p_1_011963	Nfu_t_1_011963	Nfu_c_1_011963	ENSDARG00000060994	Nfu_p_1_011963	ENSG00000109670	FBXW7
Nfu_g_1_004915	FBXW7	Nfu_p_1_011964	Nfu_t_1_011964	Nfu_c_1_011964	ENSDARG00000060994	Nfu_p_1_011964	ENSG00000109670	FBXW7
Nfu_g_1_004915	FBXW7	Nfu_p_1_011962	Nfu_t_1_011962	Nfu_c_1_011962	ENSDARG00000060994	Nfu_p_1_011962	ENSG00000109670	FBXW7
Nfu_g_1_004916	SI:CH73-353P21.4	Nfu_p_1_011965	Nfu_t_1_011965	Nfu_c_1_011965	ENSDARG00000079328	Nfu_p_1_011965	ENSG00000182405	PGBD4
Nfu_g_1_004916	SI:CH73-353P21.4	Nfu_p_1_011966	Nfu_t_1_011966	Nfu_c_1_011966	ENSDARG00000079328	Nfu_p_1_011966	ENSG00000182405	PGBD4
Nfu_g_1_004914	TMA16	Nfu_p_1_011960	Nfu_t_1_011960	Nfu_c_1_011960	ENSDARG00000008068	Nfu_p_1_011960	ENSG00000198498	TMA16
Nfu_g_1_004914	TMA16	Nfu_p_1_011961	Nfu_t_1_011961	Nfu_c_1_011961	ENSDARG00000008068	Nfu_p_1_011961	ENSG00000198498	TMA16
Nfu_g_1_004910	1-Mar	Nfu_p_1_011956	Nfu_t_1_011956	Nfu_c_1_011956	ENSDARG00000037487	Nfu_p_1_011956	ENSG00000145416	1-Mar
Nfu_g_1_004911	Nfu_g_1_004911	Nfu_p_1_011957	Nfu_t_1_011957	Nfu_c_1_011957		Nfu_p_1_011957	ENSG00000170088	TMEM192
Nfu_g_1_007785	ZNRF2B	Nfu_p_1_018784	Nfu_t_1_018784	Nfu_c_1_018784	ENSDARG00000077855	Nfu_p_1_018784	ENSG00000180233	ZNRF2
Nfu_g_1_007792	NOD1	Nfu_p_1_018805	Nfu_t_1_018805	Nfu_c_1_018805	ENSDARG00000036308	Nfu_p_1_018805	ENSG00000106100	NOD1
Nfu_g_1_007792	NOD1	Nfu_p_1_018800	Nfu_t_1_018800	Nfu_c_1_018800	ENSDARG00000036308	Nfu_p_1_018800	ENSG00000106100	NOD1
Nfu_g_1_007792	NOD1	Nfu_p_1_018801	Nfu_t_1_018801	Nfu_c_1_018801	ENSDARG00000036308	Nfu_p_1_018801	ENSG00000106100	NOD1
Nfu_g_1_007792	NOD1	Nfu_p_1_018802	Nfu_t_1_018802	Nfu_c_1_018802	ENSDARG00000036308	Nfu_p_1_018802	ENSG00000106100	NOD1
Nfu_g_1_007792	NOD1	Nfu_p_1_018803	Nfu_t_1_018803	Nfu_c_1_018803	ENSDARG00000036308	Nfu_p_1_018803	ENSG00000106100	NOD1
Nfu_g_1_007792	NOD1	Nfu_p_1_018804	Nfu_t_1_018804	Nfu_c_1_018804	ENSDARG00000036308	Nfu_p_1_018804	ENSG00000106100	NOD1
Nfu_g_1_007792	NOD1	Nfu_p_1_018806	Nfu_t_1_018806	Nfu_c_1_018806	ENSDARG00000036308	Nfu_p_1_018806	ENSG00000106100	NOD1
Nfu_g_1_007792	NOD1	Nfu_p_1_018808	Nfu_t_1_018808	Nfu_c_1_018808	ENSDARG00000036308	Nfu_p_1_018808	ENSG00000106100	NOD1
Nfu_g_1_007792	NOD1	Nfu_p_1_018807	Nfu_t_1_018807	Nfu_c_1_018807	ENSDARG00000036308	Nfu_p_1_018807	ENSG00000106100	NOD1
Nfu_g_1_007782	ENPP2 (1 OF 3)	Nfu_p_1_018762	Nfu_t_1_018762	Nfu_c_1_018762	ENSDARG00000075384	Nfu_p_1_018762	ENSG00000136960	ENPP2
Nfu_g_1_007782	ENPP2 (1 OF 3)	Nfu_p_1_018768	Nfu_t_1_018768	Nfu_c_1_018768	ENSDARG00000075384	Nfu_p_1_018768	ENSG00000136960	ENPP2
Nfu_g_1_007782	ENPP2 (1 OF 3)	Nfu_p_1_018770	Nfu_t_1_018770	Nfu_c_1_018770	ENSDARG00000075384	Nfu_p_1_018770	ENSG00000136960	ENPP2
Nfu_g_1_007782	ENPP2 (1 OF 3)	Nfu_p_1_018774	Nfu_t_1_018774	Nfu_c_1_018774	ENSDARG00000075384	Nfu_p_1_018774	ENSG00000136960	ENPP2
Nfu_g_1_007782	ENPP2 (1 OF 3)	Nfu_p_1_018769	Nfu_t_1_018769	Nfu_c_1_018769	ENSDARG00000075384	Nfu_p_1_018769	ENSG00000136960	ENPP2
Nfu_g_1_007782	ENPP2 (1 OF 3)	Nfu_p_1_018767	Nfu_t_1_018767	Nfu_c_1_018767	ENSDARG00000075384	Nfu_p_1_018767	ENSG00000136960	ENPP2
Nfu_g_1_007782	ENPP2 (1 OF 3)	Nfu_p_1_018772	Nfu_t_1_018772	Nfu_c_1_018772	ENSDARG00000075384	Nfu_p_1_018772	ENSG00000136960	ENPP2
Nfu_g_1_007782	ENPP2 (1 OF 3)	Nfu_p_1_018773	Nfu_t_1_018773	Nfu_c_1_018773	ENSDARG00000075384	Nfu_p_1_018773	ENSG00000136960	ENPP2
Nfu_g_1_007782	ENPP2 (1 OF 3)	Nfu_p_1_018763	Nfu_t_1_018763	Nfu_c_1_018763	ENSDARG00000075384	Nfu_p_1_018763	ENSG00000136960	ENPP2
Nfu_g_1_007782	ENPP2 (1 OF 3)	Nfu_p_1_018764	Nfu_t_1_018764	Nfu_c_1_018764	ENSDARG00000075384	Nfu_p_1_018764	ENSG00000136960	ENPP2
Nfu_g_1_007782	ENPP2 (1 OF 3)	Nfu_p_1_018765	Nfu_t_1_018765	Nfu_c_1_018765	ENSDARG00000075384	Nfu_p_1_018765	ENSG00000136960	ENPP2
Nfu_g_1_007782	ENPP2 (1 OF 3)	Nfu_p_1_018766	Nfu_t_1_018766	Nfu_c_1_018766	ENSDARG00000075384	Nfu_p_1_018766	ENSG00000136960	ENPP2
Nfu_g_1_007782	ENPP2 (1 OF 3)	Nfu_p_1_018776	Nfu_t_1_018776	Nfu_c_1_018776	ENSDARG00000075384	Nfu_p_1_018776	ENSG00000136960	ENPP2
Nfu_g_1_007782	ENPP2 (1 OF 3)	Nfu_p_1_018771	Nfu_t_1_018771	Nfu_c_1_018771	ENSDARG00000075384	Nfu_p_1_018771	ENSG00000136960	ENPP2
Nfu_g_1_007782	ENPP2 (1 OF 3)	Nfu_p_1_018775	Nfu_t_1_018775	Nfu_c_1_018775	ENSDARG00000075384	Nfu_p_1_018775	ENSG00000136960	ENPP2
Nfu_g_1_007782	ENPP2 (1 OF 3)	Nfu_p_1_018778	Nfu_t_1_018778	Nfu_c_1_018778	ENSDARG00000075384	Nfu_p_1_018778	ENSG00000136960	ENPP2
Nfu_g_1_007782	ENPP2 (1 OF 3)	Nfu_p_1_018780	Nfu_t_1_018780	Nfu_c_1_018780	ENSDARG00000075384	Nfu_p_1_018780	ENSG00000136960	ENPP2
Nfu_g_1_007782	ENPP2 (1 OF 3)	Nfu_p_1_018781	Nfu_t_1_018781	Nfu_c_1_018781	ENSDARG00000075384	Nfu_p_1_018781	ENSG00000136960	ENPP2
Nfu_g_1_007782	ENPP2 (1 OF 3)	Nfu_p_1_018777	Nfu_t_1_018777	Nfu_c_1_018777	ENSDARG00000075384	Nfu_p_1_018777	ENSG00000136960	ENPP2
Nfu_g_1_007782	ENPP2 (1 OF 3)	Nfu_p_1_018779	Nfu_t_1_018779	Nfu_c_1_018779	ENSDARG00000075384	Nfu_p_1_018779	ENSG00000136960	ENPP2
Nfu_g_1_007788	TAF2	Nfu_p_1_018789	Nfu_t_1_018789	Nfu_c_1_018789	ENSDARG00000038423	Nfu_p_1_018789	ENSG00000064313	TAF2
Nfu_g_1_007783	CNDP1	Nfu_p_1_018782	Nfu_t_1_018782	Nfu_c_1_018782	ENSDARG00000003931	Nfu_p_1_018782	ENSG00000150656	CNDP1
Nfu_g_1_007787	ABHD5A	Nfu_p_1_018787	Nfu_t_1_018787	Nfu_c_1_018787	ENSDARG00000076874	Nfu_p_1_018787	ENSG00000011198	ABHD5
Nfu_g_1_007787	ABHD5A	Nfu_p_1_018786	Nfu_t_1_018786	Nfu_c_1_018786	ENSDARG00000076874	Nfu_p_1_018786	ENSG00000011198	ABHD5
Nfu_g_1_007787	ABHD5A	Nfu_p_1_018788	Nfu_t_1_018788	Nfu_c_1_018788	ENSDARG00000076874	Nfu_p_1_018788	ENSG00000011198	ABHD5
Nfu_g_1_007791	ANO10A	Nfu_p_1_018799	Nfu_t_1_018799	Nfu_c_1_018799	ENSDARG00000057736	Nfu_p_1_018799	ENSG00000160746	ANO10
Nfu_g_1_007784	SNRKA	Nfu_p_1_018783	Nfu_t_1_018783	Nfu_c_1_018783	ENSDARG00000070832	Nfu_p_1_018783	ENSG00000163788	SNRK
Nfu_g_1_007786	SNRKA	Nfu_p_1_018785	Nfu_t_1_018785	Nfu_c_1_018785	ENSDARG00000070832	Nfu_p_1_018785	ENSG00000163788	SNRK
Nfu_g_1_007790	CR627484.1	Nfu_p_1_018791	Nfu_t_1_018791	Nfu_c_1_018791	ENSDARG00000076862	Nfu_p_1_018791	ENSG00000144649	FAM198A
Nfu_g_1_007790	CR627484.1	Nfu_p_1_018793	Nfu_t_1_018793	Nfu_c_1_018793	ENSDARG00000076862	Nfu_p_1_018793	ENSG00000144649	FAM198A
Nfu_g_1_007790	CR627484.1	Nfu_p_1_018794	Nfu_t_1_018794	Nfu_c_1_018794	ENSDARG00000076862	Nfu_p_1_018794	ENSG00000144649	FAM198A
Nfu_g_1_007790	CR627484.1	Nfu_p_1_018795	Nfu_t_1_018795	Nfu_c_1_018795	ENSDARG00000076862	Nfu_p_1_018795	ENSG00000144649	FAM198A
Nfu_g_1_007790	CR627484.1	Nfu_p_1_018796	Nfu_t_1_018796	Nfu_c_1_018796	ENSDARG00000076862	Nfu_p_1_018796	ENSG00000144649	FAM198A
Nfu_g_1_007790	CR627484.1	Nfu_p_1_018797	Nfu_t_1_018797	Nfu_c_1_018797	ENSDARG00000076862	Nfu_p_1_018797	ENSG00000144649	FAM198A
Nfu_g_1_007790	CR627484.1	Nfu_p_1_018798	Nfu_t_1_018798	Nfu_c_1_018798	ENSDARG00000076862	Nfu_p_1_018798	ENSG00000144649	FAM198A
Nfu_g_1_007789	GTDC2	Nfu_p_1_018790	Nfu_t_1_018790	Nfu_c_1_018790	ENSDARG00000010941	Nfu_p_1_018790	ENSG00000144647	POMGNT2
Nfu_g_1_007790	CR627484.1	Nfu_p_1_018792	Nfu_t_1_018792	Nfu_c_1_018792	ENSDARG00000076862	Nfu_p_1_018792	ENSG00000144649	FAM198A
Nfu_g_1_012647	IFI35	Nfu_p_1_030548	Nfu_t_1_030548	Nfu_c_1_030548	ENSDARG00000075643	Nfu_p_1_030548	ENSG00000068079	IFI35
Nfu_g_1_012647	IFI35	Nfu_p_1_030546	Nfu_t_1_030546	Nfu_c_1_030546	ENSDARG00000075643	Nfu_p_1_030546	ENSG00000068079	IFI35
Nfu_g_1_012647	IFI35	Nfu_p_1_030547	Nfu_t_1_030547	Nfu_c_1_030547	ENSDARG00000075643	Nfu_p_1_030547	ENSG00000068079	IFI35
Nfu_g_1_012648	RPL27	Nfu_p_1_030549	Nfu_t_1_030549	Nfu_c_1_030549	ENSDARG00000015128	Nfu_p_1_030549	ENSG00000131469	RPL27
Nfu_g_1_012645	RUNDC1	Nfu_p_1_030541	Nfu_t_1_030541	Nfu_c_1_030541	ENSDARG00000091962	Nfu_p_1_030541	ENSG00000198863	RUNDC1
Nfu_g_1_012645	RUNDC1	Nfu_p_1_030544	Nfu_t_1_030544	Nfu_c_1_030544	ENSDARG00000091962	Nfu_p_1_030544	ENSG00000198863	RUNDC1
Nfu_g_1_012645	RUNDC1	Nfu_p_1_030543	Nfu_t_1_030543	Nfu_c_1_030543	ENSDARG00000091962	Nfu_p_1_030543	ENSG00000198863	RUNDC1
Nfu_g_1_012645	RUNDC1	Nfu_p_1_030542	Nfu_t_1_030542	Nfu_c_1_030542	ENSDARG00000091962	Nfu_p_1_030542	ENSG00000198863	RUNDC1
Nfu_g_1_012649	GRNA	Nfu_p_1_030552	Nfu_t_1_030552	Nfu_c_1_030552	ENSDARG00000004954	Nfu_p_1_030552	ENSG00000030582	GRN
Nfu_g_1_012649	GRNA	Nfu_p_1_030553	Nfu_t_1_030553	Nfu_c_1_030553	ENSDARG00000004954	Nfu_p_1_030553	ENSG00000030582	GRN
Nfu_g_1_012649	GRNA	Nfu_p_1_030551	Nfu_t_1_030551	Nfu_c_1_030551	ENSDARG00000004954	Nfu_p_1_030551	ENSG00000030582	GRN
Nfu_g_1_012649	GRNA	Nfu_p_1_030550	Nfu_t_1_030550	Nfu_c_1_030550	ENSDARG00000004954	Nfu_p_1_030550	ENSG00000030582	GRN
Nfu_g_1_012643	SLC25A39	Nfu_p_1_030533	Nfu_t_1_030533	Nfu_c_1_030533	ENSDARG00000007449	Nfu_p_1_030533	ENSG00000013306	SLC25A39
Nfu_g_1_012643	SLC25A39	Nfu_p_1_030534	Nfu_t_1_030534	Nfu_c_1_030534	ENSDARG00000007449	Nfu_p_1_030534	ENSG00000075303	SLC25A40
Nfu_g_1_012642	RPL3	Nfu_p_1_030531	Nfu_t_1_030531	Nfu_c_1_030531	ENSDARG00000003599	Nfu_p_1_030531	ENSG00000100316	RPL3
Nfu_g_1_012642	RPL3	Nfu_p_1_030532	Nfu_t_1_030532	Nfu_c_1_030532	ENSDARG00000003599	Nfu_p_1_030532	ENSG00000100316	RPL3
Nfu_g_1_012650	CACNG2	Nfu_p_1_030554	Nfu_t_1_030554	Nfu_c_1_030554	ENSDARG00000032565	Nfu_p_1_030554	ENSG00000166862	CACNG2
Nfu_g_1_012646	KCNH4 (2 OF 2)	Nfu_p_1_030545	Nfu_t_1_030545	Nfu_c_1_030545	ENSDARG00000061990	Nfu_p_1_030545	ENSG00000089558	KCNH4
Nfu_g_1_003597	PPP2R2BA	Nfu_p_1_008902	Nfu_t_1_008902	Nfu_c_1_008902	ENSDARG00000079583	Nfu_p_1_008902	ENSG00000156475	PPP2R2B
Nfu_g_1_003599	PPP2R2BA	Nfu_p_1_008904	Nfu_t_1_008904	Nfu_c_1_008904	ENSDARG00000044334	Nfu_p_1_008904	ENSG00000156475	PPP2R2B
Nfu_g_1_003594	GPR151	Nfu_p_1_008890	Nfu_t_1_008890	Nfu_c_1_008890	ENSDARG00000076565	Nfu_p_1_008890	ENSG00000173250	GPR151
Nfu_g_1_003594	GPR151	Nfu_p_1_008891	Nfu_t_1_008891	Nfu_c_1_008891	ENSDARG00000076565	Nfu_p_1_008891	ENSG00000173250	GPR151
Nfu_g_1_003598	ADAM19B	Nfu_p_1_008903	Nfu_t_1_008903	Nfu_c_1_008903	ENSDARG00000067545	Nfu_p_1_008903	ENSG00000135074	ADAM19
Nfu_g_1_003595	THG1L	Nfu_p_1_008892	Nfu_t_1_008892	Nfu_c_1_008892	ENSDARG00000038360	Nfu_p_1_008892	ENSG00000113272	THG1L
Nfu_g_1_003595	THG1L	Nfu_p_1_008893	Nfu_t_1_008893	Nfu_c_1_008893	ENSDARG00000038360	Nfu_p_1_008893	ENSG00000113272	THG1L
Nfu_g_1_003595	THG1L	Nfu_p_1_008894	Nfu_t_1_008894	Nfu_c_1_008894	ENSDARG00000038360	Nfu_p_1_008894	ENSG00000113272	THG1L
Nfu_g_1_003595	THG1L	Nfu_p_1_008895	Nfu_t_1_008895	Nfu_c_1_008895	ENSDARG00000038360	Nfu_p_1_008895	ENSG00000113272	THG1L
Nfu_g_1_003595	THG1L	Nfu_p_1_008896	Nfu_t_1_008896	Nfu_c_1_008896	ENSDARG00000038360	Nfu_p_1_008896	ENSG00000113272	THG1L
Nfu_g_1_003600	LSM11	Nfu_p_1_008905	Nfu_t_1_008905	Nfu_c_1_008905	ENSDARG00000053025	Nfu_p_1_008905	ENSG00000155858	LSM11
Nfu_g_1_003596	CLINT1A	Nfu_p_1_008901	Nfu_t_1_008901	Nfu_c_1_008901	ENSDARG00000025535	Nfu_p_1_008901	ENSG00000113282	CLINT1
Nfu_g_1_003596	CLINT1A	Nfu_p_1_008897	Nfu_t_1_008897	Nfu_c_1_008897	ENSDARG00000025535	Nfu_p_1_008897	ENSG00000113282	CLINT1
Nfu_g_1_003596	CLINT1A	Nfu_p_1_008899	Nfu_t_1_008899	Nfu_c_1_008899	ENSDARG00000025535	Nfu_p_1_008899	ENSG00000113282	CLINT1
Nfu_g_1_003596	CLINT1A	Nfu_p_1_008900	Nfu_t_1_008900	Nfu_c_1_008900	ENSDARG00000025535	Nfu_p_1_008900	ENSG00000113282	CLINT1
Nfu_g_1_003596	CLINT1A	Nfu_p_1_008898	Nfu_t_1_008898	Nfu_c_1_008898	ENSDARG00000025535	Nfu_p_1_008898	ENSG00000113282	CLINT1
Nfu_g_1_003593	Nfu_g_1_003593	Nfu_p_1_008889	Nfu_t_1_008889	Nfu_c_1_008889	ENSDARG00000016116	Nfu_p_1_008889	ENSG00000164330	EBF1
Nfu_g_1_003593	Nfu_g_1_003593	Nfu_p_1_008887	Nfu_t_1_008887	Nfu_c_1_008887	ENSDARG00000016116	Nfu_p_1_008887	ENSG00000164330	EBF1
Nfu_g_1_003593	Nfu_g_1_003593	Nfu_p_1_008888	Nfu_t_1_008888	Nfu_c_1_008888	ENSDARG00000016116	Nfu_p_1_008888	ENSG00000164330	EBF1
Nfu_g_1_003593	Nfu_g_1_003593	Nfu_p_1_008886	Nfu_t_1_008886	Nfu_c_1_008886	ENSDARG00000016116	Nfu_p_1_008886	ENSG00000164330	EBF1
Nfu_g_1_009827	WDTC1	Nfu_p_1_023950	Nfu_t_1_023950	Nfu_c_1_023950	ENSDARG00000059760	Nfu_p_1_023950	ENSG00000142784	WDTC1
Nfu_g_1_009827	WDTC1	Nfu_p_1_023951	Nfu_t_1_023951	Nfu_c_1_023951	ENSDARG00000059760	Nfu_p_1_023951	ENSG00000142784	WDTC1
Nfu_g_1_009827	WDTC1	Nfu_p_1_023949	Nfu_t_1_023949	Nfu_c_1_023949	ENSDARG00000059760	Nfu_p_1_023949	ENSG00000142784	WDTC1
Nfu_g_1_009827	WDTC1	Nfu_p_1_023952	Nfu_t_1_023952	Nfu_c_1_023952	ENSDARG00000059760	Nfu_p_1_023952	ENSG00000142784	WDTC1
Nfu_g_1_009822	CEP85	Nfu_p_1_023918	Nfu_t_1_023918	Nfu_c_1_023918	ENSDARG00000060215	Nfu_p_1_023918	ENSG00000130695	CEP85
Nfu_g_1_009822	CEP85	Nfu_p_1_023919	Nfu_t_1_023919	Nfu_c_1_023919	ENSDARG00000060215	Nfu_p_1_023919	ENSG00000130695	CEP85
Nfu_g_1_009822	CEP85	Nfu_p_1_023920	Nfu_t_1_023920	Nfu_c_1_023920	ENSDARG00000060215	Nfu_p_1_023920	ENSG00000130695	CEP85
Nfu_g_1_009822	CEP85	Nfu_p_1_023921	Nfu_t_1_023921	Nfu_c_1_023921	ENSDARG00000060215	Nfu_p_1_023921	ENSG00000130695	CEP85
Nfu_g_1_009822	CEP85	Nfu_p_1_023922	Nfu_t_1_023922	Nfu_c_1_023922	ENSDARG00000060215	Nfu_p_1_023922	ENSG00000130695	CEP85
Nfu_g_1_009825	UBXN11	Nfu_p_1_023930	Nfu_t_1_023930	Nfu_c_1_023930	ENSDARG00000053828	Nfu_p_1_023930	ENSG00000158062	UBXN11
Nfu_g_1_009825	UBXN11	Nfu_p_1_023929	Nfu_t_1_023929	Nfu_c_1_023929	ENSDARG00000053828	Nfu_p_1_023929	ENSG00000158062	UBXN11
Nfu_g_1_009825	UBXN11	Nfu_p_1_023932	Nfu_t_1_023932	Nfu_c_1_023932	ENSDARG00000053828	Nfu_p_1_023932	ENSG00000158062	UBXN11
Nfu_g_1_009825	UBXN11	Nfu_p_1_023933	Nfu_t_1_023933	Nfu_c_1_023933	ENSDARG00000053828	Nfu_p_1_023933	ENSG00000158062	UBXN11
Nfu_g_1_009825	UBXN11	Nfu_p_1_023935	Nfu_t_1_023935	Nfu_c_1_023935	ENSDARG00000053828	Nfu_p_1_023935	ENSG00000158062	UBXN11
Nfu_g_1_009825	UBXN11	Nfu_p_1_023928	Nfu_t_1_023928	Nfu_c_1_023928	ENSDARG00000053828	Nfu_p_1_023928	ENSG00000158062	UBXN11
Nfu_g_1_009825	UBXN11	Nfu_p_1_023931	Nfu_t_1_023931	Nfu_c_1_023931	ENSDARG00000053828	Nfu_p_1_023931	ENSG00000158062	UBXN11
Nfu_g_1_009825	UBXN11	Nfu_p_1_023934	Nfu_t_1_023934	Nfu_c_1_023934	ENSDARG00000053828	Nfu_p_1_023934	ENSG00000158062	UBXN11
Nfu_g_1_009825	UBXN11	Nfu_p_1_023936	Nfu_t_1_023936	Nfu_c_1_023936	ENSDARG00000053828	Nfu_p_1_023936	ENSG00000158062	UBXN11
Nfu_g_1_009829	FEZ2 (2 OF 2)	Nfu_p_1_023964	Nfu_t_1_023964	Nfu_c_1_023964	ENSDARG00000022260	Nfu_p_1_023964	ENSG00000171055	FEZ2
Nfu_g_1_009829	FEZ2 (2 OF 2)	Nfu_p_1_023966	Nfu_t_1_023966	Nfu_c_1_023966	ENSDARG00000022260	Nfu_p_1_023966	ENSG00000171055	FEZ2
Nfu_g_1_009829	FEZ2 (2 OF 2)	Nfu_p_1_023968	Nfu_t_1_023968	Nfu_c_1_023968	ENSDARG00000022260	Nfu_p_1_023968	ENSG00000171055	FEZ2
Nfu_g_1_009829	FEZ2 (2 OF 2)	Nfu_p_1_023967	Nfu_t_1_023967	Nfu_c_1_023967	ENSDARG00000022260	Nfu_p_1_023967	ENSG00000171055	FEZ2
Nfu_g_1_009829	FEZ2 (2 OF 2)	Nfu_p_1_023961	Nfu_t_1_023961	Nfu_c_1_023961	ENSDARG00000022260	Nfu_p_1_023961	ENSG00000171055	FEZ2
Nfu_g_1_009829	FEZ2 (2 OF 2)	Nfu_p_1_023963	Nfu_t_1_023963	Nfu_c_1_023963	ENSDARG00000022260	Nfu_p_1_023963	ENSG00000171055	FEZ2
Nfu_g_1_009829	FEZ2 (2 OF 2)	Nfu_p_1_023962	Nfu_t_1_023962	Nfu_c_1_023962	ENSDARG00000022260	Nfu_p_1_023962	ENSG00000171055	FEZ2
Nfu_g_1_009829	FEZ2 (2 OF 2)	Nfu_p_1_023957	Nfu_t_1_023957	Nfu_c_1_023957	ENSDARG00000022260	Nfu_p_1_023957	ENSG00000171055	FEZ2
Nfu_g_1_009829	FEZ2 (2 OF 2)	Nfu_p_1_023958	Nfu_t_1_023958	Nfu_c_1_023958	ENSDARG00000022260	Nfu_p_1_023958	ENSG00000171055	FEZ2
Nfu_g_1_009829	FEZ2 (2 OF 2)	Nfu_p_1_023959	Nfu_t_1_023959	Nfu_c_1_023959	ENSDARG00000022260	Nfu_p_1_023959	ENSG00000171055	FEZ2
Nfu_g_1_009829	FEZ2 (2 OF 2)	Nfu_p_1_023960	Nfu_t_1_023960	Nfu_c_1_023960	ENSDARG00000022260	Nfu_p_1_023960	ENSG00000171055	FEZ2
Nfu_g_1_009829	FEZ2 (2 OF 2)	Nfu_p_1_023965	Nfu_t_1_023965	Nfu_c_1_023965	ENSDARG00000022260	Nfu_p_1_023965	ENSG00000171055	FEZ2
Nfu_g_1_009831	CLEC3BA	Nfu_p_1_023970	Nfu_t_1_023970	Nfu_c_1_023970	ENSDARG00000076541	Nfu_p_1_023970	ENSG00000163815	CLEC3B
Nfu_g_1_009823	CDCP1A	Nfu_p_1_023925	Nfu_t_1_023925	Nfu_c_1_023925	ENSDARG00000058943	Nfu_p_1_023925	ENSG00000163814	CDCP1
Nfu_g_1_009823	CDCP1A	Nfu_p_1_023923	Nfu_t_1_023923	Nfu_c_1_023923	ENSDARG00000058943	Nfu_p_1_023923	ENSG00000163814	CDCP1
Nfu_g_1_009823	CDCP1A	Nfu_p_1_023924	Nfu_t_1_023924	Nfu_c_1_023924	ENSDARG00000058943	Nfu_p_1_023924	ENSG00000163814	CDCP1
Nfu_g_1_009833	TMEM158	Nfu_p_1_023974	Nfu_t_1_023974	Nfu_c_1_023974		Nfu_p_1_023974	ENSG00000249992	TMEM158
Nfu_g_1_009833	TMEM158	Nfu_p_1_023975	Nfu_t_1_023975	Nfu_c_1_023975		Nfu_p_1_023975	ENSG00000249992	TMEM158
Nfu_g_1_009826	LARS2	Nfu_p_1_023947	Nfu_t_1_023947	Nfu_c_1_023947	ENSDARG00000075337	Nfu_p_1_023947	ENSG00000011376	LARS2
Nfu_g_1_009826	LARS2	Nfu_p_1_023948	Nfu_t_1_023948	Nfu_c_1_023948	ENSDARG00000075337	Nfu_p_1_023948	ENSG00000011376	LARS2
Nfu_g_1_009826	LARS2	Nfu_p_1_023937	Nfu_t_1_023937	Nfu_c_1_023937	ENSDARG00000075337	Nfu_p_1_023937	ENSG00000011376	LARS2
Nfu_g_1_009826	LARS2	Nfu_p_1_023946	Nfu_t_1_023946	Nfu_c_1_023946	ENSDARG00000075337	Nfu_p_1_023946	ENSG00000011376	LARS2
Nfu_g_1_009826	LARS2	Nfu_p_1_023943	Nfu_t_1_023943	Nfu_c_1_023943	ENSDARG00000075337	Nfu_p_1_023943	ENSG00000011376	LARS2
Nfu_g_1_009826	LARS2	Nfu_p_1_023939	Nfu_t_1_023939	Nfu_c_1_023939	ENSDARG00000075337	Nfu_p_1_023939	ENSG00000011376	LARS2
Nfu_g_1_009826	LARS2	Nfu_p_1_023942	Nfu_t_1_023942	Nfu_c_1_023942	ENSDARG00000075337	Nfu_p_1_023942	ENSG00000011376	LARS2
Nfu_g_1_009826	LARS2	Nfu_p_1_023938	Nfu_t_1_023938	Nfu_c_1_023938	ENSDARG00000075337	Nfu_p_1_023938	ENSG00000011376	LARS2
Nfu_g_1_009826	LARS2	Nfu_p_1_023941	Nfu_t_1_023941	Nfu_c_1_023941	ENSDARG00000075337	Nfu_p_1_023941	ENSG00000011376	LARS2
Nfu_g_1_009826	LARS2	Nfu_p_1_023940	Nfu_t_1_023940	Nfu_c_1_023940	ENSDARG00000075337	Nfu_p_1_023940	ENSG00000011376	LARS2
Nfu_g_1_009826	LARS2	Nfu_p_1_023944	Nfu_t_1_023944	Nfu_c_1_023944	ENSDARG00000075337	Nfu_p_1_023944	ENSG00000011376	LARS2
Nfu_g_1_009826	LARS2	Nfu_p_1_023945	Nfu_t_1_023945	Nfu_c_1_023945	ENSDARG00000075337	Nfu_p_1_023945	ENSG00000011376	LARS2
Nfu_g_1_009824	LIMD1 (1 OF 2)	Nfu_p_1_023927	Nfu_t_1_023927	Nfu_c_1_023927	ENSDARG00000077964	Nfu_p_1_023927	ENSG00000144791	LIMD1
Nfu_g_1_009824	LIMD1 (1 OF 2)	Nfu_p_1_023926	Nfu_t_1_023926	Nfu_c_1_023926	ENSDARG00000077964	Nfu_p_1_023926	ENSG00000144791	LIMD1
Nfu_g_1_009828	DEPTOR	Nfu_p_1_023956	Nfu_t_1_023956	Nfu_c_1_023956	ENSDARG00000040930	Nfu_p_1_023956	ENSG00000155792	DEPTOR
Nfu_g_1_009828	DEPTOR	Nfu_p_1_023954	Nfu_t_1_023954	Nfu_c_1_023954	ENSDARG00000040930	Nfu_p_1_023954	ENSG00000155792	DEPTOR
Nfu_g_1_009828	DEPTOR	Nfu_p_1_023953	Nfu_t_1_023953	Nfu_c_1_023953	ENSDARG00000040930	Nfu_p_1_023953	ENSG00000155792	DEPTOR
Nfu_g_1_009828	DEPTOR	Nfu_p_1_023955	Nfu_t_1_023955	Nfu_c_1_023955	ENSDARG00000040930	Nfu_p_1_023955	ENSG00000155792	DEPTOR
Nfu_g_1_009830	COX20	Nfu_p_1_023969	Nfu_t_1_023969	Nfu_c_1_023969	ENSDARG00000018800	Nfu_p_1_023969	ENSG00000203667	COX20
Nfu_g_1_020708	NCKAP5	Nfu_p_1_049584	Nfu_t_1_049584	Nfu_c_1_049584	ENSDARG00000079148	Nfu_p_1_049584	ENSG00000176771	NCKAP5
Nfu_g_1_020708	NCKAP5	Nfu_p_1_049585	Nfu_t_1_049585	Nfu_c_1_049585	ENSDARG00000079148	Nfu_p_1_049585	ENSG00000176771	NCKAP5
Nfu_g_1_020708	NCKAP5	Nfu_p_1_049583	Nfu_t_1_049583	Nfu_c_1_049583	ENSDARG00000079148	Nfu_p_1_049583	ENSG00000176771	NCKAP5
Nfu_g_1_020708	NCKAP5	Nfu_p_1_049582	Nfu_t_1_049582	Nfu_c_1_049582	ENSDARG00000079148	Nfu_p_1_049582	ENSG00000176771	NCKAP5
Nfu_g_1_020710	Nfu_g_1_020710	Nfu_p_1_049594	Nfu_t_1_049594	Nfu_c_1_049594	ENSDARG00000062423	Nfu_p_1_049594	ENSG00000226124	FTCDNL1
Nfu_g_1_020702	C9H2ORF69	Nfu_p_1_049575	Nfu_t_1_049575	Nfu_c_1_049575	ENSDARG00000062425	Nfu_p_1_049575	ENSG00000178074	C2orf69
Nfu_g_1_020704	STK17B	Nfu_p_1_049577	Nfu_t_1_049577	Nfu_c_1_049577	ENSDARG00000014348	Nfu_p_1_049577	ENSG00000081320	STK17B
Nfu_g_1_020701	HECW2A	Nfu_p_1_049569	Nfu_t_1_049569	Nfu_c_1_049569	ENSDARG00000062447	Nfu_p_1_049569	ENSG00000138411	HECW2
Nfu_g_1_020701	HECW2A	Nfu_p_1_049568	Nfu_t_1_049568	Nfu_c_1_049568	ENSDARG00000062447	Nfu_p_1_049568	ENSG00000138411	HECW2
Nfu_g_1_020701	HECW2A	Nfu_p_1_049567	Nfu_t_1_049567	Nfu_c_1_049567	ENSDARG00000062447	Nfu_p_1_049567	ENSG00000138411	HECW2
Nfu_g_1_020701	HECW2A	Nfu_p_1_049566	Nfu_t_1_049566	Nfu_c_1_049566	ENSDARG00000062447	Nfu_p_1_049566	ENSG00000138411	HECW2
Nfu_g_1_020701	HECW2A	Nfu_p_1_049572	Nfu_t_1_049572	Nfu_c_1_049572	ENSDARG00000062447	Nfu_p_1_049572	ENSG00000138411	HECW2
Nfu_g_1_020701	HECW2A	Nfu_p_1_049570	Nfu_t_1_049570	Nfu_c_1_049570	ENSDARG00000062447	Nfu_p_1_049570	ENSG00000138411	HECW2
Nfu_g_1_020701	HECW2A	Nfu_p_1_049571	Nfu_t_1_049571	Nfu_c_1_049571	ENSDARG00000062447	Nfu_p_1_049571	ENSG00000138411	HECW2
Nfu_g_1_020701	HECW2A	Nfu_p_1_049574	Nfu_t_1_049574	Nfu_c_1_049574	ENSDARG00000062447	Nfu_p_1_049574	ENSG00000138411	HECW2
Nfu_g_1_020701	HECW2A	Nfu_p_1_049573	Nfu_t_1_049573	Nfu_c_1_049573	ENSDARG00000062447	Nfu_p_1_049573	ENSG00000138411	HECW2
Nfu_g_1_020707	PGAP1	Nfu_p_1_049581	Nfu_t_1_049581	Nfu_c_1_049581	ENSDARG00000062465	Nfu_p_1_049581	ENSG00000197121	PGAP1
Nfu_g_1_020699	C9H2ORF47	Nfu_p_1_049562	Nfu_t_1_049562	Nfu_c_1_049562	ENSDARG00000069671	Nfu_p_1_049562	ENSG00000162972	MAIP1
Nfu_g_1_020703	TYW5	Nfu_p_1_049576	Nfu_t_1_049576	Nfu_c_1_049576	ENSDARG00000069672	Nfu_p_1_049576	ENSG00000162971	TYW5
Nfu_g_1_020709	LRRFIP1A	Nfu_p_1_049587	Nfu_t_1_049587	Nfu_c_1_049587	ENSDARG00000010400	Nfu_p_1_049587	ENSG00000124831	LRRFIP1
Nfu_g_1_020709	LRRFIP1A	Nfu_p_1_049586	Nfu_t_1_049586	Nfu_c_1_049586	ENSDARG00000010400	Nfu_p_1_049586	ENSG00000124831	LRRFIP1
Nfu_g_1_020709	LRRFIP1A	Nfu_p_1_049588	Nfu_t_1_049588	Nfu_c_1_049588	ENSDARG00000010400	Nfu_p_1_049588	ENSG00000124831	LRRFIP1
Nfu_g_1_020709	LRRFIP1A	Nfu_p_1_049590	Nfu_t_1_049590	Nfu_c_1_049590	ENSDARG00000010400	Nfu_p_1_049590	ENSG00000124831	LRRFIP1
Nfu_g_1_020709	LRRFIP1A	Nfu_p_1_049591	Nfu_t_1_049591	Nfu_c_1_049591	ENSDARG00000010400	Nfu_p_1_049591	ENSG00000124831	LRRFIP1
Nfu_g_1_020709	LRRFIP1A	Nfu_p_1_049593	Nfu_t_1_049593	Nfu_c_1_049593	ENSDARG00000010400	Nfu_p_1_049593	ENSG00000124831	LRRFIP1
Nfu_g_1_020709	LRRFIP1A	Nfu_p_1_049589	Nfu_t_1_049589	Nfu_c_1_049589	ENSDARG00000010400	Nfu_p_1_049589	ENSG00000124831	LRRFIP1
Nfu_g_1_020709	LRRFIP1A	Nfu_p_1_049592	Nfu_t_1_049592	Nfu_c_1_049592	ENSDARG00000010400	Nfu_p_1_049592	ENSG00000124831	LRRFIP1
Nfu_g_1_020705	RAB25B	Nfu_p_1_049579	Nfu_t_1_049579	Nfu_c_1_049579	ENSDARG00000026712	Nfu_p_1_049579	ENSG00000124839	RAB17
Nfu_g_1_020705	RAB25B	Nfu_p_1_049578	Nfu_t_1_049578	Nfu_c_1_049578	ENSDARG00000026712	Nfu_p_1_049578	ENSG00000124839	RAB17
Nfu_g_1_020700	MLPHB	Nfu_p_1_049564	Nfu_t_1_049564	Nfu_c_1_049564	ENSDARG00000070991	Nfu_p_1_049564	ENSG00000115648	MLPH
Nfu_g_1_020700	MLPHB	Nfu_p_1_049565	Nfu_t_1_049565	Nfu_c_1_049565	ENSDARG00000070991	Nfu_p_1_049565	ENSG00000115648	MLPH
Nfu_g_1_020700	MLPHB	Nfu_p_1_049563	Nfu_t_1_049563	Nfu_c_1_049563	ENSDARG00000070991	Nfu_p_1_049563	ENSG00000115648	MLPH
Nfu_g_1_016964	BCHE	Nfu_p_1_040523	Nfu_t_1_040523	Nfu_c_1_040523	ENSDARG00000031796	Nfu_p_1_040523	ENSG00000114200	BCHE
Nfu_g_1_016964	BCHE	Nfu_p_1_040524	Nfu_t_1_040524	Nfu_c_1_040524	ENSDARG00000031796	Nfu_p_1_040524	ENSG00000114200	BCHE
Nfu_g_1_016964	BCHE	Nfu_p_1_040525	Nfu_t_1_040525	Nfu_c_1_040525	ENSDARG00000031796	Nfu_p_1_040525	ENSG00000114200	BCHE
Nfu_g_1_016964	BCHE	Nfu_p_1_040526	Nfu_t_1_040526	Nfu_c_1_040526	ENSDARG00000031796	Nfu_p_1_040526	ENSG00000114200	BCHE
Nfu_g_1_016964	BCHE	Nfu_p_1_040527	Nfu_t_1_040527	Nfu_c_1_040527	ENSDARG00000031796	Nfu_p_1_040527	ENSG00000114200	BCHE
Nfu_g_1_014323	EPHA7	Nfu_p_1_034520	Nfu_t_1_034520	Nfu_c_1_034520	ENSDARG00000004635	Nfu_p_1_034520	ENSG00000135333	EPHA7
Nfu_g_1_016697	DNAJB12A	Nfu_p_1_039963	Nfu_t_1_039963	Nfu_c_1_039963	ENSDARG00000039363	Nfu_p_1_039963	ENSG00000148719	DNAJB12
Nfu_g_1_016697	DNAJB12A	Nfu_p_1_039964	Nfu_t_1_039964	Nfu_c_1_039964	ENSDARG00000039363	Nfu_p_1_039964	ENSG00000148719	DNAJB12
Nfu_g_1_016693	DDIT4 (2 OF 2)	Nfu_p_1_039959	Nfu_t_1_039959	Nfu_c_1_039959	ENSDARG00000037618	Nfu_p_1_039959	ENSG00000168209	DDIT4
Nfu_g_1_016691	SPOCK2	Nfu_p_1_039956	Nfu_t_1_039956	Nfu_c_1_039956	ENSDARG00000075393	Nfu_p_1_039956	ENSG00000107742	SPOCK2
Nfu_g_1_016691	SPOCK2	Nfu_p_1_039957	Nfu_t_1_039957	Nfu_c_1_039957	ENSDARG00000075393	Nfu_p_1_039957	ENSG00000107742	SPOCK2
Nfu_g_1_016698	TYSND1	Nfu_p_1_039965	Nfu_t_1_039965	Nfu_c_1_039965	ENSDARG00000074895	Nfu_p_1_039965	ENSG00000156521	TYSND1
Nfu_g_1_016698	TYSND1	Nfu_p_1_039966	Nfu_t_1_039966	Nfu_c_1_039966	ENSDARG00000074895	Nfu_p_1_039966	ENSG00000156521	TYSND1
Nfu_g_1_016694	SAR1AB	Nfu_p_1_039960	Nfu_t_1_039960	Nfu_c_1_039960	ENSDARG00000033320	Nfu_p_1_039960	ENSG00000079332	SAR1A
Nfu_g_1_016695	PPA1B	Nfu_p_1_039961	Nfu_t_1_039961	Nfu_c_1_039961	ENSDARG00000030441	Nfu_p_1_039961	ENSG00000180817	PPA1
Nfu_g_1_016690	EIF4EBP2	Nfu_p_1_039955	Nfu_t_1_039955	Nfu_c_1_039955	ENSDARG00000031819	Nfu_p_1_039955	ENSG00000148730	EIF4EBP2
Nfu_g_1_016692	RPS24	Nfu_p_1_039958	Nfu_t_1_039958	Nfu_c_1_039958	ENSDARG00000039347	Nfu_p_1_039958	ENSG00000138326	RPS24
Nfu_g_1_013939	Nfu_g_1_013939	Nfu_p_1_033539	Nfu_t_1_033539	Nfu_c_1_033539	ENSDARG00000086662	Nfu_p_1_033539	ENSG00000133454	MYO18B
Nfu_g_1_013938	CABZ01085662.1	Nfu_p_1_033538	Nfu_t_1_033538	Nfu_c_1_033538	ENSDARG00000091350	Nfu_p_1_033538	ENSG00000133454	MYO18B
Nfu_g_1_013940	CABZ01085662.1	Nfu_p_1_033540	Nfu_t_1_033540	Nfu_c_1_033540	ENSDARG00000089630	Nfu_p_1_033540	ENSG00000133454	MYO18B
Nfu_g_1_013941	ADRBK2	Nfu_p_1_033541	Nfu_t_1_033541	Nfu_c_1_033541	ENSDARG00000013007	Nfu_p_1_033541	ENSG00000100077	GRK3
Nfu_g_1_014564	ZEB1B	Nfu_p_1_035059	Nfu_t_1_035059	Nfu_c_1_035059	ENSDARG00000013207	Nfu_p_1_035059	ENSG00000148516	ZEB1
Nfu_g_1_014564	ZEB1B	Nfu_p_1_035058	Nfu_t_1_035058	Nfu_c_1_035058	ENSDARG00000013207	Nfu_p_1_035058	ENSG00000148516	ZEB1
Nfu_g_1_014564	ZEB1B	Nfu_p_1_035056	Nfu_t_1_035056	Nfu_c_1_035056	ENSDARG00000013207	Nfu_p_1_035056	ENSG00000148516	ZEB1
Nfu_g_1_014564	ZEB1B	Nfu_p_1_035057	Nfu_t_1_035057	Nfu_c_1_035057	ENSDARG00000013207	Nfu_p_1_035057	ENSG00000148516	ZEB1
Nfu_g_1_014564	ZEB1B	Nfu_p_1_035061	Nfu_t_1_035061	Nfu_c_1_035061	ENSDARG00000013207	Nfu_p_1_035061	ENSG00000148516	ZEB1
Nfu_g_1_014564	ZEB1B	Nfu_p_1_035054	Nfu_t_1_035054	Nfu_c_1_035054	ENSDARG00000013207	Nfu_p_1_035054	ENSG00000148516	ZEB1
Nfu_g_1_014564	ZEB1B	Nfu_p_1_035055	Nfu_t_1_035055	Nfu_c_1_035055	ENSDARG00000013207	Nfu_p_1_035055	ENSG00000148516	ZEB1
Nfu_g_1_014564	ZEB1B	Nfu_p_1_035053	Nfu_t_1_035053	Nfu_c_1_035053	ENSDARG00000013207	Nfu_p_1_035053	ENSG00000148516	ZEB1
Nfu_g_1_014564	ZEB1B	Nfu_p_1_035060	Nfu_t_1_035060	Nfu_c_1_035060	ENSDARG00000013207	Nfu_p_1_035060	ENSG00000148516	ZEB1
Nfu_g_1_003388	CABZ01045232.1	Nfu_p_1_008431	Nfu_t_1_008431	Nfu_c_1_008431	ENSDARG00000035961	Nfu_p_1_008431	ENSG00000178342	KCNG2
Nfu_g_1_003390	PQLC1 (2 OF 2)	Nfu_p_1_008433	Nfu_t_1_008433	Nfu_c_1_008433	ENSDARG00000088768	Nfu_p_1_008433	ENSG00000122490	PQLC1
Nfu_g_1_003389	HPCAL4	Nfu_p_1_008432	Nfu_t_1_008432	Nfu_c_1_008432	ENSDARG00000070491	Nfu_p_1_008432	ENSG00000116983	HPCAL4
Nfu_g_1_003035	AVPR1A (1 OF 2)	Nfu_p_1_007584	Nfu_t_1_007584	Nfu_c_1_007584	ENSDARG00000077083	Nfu_p_1_007584	ENSG00000166148	AVPR1A
Nfu_g_1_025914	Nfu_g_1_025914	Nfu_p_1_058923	Nfu_t_1_058923	Nfu_c_1_058923	NA	Nfu_p_1_058923	ENSG00000254656	RTL1
Nfu_g_1_003037	PPM1H	Nfu_p_1_007591	Nfu_t_1_007591	Nfu_c_1_007591	ENSDARG00000063684	Nfu_p_1_007591	ENSG00000111110	PPM1H
Nfu_g_1_003037	PPM1H	Nfu_p_1_007592	Nfu_t_1_007592	Nfu_c_1_007592	ENSDARG00000063684	Nfu_p_1_007592	ENSG00000111110	PPM1H
Nfu_g_1_003037	PPM1H	Nfu_p_1_007589	Nfu_t_1_007589	Nfu_c_1_007589	ENSDARG00000063684	Nfu_p_1_007589	ENSG00000111110	PPM1H
Nfu_g_1_003037	PPM1H	Nfu_p_1_007590	Nfu_t_1_007590	Nfu_c_1_007590	ENSDARG00000063684	Nfu_p_1_007590	ENSG00000111110	PPM1H
Nfu_g_1_003036	MON2	Nfu_p_1_007585	Nfu_t_1_007585	Nfu_c_1_007585	ENSDARG00000063694	Nfu_p_1_007585	ENSG00000061987	MON2
Nfu_g_1_003036	MON2	Nfu_p_1_007586	Nfu_t_1_007586	Nfu_c_1_007586	ENSDARG00000063694	Nfu_p_1_007586	ENSG00000061987	MON2
Nfu_g_1_003036	MON2	Nfu_p_1_007587	Nfu_t_1_007587	Nfu_c_1_007587	ENSDARG00000063694	Nfu_p_1_007587	ENSG00000061987	MON2
Nfu_g_1_003036	MON2	Nfu_p_1_007588	Nfu_t_1_007588	Nfu_c_1_007588	ENSDARG00000063694	Nfu_p_1_007588	ENSG00000061987	MON2
Nfu_g_1_011540	GLTSCR2	Nfu_p_1_027854	Nfu_t_1_027854	Nfu_c_1_027854	ENSDARG00000013489	Nfu_p_1_027854	ENSG00000105373	GLTSCR2
Nfu_g_1_011540	GLTSCR2	Nfu_p_1_027855	Nfu_t_1_027855	Nfu_c_1_027855	ENSDARG00000013489	Nfu_p_1_027855	ENSG00000105373	GLTSCR2
Nfu_g_1_003033	NLRX1	Nfu_p_1_007567	Nfu_t_1_007567	Nfu_c_1_007567	ENSDARG00000073724	Nfu_p_1_007567	ENSG00000160703	NLRX1
Nfu_g_1_003033	NLRX1	Nfu_p_1_007566	Nfu_t_1_007566	Nfu_c_1_007566	ENSDARG00000073724	Nfu_p_1_007566	ENSG00000160703	NLRX1
Nfu_g_1_003033	NLRX1	Nfu_p_1_007564	Nfu_t_1_007564	Nfu_c_1_007564	ENSDARG00000073724	Nfu_p_1_007564	ENSG00000160703	NLRX1
Nfu_g_1_003033	NLRX1	Nfu_p_1_007565	Nfu_t_1_007565	Nfu_c_1_007565	ENSDARG00000073724	Nfu_p_1_007565	ENSG00000160703	NLRX1
Nfu_g_1_003028	EFHD1	Nfu_p_1_007558	Nfu_t_1_007558	Nfu_c_1_007558	ENSDARG00000043446	Nfu_p_1_007558	ENSG00000115468	EFHD1
Nfu_g_1_003029	KCNJ13	Nfu_p_1_007559	Nfu_t_1_007559	Nfu_c_1_007559	ENSDARG00000043443	Nfu_p_1_007559	ENSG00000115474	KCNJ13
Nfu_g_1_003034	CR388051.1	Nfu_p_1_007568	Nfu_t_1_007568	Nfu_c_1_007568	ENSDARG00000033840	Nfu_p_1_007568	ENSG00000165323	FAT3
Nfu_g_1_003034	CR388051.1	Nfu_p_1_007569	Nfu_t_1_007569	Nfu_c_1_007569	ENSDARG00000033840	Nfu_p_1_007569	ENSG00000165323	FAT3
Nfu_g_1_003034	CR388051.1	Nfu_p_1_007570	Nfu_t_1_007570	Nfu_c_1_007570	ENSDARG00000033840	Nfu_p_1_007570	ENSG00000165323	FAT3
Nfu_g_1_003034	CR388051.1	Nfu_p_1_007582	Nfu_t_1_007582	Nfu_c_1_007582	ENSDARG00000033840	Nfu_p_1_007582	ENSG00000165323	FAT3
Nfu_g_1_003034	CR388051.1	Nfu_p_1_007580	Nfu_t_1_007580	Nfu_c_1_007580	ENSDARG00000033840	Nfu_p_1_007580	ENSG00000165323	FAT3
Nfu_g_1_003034	CR388051.1	Nfu_p_1_007573	Nfu_t_1_007573	Nfu_c_1_007573	ENSDARG00000033840	Nfu_p_1_007573	ENSG00000165323	FAT3
Nfu_g_1_003034	CR388051.1	Nfu_p_1_007575	Nfu_t_1_007575	Nfu_c_1_007575	ENSDARG00000033840	Nfu_p_1_007575	ENSG00000165323	FAT3
Nfu_g_1_003034	CR388051.1	Nfu_p_1_007571	Nfu_t_1_007571	Nfu_c_1_007571	ENSDARG00000033840	Nfu_p_1_007571	ENSG00000165323	FAT3
Nfu_g_1_003034	CR388051.1	Nfu_p_1_007572	Nfu_t_1_007572	Nfu_c_1_007572	ENSDARG00000033840	Nfu_p_1_007572	ENSG00000165323	FAT3
Nfu_g_1_003034	CR388051.1	Nfu_p_1_007576	Nfu_t_1_007576	Nfu_c_1_007576	ENSDARG00000033840	Nfu_p_1_007576	ENSG00000165323	FAT3
Nfu_g_1_003034	CR388051.1	Nfu_p_1_007578	Nfu_t_1_007578	Nfu_c_1_007578	ENSDARG00000033840	Nfu_p_1_007578	ENSG00000165323	FAT3
Nfu_g_1_003034	CR388051.1	Nfu_p_1_007574	Nfu_t_1_007574	Nfu_c_1_007574	ENSDARG00000033840	Nfu_p_1_007574	ENSG00000165323	FAT3
Nfu_g_1_003034	CR388051.1	Nfu_p_1_007583	Nfu_t_1_007583	Nfu_c_1_007583	ENSDARG00000033840	Nfu_p_1_007583	ENSG00000165323	FAT3
Nfu_g_1_003034	CR388051.1	Nfu_p_1_007581	Nfu_t_1_007581	Nfu_c_1_007581	ENSDARG00000033840	Nfu_p_1_007581	ENSG00000165323	FAT3
Nfu_g_1_003034	CR388051.1	Nfu_p_1_007579	Nfu_t_1_007579	Nfu_c_1_007579	ENSDARG00000033840	Nfu_p_1_007579	ENSG00000165323	FAT3
Nfu_g_1_003034	CR388051.1	Nfu_p_1_007577	Nfu_t_1_007577	Nfu_c_1_007577	ENSDARG00000033840	Nfu_p_1_007577	ENSG00000165323	FAT3
Nfu_g_1_003030	WSB1	Nfu_p_1_007560	Nfu_t_1_007560	Nfu_c_1_007560	ENSDARG00000021343	Nfu_p_1_007560	ENSG00000109046	WSB1
Nfu_g_1_003032	PDZD3A	Nfu_p_1_007562	Nfu_t_1_007562	Nfu_c_1_007562	ENSDARG00000040568	Nfu_p_1_007562	ENSG00000172367	PDZD3
Nfu_g_1_003032	PDZD3A	Nfu_p_1_007563	Nfu_t_1_007563	Nfu_c_1_007563	ENSDARG00000040568	Nfu_p_1_007563	ENSG00000172367	PDZD3
Nfu_g_1_013497	GTDC1	Nfu_p_1_032521	Nfu_t_1_032521	Nfu_c_1_032521	ENSDARG00000070216	Nfu_p_1_032521	ENSG00000088038	CNOT3
Nfu_g_1_013499	GFRA1A	Nfu_p_1_032523	Nfu_t_1_032523	Nfu_c_1_032523	ENSDARG00000013975	Nfu_p_1_032523	ENSG00000151892	GFRA1
Nfu_g_1_014105	MTF2	Nfu_p_1_033923	Nfu_t_1_033923	Nfu_c_1_033923	ENSDARG00000005590	Nfu_p_1_033923	ENSG00000143033	MTF2
Nfu_g_1_014105	MTF2	Nfu_p_1_033925	Nfu_t_1_033925	Nfu_c_1_033925	ENSDARG00000005590	Nfu_p_1_033925	ENSG00000143033	MTF2
Nfu_g_1_014105	MTF2	Nfu_p_1_033927	Nfu_t_1_033927	Nfu_c_1_033927	ENSDARG00000005590	Nfu_p_1_033927	ENSG00000143033	MTF2
Nfu_g_1_014105	MTF2	Nfu_p_1_033928	Nfu_t_1_033928	Nfu_c_1_033928	ENSDARG00000005590	Nfu_p_1_033928	ENSG00000143033	MTF2
Nfu_g_1_014105	MTF2	Nfu_p_1_033929	Nfu_t_1_033929	Nfu_c_1_033929	ENSDARG00000005590	Nfu_p_1_033929	ENSG00000143033	MTF2
Nfu_g_1_014105	MTF2	Nfu_p_1_033930	Nfu_t_1_033930	Nfu_c_1_033930	ENSDARG00000005590	Nfu_p_1_033930	ENSG00000143033	MTF2
Nfu_g_1_014105	MTF2	Nfu_p_1_033924	Nfu_t_1_033924	Nfu_c_1_033924	ENSDARG00000005590	Nfu_p_1_033924	ENSG00000143033	MTF2
Nfu_g_1_014105	MTF2	Nfu_p_1_033926	Nfu_t_1_033926	Nfu_c_1_033926	ENSDARG00000005590	Nfu_p_1_033926	ENSG00000143033	MTF2
Nfu_g_1_014110	RPL5 (2 OF 2)	Nfu_p_1_033953	Nfu_t_1_033953	Nfu_c_1_033953	ENSDARG00000015862	Nfu_p_1_033953	ENSG00000122406	RPL5
Nfu_g_1_014112	FAM69A	Nfu_p_1_033971	Nfu_t_1_033971	Nfu_c_1_033971	ENSDARG00000062955	Nfu_p_1_033971	ENSG00000154511	FAM69A
Nfu_g_1_014113	GFI1AA	Nfu_p_1_033972	Nfu_t_1_033972	Nfu_c_1_033972	ENSDARG00000044457	Nfu_p_1_033972	ENSG00000162676	GFI1
Nfu_g_1_014107	RPAP2	Nfu_p_1_033933	Nfu_t_1_033933	Nfu_c_1_033933	ENSDARG00000038397	Nfu_p_1_033933	ENSG00000122484	RPAP2
Nfu_g_1_014107	RPAP2	Nfu_p_1_033934	Nfu_t_1_033934	Nfu_c_1_033934	ENSDARG00000038397	Nfu_p_1_033934	ENSG00000122484	RPAP2
Nfu_g_1_014107	RPAP2	Nfu_p_1_033935	Nfu_t_1_033935	Nfu_c_1_033935	ENSDARG00000038397	Nfu_p_1_033935	ENSG00000122484	RPAP2
Nfu_g_1_014107	RPAP2	Nfu_p_1_033938	Nfu_t_1_033938	Nfu_c_1_033938	ENSDARG00000038397	Nfu_p_1_033938	ENSG00000122484	RPAP2
Nfu_g_1_014107	RPAP2	Nfu_p_1_033939	Nfu_t_1_033939	Nfu_c_1_033939	ENSDARG00000038397	Nfu_p_1_033939	ENSG00000122484	RPAP2
Nfu_g_1_014107	RPAP2	Nfu_p_1_033936	Nfu_t_1_033936	Nfu_c_1_033936	ENSDARG00000038397	Nfu_p_1_033936	ENSG00000122484	RPAP2
Nfu_g_1_014107	RPAP2	Nfu_p_1_033937	Nfu_t_1_033937	Nfu_c_1_033937	ENSDARG00000038397	Nfu_p_1_033937	ENSG00000122484	RPAP2
Nfu_g_1_014108	GLMNA	Nfu_p_1_033940	Nfu_t_1_033940	Nfu_c_1_033940	ENSDARG00000058267	Nfu_p_1_033940	ENSG00000174842	GLMN
Nfu_g_1_014108	GLMNA	Nfu_p_1_033942	Nfu_t_1_033942	Nfu_c_1_033942	ENSDARG00000058267	Nfu_p_1_033942	ENSG00000174842	GLMN
Nfu_g_1_014108	GLMNA	Nfu_p_1_033941	Nfu_t_1_033941	Nfu_c_1_033941	ENSDARG00000058267	Nfu_p_1_033941	ENSG00000174842	GLMN
Nfu_g_1_014106	CDC7	Nfu_p_1_033932	Nfu_t_1_033932	Nfu_c_1_033932	ENSDARG00000023584	Nfu_p_1_033932	ENSG00000097046	CDC7
Nfu_g_1_014106	CDC7	Nfu_p_1_033931	Nfu_t_1_033931	Nfu_c_1_033931	ENSDARG00000023584	Nfu_p_1_033931	ENSG00000097046	CDC7
Nfu_g_1_014111	HFM1	Nfu_p_1_033962	Nfu_t_1_033962	Nfu_c_1_033962	ENSDARG00000068922	Nfu_p_1_033962	ENSG00000162669	HFM1
Nfu_g_1_014111	HFM1	Nfu_p_1_033964	Nfu_t_1_033964	Nfu_c_1_033964	ENSDARG00000068922	Nfu_p_1_033964	ENSG00000162669	HFM1
Nfu_g_1_014111	HFM1	Nfu_p_1_033966	Nfu_t_1_033966	Nfu_c_1_033966	ENSDARG00000068922	Nfu_p_1_033966	ENSG00000162669	HFM1
Nfu_g_1_014111	HFM1	Nfu_p_1_033967	Nfu_t_1_033967	Nfu_c_1_033967	ENSDARG00000068922	Nfu_p_1_033967	ENSG00000162669	HFM1
Nfu_g_1_014111	HFM1	Nfu_p_1_033960	Nfu_t_1_033960	Nfu_c_1_033960	ENSDARG00000068922	Nfu_p_1_033960	ENSG00000162669	HFM1
Nfu_g_1_014111	HFM1	Nfu_p_1_033961	Nfu_t_1_033961	Nfu_c_1_033961	ENSDARG00000068922	Nfu_p_1_033961	ENSG00000162669	HFM1
Nfu_g_1_014111	HFM1	Nfu_p_1_033963	Nfu_t_1_033963	Nfu_c_1_033963	ENSDARG00000068922	Nfu_p_1_033963	ENSG00000162669	HFM1
Nfu_g_1_014111	HFM1	Nfu_p_1_033965	Nfu_t_1_033965	Nfu_c_1_033965	ENSDARG00000068922	Nfu_p_1_033965	ENSG00000162669	HFM1
Nfu_g_1_014111	HFM1	Nfu_p_1_033954	Nfu_t_1_033954	Nfu_c_1_033954	ENSDARG00000068922	Nfu_p_1_033954	ENSG00000162669	HFM1
Nfu_g_1_014111	HFM1	Nfu_p_1_033955	Nfu_t_1_033955	Nfu_c_1_033955	ENSDARG00000068922	Nfu_p_1_033955	ENSG00000162669	HFM1
Nfu_g_1_014111	HFM1	Nfu_p_1_033956	Nfu_t_1_033956	Nfu_c_1_033956	ENSDARG00000068922	Nfu_p_1_033956	ENSG00000162669	HFM1
Nfu_g_1_014111	HFM1	Nfu_p_1_033957	Nfu_t_1_033957	Nfu_c_1_033957	ENSDARG00000068922	Nfu_p_1_033957	ENSG00000162669	HFM1
Nfu_g_1_014111	HFM1	Nfu_p_1_033968	Nfu_t_1_033968	Nfu_c_1_033968	ENSDARG00000068922	Nfu_p_1_033968	ENSG00000162669	HFM1
Nfu_g_1_014111	HFM1	Nfu_p_1_033969	Nfu_t_1_033969	Nfu_c_1_033969	ENSDARG00000068922	Nfu_p_1_033969	ENSG00000162669	HFM1
Nfu_g_1_014111	HFM1	Nfu_p_1_033970	Nfu_t_1_033970	Nfu_c_1_033970	ENSDARG00000068922	Nfu_p_1_033970	ENSG00000162669	HFM1
Nfu_g_1_014111	HFM1	Nfu_p_1_033958	Nfu_t_1_033958	Nfu_c_1_033958	ENSDARG00000068922	Nfu_p_1_033958	ENSG00000162669	HFM1
Nfu_g_1_014111	HFM1	Nfu_p_1_033959	Nfu_t_1_033959	Nfu_c_1_033959	ENSDARG00000068922	Nfu_p_1_033959	ENSG00000162669	HFM1
Nfu_g_1_014109	ZNF644A	Nfu_p_1_033949	Nfu_t_1_033949	Nfu_c_1_033949	ENSDARG00000068920	Nfu_p_1_033949	ENSG00000122482	ZNF644
Nfu_g_1_014109	ZNF644A	Nfu_p_1_033951	Nfu_t_1_033951	Nfu_c_1_033951	ENSDARG00000068920	Nfu_p_1_033951	ENSG00000122482	ZNF644
Nfu_g_1_014109	ZNF644A	Nfu_p_1_033950	Nfu_t_1_033950	Nfu_c_1_033950	ENSDARG00000068920	Nfu_p_1_033950	ENSG00000122482	ZNF644
Nfu_g_1_014109	ZNF644A	Nfu_p_1_033943	Nfu_t_1_033943	Nfu_c_1_033943	ENSDARG00000068920	Nfu_p_1_033943	ENSG00000122482	ZNF644
Nfu_g_1_014109	ZNF644A	Nfu_p_1_033945	Nfu_t_1_033945	Nfu_c_1_033945	ENSDARG00000068920	Nfu_p_1_033945	ENSG00000122482	ZNF644
Nfu_g_1_014109	ZNF644A	Nfu_p_1_033946	Nfu_t_1_033946	Nfu_c_1_033946	ENSDARG00000068920	Nfu_p_1_033946	ENSG00000122482	ZNF644
Nfu_g_1_014109	ZNF644A	Nfu_p_1_033947	Nfu_t_1_033947	Nfu_c_1_033947	ENSDARG00000068920	Nfu_p_1_033947	ENSG00000122482	ZNF644
Nfu_g_1_014109	ZNF644A	Nfu_p_1_033948	Nfu_t_1_033948	Nfu_c_1_033948	ENSDARG00000068920	Nfu_p_1_033948	ENSG00000122482	ZNF644
Nfu_g_1_014109	ZNF644A	Nfu_p_1_033944	Nfu_t_1_033944	Nfu_c_1_033944	ENSDARG00000068920	Nfu_p_1_033944	ENSG00000122482	ZNF644
Nfu_g_1_014109	ZNF644A	Nfu_p_1_033952	Nfu_t_1_033952	Nfu_c_1_033952	ENSDARG00000068920	Nfu_p_1_033952	ENSG00000122482	ZNF644
Nfu_g_1_014114	OLA.12830	Nfu_p_1_033973	Nfu_t_1_033973	Nfu_c_1_033973	ENSDARG00000030737	Nfu_p_1_033973	ENSG00000162664	ZNF326
Nfu_g_1_014114	OLA.12830	Nfu_p_1_033974	Nfu_t_1_033974	Nfu_c_1_033974	ENSDARG00000030737	Nfu_p_1_033974	ENSG00000162664	ZNF326
Nfu_g_1_014114	OLA.12830	Nfu_p_1_033975	Nfu_t_1_033975	Nfu_c_1_033975	ENSDARG00000030737	Nfu_p_1_033975	ENSG00000162664	ZNF326
Nfu_g_1_014115	LRRC8DA	Nfu_p_1_033978	Nfu_t_1_033978	Nfu_c_1_033978	ENSDARG00000044146	Nfu_p_1_033978	ENSG00000171492	LRRC8D
Nfu_g_1_014115	LRRC8DA	Nfu_p_1_033979	Nfu_t_1_033979	Nfu_c_1_033979	ENSDARG00000044146	Nfu_p_1_033979	ENSG00000171492	LRRC8D
Nfu_g_1_014115	LRRC8DA	Nfu_p_1_033980	Nfu_t_1_033980	Nfu_c_1_033980	ENSDARG00000044146	Nfu_p_1_033980	ENSG00000171492	LRRC8D
Nfu_g_1_024607	Nfu_g_1_024607	Nfu_p_1_057587	Nfu_t_1_057587	Nfu_c_1_057587	NA	Nfu_p_1_057587	ENSG00000254656	RTL1
Nfu_g_1_019317	VCANA	Nfu_p_1_046159	Nfu_t_1_046159	Nfu_c_1_046159	ENSDARG00000078680	Nfu_p_1_046159	ENSG00000038427	VCAN
Nfu_g_1_019317	VCANA	Nfu_p_1_046157	Nfu_t_1_046157	Nfu_c_1_046157	ENSDARG00000078680	Nfu_p_1_046157	ENSG00000038427	VCAN
Nfu_g_1_019317	VCANA	Nfu_p_1_046158	Nfu_t_1_046158	Nfu_c_1_046158	ENSDARG00000078680	Nfu_p_1_046158	ENSG00000038427	VCAN
Nfu_g_1_019317	VCANA	Nfu_p_1_046156	Nfu_t_1_046156	Nfu_c_1_046156	ENSDARG00000078680	Nfu_p_1_046156	ENSG00000038427	VCAN
Nfu_g_1_019323	HAPLN1A	Nfu_p_1_046170	Nfu_t_1_046170	Nfu_c_1_046170	ENSDARG00000089769	Nfu_p_1_046170	ENSG00000145681	HAPLN1
Nfu_g_1_019318	KAT8	Nfu_p_1_046161	Nfu_t_1_046161	Nfu_c_1_046161	ENSDARG00000027187	Nfu_p_1_046161	ENSG00000136504	KAT7
Nfu_g_1_019318	KAT8	Nfu_p_1_046160	Nfu_t_1_046160	Nfu_c_1_046160	ENSDARG00000027187	Nfu_p_1_046160	ENSG00000136504	KAT7
Nfu_g_1_019318	KAT8	Nfu_p_1_046162	Nfu_t_1_046162	Nfu_c_1_046162	ENSDARG00000027187	Nfu_p_1_046162	ENSG00000136504	KAT7
Nfu_g_1_019319	RNF25	Nfu_p_1_046164	Nfu_t_1_046164	Nfu_c_1_046164	ENSDARG00000027182	Nfu_p_1_046164	ENSG00000163481	RNF25
Nfu_g_1_019319	RNF25	Nfu_p_1_046163	Nfu_t_1_046163	Nfu_c_1_046163	ENSDARG00000027182	Nfu_p_1_046163	ENSG00000163481	RNF25
Nfu_g_1_019324	ANAPC2	Nfu_p_1_046171	Nfu_t_1_046171	Nfu_c_1_046171	ENSDARG00000005832	Nfu_p_1_046171	ENSG00000176248	ANAPC2
Nfu_g_1_019324	ANAPC2	Nfu_p_1_046173	Nfu_t_1_046173	Nfu_c_1_046173	ENSDARG00000005832	Nfu_p_1_046173	ENSG00000176248	ANAPC2
Nfu_g_1_019324	ANAPC2	Nfu_p_1_046172	Nfu_t_1_046172	Nfu_c_1_046172	ENSDARG00000005832	Nfu_p_1_046172	ENSG00000176248	ANAPC2
Nfu_g_1_019316	BX571714.2	Nfu_p_1_046155	Nfu_t_1_046155	Nfu_c_1_046155	ENSDARG00000037967	Nfu_p_1_046155	ENSG00000111737	RAB35
Nfu_g_1_019322	SRRM2	Nfu_p_1_046168	Nfu_t_1_046168	Nfu_c_1_046168	ENSDARG00000037965	Nfu_p_1_046168	ENSG00000177679	SRRM3
Nfu_g_1_019322	SRRM2	Nfu_p_1_046169	Nfu_t_1_046169	Nfu_c_1_046169	ENSDARG00000037965	Nfu_p_1_046169	ENSG00000177679	SRRM3
Nfu_g_1_019322	SRRM2	Nfu_p_1_046167	Nfu_t_1_046167	Nfu_c_1_046167	ENSDARG00000037965	Nfu_p_1_046167	ENSG00000177679	SRRM3
Nfu_g_1_019321	ARL6IP1	Nfu_p_1_046166	Nfu_t_1_046166	Nfu_c_1_046166	ENSDARG00000054578	Nfu_p_1_046166	ENSG00000170540	ARL6IP1
Nfu_g_1_019325	FUS	Nfu_p_1_046175	Nfu_t_1_046175	Nfu_c_1_046175	ENSDARG00000037968	Nfu_p_1_046175	ENSG00000270647	TAF15
Nfu_g_1_019325	FUS	Nfu_p_1_046174	Nfu_t_1_046174	Nfu_c_1_046174	ENSDARG00000037968	Nfu_p_1_046174	ENSG00000270647	TAF15
Nfu_g_1_019326	XYLT1 (2 OF 2)	Nfu_p_1_046176	Nfu_t_1_046176	Nfu_c_1_046176	ENSDARG00000061248	Nfu_p_1_046176	ENSG00000103489	XYLT1
Nfu_g_1_019320	HSPA12A	Nfu_p_1_046165	Nfu_t_1_046165	Nfu_c_1_046165	ENSDARG00000070603	Nfu_p_1_046165	ENSG00000165868	HSPA12A
Nfu_g_1_019326	XYLT1 (2 OF 2)	Nfu_p_1_046177	Nfu_t_1_046177	Nfu_c_1_046177	ENSDARG00000061248	Nfu_p_1_046177	ENSG00000103489	XYLT1
Nfu_g_1_014598	BCL11B (2 OF 3)	Nfu_p_1_035129	Nfu_t_1_035129	Nfu_c_1_035129	ENSDARG00000067727	Nfu_p_1_035129	ENSG00000127152	BCL11B
Nfu_g_1_012491	SPNA2	Nfu_p_1_030163	Nfu_t_1_030163	Nfu_c_1_030163	ENSDARG00000019231	Nfu_p_1_030163	ENSG00000197694	SPTAN1
Nfu_g_1_014584	HOOK1	Nfu_p_1_035100	Nfu_t_1_035100	Nfu_c_1_035100	ENSDARG00000042946	Nfu_p_1_035100	ENSG00000134709	HOOK1
Nfu_g_1_014584	HOOK1	Nfu_p_1_035101	Nfu_t_1_035101	Nfu_c_1_035101	ENSDARG00000042946	Nfu_p_1_035101	ENSG00000134709	HOOK1
Nfu_g_1_014579	PFAS	Nfu_p_1_035092	Nfu_t_1_035092	Nfu_c_1_035092	ENSDARG00000003750	Nfu_p_1_035092	ENSG00000178921	PFAS
Nfu_g_1_014579	PFAS	Nfu_p_1_035091	Nfu_t_1_035091	Nfu_c_1_035091	ENSDARG00000003750	Nfu_p_1_035091	ENSG00000178921	PFAS
Nfu_g_1_014580	IPO13	Nfu_p_1_035093	Nfu_t_1_035093	Nfu_c_1_035093	ENSDARG00000060618	Nfu_p_1_035093	ENSG00000117408	IPO13
Nfu_g_1_014580	IPO13	Nfu_p_1_035094	Nfu_t_1_035094	Nfu_c_1_035094	ENSDARG00000060618	Nfu_p_1_035094	ENSG00000117408	IPO13
Nfu_g_1_014580	IPO13	Nfu_p_1_035095	Nfu_t_1_035095	Nfu_c_1_035095	ENSDARG00000060618	Nfu_p_1_035095	ENSG00000117408	IPO13
Nfu_g_1_014583	LRRC52 (1 OF 2)	Nfu_p_1_035099	Nfu_t_1_035099	Nfu_c_1_035099	ENSDARG00000090698	Nfu_p_1_035099	ENSG00000162763	LRRC52
Nfu_g_1_025875	HEL_DR4	Nfu_p_1_058884	Nfu_t_1_058884	Nfu_c_1_058884	NA	Nfu_p_1_058884	ENSG00000111676	ATN1
Nfu_g_1_002171	CASKIN1 (1 OF 4)	Nfu_p_1_005462	Nfu_t_1_005462	Nfu_c_1_005462	ENSDARG00000046107	Nfu_p_1_005462	ENSG00000167971	CASKIN1
Nfu_g_1_002171	CASKIN1 (1 OF 4)	Nfu_p_1_005463	Nfu_t_1_005463	Nfu_c_1_005463	ENSDARG00000046107	Nfu_p_1_005463	ENSG00000167971	CASKIN1
Nfu_g_1_002171	CASKIN1 (1 OF 4)	Nfu_p_1_005464	Nfu_t_1_005464	Nfu_c_1_005464	ENSDARG00000046107	Nfu_p_1_005464	ENSG00000167971	CASKIN1
Nfu_g_1_002171	CASKIN1 (1 OF 4)	Nfu_p_1_005465	Nfu_t_1_005465	Nfu_c_1_005465	ENSDARG00000046107	Nfu_p_1_005465	ENSG00000167971	CASKIN1
Nfu_g_1_002171	CASKIN1 (1 OF 4)	Nfu_p_1_005466	Nfu_t_1_005466	Nfu_c_1_005466	ENSDARG00000046107	Nfu_p_1_005466	ENSG00000167971	CASKIN1
Nfu_g_1_002171	CASKIN1 (1 OF 4)	Nfu_p_1_005468	Nfu_t_1_005468	Nfu_c_1_005468	ENSDARG00000046107	Nfu_p_1_005468	ENSG00000177303	CASKIN2
Nfu_g_1_002171	CASKIN1 (1 OF 4)	Nfu_p_1_005467	Nfu_t_1_005467	Nfu_c_1_005467	ENSDARG00000046107	Nfu_p_1_005467	ENSG00000167971	CASKIN1
Nfu_g_1_002171	CASKIN1 (1 OF 4)	Nfu_p_1_005469	Nfu_t_1_005469	Nfu_c_1_005469	ENSDARG00000046107	Nfu_p_1_005469	ENSG00000167971	CASKIN1
Nfu_g_1_002171	CASKIN1 (1 OF 4)	Nfu_p_1_005470	Nfu_t_1_005470	Nfu_c_1_005470	ENSDARG00000046107	Nfu_p_1_005470	ENSG00000167971	CASKIN1
Nfu_g_1_002171	CASKIN1 (1 OF 4)	Nfu_p_1_005471	Nfu_t_1_005471	Nfu_c_1_005471	ENSDARG00000046107	Nfu_p_1_005471	ENSG00000167971	CASKIN1
Nfu_g_1_002171	CASKIN1 (1 OF 4)	Nfu_p_1_005472	Nfu_t_1_005472	Nfu_c_1_005472	ENSDARG00000046107	Nfu_p_1_005472	ENSG00000167971	CASKIN1
Nfu_g_1_002171	CASKIN1 (1 OF 4)	Nfu_p_1_005473	Nfu_t_1_005473	Nfu_c_1_005473	ENSDARG00000046107	Nfu_p_1_005473	ENSG00000167971	CASKIN1
Nfu_g_1_002171	CASKIN1 (1 OF 4)	Nfu_p_1_005474	Nfu_t_1_005474	Nfu_c_1_005474	ENSDARG00000046107	Nfu_p_1_005474	ENSG00000167971	CASKIN1
Nfu_g_1_002171	CASKIN1 (1 OF 4)	Nfu_p_1_005475	Nfu_t_1_005475	Nfu_c_1_005475	ENSDARG00000046107	Nfu_p_1_005475	ENSG00000167971	CASKIN1
Nfu_g_1_002171	CASKIN1 (1 OF 4)	Nfu_p_1_005476	Nfu_t_1_005476	Nfu_c_1_005476	ENSDARG00000046107	Nfu_p_1_005476	ENSG00000167971	CASKIN1
Nfu_g_1_002171	CASKIN1 (1 OF 4)	Nfu_p_1_005477	Nfu_t_1_005477	Nfu_c_1_005477	ENSDARG00000046107	Nfu_p_1_005477	ENSG00000167971	CASKIN1
Nfu_g_1_002171	CASKIN1 (1 OF 4)	Nfu_p_1_005458	Nfu_t_1_005458	Nfu_c_1_005458	ENSDARG00000046107	Nfu_p_1_005458	ENSG00000167971	CASKIN1
Nfu_g_1_002171	CASKIN1 (1 OF 4)	Nfu_p_1_005459	Nfu_t_1_005459	Nfu_c_1_005459	ENSDARG00000046107	Nfu_p_1_005459	ENSG00000167971	CASKIN1
Nfu_g_1_002171	CASKIN1 (1 OF 4)	Nfu_p_1_005460	Nfu_t_1_005460	Nfu_c_1_005460	ENSDARG00000046107	Nfu_p_1_005460	ENSG00000167971	CASKIN1
Nfu_g_1_002171	CASKIN1 (1 OF 4)	Nfu_p_1_005461	Nfu_t_1_005461	Nfu_c_1_005461	ENSDARG00000046107	Nfu_p_1_005461	ENSG00000167971	CASKIN1
Nfu_g_1_002170	TRAF7	Nfu_p_1_005456	Nfu_t_1_005456	Nfu_c_1_005456	ENSDARG00000060207	Nfu_p_1_005456	ENSG00000131653	TRAF7
Nfu_g_1_002170	TRAF7	Nfu_p_1_005457	Nfu_t_1_005457	Nfu_c_1_005457	ENSDARG00000060207	Nfu_p_1_005457	ENSG00000131653	TRAF7
Nfu_g_1_002170	TRAF7	Nfu_p_1_005452	Nfu_t_1_005452	Nfu_c_1_005452	ENSDARG00000060207	Nfu_p_1_005452	ENSG00000131653	TRAF7
Nfu_g_1_002170	TRAF7	Nfu_p_1_005453	Nfu_t_1_005453	Nfu_c_1_005453	ENSDARG00000060207	Nfu_p_1_005453	ENSG00000131653	TRAF7
Nfu_g_1_002170	TRAF7	Nfu_p_1_005454	Nfu_t_1_005454	Nfu_c_1_005454	ENSDARG00000060207	Nfu_p_1_005454	ENSG00000131653	TRAF7
Nfu_g_1_002170	TRAF7	Nfu_p_1_005455	Nfu_t_1_005455	Nfu_c_1_005455	ENSDARG00000060207	Nfu_p_1_005455	ENSG00000131653	TRAF7
Nfu_g_1_002170	TRAF7	Nfu_p_1_005451	Nfu_t_1_005451	Nfu_c_1_005451	ENSDARG00000060207	Nfu_p_1_005451	ENSG00000131653	TRAF7
Nfu_g_1_002172	RAD23AA	Nfu_p_1_005478	Nfu_t_1_005478	Nfu_c_1_005478	ENSDARG00000020001	Nfu_p_1_005478	ENSG00000179262	RAD23A
Nfu_g_1_002173	NFIXB	Nfu_p_1_005479	Nfu_t_1_005479	Nfu_c_1_005479	ENSDARG00000061836	Nfu_p_1_005479	ENSG00000008441	NFIX
Nfu_g_1_016714	FAM19A1	Nfu_p_1_040001	Nfu_t_1_040001	Nfu_c_1_040001	ENSDARG00000062357	Nfu_p_1_040001	ENSG00000183662	FAM19A1
Nfu_g_1_016714	FAM19A1	Nfu_p_1_040000	Nfu_t_1_040000	Nfu_c_1_040000	ENSDARG00000062357	Nfu_p_1_040000	ENSG00000183662	FAM19A1
Nfu_g_1_024047	FAM19A4	Nfu_p_1_057013	Nfu_t_1_057013	Nfu_c_1_057013	NA	Nfu_p_1_057013	ENSG00000163377	FAM19A4
Nfu_g_1_024047	FAM19A4	Nfu_p_1_057014	Nfu_t_1_057014	Nfu_c_1_057014	NA	Nfu_p_1_057014	ENSG00000163377	FAM19A4
Nfu_g_1_016713	UBA3	Nfu_p_1_039999	Nfu_t_1_039999	Nfu_c_1_039999	ENSDARG00000057987	Nfu_p_1_039999	ENSG00000144744	UBA3
Nfu_g_1_016713	UBA3	Nfu_p_1_039998	Nfu_t_1_039998	Nfu_c_1_039998	ENSDARG00000057987	Nfu_p_1_039998	ENSG00000144744	UBA3
Nfu_g_1_016711	ARL6IP5B	Nfu_p_1_039991	Nfu_t_1_039991	Nfu_c_1_039991	ENSDARG00000016238	Nfu_p_1_039991	ENSG00000144746	ARL6IP5
Nfu_g_1_016717	LMOD3	Nfu_p_1_040004	Nfu_t_1_040004	Nfu_c_1_040004	ENSDARG00000062662	Nfu_p_1_040004	ENSG00000163380	LMOD3
Nfu_g_1_016717	LMOD3	Nfu_p_1_040005	Nfu_t_1_040005	Nfu_c_1_040005	ENSDARG00000062662	Nfu_p_1_040005	ENSG00000163380	LMOD3
Nfu_g_1_016715	FRMD4B (1 OF 2)	Nfu_p_1_040002	Nfu_t_1_040002	Nfu_c_1_040002	ENSDARG00000076496	Nfu_p_1_040002	ENSG00000114541	FRMD4B
Nfu_g_1_016710	UROS	Nfu_p_1_039986	Nfu_t_1_039986	Nfu_c_1_039986	ENSDARG00000027491	Nfu_p_1_039986	ENSG00000188690	UROS
Nfu_g_1_016710	UROS	Nfu_p_1_039989	Nfu_t_1_039989	Nfu_c_1_039989	ENSDARG00000027491	Nfu_p_1_039989	ENSG00000188690	UROS
Nfu_g_1_016710	UROS	Nfu_p_1_039987	Nfu_t_1_039987	Nfu_c_1_039987	ENSDARG00000027491	Nfu_p_1_039987	ENSG00000188690	UROS
Nfu_g_1_016710	UROS	Nfu_p_1_039990	Nfu_t_1_039990	Nfu_c_1_039990	ENSDARG00000027491	Nfu_p_1_039990	ENSG00000188690	UROS
Nfu_g_1_016710	UROS	Nfu_p_1_039988	Nfu_t_1_039988	Nfu_c_1_039988	ENSDARG00000027491	Nfu_p_1_039988	ENSG00000188690	UROS
Nfu_g_1_016709	BCCIP	Nfu_p_1_039985	Nfu_t_1_039985	Nfu_c_1_039985	ENSDARG00000004948	Nfu_p_1_039985	ENSG00000107949	BCCIP
Nfu_g_1_016712	MITFB	Nfu_p_1_039994	Nfu_t_1_039994	Nfu_c_1_039994	ENSDARG00000037833	Nfu_p_1_039994	ENSG00000187098	MITF
Nfu_g_1_016712	MITFB	Nfu_p_1_039993	Nfu_t_1_039993	Nfu_c_1_039993	ENSDARG00000037833	Nfu_p_1_039993	ENSG00000187098	MITF
Nfu_g_1_016712	MITFB	Nfu_p_1_039997	Nfu_t_1_039997	Nfu_c_1_039997	ENSDARG00000037833	Nfu_p_1_039997	ENSG00000187098	MITF
Nfu_g_1_016712	MITFB	Nfu_p_1_039995	Nfu_t_1_039995	Nfu_c_1_039995	ENSDARG00000037833	Nfu_p_1_039995	ENSG00000187098	MITF
Nfu_g_1_016712	MITFB	Nfu_p_1_039996	Nfu_t_1_039996	Nfu_c_1_039996	ENSDARG00000037833	Nfu_p_1_039996	ENSG00000187098	MITF
Nfu_g_1_016712	MITFB	Nfu_p_1_039992	Nfu_t_1_039992	Nfu_c_1_039992	ENSDARG00000037833	Nfu_p_1_039992	ENSG00000187098	MITF
Nfu_g_1_016716	FOXP1A	Nfu_p_1_040003	Nfu_t_1_040003	Nfu_c_1_040003	ENSDARG00000014181	Nfu_p_1_040003	ENSG00000114861	FOXP1
Nfu_g_1_018478	Nfu_g_1_018478	Nfu_p_1_044131	Nfu_t_1_044131	Nfu_c_1_044131	ENSDARG00000088821	Nfu_p_1_044131	ENSG00000167384	ZNF180
Nfu_g_1_018478	Nfu_g_1_018478	Nfu_p_1_044133	Nfu_t_1_044133	Nfu_c_1_044133	ENSDARG00000088821	Nfu_p_1_044133	ENSG00000167384	ZNF180
Nfu_g_1_018478	Nfu_g_1_018478	Nfu_p_1_044132	Nfu_t_1_044132	Nfu_c_1_044132	ENSDARG00000088821	Nfu_p_1_044132	ENSG00000167384	ZNF180
Nfu_g_1_018478	Nfu_g_1_018478	Nfu_p_1_044134	Nfu_t_1_044134	Nfu_c_1_044134	ENSDARG00000088821	Nfu_p_1_044134	ENSG00000167384	ZNF180
Nfu_g_1_018465	ELF2	Nfu_p_1_044098	Nfu_t_1_044098	Nfu_c_1_044098	ENSDARG00000079626	Nfu_p_1_044098	ENSG00000109381	ELF2
Nfu_g_1_018465	ELF2	Nfu_p_1_044100	Nfu_t_1_044100	Nfu_c_1_044100	ENSDARG00000079626	Nfu_p_1_044100	ENSG00000109381	ELF2
Nfu_g_1_018465	ELF2	Nfu_p_1_044102	Nfu_t_1_044102	Nfu_c_1_044102	ENSDARG00000079626	Nfu_p_1_044102	ENSG00000109381	ELF2
Nfu_g_1_018465	ELF2	Nfu_p_1_044099	Nfu_t_1_044099	Nfu_c_1_044099	ENSDARG00000079626	Nfu_p_1_044099	ENSG00000109381	ELF2
Nfu_g_1_018465	ELF2	Nfu_p_1_044101	Nfu_t_1_044101	Nfu_c_1_044101	ENSDARG00000079626	Nfu_p_1_044101	ENSG00000109381	ELF2
Nfu_g_1_018465	ELF2	Nfu_p_1_044103	Nfu_t_1_044103	Nfu_c_1_044103	ENSDARG00000079626	Nfu_p_1_044103	ENSG00000109381	ELF2
Nfu_g_1_018477	CCRN4L (2 OF 2)	Nfu_p_1_044130	Nfu_t_1_044130	Nfu_c_1_044130	ENSDARG00000078525	Nfu_p_1_044130	ENSG00000151014	NOCT
Nfu_g_1_018471	BX004994.2	Nfu_p_1_044121	Nfu_t_1_044121	Nfu_c_1_044121	ENSDARG00000089320	Nfu_p_1_044121	ENSG00000151838	CCDC175
Nfu_g_1_018468	CISD3	Nfu_p_1_044111	Nfu_t_1_044111	Nfu_c_1_044111	ENSDARG00000079516	Nfu_p_1_044111	ENSG00000277972	CISD3
Nfu_g_1_018474	PCGF2	Nfu_p_1_044124	Nfu_t_1_044124	Nfu_c_1_044124	ENSDARG00000006010	Nfu_p_1_044124	ENSG00000269897	COMMD3-BMI1
Nfu_g_1_018472	PIP4K2B	Nfu_p_1_044122	Nfu_t_1_044122	Nfu_c_1_044122	ENSDARG00000003776	Nfu_p_1_044122	ENSG00000276293	PIP4K2B
Nfu_g_1_018475	PSMB3	Nfu_p_1_044125	Nfu_t_1_044125	Nfu_c_1_044125	ENSDARG00000013938	Nfu_p_1_044125	ENSG00000277791	PSMB3
Nfu_g_1_018473	CWC25	Nfu_p_1_044123	Nfu_t_1_044123	Nfu_c_1_044123	ENSDARG00000003382	Nfu_p_1_044123	ENSG00000273559	CWC25
Nfu_g_1_018464	SP6	Nfu_p_1_044097	Nfu_t_1_044097	Nfu_c_1_044097	ENSDARG00000090586	Nfu_p_1_044097	ENSG00000189120	SP6
Nfu_g_1_018476	SCRN2	Nfu_p_1_044126	Nfu_t_1_044126	Nfu_c_1_044126	ENSDARG00000043497	Nfu_p_1_044126	ENSG00000141295	SCRN2
Nfu_g_1_018476	SCRN2	Nfu_p_1_044129	Nfu_t_1_044129	Nfu_c_1_044129	ENSDARG00000043497	Nfu_p_1_044129	ENSG00000141295	SCRN2
Nfu_g_1_018476	SCRN2	Nfu_p_1_044127	Nfu_t_1_044127	Nfu_c_1_044127	ENSDARG00000043497	Nfu_p_1_044127	ENSG00000141295	SCRN2
Nfu_g_1_018476	SCRN2	Nfu_p_1_044128	Nfu_t_1_044128	Nfu_c_1_044128	ENSDARG00000043497	Nfu_p_1_044128	ENSG00000141295	SCRN2
Nfu_g_1_018470	ALYREF	Nfu_p_1_044120	Nfu_t_1_044120	Nfu_c_1_044120	ENSDARG00000077732	Nfu_p_1_044120	ENSG00000183684	ALYREF
Nfu_g_1_018470	ALYREF	Nfu_p_1_044119	Nfu_t_1_044119	Nfu_c_1_044119	ENSDARG00000077732	Nfu_p_1_044119	ENSG00000183684	ALYREF
Nfu_g_1_018470	ALYREF	Nfu_p_1_044118	Nfu_t_1_044118	Nfu_c_1_044118	ENSDARG00000077732	Nfu_p_1_044118	ENSG00000183684	ALYREF
Nfu_g_1_018467	ARHGDIA	Nfu_p_1_044108	Nfu_t_1_044108	Nfu_c_1_044108	ENSDARG00000043795	Nfu_p_1_044108	ENSG00000141522	ARHGDIA
Nfu_g_1_018467	ARHGDIA	Nfu_p_1_044109	Nfu_t_1_044109	Nfu_c_1_044109	ENSDARG00000043795	Nfu_p_1_044109	ENSG00000141522	ARHGDIA
Nfu_g_1_018467	ARHGDIA	Nfu_p_1_044110	Nfu_t_1_044110	Nfu_c_1_044110	ENSDARG00000043795	Nfu_p_1_044110	ENSG00000141522	ARHGDIA
Nfu_g_1_018466	PPP1R12C	Nfu_p_1_044106	Nfu_t_1_044106	Nfu_c_1_044106	ENSDARG00000052423	Nfu_p_1_044106	ENSG00000058272	PPP1R12A
Nfu_g_1_018466	PPP1R12C	Nfu_p_1_044107	Nfu_t_1_044107	Nfu_c_1_044107	ENSDARG00000052423	Nfu_p_1_044107	ENSG00000058272	PPP1R12A
Nfu_g_1_018466	PPP1R12C	Nfu_p_1_044104	Nfu_t_1_044104	Nfu_c_1_044104	ENSDARG00000052423	Nfu_p_1_044104	ENSG00000058272	PPP1R12A
Nfu_g_1_018466	PPP1R12C	Nfu_p_1_044105	Nfu_t_1_044105	Nfu_c_1_044105	ENSDARG00000052423	Nfu_p_1_044105	ENSG00000058272	PPP1R12A
Nfu_g_1_018469	QPRT	Nfu_p_1_044115	Nfu_t_1_044115	Nfu_c_1_044115		Nfu_p_1_044115	ENSG00000277669	AC009133.22
Nfu_g_1_018469	QPRT	Nfu_p_1_044114	Nfu_t_1_044114	Nfu_c_1_044114		Nfu_p_1_044114	ENSG00000277669	AC009133.22
Nfu_g_1_018469	QPRT	Nfu_p_1_044113	Nfu_t_1_044113	Nfu_c_1_044113		Nfu_p_1_044113	ENSG00000277669	AC009133.22
Nfu_g_1_018469	QPRT	Nfu_p_1_044117	Nfu_t_1_044117	Nfu_c_1_044117		Nfu_p_1_044117	ENSG00000277669	AC009133.22
Nfu_g_1_018469	QPRT	Nfu_p_1_044112	Nfu_t_1_044112	Nfu_c_1_044112		Nfu_p_1_044112	ENSG00000277669	AC009133.22
Nfu_g_1_018469	QPRT	Nfu_p_1_044116	Nfu_t_1_044116	Nfu_c_1_044116		Nfu_p_1_044116	ENSG00000277669	AC009133.22
Nfu_g_1_016190	SPTBN1 (3 OF 3)	Nfu_p_1_038862	Nfu_t_1_038862	Nfu_c_1_038862	ENSDARG00000036402	Nfu_p_1_038862	ENSG00000115306	SPTBN1
Nfu_g_1_016192	SPTBN1 (3 OF 3)	Nfu_p_1_038865	Nfu_t_1_038865	Nfu_c_1_038865	ENSDARG00000053956	Nfu_p_1_038865	ENSG00000115306	SPTBN1
Nfu_g_1_016191	SULT6B1	Nfu_p_1_038864	Nfu_t_1_038864	Nfu_c_1_038864	ENSDARG00000086826	Nfu_p_1_038864	ENSG00000138068	SULT6B1
Nfu_g_1_016191	SULT6B1	Nfu_p_1_038863	Nfu_t_1_038863	Nfu_c_1_038863	ENSDARG00000086826	Nfu_p_1_038863	ENSG00000138068	SULT6B1
Nfu_g_1_016189	SLC30A6	Nfu_p_1_038861	Nfu_t_1_038861	Nfu_c_1_038861	ENSDARG00000077368	Nfu_p_1_038861	ENSG00000152683	SLC30A6
Nfu_g_1_022092	ZBTB16A	Nfu_p_1_052869	Nfu_t_1_052869	Nfu_c_1_052869	ENSDARG00000074526	Nfu_p_1_052869	ENSG00000109906	ZBTB16
Nfu_g_1_014263	BCS1L	Nfu_p_1_034333	Nfu_t_1_034333	Nfu_c_1_034333	ENSDARG00000012295	Nfu_p_1_034333	ENSG00000074582	BCS1L
Nfu_g_1_014263	BCS1L	Nfu_p_1_034335	Nfu_t_1_034335	Nfu_c_1_034335	ENSDARG00000012295	Nfu_p_1_034335	ENSG00000074582	BCS1L
Nfu_g_1_014263	BCS1L	Nfu_p_1_034336	Nfu_t_1_034336	Nfu_c_1_034336	ENSDARG00000012295	Nfu_p_1_034336	ENSG00000074582	BCS1L
Nfu_g_1_014263	BCS1L	Nfu_p_1_034337	Nfu_t_1_034337	Nfu_c_1_034337	ENSDARG00000012295	Nfu_p_1_034337	ENSG00000074582	BCS1L
Nfu_g_1_014263	BCS1L	Nfu_p_1_034334	Nfu_t_1_034334	Nfu_c_1_034334	ENSDARG00000012295	Nfu_p_1_034334	ENSG00000074582	BCS1L
Nfu_g_1_014262	CYP27A1	Nfu_p_1_034331	Nfu_t_1_034331	Nfu_c_1_034331	ENSDARG00000033802	Nfu_p_1_034331	ENSG00000135929	CYP27A1
Nfu_g_1_014262	CYP27A1	Nfu_p_1_034332	Nfu_t_1_034332	Nfu_c_1_034332	ENSDARG00000033802	Nfu_p_1_034332	ENSG00000135929	CYP27A1
Nfu_g_1_014264	TNS1	Nfu_p_1_034338	Nfu_t_1_034338	Nfu_c_1_034338	ENSDARG00000020845	Nfu_p_1_034338	ENSG00000079308	TNS1
Nfu_g_1_014264	TNS1	Nfu_p_1_034350	Nfu_t_1_034350	Nfu_c_1_034350	ENSDARG00000020845	Nfu_p_1_034350	ENSG00000079308	TNS1
Nfu_g_1_014264	TNS1	Nfu_p_1_034339	Nfu_t_1_034339	Nfu_c_1_034339	ENSDARG00000020845	Nfu_p_1_034339	ENSG00000079308	TNS1
Nfu_g_1_014264	TNS1	Nfu_p_1_034343	Nfu_t_1_034343	Nfu_c_1_034343	ENSDARG00000020845	Nfu_p_1_034343	ENSG00000079308	TNS1
Nfu_g_1_014264	TNS1	Nfu_p_1_034341	Nfu_t_1_034341	Nfu_c_1_034341	ENSDARG00000020845	Nfu_p_1_034341	ENSG00000079308	TNS1
Nfu_g_1_014264	TNS1	Nfu_p_1_034346	Nfu_t_1_034346	Nfu_c_1_034346	ENSDARG00000020845	Nfu_p_1_034346	ENSG00000079308	TNS1
Nfu_g_1_014264	TNS1	Nfu_p_1_034340	Nfu_t_1_034340	Nfu_c_1_034340	ENSDARG00000020845	Nfu_p_1_034340	ENSG00000079308	TNS1
Nfu_g_1_014264	TNS1	Nfu_p_1_034342	Nfu_t_1_034342	Nfu_c_1_034342	ENSDARG00000020845	Nfu_p_1_034342	ENSG00000079308	TNS1
Nfu_g_1_014264	TNS1	Nfu_p_1_034345	Nfu_t_1_034345	Nfu_c_1_034345	ENSDARG00000020845	Nfu_p_1_034345	ENSG00000079308	TNS1
Nfu_g_1_014264	TNS1	Nfu_p_1_034344	Nfu_t_1_034344	Nfu_c_1_034344	ENSDARG00000020845	Nfu_p_1_034344	ENSG00000079308	TNS1
Nfu_g_1_014264	TNS1	Nfu_p_1_034347	Nfu_t_1_034347	Nfu_c_1_034347	ENSDARG00000020845	Nfu_p_1_034347	ENSG00000079308	TNS1
Nfu_g_1_014264	TNS1	Nfu_p_1_034349	Nfu_t_1_034349	Nfu_c_1_034349	ENSDARG00000020845	Nfu_p_1_034349	ENSG00000079308	TNS1
Nfu_g_1_014264	TNS1	Nfu_p_1_034348	Nfu_t_1_034348	Nfu_c_1_034348	ENSDARG00000020845	Nfu_p_1_034348	ENSG00000079308	TNS1
Nfu_g_1_006180	NT5DC1	Nfu_p_1_014927	Nfu_t_1_014927	Nfu_c_1_014927	ENSDARG00000006797	Nfu_p_1_014927	ENSG00000178425	NT5DC1
Nfu_g_1_006180	NT5DC1	Nfu_p_1_014928	Nfu_t_1_014928	Nfu_c_1_014928	ENSDARG00000006797	Nfu_p_1_014928	ENSG00000178425	NT5DC1
Nfu_g_1_006180	NT5DC1	Nfu_p_1_014929	Nfu_t_1_014929	Nfu_c_1_014929	ENSDARG00000006797	Nfu_p_1_014929	ENSG00000178425	NT5DC1
Nfu_g_1_006179	DSE	Nfu_p_1_014924	Nfu_t_1_014924	Nfu_c_1_014924	ENSDARG00000017988	Nfu_p_1_014924	ENSG00000111817	DSE
Nfu_g_1_006179	DSE	Nfu_p_1_014926	Nfu_t_1_014926	Nfu_c_1_014926	ENSDARG00000017988	Nfu_p_1_014926	ENSG00000111817	DSE
Nfu_g_1_006179	DSE	Nfu_p_1_014925	Nfu_t_1_014925	Nfu_c_1_014925	ENSDARG00000017988	Nfu_p_1_014925	ENSG00000111817	DSE
Nfu_g_1_006182	GPR63	Nfu_p_1_014931	Nfu_t_1_014931	Nfu_c_1_014931	ENSDARG00000074540	Nfu_p_1_014931	ENSG00000112218	GPR63
Nfu_g_1_006183	UFL1	Nfu_p_1_014932	Nfu_t_1_014932	Nfu_c_1_014932	ENSDARG00000007496	Nfu_p_1_014932	ENSG00000014123	UFL1
Nfu_g_1_006183	UFL1	Nfu_p_1_014934	Nfu_t_1_014934	Nfu_c_1_014934	ENSDARG00000007496	Nfu_p_1_014934	ENSG00000014123	UFL1
Nfu_g_1_006183	UFL1	Nfu_p_1_014935	Nfu_t_1_014935	Nfu_c_1_014935	ENSDARG00000007496	Nfu_p_1_014935	ENSG00000014123	UFL1
Nfu_g_1_006183	UFL1	Nfu_p_1_014933	Nfu_t_1_014933	Nfu_c_1_014933	ENSDARG00000007496	Nfu_p_1_014933	ENSG00000014123	UFL1
Nfu_g_1_020730	PPAPDC2 (1 OF 2)	Nfu_p_1_049640	Nfu_t_1_049640	Nfu_c_1_049640	ENSDARG00000043527	Nfu_p_1_049640	ENSG00000205808	PLPP6
Nfu_g_1_020728	PRDX6	Nfu_p_1_049638	Nfu_t_1_049638	Nfu_c_1_049638	ENSDARG00000043511	Nfu_p_1_049638	ENSG00000117592	PRDX6
Nfu_g_1_020727	JUN	Nfu_p_1_049636	Nfu_t_1_049636	Nfu_c_1_049636	ENSDARG00000043531	Nfu_p_1_049636	ENSG00000177606	JUN
Nfu_g_1_020727	JUN	Nfu_p_1_049637	Nfu_t_1_049637	Nfu_c_1_049637	ENSDARG00000043531	Nfu_p_1_049637	ENSG00000177606	JUN
Nfu_g_1_020731	FASLG	Nfu_p_1_049641	Nfu_t_1_049641	Nfu_c_1_049641	ENSDARG00000011520	Nfu_p_1_049641	ENSG00000117560	FASLG
Nfu_g_1_003458	BNC2	Nfu_p_1_008574	Nfu_t_1_008574	Nfu_c_1_008574	ENSDARG00000069989	Nfu_p_1_008574	ENSG00000173068	BNC2
Nfu_g_1_003458	BNC2	Nfu_p_1_008575	Nfu_t_1_008575	Nfu_c_1_008575	ENSDARG00000069989	Nfu_p_1_008575	ENSG00000169594	BNC1
Nfu_g_1_003460	TTC39B (1 OF 2)	Nfu_p_1_008578	Nfu_t_1_008578	Nfu_c_1_008578	ENSDARG00000074126	Nfu_p_1_008578	ENSG00000155158	TTC39B
Nfu_g_1_003463	CFI	Nfu_p_1_008581	Nfu_t_1_008581	Nfu_c_1_008581	ENSDARG00000036900	Nfu_p_1_008581	ENSG00000205403	CFI
Nfu_g_1_003463	CFI	Nfu_p_1_008582	Nfu_t_1_008582	Nfu_c_1_008582	ENSDARG00000036900	Nfu_p_1_008582	ENSG00000205403	CFI
Nfu_g_1_003464	OLA.14215	Nfu_p_1_008583	Nfu_t_1_008583	Nfu_c_1_008583	ENSDARG00000038530	Nfu_p_1_008583	ENSG00000250298	GIMD1
Nfu_g_1_003459	AIMP1 (2 OF 2)	Nfu_p_1_008577	Nfu_t_1_008577	Nfu_c_1_008577	ENSDARG00000036894	Nfu_p_1_008577	ENSG00000164022	AIMP1
Nfu_g_1_003459	AIMP1 (2 OF 2)	Nfu_p_1_008576	Nfu_t_1_008576	Nfu_c_1_008576	ENSDARG00000036894	Nfu_p_1_008576	ENSG00000164022	AIMP1
Nfu_g_1_025845	Nfu_g_1_025845	Nfu_p_1_058854	Nfu_t_1_058854	Nfu_c_1_058854	NA	Nfu_p_1_058854	ENSG00000180626	ZNF594
Nfu_g_1_003465	ZNF814	Nfu_p_1_008584	Nfu_t_1_008584	Nfu_c_1_008584	ENSDARG00000092241	Nfu_p_1_008584	ENSG00000180626	ZNF594
Nfu_g_1_003465	ZNF814	Nfu_p_1_008586	Nfu_t_1_008586	Nfu_c_1_008586	ENSDARG00000092241	Nfu_p_1_008586	ENSG00000180626	ZNF594
Nfu_g_1_003465	ZNF814	Nfu_p_1_008585	Nfu_t_1_008585	Nfu_c_1_008585	ENSDARG00000092241	Nfu_p_1_008585	ENSG00000180626	ZNF594
Nfu_g_1_003461	SGMS2 (2 OF 2)	Nfu_p_1_008579	Nfu_t_1_008579	Nfu_c_1_008579	ENSDARG00000052520	Nfu_p_1_008579	ENSG00000164023	SGMS2
Nfu_g_1_008800	TMEM161A	Nfu_p_1_021328	Nfu_t_1_021328	Nfu_c_1_021328	ENSDARG00000012790	Nfu_p_1_021328	ENSG00000064545	TMEM161A
Nfu_g_1_008800	TMEM161A	Nfu_p_1_021327	Nfu_t_1_021327	Nfu_c_1_021327	ENSDARG00000012790	Nfu_p_1_021327	ENSG00000064545	TMEM161A
Nfu_g_1_008806	MEF2B	Nfu_p_1_021340	Nfu_t_1_021340	Nfu_c_1_021340	ENSDARG00000093170	Nfu_p_1_021340	ENSG00000213999	MEF2B
Nfu_g_1_008804	TMEM221	Nfu_p_1_021334	Nfu_t_1_021334	Nfu_c_1_021334	ENSDARG00000086661	Nfu_p_1_021334	ENSG00000188051	TMEM221
Nfu_g_1_008803	MEF2BNB	Nfu_p_1_021333	Nfu_t_1_021333	Nfu_c_1_021333	ENSDARG00000071339	Nfu_p_1_021333	ENSG00000254901	BORCS8
Nfu_g_1_008805	RFXANK	Nfu_p_1_021335	Nfu_t_1_021335	Nfu_c_1_021335	ENSDARG00000016730	Nfu_p_1_021335	ENSG00000064490	RFXANK
Nfu_g_1_008805	RFXANK	Nfu_p_1_021336	Nfu_t_1_021336	Nfu_c_1_021336	ENSDARG00000016730	Nfu_p_1_021336	ENSG00000064490	RFXANK
Nfu_g_1_008805	RFXANK	Nfu_p_1_021337	Nfu_t_1_021337	Nfu_c_1_021337	ENSDARG00000016730	Nfu_p_1_021337	ENSG00000064490	RFXANK
Nfu_g_1_008805	RFXANK	Nfu_p_1_021338	Nfu_t_1_021338	Nfu_c_1_021338	ENSDARG00000016730	Nfu_p_1_021338	ENSG00000064490	RFXANK
Nfu_g_1_008805	RFXANK	Nfu_p_1_021339	Nfu_t_1_021339	Nfu_c_1_021339	ENSDARG00000016730	Nfu_p_1_021339	ENSG00000064490	RFXANK
Nfu_g_1_008801	NR2C2AP	Nfu_p_1_021331	Nfu_t_1_021331	Nfu_c_1_021331	ENSDARG00000056162	Nfu_p_1_021331	ENSG00000184162	NR2C2AP
Nfu_g_1_008801	NR2C2AP	Nfu_p_1_021329	Nfu_t_1_021329	Nfu_c_1_021329	ENSDARG00000056162	Nfu_p_1_021329	ENSG00000184162	NR2C2AP
Nfu_g_1_008801	NR2C2AP	Nfu_p_1_021330	Nfu_t_1_021330	Nfu_c_1_021330	ENSDARG00000056162	Nfu_p_1_021330	ENSG00000184162	NR2C2AP
Nfu_g_1_017344	Nfu_g_1_017344	Nfu_p_1_041459	Nfu_t_1_041459	Nfu_c_1_041459	ENSDARG00000004748	Nfu_p_1_041459	ENSG00000189099	PRSS48
Nfu_g_1_017344	Nfu_g_1_017344	Nfu_p_1_041460	Nfu_t_1_041460	Nfu_c_1_041460	ENSDARG00000004748	Nfu_p_1_041460	ENSG00000189099	PRSS48
Nfu_g_1_017344	Nfu_g_1_017344	Nfu_p_1_041458	Nfu_t_1_041458	Nfu_c_1_041458	ENSDARG00000004748	Nfu_p_1_041458	ENSG00000189099	PRSS48
Nfu_g_1_017344	Nfu_g_1_017344	Nfu_p_1_041461	Nfu_t_1_041461	Nfu_c_1_041461	ENSDARG00000004748	Nfu_p_1_041461	ENSG00000189099	PRSS48
Nfu_g_1_017344	Nfu_g_1_017344	Nfu_p_1_041463	Nfu_t_1_041463	Nfu_c_1_041463	ENSDARG00000004748	Nfu_p_1_041463	ENSG00000189099	PRSS48
Nfu_g_1_017344	Nfu_g_1_017344	Nfu_p_1_041462	Nfu_t_1_041462	Nfu_c_1_041462	ENSDARG00000004748	Nfu_p_1_041462	ENSG00000189099	PRSS48
Nfu_g_1_017343	Nfu_g_1_017343	Nfu_p_1_041453	Nfu_t_1_041453	Nfu_c_1_041453	ENSDARG00000004748	Nfu_p_1_041453	ENSG00000189099	PRSS48
Nfu_g_1_017343	Nfu_g_1_017343	Nfu_p_1_041454	Nfu_t_1_041454	Nfu_c_1_041454	ENSDARG00000004748	Nfu_p_1_041454	ENSG00000189099	PRSS48
Nfu_g_1_017343	Nfu_g_1_017343	Nfu_p_1_041455	Nfu_t_1_041455	Nfu_c_1_041455	ENSDARG00000004748	Nfu_p_1_041455	ENSG00000189099	PRSS48
Nfu_g_1_017343	Nfu_g_1_017343	Nfu_p_1_041456	Nfu_t_1_041456	Nfu_c_1_041456	ENSDARG00000004748	Nfu_p_1_041456	ENSG00000189099	PRSS48
Nfu_g_1_017343	Nfu_g_1_017343	Nfu_p_1_041457	Nfu_t_1_041457	Nfu_c_1_041457	ENSDARG00000004748	Nfu_p_1_041457	ENSG00000189099	PRSS48
Nfu_g_1_017342	EIF1B	Nfu_p_1_041452	Nfu_t_1_041452	Nfu_c_1_041452	ENSDARG00000012688	Nfu_p_1_041452	ENSG00000173812	EIF1
Nfu_g_1_017348	MFSD11	Nfu_p_1_041469	Nfu_t_1_041469	Nfu_c_1_041469	ENSDARG00000041250	Nfu_p_1_041469	ENSG00000092931	MFSD11
Nfu_g_1_017341	QRICH2	Nfu_p_1_041449	Nfu_t_1_041449	Nfu_c_1_041449	ENSDARG00000000103	Nfu_p_1_041449	ENSG00000129646	QRICH2
Nfu_g_1_017341	QRICH2	Nfu_p_1_041451	Nfu_t_1_041451	Nfu_c_1_041451	ENSDARG00000000103	Nfu_p_1_041451	ENSG00000129646	QRICH2
Nfu_g_1_017341	QRICH2	Nfu_p_1_041450	Nfu_t_1_041450	Nfu_c_1_041450	ENSDARG00000000103	Nfu_p_1_041450	ENSG00000129646	QRICH2
Nfu_g_1_017347	UBALD2	Nfu_p_1_041466	Nfu_t_1_041466	Nfu_c_1_041466	ENSDARG00000076968	Nfu_p_1_041466	ENSG00000185262	UBALD2
Nfu_g_1_017347	UBALD2	Nfu_p_1_041467	Nfu_t_1_041467	Nfu_c_1_041467	ENSDARG00000076968	Nfu_p_1_041467	ENSG00000185262	UBALD2
Nfu_g_1_017347	UBALD2	Nfu_p_1_041468	Nfu_t_1_041468	Nfu_c_1_041468	ENSDARG00000076968	Nfu_p_1_041468	ENSG00000185262	UBALD2
Nfu_g_1_017338	FOXJ1A	Nfu_p_1_041445	Nfu_t_1_041445	Nfu_c_1_041445	ENSDARG00000059545	Nfu_p_1_041445	ENSG00000129654	FOXJ1
Nfu_g_1_017339	AMDHD2	Nfu_p_1_041446	Nfu_t_1_041446	Nfu_c_1_041446	ENSDARG00000021293	Nfu_p_1_041446	ENSG00000162066	AMDHD2
Nfu_g_1_017349	SOLH	Nfu_p_1_041470	Nfu_t_1_041470	Nfu_c_1_041470	ENSDARG00000060600	Nfu_p_1_041470	ENSG00000103326	CAPN15
Nfu_g_1_014569	PIK3CB	Nfu_p_1_035066	Nfu_t_1_035066	Nfu_c_1_035066	ENSDARG00000075253	Nfu_p_1_035066	ENSG00000051382	PIK3CB
Nfu_g_1_014568	FOXL2	Nfu_p_1_035065	Nfu_t_1_035065	Nfu_c_1_035065	ENSDARG00000042180	Nfu_p_1_035065	ENSG00000183770	FOXL2
Nfu_g_1_019123	PTS	Nfu_p_1_045730	Nfu_t_1_045730	Nfu_c_1_045730	ENSDARG00000045269	Nfu_p_1_045730	ENSG00000150787	PTS
Nfu_g_1_019124	CABZ01102038.1	Nfu_p_1_045731	Nfu_t_1_045731	Nfu_c_1_045731	ENSDARG00000074443	Nfu_p_1_045731	ENSG00000007237	GAS7
Nfu_g_1_019124	CABZ01102038.1	Nfu_p_1_045732	Nfu_t_1_045732	Nfu_c_1_045732	ENSDARG00000074443	Nfu_p_1_045732	ENSG00000007237	GAS7
Nfu_g_1_012492	JMJD1C	Nfu_p_1_030167	Nfu_t_1_030167	Nfu_c_1_030167	ENSDARG00000079939	Nfu_p_1_030167	ENSG00000171988	JMJD1C
Nfu_g_1_012492	JMJD1C	Nfu_p_1_030165	Nfu_t_1_030165	Nfu_c_1_030165	ENSDARG00000079939	Nfu_p_1_030165	ENSG00000171988	JMJD1C
Nfu_g_1_012492	JMJD1C	Nfu_p_1_030168	Nfu_t_1_030168	Nfu_c_1_030168	ENSDARG00000079939	Nfu_p_1_030168	ENSG00000171988	JMJD1C
Nfu_g_1_012492	JMJD1C	Nfu_p_1_030166	Nfu_t_1_030166	Nfu_c_1_030166	ENSDARG00000079939	Nfu_p_1_030166	ENSG00000171988	JMJD1C
Nfu_g_1_012492	JMJD1C	Nfu_p_1_030170	Nfu_t_1_030170	Nfu_c_1_030170	ENSDARG00000079939	Nfu_p_1_030170	ENSG00000171988	JMJD1C
Nfu_g_1_012492	JMJD1C	Nfu_p_1_030169	Nfu_t_1_030169	Nfu_c_1_030169	ENSDARG00000079939	Nfu_p_1_030169	ENSG00000171988	JMJD1C
Nfu_g_1_012492	JMJD1C	Nfu_p_1_030171	Nfu_t_1_030171	Nfu_c_1_030171	ENSDARG00000079939	Nfu_p_1_030171	ENSG00000171988	JMJD1C
Nfu_g_1_012492	JMJD1C	Nfu_p_1_030164	Nfu_t_1_030164	Nfu_c_1_030164	ENSDARG00000079939	Nfu_p_1_030164	ENSG00000171988	JMJD1C
Nfu_g_1_012492	JMJD1C	Nfu_p_1_030172	Nfu_t_1_030172	Nfu_c_1_030172	ENSDARG00000079939	Nfu_p_1_030172	ENSG00000171988	JMJD1C
Nfu_g_1_023534	SI:CH211-148L7.4	Nfu_p_1_056489	Nfu_t_1_056489	Nfu_c_1_056489	ENSDARG00000094469	Nfu_p_1_056489	ENSG00000184677	ZBTB40
Nfu_g_1_023536	TBC1D22B	Nfu_p_1_056491	Nfu_t_1_056491	Nfu_c_1_056491	ENSDARG00000045510	Nfu_p_1_056491	ENSG00000065491	TBC1D22B
Nfu_g_1_023532	MYT1B	Nfu_p_1_056473	Nfu_t_1_056473	Nfu_c_1_056473	ENSDARG00000089464	Nfu_p_1_056473	ENSG00000196132	MYT1
Nfu_g_1_023532	MYT1B	Nfu_p_1_056465	Nfu_t_1_056465	Nfu_c_1_056465	ENSDARG00000089464	Nfu_p_1_056465	ENSG00000196132	MYT1
Nfu_g_1_023532	MYT1B	Nfu_p_1_056466	Nfu_t_1_056466	Nfu_c_1_056466	ENSDARG00000089464	Nfu_p_1_056466	ENSG00000196132	MYT1
Nfu_g_1_023532	MYT1B	Nfu_p_1_056467	Nfu_t_1_056467	Nfu_c_1_056467	ENSDARG00000089464	Nfu_p_1_056467	ENSG00000196132	MYT1
Nfu_g_1_023532	MYT1B	Nfu_p_1_056468	Nfu_t_1_056468	Nfu_c_1_056468	ENSDARG00000089464	Nfu_p_1_056468	ENSG00000196132	MYT1
Nfu_g_1_023532	MYT1B	Nfu_p_1_056469	Nfu_t_1_056469	Nfu_c_1_056469	ENSDARG00000089464	Nfu_p_1_056469	ENSG00000196132	MYT1
Nfu_g_1_023532	MYT1B	Nfu_p_1_056470	Nfu_t_1_056470	Nfu_c_1_056470	ENSDARG00000089464	Nfu_p_1_056470	ENSG00000196132	MYT1
Nfu_g_1_023532	MYT1B	Nfu_p_1_056471	Nfu_t_1_056471	Nfu_c_1_056471	ENSDARG00000089464	Nfu_p_1_056471	ENSG00000196132	MYT1
Nfu_g_1_023532	MYT1B	Nfu_p_1_056472	Nfu_t_1_056472	Nfu_c_1_056472	ENSDARG00000089464	Nfu_p_1_056472	ENSG00000196132	MYT1
Nfu_g_1_023531	PCMTD2	Nfu_p_1_056463	Nfu_t_1_056463	Nfu_c_1_056463	ENSDARG00000087644	Nfu_p_1_056463	ENSG00000203880	PCMTD2
Nfu_g_1_023531	PCMTD2	Nfu_p_1_056464	Nfu_t_1_056464	Nfu_c_1_056464	ENSDARG00000087644	Nfu_p_1_056464	ENSG00000203880	PCMTD2
Nfu_g_1_023538	KLHL7	Nfu_p_1_056498	Nfu_t_1_056498	Nfu_c_1_056498	ENSDARG00000073779	Nfu_p_1_056498	ENSG00000122550	KLHL7
Nfu_g_1_023533	KIF3B	Nfu_p_1_056475	Nfu_t_1_056475	Nfu_c_1_056475	ENSDARG00000012081	Nfu_p_1_056475	ENSG00000101350	KIF3B
Nfu_g_1_023533	KIF3B	Nfu_p_1_056478	Nfu_t_1_056478	Nfu_c_1_056478	ENSDARG00000012081	Nfu_p_1_056478	ENSG00000101350	KIF3B
Nfu_g_1_023533	KIF3B	Nfu_p_1_056477	Nfu_t_1_056477	Nfu_c_1_056477	ENSDARG00000012081	Nfu_p_1_056477	ENSG00000101350	KIF3B
Nfu_g_1_023533	KIF3B	Nfu_p_1_056479	Nfu_t_1_056479	Nfu_c_1_056479	ENSDARG00000012081	Nfu_p_1_056479	ENSG00000101350	KIF3B
Nfu_g_1_023533	KIF3B	Nfu_p_1_056474	Nfu_t_1_056474	Nfu_c_1_056474	ENSDARG00000012081	Nfu_p_1_056474	ENSG00000101350	KIF3B
Nfu_g_1_023533	KIF3B	Nfu_p_1_056476	Nfu_t_1_056476	Nfu_c_1_056476	ENSDARG00000012081	Nfu_p_1_056476	ENSG00000101350	KIF3B
Nfu_g_1_023533	KIF3B	Nfu_p_1_056484	Nfu_t_1_056484	Nfu_c_1_056484	ENSDARG00000012081	Nfu_p_1_056484	ENSG00000101350	KIF3B
Nfu_g_1_023533	KIF3B	Nfu_p_1_056480	Nfu_t_1_056480	Nfu_c_1_056480	ENSDARG00000012081	Nfu_p_1_056480	ENSG00000101350	KIF3B
Nfu_g_1_023533	KIF3B	Nfu_p_1_056481	Nfu_t_1_056481	Nfu_c_1_056481	ENSDARG00000012081	Nfu_p_1_056481	ENSG00000101350	KIF3B
Nfu_g_1_023533	KIF3B	Nfu_p_1_056482	Nfu_t_1_056482	Nfu_c_1_056482	ENSDARG00000012081	Nfu_p_1_056482	ENSG00000101350	KIF3B
Nfu_g_1_023533	KIF3B	Nfu_p_1_056483	Nfu_t_1_056483	Nfu_c_1_056483	ENSDARG00000012081	Nfu_p_1_056483	ENSG00000101350	KIF3B
Nfu_g_1_023533	KIF3B	Nfu_p_1_056487	Nfu_t_1_056487	Nfu_c_1_056487	ENSDARG00000012081	Nfu_p_1_056487	ENSG00000101350	KIF3B
Nfu_g_1_023533	KIF3B	Nfu_p_1_056485	Nfu_t_1_056485	Nfu_c_1_056485	ENSDARG00000012081	Nfu_p_1_056485	ENSG00000101350	KIF3B
Nfu_g_1_023533	KIF3B	Nfu_p_1_056486	Nfu_t_1_056486	Nfu_c_1_056486	ENSDARG00000012081	Nfu_p_1_056486	ENSG00000101350	KIF3B
Nfu_g_1_023533	KIF3B	Nfu_p_1_056488	Nfu_t_1_056488	Nfu_c_1_056488	ENSDARG00000012081	Nfu_p_1_056488	ENSG00000101350	KIF3B
Nfu_g_1_023538	KLHL7	Nfu_p_1_056495	Nfu_t_1_056495	Nfu_c_1_056495	ENSDARG00000073779	Nfu_p_1_056495	ENSG00000122550	KLHL7
Nfu_g_1_023538	KLHL7	Nfu_p_1_056496	Nfu_t_1_056496	Nfu_c_1_056496	ENSDARG00000073779	Nfu_p_1_056496	ENSG00000122550	KLHL7
Nfu_g_1_023538	KLHL7	Nfu_p_1_056497	Nfu_t_1_056497	Nfu_c_1_056497	ENSDARG00000073779	Nfu_p_1_056497	ENSG00000122550	KLHL7
Nfu_g_1_023535	POFUT1	Nfu_p_1_056490	Nfu_t_1_056490	Nfu_c_1_056490	ENSDARG00000008953	Nfu_p_1_056490	ENSG00000101346	POFUT1
Nfu_g_1_014325	LLGL2	Nfu_p_1_034522	Nfu_t_1_034522	Nfu_c_1_034522	ENSDARG00000023920	Nfu_p_1_034522	ENSG00000073350	LLGL2
Nfu_g_1_014325	LLGL2	Nfu_p_1_034523	Nfu_t_1_034523	Nfu_c_1_034523	ENSDARG00000023920	Nfu_p_1_034523	ENSG00000073350	LLGL2
Nfu_g_1_014325	LLGL2	Nfu_p_1_034526	Nfu_t_1_034526	Nfu_c_1_034526	ENSDARG00000023920	Nfu_p_1_034526	ENSG00000073350	LLGL2
Nfu_g_1_014325	LLGL2	Nfu_p_1_034524	Nfu_t_1_034524	Nfu_c_1_034524	ENSDARG00000023920	Nfu_p_1_034524	ENSG00000073350	LLGL2
Nfu_g_1_014325	LLGL2	Nfu_p_1_034525	Nfu_t_1_034525	Nfu_c_1_034525	ENSDARG00000023920	Nfu_p_1_034525	ENSG00000073350	LLGL2
Nfu_g_1_014325	LLGL2	Nfu_p_1_034527	Nfu_t_1_034527	Nfu_c_1_034527	ENSDARG00000023920	Nfu_p_1_034527	ENSG00000073350	LLGL2
Nfu_g_1_014325	LLGL2	Nfu_p_1_034528	Nfu_t_1_034528	Nfu_c_1_034528	ENSDARG00000023920	Nfu_p_1_034528	ENSG00000073350	LLGL2
Nfu_g_1_014324	Nfu_g_1_014324	Nfu_p_1_034521	Nfu_t_1_034521	Nfu_c_1_034521	ENSDARG00000075292	Nfu_p_1_034521	ENSG00000266714	MYO15B
Nfu_g_1_021964	CLDN15A	Nfu_p_1_052567	Nfu_t_1_052567	Nfu_c_1_052567	ENSDARG00000036463	Nfu_p_1_052567	ENSG00000106404	CLDN15
Nfu_g_1_021967	LSMD1	Nfu_p_1_052571	Nfu_t_1_052571	Nfu_c_1_052571	ENSDARG00000067677	Nfu_p_1_052571	ENSG00000183011	NAA38
Nfu_g_1_021967	LSMD1	Nfu_p_1_052570	Nfu_t_1_052570	Nfu_c_1_052570	ENSDARG00000067677	Nfu_p_1_052570	ENSG00000183011	NAA38
Nfu_g_1_021963	CHD3	Nfu_p_1_052562	Nfu_t_1_052562	Nfu_c_1_052562	ENSDARG00000021405	Nfu_p_1_052562	ENSG00000170004	CHD3
Nfu_g_1_021963	CHD3	Nfu_p_1_052565	Nfu_t_1_052565	Nfu_c_1_052565	ENSDARG00000021405	Nfu_p_1_052565	ENSG00000170004	CHD3
Nfu_g_1_021963	CHD3	Nfu_p_1_052563	Nfu_t_1_052563	Nfu_c_1_052563	ENSDARG00000021405	Nfu_p_1_052563	ENSG00000170004	CHD3
Nfu_g_1_021963	CHD3	Nfu_p_1_052564	Nfu_t_1_052564	Nfu_c_1_052564	ENSDARG00000021405	Nfu_p_1_052564	ENSG00000170004	CHD3
Nfu_g_1_021963	CHD3	Nfu_p_1_052566	Nfu_t_1_052566	Nfu_c_1_052566	ENSDARG00000021405	Nfu_p_1_052566	ENSG00000170004	CHD3
Nfu_g_1_012512	Nfu_g_1_012512	Nfu_p_1_030212	Nfu_t_1_030212	Nfu_c_1_030212	ENSDARG00000094343	Nfu_p_1_030212	ENSG00000180626	ZNF594
Nfu_g_1_012514	PRRT2	Nfu_p_1_030214	Nfu_t_1_030214	Nfu_c_1_030214	ENSDARG00000089367	Nfu_p_1_030214	ENSG00000184811	TUSC5
Nfu_g_1_012510	CASKIN2 (2 OF 3)	Nfu_p_1_030198	Nfu_t_1_030198	Nfu_c_1_030198	ENSDARG00000043818	Nfu_p_1_030198	ENSG00000177303	CASKIN2
Nfu_g_1_012510	CASKIN2 (2 OF 3)	Nfu_p_1_030209	Nfu_t_1_030209	Nfu_c_1_030209	ENSDARG00000043818	Nfu_p_1_030209	ENSG00000177303	CASKIN2
Nfu_g_1_012510	CASKIN2 (2 OF 3)	Nfu_p_1_030197	Nfu_t_1_030197	Nfu_c_1_030197	ENSDARG00000043818	Nfu_p_1_030197	ENSG00000177303	CASKIN2
Nfu_g_1_012510	CASKIN2 (2 OF 3)	Nfu_p_1_030205	Nfu_t_1_030205	Nfu_c_1_030205	ENSDARG00000043818	Nfu_p_1_030205	ENSG00000177303	CASKIN2
Nfu_g_1_012510	CASKIN2 (2 OF 3)	Nfu_p_1_030199	Nfu_t_1_030199	Nfu_c_1_030199	ENSDARG00000043818	Nfu_p_1_030199	ENSG00000177303	CASKIN2
Nfu_g_1_012510	CASKIN2 (2 OF 3)	Nfu_p_1_030200	Nfu_t_1_030200	Nfu_c_1_030200	ENSDARG00000043818	Nfu_p_1_030200	ENSG00000177303	CASKIN2
Nfu_g_1_012510	CASKIN2 (2 OF 3)	Nfu_p_1_030202	Nfu_t_1_030202	Nfu_c_1_030202	ENSDARG00000043818	Nfu_p_1_030202	ENSG00000177303	CASKIN2
Nfu_g_1_012510	CASKIN2 (2 OF 3)	Nfu_p_1_030203	Nfu_t_1_030203	Nfu_c_1_030203	ENSDARG00000043818	Nfu_p_1_030203	ENSG00000177303	CASKIN2
Nfu_g_1_012510	CASKIN2 (2 OF 3)	Nfu_p_1_030204	Nfu_t_1_030204	Nfu_c_1_030204	ENSDARG00000043818	Nfu_p_1_030204	ENSG00000177303	CASKIN2
Nfu_g_1_012510	CASKIN2 (2 OF 3)	Nfu_p_1_030206	Nfu_t_1_030206	Nfu_c_1_030206	ENSDARG00000043818	Nfu_p_1_030206	ENSG00000177303	CASKIN2
Nfu_g_1_012510	CASKIN2 (2 OF 3)	Nfu_p_1_030207	Nfu_t_1_030207	Nfu_c_1_030207	ENSDARG00000043818	Nfu_p_1_030207	ENSG00000177303	CASKIN2
Nfu_g_1_012510	CASKIN2 (2 OF 3)	Nfu_p_1_030210	Nfu_t_1_030210	Nfu_c_1_030210	ENSDARG00000043818	Nfu_p_1_030210	ENSG00000177303	CASKIN2
Nfu_g_1_012510	CASKIN2 (2 OF 3)	Nfu_p_1_030201	Nfu_t_1_030201	Nfu_c_1_030201	ENSDARG00000043818	Nfu_p_1_030201	ENSG00000177303	CASKIN2
Nfu_g_1_012510	CASKIN2 (2 OF 3)	Nfu_p_1_030208	Nfu_t_1_030208	Nfu_c_1_030208	ENSDARG00000043818	Nfu_p_1_030208	ENSG00000177303	CASKIN2
Nfu_g_1_012511	ST6GALNAC	Nfu_p_1_030211	Nfu_t_1_030211	Nfu_c_1_030211	ENSDARG00000086292	Nfu_p_1_030211	ENSG00000070731	ST6GALNAC2
Nfu_g_1_015645	BX247898.1	Nfu_p_1_037592	Nfu_t_1_037592	Nfu_c_1_037592	ENSDARG00000074582	Nfu_p_1_037592	ENSG00000125861	GFRA4
Nfu_g_1_019936	TUBA4A (2 OF 2)	Nfu_p_1_047585	Nfu_t_1_047585	Nfu_c_1_047585	ENSDARG00000031164	Nfu_p_1_047585	ENSG00000243910	TUBA4B
Nfu_g_1_019936	TUBA4A (2 OF 2)	Nfu_p_1_047586	Nfu_t_1_047586	Nfu_c_1_047586	ENSDARG00000031164	Nfu_p_1_047586	ENSG00000243910	TUBA4B
Nfu_g_1_019937	DPP10 (1 OF 3)	Nfu_p_1_047587	Nfu_t_1_047587	Nfu_c_1_047587	ENSDARG00000024744	Nfu_p_1_047587	ENSG00000175497	DPP10
Nfu_g_1_012158	AKAP6	Nfu_p_1_029465	Nfu_t_1_029465	Nfu_c_1_029465	ENSDARG00000077295	Nfu_p_1_029465	ENSG00000151320	AKAP6
Nfu_g_1_012158	AKAP6	Nfu_p_1_029466	Nfu_t_1_029466	Nfu_c_1_029466	ENSDARG00000077295	Nfu_p_1_029466	ENSG00000151320	AKAP6
Nfu_g_1_019898	VSTM2A	Nfu_p_1_047511	Nfu_t_1_047511	Nfu_c_1_047511	ENSDARG00000021909	Nfu_p_1_047511	ENSG00000170419	VSTM2A
Nfu_g_1_019898	VSTM2A	Nfu_p_1_047512	Nfu_t_1_047512	Nfu_c_1_047512	ENSDARG00000021909	Nfu_p_1_047512	ENSG00000170419	VSTM2A
Nfu_g_1_016500	USP54A	Nfu_p_1_039518	Nfu_t_1_039518	Nfu_c_1_039518	ENSDARG00000077948	Nfu_p_1_039518	ENSG00000166348	USP54
Nfu_g_1_016501	ZNF365	Nfu_p_1_039519	Nfu_t_1_039519	Nfu_c_1_039519	ENSDARG00000087985	Nfu_p_1_039519	ENSG00000138311	ZNF365
Nfu_g_1_016498	ACYP2	Nfu_p_1_039515	Nfu_t_1_039515	Nfu_c_1_039515	ENSDARG00000060126	Nfu_p_1_039515	ENSG00000170634	ACYP2
Nfu_g_1_016498	ACYP2	Nfu_p_1_039516	Nfu_t_1_039516	Nfu_c_1_039516	ENSDARG00000060126	Nfu_p_1_039516	ENSG00000170634	ACYP2
Nfu_g_1_012213	NTRK3 (2 OF 2)	Nfu_p_1_029569	Nfu_t_1_029569	Nfu_c_1_029569	ENSDARG00000077228	Nfu_p_1_029569	ENSG00000140538	NTRK3
Nfu_g_1_012212	SKA1	Nfu_p_1_029568	Nfu_t_1_029568	Nfu_c_1_029568	ENSDARG00000039354	Nfu_p_1_029568	ENSG00000154839	SKA1
Nfu_g_1_012210	Nfu_g_1_012210	Nfu_p_1_029561	Nfu_t_1_029561	Nfu_c_1_029561	ENSDARG00000058842	Nfu_p_1_029561	ENSG00000180357	ZNF609
Nfu_g_1_012210	Nfu_g_1_012210	Nfu_p_1_029562	Nfu_t_1_029562	Nfu_c_1_029562	ENSDARG00000058842	Nfu_p_1_029562	ENSG00000180357	ZNF609
Nfu_g_1_012210	Nfu_g_1_012210	Nfu_p_1_029563	Nfu_t_1_029563	Nfu_c_1_029563	ENSDARG00000058842	Nfu_p_1_029563	ENSG00000180357	ZNF609
Nfu_g_1_012210	Nfu_g_1_012210	Nfu_p_1_029564	Nfu_t_1_029564	Nfu_c_1_029564	ENSDARG00000058842	Nfu_p_1_029564	ENSG00000180357	ZNF609
Nfu_g_1_012210	Nfu_g_1_012210	Nfu_p_1_029565	Nfu_t_1_029565	Nfu_c_1_029565	ENSDARG00000058842	Nfu_p_1_029565	ENSG00000180357	ZNF609
Nfu_g_1_012211	ITGA11B	Nfu_p_1_029566	Nfu_t_1_029566	Nfu_c_1_029566	ENSDARG00000036086	Nfu_p_1_029566	ENSG00000137809	ITGA11
Nfu_g_1_012211	ITGA11B	Nfu_p_1_029567	Nfu_t_1_029567	Nfu_c_1_029567	ENSDARG00000036086	Nfu_p_1_029567	ENSG00000137809	ITGA11
Nfu_g_1_020627	CBX1A	Nfu_p_1_049390	Nfu_t_1_049390	Nfu_c_1_049390	ENSDARG00000004189	Nfu_p_1_049390	ENSG00000108468	CBX1
Nfu_g_1_020629	NFE2L1A	Nfu_p_1_049396	Nfu_t_1_049396	Nfu_c_1_049396	ENSDARG00000076533	Nfu_p_1_049396	ENSG00000082641	NFE2L1
Nfu_g_1_015998	GABRG3 (2 OF 2)	Nfu_p_1_038424	Nfu_t_1_038424	Nfu_c_1_038424	ENSDARG00000017545	Nfu_p_1_038424	ENSG00000182256	GABRG3
Nfu_g_1_016590	ACTR1	Nfu_p_1_039744	Nfu_t_1_039744	Nfu_c_1_039744	ENSDARG00000011611	Nfu_p_1_039744	ENSG00000115073	ACTR1B
Nfu_g_1_016590	ACTR1	Nfu_p_1_039745	Nfu_t_1_039745	Nfu_c_1_039745	ENSDARG00000011611	Nfu_p_1_039745	ENSG00000115073	ACTR1B
Nfu_g_1_025514	GIN1	Nfu_p_1_058522	Nfu_t_1_058522	Nfu_c_1_058522	NA	Nfu_p_1_058522	ENSG00000171222	SCAND1
Nfu_g_1_016930	PRDM5	Nfu_p_1_040462	Nfu_t_1_040462	Nfu_c_1_040462	ENSDARG00000006288	Nfu_p_1_040462	ENSG00000138738	PRDM5
Nfu_g_1_016930	PRDM5	Nfu_p_1_040461	Nfu_t_1_040461	Nfu_c_1_040461	ENSDARG00000006288	Nfu_p_1_040461	ENSG00000138738	PRDM5
Nfu_g_1_016930	PRDM5	Nfu_p_1_040463	Nfu_t_1_040463	Nfu_c_1_040463	ENSDARG00000006288	Nfu_p_1_040463	ENSG00000138738	PRDM5
Nfu_g_1_016928	NDNF	Nfu_p_1_040459	Nfu_t_1_040459	Nfu_c_1_040459	ENSDARG00000062936	Nfu_p_1_040459	ENSG00000173376	NDNF
Nfu_g_1_016927	CPEB2	Nfu_p_1_040455	Nfu_t_1_040455	Nfu_c_1_040455	ENSDARG00000052604	Nfu_p_1_040455	ENSG00000137449	CPEB2
Nfu_g_1_016927	CPEB2	Nfu_p_1_040457	Nfu_t_1_040457	Nfu_c_1_040457	ENSDARG00000052604	Nfu_p_1_040457	ENSG00000137449	CPEB2
Nfu_g_1_016927	CPEB2	Nfu_p_1_040456	Nfu_t_1_040456	Nfu_c_1_040456	ENSDARG00000052604	Nfu_p_1_040456	ENSG00000137449	CPEB2
Nfu_g_1_016927	CPEB2	Nfu_p_1_040458	Nfu_t_1_040458	Nfu_c_1_040458	ENSDARG00000052604	Nfu_p_1_040458	ENSG00000137449	CPEB2
Nfu_g_1_016929	CABZ01048675.1	Nfu_p_1_040460	Nfu_t_1_040460	Nfu_c_1_040460	ENSDARG00000074949	Nfu_p_1_040460	ENSG00000163145	C1QTNF7
Nfu_g_1_016926	CC2D2A	Nfu_p_1_040450	Nfu_t_1_040450	Nfu_c_1_040450	ENSDARG00000090971	Nfu_p_1_040450	ENSG00000048342	CC2D2A
Nfu_g_1_016926	CC2D2A	Nfu_p_1_040451	Nfu_t_1_040451	Nfu_c_1_040451	ENSDARG00000090971	Nfu_p_1_040451	ENSG00000048342	CC2D2A
Nfu_g_1_016926	CC2D2A	Nfu_p_1_040452	Nfu_t_1_040452	Nfu_c_1_040452	ENSDARG00000090971	Nfu_p_1_040452	ENSG00000048342	CC2D2A
Nfu_g_1_016926	CC2D2A	Nfu_p_1_040453	Nfu_t_1_040453	Nfu_c_1_040453	ENSDARG00000090971	Nfu_p_1_040453	ENSG00000048342	CC2D2A
Nfu_g_1_016926	CC2D2A	Nfu_p_1_040449	Nfu_t_1_040449	Nfu_c_1_040449	ENSDARG00000090971	Nfu_p_1_040449	ENSG00000048342	CC2D2A
Nfu_g_1_016926	CC2D2A	Nfu_p_1_040437	Nfu_t_1_040437	Nfu_c_1_040437	ENSDARG00000090971	Nfu_p_1_040437	ENSG00000048342	CC2D2A
Nfu_g_1_016926	CC2D2A	Nfu_p_1_040438	Nfu_t_1_040438	Nfu_c_1_040438	ENSDARG00000090971	Nfu_p_1_040438	ENSG00000048342	CC2D2A
Nfu_g_1_016926	CC2D2A	Nfu_p_1_040441	Nfu_t_1_040441	Nfu_c_1_040441	ENSDARG00000090971	Nfu_p_1_040441	ENSG00000048342	CC2D2A
Nfu_g_1_016926	CC2D2A	Nfu_p_1_040442	Nfu_t_1_040442	Nfu_c_1_040442	ENSDARG00000090971	Nfu_p_1_040442	ENSG00000048342	CC2D2A
Nfu_g_1_016926	CC2D2A	Nfu_p_1_040444	Nfu_t_1_040444	Nfu_c_1_040444	ENSDARG00000090971	Nfu_p_1_040444	ENSG00000048342	CC2D2A
Nfu_g_1_016926	CC2D2A	Nfu_p_1_040445	Nfu_t_1_040445	Nfu_c_1_040445	ENSDARG00000090971	Nfu_p_1_040445	ENSG00000048342	CC2D2A
Nfu_g_1_016926	CC2D2A	Nfu_p_1_040446	Nfu_t_1_040446	Nfu_c_1_040446	ENSDARG00000090971	Nfu_p_1_040446	ENSG00000048342	CC2D2A
Nfu_g_1_016926	CC2D2A	Nfu_p_1_040436	Nfu_t_1_040436	Nfu_c_1_040436	ENSDARG00000090971	Nfu_p_1_040436	ENSG00000048342	CC2D2A
Nfu_g_1_016926	CC2D2A	Nfu_p_1_040440	Nfu_t_1_040440	Nfu_c_1_040440	ENSDARG00000090971	Nfu_p_1_040440	ENSG00000048342	CC2D2A
Nfu_g_1_016926	CC2D2A	Nfu_p_1_040430	Nfu_t_1_040430	Nfu_c_1_040430	ENSDARG00000090971	Nfu_p_1_040430	ENSG00000048342	CC2D2A
Nfu_g_1_016926	CC2D2A	Nfu_p_1_040426	Nfu_t_1_040426	Nfu_c_1_040426	ENSDARG00000090971	Nfu_p_1_040426	ENSG00000048342	CC2D2A
Nfu_g_1_016926	CC2D2A	Nfu_p_1_040427	Nfu_t_1_040427	Nfu_c_1_040427	ENSDARG00000090971	Nfu_p_1_040427	ENSG00000048342	CC2D2A
Nfu_g_1_016926	CC2D2A	Nfu_p_1_040428	Nfu_t_1_040428	Nfu_c_1_040428	ENSDARG00000090971	Nfu_p_1_040428	ENSG00000048342	CC2D2A
Nfu_g_1_016926	CC2D2A	Nfu_p_1_040431	Nfu_t_1_040431	Nfu_c_1_040431	ENSDARG00000090971	Nfu_p_1_040431	ENSG00000048342	CC2D2A
Nfu_g_1_016926	CC2D2A	Nfu_p_1_040448	Nfu_t_1_040448	Nfu_c_1_040448	ENSDARG00000090971	Nfu_p_1_040448	ENSG00000048342	CC2D2A
Nfu_g_1_016926	CC2D2A	Nfu_p_1_040439	Nfu_t_1_040439	Nfu_c_1_040439	ENSDARG00000090971	Nfu_p_1_040439	ENSG00000048342	CC2D2A
Nfu_g_1_016926	CC2D2A	Nfu_p_1_040434	Nfu_t_1_040434	Nfu_c_1_040434	ENSDARG00000090971	Nfu_p_1_040434	ENSG00000048342	CC2D2A
Nfu_g_1_016926	CC2D2A	Nfu_p_1_040435	Nfu_t_1_040435	Nfu_c_1_040435	ENSDARG00000090971	Nfu_p_1_040435	ENSG00000048342	CC2D2A
Nfu_g_1_016926	CC2D2A	Nfu_p_1_040454	Nfu_t_1_040454	Nfu_c_1_040454	ENSDARG00000090971	Nfu_p_1_040454	ENSG00000048342	CC2D2A
Nfu_g_1_016926	CC2D2A	Nfu_p_1_040433	Nfu_t_1_040433	Nfu_c_1_040433	ENSDARG00000090971	Nfu_p_1_040433	ENSG00000048342	CC2D2A
Nfu_g_1_016926	CC2D2A	Nfu_p_1_040429	Nfu_t_1_040429	Nfu_c_1_040429	ENSDARG00000090971	Nfu_p_1_040429	ENSG00000048342	CC2D2A
Nfu_g_1_016926	CC2D2A	Nfu_p_1_040432	Nfu_t_1_040432	Nfu_c_1_040432	ENSDARG00000090971	Nfu_p_1_040432	ENSG00000048342	CC2D2A
Nfu_g_1_016926	CC2D2A	Nfu_p_1_040447	Nfu_t_1_040447	Nfu_c_1_040447	ENSDARG00000090971	Nfu_p_1_040447	ENSG00000048342	CC2D2A
Nfu_g_1_016926	CC2D2A	Nfu_p_1_040443	Nfu_t_1_040443	Nfu_c_1_040443	ENSDARG00000090971	Nfu_p_1_040443	ENSG00000048342	CC2D2A
Nfu_g_1_016931	FBXL5	Nfu_p_1_040472	Nfu_t_1_040472	Nfu_c_1_040472	ENSDARG00000043046	Nfu_p_1_040472	ENSG00000118564	FBXL5
Nfu_g_1_016931	FBXL5	Nfu_p_1_040465	Nfu_t_1_040465	Nfu_c_1_040465	ENSDARG00000043046	Nfu_p_1_040465	ENSG00000118564	FBXL5
Nfu_g_1_016931	FBXL5	Nfu_p_1_040464	Nfu_t_1_040464	Nfu_c_1_040464	ENSDARG00000043046	Nfu_p_1_040464	ENSG00000118564	FBXL5
Nfu_g_1_016931	FBXL5	Nfu_p_1_040466	Nfu_t_1_040466	Nfu_c_1_040466	ENSDARG00000043046	Nfu_p_1_040466	ENSG00000118564	FBXL5
Nfu_g_1_016931	FBXL5	Nfu_p_1_040470	Nfu_t_1_040470	Nfu_c_1_040470	ENSDARG00000043046	Nfu_p_1_040470	ENSG00000118564	FBXL5
Nfu_g_1_016931	FBXL5	Nfu_p_1_040471	Nfu_t_1_040471	Nfu_c_1_040471	ENSDARG00000043046	Nfu_p_1_040471	ENSG00000118564	FBXL5
Nfu_g_1_016931	FBXL5	Nfu_p_1_040467	Nfu_t_1_040467	Nfu_c_1_040467	ENSDARG00000043046	Nfu_p_1_040467	ENSG00000118564	FBXL5
Nfu_g_1_016931	FBXL5	Nfu_p_1_040468	Nfu_t_1_040468	Nfu_c_1_040468	ENSDARG00000043046	Nfu_p_1_040468	ENSG00000118564	FBXL5
Nfu_g_1_016931	FBXL5	Nfu_p_1_040469	Nfu_t_1_040469	Nfu_c_1_040469	ENSDARG00000043046	Nfu_p_1_040469	ENSG00000118564	FBXL5
Nfu_g_1_016925	NEK1	Nfu_p_1_040424	Nfu_t_1_040424	Nfu_c_1_040424	ENSDARG00000022350	Nfu_p_1_040424	ENSG00000137601	NEK1
Nfu_g_1_016925	NEK1	Nfu_p_1_040425	Nfu_t_1_040425	Nfu_c_1_040425	ENSDARG00000022350	Nfu_p_1_040425	ENSG00000137601	NEK1
Nfu_g_1_015634	DCTN4	Nfu_p_1_037571	Nfu_t_1_037571	Nfu_c_1_037571	ENSDARG00000023988	Nfu_p_1_037571	ENSG00000132912	DCTN4
Nfu_g_1_015634	DCTN4	Nfu_p_1_037573	Nfu_t_1_037573	Nfu_c_1_037573	ENSDARG00000023988	Nfu_p_1_037573	ENSG00000132912	DCTN4
Nfu_g_1_015634	DCTN4	Nfu_p_1_037572	Nfu_t_1_037572	Nfu_c_1_037572	ENSDARG00000023988	Nfu_p_1_037572	ENSG00000132912	DCTN4
Nfu_g_1_015631	HBEGFA	Nfu_p_1_037568	Nfu_t_1_037568	Nfu_c_1_037568	ENSDARG00000075121	Nfu_p_1_037568	ENSG00000113070	HBEGF
Nfu_g_1_015635	PROB1	Nfu_p_1_037574	Nfu_t_1_037574	Nfu_c_1_037574	ENSDARG00000086705	Nfu_p_1_037574	ENSG00000228672	PROB1
Nfu_g_1_012660	COG1	Nfu_p_1_030584	Nfu_t_1_030584	Nfu_c_1_030584	ENSDARG00000074735	Nfu_p_1_030584	ENSG00000166685	COG1
Nfu_g_1_012660	COG1	Nfu_p_1_030585	Nfu_t_1_030585	Nfu_c_1_030585	ENSDARG00000074735	Nfu_p_1_030585	ENSG00000166685	COG1
Nfu_g_1_012655	TAF10	Nfu_p_1_030566	Nfu_t_1_030566	Nfu_c_1_030566	ENSDARG00000068641	Nfu_p_1_030566	ENSG00000166337	TAF10
Nfu_g_1_012658	SI:CH1073-443F11.2	Nfu_p_1_030576	Nfu_t_1_030576	Nfu_c_1_030576	ENSDARG00000096427	Nfu_p_1_030576	ENSG00000267795	SMIM22
Nfu_g_1_012658	SI:CH1073-443F11.2	Nfu_p_1_030577	Nfu_t_1_030577	Nfu_c_1_030577	ENSDARG00000096427	Nfu_p_1_030577	ENSG00000267795	SMIM22
Nfu_g_1_012658	SI:CH1073-443F11.2	Nfu_p_1_030580	Nfu_t_1_030580	Nfu_c_1_030580	ENSDARG00000096427	Nfu_p_1_030580	ENSG00000267795	SMIM22
Nfu_g_1_012658	SI:CH1073-443F11.2	Nfu_p_1_030582	Nfu_t_1_030582	Nfu_c_1_030582	ENSDARG00000096427	Nfu_p_1_030582	ENSG00000267795	SMIM22
Nfu_g_1_012658	SI:CH1073-443F11.2	Nfu_p_1_030574	Nfu_t_1_030574	Nfu_c_1_030574	ENSDARG00000096427	Nfu_p_1_030574	ENSG00000267795	SMIM22
Nfu_g_1_012658	SI:CH1073-443F11.2	Nfu_p_1_030575	Nfu_t_1_030575	Nfu_c_1_030575	ENSDARG00000096427	Nfu_p_1_030575	ENSG00000267795	SMIM22
Nfu_g_1_012658	SI:CH1073-443F11.2	Nfu_p_1_030578	Nfu_t_1_030578	Nfu_c_1_030578	ENSDARG00000096427	Nfu_p_1_030578	ENSG00000267795	SMIM22
Nfu_g_1_012658	SI:CH1073-443F11.2	Nfu_p_1_030579	Nfu_t_1_030579	Nfu_c_1_030579	ENSDARG00000096427	Nfu_p_1_030579	ENSG00000267795	SMIM22
Nfu_g_1_012658	SI:CH1073-443F11.2	Nfu_p_1_030581	Nfu_t_1_030581	Nfu_c_1_030581	ENSDARG00000096427	Nfu_p_1_030581	ENSG00000267795	SMIM22
Nfu_g_1_012656	ROGDI	Nfu_p_1_030570	Nfu_t_1_030570	Nfu_c_1_030570	ENSDARG00000096253	Nfu_p_1_030570	ENSG00000067836	ROGDI
Nfu_g_1_012656	ROGDI	Nfu_p_1_030571	Nfu_t_1_030571	Nfu_c_1_030571	ENSDARG00000096253	Nfu_p_1_030571	ENSG00000067836	ROGDI
Nfu_g_1_012656	ROGDI	Nfu_p_1_030567	Nfu_t_1_030567	Nfu_c_1_030567	ENSDARG00000096253	Nfu_p_1_030567	ENSG00000067836	ROGDI
Nfu_g_1_012656	ROGDI	Nfu_p_1_030572	Nfu_t_1_030572	Nfu_c_1_030572	ENSDARG00000096253	Nfu_p_1_030572	ENSG00000067836	ROGDI
Nfu_g_1_012656	ROGDI	Nfu_p_1_030569	Nfu_t_1_030569	Nfu_c_1_030569	ENSDARG00000096253	Nfu_p_1_030569	ENSG00000067836	ROGDI
Nfu_g_1_012656	ROGDI	Nfu_p_1_030568	Nfu_t_1_030568	Nfu_c_1_030568	ENSDARG00000096253	Nfu_p_1_030568	ENSG00000067836	ROGDI
Nfu_g_1_012657	GLYR1	Nfu_p_1_030573	Nfu_t_1_030573	Nfu_c_1_030573	ENSDARG00000037897	Nfu_p_1_030573	ENSG00000140632	GLYR1
Nfu_g_1_012659	MPP2A	Nfu_p_1_030583	Nfu_t_1_030583	Nfu_c_1_030583	ENSDARG00000010957	Nfu_p_1_030583	ENSG00000108852	MPP2
Nfu_g_1_018594	C7ORF10	Nfu_p_1_044434	Nfu_t_1_044434	Nfu_c_1_044434		Nfu_p_1_044434	ENSG00000175600	SUGCT
Nfu_g_1_018596	C7ORF10	Nfu_p_1_044436	Nfu_t_1_044436	Nfu_c_1_044436	ENSDARG00000059394	Nfu_p_1_044436	ENSG00000175600	SUGCT
Nfu_g_1_018595	SCN12AA	Nfu_p_1_044435	Nfu_t_1_044435	Nfu_c_1_044435	ENSDARG00000062744	Nfu_p_1_044435	ENSG00000185313	SCN10A
Nfu_g_1_017973	WLS	Nfu_p_1_043030	Nfu_t_1_043030	Nfu_c_1_043030	ENSDARG00000009534	Nfu_p_1_043030	ENSG00000116729	WLS
Nfu_g_1_025115	WLS	Nfu_p_1_058112	Nfu_t_1_058112	Nfu_c_1_058112	NA	Nfu_p_1_058112	ENSG00000116729	WLS
Nfu_g_1_025115	WLS	Nfu_p_1_058113	Nfu_t_1_058113	Nfu_c_1_058113	NA	Nfu_p_1_058113	ENSG00000116729	WLS
Nfu_g_1_017967	WLS	Nfu_p_1_043023	Nfu_t_1_043023	Nfu_c_1_043023	ENSDARG00000009534	Nfu_p_1_043023	ENSG00000116729	WLS
Nfu_g_1_017967	WLS	Nfu_p_1_043024	Nfu_t_1_043024	Nfu_c_1_043024	ENSDARG00000009534	Nfu_p_1_043024	ENSG00000116729	WLS
Nfu_g_1_017970	Nfu_g_1_017970	Nfu_p_1_043027	Nfu_t_1_043027	Nfu_c_1_043027	ENSDARG00000088685	Nfu_p_1_043027	ENSG00000214717	ZBED1
Nfu_g_1_017972	Nfu_g_1_017972	Nfu_p_1_043029	Nfu_t_1_043029	Nfu_c_1_043029	ENSDARG00000058348	Nfu_p_1_043029	ENSG00000148180	GSN
Nfu_g_1_017971	CCDC18	Nfu_p_1_043028	Nfu_t_1_043028	Nfu_c_1_043028	ENSDARG00000078822	Nfu_p_1_043028	ENSG00000122483	CCDC18
Nfu_g_1_017968	MTF2	Nfu_p_1_043025	Nfu_t_1_043025	Nfu_c_1_043025	ENSDARG00000005590	Nfu_p_1_043025	ENSG00000143033	MTF2
Nfu_g_1_012188	Nfu_g_1_012188	Nfu_p_1_029520	Nfu_t_1_029520	Nfu_c_1_029520	ENSDARG00000006065	Nfu_p_1_029520	ENSG00000187595	ZNF385C
Nfu_g_1_012189	ZNF385C	Nfu_p_1_029521	Nfu_t_1_029521	Nfu_c_1_029521	ENSDARG00000058154	Nfu_p_1_029521	ENSG00000187595	ZNF385C
Nfu_g_1_022093	GALNT18B	Nfu_p_1_052870	Nfu_t_1_052870	Nfu_c_1_052870	ENSDARG00000059438	Nfu_p_1_052870	ENSG00000110328	GALNT18
Nfu_g_1_016185	ICK	Nfu_p_1_038856	Nfu_t_1_038856	Nfu_c_1_038856	ENSDARG00000059287	Nfu_p_1_038856	ENSG00000112144	ICK
Nfu_g_1_016185	ICK	Nfu_p_1_038854	Nfu_t_1_038854	Nfu_c_1_038854	ENSDARG00000059287	Nfu_p_1_038854	ENSG00000112144	ICK
Nfu_g_1_016185	ICK	Nfu_p_1_038855	Nfu_t_1_038855	Nfu_c_1_038855	ENSDARG00000059287	Nfu_p_1_038855	ENSG00000112144	ICK
Nfu_g_1_016184	FBXO9	Nfu_p_1_038853	Nfu_t_1_038853	Nfu_c_1_038853	ENSDARG00000011055	Nfu_p_1_038853	ENSG00000112146	FBXO9
Nfu_g_1_016183	ELOVL5	Nfu_p_1_038852	Nfu_t_1_038852	Nfu_c_1_038852	ENSDARG00000004979	Nfu_p_1_038852	ENSG00000012660	ELOVL5
Nfu_g_1_016188	GCLC	Nfu_p_1_038860	Nfu_t_1_038860	Nfu_c_1_038860	ENSDARG00000013095	Nfu_p_1_038860	ENSG00000001084	GCLC
Nfu_g_1_016181	KLHL31	Nfu_p_1_038847	Nfu_t_1_038847	Nfu_c_1_038847	ENSDARG00000039066	Nfu_p_1_038847	ENSG00000124743	KLHL31
Nfu_g_1_016180	LRRC1	Nfu_p_1_038846	Nfu_t_1_038846	Nfu_c_1_038846	ENSDARG00000024979	Nfu_p_1_038846	ENSG00000137269	LRRC1
Nfu_g_1_016180	LRRC1	Nfu_p_1_038844	Nfu_t_1_038844	Nfu_c_1_038844	ENSDARG00000024979	Nfu_p_1_038844	ENSG00000137269	LRRC1
Nfu_g_1_016180	LRRC1	Nfu_p_1_038845	Nfu_t_1_038845	Nfu_c_1_038845	ENSDARG00000024979	Nfu_p_1_038845	ENSG00000137269	LRRC1
Nfu_g_1_016186	Nfu_g_1_016186	Nfu_p_1_038857	Nfu_t_1_038857	Nfu_c_1_038857	ENSDARG00000000861	Nfu_p_1_038857	ENSG00000137269	LRRC1
Nfu_g_1_016182	CU571255.1	Nfu_p_1_038849	Nfu_t_1_038849	Nfu_c_1_038849	ENSDARG00000089920	Nfu_p_1_038849	ENSG00000146147	MLIP
Nfu_g_1_016182	CU571255.1	Nfu_p_1_038848	Nfu_t_1_038848	Nfu_c_1_038848	ENSDARG00000089920	Nfu_p_1_038848	ENSG00000146147	MLIP
Nfu_g_1_016182	CU571255.1	Nfu_p_1_038850	Nfu_t_1_038850	Nfu_c_1_038850	ENSDARG00000089920	Nfu_p_1_038850	ENSG00000146147	MLIP
Nfu_g_1_016182	CU571255.1	Nfu_p_1_038851	Nfu_t_1_038851	Nfu_c_1_038851	ENSDARG00000089920	Nfu_p_1_038851	ENSG00000146147	MLIP
Nfu_g_1_005002	CSF3R	Nfu_p_1_012095	Nfu_t_1_012095	Nfu_c_1_012095	ENSDARG00000045959	Nfu_p_1_012095	ENSG00000119535	CSF3R
Nfu_g_1_005002	CSF3R	Nfu_p_1_012096	Nfu_t_1_012096	Nfu_c_1_012096	ENSDARG00000045959	Nfu_p_1_012096	ENSG00000119535	CSF3R
Nfu_g_1_006831	WDR11	Nfu_p_1_016462	Nfu_t_1_016462	Nfu_c_1_016462	ENSDARG00000075245	Nfu_p_1_016462	ENSG00000120008	WDR11
Nfu_g_1_006831	WDR11	Nfu_p_1_016463	Nfu_t_1_016463	Nfu_c_1_016463	ENSDARG00000075245	Nfu_p_1_016463	ENSG00000120008	WDR11
Nfu_g_1_012446	ATG4B	Nfu_p_1_030090	Nfu_t_1_030090	Nfu_c_1_030090	ENSDARG00000052104	Nfu_p_1_030090	ENSG00000168397	ATG4B
Nfu_g_1_012446	ATG4B	Nfu_p_1_030092	Nfu_t_1_030092	Nfu_c_1_030092	ENSDARG00000052104	Nfu_p_1_030092	ENSG00000168397	ATG4B
Nfu_g_1_012446	ATG4B	Nfu_p_1_030091	Nfu_t_1_030091	Nfu_c_1_030091	ENSDARG00000052104	Nfu_p_1_030091	ENSG00000168397	ATG4B
Nfu_g_1_012446	ATG4B	Nfu_p_1_030093	Nfu_t_1_030093	Nfu_c_1_030093	ENSDARG00000052104	Nfu_p_1_030093	ENSG00000168397	ATG4B
Nfu_g_1_012446	ATG4B	Nfu_p_1_030095	Nfu_t_1_030095	Nfu_c_1_030095	ENSDARG00000052104	Nfu_p_1_030095	ENSG00000168397	ATG4B
Nfu_g_1_012446	ATG4B	Nfu_p_1_030094	Nfu_t_1_030094	Nfu_c_1_030094	ENSDARG00000052104	Nfu_p_1_030094	ENSG00000168397	ATG4B
Nfu_g_1_012445	DTYMK	Nfu_p_1_030089	Nfu_t_1_030089	Nfu_c_1_030089	ENSDARG00000052103	Nfu_p_1_030089	ENSG00000168393	DTYMK
Nfu_g_1_012447	AGXTA	Nfu_p_1_030096	Nfu_t_1_030096	Nfu_c_1_030096	ENSDARG00000052099	Nfu_p_1_030096	ENSG00000172482	AGXT
Nfu_g_1_025686	TTC39C	Nfu_p_1_058694	Nfu_t_1_058694	Nfu_c_1_058694	NA	Nfu_p_1_058694	ENSG00000168234	TTC39C
Nfu_g_1_012444	TTC39C	Nfu_p_1_030088	Nfu_t_1_030088	Nfu_c_1_030088	ENSDARG00000010191	Nfu_p_1_030088	ENSG00000168234	TTC39C
Nfu_g_1_012448	KIF1A (2 OF 2)	Nfu_p_1_030097	Nfu_t_1_030097	Nfu_c_1_030097	ENSDARG00000061817	Nfu_p_1_030097	ENSG00000130294	KIF1A
Nfu_g_1_018612	RYK	Nfu_p_1_044460	Nfu_t_1_044460	Nfu_c_1_044460	ENSDARG00000007231	Nfu_p_1_044460	ENSG00000163785	RYK
Nfu_g_1_018612	RYK	Nfu_p_1_044461	Nfu_t_1_044461	Nfu_c_1_044461	ENSDARG00000007231	Nfu_p_1_044461	ENSG00000163785	RYK
Nfu_g_1_018612	RYK	Nfu_p_1_044465	Nfu_t_1_044465	Nfu_c_1_044465	ENSDARG00000007231	Nfu_p_1_044465	ENSG00000163785	RYK
Nfu_g_1_018612	RYK	Nfu_p_1_044462	Nfu_t_1_044462	Nfu_c_1_044462	ENSDARG00000007231	Nfu_p_1_044462	ENSG00000163785	RYK
Nfu_g_1_018612	RYK	Nfu_p_1_044463	Nfu_t_1_044463	Nfu_c_1_044463	ENSDARG00000007231	Nfu_p_1_044463	ENSG00000163785	RYK
Nfu_g_1_018612	RYK	Nfu_p_1_044464	Nfu_t_1_044464	Nfu_c_1_044464	ENSDARG00000007231	Nfu_p_1_044464	ENSG00000163785	RYK
Nfu_g_1_018611	SLCO2A1	Nfu_p_1_044457	Nfu_t_1_044457	Nfu_c_1_044457	ENSDARG00000061896	Nfu_p_1_044457	ENSG00000174640	SLCO2A1
Nfu_g_1_018611	SLCO2A1	Nfu_p_1_044459	Nfu_t_1_044459	Nfu_c_1_044459	ENSDARG00000061896	Nfu_p_1_044459	ENSG00000174640	SLCO2A1
Nfu_g_1_018611	SLCO2A1	Nfu_p_1_044458	Nfu_t_1_044458	Nfu_c_1_044458	ENSDARG00000061896	Nfu_p_1_044458	ENSG00000174640	SLCO2A1
Nfu_g_1_018614	RAB6BA	Nfu_p_1_044468	Nfu_t_1_044468	Nfu_c_1_044468	ENSDARG00000034522	Nfu_p_1_044468	ENSG00000175582	RAB6A
Nfu_g_1_018614	RAB6BA	Nfu_p_1_044469	Nfu_t_1_044469	Nfu_c_1_044469	ENSDARG00000034522	Nfu_p_1_044469	ENSG00000175582	RAB6A
Nfu_g_1_018614	RAB6BA	Nfu_p_1_044470	Nfu_t_1_044470	Nfu_c_1_044470	ENSDARG00000034522	Nfu_p_1_044470	ENSG00000175582	RAB6A
Nfu_g_1_018610	CEP63	Nfu_p_1_044456	Nfu_t_1_044456	Nfu_c_1_044456	ENSDARG00000056862	Nfu_p_1_044456	ENSG00000182923	CEP63
Nfu_g_1_003406	POLDIP2	Nfu_p_1_008469	Nfu_t_1_008469	Nfu_c_1_008469	ENSDARG00000092305	Nfu_p_1_008469	ENSG00000004142	POLDIP2
Nfu_g_1_003404	TMEM199	Nfu_p_1_008464	Nfu_t_1_008464	Nfu_c_1_008464	ENSDARG00000069314	Nfu_p_1_008464	ENSG00000244045	TMEM199
Nfu_g_1_003404	TMEM199	Nfu_p_1_008465	Nfu_t_1_008465	Nfu_c_1_008465	ENSDARG00000069314	Nfu_p_1_008465	ENSG00000244045	TMEM199
Nfu_g_1_003404	TMEM199	Nfu_p_1_008463	Nfu_t_1_008463	Nfu_c_1_008463	ENSDARG00000069314	Nfu_p_1_008463	ENSG00000244045	TMEM199
Nfu_g_1_003408	SEBOX	Nfu_p_1_008473	Nfu_t_1_008473	Nfu_c_1_008473	ENSDARG00000042526	Nfu_p_1_008473	ENSG00000180318	ALX1
Nfu_g_1_003401	SMTNL	Nfu_p_1_008455	Nfu_t_1_008455	Nfu_c_1_008455	ENSDARG00000055632	Nfu_p_1_008455	ENSG00000188176	SMTNL2
Nfu_g_1_003401	SMTNL	Nfu_p_1_008456	Nfu_t_1_008456	Nfu_c_1_008456	ENSDARG00000055632	Nfu_p_1_008456	ENSG00000188176	SMTNL2
Nfu_g_1_003410	OLA.21582	Nfu_p_1_008477	Nfu_t_1_008477	Nfu_c_1_008477	ENSDARG00000076483	Nfu_p_1_008477	ENSG00000139192	TAPBPL
Nfu_g_1_003410	OLA.21582	Nfu_p_1_008478	Nfu_t_1_008478	Nfu_c_1_008478	ENSDARG00000076483	Nfu_p_1_008478	ENSG00000139192	TAPBPL
Nfu_g_1_003410	OLA.21582	Nfu_p_1_008475	Nfu_t_1_008475	Nfu_c_1_008475	ENSDARG00000076483	Nfu_p_1_008475	ENSG00000139192	TAPBPL
Nfu_g_1_003410	OLA.21582	Nfu_p_1_008476	Nfu_t_1_008476	Nfu_c_1_008476	ENSDARG00000076483	Nfu_p_1_008476	ENSG00000139192	TAPBPL
Nfu_g_1_003410	OLA.21582	Nfu_p_1_008479	Nfu_t_1_008479	Nfu_c_1_008479	ENSDARG00000076483	Nfu_p_1_008479	ENSG00000139192	TAPBPL
Nfu_g_1_003402	GEMIN4	Nfu_p_1_008457	Nfu_t_1_008457	Nfu_c_1_008457	ENSDARG00000041252	Nfu_p_1_008457	ENSG00000179409	GEMIN4
Nfu_g_1_003402	GEMIN4	Nfu_p_1_008458	Nfu_t_1_008458	Nfu_c_1_008458	ENSDARG00000041252	Nfu_p_1_008458	ENSG00000179409	GEMIN4
Nfu_g_1_003402	GEMIN4	Nfu_p_1_008459	Nfu_t_1_008459	Nfu_c_1_008459	ENSDARG00000041252	Nfu_p_1_008459	ENSG00000179409	GEMIN4
Nfu_g_1_003402	GEMIN4	Nfu_p_1_008460	Nfu_t_1_008460	Nfu_c_1_008460	ENSDARG00000041252	Nfu_p_1_008460	ENSG00000179409	GEMIN4
Nfu_g_1_003402	GEMIN4	Nfu_p_1_008461	Nfu_t_1_008461	Nfu_c_1_008461	ENSDARG00000041252	Nfu_p_1_008461	ENSG00000179409	GEMIN4
Nfu_g_1_003403	USP2A	Nfu_p_1_008462	Nfu_t_1_008462	Nfu_c_1_008462	ENSDARG00000020107	Nfu_p_1_008462	ENSG00000036672	USP2
Nfu_g_1_003405	TBCELA	Nfu_p_1_008467	Nfu_t_1_008467	Nfu_c_1_008467	ENSDARG00000002682	Nfu_p_1_008467	ENSG00000154114	TBCEL
Nfu_g_1_003405	TBCELA	Nfu_p_1_008468	Nfu_t_1_008468	Nfu_c_1_008468	ENSDARG00000002682	Nfu_p_1_008468	ENSG00000154114	TBCEL
Nfu_g_1_003405	TBCELA	Nfu_p_1_008466	Nfu_t_1_008466	Nfu_c_1_008466	ENSDARG00000002682	Nfu_p_1_008466	ENSG00000154114	TBCEL
Nfu_g_1_005495	TNC	Nfu_p_1_013300	Nfu_t_1_013300	Nfu_c_1_013300	ENSDARG00000021948	Nfu_p_1_013300	ENSG00000041982	TNC
Nfu_g_1_005495	TNC	Nfu_p_1_013298	Nfu_t_1_013298	Nfu_c_1_013298	ENSDARG00000021948	Nfu_p_1_013298	ENSG00000041982	TNC
Nfu_g_1_005495	TNC	Nfu_p_1_013299	Nfu_t_1_013299	Nfu_c_1_013299	ENSDARG00000021948	Nfu_p_1_013299	ENSG00000041982	TNC
Nfu_g_1_005495	TNC	Nfu_p_1_013301	Nfu_t_1_013301	Nfu_c_1_013301	ENSDARG00000021948	Nfu_p_1_013301	ENSG00000041982	TNC
Nfu_g_1_005495	TNC	Nfu_p_1_013302	Nfu_t_1_013302	Nfu_c_1_013302	ENSDARG00000021948	Nfu_p_1_013302	ENSG00000041982	TNC
Nfu_g_1_012098	SERINC2	Nfu_p_1_029319	Nfu_t_1_029319	Nfu_c_1_029319	ENSDARG00000056532	Nfu_p_1_029319	ENSG00000168528	SERINC2
Nfu_g_1_012098	SERINC2	Nfu_p_1_029317	Nfu_t_1_029317	Nfu_c_1_029317	ENSDARG00000056532	Nfu_p_1_029317	ENSG00000168528	SERINC2
Nfu_g_1_012098	SERINC2	Nfu_p_1_029318	Nfu_t_1_029318	Nfu_c_1_029318	ENSDARG00000056532	Nfu_p_1_029318	ENSG00000168528	SERINC2
Nfu_g_1_012099	HIVEP3A	Nfu_p_1_029320	Nfu_t_1_029320	Nfu_c_1_029320	ENSDARG00000075928	Nfu_p_1_029320	ENSG00000127124	HIVEP3
Nfu_g_1_012099	HIVEP3A	Nfu_p_1_029321	Nfu_t_1_029321	Nfu_c_1_029321	ENSDARG00000075928	Nfu_p_1_029321	ENSG00000127124	HIVEP3
Nfu_g_1_012099	HIVEP3A	Nfu_p_1_029322	Nfu_t_1_029322	Nfu_c_1_029322	ENSDARG00000075928	Nfu_p_1_029322	ENSG00000127124	HIVEP3
Nfu_g_1_012097	EDN2	Nfu_p_1_029316	Nfu_t_1_029316	Nfu_c_1_029316	ENSDARG00000070578	Nfu_p_1_029316	ENSG00000127129	EDN2
Nfu_g_1_012096	PHACTR4A	Nfu_p_1_029308	Nfu_t_1_029308	Nfu_c_1_029308	ENSDARG00000015552	Nfu_p_1_029308	ENSG00000204138	PHACTR4
Nfu_g_1_012096	PHACTR4A	Nfu_p_1_029310	Nfu_t_1_029310	Nfu_c_1_029310	ENSDARG00000015552	Nfu_p_1_029310	ENSG00000204138	PHACTR4
Nfu_g_1_012096	PHACTR4A	Nfu_p_1_029309	Nfu_t_1_029309	Nfu_c_1_029309	ENSDARG00000015552	Nfu_p_1_029309	ENSG00000204138	PHACTR4
Nfu_g_1_012096	PHACTR4A	Nfu_p_1_029312	Nfu_t_1_029312	Nfu_c_1_029312	ENSDARG00000015552	Nfu_p_1_029312	ENSG00000204138	PHACTR4
Nfu_g_1_012096	PHACTR4A	Nfu_p_1_029315	Nfu_t_1_029315	Nfu_c_1_029315	ENSDARG00000015552	Nfu_p_1_029315	ENSG00000204138	PHACTR4
Nfu_g_1_012096	PHACTR4A	Nfu_p_1_029313	Nfu_t_1_029313	Nfu_c_1_029313	ENSDARG00000015552	Nfu_p_1_029313	ENSG00000204138	PHACTR4
Nfu_g_1_012096	PHACTR4A	Nfu_p_1_029311	Nfu_t_1_029311	Nfu_c_1_029311	ENSDARG00000015552	Nfu_p_1_029311	ENSG00000204138	PHACTR4
Nfu_g_1_012096	PHACTR4A	Nfu_p_1_029314	Nfu_t_1_029314	Nfu_c_1_029314	ENSDARG00000015552	Nfu_p_1_029314	ENSG00000204138	PHACTR4
Nfu_g_1_012193	ARID3C	Nfu_p_1_029526	Nfu_t_1_029526	Nfu_c_1_029526	ENSDARG00000067729	Nfu_p_1_029526	ENSG00000205143	ARID3C
Nfu_g_1_012193	ARID3C	Nfu_p_1_029525	Nfu_t_1_029525	Nfu_c_1_029525	ENSDARG00000067729	Nfu_p_1_029525	ENSG00000205143	ARID3C
Nfu_g_1_012195	UBE2L3A	Nfu_p_1_029528	Nfu_t_1_029528	Nfu_c_1_029528	ENSDARG00000027141	Nfu_p_1_029528	ENSG00000236444	UBE2L5P
Nfu_g_1_017873	LRRC4C	Nfu_p_1_042801	Nfu_t_1_042801	Nfu_c_1_042801	ENSDARG00000016739	Nfu_p_1_042801	ENSG00000148948	LRRC4C
Nfu_g_1_022588	TIMD4	Nfu_p_1_054069	Nfu_t_1_054069	Nfu_c_1_054069	ENSDARG00000077257	Nfu_p_1_054069	ENSG00000145850	TIMD4
Nfu_g_1_022588	TIMD4	Nfu_p_1_054070	Nfu_t_1_054070	Nfu_c_1_054070	ENSDARG00000077257	Nfu_p_1_054070	ENSG00000145850	TIMD4
Nfu_g_1_022584	PGAP2 (1 OF 2)	Nfu_p_1_054059	Nfu_t_1_054059	Nfu_c_1_054059	ENSDARG00000044596	Nfu_p_1_054059	ENSG00000148985	PGAP2
Nfu_g_1_022584	PGAP2 (1 OF 2)	Nfu_p_1_054060	Nfu_t_1_054060	Nfu_c_1_054060	ENSDARG00000044596	Nfu_p_1_054060	ENSG00000148985	PGAP2
Nfu_g_1_022592	RHOGB	Nfu_p_1_054074	Nfu_t_1_054074	Nfu_c_1_054074	ENSDARG00000004301	Nfu_p_1_054074	ENSG00000177105	RHOG
Nfu_g_1_022583	STIM1B	Nfu_p_1_054058	Nfu_t_1_054058	Nfu_c_1_054058	ENSDARG00000061560	Nfu_p_1_054058	ENSG00000167323	STIM1
Nfu_g_1_022591	DUB	Nfu_p_1_054073	Nfu_t_1_054073	Nfu_c_1_054073	ENSDARG00000059774	Nfu_p_1_054073	ENSG00000198771	RCSD1
Nfu_g_1_022586	GUCA1D	Nfu_p_1_054063	Nfu_t_1_054063	Nfu_c_1_054063	ENSDARG00000044629	Nfu_p_1_054063	ENSG00000138472	GUCA1C
Nfu_g_1_022593	ALG8	Nfu_p_1_054075	Nfu_t_1_054075	Nfu_c_1_054075	ENSDARG00000044627	Nfu_p_1_054075	ENSG00000159063	ALG8
Nfu_g_1_022593	ALG8	Nfu_p_1_054076	Nfu_t_1_054076	Nfu_c_1_054076	ENSDARG00000044627	Nfu_p_1_054076	ENSG00000159063	ALG8
Nfu_g_1_022590	CCDC90B	Nfu_p_1_054072	Nfu_t_1_054072	Nfu_c_1_054072	ENSDARG00000044626	Nfu_p_1_054072	ENSG00000137500	CCDC90B
Nfu_g_1_022587	PCF11	Nfu_p_1_054066	Nfu_t_1_054066	Nfu_c_1_054066	ENSDARG00000044625	Nfu_p_1_054066	ENSG00000165494	PCF11
Nfu_g_1_022587	PCF11	Nfu_p_1_054064	Nfu_t_1_054064	Nfu_c_1_054064	ENSDARG00000044625	Nfu_p_1_054064	ENSG00000165494	PCF11
Nfu_g_1_022587	PCF11	Nfu_p_1_054065	Nfu_t_1_054065	Nfu_c_1_054065	ENSDARG00000044625	Nfu_p_1_054065	ENSG00000165494	PCF11
Nfu_g_1_022587	PCF11	Nfu_p_1_054067	Nfu_t_1_054067	Nfu_c_1_054067	ENSDARG00000044625	Nfu_p_1_054067	ENSG00000165494	PCF11
Nfu_g_1_022587	PCF11	Nfu_p_1_054068	Nfu_t_1_054068	Nfu_c_1_054068	ENSDARG00000044625	Nfu_p_1_054068	ENSG00000165494	PCF11
Nfu_g_1_022589	C21H17ORF85	Nfu_p_1_054071	Nfu_t_1_054071	Nfu_c_1_054071	ENSDARG00000044597	Nfu_p_1_054071	ENSG00000074356	NCBP3
Nfu_g_1_012144	COL28A1	Nfu_p_1_029430	Nfu_t_1_029430	Nfu_c_1_029430	ENSDARG00000077084	Nfu_p_1_029430	ENSG00000215018	COL28A1
Nfu_g_1_012144	COL28A1	Nfu_p_1_029431	Nfu_t_1_029431	Nfu_c_1_029431	ENSDARG00000077084	Nfu_p_1_029431	ENSG00000215018	COL28A1
Nfu_g_1_012145	C1GALT1 (2 OF 2)	Nfu_p_1_029433	Nfu_t_1_029433	Nfu_c_1_029433	ENSDARG00000062278	Nfu_p_1_029433	ENSG00000106392	C1GALT1
Nfu_g_1_012145	C1GALT1 (2 OF 2)	Nfu_p_1_029432	Nfu_t_1_029432	Nfu_c_1_029432	ENSDARG00000062278	Nfu_p_1_029432	ENSG00000106392	C1GALT1
Nfu_g_1_012145	C1GALT1 (2 OF 2)	Nfu_p_1_029435	Nfu_t_1_029435	Nfu_c_1_029435	ENSDARG00000062278	Nfu_p_1_029435	ENSG00000106392	C1GALT1
Nfu_g_1_012145	C1GALT1 (2 OF 2)	Nfu_p_1_029434	Nfu_t_1_029434	Nfu_c_1_029434	ENSDARG00000062278	Nfu_p_1_029434	ENSG00000106392	C1GALT1
Nfu_g_1_012143	ACN9	Nfu_p_1_029429	Nfu_t_1_029429	Nfu_c_1_029429	ENSDARG00000036092	Nfu_p_1_029429	ENSG00000196636	SDHAF3
Nfu_g_1_003583	TMEM131	Nfu_p_1_008866	Nfu_t_1_008866	Nfu_c_1_008866	ENSDARG00000056259	Nfu_p_1_008866	ENSG00000075568	TMEM131
Nfu_g_1_003581	CNGA3A	Nfu_p_1_008852	Nfu_t_1_008852	Nfu_c_1_008852	ENSDARG00000070726	Nfu_p_1_008852	ENSG00000144191	CNGA3
Nfu_g_1_003581	CNGA3A	Nfu_p_1_008853	Nfu_t_1_008853	Nfu_c_1_008853	ENSDARG00000070726	Nfu_p_1_008853	ENSG00000144191	CNGA3
Nfu_g_1_003582	UBE3A (2 OF 2)	Nfu_p_1_008858	Nfu_t_1_008858	Nfu_c_1_008858	ENSDARG00000055737	Nfu_p_1_008858	ENSG00000114062	UBE3A
Nfu_g_1_003582	UBE3A (2 OF 2)	Nfu_p_1_008857	Nfu_t_1_008857	Nfu_c_1_008857	ENSDARG00000055737	Nfu_p_1_008857	ENSG00000114062	UBE3A
Nfu_g_1_003582	UBE3A (2 OF 2)	Nfu_p_1_008854	Nfu_t_1_008854	Nfu_c_1_008854	ENSDARG00000055737	Nfu_p_1_008854	ENSG00000114062	UBE3A
Nfu_g_1_003582	UBE3A (2 OF 2)	Nfu_p_1_008855	Nfu_t_1_008855	Nfu_c_1_008855	ENSDARG00000055737	Nfu_p_1_008855	ENSG00000114062	UBE3A
Nfu_g_1_003582	UBE3A (2 OF 2)	Nfu_p_1_008856	Nfu_t_1_008856	Nfu_c_1_008856	ENSDARG00000055737	Nfu_p_1_008856	ENSG00000114062	UBE3A
Nfu_g_1_003582	UBE3A (2 OF 2)	Nfu_p_1_008864	Nfu_t_1_008864	Nfu_c_1_008864	ENSDARG00000055737	Nfu_p_1_008864	ENSG00000114062	UBE3A
Nfu_g_1_003582	UBE3A (2 OF 2)	Nfu_p_1_008859	Nfu_t_1_008859	Nfu_c_1_008859	ENSDARG00000055737	Nfu_p_1_008859	ENSG00000114062	UBE3A
Nfu_g_1_003582	UBE3A (2 OF 2)	Nfu_p_1_008860	Nfu_t_1_008860	Nfu_c_1_008860	ENSDARG00000055737	Nfu_p_1_008860	ENSG00000114062	UBE3A
Nfu_g_1_003582	UBE3A (2 OF 2)	Nfu_p_1_008861	Nfu_t_1_008861	Nfu_c_1_008861	ENSDARG00000055737	Nfu_p_1_008861	ENSG00000114062	UBE3A
Nfu_g_1_003582	UBE3A (2 OF 2)	Nfu_p_1_008862	Nfu_t_1_008862	Nfu_c_1_008862	ENSDARG00000055737	Nfu_p_1_008862	ENSG00000114062	UBE3A
Nfu_g_1_003582	UBE3A (2 OF 2)	Nfu_p_1_008863	Nfu_t_1_008863	Nfu_c_1_008863	ENSDARG00000055737	Nfu_p_1_008863	ENSG00000114062	UBE3A
Nfu_g_1_003582	UBE3A (2 OF 2)	Nfu_p_1_008865	Nfu_t_1_008865	Nfu_c_1_008865	ENSDARG00000055737	Nfu_p_1_008865	ENSG00000114062	UBE3A
Nfu_g_1_003584	ATP10A	Nfu_p_1_008868	Nfu_t_1_008868	Nfu_c_1_008868	ENSDARG00000061039	Nfu_p_1_008868	ENSG00000206190	ATP10A
Nfu_g_1_003584	ATP10A	Nfu_p_1_008867	Nfu_t_1_008867	Nfu_c_1_008867	ENSDARG00000061039	Nfu_p_1_008867	ENSG00000206190	ATP10A
Nfu_g_1_003584	ATP10A	Nfu_p_1_008869	Nfu_t_1_008869	Nfu_c_1_008869	ENSDARG00000061039	Nfu_p_1_008869	ENSG00000206190	ATP10A
Nfu_g_1_003584	ATP10A	Nfu_p_1_008870	Nfu_t_1_008870	Nfu_c_1_008870	ENSDARG00000061039	Nfu_p_1_008870	ENSG00000206190	ATP10A
Nfu_g_1_003584	ATP10A	Nfu_p_1_008872	Nfu_t_1_008872	Nfu_c_1_008872	ENSDARG00000061039	Nfu_p_1_008872	ENSG00000206190	ATP10A
Nfu_g_1_003584	ATP10A	Nfu_p_1_008871	Nfu_t_1_008871	Nfu_c_1_008871	ENSDARG00000061039	Nfu_p_1_008871	ENSG00000206190	ATP10A
Nfu_g_1_016602	SLC7A10 (2 OF 2)	Nfu_p_1_039766	Nfu_t_1_039766	Nfu_c_1_039766	ENSDARG00000051730	Nfu_p_1_039766	ENSG00000130876	SLC7A10
Nfu_g_1_016602	SLC7A10 (2 OF 2)	Nfu_p_1_039767	Nfu_t_1_039767	Nfu_c_1_039767	ENSDARG00000051730	Nfu_p_1_039767	ENSG00000130876	SLC7A10
Nfu_g_1_016600	C19ORF40 (1 OF 2)	Nfu_p_1_039764	Nfu_t_1_039764	Nfu_c_1_039764	ENSDARG00000051731	Nfu_p_1_039764	ENSG00000131944	FAAP24
Nfu_g_1_016601	ANKRD27	Nfu_p_1_039765	Nfu_t_1_039765	Nfu_c_1_039765	ENSDARG00000089207	Nfu_p_1_039765	ENSG00000105186	ANKRD27
Nfu_g_1_016603	CU207301.11	Nfu_p_1_039768	Nfu_t_1_039768	Nfu_c_1_039768	ENSDARG00000088079	Nfu_p_1_039768	ENSG00000259900	RP11-343C2.7
Nfu_g_1_016603	CU207301.11	Nfu_p_1_039769	Nfu_t_1_039769	Nfu_c_1_039769	ENSDARG00000088079	Nfu_p_1_039769	ENSG00000259900	RP11-343C2.7
Nfu_g_1_016605	RFWD3	Nfu_p_1_039772	Nfu_t_1_039772	Nfu_c_1_039772	ENSDARG00000087752	Nfu_p_1_039772	ENSG00000168411	RFWD3
Nfu_g_1_016605	RFWD3	Nfu_p_1_039774	Nfu_t_1_039774	Nfu_c_1_039774	ENSDARG00000087752	Nfu_p_1_039774	ENSG00000168411	RFWD3
Nfu_g_1_016605	RFWD3	Nfu_p_1_039771	Nfu_t_1_039771	Nfu_c_1_039771	ENSDARG00000087752	Nfu_p_1_039771	ENSG00000168411	RFWD3
Nfu_g_1_016605	RFWD3	Nfu_p_1_039773	Nfu_t_1_039773	Nfu_c_1_039773	ENSDARG00000087752	Nfu_p_1_039773	ENSG00000168411	RFWD3
Nfu_g_1_016604	CU207301.4	Nfu_p_1_039770	Nfu_t_1_039770	Nfu_c_1_039770	ENSDARG00000013780	Nfu_p_1_039770	ENSG00000090863	GLG1
Nfu_g_1_015675	SLCO4A1	Nfu_p_1_037645	Nfu_t_1_037645	Nfu_c_1_037645	ENSDARG00000075948	Nfu_p_1_037645	ENSG00000101187	SLCO4A1
Nfu_g_1_015675	SLCO4A1	Nfu_p_1_037646	Nfu_t_1_037646	Nfu_c_1_037646	ENSDARG00000075948	Nfu_p_1_037646	ENSG00000101187	SLCO4A1
Nfu_g_1_015675	SLCO4A1	Nfu_p_1_037639	Nfu_t_1_037639	Nfu_c_1_037639	ENSDARG00000075948	Nfu_p_1_037639	ENSG00000101187	SLCO4A1
Nfu_g_1_015675	SLCO4A1	Nfu_p_1_037641	Nfu_t_1_037641	Nfu_c_1_037641	ENSDARG00000075948	Nfu_p_1_037641	ENSG00000101187	SLCO4A1
Nfu_g_1_015675	SLCO4A1	Nfu_p_1_037638	Nfu_t_1_037638	Nfu_c_1_037638	ENSDARG00000075948	Nfu_p_1_037638	ENSG00000101187	SLCO4A1
Nfu_g_1_015675	SLCO4A1	Nfu_p_1_037640	Nfu_t_1_037640	Nfu_c_1_037640	ENSDARG00000075948	Nfu_p_1_037640	ENSG00000101187	SLCO4A1
Nfu_g_1_015675	SLCO4A1	Nfu_p_1_037642	Nfu_t_1_037642	Nfu_c_1_037642	ENSDARG00000075948	Nfu_p_1_037642	ENSG00000101187	SLCO4A1
Nfu_g_1_015675	SLCO4A1	Nfu_p_1_037643	Nfu_t_1_037643	Nfu_c_1_037643	ENSDARG00000075948	Nfu_p_1_037643	ENSG00000101187	SLCO4A1
Nfu_g_1_015675	SLCO4A1	Nfu_p_1_037644	Nfu_t_1_037644	Nfu_c_1_037644	ENSDARG00000075948	Nfu_p_1_037644	ENSG00000101187	SLCO4A1
Nfu_g_1_015674	NTSR1	Nfu_p_1_037637	Nfu_t_1_037637	Nfu_c_1_037637	ENSDARG00000077577	Nfu_p_1_037637	ENSG00000101188	NTSR1
Nfu_g_1_017946	Nfu_g_1_017946	Nfu_p_1_042977	Nfu_t_1_042977	Nfu_c_1_042977	ENSDARG00000074852	Nfu_p_1_042977	ENSG00000266714	MYO15B
Nfu_g_1_017946	Nfu_g_1_017946	Nfu_p_1_042978	Nfu_t_1_042978	Nfu_c_1_042978	ENSDARG00000074852	Nfu_p_1_042978	ENSG00000266714	MYO15B
Nfu_g_1_017946	Nfu_g_1_017946	Nfu_p_1_042979	Nfu_t_1_042979	Nfu_c_1_042979	ENSDARG00000074852	Nfu_p_1_042979	ENSG00000266714	MYO15B
Nfu_g_1_017946	Nfu_g_1_017946	Nfu_p_1_042980	Nfu_t_1_042980	Nfu_c_1_042980	ENSDARG00000074852	Nfu_p_1_042980	ENSG00000266714	MYO15B
Nfu_g_1_017949	FASN	Nfu_p_1_042983	Nfu_t_1_042983	Nfu_c_1_042983	ENSDARG00000087657	Nfu_p_1_042983	ENSG00000169710	FASN
Nfu_g_1_017945	OLA.26634	Nfu_p_1_042976	Nfu_t_1_042976	Nfu_c_1_042976	ENSDARG00000076892	Nfu_p_1_042976	ENSG00000243678	NME2
Nfu_g_1_017945	OLA.26634	Nfu_p_1_042975	Nfu_t_1_042975	Nfu_c_1_042975	ENSDARG00000076892	Nfu_p_1_042975	ENSG00000243678	NME2
Nfu_g_1_017947	MBTD1	Nfu_p_1_042981	Nfu_t_1_042981	Nfu_c_1_042981	ENSDARG00000060868	Nfu_p_1_042981	ENSG00000011258	MBTD1
Nfu_g_1_003116	NRG2A	Nfu_p_1_007768	Nfu_t_1_007768	Nfu_c_1_007768	ENSDARG00000086585	Nfu_p_1_007768	ENSG00000157168	NRG1
Nfu_g_1_003117	CU074314.1	Nfu_p_1_007771	Nfu_t_1_007771	Nfu_c_1_007771	ENSDARG00000002463	Nfu_p_1_007771	ENSG00000183111	ARHGEF37
Nfu_g_1_003117	CU074314.1	Nfu_p_1_007770	Nfu_t_1_007770	Nfu_c_1_007770	ENSDARG00000002463	Nfu_p_1_007770	ENSG00000183111	ARHGEF37
Nfu_g_1_003117	CU074314.1	Nfu_p_1_007769	Nfu_t_1_007769	Nfu_c_1_007769	ENSDARG00000002463	Nfu_p_1_007769	ENSG00000183111	ARHGEF37
Nfu_g_1_003117	CU074314.1	Nfu_p_1_007776	Nfu_t_1_007776	Nfu_c_1_007776	ENSDARG00000002463	Nfu_p_1_007776	ENSG00000183111	ARHGEF37
Nfu_g_1_003117	CU074314.1	Nfu_p_1_007774	Nfu_t_1_007774	Nfu_c_1_007774	ENSDARG00000002463	Nfu_p_1_007774	ENSG00000183111	ARHGEF37
Nfu_g_1_003117	CU074314.1	Nfu_p_1_007773	Nfu_t_1_007773	Nfu_c_1_007773	ENSDARG00000002463	Nfu_p_1_007773	ENSG00000183111	ARHGEF37
Nfu_g_1_003117	CU074314.1	Nfu_p_1_007775	Nfu_t_1_007775	Nfu_c_1_007775	ENSDARG00000002463	Nfu_p_1_007775	ENSG00000183111	ARHGEF37
Nfu_g_1_003117	CU074314.1	Nfu_p_1_007772	Nfu_t_1_007772	Nfu_c_1_007772	ENSDARG00000002463	Nfu_p_1_007772	ENSG00000183111	ARHGEF37
Nfu_g_1_014798	UNC13C	Nfu_p_1_035609	Nfu_t_1_035609	Nfu_c_1_035609	ENSDARG00000053220	Nfu_p_1_035609	ENSG00000137766	UNC13C
Nfu_g_1_014798	UNC13C	Nfu_p_1_035606	Nfu_t_1_035606	Nfu_c_1_035606	ENSDARG00000053220	Nfu_p_1_035606	ENSG00000137766	UNC13C
Nfu_g_1_014798	UNC13C	Nfu_p_1_035612	Nfu_t_1_035612	Nfu_c_1_035612	ENSDARG00000053220	Nfu_p_1_035612	ENSG00000137766	UNC13C
Nfu_g_1_014798	UNC13C	Nfu_p_1_035613	Nfu_t_1_035613	Nfu_c_1_035613	ENSDARG00000053220	Nfu_p_1_035613	ENSG00000137766	UNC13C
Nfu_g_1_014798	UNC13C	Nfu_p_1_035610	Nfu_t_1_035610	Nfu_c_1_035610	ENSDARG00000053220	Nfu_p_1_035610	ENSG00000137766	UNC13C
Nfu_g_1_014798	UNC13C	Nfu_p_1_035604	Nfu_t_1_035604	Nfu_c_1_035604	ENSDARG00000053220	Nfu_p_1_035604	ENSG00000137766	UNC13C
Nfu_g_1_014798	UNC13C	Nfu_p_1_035607	Nfu_t_1_035607	Nfu_c_1_035607	ENSDARG00000053220	Nfu_p_1_035607	ENSG00000137766	UNC13C
Nfu_g_1_014798	UNC13C	Nfu_p_1_035608	Nfu_t_1_035608	Nfu_c_1_035608	ENSDARG00000053220	Nfu_p_1_035608	ENSG00000137766	UNC13C
Nfu_g_1_014798	UNC13C	Nfu_p_1_035611	Nfu_t_1_035611	Nfu_c_1_035611	ENSDARG00000053220	Nfu_p_1_035611	ENSG00000137766	UNC13C
Nfu_g_1_014798	UNC13C	Nfu_p_1_035614	Nfu_t_1_035614	Nfu_c_1_035614	ENSDARG00000053220	Nfu_p_1_035614	ENSG00000137766	UNC13C
Nfu_g_1_014798	UNC13C	Nfu_p_1_035605	Nfu_t_1_035605	Nfu_c_1_035605	ENSDARG00000053220	Nfu_p_1_035605	ENSG00000137766	UNC13C
Nfu_g_1_007759	UNC13D	Nfu_p_1_018711	Nfu_t_1_018711	Nfu_c_1_018711	ENSDARG00000078249	Nfu_p_1_018711	ENSG00000092929	UNC13D
Nfu_g_1_007761	WBP2	Nfu_p_1_018719	Nfu_t_1_018719	Nfu_c_1_018719	ENSDARG00000056605	Nfu_p_1_018719	ENSG00000132471	WBP2
Nfu_g_1_007763	TRIM65	Nfu_p_1_018723	Nfu_t_1_018723	Nfu_c_1_018723	ENSDARG00000077098	Nfu_p_1_018723	ENSG00000141569	TRIM65
Nfu_g_1_007763	TRIM65	Nfu_p_1_018724	Nfu_t_1_018724	Nfu_c_1_018724	ENSDARG00000077098	Nfu_p_1_018724	ENSG00000141569	TRIM65
Nfu_g_1_007763	TRIM65	Nfu_p_1_018725	Nfu_t_1_018725	Nfu_c_1_018725	ENSDARG00000077098	Nfu_p_1_018725	ENSG00000141569	TRIM65
Nfu_g_1_007763	TRIM65	Nfu_p_1_018726	Nfu_t_1_018726	Nfu_c_1_018726	ENSDARG00000077098	Nfu_p_1_018726	ENSG00000141569	TRIM65
Nfu_g_1_007763	TRIM65	Nfu_p_1_018721	Nfu_t_1_018721	Nfu_c_1_018721	ENSDARG00000077098	Nfu_p_1_018721	ENSG00000141569	TRIM65
Nfu_g_1_007763	TRIM65	Nfu_p_1_018722	Nfu_t_1_018722	Nfu_c_1_018722	ENSDARG00000077098	Nfu_p_1_018722	ENSG00000141569	TRIM65
Nfu_g_1_007764	RSPH1	Nfu_p_1_018727	Nfu_t_1_018727	Nfu_c_1_018727	ENSDARG00000070446	Nfu_p_1_018727	ENSG00000160188	RSPH1
Nfu_g_1_007764	RSPH1	Nfu_p_1_018728	Nfu_t_1_018728	Nfu_c_1_018728	ENSDARG00000070446	Nfu_p_1_018728	ENSG00000160188	RSPH1
Nfu_g_1_002681	SMG9	Nfu_p_1_006696	Nfu_t_1_006696	Nfu_c_1_006696	ENSDARG00000076627	Nfu_p_1_006696	ENSG00000105771	SMG9
Nfu_g_1_002681	SMG9	Nfu_p_1_006697	Nfu_t_1_006697	Nfu_c_1_006697	ENSDARG00000076627	Nfu_p_1_006697	ENSG00000105771	SMG9
Nfu_g_1_002681	SMG9	Nfu_p_1_006699	Nfu_t_1_006699	Nfu_c_1_006699	ENSDARG00000076627	Nfu_p_1_006699	ENSG00000105771	SMG9
Nfu_g_1_002681	SMG9	Nfu_p_1_006698	Nfu_t_1_006698	Nfu_c_1_006698	ENSDARG00000076627	Nfu_p_1_006698	ENSG00000105771	SMG9
Nfu_g_1_002683	KCNN4	Nfu_p_1_006702	Nfu_t_1_006702	Nfu_c_1_006702	ENSDARG00000014939	Nfu_p_1_006702	ENSG00000104783	KCNN4
Nfu_g_1_002683	KCNN4	Nfu_p_1_006701	Nfu_t_1_006701	Nfu_c_1_006701	ENSDARG00000014939	Nfu_p_1_006701	ENSG00000104783	KCNN4
Nfu_g_1_002685	BX005256.1	Nfu_p_1_006704	Nfu_t_1_006704	Nfu_c_1_006704	ENSDARG00000040284	Nfu_p_1_006704	ENSG00000154640	BTG3
Nfu_g_1_002685	BX005256.1	Nfu_p_1_006705	Nfu_t_1_006705	Nfu_c_1_006705	ENSDARG00000040284	Nfu_p_1_006705	ENSG00000154640	BTG3
Nfu_g_1_002685	BX005256.1	Nfu_p_1_006706	Nfu_t_1_006706	Nfu_c_1_006706	ENSDARG00000040284	Nfu_p_1_006706	ENSG00000154640	BTG3
Nfu_g_1_014099	CXCL14	Nfu_p_1_033911	Nfu_t_1_033911	Nfu_c_1_033911	ENSDARG00000056627	Nfu_p_1_033911	ENSG00000145824	CXCL14
Nfu_g_1_014098	C1QL3A	Nfu_p_1_033910	Nfu_t_1_033910	Nfu_c_1_033910	ENSDARG00000010350	Nfu_p_1_033910	ENSG00000165985	C1QL3
Nfu_g_1_012695	NPNT (2 OF 2)	Nfu_p_1_030654	Nfu_t_1_030654	Nfu_c_1_030654	ENSDARG00000087618	Nfu_p_1_030654	ENSG00000168743	NPNT
Nfu_g_1_012689	TOPORSB	Nfu_p_1_030643	Nfu_t_1_030643	Nfu_c_1_030643	ENSDARG00000039784	Nfu_p_1_030643	ENSG00000197579	TOPORS
Nfu_g_1_012689	TOPORSB	Nfu_p_1_030642	Nfu_t_1_030642	Nfu_c_1_030642	ENSDARG00000039784	Nfu_p_1_030642	ENSG00000197579	TOPORS
Nfu_g_1_012684	CABZ01081359.1	Nfu_p_1_030633	Nfu_t_1_030633	Nfu_c_1_030633	ENSDARG00000079298	Nfu_p_1_030633	ENSG00000168772	CXXC4
Nfu_g_1_012688	WBP1	Nfu_p_1_030641	Nfu_t_1_030641	Nfu_c_1_030641	ENSDARG00000092260	Nfu_p_1_030641	ENSG00000239779	WBP1
Nfu_g_1_012679	WBP1	Nfu_p_1_030625	Nfu_t_1_030625	Nfu_c_1_030625	ENSDARG00000092260	Nfu_p_1_030625	ENSG00000239779	WBP1
Nfu_g_1_012693	Nfu_g_1_012693	Nfu_p_1_030650	Nfu_t_1_030650	Nfu_c_1_030650	ENSDARG00000079277	Nfu_p_1_030650	ENSG00000135625	EGR4
Nfu_g_1_012691	GLTPD2 (2 OF 2)	Nfu_p_1_030646	Nfu_t_1_030646	Nfu_c_1_030646	ENSDARG00000054218	Nfu_p_1_030646	ENSG00000182327	GLTPD2
Nfu_g_1_012691	GLTPD2 (2 OF 2)	Nfu_p_1_030647	Nfu_t_1_030647	Nfu_c_1_030647	ENSDARG00000054218	Nfu_p_1_030647	ENSG00000182327	GLTPD2
Nfu_g_1_012691	GLTPD2 (2 OF 2)	Nfu_p_1_030648	Nfu_t_1_030648	Nfu_c_1_030648	ENSDARG00000054218	Nfu_p_1_030648	ENSG00000182327	GLTPD2
Nfu_g_1_012694	Nfu_g_1_012694	Nfu_p_1_030652	Nfu_t_1_030652	Nfu_c_1_030652	ENSDARG00000092241	Nfu_p_1_030652	ENSG00000176371	ZSCAN2
Nfu_g_1_012694	Nfu_g_1_012694	Nfu_p_1_030653	Nfu_t_1_030653	Nfu_c_1_030653	ENSDARG00000092241	Nfu_p_1_030653	ENSG00000176371	ZSCAN2
Nfu_g_1_012694	Nfu_g_1_012694	Nfu_p_1_030651	Nfu_t_1_030651	Nfu_c_1_030651	ENSDARG00000092241	Nfu_p_1_030651	ENSG00000176371	ZSCAN2
Nfu_g_1_012576	NMT1B	Nfu_p_1_030318	Nfu_t_1_030318	Nfu_c_1_030318	ENSDARG00000052966	Nfu_p_1_030318	ENSG00000136448	NMT1
Nfu_g_1_012576	NMT1B	Nfu_p_1_030319	Nfu_t_1_030319	Nfu_c_1_030319	ENSDARG00000052966	Nfu_p_1_030319	ENSG00000136448	NMT1
Nfu_g_1_003082	Nfu_g_1_003082	Nfu_p_1_007671	Nfu_t_1_007671	Nfu_c_1_007671	ENSDARG00000076134	Nfu_p_1_007671	ENSG00000176371	ZSCAN2
Nfu_g_1_003082	Nfu_g_1_003082	Nfu_p_1_007672	Nfu_t_1_007672	Nfu_c_1_007672	ENSDARG00000076134	Nfu_p_1_007672	ENSG00000176371	ZSCAN2
Nfu_g_1_003082	Nfu_g_1_003082	Nfu_p_1_007674	Nfu_t_1_007674	Nfu_c_1_007674	ENSDARG00000076134	Nfu_p_1_007674	ENSG00000176371	ZSCAN2
Nfu_g_1_003082	Nfu_g_1_003082	Nfu_p_1_007675	Nfu_t_1_007675	Nfu_c_1_007675	ENSDARG00000076134	Nfu_p_1_007675	ENSG00000176371	ZSCAN2
Nfu_g_1_003082	Nfu_g_1_003082	Nfu_p_1_007673	Nfu_t_1_007673	Nfu_c_1_007673	ENSDARG00000076134	Nfu_p_1_007673	ENSG00000176371	ZSCAN2
Nfu_g_1_003082	Nfu_g_1_003082	Nfu_p_1_007677	Nfu_t_1_007677	Nfu_c_1_007677	ENSDARG00000076134	Nfu_p_1_007677	ENSG00000176371	ZSCAN2
Nfu_g_1_003082	Nfu_g_1_003082	Nfu_p_1_007676	Nfu_t_1_007676	Nfu_c_1_007676	ENSDARG00000076134	Nfu_p_1_007676	ENSG00000176371	ZSCAN2
Nfu_g_1_003080	Nfu_g_1_003080	Nfu_p_1_007669	Nfu_t_1_007669	Nfu_c_1_007669	ENSDARG00000096594	Nfu_p_1_007669	ENSG00000121207	LRAT
Nfu_g_1_003083	Nfu_g_1_003083	Nfu_p_1_007678	Nfu_t_1_007678	Nfu_c_1_007678	ENSDARG00000077652	Nfu_p_1_007678	ENSG00000121207	LRAT
Nfu_g_1_003081	RBM46	Nfu_p_1_007670	Nfu_t_1_007670	Nfu_c_1_007670	ENSDARG00000079452	Nfu_p_1_007670	ENSG00000151962	RBM46
Nfu_g_1_013357	Nfu_g_1_013357	Nfu_p_1_032148	Nfu_t_1_032148	Nfu_c_1_032148	ENSDARG00000027075	Nfu_p_1_032148	ENSG00000131620	ANO1
Nfu_g_1_013357	Nfu_g_1_013357	Nfu_p_1_032149	Nfu_t_1_032149	Nfu_c_1_032149	ENSDARG00000027075	Nfu_p_1_032149	ENSG00000131620	ANO1
Nfu_g_1_013357	Nfu_g_1_013357	Nfu_p_1_032150	Nfu_t_1_032150	Nfu_c_1_032150	ENSDARG00000027075	Nfu_p_1_032150	ENSG00000131620	ANO1
Nfu_g_1_013357	Nfu_g_1_013357	Nfu_p_1_032151	Nfu_t_1_032151	Nfu_c_1_032151	ENSDARG00000027075	Nfu_p_1_032151	ENSG00000131620	ANO1
Nfu_g_1_013357	Nfu_g_1_013357	Nfu_p_1_032152	Nfu_t_1_032152	Nfu_c_1_032152	ENSDARG00000027075	Nfu_p_1_032152	ENSG00000131620	ANO1
Nfu_g_1_013356	GLO1	Nfu_p_1_032147	Nfu_t_1_032147	Nfu_c_1_032147	ENSDARG00000068978	Nfu_p_1_032147	ENSG00000124767	GLO1
Nfu_g_1_015684	DMD	Nfu_p_1_037658	Nfu_t_1_037658	Nfu_c_1_037658	ENSDARG00000008487	Nfu_p_1_037658	ENSG00000198947	DMD
Nfu_g_1_013587	TOP3B	Nfu_p_1_032737	Nfu_t_1_032737	Nfu_c_1_032737	ENSDARG00000027586	Nfu_p_1_032737	ENSG00000100038	TOP3B
Nfu_g_1_013587	TOP3B	Nfu_p_1_032732	Nfu_t_1_032732	Nfu_c_1_032732	ENSDARG00000027586	Nfu_p_1_032732	ENSG00000100038	TOP3B
Nfu_g_1_013587	TOP3B	Nfu_p_1_032734	Nfu_t_1_032734	Nfu_c_1_032734	ENSDARG00000027586	Nfu_p_1_032734	ENSG00000100038	TOP3B
Nfu_g_1_013587	TOP3B	Nfu_p_1_032735	Nfu_t_1_032735	Nfu_c_1_032735	ENSDARG00000027586	Nfu_p_1_032735	ENSG00000100038	TOP3B
Nfu_g_1_013587	TOP3B	Nfu_p_1_032736	Nfu_t_1_032736	Nfu_c_1_032736	ENSDARG00000027586	Nfu_p_1_032736	ENSG00000100038	TOP3B
Nfu_g_1_013587	TOP3B	Nfu_p_1_032733	Nfu_t_1_032733	Nfu_c_1_032733	ENSDARG00000027586	Nfu_p_1_032733	ENSG00000100038	TOP3B
Nfu_g_1_013587	TOP3B	Nfu_p_1_032738	Nfu_t_1_032738	Nfu_c_1_032738	ENSDARG00000027586	Nfu_p_1_032738	ENSG00000100038	TOP3B
Nfu_g_1_023497	PHF14	Nfu_p_1_056383	Nfu_t_1_056383	Nfu_c_1_056383	ENSDARG00000061458	Nfu_p_1_056383	ENSG00000106443	PHF14
Nfu_g_1_023497	PHF14	Nfu_p_1_056384	Nfu_t_1_056384	Nfu_c_1_056384	ENSDARG00000061458	Nfu_p_1_056384	ENSG00000106443	PHF14
Nfu_g_1_023497	PHF14	Nfu_p_1_056385	Nfu_t_1_056385	Nfu_c_1_056385	ENSDARG00000061458	Nfu_p_1_056385	ENSG00000106443	PHF14
Nfu_g_1_023497	PHF14	Nfu_p_1_056378	Nfu_t_1_056378	Nfu_c_1_056378	ENSDARG00000061458	Nfu_p_1_056378	ENSG00000106443	PHF14
Nfu_g_1_023497	PHF14	Nfu_p_1_056379	Nfu_t_1_056379	Nfu_c_1_056379	ENSDARG00000061458	Nfu_p_1_056379	ENSG00000106443	PHF14
Nfu_g_1_023497	PHF14	Nfu_p_1_056380	Nfu_t_1_056380	Nfu_c_1_056380	ENSDARG00000061458	Nfu_p_1_056380	ENSG00000106443	PHF14
Nfu_g_1_023497	PHF14	Nfu_p_1_056381	Nfu_t_1_056381	Nfu_c_1_056381	ENSDARG00000061458	Nfu_p_1_056381	ENSG00000106443	PHF14
Nfu_g_1_023497	PHF14	Nfu_p_1_056382	Nfu_t_1_056382	Nfu_c_1_056382	ENSDARG00000061458	Nfu_p_1_056382	ENSG00000106443	PHF14
Nfu_g_1_014548	RPS6KB2	Nfu_p_1_035028	Nfu_t_1_035028	Nfu_c_1_035028	ENSDARG00000058230	Nfu_p_1_035028	ENSG00000108443	RPS6KB1
Nfu_g_1_014552	DTX1	Nfu_p_1_035038	Nfu_t_1_035038	Nfu_c_1_035038	ENSDARG00000076302	Nfu_p_1_035038	ENSG00000135144	DTX1
Nfu_g_1_014552	DTX1	Nfu_p_1_035037	Nfu_t_1_035037	Nfu_c_1_035037	ENSDARG00000076302	Nfu_p_1_035037	ENSG00000135144	DTX1
Nfu_g_1_014552	DTX1	Nfu_p_1_035036	Nfu_t_1_035036	Nfu_c_1_035036	ENSDARG00000076302	Nfu_p_1_035036	ENSG00000135144	DTX1
Nfu_g_1_014552	DTX1	Nfu_p_1_035035	Nfu_t_1_035035	Nfu_c_1_035035	ENSDARG00000076302	Nfu_p_1_035035	ENSG00000135144	DTX1
Nfu_g_1_014551	DTX4 (1 OF 2)	Nfu_p_1_035034	Nfu_t_1_035034	Nfu_c_1_035034	ENSDARG00000076302	Nfu_p_1_035034	ENSG00000110042	DTX4
Nfu_g_1_014553	RIN2 (2 OF 2)	Nfu_p_1_035039	Nfu_t_1_035039	Nfu_c_1_035039	ENSDARG00000074589	Nfu_p_1_035039	ENSG00000132669	RIN2
Nfu_g_1_014553	RIN2 (2 OF 2)	Nfu_p_1_035041	Nfu_t_1_035041	Nfu_c_1_035041	ENSDARG00000074589	Nfu_p_1_035041	ENSG00000132669	RIN2
Nfu_g_1_014553	RIN2 (2 OF 2)	Nfu_p_1_035040	Nfu_t_1_035040	Nfu_c_1_035040	ENSDARG00000074589	Nfu_p_1_035040	ENSG00000132669	RIN2
Nfu_g_1_014549	EEF1A1A	Nfu_p_1_035029	Nfu_t_1_035029	Nfu_c_1_035029	ENSDARG00000069951	Nfu_p_1_035029	ENSG00000156508	EEF1A1
Nfu_g_1_014549	EEF1A1A	Nfu_p_1_035030	Nfu_t_1_035030	Nfu_c_1_035030	ENSDARG00000069951	Nfu_p_1_035030	ENSG00000156508	EEF1A1
Nfu_g_1_014549	EEF1A1A	Nfu_p_1_035031	Nfu_t_1_035031	Nfu_c_1_035031	ENSDARG00000069951	Nfu_p_1_035031	ENSG00000156508	EEF1A1
Nfu_g_1_014549	EEF1A1A	Nfu_p_1_035032	Nfu_t_1_035032	Nfu_c_1_035032	ENSDARG00000069951	Nfu_p_1_035032	ENSG00000156508	EEF1A1
Nfu_g_1_014547	KCNQ5A	Nfu_p_1_035026	Nfu_t_1_035026	Nfu_c_1_035026	ENSDARG00000069953	Nfu_p_1_035026	ENSG00000185760	KCNQ5
Nfu_g_1_014547	KCNQ5A	Nfu_p_1_035025	Nfu_t_1_035025	Nfu_c_1_035025	ENSDARG00000069953	Nfu_p_1_035025	ENSG00000185760	KCNQ5
Nfu_g_1_014547	KCNQ5A	Nfu_p_1_035023	Nfu_t_1_035023	Nfu_c_1_035023	ENSDARG00000069953	Nfu_p_1_035023	ENSG00000185760	KCNQ5
Nfu_g_1_014547	KCNQ5A	Nfu_p_1_035024	Nfu_t_1_035024	Nfu_c_1_035024	ENSDARG00000069953	Nfu_p_1_035024	ENSG00000185760	KCNQ5
Nfu_g_1_014547	KCNQ5A	Nfu_p_1_035027	Nfu_t_1_035027	Nfu_c_1_035027	ENSDARG00000069953	Nfu_p_1_035027	ENSG00000185760	KCNQ5
Nfu_g_1_014547	KCNQ5A	Nfu_p_1_035022	Nfu_t_1_035022	Nfu_c_1_035022	ENSDARG00000069953	Nfu_p_1_035022	ENSG00000185760	KCNQ5
Nfu_g_1_014547	KCNQ5A	Nfu_p_1_035020	Nfu_t_1_035020	Nfu_c_1_035020	ENSDARG00000069953	Nfu_p_1_035020	ENSG00000185760	KCNQ5
Nfu_g_1_014547	KCNQ5A	Nfu_p_1_035021	Nfu_t_1_035021	Nfu_c_1_035021	ENSDARG00000069953	Nfu_p_1_035021	ENSG00000185760	KCNQ5
Nfu_g_1_014547	KCNQ5A	Nfu_p_1_035019	Nfu_t_1_035019	Nfu_c_1_035019	ENSDARG00000069953	Nfu_p_1_035019	ENSG00000185760	KCNQ5
Nfu_g_1_012225	TSPAN13A	Nfu_p_1_029601	Nfu_t_1_029601	Nfu_c_1_029601	ENSDARG00000070479	Nfu_p_1_029601	ENSG00000106537	TSPAN13
Nfu_g_1_012224	BAG6	Nfu_p_1_029597	Nfu_t_1_029597	Nfu_c_1_029597	ENSDARG00000075892	Nfu_p_1_029597	ENSG00000143947	RPS27A
Nfu_g_1_012224	BAG6	Nfu_p_1_029598	Nfu_t_1_029598	Nfu_c_1_029598	ENSDARG00000075892	Nfu_p_1_029598	ENSG00000143947	RPS27A
Nfu_g_1_012224	BAG6	Nfu_p_1_029599	Nfu_t_1_029599	Nfu_c_1_029599	ENSDARG00000075892	Nfu_p_1_029599	ENSG00000143947	RPS27A
Nfu_g_1_012224	BAG6	Nfu_p_1_029600	Nfu_t_1_029600	Nfu_c_1_029600	ENSDARG00000075892	Nfu_p_1_029600	ENSG00000143947	RPS27A
Nfu_g_1_012223	GLRX3	Nfu_p_1_029596	Nfu_t_1_029596	Nfu_c_1_029596	ENSDARG00000031439	Nfu_p_1_029596	ENSG00000108010	GLRX3
Nfu_g_1_012220	TNFB	Nfu_p_1_029587	Nfu_t_1_029587	Nfu_c_1_029587	ENSDARG00000009511	Nfu_p_1_029587	ENSG00000181634	TNFSF15
Nfu_g_1_012220	TNFB	Nfu_p_1_029588	Nfu_t_1_029588	Nfu_c_1_029588	ENSDARG00000009511	Nfu_p_1_029588	ENSG00000181634	TNFSF15
Nfu_g_1_012220	TNFB	Nfu_p_1_029589	Nfu_t_1_029589	Nfu_c_1_029589	ENSDARG00000009511	Nfu_p_1_029589	ENSG00000181634	TNFSF15
Nfu_g_1_012220	TNFB	Nfu_p_1_029590	Nfu_t_1_029590	Nfu_c_1_029590	ENSDARG00000009511	Nfu_p_1_029590	ENSG00000181634	TNFSF15
Nfu_g_1_012222	GABBR1B	Nfu_p_1_029593	Nfu_t_1_029593	Nfu_c_1_029593	ENSDARG00000016667	Nfu_p_1_029593	ENSG00000136928	GABBR2
Nfu_g_1_012222	GABBR1B	Nfu_p_1_029594	Nfu_t_1_029594	Nfu_c_1_029594	ENSDARG00000016667	Nfu_p_1_029594	ENSG00000136928	GABBR2
Nfu_g_1_012222	GABBR1B	Nfu_p_1_029595	Nfu_t_1_029595	Nfu_c_1_029595	ENSDARG00000016667	Nfu_p_1_029595	ENSG00000136928	GABBR2
Nfu_g_1_018166	PFN2L	Nfu_p_1_043468	Nfu_t_1_043468	Nfu_c_1_043468	ENSDARG00000012682	Nfu_p_1_043468	ENSG00000070087	PFN2
Nfu_g_1_018164	AHSG	Nfu_p_1_043466	Nfu_t_1_043466	Nfu_c_1_043466	ENSDARG00000069293	Nfu_p_1_043466	ENSG00000145192	AHSG
Nfu_g_1_018169	SENP5 (2 OF 2)	Nfu_p_1_043472	Nfu_t_1_043472	Nfu_c_1_043472	ENSDARG00000060646	Nfu_p_1_043472	ENSG00000119231	SENP5
Nfu_g_1_018169	SENP5 (2 OF 2)	Nfu_p_1_043473	Nfu_t_1_043473	Nfu_c_1_043473	ENSDARG00000060646	Nfu_p_1_043473	ENSG00000119231	SENP5
Nfu_g_1_018169	SENP5 (2 OF 2)	Nfu_p_1_043471	Nfu_t_1_043471	Nfu_c_1_043471	ENSDARG00000060646	Nfu_p_1_043471	ENSG00000119231	SENP5
Nfu_g_1_018167	CRB1	Nfu_p_1_043469	Nfu_t_1_043469	Nfu_c_1_043469	ENSDARG00000062245	Nfu_p_1_043469	ENSG00000134376	CRB1
Nfu_g_1_018163	ZBTB41	Nfu_p_1_043465	Nfu_t_1_043465	Nfu_c_1_043465	ENSDARG00000054984	Nfu_p_1_043465	ENSG00000177888	ZBTB41
Nfu_g_1_018165	HOMER3 (2 OF 2)	Nfu_p_1_043467	Nfu_t_1_043467	Nfu_c_1_043467	ENSDARG00000010789	Nfu_p_1_043467	ENSG00000051128	HOMER3
Nfu_g_1_017427	BMS1L	Nfu_p_1_041709	Nfu_t_1_041709	Nfu_c_1_041709	ENSDARG00000054154	Nfu_p_1_041709	ENSG00000165733	BMS1
Nfu_g_1_017427	BMS1L	Nfu_p_1_041713	Nfu_t_1_041713	Nfu_c_1_041713	ENSDARG00000054154	Nfu_p_1_041713	ENSG00000165733	BMS1
Nfu_g_1_017427	BMS1L	Nfu_p_1_041714	Nfu_t_1_041714	Nfu_c_1_041714	ENSDARG00000054154	Nfu_p_1_041714	ENSG00000165733	BMS1
Nfu_g_1_017427	BMS1L	Nfu_p_1_041712	Nfu_t_1_041712	Nfu_c_1_041712	ENSDARG00000054154	Nfu_p_1_041712	ENSG00000165733	BMS1
Nfu_g_1_017427	BMS1L	Nfu_p_1_041710	Nfu_t_1_041710	Nfu_c_1_041710	ENSDARG00000054154	Nfu_p_1_041710	ENSG00000165733	BMS1
Nfu_g_1_017427	BMS1L	Nfu_p_1_041711	Nfu_t_1_041711	Nfu_c_1_041711	ENSDARG00000054154	Nfu_p_1_041711	ENSG00000165733	BMS1
Nfu_g_1_017428	MTR	Nfu_p_1_041715	Nfu_t_1_041715	Nfu_c_1_041715	ENSDARG00000039134	Nfu_p_1_041715	ENSG00000116984	MTR
Nfu_g_1_017428	MTR	Nfu_p_1_041716	Nfu_t_1_041716	Nfu_c_1_041716	ENSDARG00000039134	Nfu_p_1_041716	ENSG00000116984	MTR
Nfu_g_1_017428	MTR	Nfu_p_1_041718	Nfu_t_1_041718	Nfu_c_1_041718	ENSDARG00000039134	Nfu_p_1_041718	ENSG00000116984	MTR
Nfu_g_1_017428	MTR	Nfu_p_1_041717	Nfu_t_1_041717	Nfu_c_1_041717	ENSDARG00000039134	Nfu_p_1_041717	ENSG00000116984	MTR
Nfu_g_1_004930	RYR2	Nfu_p_1_011982	Nfu_t_1_011982	Nfu_c_1_011982	ENSDARG00000011422	Nfu_p_1_011982	ENSG00000198626	RYR2
Nfu_g_1_004930	RYR2	Nfu_p_1_011983	Nfu_t_1_011983	Nfu_c_1_011983	ENSDARG00000011422	Nfu_p_1_011983	ENSG00000198626	RYR2
Nfu_g_1_004909	Nfu_g_1_004909	Nfu_p_1_011955	Nfu_t_1_011955	Nfu_c_1_011955	ENSDARG00000052326	Nfu_p_1_011955	ENSG00000086062	B4GALT1
Nfu_g_1_014083	PKN2	Nfu_p_1_033886	Nfu_t_1_033886	Nfu_c_1_033886	ENSDARG00000006705	Nfu_p_1_033886	ENSG00000065243	PKN2
Nfu_g_1_014081	LDB3A	Nfu_p_1_033884	Nfu_t_1_033884	Nfu_c_1_033884	ENSDARG00000056322	Nfu_p_1_033884	ENSG00000122367	LDB3
Nfu_g_1_014080	BMPR1A	Nfu_p_1_033880	Nfu_t_1_033880	Nfu_c_1_033880	ENSDARG00000019728	Nfu_p_1_033880	ENSG00000107779	BMPR1A
Nfu_g_1_014080	BMPR1A	Nfu_p_1_033881	Nfu_t_1_033881	Nfu_c_1_033881	ENSDARG00000019728	Nfu_p_1_033881	ENSG00000107779	BMPR1A
Nfu_g_1_014080	BMPR1A	Nfu_p_1_033883	Nfu_t_1_033883	Nfu_c_1_033883	ENSDARG00000019728	Nfu_p_1_033883	ENSG00000107779	BMPR1A
Nfu_g_1_014080	BMPR1A	Nfu_p_1_033882	Nfu_t_1_033882	Nfu_c_1_033882	ENSDARG00000019728	Nfu_p_1_033882	ENSG00000107779	BMPR1A
Nfu_g_1_010869	FP017169.1	Nfu_p_1_026325	Nfu_t_1_026325	Nfu_c_1_026325	ENSDARG00000086277	Nfu_p_1_026325	ENSG00000144908	ALDH1L1
Nfu_g_1_010868	Nfu_g_1_010868	Nfu_p_1_026324	Nfu_t_1_026324	Nfu_c_1_026324	ENSDARG00000095221	Nfu_p_1_026324	ENSG00000196152	ZNF79
Nfu_g_1_010867	NFASCA	Nfu_p_1_026323	Nfu_t_1_026323	Nfu_c_1_026323	ENSDARG00000061099	Nfu_p_1_026323	ENSG00000163531	NFASC
Nfu_g_1_010870	NFASCA	Nfu_p_1_026326	Nfu_t_1_026326	Nfu_c_1_026326	ENSDARG00000061099	Nfu_p_1_026326	ENSG00000163531	NFASC
Nfu_g_1_010866	NFASCA	Nfu_p_1_026322	Nfu_t_1_026322	Nfu_c_1_026322	ENSDARG00000061099	Nfu_p_1_026322	ENSG00000163531	NFASC
Nfu_g_1_000076	CABZ01064447.1	Nfu_p_1_000191	Nfu_t_1_000191	Nfu_c_1_000191	ENSDARG00000023495	Nfu_p_1_000191	ENSG00000096872	IFT74
Nfu_g_1_000076	CABZ01064447.1	Nfu_p_1_000192	Nfu_t_1_000192	Nfu_c_1_000192	ENSDARG00000023495	Nfu_p_1_000192	ENSG00000096872	IFT74
Nfu_g_1_000076	CABZ01064447.1	Nfu_p_1_000193	Nfu_t_1_000193	Nfu_c_1_000193	ENSDARG00000023495	Nfu_p_1_000193	ENSG00000096872	IFT74
Nfu_g_1_000074	ARHGAP15	Nfu_p_1_000187	Nfu_t_1_000187	Nfu_c_1_000187	ENSDARG00000062349	Nfu_p_1_000187	ENSG00000075884	ARHGAP15
Nfu_g_1_000074	ARHGAP15	Nfu_p_1_000186	Nfu_t_1_000186	Nfu_c_1_000186	ENSDARG00000062349	Nfu_p_1_000186	ENSG00000075884	ARHGAP15
Nfu_g_1_000074	ARHGAP15	Nfu_p_1_000189	Nfu_t_1_000189	Nfu_c_1_000189	ENSDARG00000062349	Nfu_p_1_000189	ENSG00000075884	ARHGAP15
Nfu_g_1_000074	ARHGAP15	Nfu_p_1_000188	Nfu_t_1_000188	Nfu_c_1_000188	ENSDARG00000062349	Nfu_p_1_000188	ENSG00000075884	ARHGAP15
Nfu_g_1_024418	Nfu_g_1_024418	Nfu_p_1_057394	Nfu_t_1_057394	Nfu_c_1_057394	NA	Nfu_p_1_057394	ENSG00000111676	ATN1
Nfu_g_1_000075	KIF5C	Nfu_p_1_000190	Nfu_t_1_000190	Nfu_c_1_000190	ENSDARG00000076027	Nfu_p_1_000190	ENSG00000168280	KIF5C
Nfu_g_1_003471	VWA5A (3 OF 3)	Nfu_p_1_008594	Nfu_t_1_008594	Nfu_c_1_008594	ENSDARG00000089373	Nfu_p_1_008594	ENSG00000110002	VWA5A
Nfu_g_1_003471	VWA5A (3 OF 3)	Nfu_p_1_008593	Nfu_t_1_008593	Nfu_c_1_008593	ENSDARG00000089373	Nfu_p_1_008593	ENSG00000110002	VWA5A
Nfu_g_1_003470	VWA5A (1 OF 3)	Nfu_p_1_008591	Nfu_t_1_008591	Nfu_c_1_008591	ENSDARG00000089373	Nfu_p_1_008591	ENSG00000110002	VWA5A
Nfu_g_1_003470	VWA5A (1 OF 3)	Nfu_p_1_008592	Nfu_t_1_008592	Nfu_c_1_008592	ENSDARG00000089373	Nfu_p_1_008592	ENSG00000110002	VWA5A
Nfu_g_1_002257	ZGC:77151	Nfu_p_1_005632	Nfu_t_1_005632	Nfu_c_1_005632	ENSDARG00000054307	Nfu_p_1_005632	ENSG00000150347	ARID5B
Nfu_g_1_009784	Nfu_g_1_009784	Nfu_p_1_023827	Nfu_t_1_023827	Nfu_c_1_023827	ENSDARG00000088352	Nfu_p_1_023827	ENSG00000176371	ZSCAN2
Nfu_g_1_009783	Nfu_g_1_009783	Nfu_p_1_023824	Nfu_t_1_023824	Nfu_c_1_023824	ENSDARG00000087442	Nfu_p_1_023824	ENSG00000167384	ZNF180
Nfu_g_1_009783	Nfu_g_1_009783	Nfu_p_1_023825	Nfu_t_1_023825	Nfu_c_1_023825	ENSDARG00000087442	Nfu_p_1_023825	ENSG00000167384	ZNF180
Nfu_g_1_009783	Nfu_g_1_009783	Nfu_p_1_023826	Nfu_t_1_023826	Nfu_c_1_023826	ENSDARG00000087442	Nfu_p_1_023826	ENSG00000167384	ZNF180
Nfu_g_1_009785	PHACTR3B	Nfu_p_1_023828	Nfu_t_1_023828	Nfu_c_1_023828	ENSDARG00000019304	Nfu_p_1_023828	ENSG00000087495	PHACTR3
Nfu_g_1_012084	CR396586.1	Nfu_p_1_029292	Nfu_t_1_029292	Nfu_c_1_029292	ENSDARG00000033508	Nfu_p_1_029292	ENSG00000205279	CTXN3
Nfu_g_1_024125	CU459095.1	Nfu_p_1_057094	Nfu_t_1_057094	Nfu_c_1_057094	NA	Nfu_p_1_057094	ENSG00000254656	RTL1
Nfu_g_1_012154	KIF11	Nfu_p_1_029457	Nfu_t_1_029457	Nfu_c_1_029457	ENSDARG00000010948	Nfu_p_1_029457	ENSG00000138160	KIF11
Nfu_g_1_012154	KIF11	Nfu_p_1_029458	Nfu_t_1_029458	Nfu_c_1_029458	ENSDARG00000010948	Nfu_p_1_029458	ENSG00000138160	KIF11
Nfu_g_1_012154	KIF11	Nfu_p_1_029459	Nfu_t_1_029459	Nfu_c_1_029459	ENSDARG00000010948	Nfu_p_1_029459	ENSG00000138160	KIF11
Nfu_g_1_012156	EGR2A	Nfu_p_1_029462	Nfu_t_1_029462	Nfu_c_1_029462	ENSDARG00000042826	Nfu_p_1_029462	ENSG00000122877	EGR2
Nfu_g_1_012156	EGR2A	Nfu_p_1_029461	Nfu_t_1_029461	Nfu_c_1_029461	ENSDARG00000042826	Nfu_p_1_029461	ENSG00000122877	EGR2
Nfu_g_1_012157	ADOB	Nfu_p_1_029464	Nfu_t_1_029464	Nfu_c_1_029464	ENSDARG00000053571	Nfu_p_1_029464	ENSG00000181915	ADO
Nfu_g_1_012157	ADOB	Nfu_p_1_029463	Nfu_t_1_029463	Nfu_c_1_029463	ENSDARG00000053571	Nfu_p_1_029463	ENSG00000181915	ADO
Nfu_g_1_014758	Nfu_g_1_014758	Nfu_p_1_035527	Nfu_t_1_035527	Nfu_c_1_035527	ENSDARG00000086543	Nfu_p_1_035527	ENSG00000183248	PRR36
Nfu_g_1_014759	MCOLN1 (1 OF 2)	Nfu_p_1_035529	Nfu_t_1_035529	Nfu_c_1_035529	ENSDARG00000002285	Nfu_p_1_035529	ENSG00000090674	MCOLN1
Nfu_g_1_014759	MCOLN1 (1 OF 2)	Nfu_p_1_035528	Nfu_t_1_035528	Nfu_c_1_035528	ENSDARG00000002285	Nfu_p_1_035528	ENSG00000090674	MCOLN1
Nfu_g_1_014759	MCOLN1 (1 OF 2)	Nfu_p_1_035530	Nfu_t_1_035530	Nfu_c_1_035530	ENSDARG00000002285	Nfu_p_1_035530	ENSG00000090674	MCOLN1
Nfu_g_1_014756	PGLYRP2 (1 OF 2)	Nfu_p_1_035522	Nfu_t_1_035522	Nfu_c_1_035522	ENSDARG00000015626	Nfu_p_1_035522	ENSG00000161031	PGLYRP2
Nfu_g_1_018016	GCM2	Nfu_p_1_043115	Nfu_t_1_043115	Nfu_c_1_043115	ENSDARG00000045413	Nfu_p_1_043115	ENSG00000124827	GCM2
Nfu_g_1_018010	GNAL	Nfu_p_1_043097	Nfu_t_1_043097	Nfu_c_1_043097	ENSDARG00000045415	Nfu_p_1_043097	ENSG00000141404	GNAL
Nfu_g_1_018014	ZBTB14	Nfu_p_1_043101	Nfu_t_1_043101	Nfu_c_1_043101	ENSDARG00000089700	Nfu_p_1_043101	ENSG00000198081	ZBTB14
Nfu_g_1_018014	ZBTB14	Nfu_p_1_043105	Nfu_t_1_043105	Nfu_c_1_043105	ENSDARG00000089700	Nfu_p_1_043105	ENSG00000198081	ZBTB14
Nfu_g_1_018014	ZBTB14	Nfu_p_1_043104	Nfu_t_1_043104	Nfu_c_1_043104	ENSDARG00000089700	Nfu_p_1_043104	ENSG00000198081	ZBTB14
Nfu_g_1_018014	ZBTB14	Nfu_p_1_043109	Nfu_t_1_043109	Nfu_c_1_043109	ENSDARG00000089700	Nfu_p_1_043109	ENSG00000198081	ZBTB14
Nfu_g_1_018014	ZBTB14	Nfu_p_1_043110	Nfu_t_1_043110	Nfu_c_1_043110	ENSDARG00000089700	Nfu_p_1_043110	ENSG00000198081	ZBTB14
Nfu_g_1_018014	ZBTB14	Nfu_p_1_043102	Nfu_t_1_043102	Nfu_c_1_043102	ENSDARG00000089700	Nfu_p_1_043102	ENSG00000198081	ZBTB14
Nfu_g_1_018014	ZBTB14	Nfu_p_1_043103	Nfu_t_1_043103	Nfu_c_1_043103	ENSDARG00000089700	Nfu_p_1_043103	ENSG00000198081	ZBTB14
Nfu_g_1_018014	ZBTB14	Nfu_p_1_043106	Nfu_t_1_043106	Nfu_c_1_043106	ENSDARG00000089700	Nfu_p_1_043106	ENSG00000198081	ZBTB14
Nfu_g_1_018014	ZBTB14	Nfu_p_1_043107	Nfu_t_1_043107	Nfu_c_1_043107	ENSDARG00000089700	Nfu_p_1_043107	ENSG00000198081	ZBTB14
Nfu_g_1_018014	ZBTB14	Nfu_p_1_043108	Nfu_t_1_043108	Nfu_c_1_043108	ENSDARG00000089700	Nfu_p_1_043108	ENSG00000198081	ZBTB14
Nfu_g_1_018014	ZBTB14	Nfu_p_1_043111	Nfu_t_1_043111	Nfu_c_1_043111	ENSDARG00000089700	Nfu_p_1_043111	ENSG00000198081	ZBTB14
Nfu_g_1_018014	ZBTB14	Nfu_p_1_043112	Nfu_t_1_043112	Nfu_c_1_043112	ENSDARG00000089700	Nfu_p_1_043112	ENSG00000198081	ZBTB14
Nfu_g_1_018014	ZBTB14	Nfu_p_1_043113	Nfu_t_1_043113	Nfu_c_1_043113	ENSDARG00000089700	Nfu_p_1_043113	ENSG00000198081	ZBTB14
Nfu_g_1_013504	EFNA5B	Nfu_p_1_032528	Nfu_t_1_032528	Nfu_c_1_032528	ENSDARG00000089790	Nfu_p_1_032528	ENSG00000184349	EFNA5
Nfu_g_1_013503	NKIRAS1	Nfu_p_1_032527	Nfu_t_1_032527	Nfu_c_1_032527	ENSDARG00000033548	Nfu_p_1_032527	ENSG00000197885	NKIRAS1
Nfu_g_1_025225	Nfu_g_1_025225	Nfu_p_1_058230	Nfu_t_1_058230	Nfu_c_1_058230	NA	Nfu_p_1_058230	ENSG00000112852	PCDHB2
Nfu_g_1_022351	Nfu_g_1_022351	Nfu_p_1_053513	Nfu_t_1_053513	Nfu_c_1_053513	ENSDARG00000090614	Nfu_p_1_053513	ENSG00000112852	PCDHB2
Nfu_g_1_022348	Nfu_g_1_022348	Nfu_p_1_053510	Nfu_t_1_053510	Nfu_c_1_053510	ENSDARG00000079640	Nfu_p_1_053510	ENSG00000112852	PCDHB2
Nfu_g_1_022349	PCDH2G16	Nfu_p_1_053511	Nfu_t_1_053511	Nfu_c_1_053511	ENSDARG00000079640	Nfu_p_1_053511	ENSG00000112852	PCDHB2
Nfu_g_1_022353	Nfu_g_1_022353	Nfu_p_1_053515	Nfu_t_1_053515	Nfu_c_1_053515	ENSDARG00000090614	Nfu_p_1_053515	ENSG00000112852	PCDHB2
Nfu_g_1_022346	Nfu_g_1_022346	Nfu_p_1_053508	Nfu_t_1_053508	Nfu_c_1_053508	ENSDARG00000079640	Nfu_p_1_053508	ENSG00000112852	PCDHB2
Nfu_g_1_025227	Nfu_g_1_025227	Nfu_p_1_058232	Nfu_t_1_058232	Nfu_c_1_058232	NA	Nfu_p_1_058232	ENSG00000112852	PCDHB2
Nfu_g_1_022350	Nfu_g_1_022350	Nfu_p_1_053512	Nfu_t_1_053512	Nfu_c_1_053512	ENSDARG00000077867	Nfu_p_1_053512	ENSG00000112852	PCDHB2
Nfu_g_1_022352	Nfu_g_1_022352	Nfu_p_1_053514	Nfu_t_1_053514	Nfu_c_1_053514	ENSDARG00000078400	Nfu_p_1_053514	ENSG00000112852	PCDHB2
Nfu_g_1_022347	Nfu_g_1_022347	Nfu_p_1_053509	Nfu_t_1_053509	Nfu_c_1_053509	ENSDARG00000078940	Nfu_p_1_053509	ENSG00000112852	PCDHB2
Nfu_g_1_022354	Nfu_g_1_022354	Nfu_p_1_053516	Nfu_t_1_053516	Nfu_c_1_053516	ENSDARG00000074959	Nfu_p_1_053516	ENSG00000112852	PCDHB2
Nfu_g_1_025226	PCDH2G9	Nfu_p_1_058231	Nfu_t_1_058231	Nfu_c_1_058231	NA	Nfu_p_1_058231	ENSG00000112852	PCDHB2
Nfu_g_1_005551	AKAP6	Nfu_p_1_013413	Nfu_t_1_013413	Nfu_c_1_013413	ENSDARG00000077295	Nfu_p_1_013413	ENSG00000151320	AKAP6
Nfu_g_1_019921	CU468684.1	Nfu_p_1_047550	Nfu_t_1_047550	Nfu_c_1_047550	ENSDARG00000089298	Nfu_p_1_047550	ENSG00000187902	SHISA7
Nfu_g_1_014606	Nfu_g_1_014606	Nfu_p_1_035149	Nfu_t_1_035149	Nfu_c_1_035149	ENSDARG00000096057	Nfu_p_1_035149	ENSG00000167384	ZNF180
Nfu_g_1_014599	Nfu_g_1_014599	Nfu_p_1_035130	Nfu_t_1_035130	Nfu_c_1_035130	ENSDARG00000090840	Nfu_p_1_035130	ENSG00000167384	ZNF180
Nfu_g_1_014599	Nfu_g_1_014599	Nfu_p_1_035132	Nfu_t_1_035132	Nfu_c_1_035132	ENSDARG00000090840	Nfu_p_1_035132	ENSG00000167384	ZNF180
Nfu_g_1_014599	Nfu_g_1_014599	Nfu_p_1_035133	Nfu_t_1_035133	Nfu_c_1_035133	ENSDARG00000090840	Nfu_p_1_035133	ENSG00000167384	ZNF180
Nfu_g_1_014599	Nfu_g_1_014599	Nfu_p_1_035131	Nfu_t_1_035131	Nfu_c_1_035131	ENSDARG00000090840	Nfu_p_1_035131	ENSG00000167384	ZNF180
Nfu_g_1_014601	Nfu_g_1_014601	Nfu_p_1_035138	Nfu_t_1_035138	Nfu_c_1_035138	ENSDARG00000090840	Nfu_p_1_035138	ENSG00000167384	ZNF180
Nfu_g_1_014603	Nfu_g_1_014603	Nfu_p_1_035146	Nfu_t_1_035146	Nfu_c_1_035146	ENSDARG00000096107	Nfu_p_1_035146	ENSG00000176371	ZSCAN2
Nfu_g_1_014605	CHD4A	Nfu_p_1_035148	Nfu_t_1_035148	Nfu_c_1_035148	ENSDARG00000063535	Nfu_p_1_035148	ENSG00000111642	CHD4
Nfu_g_1_014600	Nfu_g_1_014600	Nfu_p_1_035134	Nfu_t_1_035134	Nfu_c_1_035134	ENSDARG00000088352	Nfu_p_1_035134	ENSG00000180626	ZNF594
Nfu_g_1_014600	Nfu_g_1_014600	Nfu_p_1_035136	Nfu_t_1_035136	Nfu_c_1_035136	ENSDARG00000088352	Nfu_p_1_035136	ENSG00000167384	ZNF180
Nfu_g_1_014600	Nfu_g_1_014600	Nfu_p_1_035135	Nfu_t_1_035135	Nfu_c_1_035135	ENSDARG00000088352	Nfu_p_1_035135	ENSG00000167384	ZNF180
Nfu_g_1_014600	Nfu_g_1_014600	Nfu_p_1_035137	Nfu_t_1_035137	Nfu_c_1_035137	ENSDARG00000088352	Nfu_p_1_035137	ENSG00000167384	ZNF180
Nfu_g_1_025187	Nfu_g_1_025187	Nfu_p_1_058192	Nfu_t_1_058192	Nfu_c_1_058192	NA	Nfu_p_1_058192	ENSG00000167384	ZNF180
Nfu_g_1_016983	Nfu_g_1_016983	Nfu_p_1_040567	Nfu_t_1_040567	Nfu_c_1_040567	ENSDARG00000086829	Nfu_p_1_040567	ENSG00000180626	ZNF594
Nfu_g_1_016989	Nfu_g_1_016989	Nfu_p_1_040577	Nfu_t_1_040577	Nfu_c_1_040577	ENSDARG00000087562	Nfu_p_1_040577	ENSG00000167384	ZNF180
Nfu_g_1_016984	Nfu_g_1_016984	Nfu_p_1_040568	Nfu_t_1_040568	Nfu_c_1_040568	ENSDARG00000087442	Nfu_p_1_040568	ENSG00000180626	ZNF594
Nfu_g_1_019972	ZBTB11	Nfu_p_1_047664	Nfu_t_1_047664	Nfu_c_1_047664	ENSDARG00000017886	Nfu_p_1_047664	ENSG00000066422	ZBTB11
Nfu_g_1_019972	ZBTB11	Nfu_p_1_047662	Nfu_t_1_047662	Nfu_c_1_047662	ENSDARG00000017886	Nfu_p_1_047662	ENSG00000066422	ZBTB11
Nfu_g_1_019972	ZBTB11	Nfu_p_1_047663	Nfu_t_1_047663	Nfu_c_1_047663	ENSDARG00000017886	Nfu_p_1_047663	ENSG00000066422	ZBTB11
Nfu_g_1_019970	TP63	Nfu_p_1_047654	Nfu_t_1_047654	Nfu_c_1_047654	ENSDARG00000044356	Nfu_p_1_047654	ENSG00000073282	TP63
Nfu_g_1_019970	TP63	Nfu_p_1_047657	Nfu_t_1_047657	Nfu_c_1_047657	ENSDARG00000044356	Nfu_p_1_047657	ENSG00000073282	TP63
Nfu_g_1_019970	TP63	Nfu_p_1_047658	Nfu_t_1_047658	Nfu_c_1_047658	ENSDARG00000044356	Nfu_p_1_047658	ENSG00000073282	TP63
Nfu_g_1_019970	TP63	Nfu_p_1_047660	Nfu_t_1_047660	Nfu_c_1_047660	ENSDARG00000044356	Nfu_p_1_047660	ENSG00000073282	TP63
Nfu_g_1_019970	TP63	Nfu_p_1_047645	Nfu_t_1_047645	Nfu_c_1_047645	ENSDARG00000044356	Nfu_p_1_047645	ENSG00000073282	TP63
Nfu_g_1_019970	TP63	Nfu_p_1_047656	Nfu_t_1_047656	Nfu_c_1_047656	ENSDARG00000044356	Nfu_p_1_047656	ENSG00000073282	TP63
Nfu_g_1_019970	TP63	Nfu_p_1_047647	Nfu_t_1_047647	Nfu_c_1_047647	ENSDARG00000044356	Nfu_p_1_047647	ENSG00000073282	TP63
Nfu_g_1_019970	TP63	Nfu_p_1_047650	Nfu_t_1_047650	Nfu_c_1_047650	ENSDARG00000044356	Nfu_p_1_047650	ENSG00000073282	TP63
Nfu_g_1_019970	TP63	Nfu_p_1_047651	Nfu_t_1_047651	Nfu_c_1_047651	ENSDARG00000044356	Nfu_p_1_047651	ENSG00000073282	TP63
Nfu_g_1_019970	TP63	Nfu_p_1_047653	Nfu_t_1_047653	Nfu_c_1_047653	ENSDARG00000044356	Nfu_p_1_047653	ENSG00000073282	TP63
Nfu_g_1_019970	TP63	Nfu_p_1_047646	Nfu_t_1_047646	Nfu_c_1_047646	ENSDARG00000044356	Nfu_p_1_047646	ENSG00000073282	TP63
Nfu_g_1_019970	TP63	Nfu_p_1_047648	Nfu_t_1_047648	Nfu_c_1_047648	ENSDARG00000044356	Nfu_p_1_047648	ENSG00000073282	TP63
Nfu_g_1_019970	TP63	Nfu_p_1_047649	Nfu_t_1_047649	Nfu_c_1_047649	ENSDARG00000044356	Nfu_p_1_047649	ENSG00000073282	TP63
Nfu_g_1_019970	TP63	Nfu_p_1_047655	Nfu_t_1_047655	Nfu_c_1_047655	ENSDARG00000044356	Nfu_p_1_047655	ENSG00000073282	TP63
Nfu_g_1_019970	TP63	Nfu_p_1_047643	Nfu_t_1_047643	Nfu_c_1_047643	ENSDARG00000044356	Nfu_p_1_047643	ENSG00000073282	TP63
Nfu_g_1_019970	TP63	Nfu_p_1_047659	Nfu_t_1_047659	Nfu_c_1_047659	ENSDARG00000044356	Nfu_p_1_047659	ENSG00000073282	TP63
Nfu_g_1_019970	TP63	Nfu_p_1_047652	Nfu_t_1_047652	Nfu_c_1_047652	ENSDARG00000044356	Nfu_p_1_047652	ENSG00000073282	TP63
Nfu_g_1_019970	TP63	Nfu_p_1_047644	Nfu_t_1_047644	Nfu_c_1_047644	ENSDARG00000044356	Nfu_p_1_047644	ENSG00000073282	TP63
Nfu_g_1_019971	TPRG1	Nfu_p_1_047661	Nfu_t_1_047661	Nfu_c_1_047661	ENSDARG00000056026	Nfu_p_1_047661	ENSG00000188001	TPRG1
Nfu_g_1_000015	GTDC1	Nfu_p_1_000046	Nfu_t_1_000046	Nfu_c_1_000046	ENSDARG00000020642	Nfu_p_1_000046	ENSG00000121964	GTDC1
Nfu_g_1_000015	GTDC1	Nfu_p_1_000049	Nfu_t_1_000049	Nfu_c_1_000049	ENSDARG00000020642	Nfu_p_1_000049	ENSG00000121964	GTDC1
Nfu_g_1_000015	GTDC1	Nfu_p_1_000044	Nfu_t_1_000044	Nfu_c_1_000044	ENSDARG00000020642	Nfu_p_1_000044	ENSG00000121964	GTDC1
Nfu_g_1_000015	GTDC1	Nfu_p_1_000045	Nfu_t_1_000045	Nfu_c_1_000045	ENSDARG00000020642	Nfu_p_1_000045	ENSG00000121964	GTDC1
Nfu_g_1_000015	GTDC1	Nfu_p_1_000047	Nfu_t_1_000047	Nfu_c_1_000047	ENSDARG00000020642	Nfu_p_1_000047	ENSG00000121964	GTDC1
Nfu_g_1_000015	GTDC1	Nfu_p_1_000048	Nfu_t_1_000048	Nfu_c_1_000048	ENSDARG00000020642	Nfu_p_1_000048	ENSG00000121964	GTDC1
Nfu_g_1_000012	GRINA	Nfu_p_1_000038	Nfu_t_1_000038	Nfu_c_1_000038	ENSDARG00000092332	Nfu_p_1_000038	ENSG00000178719	GRINA
Nfu_g_1_000014	SPATC1L	Nfu_p_1_000043	Nfu_t_1_000043	Nfu_c_1_000043		Nfu_p_1_000043	ENSG00000186583	SPATC1
Nfu_g_1_000013	MALSU1	Nfu_p_1_000039	Nfu_t_1_000039	Nfu_c_1_000039	ENSDARG00000091079	Nfu_p_1_000039	ENSG00000156928	MALSU1
Nfu_g_1_000013	MALSU1	Nfu_p_1_000041	Nfu_t_1_000041	Nfu_c_1_000041	ENSDARG00000091079	Nfu_p_1_000041	ENSG00000156928	MALSU1
Nfu_g_1_000013	MALSU1	Nfu_p_1_000042	Nfu_t_1_000042	Nfu_c_1_000042	ENSDARG00000091079	Nfu_p_1_000042	ENSG00000156928	MALSU1
Nfu_g_1_000013	MALSU1	Nfu_p_1_000040	Nfu_t_1_000040	Nfu_c_1_000040	ENSDARG00000091079	Nfu_p_1_000040	ENSG00000156928	MALSU1
Nfu_g_1_010860	PSMA1	Nfu_p_1_026249	Nfu_t_1_026249	Nfu_c_1_026249	ENSDARG00000074076	Nfu_p_1_026249	ENSG00000256206	RP11-140L24.4
Nfu_g_1_010860	PSMA1	Nfu_p_1_026250	Nfu_t_1_026250	Nfu_c_1_026250	ENSDARG00000074076	Nfu_p_1_026250	ENSG00000256206	RP11-140L24.4
Nfu_g_1_010860	PSMA1	Nfu_p_1_026251	Nfu_t_1_026251	Nfu_c_1_026251	ENSDARG00000074076	Nfu_p_1_026251	ENSG00000256206	RP11-140L24.4
Nfu_g_1_010859	RIC3 (1 OF 2)	Nfu_p_1_026248	Nfu_t_1_026248	Nfu_c_1_026248	ENSDARG00000077459	Nfu_p_1_026248	ENSG00000166405	RIC3
Nfu_g_1_010859	RIC3 (1 OF 2)	Nfu_p_1_026247	Nfu_t_1_026247	Nfu_c_1_026247	ENSDARG00000077459	Nfu_p_1_026247	ENSG00000166405	RIC3
Nfu_g_1_009919	IGSF11	Nfu_p_1_024162	Nfu_t_1_024162	Nfu_c_1_024162	ENSDARG00000017217	Nfu_p_1_024162	ENSG00000144847	IGSF11
Nfu_g_1_006070	KDM4A (2 OF 2)	Nfu_p_1_014687	Nfu_t_1_014687	Nfu_c_1_014687	ENSDARG00000019103	Nfu_p_1_014687	ENSG00000066135	KDM4A
Nfu_g_1_006070	KDM4A (2 OF 2)	Nfu_p_1_014685	Nfu_t_1_014685	Nfu_c_1_014685	ENSDARG00000019103	Nfu_p_1_014685	ENSG00000066135	KDM4A
Nfu_g_1_006070	KDM4A (2 OF 2)	Nfu_p_1_014684	Nfu_t_1_014684	Nfu_c_1_014684	ENSDARG00000019103	Nfu_p_1_014684	ENSG00000066135	KDM4A
Nfu_g_1_006070	KDM4A (2 OF 2)	Nfu_p_1_014682	Nfu_t_1_014682	Nfu_c_1_014682	ENSDARG00000019103	Nfu_p_1_014682	ENSG00000066135	KDM4A
Nfu_g_1_006070	KDM4A (2 OF 2)	Nfu_p_1_014683	Nfu_t_1_014683	Nfu_c_1_014683	ENSDARG00000019103	Nfu_p_1_014683	ENSG00000066135	KDM4A
Nfu_g_1_006070	KDM4A (2 OF 2)	Nfu_p_1_014686	Nfu_t_1_014686	Nfu_c_1_014686	ENSDARG00000019103	Nfu_p_1_014686	ENSG00000066135	KDM4A
Nfu_g_1_006068	ABHD8	Nfu_p_1_014675	Nfu_t_1_014675	Nfu_c_1_014675	ENSDARG00000079719	Nfu_p_1_014675	ENSG00000127220	ABHD8
Nfu_g_1_006068	ABHD8	Nfu_p_1_014676	Nfu_t_1_014676	Nfu_c_1_014676	ENSDARG00000079719	Nfu_p_1_014676	ENSG00000127220	ABHD8
Nfu_g_1_006068	ABHD8	Nfu_p_1_014673	Nfu_t_1_014673	Nfu_c_1_014673	ENSDARG00000079719	Nfu_p_1_014673	ENSG00000127220	ABHD8
Nfu_g_1_006068	ABHD8	Nfu_p_1_014674	Nfu_t_1_014674	Nfu_c_1_014674	ENSDARG00000079719	Nfu_p_1_014674	ENSG00000127220	ABHD8
Nfu_g_1_025789	MRPL34	Nfu_p_1_058797	Nfu_t_1_058797	Nfu_c_1_058797	NA	Nfu_p_1_058797	ENSG00000130312	MRPL34
Nfu_g_1_006069	ANO8A	Nfu_p_1_014680	Nfu_t_1_014680	Nfu_c_1_014680	ENSDARG00000076265	Nfu_p_1_014680	ENSG00000074855	ANO8
Nfu_g_1_006069	ANO8A	Nfu_p_1_014679	Nfu_t_1_014679	Nfu_c_1_014679	ENSDARG00000076265	Nfu_p_1_014679	ENSG00000074855	ANO8
Nfu_g_1_006069	ANO8A	Nfu_p_1_014677	Nfu_t_1_014677	Nfu_c_1_014677	ENSDARG00000076265	Nfu_p_1_014677	ENSG00000074855	ANO8
Nfu_g_1_006069	ANO8A	Nfu_p_1_014681	Nfu_t_1_014681	Nfu_c_1_014681	ENSDARG00000076265	Nfu_p_1_014681	ENSG00000074855	ANO8
Nfu_g_1_006069	ANO8A	Nfu_p_1_014678	Nfu_t_1_014678	Nfu_c_1_014678	ENSDARG00000076265	Nfu_p_1_014678	ENSG00000074855	ANO8
Nfu_g_1_014308	KCNQ5B	Nfu_p_1_034488	Nfu_t_1_034488	Nfu_c_1_034488	ENSDARG00000069953	Nfu_p_1_034488	ENSG00000185760	KCNQ5
Nfu_g_1_012183	TMEM222B	Nfu_p_1_029512	Nfu_t_1_029512	Nfu_c_1_029512	ENSDARG00000074503	Nfu_p_1_029512	ENSG00000186501	TMEM222
Nfu_g_1_012180	ARID1A (1 OF 2)	Nfu_p_1_029508	Nfu_t_1_029508	Nfu_c_1_029508	ENSDARG00000060073	Nfu_p_1_029508	ENSG00000117713	ARID1A
Nfu_g_1_012180	ARID1A (1 OF 2)	Nfu_p_1_029507	Nfu_t_1_029507	Nfu_c_1_029507	ENSDARG00000060073	Nfu_p_1_029507	ENSG00000117713	ARID1A
Nfu_g_1_012180	ARID1A (1 OF 2)	Nfu_p_1_029509	Nfu_t_1_029509	Nfu_c_1_029509	ENSDARG00000060073	Nfu_p_1_029509	ENSG00000117713	ARID1A
Nfu_g_1_022332	PDLIM7	Nfu_p_1_053484	Nfu_t_1_053484	Nfu_c_1_053484	ENSDARG00000030638	Nfu_p_1_053484	ENSG00000196923	PDLIM7
Nfu_g_1_022331	UNC5A	Nfu_p_1_053483	Nfu_t_1_053483	Nfu_c_1_053483	ENSDARG00000074543	Nfu_p_1_053483	ENSG00000113763	UNC5A
Nfu_g_1_022331	UNC5A	Nfu_p_1_053481	Nfu_t_1_053481	Nfu_c_1_053481	ENSDARG00000074543	Nfu_p_1_053481	ENSG00000113763	UNC5A
Nfu_g_1_022331	UNC5A	Nfu_p_1_053482	Nfu_t_1_053482	Nfu_c_1_053482	ENSDARG00000074543	Nfu_p_1_053482	ENSG00000113763	UNC5A
Nfu_g_1_011173	Nfu_g_1_011173	Nfu_p_1_026953	Nfu_t_1_026953	Nfu_c_1_026953	ENSDARG00000009689	Nfu_p_1_026953	ENSG00000100592	DAAM1
Nfu_g_1_011173	Nfu_g_1_011173	Nfu_p_1_026956	Nfu_t_1_026956	Nfu_c_1_026956	ENSDARG00000009689	Nfu_p_1_026956	ENSG00000100592	DAAM1
Nfu_g_1_011173	Nfu_g_1_011173	Nfu_p_1_026954	Nfu_t_1_026954	Nfu_c_1_026954	ENSDARG00000009689	Nfu_p_1_026954	ENSG00000100592	DAAM1
Nfu_g_1_011173	Nfu_g_1_011173	Nfu_p_1_026955	Nfu_t_1_026955	Nfu_c_1_026955	ENSDARG00000009689	Nfu_p_1_026955	ENSG00000100592	DAAM1
Nfu_g_1_011173	Nfu_g_1_011173	Nfu_p_1_026957	Nfu_t_1_026957	Nfu_c_1_026957	ENSDARG00000009689	Nfu_p_1_026957	ENSG00000100592	DAAM1
Nfu_g_1_011174	CX52.7	Nfu_p_1_026958	Nfu_t_1_026958	Nfu_c_1_026958	ENSDARG00000057792	Nfu_p_1_026958	ENSG00000135355	GJA10
Nfu_g_1_011175	GABRR2A	Nfu_p_1_026959	Nfu_t_1_026959	Nfu_c_1_026959	ENSDARG00000052982	Nfu_p_1_026959	ENSG00000111886	GABRR2
Nfu_g_1_011175	GABRR2A	Nfu_p_1_026960	Nfu_t_1_026960	Nfu_c_1_026960	ENSDARG00000052982	Nfu_p_1_026960	ENSG00000111886	GABRR2
Nfu_g_1_023545	CITED4A	Nfu_p_1_056507	Nfu_t_1_056507	Nfu_c_1_056507	ENSDARG00000028514	Nfu_p_1_056507	ENSG00000179862	CITED4
Nfu_g_1_015695	IPMKB	Nfu_p_1_037677	Nfu_t_1_037677	Nfu_c_1_037677	ENSDARG00000029291	Nfu_p_1_037677	ENSG00000151151	IPMK
Nfu_g_1_015693	RYR2	Nfu_p_1_037675	Nfu_t_1_037675	Nfu_c_1_037675	ENSDARG00000011422	Nfu_p_1_037675	ENSG00000198626	RYR2
Nfu_g_1_015693	RYR2	Nfu_p_1_037674	Nfu_t_1_037674	Nfu_c_1_037674	ENSDARG00000011422	Nfu_p_1_037674	ENSG00000198626	RYR2
Nfu_g_1_014785	P2RX7	Nfu_p_1_035586	Nfu_t_1_035586	Nfu_c_1_035586	ENSDARG00000076264	Nfu_p_1_035586	ENSG00000089041	P2RX7
Nfu_g_1_002119	Nfu_g_1_002119	Nfu_p_1_005353	Nfu_t_1_005353	Nfu_c_1_005353	ENSDARG00000090840	Nfu_p_1_005353	ENSG00000180626	ZNF594
Nfu_g_1_002119	Nfu_g_1_002119	Nfu_p_1_005352	Nfu_t_1_005352	Nfu_c_1_005352	ENSDARG00000090840	Nfu_p_1_005352	ENSG00000180626	ZNF594
Nfu_g_1_026012	Nfu_g_1_026012	Nfu_p_1_059023	Nfu_t_1_059023	Nfu_c_1_059023	NA	Nfu_p_1_059023	ENSG00000180626	ZNF594
Nfu_g_1_004943	ZDHHC9	Nfu_p_1_011999	Nfu_t_1_011999	Nfu_c_1_011999	ENSDARG00000060515	Nfu_p_1_011999	ENSG00000188706	ZDHHC9
Nfu_g_1_014818	E2F1	Nfu_p_1_035674	Nfu_t_1_035674	Nfu_c_1_035674	ENSDARG00000079233	Nfu_p_1_035674	ENSG00000007968	E2F2
Nfu_g_1_014821	SRFBP1	Nfu_p_1_035681	Nfu_t_1_035681	Nfu_c_1_035681	ENSDARG00000075323	Nfu_p_1_035681	ENSG00000151304	SRFBP1
Nfu_g_1_014816	TMEM57A	Nfu_p_1_035667	Nfu_t_1_035667	Nfu_c_1_035667	ENSDARG00000005625	Nfu_p_1_035667	ENSG00000204178	TMEM57
Nfu_g_1_014816	TMEM57A	Nfu_p_1_035669	Nfu_t_1_035669	Nfu_c_1_035669	ENSDARG00000005625	Nfu_p_1_035669	ENSG00000204178	TMEM57
Nfu_g_1_014816	TMEM57A	Nfu_p_1_035671	Nfu_t_1_035671	Nfu_c_1_035671	ENSDARG00000005625	Nfu_p_1_035671	ENSG00000204178	TMEM57
Nfu_g_1_014816	TMEM57A	Nfu_p_1_035670	Nfu_t_1_035670	Nfu_c_1_035670	ENSDARG00000005625	Nfu_p_1_035670	ENSG00000204178	TMEM57
Nfu_g_1_014816	TMEM57A	Nfu_p_1_035672	Nfu_t_1_035672	Nfu_c_1_035672	ENSDARG00000005625	Nfu_p_1_035672	ENSG00000204178	TMEM57
Nfu_g_1_014816	TMEM57A	Nfu_p_1_035668	Nfu_t_1_035668	Nfu_c_1_035668	ENSDARG00000005625	Nfu_p_1_035668	ENSG00000204178	TMEM57
Nfu_g_1_014820	LDLRAP1A	Nfu_p_1_035678	Nfu_t_1_035678	Nfu_c_1_035678	ENSDARG00000004311	Nfu_p_1_035678	ENSG00000157978	LDLRAP1
Nfu_g_1_014820	LDLRAP1A	Nfu_p_1_035676	Nfu_t_1_035676	Nfu_c_1_035676	ENSDARG00000004311	Nfu_p_1_035676	ENSG00000157978	LDLRAP1
Nfu_g_1_014820	LDLRAP1A	Nfu_p_1_035680	Nfu_t_1_035680	Nfu_c_1_035680	ENSDARG00000004311	Nfu_p_1_035680	ENSG00000157978	LDLRAP1
Nfu_g_1_014820	LDLRAP1A	Nfu_p_1_035679	Nfu_t_1_035679	Nfu_c_1_035679	ENSDARG00000004311	Nfu_p_1_035679	ENSG00000157978	LDLRAP1
Nfu_g_1_014820	LDLRAP1A	Nfu_p_1_035677	Nfu_t_1_035677	Nfu_c_1_035677	ENSDARG00000004311	Nfu_p_1_035677	ENSG00000157978	LDLRAP1
Nfu_g_1_014822	FNDC5B	Nfu_p_1_035682	Nfu_t_1_035682	Nfu_c_1_035682	ENSDARG00000035895	Nfu_p_1_035682	ENSG00000160097	FNDC5
Nfu_g_1_014817	ZGC:113436	Nfu_p_1_035673	Nfu_t_1_035673	Nfu_c_1_035673	ENSDARG00000056204	Nfu_p_1_035673	ENSG00000145723	GIN1
Nfu_g_1_014927	Nfu_g_1_014927	Nfu_p_1_035934	Nfu_t_1_035934	Nfu_c_1_035934	ENSDARG00000033660	Nfu_p_1_035934	ENSG00000095794	CREM
Nfu_g_1_014927	Nfu_g_1_014927	Nfu_p_1_035933	Nfu_t_1_035933	Nfu_c_1_035933	ENSDARG00000033660	Nfu_p_1_035933	ENSG00000095794	CREM
Nfu_g_1_014924	CUL2	Nfu_p_1_035930	Nfu_t_1_035930	Nfu_c_1_035930	ENSDARG00000013965	Nfu_p_1_035930	ENSG00000108094	CUL2
Nfu_g_1_024642	CABZ01071446.1	Nfu_p_1_057623	Nfu_t_1_057623	Nfu_c_1_057623	NA	Nfu_p_1_057623	ENSG00000148498	PARD3
Nfu_g_1_016476	LEPRE1	Nfu_p_1_039478	Nfu_t_1_039478	Nfu_c_1_039478	ENSDARG00000071212	Nfu_p_1_039478	ENSG00000117385	P3H1
Nfu_g_1_016477	AP5B1	Nfu_p_1_039480	Nfu_t_1_039480	Nfu_c_1_039480	ENSDARG00000078805	Nfu_p_1_039480	ENSG00000254470	AP5B1
Nfu_g_1_016477	AP5B1	Nfu_p_1_039481	Nfu_t_1_039481	Nfu_c_1_039481	ENSDARG00000078805	Nfu_p_1_039481	ENSG00000254470	AP5B1
Nfu_g_1_016477	AP5B1	Nfu_p_1_039484	Nfu_t_1_039484	Nfu_c_1_039484	ENSDARG00000078805	Nfu_p_1_039484	ENSG00000254470	AP5B1
Nfu_g_1_016477	AP5B1	Nfu_p_1_039482	Nfu_t_1_039482	Nfu_c_1_039482	ENSDARG00000078805	Nfu_p_1_039482	ENSG00000254470	AP5B1
Nfu_g_1_016477	AP5B1	Nfu_p_1_039483	Nfu_t_1_039483	Nfu_c_1_039483	ENSDARG00000078805	Nfu_p_1_039483	ENSG00000254470	AP5B1
Nfu_g_1_016477	AP5B1	Nfu_p_1_039479	Nfu_t_1_039479	Nfu_c_1_039479	ENSDARG00000078805	Nfu_p_1_039479	ENSG00000254470	AP5B1
Nfu_g_1_016477	AP5B1	Nfu_p_1_039485	Nfu_t_1_039485	Nfu_c_1_039485	ENSDARG00000078805	Nfu_p_1_039485	ENSG00000254470	AP5B1
Nfu_g_1_016478	WDR65	Nfu_p_1_039487	Nfu_t_1_039487	Nfu_c_1_039487	ENSDARG00000058090	Nfu_p_1_039487	ENSG00000243710	CFAP57
Nfu_g_1_016478	WDR65	Nfu_p_1_039486	Nfu_t_1_039486	Nfu_c_1_039486	ENSDARG00000058090	Nfu_p_1_039486	ENSG00000243710	CFAP57
Nfu_g_1_016475	ACAD9	Nfu_p_1_039477	Nfu_t_1_039477	Nfu_c_1_039477	ENSDARG00000055620	Nfu_p_1_039477	ENSG00000177646	ACAD9
Nfu_g_1_016474	PTPDC1	Nfu_p_1_039475	Nfu_t_1_039475	Nfu_c_1_039475	ENSDARG00000061656	Nfu_p_1_039475	ENSG00000158079	PTPDC1
Nfu_g_1_016474	PTPDC1	Nfu_p_1_039476	Nfu_t_1_039476	Nfu_c_1_039476	ENSDARG00000061656	Nfu_p_1_039476	ENSG00000158079	PTPDC1
Nfu_g_1_006072	IL1RAPL2	Nfu_p_1_014689	Nfu_t_1_014689	Nfu_c_1_014689	ENSDARG00000037553	Nfu_p_1_014689	ENSG00000189108	IL1RAPL2
Nfu_g_1_003092	PCGF5	Nfu_p_1_007705	Nfu_t_1_007705	Nfu_c_1_007705	ENSDARG00000071007	Nfu_p_1_007705	ENSG00000180628	PCGF5
Nfu_g_1_003092	PCGF5	Nfu_p_1_007704	Nfu_t_1_007704	Nfu_c_1_007704	ENSDARG00000071007	Nfu_p_1_007704	ENSG00000180628	PCGF5
Nfu_g_1_003092	PCGF5	Nfu_p_1_007706	Nfu_t_1_007706	Nfu_c_1_007706	ENSDARG00000071007	Nfu_p_1_007706	ENSG00000180628	PCGF5
Nfu_g_1_003093	HECTD2	Nfu_p_1_007707	Nfu_t_1_007707	Nfu_c_1_007707	ENSDARG00000061194	Nfu_p_1_007707	ENSG00000165338	HECTD2
Nfu_g_1_009841	NRIP2	Nfu_p_1_023990	Nfu_t_1_023990	Nfu_c_1_023990	ENSDARG00000079985	Nfu_p_1_023990	ENSG00000053702	NRIP2
Nfu_g_1_017996	STAT5.2	Nfu_p_1_043082	Nfu_t_1_043082	Nfu_c_1_043082	ENSDARG00000019392	Nfu_p_1_043082	ENSG00000173757	STAT5B
Nfu_g_1_017997	NAGLU	Nfu_p_1_043083	Nfu_t_1_043083	Nfu_c_1_043083	ENSDARG00000030156	Nfu_p_1_043083	ENSG00000108784	NAGLU
Nfu_g_1_017995	METTL9	Nfu_p_1_043079	Nfu_t_1_043079	Nfu_c_1_043079	ENSDARG00000060001	Nfu_p_1_043079	ENSG00000197006	METTL9
Nfu_g_1_017995	METTL9	Nfu_p_1_043080	Nfu_t_1_043080	Nfu_c_1_043080	ENSDARG00000060001	Nfu_p_1_043080	ENSG00000197006	METTL9
Nfu_g_1_017995	METTL9	Nfu_p_1_043081	Nfu_t_1_043081	Nfu_c_1_043081	ENSDARG00000060001	Nfu_p_1_043081	ENSG00000197006	METTL9
Nfu_g_1_000133	BNC1	Nfu_p_1_000309	Nfu_t_1_000309	Nfu_c_1_000309	ENSDARG00000074397	Nfu_p_1_000309	ENSG00000169594	BNC1
Nfu_g_1_000133	BNC1	Nfu_p_1_000310	Nfu_t_1_000310	Nfu_c_1_000310	ENSDARG00000074397	Nfu_p_1_000310	ENSG00000169594	BNC1
Nfu_g_1_000133	BNC1	Nfu_p_1_000313	Nfu_t_1_000313	Nfu_c_1_000313	ENSDARG00000074397	Nfu_p_1_000313	ENSG00000169594	BNC1
Nfu_g_1_000133	BNC1	Nfu_p_1_000312	Nfu_t_1_000312	Nfu_c_1_000312	ENSDARG00000074397	Nfu_p_1_000312	ENSG00000169594	BNC1
Nfu_g_1_000133	BNC1	Nfu_p_1_000311	Nfu_t_1_000311	Nfu_c_1_000311	ENSDARG00000074397	Nfu_p_1_000311	ENSG00000169594	BNC1
Nfu_g_1_000133	BNC1	Nfu_p_1_000314	Nfu_t_1_000314	Nfu_c_1_000314	ENSDARG00000074397	Nfu_p_1_000314	ENSG00000169594	BNC1
Nfu_g_1_000132	PDCD7	Nfu_p_1_000307	Nfu_t_1_000307	Nfu_c_1_000307	ENSDARG00000038976	Nfu_p_1_000307	ENSG00000090470	PDCD7
Nfu_g_1_000132	PDCD7	Nfu_p_1_000308	Nfu_t_1_000308	Nfu_c_1_000308	ENSDARG00000038976	Nfu_p_1_000308	ENSG00000090470	PDCD7
Nfu_g_1_016897	EFNA5A	Nfu_p_1_040380	Nfu_t_1_040380	Nfu_c_1_040380	ENSDARG00000089790	Nfu_p_1_040380	ENSG00000184349	EFNA5
Nfu_g_1_016896	CPZ (2 OF 2)	Nfu_p_1_040377	Nfu_t_1_040377	Nfu_c_1_040377	ENSDARG00000075521	Nfu_p_1_040377	ENSG00000109625	CPZ
Nfu_g_1_016896	CPZ (2 OF 2)	Nfu_p_1_040375	Nfu_t_1_040375	Nfu_c_1_040375	ENSDARG00000075521	Nfu_p_1_040375	ENSG00000109625	CPZ
Nfu_g_1_016896	CPZ (2 OF 2)	Nfu_p_1_040376	Nfu_t_1_040376	Nfu_c_1_040376	ENSDARG00000075521	Nfu_p_1_040376	ENSG00000109625	CPZ
Nfu_g_1_016896	CPZ (2 OF 2)	Nfu_p_1_040378	Nfu_t_1_040378	Nfu_c_1_040378	ENSDARG00000075521	Nfu_p_1_040378	ENSG00000109625	CPZ
Nfu_g_1_016896	CPZ (2 OF 2)	Nfu_p_1_040379	Nfu_t_1_040379	Nfu_c_1_040379	ENSDARG00000075521	Nfu_p_1_040379	ENSG00000109625	CPZ
Nfu_g_1_016895	GPR78 (1 OF 2)	Nfu_p_1_040374	Nfu_t_1_040374	Nfu_c_1_040374	ENSDARG00000077645	Nfu_p_1_040374	ENSG00000155269	GPR78
Nfu_g_1_020678	VRK2	Nfu_p_1_049527	Nfu_t_1_049527	Nfu_c_1_049527	ENSDARG00000021547	Nfu_p_1_049527	ENSG00000028116	VRK2
Nfu_g_1_020678	VRK2	Nfu_p_1_049524	Nfu_t_1_049524	Nfu_c_1_049524	ENSDARG00000021547	Nfu_p_1_049524	ENSG00000028116	VRK2
Nfu_g_1_020678	VRK2	Nfu_p_1_049525	Nfu_t_1_049525	Nfu_c_1_049525	ENSDARG00000021547	Nfu_p_1_049525	ENSG00000028116	VRK2
Nfu_g_1_020678	VRK2	Nfu_p_1_049526	Nfu_t_1_049526	Nfu_c_1_049526	ENSDARG00000021547	Nfu_p_1_049526	ENSG00000028116	VRK2
Nfu_g_1_020679	FANCL	Nfu_p_1_049528	Nfu_t_1_049528	Nfu_c_1_049528	ENSDARG00000007885	Nfu_p_1_049528	ENSG00000115392	FANCL
Nfu_g_1_020677	FANCL	Nfu_p_1_049523	Nfu_t_1_049523	Nfu_c_1_049523	ENSDARG00000007885	Nfu_p_1_049523	ENSG00000115392	FANCL
Nfu_g_1_016924	LRRC4.2	Nfu_p_1_040423	Nfu_t_1_040423	Nfu_c_1_040423	ENSDARG00000003020	Nfu_p_1_040423	ENSG00000128594	LRRC4
Nfu_g_1_016976	NFIXB	Nfu_p_1_040549	Nfu_t_1_040549	Nfu_c_1_040549	ENSDARG00000061836	Nfu_p_1_040549	ENSG00000162599	NFIA
Nfu_g_1_016976	NFIXB	Nfu_p_1_040548	Nfu_t_1_040548	Nfu_c_1_040548	ENSDARG00000061836	Nfu_p_1_040548	ENSG00000008441	NFIX
Nfu_g_1_016976	NFIXB	Nfu_p_1_040546	Nfu_t_1_040546	Nfu_c_1_040546	ENSDARG00000061836	Nfu_p_1_040546	ENSG00000008441	NFIX
Nfu_g_1_016976	NFIXB	Nfu_p_1_040547	Nfu_t_1_040547	Nfu_c_1_040547	ENSDARG00000061836	Nfu_p_1_040547	ENSG00000008441	NFIX
Nfu_g_1_017952	OLA.9287	Nfu_p_1_042992	Nfu_t_1_042992	Nfu_c_1_042992	ENSDARG00000076839	Nfu_p_1_042992	ENSG00000137699	TRIM29
Nfu_g_1_017953	NUDT8	Nfu_p_1_042993	Nfu_t_1_042993	Nfu_c_1_042993	ENSDARG00000007722	Nfu_p_1_042993	ENSG00000167799	NUDT8
Nfu_g_1_017953	NUDT8	Nfu_p_1_042997	Nfu_t_1_042997	Nfu_c_1_042997	ENSDARG00000007722	Nfu_p_1_042997	ENSG00000167799	NUDT8
Nfu_g_1_017953	NUDT8	Nfu_p_1_043000	Nfu_t_1_043000	Nfu_c_1_043000	ENSDARG00000007722	Nfu_p_1_043000	ENSG00000167799	NUDT8
Nfu_g_1_017953	NUDT8	Nfu_p_1_042996	Nfu_t_1_042996	Nfu_c_1_042996	ENSDARG00000007722	Nfu_p_1_042996	ENSG00000167799	NUDT8
Nfu_g_1_017953	NUDT8	Nfu_p_1_043001	Nfu_t_1_043001	Nfu_c_1_043001	ENSDARG00000007722	Nfu_p_1_043001	ENSG00000167799	NUDT8
Nfu_g_1_017953	NUDT8	Nfu_p_1_043003	Nfu_t_1_043003	Nfu_c_1_043003	ENSDARG00000007722	Nfu_p_1_043003	ENSG00000167799	NUDT8
Nfu_g_1_017953	NUDT8	Nfu_p_1_042994	Nfu_t_1_042994	Nfu_c_1_042994	ENSDARG00000007722	Nfu_p_1_042994	ENSG00000167799	NUDT8
Nfu_g_1_017953	NUDT8	Nfu_p_1_042998	Nfu_t_1_042998	Nfu_c_1_042998	ENSDARG00000007722	Nfu_p_1_042998	ENSG00000167799	NUDT8
Nfu_g_1_017953	NUDT8	Nfu_p_1_042995	Nfu_t_1_042995	Nfu_c_1_042995	ENSDARG00000007722	Nfu_p_1_042995	ENSG00000167799	NUDT8
Nfu_g_1_017953	NUDT8	Nfu_p_1_043005	Nfu_t_1_043005	Nfu_c_1_043005	ENSDARG00000007722	Nfu_p_1_043005	ENSG00000167799	NUDT8
Nfu_g_1_017953	NUDT8	Nfu_p_1_043006	Nfu_t_1_043006	Nfu_c_1_043006	ENSDARG00000007722	Nfu_p_1_043006	ENSG00000167799	NUDT8
Nfu_g_1_017953	NUDT8	Nfu_p_1_043002	Nfu_t_1_043002	Nfu_c_1_043002	ENSDARG00000007722	Nfu_p_1_043002	ENSG00000167799	NUDT8
Nfu_g_1_017953	NUDT8	Nfu_p_1_043004	Nfu_t_1_043004	Nfu_c_1_043004	ENSDARG00000007722	Nfu_p_1_043004	ENSG00000167799	NUDT8
Nfu_g_1_017953	NUDT8	Nfu_p_1_042999	Nfu_t_1_042999	Nfu_c_1_042999	ENSDARG00000007722	Nfu_p_1_042999	ENSG00000167799	NUDT8
Nfu_g_1_017951	MFRP	Nfu_p_1_042990	Nfu_t_1_042990	Nfu_c_1_042990	ENSDARG00000087814	Nfu_p_1_042990	ENSG00000235718	MFRP
Nfu_g_1_017951	MFRP	Nfu_p_1_042989	Nfu_t_1_042989	Nfu_c_1_042989	ENSDARG00000087814	Nfu_p_1_042989	ENSG00000235718	MFRP
Nfu_g_1_017951	MFRP	Nfu_p_1_042987	Nfu_t_1_042987	Nfu_c_1_042987	ENSDARG00000087814	Nfu_p_1_042987	ENSG00000235718	MFRP
Nfu_g_1_017951	MFRP	Nfu_p_1_042988	Nfu_t_1_042988	Nfu_c_1_042988	ENSDARG00000087814	Nfu_p_1_042988	ENSG00000235718	MFRP
Nfu_g_1_017951	MFRP	Nfu_p_1_042991	Nfu_t_1_042991	Nfu_c_1_042991	ENSDARG00000087814	Nfu_p_1_042991	ENSG00000235718	MFRP
Nfu_g_1_016685	ATP13A3	Nfu_p_1_039943	Nfu_t_1_039943	Nfu_c_1_039943	ENSDARG00000061890	Nfu_p_1_039943	ENSG00000133657	ATP13A3
Nfu_g_1_016685	ATP13A3	Nfu_p_1_039939	Nfu_t_1_039939	Nfu_c_1_039939	ENSDARG00000061890	Nfu_p_1_039939	ENSG00000133657	ATP13A3
Nfu_g_1_016685	ATP13A3	Nfu_p_1_039936	Nfu_t_1_039936	Nfu_c_1_039936	ENSDARG00000061890	Nfu_p_1_039936	ENSG00000133657	ATP13A3
Nfu_g_1_016685	ATP13A3	Nfu_p_1_039938	Nfu_t_1_039938	Nfu_c_1_039938	ENSDARG00000061890	Nfu_p_1_039938	ENSG00000133657	ATP13A3
Nfu_g_1_016685	ATP13A3	Nfu_p_1_039933	Nfu_t_1_039933	Nfu_c_1_039933	ENSDARG00000061890	Nfu_p_1_039933	ENSG00000133657	ATP13A3
Nfu_g_1_016685	ATP13A3	Nfu_p_1_039937	Nfu_t_1_039937	Nfu_c_1_039937	ENSDARG00000061890	Nfu_p_1_039937	ENSG00000133657	ATP13A3
Nfu_g_1_016685	ATP13A3	Nfu_p_1_039944	Nfu_t_1_039944	Nfu_c_1_039944	ENSDARG00000061890	Nfu_p_1_039944	ENSG00000133657	ATP13A3
Nfu_g_1_016685	ATP13A3	Nfu_p_1_039934	Nfu_t_1_039934	Nfu_c_1_039934	ENSDARG00000061890	Nfu_p_1_039934	ENSG00000133657	ATP13A3
Nfu_g_1_016685	ATP13A3	Nfu_p_1_039940	Nfu_t_1_039940	Nfu_c_1_039940	ENSDARG00000061890	Nfu_p_1_039940	ENSG00000133657	ATP13A3
Nfu_g_1_016685	ATP13A3	Nfu_p_1_039941	Nfu_t_1_039941	Nfu_c_1_039941	ENSDARG00000061890	Nfu_p_1_039941	ENSG00000133657	ATP13A3
Nfu_g_1_016685	ATP13A3	Nfu_p_1_039942	Nfu_t_1_039942	Nfu_c_1_039942	ENSDARG00000061890	Nfu_p_1_039942	ENSG00000133657	ATP13A3
Nfu_g_1_016685	ATP13A3	Nfu_p_1_039935	Nfu_t_1_039935	Nfu_c_1_039935	ENSDARG00000061890	Nfu_p_1_039935	ENSG00000133657	ATP13A3
Nfu_g_1_016686	NCL (2 OF 2)	Nfu_p_1_039947	Nfu_t_1_039947	Nfu_c_1_039947	ENSDARG00000002710	Nfu_p_1_039947	ENSG00000115053	NCL
Nfu_g_1_016686	NCL (2 OF 2)	Nfu_p_1_039945	Nfu_t_1_039945	Nfu_c_1_039945	ENSDARG00000002710	Nfu_p_1_039945	ENSG00000115053	NCL
Nfu_g_1_016686	NCL (2 OF 2)	Nfu_p_1_039946	Nfu_t_1_039946	Nfu_c_1_039946	ENSDARG00000002710	Nfu_p_1_039946	ENSG00000115053	NCL
Nfu_g_1_016683	GK5	Nfu_p_1_039928	Nfu_t_1_039928	Nfu_c_1_039928	ENSDARG00000062864	Nfu_p_1_039928	ENSG00000175066	GK5
Nfu_g_1_016684	ATP1B3A	Nfu_p_1_039929	Nfu_t_1_039929	Nfu_c_1_039929	ENSDARG00000042837	Nfu_p_1_039929	ENSG00000069849	ATP1B3
Nfu_g_1_016684	ATP1B3A	Nfu_p_1_039930	Nfu_t_1_039930	Nfu_c_1_039930	ENSDARG00000042837	Nfu_p_1_039930	ENSG00000069849	ATP1B3
Nfu_g_1_016684	ATP1B3A	Nfu_p_1_039932	Nfu_t_1_039932	Nfu_c_1_039932	ENSDARG00000042837	Nfu_p_1_039932	ENSG00000069849	ATP1B3
Nfu_g_1_016684	ATP1B3A	Nfu_p_1_039931	Nfu_t_1_039931	Nfu_c_1_039931	ENSDARG00000042837	Nfu_p_1_039931	ENSG00000069849	ATP1B3
Nfu_g_1_016662	ST3GAL3B	Nfu_p_1_039895	Nfu_t_1_039895	Nfu_c_1_039895	ENSDARG00000015252	Nfu_p_1_039895	ENSG00000126091	ST3GAL3
Nfu_g_1_016662	ST3GAL3B	Nfu_p_1_039893	Nfu_t_1_039893	Nfu_c_1_039893	ENSDARG00000015252	Nfu_p_1_039893	ENSG00000126091	ST3GAL3
Nfu_g_1_016662	ST3GAL3B	Nfu_p_1_039894	Nfu_t_1_039894	Nfu_c_1_039894	ENSDARG00000015252	Nfu_p_1_039894	ENSG00000126091	ST3GAL3
Nfu_g_1_016662	ST3GAL3B	Nfu_p_1_039891	Nfu_t_1_039891	Nfu_c_1_039891	ENSDARG00000015252	Nfu_p_1_039891	ENSG00000126091	ST3GAL3
Nfu_g_1_016662	ST3GAL3B	Nfu_p_1_039892	Nfu_t_1_039892	Nfu_c_1_039892	ENSDARG00000015252	Nfu_p_1_039892	ENSG00000126091	ST3GAL3
Nfu_g_1_003022	MAGI1B	Nfu_p_1_007550	Nfu_t_1_007550	Nfu_c_1_007550	ENSDARG00000003169	Nfu_p_1_007550	ENSG00000151276	MAGI1
Nfu_g_1_003020	ASIC2	Nfu_p_1_007547	Nfu_t_1_007547	Nfu_c_1_007547	ENSDARG00000006849	Nfu_p_1_007547	ENSG00000108684	ASIC2
Nfu_g_1_003021	MPP3 (1 OF 2)	Nfu_p_1_007548	Nfu_t_1_007548	Nfu_c_1_007548	ENSDARG00000015184	Nfu_p_1_007548	ENSG00000161647	MPP3
Nfu_g_1_003021	MPP3 (1 OF 2)	Nfu_p_1_007549	Nfu_t_1_007549	Nfu_c_1_007549	ENSDARG00000015184	Nfu_p_1_007549	ENSG00000161647	MPP3
Nfu_g_1_005545	PFDN1	Nfu_p_1_013405	Nfu_t_1_013405	Nfu_c_1_013405	ENSDARG00000014536	Nfu_p_1_013405	ENSG00000113068	PFDN1
Nfu_g_1_005545	PFDN1	Nfu_p_1_013406	Nfu_t_1_013406	Nfu_c_1_013406	ENSDARG00000014536	Nfu_p_1_013406	ENSG00000113068	PFDN1
Nfu_g_1_005546	TTC1	Nfu_p_1_013407	Nfu_t_1_013407	Nfu_c_1_013407	ENSDARG00000044567	Nfu_p_1_013407	ENSG00000113312	TTC1
Nfu_g_1_002200	PDZD2	Nfu_p_1_005531	Nfu_t_1_005531	Nfu_c_1_005531	ENSDARG00000059801	Nfu_p_1_005531	ENSG00000133401	PDZD2
Nfu_g_1_002206	DPF1	Nfu_p_1_005542	Nfu_t_1_005542	Nfu_c_1_005542	ENSDARG00000053548	Nfu_p_1_005542	ENSG00000011332	DPF1
Nfu_g_1_002204	SIDT2	Nfu_p_1_005536	Nfu_t_1_005536	Nfu_c_1_005536	ENSDARG00000045976	Nfu_p_1_005536	ENSG00000149577	SIDT2
Nfu_g_1_002204	SIDT2	Nfu_p_1_005535	Nfu_t_1_005535	Nfu_c_1_005535	ENSDARG00000045976	Nfu_p_1_005535	ENSG00000149577	SIDT2
Nfu_g_1_002205	CABZ01087562.1	Nfu_p_1_005537	Nfu_t_1_005537	Nfu_c_1_005537	ENSDARG00000054290	Nfu_p_1_005537	ENSG00000110274	CEP164
Nfu_g_1_002205	CABZ01087562.1	Nfu_p_1_005538	Nfu_t_1_005538	Nfu_c_1_005538	ENSDARG00000054290	Nfu_p_1_005538	ENSG00000110274	CEP164
Nfu_g_1_002205	CABZ01087562.1	Nfu_p_1_005540	Nfu_t_1_005540	Nfu_c_1_005540	ENSDARG00000054290	Nfu_p_1_005540	ENSG00000110274	CEP164
Nfu_g_1_002205	CABZ01087562.1	Nfu_p_1_005541	Nfu_t_1_005541	Nfu_c_1_005541	ENSDARG00000054290	Nfu_p_1_005541	ENSG00000110274	CEP164
Nfu_g_1_002205	CABZ01087562.1	Nfu_p_1_005539	Nfu_t_1_005539	Nfu_c_1_005539	ENSDARG00000054290	Nfu_p_1_005539	ENSG00000110274	CEP164
Nfu_g_1_012269	NRXN2 (1 OF 3)	Nfu_p_1_029707	Nfu_t_1_029707	Nfu_c_1_029707	ENSDARG00000061454	Nfu_p_1_029707	ENSG00000021645	NRXN3
Nfu_g_1_003436	CHRNA2	Nfu_p_1_008540	Nfu_t_1_008540	Nfu_c_1_008540	ENSDARG00000057025	Nfu_p_1_008540	ENSG00000120903	CHRNA2
Nfu_g_1_003438	PTK2BB	Nfu_p_1_008545	Nfu_t_1_008545	Nfu_c_1_008545	ENSDARG00000039577	Nfu_p_1_008545	ENSG00000120899	PTK2B
Nfu_g_1_003438	PTK2BB	Nfu_p_1_008544	Nfu_t_1_008544	Nfu_c_1_008544	ENSDARG00000039577	Nfu_p_1_008544	ENSG00000120899	PTK2B
Nfu_g_1_003438	PTK2BB	Nfu_p_1_008543	Nfu_t_1_008543	Nfu_c_1_008543	ENSDARG00000039577	Nfu_p_1_008543	ENSG00000120899	PTK2B
Nfu_g_1_003438	PTK2BB	Nfu_p_1_008542	Nfu_t_1_008542	Nfu_c_1_008542	ENSDARG00000039577	Nfu_p_1_008542	ENSG00000120899	PTK2B
Nfu_g_1_003438	PTK2BB	Nfu_p_1_008546	Nfu_t_1_008546	Nfu_c_1_008546	ENSDARG00000039577	Nfu_p_1_008546	ENSG00000120899	PTK2B
Nfu_g_1_003438	PTK2BB	Nfu_p_1_008547	Nfu_t_1_008547	Nfu_c_1_008547	ENSDARG00000039577	Nfu_p_1_008547	ENSG00000120899	PTK2B
Nfu_g_1_014545	LRRK1	Nfu_p_1_035015	Nfu_t_1_035015	Nfu_c_1_035015	ENSDARG00000007398	Nfu_p_1_035015	ENSG00000154237	LRRK1
Nfu_g_1_014544	LRRK1	Nfu_p_1_035013	Nfu_t_1_035013	Nfu_c_1_035013	ENSDARG00000007398	Nfu_p_1_035013	ENSG00000154237	LRRK1
Nfu_g_1_014544	LRRK1	Nfu_p_1_035014	Nfu_t_1_035014	Nfu_c_1_035014	ENSDARG00000007398	Nfu_p_1_035014	ENSG00000154237	LRRK1
Nfu_g_1_009790	CADPSA	Nfu_p_1_023839	Nfu_t_1_023839	Nfu_c_1_023839	ENSDARG00000043661	Nfu_p_1_023839	ENSG00000163618	CADPS
Nfu_g_1_009792	ITGAL	Nfu_p_1_023842	Nfu_t_1_023842	Nfu_c_1_023842	ENSDARG00000044670	Nfu_p_1_023842	ENSG00000005844	ITGAL
Nfu_g_1_009792	ITGAL	Nfu_p_1_023843	Nfu_t_1_023843	Nfu_c_1_023843	ENSDARG00000044670	Nfu_p_1_023843	ENSG00000005844	ITGAL
Nfu_g_1_009792	ITGAL	Nfu_p_1_023844	Nfu_t_1_023844	Nfu_c_1_023844	ENSDARG00000044670	Nfu_p_1_023844	ENSG00000005844	ITGAL
Nfu_g_1_009792	ITGAL	Nfu_p_1_023845	Nfu_t_1_023845	Nfu_c_1_023845	ENSDARG00000044670	Nfu_p_1_023845	ENSG00000005844	ITGAL
Nfu_g_1_009791	CABZ01077452.1	Nfu_p_1_023840	Nfu_t_1_023840	Nfu_c_1_023840	ENSDARG00000075165	Nfu_p_1_023840	ENSG00000188177	ZC3H6
Nfu_g_1_009791	CABZ01077452.1	Nfu_p_1_023841	Nfu_t_1_023841	Nfu_c_1_023841	ENSDARG00000075165	Nfu_p_1_023841	ENSG00000188177	ZC3H6
Nfu_g_1_009789	PLA2G12B (1 OF 2)	Nfu_p_1_023838	Nfu_t_1_023838	Nfu_c_1_023838	ENSDARG00000015662	Nfu_p_1_023838	ENSG00000138308	PLA2G12B
Nfu_g_1_009793	Nfu_g_1_009793	Nfu_p_1_023846	Nfu_t_1_023846	Nfu_c_1_023846	ENSDARG00000090054	Nfu_p_1_023846	ENSG00000171467	ZNF318
Nfu_g_1_020656	NET1 (1 OF 2)	Nfu_p_1_049440	Nfu_t_1_049440	Nfu_c_1_049440	ENSDARG00000032765	Nfu_p_1_049440	ENSG00000173848	NET1
Nfu_g_1_020655	RPAP3	Nfu_p_1_049437	Nfu_t_1_049437	Nfu_c_1_049437	ENSDARG00000087962	Nfu_p_1_049437	ENSG00000005175	RPAP3
Nfu_g_1_020655	RPAP3	Nfu_p_1_049439	Nfu_t_1_049439	Nfu_c_1_049439	ENSDARG00000087962	Nfu_p_1_049439	ENSG00000005175	RPAP3
Nfu_g_1_020655	RPAP3	Nfu_p_1_049438	Nfu_t_1_049438	Nfu_c_1_049438	ENSDARG00000087962	Nfu_p_1_049438	ENSG00000005175	RPAP3
Nfu_g_1_020653	MAPK12B	Nfu_p_1_049434	Nfu_t_1_049434	Nfu_c_1_049434	ENSDARG00000006409	Nfu_p_1_049434	ENSG00000156711	MAPK13
Nfu_g_1_020654	MAPK11	Nfu_p_1_049435	Nfu_t_1_049435	Nfu_c_1_049435	ENSDARG00000045836	Nfu_p_1_049435	ENSG00000112062	MAPK14
Nfu_g_1_020654	MAPK11	Nfu_p_1_049436	Nfu_t_1_049436	Nfu_c_1_049436	ENSDARG00000045836	Nfu_p_1_049436	ENSG00000112062	MAPK14
Nfu_g_1_025670	Nfu_g_1_025670	Nfu_p_1_058678	Nfu_t_1_058678	Nfu_c_1_058678	NA	Nfu_p_1_058678	ENSG00000137492	THAP12
Nfu_g_1_010761	GJC1	Nfu_p_1_026024	Nfu_t_1_026024	Nfu_c_1_026024	ENSDARG00000077563	Nfu_p_1_026024	ENSG00000182963	GJC1
Nfu_g_1_010761	GJC1	Nfu_p_1_026023	Nfu_t_1_026023	Nfu_c_1_026023	ENSDARG00000077563	Nfu_p_1_026023	ENSG00000182963	GJC1
Nfu_g_1_010761	GJC1	Nfu_p_1_026025	Nfu_t_1_026025	Nfu_c_1_026025	ENSDARG00000077563	Nfu_p_1_026025	ENSG00000182963	GJC1
Nfu_g_1_018080	PDLIM3A	Nfu_p_1_043247	Nfu_t_1_043247	Nfu_c_1_043247	ENSDARG00000014248	Nfu_p_1_043247	ENSG00000154553	PDLIM3
Nfu_g_1_018080	PDLIM3A	Nfu_p_1_043248	Nfu_t_1_043248	Nfu_c_1_043248	ENSDARG00000014248	Nfu_p_1_043248	ENSG00000154553	PDLIM3
Nfu_g_1_018079	SORBS2A	Nfu_p_1_043246	Nfu_t_1_043246	Nfu_c_1_043246	ENSDARG00000003046	Nfu_p_1_043246	ENSG00000154556	SORBS2
Nfu_g_1_018078	TLR3	Nfu_p_1_043244	Nfu_t_1_043244	Nfu_c_1_043244	ENSDARG00000016065	Nfu_p_1_043244	ENSG00000164342	TLR3
Nfu_g_1_018078	TLR3	Nfu_p_1_043245	Nfu_t_1_043245	Nfu_c_1_043245	ENSDARG00000016065	Nfu_p_1_043245	ENSG00000164342	TLR3
Nfu_g_1_012092	GABRG3 (2 OF 2)	Nfu_p_1_029301	Nfu_t_1_029301	Nfu_c_1_029301	ENSDARG00000017545	Nfu_p_1_029301	ENSG00000182256	GABRG3
Nfu_g_1_012093	GABRA5 (1 OF 2)	Nfu_p_1_029304	Nfu_t_1_029304	Nfu_c_1_029304	ENSDARG00000070730	Nfu_p_1_029304	ENSG00000186297	GABRA5
Nfu_g_1_012093	GABRA5 (1 OF 2)	Nfu_p_1_029303	Nfu_t_1_029303	Nfu_c_1_029303	ENSDARG00000070730	Nfu_p_1_029303	ENSG00000186297	GABRA5
Nfu_g_1_012093	GABRA5 (1 OF 2)	Nfu_p_1_029302	Nfu_t_1_029302	Nfu_c_1_029302	ENSDARG00000070730	Nfu_p_1_029302	ENSG00000186297	GABRA5
Nfu_g_1_012091	MTMR14	Nfu_p_1_029300	Nfu_t_1_029300	Nfu_c_1_029300	ENSDARG00000059642	Nfu_p_1_029300	ENSG00000163719	MTMR14
Nfu_g_1_014529	CACNA1BA	Nfu_p_1_034990	Nfu_t_1_034990	Nfu_c_1_034990	ENSDARG00000021735	Nfu_p_1_034990	ENSG00000148408	CACNA1B
Nfu_g_1_014529	CACNA1BA	Nfu_p_1_034992	Nfu_t_1_034992	Nfu_c_1_034992	ENSDARG00000021735	Nfu_p_1_034992	ENSG00000148408	CACNA1B
Nfu_g_1_014529	CACNA1BA	Nfu_p_1_034989	Nfu_t_1_034989	Nfu_c_1_034989	ENSDARG00000021735	Nfu_p_1_034989	ENSG00000148408	CACNA1B
Nfu_g_1_014529	CACNA1BA	Nfu_p_1_034993	Nfu_t_1_034993	Nfu_c_1_034993	ENSDARG00000021735	Nfu_p_1_034993	ENSG00000148408	CACNA1B
Nfu_g_1_014529	CACNA1BA	Nfu_p_1_034991	Nfu_t_1_034991	Nfu_c_1_034991	ENSDARG00000021735	Nfu_p_1_034991	ENSG00000148408	CACNA1B
Nfu_g_1_014529	CACNA1BA	Nfu_p_1_034994	Nfu_t_1_034994	Nfu_c_1_034994	ENSDARG00000021735	Nfu_p_1_034994	ENSG00000148408	CACNA1B
Nfu_g_1_024097	CACNA1BA	Nfu_p_1_057065	Nfu_t_1_057065	Nfu_c_1_057065	NA	Nfu_p_1_057065	ENSG00000148408	CACNA1B
Nfu_g_1_010771	TFPIA	Nfu_p_1_026044	Nfu_t_1_026044	Nfu_c_1_026044	ENSDARG00000034718	Nfu_p_1_026044	ENSG00000003436	TFPI
Nfu_g_1_010771	TFPIA	Nfu_p_1_026043	Nfu_t_1_026043	Nfu_c_1_026043	ENSDARG00000034718	Nfu_p_1_026043	ENSG00000003436	TFPI
Nfu_g_1_010771	TFPIA	Nfu_p_1_026045	Nfu_t_1_026045	Nfu_c_1_026045	ENSDARG00000034718	Nfu_p_1_026045	ENSG00000003436	TFPI
Nfu_g_1_010771	TFPIA	Nfu_p_1_026046	Nfu_t_1_026046	Nfu_c_1_026046	ENSDARG00000034718	Nfu_p_1_026046	ENSG00000003436	TFPI
Nfu_g_1_010772	CALCRLA	Nfu_p_1_026047	Nfu_t_1_026047	Nfu_c_1_026047	ENSDARG00000011473	Nfu_p_1_026047	ENSG00000064989	CALCRL
Nfu_g_1_010772	CALCRLA	Nfu_p_1_026048	Nfu_t_1_026048	Nfu_c_1_026048	ENSDARG00000011473	Nfu_p_1_026048	ENSG00000064989	CALCRL
Nfu_g_1_023492	CRB2B	Nfu_p_1_056372	Nfu_t_1_056372	Nfu_c_1_056372	ENSDARG00000060106	Nfu_p_1_056372	ENSG00000148204	CRB2
Nfu_g_1_025523	BX530070.1	Nfu_p_1_058531	Nfu_t_1_058531	Nfu_c_1_058531	NA	Nfu_p_1_058531	ENSG00000214717	ZBED1
Nfu_g_1_025522	CU138508.1	Nfu_p_1_058530	Nfu_t_1_058530	Nfu_c_1_058530	NA	Nfu_p_1_058530	ENSG00000214717	ZBED1
Nfu_g_1_023494	CRB2B	Nfu_p_1_056375	Nfu_t_1_056375	Nfu_c_1_056375	ENSDARG00000060081	Nfu_p_1_056375	ENSG00000148204	CRB2
Nfu_g_1_013350	AMPD1	Nfu_p_1_032137	Nfu_t_1_032137	Nfu_c_1_032137	ENSDARG00000033832	Nfu_p_1_032137	ENSG00000116748	AMPD1
Nfu_g_1_013350	AMPD1	Nfu_p_1_032136	Nfu_t_1_032136	Nfu_c_1_032136	ENSDARG00000033832	Nfu_p_1_032136	ENSG00000116748	AMPD1
Nfu_g_1_013347	DENND2C	Nfu_p_1_032132	Nfu_t_1_032132	Nfu_c_1_032132	ENSDARG00000073738	Nfu_p_1_032132	ENSG00000175984	DENND2C
Nfu_g_1_013347	DENND2C	Nfu_p_1_032133	Nfu_t_1_032133	Nfu_c_1_032133	ENSDARG00000073738	Nfu_p_1_032133	ENSG00000175984	DENND2C
Nfu_g_1_013348	RNF223	Nfu_p_1_032134	Nfu_t_1_032134	Nfu_c_1_032134	ENSDARG00000070697	Nfu_p_1_032134	ENSG00000237330	RNF223
Nfu_g_1_013346	PTPN11B	Nfu_p_1_032130	Nfu_t_1_032130	Nfu_c_1_032130	ENSDARG00000012340	Nfu_p_1_032130	ENSG00000179295	PTPN11
Nfu_g_1_013346	PTPN11B	Nfu_p_1_032131	Nfu_t_1_032131	Nfu_c_1_032131	ENSDARG00000012340	Nfu_p_1_032131	ENSG00000179295	PTPN11
Nfu_g_1_022099	HK2	Nfu_p_1_052882	Nfu_t_1_052882	Nfu_c_1_052882	ENSDARG00000026964	Nfu_p_1_052882	ENSG00000159399	HK2
Nfu_g_1_012179	MMRN2	Nfu_p_1_029504	Nfu_t_1_029504	Nfu_c_1_029504	ENSDARG00000076135	Nfu_p_1_029504	ENSG00000138722	MMRN1
Nfu_g_1_012179	MMRN2	Nfu_p_1_029505	Nfu_t_1_029505	Nfu_c_1_029505	ENSDARG00000076135	Nfu_p_1_029505	ENSG00000138722	MMRN1
Nfu_g_1_012179	MMRN2	Nfu_p_1_029506	Nfu_t_1_029506	Nfu_c_1_029506	ENSDARG00000076135	Nfu_p_1_029506	ENSG00000138722	MMRN1
Nfu_g_1_012177	RTN4A	Nfu_p_1_029502	Nfu_t_1_029502	Nfu_c_1_029502	ENSDARG00000044601	Nfu_p_1_029502	ENSG00000115310	RTN4
Nfu_g_1_003386	PLXNB1B	Nfu_p_1_008429	Nfu_t_1_008429	Nfu_c_1_008429	ENSDARG00000017211	Nfu_p_1_008429	ENSG00000164050	PLXNB1
Nfu_g_1_009968	RANGRF	Nfu_p_1_024253	Nfu_t_1_024253	Nfu_c_1_024253	ENSDARG00000033121	Nfu_p_1_024253	ENSG00000108961	RANGRF
Nfu_g_1_009968	RANGRF	Nfu_p_1_024254	Nfu_t_1_024254	Nfu_c_1_024254	ENSDARG00000033121	Nfu_p_1_024254	ENSG00000108961	RANGRF
Nfu_g_1_009968	RANGRF	Nfu_p_1_024255	Nfu_t_1_024255	Nfu_c_1_024255	ENSDARG00000033121	Nfu_p_1_024255	ENSG00000108961	RANGRF
Nfu_g_1_009962	VAMP4	Nfu_p_1_024237	Nfu_t_1_024237	Nfu_c_1_024237	ENSDARG00000043510	Nfu_p_1_024237	ENSG00000139190	VAMP1
Nfu_g_1_009962	VAMP4	Nfu_p_1_024238	Nfu_t_1_024238	Nfu_c_1_024238	ENSDARG00000043510	Nfu_p_1_024238	ENSG00000139190	VAMP1
Nfu_g_1_009961	MYOC (1 OF 2)	Nfu_p_1_024235	Nfu_t_1_024235	Nfu_c_1_024235	ENSDARG00000021789	Nfu_p_1_024235	ENSG00000034971	MYOC
Nfu_g_1_009961	MYOC (1 OF 2)	Nfu_p_1_024236	Nfu_t_1_024236	Nfu_c_1_024236	ENSDARG00000021789	Nfu_p_1_024236	ENSG00000034971	MYOC
Nfu_g_1_009967	PRRC2C (1 OF 2)	Nfu_p_1_024250	Nfu_t_1_024250	Nfu_c_1_024250	ENSDARG00000057583	Nfu_p_1_024250	ENSG00000117523	PRRC2C
Nfu_g_1_009967	PRRC2C (1 OF 2)	Nfu_p_1_024252	Nfu_t_1_024252	Nfu_c_1_024252	ENSDARG00000057583	Nfu_p_1_024252	ENSG00000117523	PRRC2C
Nfu_g_1_009967	PRRC2C (1 OF 2)	Nfu_p_1_024251	Nfu_t_1_024251	Nfu_c_1_024251	ENSDARG00000057583	Nfu_p_1_024251	ENSG00000117523	PRRC2C
Nfu_g_1_009964	Nfu_g_1_009964	Nfu_p_1_024240	Nfu_t_1_024240	Nfu_c_1_024240	ENSDARG00000016357	Nfu_p_1_024240	ENSG00000076258	FMO4
Nfu_g_1_009964	Nfu_g_1_009964	Nfu_p_1_024241	Nfu_t_1_024241	Nfu_c_1_024241	ENSDARG00000016357	Nfu_p_1_024241	ENSG00000076258	FMO4
Nfu_g_1_009966	Nfu_g_1_009966	Nfu_p_1_024249	Nfu_t_1_024249	Nfu_c_1_024249	ENSDARG00000043518	Nfu_p_1_024249	ENSG00000076258	FMO4
Nfu_g_1_009963	Nfu_g_1_009963	Nfu_p_1_024239	Nfu_t_1_024239	Nfu_c_1_024239	ENSDARG00000043518	Nfu_p_1_024239	ENSG00000076258	FMO4
Nfu_g_1_009964	Nfu_g_1_009964	Nfu_p_1_024243	Nfu_t_1_024243	Nfu_c_1_024243	ENSDARG00000016357	Nfu_p_1_024243	ENSG00000076258	FMO4
Nfu_g_1_009964	Nfu_g_1_009964	Nfu_p_1_024242	Nfu_t_1_024242	Nfu_c_1_024242	ENSDARG00000016357	Nfu_p_1_024242	ENSG00000076258	FMO4
Nfu_g_1_009965	Nfu_g_1_009965	Nfu_p_1_024244	Nfu_t_1_024244	Nfu_c_1_024244	ENSDARG00000043514	Nfu_p_1_024244	ENSG00000076258	FMO4
Nfu_g_1_009965	Nfu_g_1_009965	Nfu_p_1_024245	Nfu_t_1_024245	Nfu_c_1_024245	ENSDARG00000043514	Nfu_p_1_024245	ENSG00000076258	FMO4
Nfu_g_1_009965	Nfu_g_1_009965	Nfu_p_1_024247	Nfu_t_1_024247	Nfu_c_1_024247	ENSDARG00000043514	Nfu_p_1_024247	ENSG00000076258	FMO4
Nfu_g_1_009965	Nfu_g_1_009965	Nfu_p_1_024248	Nfu_t_1_024248	Nfu_c_1_024248	ENSDARG00000043514	Nfu_p_1_024248	ENSG00000076258	FMO4
Nfu_g_1_009965	Nfu_g_1_009965	Nfu_p_1_024246	Nfu_t_1_024246	Nfu_c_1_024246	ENSDARG00000043514	Nfu_p_1_024246	ENSG00000076258	FMO4
Nfu_g_1_009937	MACROD2	Nfu_p_1_024191	Nfu_t_1_024191	Nfu_c_1_024191	ENSDARG00000029609	Nfu_p_1_024191	ENSG00000172264	MACROD2
Nfu_g_1_018581	BLNK	Nfu_p_1_044412	Nfu_t_1_044412	Nfu_c_1_044412	ENSDARG00000042722	Nfu_p_1_044412	ENSG00000043462	LCP2
Nfu_g_1_018581	BLNK	Nfu_p_1_044413	Nfu_t_1_044413	Nfu_c_1_044413	ENSDARG00000042722	Nfu_p_1_044413	ENSG00000043462	LCP2
Nfu_g_1_018581	BLNK	Nfu_p_1_044414	Nfu_t_1_044414	Nfu_c_1_044414	ENSDARG00000042722	Nfu_p_1_044414	ENSG00000095585	BLNK
Nfu_g_1_018580	DNTT	Nfu_p_1_044411	Nfu_t_1_044411	Nfu_c_1_044411	ENSDARG00000042507	Nfu_p_1_044411	ENSG00000107447	DNTT
Nfu_g_1_018579	DNTT	Nfu_p_1_044409	Nfu_t_1_044409	Nfu_c_1_044409	ENSDARG00000042507	Nfu_p_1_044409	ENSG00000107447	DNTT
Nfu_g_1_018579	DNTT	Nfu_p_1_044410	Nfu_t_1_044410	Nfu_c_1_044410	ENSDARG00000042507	Nfu_p_1_044410	ENSG00000107447	DNTT
Nfu_g_1_019867	ETNK2	Nfu_p_1_047427	Nfu_t_1_047427	Nfu_c_1_047427	ENSDARG00000070213	Nfu_p_1_047427	ENSG00000143845	ETNK2
Nfu_g_1_019867	ETNK2	Nfu_p_1_047428	Nfu_t_1_047428	Nfu_c_1_047428	ENSDARG00000070213	Nfu_p_1_047428	ENSG00000143845	ETNK2
Nfu_g_1_019867	ETNK2	Nfu_p_1_047429	Nfu_t_1_047429	Nfu_c_1_047429	ENSDARG00000070213	Nfu_p_1_047429	ENSG00000143845	ETNK2
Nfu_g_1_019868	AL929022.1	Nfu_p_1_047436	Nfu_t_1_047436	Nfu_c_1_047436	ENSDARG00000030297	Nfu_p_1_047436	ENSG00000143842	SOX13
Nfu_g_1_019868	AL929022.1	Nfu_p_1_047431	Nfu_t_1_047431	Nfu_c_1_047431	ENSDARG00000030297	Nfu_p_1_047431	ENSG00000143842	SOX13
Nfu_g_1_019868	AL929022.1	Nfu_p_1_047435	Nfu_t_1_047435	Nfu_c_1_047435	ENSDARG00000030297	Nfu_p_1_047435	ENSG00000143842	SOX13
Nfu_g_1_019868	AL929022.1	Nfu_p_1_047434	Nfu_t_1_047434	Nfu_c_1_047434	ENSDARG00000030297	Nfu_p_1_047434	ENSG00000143842	SOX13
Nfu_g_1_019868	AL929022.1	Nfu_p_1_047430	Nfu_t_1_047430	Nfu_c_1_047430	ENSDARG00000030297	Nfu_p_1_047430	ENSG00000143842	SOX13
Nfu_g_1_019868	AL929022.1	Nfu_p_1_047439	Nfu_t_1_047439	Nfu_c_1_047439	ENSDARG00000030297	Nfu_p_1_047439	ENSG00000143842	SOX13
Nfu_g_1_019868	AL929022.1	Nfu_p_1_047432	Nfu_t_1_047432	Nfu_c_1_047432	ENSDARG00000030297	Nfu_p_1_047432	ENSG00000143842	SOX13
Nfu_g_1_019868	AL929022.1	Nfu_p_1_047433	Nfu_t_1_047433	Nfu_c_1_047433	ENSDARG00000030297	Nfu_p_1_047433	ENSG00000143842	SOX13
Nfu_g_1_019868	AL929022.1	Nfu_p_1_047437	Nfu_t_1_047437	Nfu_c_1_047437	ENSDARG00000030297	Nfu_p_1_047437	ENSG00000143842	SOX13
Nfu_g_1_019868	AL929022.1	Nfu_p_1_047438	Nfu_t_1_047438	Nfu_c_1_047438	ENSDARG00000030297	Nfu_p_1_047438	ENSG00000143842	SOX13
Nfu_g_1_002717	INHBAB	Nfu_p_1_006774	Nfu_t_1_006774	Nfu_c_1_006774	ENSDARG00000024759	Nfu_p_1_006774	ENSG00000122641	INHBA
Nfu_g_1_024440	MPLKIP	Nfu_p_1_057416	Nfu_t_1_057416	Nfu_c_1_057416	NA	Nfu_p_1_057416	ENSG00000168303	MPLKIP
Nfu_g_1_002716	C2H7ORF25	Nfu_p_1_006772	Nfu_t_1_006772	Nfu_c_1_006772	ENSDARG00000057184	Nfu_p_1_006772	ENSG00000136197	C7orf25
Nfu_g_1_002716	C2H7ORF25	Nfu_p_1_006773	Nfu_t_1_006773	Nfu_c_1_006773	ENSDARG00000057184	Nfu_p_1_006773	ENSG00000136197	C7orf25
Nfu_g_1_002716	C2H7ORF25	Nfu_p_1_006771	Nfu_t_1_006771	Nfu_c_1_006771	ENSDARG00000057184	Nfu_p_1_006771	ENSG00000136197	C7orf25
Nfu_g_1_002718	DNAJC1	Nfu_p_1_006778	Nfu_t_1_006778	Nfu_c_1_006778	ENSDARG00000001940	Nfu_p_1_006778	ENSG00000136770	DNAJC1
Nfu_g_1_002718	DNAJC1	Nfu_p_1_006779	Nfu_t_1_006779	Nfu_c_1_006779	ENSDARG00000001940	Nfu_p_1_006779	ENSG00000136770	DNAJC1
Nfu_g_1_002718	DNAJC1	Nfu_p_1_006775	Nfu_t_1_006775	Nfu_c_1_006775	ENSDARG00000001940	Nfu_p_1_006775	ENSG00000136770	DNAJC1
Nfu_g_1_002718	DNAJC1	Nfu_p_1_006776	Nfu_t_1_006776	Nfu_c_1_006776	ENSDARG00000001940	Nfu_p_1_006776	ENSG00000136770	DNAJC1
Nfu_g_1_002718	DNAJC1	Nfu_p_1_006777	Nfu_t_1_006777	Nfu_c_1_006777	ENSDARG00000001940	Nfu_p_1_006777	ENSG00000136770	DNAJC1
Nfu_g_1_002720	CDH7	Nfu_p_1_006782	Nfu_t_1_006782	Nfu_c_1_006782	ENSDARG00000023542	Nfu_p_1_006782	ENSG00000081138	CDH7
Nfu_g_1_002719	IMPA1	Nfu_p_1_006780	Nfu_t_1_006780	Nfu_c_1_006780	ENSDARG00000003517	Nfu_p_1_006780	ENSG00000133731	IMPA1
Nfu_g_1_002719	IMPA1	Nfu_p_1_006781	Nfu_t_1_006781	Nfu_c_1_006781	ENSDARG00000003517	Nfu_p_1_006781	ENSG00000133731	IMPA1
Nfu_g_1_016592	Nfu_g_1_016592	Nfu_p_1_039747	Nfu_t_1_039747	Nfu_c_1_039747	ENSDARG00000024371	Nfu_p_1_039747	ENSG00000039068	CDH1
Nfu_g_1_016594	Nfu_g_1_016594	Nfu_p_1_039749	Nfu_t_1_039749	Nfu_c_1_039749	ENSDARG00000007204	Nfu_p_1_039749	ENSG00000171467	ZNF318
Nfu_g_1_016595	FAM98A	Nfu_p_1_039753	Nfu_t_1_039753	Nfu_c_1_039753	ENSDARG00000078391	Nfu_p_1_039753	ENSG00000119812	FAM98A
Nfu_g_1_016595	FAM98A	Nfu_p_1_039750	Nfu_t_1_039750	Nfu_c_1_039750	ENSDARG00000078391	Nfu_p_1_039750	ENSG00000171262	FAM98B
Nfu_g_1_016595	FAM98A	Nfu_p_1_039752	Nfu_t_1_039752	Nfu_c_1_039752	ENSDARG00000078391	Nfu_p_1_039752	ENSG00000171262	FAM98B
Nfu_g_1_016595	FAM98A	Nfu_p_1_039754	Nfu_t_1_039754	Nfu_c_1_039754	ENSDARG00000078391	Nfu_p_1_039754	ENSG00000171262	FAM98B
Nfu_g_1_016595	FAM98A	Nfu_p_1_039751	Nfu_t_1_039751	Nfu_c_1_039751	ENSDARG00000078391	Nfu_p_1_039751	ENSG00000119812	FAM98A
Nfu_g_1_016595	FAM98A	Nfu_p_1_039755	Nfu_t_1_039755	Nfu_c_1_039755	ENSDARG00000078391	Nfu_p_1_039755	ENSG00000119812	FAM98A
Nfu_g_1_016593	SOCS5	Nfu_p_1_039748	Nfu_t_1_039748	Nfu_c_1_039748	ENSDARG00000062745	Nfu_p_1_039748	ENSG00000171150	SOCS5
Nfu_g_1_003013	GRM7 (2 OF 2)	Nfu_p_1_007539	Nfu_t_1_007539	Nfu_c_1_007539	ENSDARG00000017742	Nfu_p_1_007539	ENSG00000196277	GRM7
Nfu_g_1_003012	CR385022.1	Nfu_p_1_007538	Nfu_t_1_007538	Nfu_c_1_007538	ENSDARG00000079569	Nfu_p_1_007538	ENSG00000176020	AMIGO3
Nfu_g_1_003009	CR385022.1	Nfu_p_1_007535	Nfu_t_1_007535	Nfu_c_1_007535	ENSDARG00000074469	Nfu_p_1_007535	ENSG00000176020	AMIGO3
Nfu_g_1_003011	FAM208AB	Nfu_p_1_007537	Nfu_t_1_007537	Nfu_c_1_007537	ENSDARG00000013346	Nfu_p_1_007537	ENSG00000163946	FAM208A
Nfu_g_1_003010	ASB14	Nfu_p_1_007536	Nfu_t_1_007536	Nfu_c_1_007536	ENSDARG00000087741	Nfu_p_1_007536	ENSG00000239388	ASB14
Nfu_g_1_019869	LRRIQ1	Nfu_p_1_047452	Nfu_t_1_047452	Nfu_c_1_047452	ENSDARG00000093781	Nfu_p_1_047452	ENSG00000133640	LRRIQ1
Nfu_g_1_019869	LRRIQ1	Nfu_p_1_047443	Nfu_t_1_047443	Nfu_c_1_047443	ENSDARG00000093781	Nfu_p_1_047443	ENSG00000133640	LRRIQ1
Nfu_g_1_019869	LRRIQ1	Nfu_p_1_047441	Nfu_t_1_047441	Nfu_c_1_047441	ENSDARG00000093781	Nfu_p_1_047441	ENSG00000133640	LRRIQ1
Nfu_g_1_019869	LRRIQ1	Nfu_p_1_047440	Nfu_t_1_047440	Nfu_c_1_047440	ENSDARG00000093781	Nfu_p_1_047440	ENSG00000133640	LRRIQ1
Nfu_g_1_019869	LRRIQ1	Nfu_p_1_047450	Nfu_t_1_047450	Nfu_c_1_047450	ENSDARG00000093781	Nfu_p_1_047450	ENSG00000133640	LRRIQ1
Nfu_g_1_019869	LRRIQ1	Nfu_p_1_047444	Nfu_t_1_047444	Nfu_c_1_047444	ENSDARG00000093781	Nfu_p_1_047444	ENSG00000133640	LRRIQ1
Nfu_g_1_019869	LRRIQ1	Nfu_p_1_047453	Nfu_t_1_047453	Nfu_c_1_047453	ENSDARG00000093781	Nfu_p_1_047453	ENSG00000133640	LRRIQ1
Nfu_g_1_019869	LRRIQ1	Nfu_p_1_047442	Nfu_t_1_047442	Nfu_c_1_047442	ENSDARG00000093781	Nfu_p_1_047442	ENSG00000133640	LRRIQ1
Nfu_g_1_019869	LRRIQ1	Nfu_p_1_047448	Nfu_t_1_047448	Nfu_c_1_047448	ENSDARG00000093781	Nfu_p_1_047448	ENSG00000133640	LRRIQ1
Nfu_g_1_019869	LRRIQ1	Nfu_p_1_047451	Nfu_t_1_047451	Nfu_c_1_047451	ENSDARG00000093781	Nfu_p_1_047451	ENSG00000133640	LRRIQ1
Nfu_g_1_019869	LRRIQ1	Nfu_p_1_047449	Nfu_t_1_047449	Nfu_c_1_047449	ENSDARG00000093781	Nfu_p_1_047449	ENSG00000133640	LRRIQ1
Nfu_g_1_019869	LRRIQ1	Nfu_p_1_047445	Nfu_t_1_047445	Nfu_c_1_047445	ENSDARG00000093781	Nfu_p_1_047445	ENSG00000133640	LRRIQ1
Nfu_g_1_019869	LRRIQ1	Nfu_p_1_047446	Nfu_t_1_047446	Nfu_c_1_047446	ENSDARG00000093781	Nfu_p_1_047446	ENSG00000133640	LRRIQ1
Nfu_g_1_019869	LRRIQ1	Nfu_p_1_047447	Nfu_t_1_047447	Nfu_c_1_047447	ENSDARG00000093781	Nfu_p_1_047447	ENSG00000133640	LRRIQ1
Nfu_g_1_019146	TEKT1	Nfu_p_1_045782	Nfu_t_1_045782	Nfu_c_1_045782	ENSDARG00000018605	Nfu_p_1_045782	ENSG00000167858	TEKT1
Nfu_g_1_019139	INPP5K (1 OF 2)	Nfu_p_1_045765	Nfu_t_1_045765	Nfu_c_1_045765	ENSDARG00000076338	Nfu_p_1_045765	ENSG00000132376	INPP5K
Nfu_g_1_019140	PITPNAA	Nfu_p_1_045766	Nfu_t_1_045766	Nfu_c_1_045766	ENSDARG00000039490	Nfu_p_1_045766	ENSG00000174238	PITPNA
Nfu_g_1_019145	SLC43A2A	Nfu_p_1_045781	Nfu_t_1_045781	Nfu_c_1_045781	ENSDARG00000036848	Nfu_p_1_045781	ENSG00000167703	SLC43A2
Nfu_g_1_019144	MYO1C	Nfu_p_1_045777	Nfu_t_1_045777	Nfu_c_1_045777	ENSDARG00000061579	Nfu_p_1_045777	ENSG00000197879	MYO1C
Nfu_g_1_019144	MYO1C	Nfu_p_1_045779	Nfu_t_1_045779	Nfu_c_1_045779	ENSDARG00000061579	Nfu_p_1_045779	ENSG00000197879	MYO1C
Nfu_g_1_019144	MYO1C	Nfu_p_1_045780	Nfu_t_1_045780	Nfu_c_1_045780	ENSDARG00000061579	Nfu_p_1_045780	ENSG00000197879	MYO1C
Nfu_g_1_019144	MYO1C	Nfu_p_1_045778	Nfu_t_1_045778	Nfu_c_1_045778	ENSDARG00000061579	Nfu_p_1_045778	ENSG00000197879	MYO1C
Nfu_g_1_019141	MYO1C	Nfu_p_1_045774	Nfu_t_1_045774	Nfu_c_1_045774	ENSDARG00000061579	Nfu_p_1_045774	ENSG00000197879	MYO1C
Nfu_g_1_019141	MYO1C	Nfu_p_1_045771	Nfu_t_1_045771	Nfu_c_1_045771	ENSDARG00000061579	Nfu_p_1_045771	ENSG00000197879	MYO1C
Nfu_g_1_019141	MYO1C	Nfu_p_1_045767	Nfu_t_1_045767	Nfu_c_1_045767	ENSDARG00000061579	Nfu_p_1_045767	ENSG00000197879	MYO1C
Nfu_g_1_019141	MYO1C	Nfu_p_1_045773	Nfu_t_1_045773	Nfu_c_1_045773	ENSDARG00000061579	Nfu_p_1_045773	ENSG00000197879	MYO1C
Nfu_g_1_019141	MYO1C	Nfu_p_1_045769	Nfu_t_1_045769	Nfu_c_1_045769	ENSDARG00000061579	Nfu_p_1_045769	ENSG00000197879	MYO1C
Nfu_g_1_019141	MYO1C	Nfu_p_1_045770	Nfu_t_1_045770	Nfu_c_1_045770	ENSDARG00000061579	Nfu_p_1_045770	ENSG00000197879	MYO1C
Nfu_g_1_019141	MYO1C	Nfu_p_1_045772	Nfu_t_1_045772	Nfu_c_1_045772	ENSDARG00000061579	Nfu_p_1_045772	ENSG00000197879	MYO1C
Nfu_g_1_019141	MYO1C	Nfu_p_1_045768	Nfu_t_1_045768	Nfu_c_1_045768	ENSDARG00000061579	Nfu_p_1_045768	ENSG00000197879	MYO1C
Nfu_g_1_014573	BARX2	Nfu_p_1_035079	Nfu_t_1_035079	Nfu_c_1_035079	ENSDARG00000041098	Nfu_p_1_035079	ENSG00000043039	BARX2
Nfu_g_1_014574	RBM7	Nfu_p_1_035080	Nfu_t_1_035080	Nfu_c_1_035080	ENSDARG00000020841	Nfu_p_1_035080	ENSG00000076053	RBM7
Nfu_g_1_016469	MARCKSL1B	Nfu_p_1_039466	Nfu_t_1_039466	Nfu_c_1_039466	ENSDARG00000035715	Nfu_p_1_039466	ENSG00000175130	MARCKSL1
Nfu_g_1_016470	HDAC1 (1 OF 2)	Nfu_p_1_039467	Nfu_t_1_039467	Nfu_c_1_039467	ENSDARG00000015427	Nfu_p_1_039467	ENSG00000116478	HDAC1
Nfu_g_1_016470	HDAC1 (1 OF 2)	Nfu_p_1_039468	Nfu_t_1_039468	Nfu_c_1_039468	ENSDARG00000015427	Nfu_p_1_039468	ENSG00000116478	HDAC1
Nfu_g_1_016471	EIF3I	Nfu_p_1_039469	Nfu_t_1_039469	Nfu_c_1_039469	ENSDARG00000017445	Nfu_p_1_039469	ENSG00000084623	EIF3I
Nfu_g_1_003027	Nfu_g_1_003027	Nfu_p_1_007556	Nfu_t_1_007556	Nfu_c_1_007556	ENSDARG00000086475	Nfu_p_1_007556	ENSG00000187902	SHISA7
Nfu_g_1_003027	Nfu_g_1_003027	Nfu_p_1_007557	Nfu_t_1_007557	Nfu_c_1_007557	ENSDARG00000086475	Nfu_p_1_007557	ENSG00000187902	SHISA7
Nfu_g_1_004953	RAB27B	Nfu_p_1_012015	Nfu_t_1_012015	Nfu_c_1_012015	ENSDARG00000087762	Nfu_p_1_012015	ENSG00000041353	RAB27B
Nfu_g_1_004952	Nfu_g_1_004952	Nfu_p_1_012014	Nfu_t_1_012014	Nfu_c_1_012014	ENSDARG00000053293	Nfu_p_1_012014	ENSG00000137699	TRIM29
Nfu_g_1_004954	Nfu_g_1_004954	Nfu_p_1_012016	Nfu_t_1_012016	Nfu_c_1_012016	ENSDARG00000031565	Nfu_p_1_012016	ENSG00000137699	TRIM29
Nfu_g_1_004951	WDR52	Nfu_p_1_012011	Nfu_t_1_012011	Nfu_c_1_012011	ENSDARG00000088763	Nfu_p_1_012011	ENSG00000206530	CFAP44
Nfu_g_1_004951	WDR52	Nfu_p_1_012012	Nfu_t_1_012012	Nfu_c_1_012012	ENSDARG00000088763	Nfu_p_1_012012	ENSG00000206530	CFAP44
Nfu_g_1_004951	WDR52	Nfu_p_1_012013	Nfu_t_1_012013	Nfu_c_1_012013	ENSDARG00000088763	Nfu_p_1_012013	ENSG00000206530	CFAP44
Nfu_g_1_019309	KIF21A	Nfu_p_1_046137	Nfu_t_1_046137	Nfu_c_1_046137	ENSDARG00000061131	Nfu_p_1_046137	ENSG00000116852	KIF21B
Nfu_g_1_019309	KIF21A	Nfu_p_1_046138	Nfu_t_1_046138	Nfu_c_1_046138	ENSDARG00000061131	Nfu_p_1_046138	ENSG00000116852	KIF21B
Nfu_g_1_019309	KIF21A	Nfu_p_1_046140	Nfu_t_1_046140	Nfu_c_1_046140	ENSDARG00000061131	Nfu_p_1_046140	ENSG00000116852	KIF21B
Nfu_g_1_019309	KIF21A	Nfu_p_1_046141	Nfu_t_1_046141	Nfu_c_1_046141	ENSDARG00000061131	Nfu_p_1_046141	ENSG00000116852	KIF21B
Nfu_g_1_019309	KIF21A	Nfu_p_1_046139	Nfu_t_1_046139	Nfu_c_1_046139	ENSDARG00000061131	Nfu_p_1_046139	ENSG00000116852	KIF21B
Nfu_g_1_019309	KIF21A	Nfu_p_1_046142	Nfu_t_1_046142	Nfu_c_1_046142	ENSDARG00000061131	Nfu_p_1_046142	ENSG00000116852	KIF21B
Nfu_g_1_019309	KIF21A	Nfu_p_1_046132	Nfu_t_1_046132	Nfu_c_1_046132	ENSDARG00000061131	Nfu_p_1_046132	ENSG00000116852	KIF21B
Nfu_g_1_019309	KIF21A	Nfu_p_1_046133	Nfu_t_1_046133	Nfu_c_1_046133	ENSDARG00000061131	Nfu_p_1_046133	ENSG00000116852	KIF21B
Nfu_g_1_019309	KIF21A	Nfu_p_1_046134	Nfu_t_1_046134	Nfu_c_1_046134	ENSDARG00000061131	Nfu_p_1_046134	ENSG00000116852	KIF21B
Nfu_g_1_019309	KIF21A	Nfu_p_1_046135	Nfu_t_1_046135	Nfu_c_1_046135	ENSDARG00000061131	Nfu_p_1_046135	ENSG00000116852	KIF21B
Nfu_g_1_019309	KIF21A	Nfu_p_1_046136	Nfu_t_1_046136	Nfu_c_1_046136	ENSDARG00000061131	Nfu_p_1_046136	ENSG00000116852	KIF21B
Nfu_g_1_019309	KIF21A	Nfu_p_1_046144	Nfu_t_1_046144	Nfu_c_1_046144	ENSDARG00000061131	Nfu_p_1_046144	ENSG00000116852	KIF21B
Nfu_g_1_019309	KIF21A	Nfu_p_1_046143	Nfu_t_1_046143	Nfu_c_1_046143	ENSDARG00000061131	Nfu_p_1_046143	ENSG00000116852	KIF21B
Nfu_g_1_019309	KIF21A	Nfu_p_1_046145	Nfu_t_1_046145	Nfu_c_1_046145	ENSDARG00000061131	Nfu_p_1_046145	ENSG00000116852	KIF21B
Nfu_g_1_002710	GSTT1B	Nfu_p_1_006765	Nfu_t_1_006765	Nfu_c_1_006765	ENSDARG00000017388	Nfu_p_1_006765	ENSG00000133433	GSTT2B
Nfu_g_1_002705	MSTNB	Nfu_p_1_006760	Nfu_t_1_006760	Nfu_c_1_006760	ENSDARG00000069133	Nfu_p_1_006760	ENSG00000138379	MSTN
Nfu_g_1_002706	DDT	Nfu_p_1_006761	Nfu_t_1_006761	Nfu_c_1_006761	ENSDARG00000044751	Nfu_p_1_006761	ENSG00000099974	DDTL
Nfu_g_1_002702	PMS1	Nfu_p_1_006745	Nfu_t_1_006745	Nfu_c_1_006745	ENSDARG00000000476	Nfu_p_1_006745	ENSG00000064933	PMS1
Nfu_g_1_002702	PMS1	Nfu_p_1_006746	Nfu_t_1_006746	Nfu_c_1_006746	ENSDARG00000000476	Nfu_p_1_006746	ENSG00000064933	PMS1
Nfu_g_1_002702	PMS1	Nfu_p_1_006747	Nfu_t_1_006747	Nfu_c_1_006747	ENSDARG00000000476	Nfu_p_1_006747	ENSG00000064933	PMS1
Nfu_g_1_002702	PMS1	Nfu_p_1_006748	Nfu_t_1_006748	Nfu_c_1_006748	ENSDARG00000000476	Nfu_p_1_006748	ENSG00000064933	PMS1
Nfu_g_1_002702	PMS1	Nfu_p_1_006744	Nfu_t_1_006744	Nfu_c_1_006744	ENSDARG00000000476	Nfu_p_1_006744	ENSG00000064933	PMS1
Nfu_g_1_002702	PMS1	Nfu_p_1_006741	Nfu_t_1_006741	Nfu_c_1_006741	ENSDARG00000000476	Nfu_p_1_006741	ENSG00000064933	PMS1
Nfu_g_1_002702	PMS1	Nfu_p_1_006743	Nfu_t_1_006743	Nfu_c_1_006743	ENSDARG00000000476	Nfu_p_1_006743	ENSG00000064933	PMS1
Nfu_g_1_002702	PMS1	Nfu_p_1_006742	Nfu_t_1_006742	Nfu_c_1_006742	ENSDARG00000000476	Nfu_p_1_006742	ENSG00000064933	PMS1
Nfu_g_1_002701	ORMDL1	Nfu_p_1_006740	Nfu_t_1_006740	Nfu_c_1_006740	ENSDARG00000014333	Nfu_p_1_006740	ENSG00000128699	ORMDL1
Nfu_g_1_002699	ADAT3	Nfu_p_1_006737	Nfu_t_1_006737	Nfu_c_1_006737	ENSDARG00000005640	Nfu_p_1_006737	ENSG00000213638	ADAT3
Nfu_g_1_002709	ALKBH6	Nfu_p_1_006764	Nfu_t_1_006764	Nfu_c_1_006764	ENSDARG00000077253	Nfu_p_1_006764	ENSG00000239382	ALKBH6
Nfu_g_1_002708	OSGEPL1	Nfu_p_1_006763	Nfu_t_1_006763	Nfu_c_1_006763	ENSDARG00000000651	Nfu_p_1_006763	ENSG00000128694	OSGEPL1
Nfu_g_1_002707	FKBP7	Nfu_p_1_006762	Nfu_t_1_006762	Nfu_c_1_006762	ENSDARG00000010962	Nfu_p_1_006762	ENSG00000079150	FKBP7
Nfu_g_1_002700	GLSB	Nfu_p_1_006738	Nfu_t_1_006738	Nfu_c_1_006738	ENSDARG00000040705	Nfu_p_1_006738	ENSG00000115419	GLS
Nfu_g_1_002700	GLSB	Nfu_p_1_006739	Nfu_t_1_006739	Nfu_c_1_006739	ENSDARG00000040705	Nfu_p_1_006739	ENSG00000115419	GLS
Nfu_g_1_002703	Nfu_g_1_002703	Nfu_p_1_006753	Nfu_t_1_006753	Nfu_c_1_006753	ENSDARG00000076182	Nfu_p_1_006753	ENSG00000115415	STAT1
Nfu_g_1_002703	Nfu_g_1_002703	Nfu_p_1_006751	Nfu_t_1_006751	Nfu_c_1_006751	ENSDARG00000076182	Nfu_p_1_006751	ENSG00000115415	STAT1
Nfu_g_1_002703	Nfu_g_1_002703	Nfu_p_1_006750	Nfu_t_1_006750	Nfu_c_1_006750	ENSDARG00000076182	Nfu_p_1_006750	ENSG00000115415	STAT1
Nfu_g_1_002703	Nfu_g_1_002703	Nfu_p_1_006749	Nfu_t_1_006749	Nfu_c_1_006749	ENSDARG00000076182	Nfu_p_1_006749	ENSG00000115415	STAT1
Nfu_g_1_002703	Nfu_g_1_002703	Nfu_p_1_006754	Nfu_t_1_006754	Nfu_c_1_006754	ENSDARG00000076182	Nfu_p_1_006754	ENSG00000115415	STAT1
Nfu_g_1_002703	Nfu_g_1_002703	Nfu_p_1_006752	Nfu_t_1_006752	Nfu_c_1_006752	ENSDARG00000076182	Nfu_p_1_006752	ENSG00000115415	STAT1
Nfu_g_1_002704	STAT4	Nfu_p_1_006755	Nfu_t_1_006755	Nfu_c_1_006755	ENSDARG00000028731	Nfu_p_1_006755	ENSG00000115415	STAT1
Nfu_g_1_002704	STAT4	Nfu_p_1_006756	Nfu_t_1_006756	Nfu_c_1_006756	ENSDARG00000028731	Nfu_p_1_006756	ENSG00000115415	STAT1
Nfu_g_1_002704	STAT4	Nfu_p_1_006757	Nfu_t_1_006757	Nfu_c_1_006757	ENSDARG00000028731	Nfu_p_1_006757	ENSG00000115415	STAT1
Nfu_g_1_002704	STAT4	Nfu_p_1_006758	Nfu_t_1_006758	Nfu_c_1_006758	ENSDARG00000028731	Nfu_p_1_006758	ENSG00000115415	STAT1
Nfu_g_1_002704	STAT4	Nfu_p_1_006759	Nfu_t_1_006759	Nfu_c_1_006759	ENSDARG00000028731	Nfu_p_1_006759	ENSG00000115415	STAT1
Nfu_g_1_013540	ARPP19 (1 OF 2)	Nfu_p_1_032591	Nfu_t_1_032591	Nfu_c_1_032591	ENSDARG00000039880	Nfu_p_1_032591	ENSG00000197535	MYO5A
Nfu_g_1_013538	MYO5AA	Nfu_p_1_032588	Nfu_t_1_032588	Nfu_c_1_032588	ENSDARG00000061635	Nfu_p_1_032588	ENSG00000197535	MYO5A
Nfu_g_1_013538	MYO5AA	Nfu_p_1_032589	Nfu_t_1_032589	Nfu_c_1_032589	ENSDARG00000061635	Nfu_p_1_032589	ENSG00000197535	MYO5A
Nfu_g_1_013537	MYO5AA	Nfu_p_1_032577	Nfu_t_1_032577	Nfu_c_1_032577	ENSDARG00000061635	Nfu_p_1_032577	ENSG00000197535	MYO5A
Nfu_g_1_013537	MYO5AA	Nfu_p_1_032578	Nfu_t_1_032578	Nfu_c_1_032578	ENSDARG00000061635	Nfu_p_1_032578	ENSG00000197535	MYO5A
Nfu_g_1_013537	MYO5AA	Nfu_p_1_032579	Nfu_t_1_032579	Nfu_c_1_032579	ENSDARG00000061635	Nfu_p_1_032579	ENSG00000197535	MYO5A
Nfu_g_1_013537	MYO5AA	Nfu_p_1_032580	Nfu_t_1_032580	Nfu_c_1_032580	ENSDARG00000061635	Nfu_p_1_032580	ENSG00000197535	MYO5A
Nfu_g_1_013537	MYO5AA	Nfu_p_1_032587	Nfu_t_1_032587	Nfu_c_1_032587	ENSDARG00000061635	Nfu_p_1_032587	ENSG00000197535	MYO5A
Nfu_g_1_013537	MYO5AA	Nfu_p_1_032583	Nfu_t_1_032583	Nfu_c_1_032583	ENSDARG00000061635	Nfu_p_1_032583	ENSG00000197535	MYO5A
Nfu_g_1_013537	MYO5AA	Nfu_p_1_032581	Nfu_t_1_032581	Nfu_c_1_032581	ENSDARG00000061635	Nfu_p_1_032581	ENSG00000197535	MYO5A
Nfu_g_1_013537	MYO5AA	Nfu_p_1_032582	Nfu_t_1_032582	Nfu_c_1_032582	ENSDARG00000061635	Nfu_p_1_032582	ENSG00000197535	MYO5A
Nfu_g_1_013537	MYO5AA	Nfu_p_1_032585	Nfu_t_1_032585	Nfu_c_1_032585	ENSDARG00000061635	Nfu_p_1_032585	ENSG00000197535	MYO5A
Nfu_g_1_013537	MYO5AA	Nfu_p_1_032586	Nfu_t_1_032586	Nfu_c_1_032586	ENSDARG00000061635	Nfu_p_1_032586	ENSG00000197535	MYO5A
Nfu_g_1_013537	MYO5AA	Nfu_p_1_032584	Nfu_t_1_032584	Nfu_c_1_032584	ENSDARG00000061635	Nfu_p_1_032584	ENSG00000197535	MYO5A
Nfu_g_1_013542	MYO5AA	Nfu_p_1_032593	Nfu_t_1_032593	Nfu_c_1_032593	ENSDARG00000061635	Nfu_p_1_032593	ENSG00000197535	MYO5A
Nfu_g_1_013543	GNB5B	Nfu_p_1_032594	Nfu_t_1_032594	Nfu_c_1_032594	ENSDARG00000055377	Nfu_p_1_032594	ENSG00000069966	GNB5
Nfu_g_1_013541	BCL2L10	Nfu_p_1_032592	Nfu_t_1_032592	Nfu_c_1_032592	ENSDARG00000026766	Nfu_p_1_032592	ENSG00000069966	GNB5
Nfu_g_1_013607	SEC14L1 (1 OF 2)	Nfu_p_1_032773	Nfu_t_1_032773	Nfu_c_1_032773	ENSDARG00000019301	Nfu_p_1_032773	ENSG00000129657	SEC14L1
Nfu_g_1_013607	SEC14L1 (1 OF 2)	Nfu_p_1_032774	Nfu_t_1_032774	Nfu_c_1_032774	ENSDARG00000019301	Nfu_p_1_032774	ENSG00000129657	SEC14L1
Nfu_g_1_013607	SEC14L1 (1 OF 2)	Nfu_p_1_032775	Nfu_t_1_032775	Nfu_c_1_032775	ENSDARG00000019301	Nfu_p_1_032775	ENSG00000129657	SEC14L1
Nfu_g_1_013607	SEC14L1 (1 OF 2)	Nfu_p_1_032776	Nfu_t_1_032776	Nfu_c_1_032776	ENSDARG00000019301	Nfu_p_1_032776	ENSG00000129657	SEC14L1
Nfu_g_1_013609	ENDOV	Nfu_p_1_032780	Nfu_t_1_032780	Nfu_c_1_032780		Nfu_p_1_032780	ENSG00000173818	ENDOV
Nfu_g_1_013609	ENDOV	Nfu_p_1_032781	Nfu_t_1_032781	Nfu_c_1_032781		Nfu_p_1_032781	ENSG00000173818	ENDOV
Nfu_g_1_012701	TARBP1	Nfu_p_1_030664	Nfu_t_1_030664	Nfu_c_1_030664	ENSDARG00000079055	Nfu_p_1_030664	ENSG00000059588	TARBP1
Nfu_g_1_012701	TARBP1	Nfu_p_1_030663	Nfu_t_1_030663	Nfu_c_1_030663	ENSDARG00000079055	Nfu_p_1_030663	ENSG00000059588	TARBP1
Nfu_g_1_012701	TARBP1	Nfu_p_1_030665	Nfu_t_1_030665	Nfu_c_1_030665	ENSDARG00000079055	Nfu_p_1_030665	ENSG00000059588	TARBP1
Nfu_g_1_012701	TARBP1	Nfu_p_1_030666	Nfu_t_1_030666	Nfu_c_1_030666	ENSDARG00000079055	Nfu_p_1_030666	ENSG00000059588	TARBP1
Nfu_g_1_024611	BX324188.1	Nfu_p_1_057591	Nfu_t_1_057591	Nfu_c_1_057591	NA	Nfu_p_1_057591	ENSG00000059588	TARBP1
[truncated: 45,893 more rows]
