# Supplementary material for: Reduced proteasome activity in the aging brain results in ribosome stoichiometry loss and aggregation
Source: Mol Syst Biol. 2020 Jun 18;16(6):e9596. doi: 10.15252/msb.20209596 (PMC7301280; doi:10.15252/msb.20209596)
Supplement: Supplementary file 4 — Dataset EV2 [file MSB-16-e9596-s004.xlsx]

## Sheet: Description
Dataset EV2 related to Figure 1.
N. furzeri proteome aging
Tab1. Limma output for 12wph vs. 5wph comparison
Tab2. Limma output for 39wph vs. 12wph comparison
Tab3. KEGG pathways enriched in up regulated cases (12wph vs. 5wph)
Tab4. KEGG pathways enriched in down regulated cases (12wph vs. 5wph)
Tab5. KEGG pathways enriched in up regulated cases (39wph vs. 12wph)
Tab6. KEGG pathways enriched in downregulated cases (39wph vs. 12wph)

## Sheet: Column Key
Tab	Column Header	Meaning
Tab 1, 2	Nfu.protein.id	protein ID Nothobranchius furzeri
Tab 1, 2	logFC	log2 (fold change from proteome only)
Tab 1, 2	AveExpr	log2 (average protein abundance score )
Tab 1, 2	t	moderated t-statistic computed by limma
Tab 1, 2	P.Value	t test p value
Tab 1, 2	adj.P.Val	t test p value corrected for mutiple testing
Tab 1, 2	B	B-statistics computed by limma
Tab 1, 2	Nfu.gene.name	gene name Nothobranchius furzeri
Tab 1, 2	Nfu.transcript.id	transcript ID Nothobranchius furzeri
Tab 1, 2	Nfu.gene.id	gene ID Nothobranchius furzeri
Tab 1, 2	human.gene.id	human gene ID
Tab 1, 2	human.gene.name	human gene symbol
Tab 3 -6	KEGG pathway	KEGG pathway identifier for gene set enrichment analysis performed with gage
Tab 3 -6	p.geomean	geometric mean of the individual p-values from multiple single array based gene set tests
Tab 3 -6	stat.mean	mean of the individual statistics. Its absolute value measures the magnitude of gene-set level changes, and its sign indicates direction of the changes.
Tab 3 -6	p.val	global t test p-value for the pathway
Tab 3 -6	q.val	FDR q-value adjustment of the global p-value using the Benjamini & Hochberg procedure
Tab 3 -6	set.size	Number of proteins assigned to the pathway

## Sheet: Tab1
Tab1. Limma output for 12wph vs. 5wph comparison
Nfu.protein.id	logFC	AveExpr	t	P.Value	adj.P.Val	B	Nfu.gene.name	Nfu.transcript.id	Nfu.gene.id	human.gene.id	human.gene.name
Nfu_p_1_038197	-2.76026	18.5734	-21.5342	3.02788e-09	2.51162e-05	11.3205	hmgb2a	Nfu_t_1_038197	Nfu_g_1_015911	ENSG00000164104	HMGB2
Nfu_p_1_027616	-1.56004	15.2015	-18.1308	1.44704e-08	3.00079e-05	10.0914	CNTNAP2 (1 of 4)	Nfu_t_1_027616	Nfu_g_1_011430	ENSG00000174469	CNTNAP2
Nfu_p_1_002720	-1.46123	17.3958	-18.3259	1.31327e-08	3.00079e-05	10.171	gsk3ab	Nfu_t_1_002720	Nfu_g_1_001107	ENSG00000082701	GSK3B
Nfu_p_1_003321	1.53238	16.8274	19.2957	8.2254e-09	3.00079e-05	10.5488	GBA	Nfu_t_1_003321	Nfu_g_1_001340	ENSG00000177628	GBA
Nfu_p_1_000737	-1.14475	16.0317	-16.77	2.92932e-08	4.04979e-05	9.50038	hnrpl	Nfu_t_1_000737	Nfu_g_1_000313	ENSG00000104824	HNRNPL
Nfu_p_1_035937	1.45771	14.8354	16.8926	2.74299e-08	4.04979e-05	9.55635	hsp70.1	Nfu_t_1_035937	Nfu_g_1_014930	ENSG00000173110	HSPA6
Nfu_p_1_030499	1.39709	14.6092	15.8461	4.87913e-08	5.78177e-05	9.05998	hspa12b	Nfu_t_1_030499	Nfu_g_1_012631	ENSG00000132622	HSPA12B
Nfu_p_1_047178	-1.24438	16.3194	-14.9512	8.21945e-08	7.5756e-05	8.59943	ddx5	Nfu_t_1_047178	Nfu_g_1_019749	ENSG00000108654	DDX5
Nfu_p_1_025407	-1.16739	15.1362	-14.9788	8.08474e-08	7.5756e-05	8.61418	ybx1	Nfu_t_1_025407	Nfu_g_1_010484	ENSG00000065978	YBX1
Nfu_p_1_032013	-1.13886	15.0424	-14.5943	1.02019e-07	8.4625e-05	8.40573	igf2bp3	Nfu_t_1_032013	Nfu_g_1_013299	ENSG00000136231	IGF2BP3
Nfu_p_1_050974	-1.80754	15.7405	-13.8226	1.65602e-07	0.000105667	7.96562	PTMS	Nfu_t_1_050974	Nfu_g_1_021291	NA	NA
Nfu_p_1_035577	-1.35672	16.9677	-13.9108	1.56486e-07	0.000105667	8.01747	ADK (2 of 2)	Nfu_t_1_035577	Nfu_g_1_014776	ENSG00000156110	ADK
Nfu_p_1_028966	1.73298	15.5107	14.0314	1.44909e-07	0.000105667	8.08767	gpr37b	Nfu_t_1_028966	Nfu_g_1_011961	ENSG00000170775	GPR37
Nfu_p_1_036165	-1.01906	15.4204	-13.4193	2.15449e-07	0.000127653	7.72335	marcksb	Nfu_t_1_036165	Nfu_g_1_015015	ENSG00000277443	MARCKS
Nfu_p_1_024069	-0.928575	16.7605	-12.6292	3.68623e-07	0.000203848	7.2223	lman2	Nfu_t_1_024069	Nfu_g_1_009879	ENSG00000169223	LMAN2
Nfu_p_1_004115	-0.909258	16.1976	-12.3155	4.60085e-07	0.00021605	7.01309	top1l	Nfu_t_1_004115	Nfu_g_1_001648	ENSG00000198900	TOP1
Nfu_p_1_047128	1.10536	15.9388	12.3094	4.6211e-07	0.00021605	7.00893	narfl	Nfu_t_1_047128	Nfu_g_1_019725	ENSG00000103245	NARFL
Nfu_p_1_051123	1.22264	15.3932	12.2892	4.68825e-07	0.00021605	6.99526	TUBB1	Nfu_t_1_051123	Nfu_g_1_021347	ENSG00000101162	TUBB1
Nfu_p_1_010758	-1.04176	17.8939	-12.1949	5.01698e-07	0.000219031	6.93099	syn1	Nfu_t_1_010758	Nfu_g_1_004412	ENSG00000185666	SYN3
Nfu_p_1_054043	-0.914684	14.8579	-11.8363	6.5198e-07	0.000257555	6.68134	zeb2b	Nfu_t_1_054043	Nfu_g_1_022581	ENSG00000169554	ZEB2
Nfu_p_1_044915	-0.868316	18.8049	-11.8362	6.52037e-07	0.000257555	6.68125	erh	Nfu_t_1_044915	Nfu_g_1_018807	ENSG00000100632	ERH
Nfu_p_1_040976	-0.869955	15.1956	-11.5629	7.99947e-07	0.000276482	6.48523	zgc:158409	Nfu_t_1_040976	Nfu_g_1_017146	NA	NA
Nfu_p_1_026192	-0.863061	16.9681	-11.5862	7.86e-07	0.000276482	6.50213	purg	Nfu_t_1_026192	Nfu_g_1_010839	ENSG00000172733	PURG
Nfu_p_1_016744	0.848998	16.5665	11.6623	7.42243e-07	0.000276482	6.55713	lypla1	Nfu_t_1_016744	Nfu_g_1_006938	ENSG00000120992	LYPLA1
Nfu_p_1_013917	-1.09125	16.1008	-11.3763	9.22023e-07	0.000283266	6.34844	rp42-pen	Nfu_t_1_013917	Nfu_g_1_005730	ENSG00000150401	DCUN1D2
Nfu_p_1_053653	-0.970945	15.7711	-11.4619	8.63622e-07	0.000283266	6.41152	AFAP1	Nfu_t_1_053653	Nfu_g_1_022419	ENSG00000196526	AFAP1
Nfu_p_1_016486	-0.81394	17.3637	-11.4162	8.94271e-07	0.000283266	6.37791		Nfu_t_1_016486	Nfu_g_1_006842	ENSG00000166441	RPL27A
Nfu_p_1_044792	-0.828363	18.2903	-11.2874	9.87299e-07	0.000292487	6.28238	nudt14	Nfu_t_1_044792	Nfu_g_1_018777	ENSG00000183828	NUDT14
Nfu_p_1_020646	-0.832963	16.5536	-11.1303	1.11545e-06	0.000319056	6.16426	rgma	Nfu_t_1_020646	Nfu_g_1_008537	ENSG00000182175	RGMA
Nfu_p_1_010350	0.778038	17.8587	11.0675	1.17165e-06	0.000323961	6.11658	anxa5b	Nfu_t_1_010350	Nfu_g_1_004239	ENSG00000164111	ANXA5
Nfu_p_1_023505	-1.26421	16.0037	-10.9891	1.24632e-06	0.000333492	6.05657	SLC24A2 (1 of 2)	Nfu_t_1_023505	Nfu_g_1_009648	ENSG00000155886	SLC24A2
Nfu_p_1_048656	0.735739	16.0344	10.8522	1.38961e-06	0.000360214	5.95066	zgc:112335	Nfu_t_1_048656	Nfu_g_1_020341	ENSG00000137267	TUBB2A
Nfu_p_1_053133	-0.954718	14.6125	-10.8047	1.4435e-06	0.000362844	5.91358	sdf2	Nfu_t_1_053133	Nfu_g_1_022191	ENSG00000132581	SDF2
Nfu_p_1_039734	-1.21545	16.544	-10.6587	1.62387e-06	0.000396177	5.7986	RBFOX3 (1 of 3)	Nfu_t_1_039734	Nfu_g_1_016583	ENSG00000167281	RBFOX3
Nfu_p_1_032217	-1.09856	16.861	-10.3857	2.03171e-06	0.000405294	5.57898	fen1	Nfu_t_1_032217	Nfu_g_1_013382	NA	NA
Nfu_p_1_027836	-0.988684	16.4696	-10.3736	2.05212e-06	0.000405294	5.56916	rpl22l1	Nfu_t_1_027836	Nfu_g_1_011529	ENSG00000163584	RPL22L1
Nfu_p_1_043014	-0.918604	15.1826	-10.376	2.04809e-06	0.000405294	5.57109	mcm3	Nfu_t_1_043014	Nfu_g_1_017961	ENSG00000112118	MCM3
Nfu_p_1_019304	-0.90722	17.437	-10.4013	2.00555e-06	0.000405294	5.59171	erc1b	Nfu_t_1_019304	Nfu_g_1_008020	ENSG00000082805	ERC1
Nfu_p_1_012759	-0.791152	15.4379	-10.4544	1.91934e-06	0.000405294	5.63485	zgc:163098	Nfu_t_1_012759	Nfu_g_1_005245	NA	NA
Nfu_p_1_012411	0.79598	15.8188	10.4726	1.89075e-06	0.000405294	5.64957	OMG (2 of 2)	Nfu_t_1_012411	Nfu_g_1_005116	ENSG00000126861	OMG
Nfu_p_1_038584	0.890967	14.0755	10.5077	1.83699e-06	0.000405294	5.67786	POLRMT	Nfu_t_1_038584	Nfu_g_1_016082	ENSG00000099821	POLRMT
Nfu_p_1_028446	0.966034	16.2432	10.5069	1.83809e-06	0.000405294	5.67728	cd9a	Nfu_t_1_028446	Nfu_g_1_011764	NA	NA
Nfu_p_1_037442	-0.754879	15.9748	-10.2516	2.27225e-06	0.000438333	5.46891	rcc2	Nfu_t_1_037442	Nfu_g_1_015581	ENSG00000179051	RCC2
Nfu_p_1_022075	-1.14581	16.9002	-10.2101	2.35276e-06	0.00044355	5.43461	mob1a	Nfu_t_1_022075	Nfu_g_1_009073	NA	NA
Nfu_p_1_055753	-2.56791	16.0429	-9.91769	3.01886e-06	0.000534526	5.18833	hbbe2	Nfu_t_1_055753	Nfu_g_1_023228	ENSG00000213934	HBG1
Nfu_p_1_018163	-0.840459	18.3667	-9.91393	3.02866e-06	0.000534526	5.18512	rps11	Nfu_t_1_018163	Nfu_g_1_007520	ENSG00000142534	RPS11
Nfu_p_1_046011	-0.772003	14.9438	-9.95946	2.91216e-06	0.000534526	5.22395	si:dkey-117m1.4	Nfu_t_1_046011	Nfu_g_1_019252	NA	NA
Nfu_p_1_038242	-0.789802	16.4448	-9.82721	3.26499e-06	0.000564231	5.11065	DDX17	Nfu_t_1_038242	Nfu_g_1_015934	ENSG00000108654	DDX5
Nfu_p_1_018346	-2.85762	16.1903	-9.79845	3.34779e-06	0.000566732	5.0858	hbae1	Nfu_t_1_018346	Nfu_g_1_007603	ENSG00000213934	HBG1
Nfu_p_1_043724	-1.06234	17.4745	-9.73725	3.53176e-06	0.000568072	5.03269	CR354435.4	Nfu_t_1_043724	Nfu_g_1_018292	ENSG00000124610	HIST1H1A
Nfu_p_1_022917	-0.799694	16.9045	-9.7531	3.48308e-06	0.000568072	5.04648	scamp1	Nfu_t_1_022917	Nfu_g_1_009407	ENSG00000085365	SCAMP1
Nfu_p_1_022806	-0.750259	16.2236	-9.7278	3.56115e-06	0.000568072	5.02446	ewsr1b	Nfu_t_1_022806	Nfu_g_1_009363	ENSG00000182944	EWSR1
Nfu_p_1_055846	0.729422	15.7891	9.55494	4.14888e-06	0.000644295	4.8725	CU929079.1	Nfu_t_1_055846	Nfu_g_1_023257	NA	NA
Nfu_p_1_007024	0.731419	15.579	9.54272	4.19432e-06	0.000644295	4.86165	cyp3c1l2	Nfu_t_1_007024	Nfu_g_1_002783	ENSG00000021461	CYP3A43
Nfu_p_1_030033	-0.72729	16.3625	-9.51645	4.29381e-06	0.000647584	4.83829	nrxn3b	Nfu_t_1_030033	Nfu_g_1_012423	ENSG00000021645	NRXN3
Nfu_p_1_037155	-1.08107	16.0364	-9.4407	4.59547e-06	0.000650903	4.77057	CDK14	Nfu_t_1_037155	Nfu_g_1_015453	ENSG00000058091	CDK14
Nfu_p_1_032339	-0.798796	16.241	-9.4839	4.42068e-06	0.000650903	4.80925	fbxo45	Nfu_t_1_032339	Nfu_g_1_013437	ENSG00000174013	FBXO45
Nfu_p_1_008504	-0.722723	14.768	-9.46035	4.51504e-06	0.000650903	4.78818	rnf2	Nfu_t_1_008504	Nfu_g_1_003421	ENSG00000121481	RNF2
Nfu_p_1_022230	0.903728	17.2142	9.43245	4.62969e-06	0.000650903	4.76316	bhmt	Nfu_t_1_022230	Nfu_g_1_009142	ENSG00000132840	BHMT2
Nfu_p_1_021379	-1.03817	15.9283	-9.36215	4.933e-06	0.000681987	4.69979	tia1	Nfu_t_1_021379	Nfu_g_1_008826	NA	NA
Nfu_p_1_012627	-0.669804	15.7338	-9.29597	5.23859e-06	0.000712362	4.63971	fam123a	Nfu_t_1_012627	Nfu_g_1_005191	NA	NA
Nfu_p_1_053343	0.791065	15.1794	9.24807	5.47274e-06	0.000732199	4.59596	nle1	Nfu_t_1_053343	Nfu_g_1_022279	ENSG00000073536	NLE1
Nfu_p_1_052679	-0.996119	16.7181	-9.21672	5.63219e-06	0.000741571	4.56721	sirt3	Nfu_t_1_052679	Nfu_g_1_022018	ENSG00000142082	SIRT3
Nfu_p_1_015905	-0.850626	15.44	-9.1864	5.79123e-06	0.000750598	4.53931	prrc2c	Nfu_t_1_015905	Nfu_g_1_006593	ENSG00000130723	PRRC2B
Nfu_p_1_053989	-0.938768	14.0047	-9.14203	6.03296e-06	0.000758233	4.49833	slc1a1	Nfu_t_1_053989	Nfu_g_1_022562	ENSG00000106688	SLC1A1
Nfu_p_1_045761	0.644565	13.6681	9.15577	5.95693e-06	0.000758233	4.51104	mogat2	Nfu_t_1_045761	Nfu_g_1_019135	ENSG00000124003	MOGAT1
Nfu_p_1_017346	-1.02091	18.9128	-9.11133	6.20672e-06	0.000767097	4.46986	CU302436.3	Nfu_t_1_017346	Nfu_g_1_007163	ENSG00000124610	HIST1H1A
Nfu_p_1_017165	-0.732608	16.2331	-9.09721	6.28844e-06	0.000767097	4.45674	rbbp6	Nfu_t_1_017165	Nfu_g_1_007103	ENSG00000122257	RBBP6
Nfu_p_1_043186	0.67649	16.9787	9.07516	6.41845e-06	0.000771609	4.43621	flot1a	Nfu_t_1_043186	Nfu_g_1_018049	ENSG00000132589	FLOT2
Nfu_p_1_031903	-0.779588	15.3775	-9.01767	6.77147e-06	0.000780289	4.38246	larp4b	Nfu_t_1_031903	Nfu_g_1_013238	ENSG00000107929	LARP4B
Nfu_p_1_038521	-0.730546	16.3679	-9.00879	6.82792e-06	0.000780289	4.37412	eef2b	Nfu_t_1_038521	Nfu_g_1_016049	NA	NA
Nfu_p_1_053391	-0.725274	16.1884	-9.01146	6.81092e-06	0.000780289	4.37662	trim3b	Nfu_t_1_053391	Nfu_g_1_022299	ENSG00000110171	TRIM3
Nfu_p_1_033057	-0.623814	15.0462	-9.0027	6.86692e-06	0.000780289	4.3684	atf7ip	Nfu_t_1_033057	Nfu_g_1_013738	ENSG00000171681	ATF7IP
Nfu_p_1_037130	-1.79592	16.6881	-8.93567	7.31244e-06	0.000798114	4.30522	SUB1 (1 of 2)	Nfu_t_1_037130	Nfu_g_1_015433	ENSG00000113387	SUB1
Nfu_p_1_002810	-0.746981	16.3932	-8.94246	7.2659e-06	0.000798114	4.31164	gnl1	Nfu_t_1_002810	Nfu_g_1_001146	ENSG00000041802	LSG1
Nfu_p_1_042357	0.800413	14.1034	8.94238	7.2665e-06	0.000798114	4.31155	fastkd1	Nfu_t_1_042357	Nfu_g_1_017690	ENSG00000138399	FASTKD1
Nfu_p_1_007541	-0.899268	15.9741	-8.90587	7.52064e-06	0.000799847	4.27698	nhp2	Nfu_t_1_007541	Nfu_g_1_003015	ENSG00000145912	NHP2
Nfu_p_1_019171	-0.88983	14.932	-8.9058	7.52117e-06	0.000799847	4.27691	CFI	Nfu_t_1_019171	Nfu_g_1_007944	NA	NA
Nfu_p_1_014886	0.644679	15.2776	8.89112	7.62609e-06	0.00080073	4.26297	trmt61a	Nfu_t_1_014886	Nfu_g_1_006162	ENSG00000171103	TRMT61B
Nfu_p_1_039991	0.851675	15.6035	8.87783	7.72253e-06	0.00080073	4.25033	arl6ip5b	Nfu_t_1_039991	Nfu_g_1_016711	ENSG00000144746	ARL6IP5
Nfu_p_1_024869	-0.670906	14.6531	-8.86116	7.8453e-06	0.000803417	4.23445	zgc:66127	Nfu_t_1_024869	Nfu_g_1_010245	ENSG00000170144	HNRNPA3
Nfu_p_1_018686	-2.779	17.1955	-8.79507	8.35369e-06	0.000815222	4.17122	hbbe1.1	Nfu_t_1_018686	Nfu_g_1_007753	ENSG00000213934	HBG1
Nfu_p_1_019108	-0.845548	15.571	-8.79633	8.34374e-06	0.000815222	4.17242	arih1	Nfu_t_1_019108	Nfu_g_1_007920	ENSG00000166233	ARIH1
Nfu_p_1_029722	-0.608803	15.7054	-8.80767	8.25408e-06	0.000815222	4.1833	sfpq	Nfu_t_1_029722	Nfu_g_1_012276	ENSG00000116560	SFPQ
Nfu_p_1_013295	0.698355	15.4468	8.81503	8.19644e-06	0.000815222	4.19036	tnpo3	Nfu_t_1_013295	Nfu_g_1_005492	ENSG00000064419	TNPO3
Nfu_p_1_002948	-0.820841	16.6027	-8.7627	8.61581e-06	0.000821473	4.14008	erp44	Nfu_t_1_002948	Nfu_g_1_001202	ENSG00000023318	ERP44
Nfu_p_1_008964	0.644083	17.8859	8.76779	8.57405e-06	0.000821473	4.14498	ptgr1	Nfu_t_1_008964	Nfu_g_1_003638	ENSG00000106853	PTGR1
Nfu_p_1_039770	-0.616145	15.7898	-8.74146	8.79264e-06	0.000824637	4.1196	glg1b	Nfu_t_1_039770	Nfu_g_1_016604	ENSG00000090863	GLG1
Nfu_p_1_044533	-0.61085	16.7698	-8.73493	8.84782e-06	0.000824637	4.11329	parp1	Nfu_t_1_044533	Nfu_g_1_018647	ENSG00000143799	PARP1
Nfu_p_1_020092	-0.733356	18.9342	-8.71172	9.04706e-06	0.000833837	4.09083	syt1a	Nfu_t_1_020092	Nfu_g_1_008346	ENSG00000067715	SYT1
Nfu_p_1_029824	-0.85643	14.6707	-8.68915	9.24549e-06	0.000838633	4.06894	SLC9A1	Nfu_t_1_029824	Nfu_g_1_012316	ENSG00000090020	SLC9A1
Nfu_p_1_052457	-0.697855	17.9785	-8.68139	9.3148e-06	0.000838633	4.06141	prmt1	Nfu_t_1_052457	Nfu_g_1_021917	ENSG00000111218	PRMT8
Nfu_p_1_050638	-0.658288	17.3418	-8.67167	9.40239e-06	0.000838633	4.05196	tardbp	Nfu_t_1_050638	Nfu_g_1_021163	ENSG00000120948	TARDBP
Nfu_p_1_012491	0.970102	18.4258	8.60876	9.99193e-06	0.000881735	3.99056	si:dkeyp-69c1.7	Nfu_t_1_012491	Nfu_g_1_005148	NA	NA
Nfu_p_1_020488	-0.534597	15.6804	-8.52804	1.08084e-05	0.000942942	3.91117	uba2	Nfu_t_1_020488	Nfu_g_1_008470	ENSG00000126261	UBA2
Nfu_p_1_023552	3.36874	15.799	8.5182	1.09129e-05	0.000942942	3.90144	AL929105.1	Nfu_t_1_023552	Nfu_g_1_009670	NA	NA
Nfu_p_1_054038	0.736424	16.2525	8.50367	1.10691e-05	0.000946578	3.88706	s100b	Nfu_t_1_054038	Nfu_g_1_022580	ENSG00000160307	S100B
Nfu_p_1_050854	-0.940065	15.4566	-8.47218	1.14162e-05	0.000956539	3.85582	mcm2	Nfu_t_1_050854	Nfu_g_1_021233	ENSG00000073111	MCM2
Nfu_p_1_050918	-0.587022	15.4404	-8.48014	1.13274e-05	0.000956539	3.86373	NAV1 (3 of 3)	Nfu_t_1_050918	Nfu_g_1_021265	ENSG00000134369	NAV1
Nfu_p_1_050766	-0.704626	16.995	-8.45211	1.16436e-05	0.000965838	3.83586	psmd6	Nfu_t_1_050766	Nfu_g_1_021205	ENSG00000163636	PSMD6
Nfu_p_1_002619	1.02792	16.582	8.44106	1.17709e-05	0.000966729	3.82485	slc2a3	Nfu_t_1_002619	Nfu_g_1_001065	ENSG00000117394	SLC2A1
Nfu_p_1_052967	-0.785976	17.4533	-8.40779	1.21635e-05	0.000989177	3.79163	hmgb1a	Nfu_t_1_052967	Nfu_g_1_022124	ENSG00000189403	HMGB1
Nfu_p_1_037116	1.06375	16.3143	8.39536	1.23139e-05	0.000991691	3.77917	gng7	Nfu_t_1_037116	Nfu_g_1_015426	ENSG00000176533	GNG7
Nfu_p_1_006124	-0.869105	15.5872	-8.35446	1.28232e-05	0.00101303	3.73811	CZv9_NA991H1orf52	Nfu_t_1_006124	Nfu_g_1_002452	ENSG00000162642	C1orf52
Nfu_p_1_007911	0.580711	15.9341	8.35931	1.27617e-05	0.00101303	3.74299	hk1	Nfu_t_1_007911	Nfu_g_1_003183	ENSG00000156515	HK1
Nfu_p_1_050885	-0.755361	16.4238	-8.31237	1.33715e-05	0.00102027	3.69566	sec13	Nfu_t_1_050885	Nfu_g_1_021250	ENSG00000157020	SEC13
Nfu_p_1_053676	-0.649497	15.7224	-8.32511	1.32028e-05	0.00102027	3.70853	ube3a	Nfu_t_1_053676	Nfu_g_1_022432	ENSG00000114062	UBE3A
Nfu_p_1_040488	-0.630215	16.6114	-8.30872	1.34202e-05	0.00102027	3.69197	nup50	Nfu_t_1_040488	Nfu_g_1_016941	ENSG00000093000	NUP50
Nfu_p_1_024278	-0.620219	13.2878	-8.31771	1.33005e-05	0.00102027	3.70106	rnf2	Nfu_t_1_024278	Nfu_g_1_009976	ENSG00000121481	RNF2
Nfu_p_1_052153	0.790993	17.3012	8.30057	1.35298e-05	0.00102027	3.68373	timm9	Nfu_t_1_052153	Nfu_g_1_021792	ENSG00000100575	TIMM9
Nfu_p_1_033078	-0.949247	15.7964	-8.27675	1.38555e-05	0.00103542	3.65959	rpl9	Nfu_t_1_033078	Nfu_g_1_013746	ENSG00000163682	RPL9
Nfu_p_1_008389	-0.601154	15.7978	-8.25877	1.41072e-05	0.00103936	3.64132	sin3ab	Nfu_t_1_008389	Nfu_g_1_003372	ENSG00000169375	SIN3A
Nfu_p_1_006011	0.63457	16.099	8.24634	1.42841e-05	0.00103936	3.62867	si:dkey-57k2.6	Nfu_t_1_006011	Nfu_g_1_002402	NA	NA
Nfu_p_1_012195	0.682607	14.7561	8.24846	1.42538e-05	0.00103936	3.63083	KSR1 (1 of 2)	Nfu_t_1_012195	Nfu_g_1_005052	ENSG00000141068	KSR1
Nfu_p_1_033155	-0.632223	14.7709	-8.20541	1.48838e-05	0.00106432	3.58692	smc2	Nfu_t_1_033155	Nfu_g_1_013782	ENSG00000136824	SMC2
Nfu_p_1_051300	-0.575902	16.8356	-8.20547	1.48829e-05	0.00106432	3.58698	rpn1	Nfu_t_1_051300	Nfu_g_1_021437	ENSG00000163902	RPN1
Nfu_p_1_048898	-0.667807	16.3224	-8.14735	1.57825e-05	0.00110945	3.52736	cirbp	Nfu_t_1_048898	Nfu_g_1_020422	ENSG00000099622	CIRBP
Nfu_p_1_051385	0.496239	16.7803	8.1546	1.5667e-05	0.00110945	3.53482	slc32a1	Nfu_t_1_051385	Nfu_g_1_021475	ENSG00000101438	SLC32A1
Nfu_p_1_054669	-1.17403	13.737	-8.12209	1.61918e-05	0.00111088	3.50134	MKI67	Nfu_t_1_054669	Nfu_g_1_022855	ENSG00000148773	MKI67
Nfu_p_1_048077	-0.889239	17.3384	-8.13477	1.59849e-05	0.00111088	3.51441	eif2b3	Nfu_t_1_048077	Nfu_g_1_020132	ENSG00000070785	EIF2B3
Nfu_p_1_016166	-0.598946	16.4458	-8.12131	1.62045e-05	0.00111088	3.50054	srsf9	Nfu_t_1_016166	Nfu_g_1_006704	ENSG00000111786	SRSF9
Nfu_p_1_048998	-0.899014	14.956	-8.08287	1.68505e-05	0.00111289	3.46079	mcm4	Nfu_t_1_048998	Nfu_g_1_020462	ENSG00000104738	MCM4
Nfu_p_1_020777	-0.780685	16.0448	-8.05725	1.72966e-05	0.00111289	3.43421	RPS17	Nfu_t_1_020777	Nfu_g_1_008594	ENSG00000182774	RPS17
Nfu_p_1_009627	-0.765092	14.8853	-8.05836	1.7277e-05	0.00111289	3.43536	fam63b	Nfu_t_1_009627	Nfu_g_1_003911	ENSG00000128923	FAM63B
Nfu_p_1_055863	-0.752721	17.5999	-8.0592	1.72622e-05	0.00111289	3.43624	ube2i2	Nfu_t_1_055863	Nfu_g_1_023266	ENSG00000103275	UBE2I
Nfu_p_1_040925	-0.727735	15.3769	-8.05666	1.73071e-05	0.00111289	3.43359	ksr2	Nfu_t_1_040925	Nfu_g_1_017130	ENSG00000171435	KSR2
Nfu_p_1_025746	-0.636038	16.0388	-8.06085	1.72333e-05	0.00111289	3.43794	pnn	Nfu_t_1_025746	Nfu_g_1_010649	ENSG00000100941	PNN
Nfu_p_1_017530	0.65197	15.205	8.06055	1.72385e-05	0.00111289	3.43764	fbxl18	Nfu_t_1_017530	Nfu_g_1_007239	ENSG00000155034	FBXL18
Nfu_p_1_018548	0.69369	13.4388	8.06868	1.70961e-05	0.00111289	3.44607	atp6v0a1a	Nfu_t_1_018548	Nfu_g_1_007682	ENSG00000033627	ATP6V0A1
Nfu_p_1_033613	-0.744374	17.517	-8.02739	1.7833e-05	0.00112902	3.40313	CABZ01076275.1	Nfu_t_1_033613	Nfu_g_1_013967	NA	NA
Nfu_p_1_050718	-0.598827	18.1822	-8.02013	1.79663e-05	0.00112902	3.39556	rps23	Nfu_t_1_050718	Nfu_g_1_021192	ENSG00000186468	RPS23
Nfu_p_1_036415	0.809708	16.3864	8.02261	1.79206e-05	0.00112902	3.39815		Nfu_t_1_036415	Nfu_g_1_015122	ENSG00000105655	ISYNA1
Nfu_p_1_044128	0.512746	18.0247	8.01239	1.81094e-05	0.00112945	3.38748	scrn2	Nfu_t_1_044128	Nfu_g_1_018476	ENSG00000141295	SCRN2
Nfu_p_1_005456	0.732618	15.1898	7.98592	1.86084e-05	0.00115191	3.35981	traf7	Nfu_t_1_005456	Nfu_g_1_002170	ENSG00000131653	TRAF7
Nfu_p_1_041158	-0.638679	15.7438	-7.97804	1.87598e-05	0.00115269	3.35155	si:ch211-251j10.3	Nfu_t_1_041158	Nfu_g_1_017219	ENSG00000159496	RGL4
Nfu_p_1_052657	-0.862446	14.8082	-7.95821	1.9147e-05	0.00116692	3.33074	mfap1	Nfu_t_1_052657	Nfu_g_1_022014	ENSG00000140259	MFAP1
Nfu_p_1_048975	0.511521	16.2072	7.95186	1.92728e-05	0.00116692	3.32408	si:ch211-141e20.2	Nfu_t_1_048975	Nfu_g_1_020450	ENSG00000177707	NECTIN3
Nfu_p_1_014162	-1.49503	19.3319	-7.8976	2.03854e-05	0.00119939	3.26688	ptplb	Nfu_t_1_014162	Nfu_g_1_005823	ENSG00000206527	HACD2
Nfu_p_1_043435	-1.02561	14.6241	-7.90124	2.03085e-05	0.00119939	3.27073	C18H11orf58	Nfu_t_1_043435	Nfu_g_1_018145	ENSG00000110696	C11orf58
Nfu_p_1_016191	-0.780003	14.5296	-7.91612	1.9998e-05	0.00119939	3.28644	ciz1a	Nfu_t_1_016191	Nfu_g_1_006711	NA	NA
Nfu_p_1_018835	-0.683891	16.9368	-7.89069	2.05321e-05	0.00119939	3.25957	rps4x	Nfu_t_1_018835	Nfu_g_1_007808	ENSG00000280969	RPS4Y2
Nfu_p_1_011788	-0.627069	17.4083	-7.89578	2.04238e-05	0.00119939	3.26496	eef1g	Nfu_t_1_011788	Nfu_g_1_004836	ENSG00000254772	EEF1G
Nfu_p_1_025690	1.64359	15.0238	7.86922	2.09951e-05	0.00121786	3.23684	si:ch1073-126c3.2	Nfu_t_1_025690	Nfu_g_1_010624	NA	NA
Nfu_p_1_003113	0.578028	16.2618	7.84793	2.14657e-05	0.00123651	3.21423	flot1b	Nfu_t_1_003113	Nfu_g_1_001266	ENSG00000132589	FLOT2
Nfu_p_1_027791	-0.749982	14.7775	-7.81494	2.22177e-05	0.0012623	3.1791	rdh10a	Nfu_t_1_027791	Nfu_g_1_011505	ENSG00000121039	RDH10
Nfu_p_1_049583	0.650639	14.1392	7.81612	2.21903e-05	0.0012623	3.18036	nckap5l	Nfu_t_1_049583	Nfu_g_1_020708	ENSG00000176771	NCKAP5
Nfu_p_1_033618	-0.633108	17.1853	-7.7909	2.27839e-05	0.00128566	3.15342	cbsa	Nfu_t_1_033618	Nfu_g_1_013968	ENSG00000274276	CBSL
Nfu_p_1_040309	-0.876529	18.4031	-7.77933	2.3062e-05	0.00129256	3.14104	PREB	Nfu_t_1_040309	Nfu_g_1_016853	ENSG00000138073	PREB
Nfu_p_1_053032	-0.757994	15.192	-7.71971	2.45549e-05	0.00133449	3.07699	ssh2b	Nfu_t_1_053032	Nfu_g_1_022149	ENSG00000141298	SSH2
Nfu_p_1_056204	-0.731778	16.5776	-7.72972	2.42971e-05	0.00133449	3.08777	ppp1caa	Nfu_t_1_056204	Nfu_g_1_023412	ENSG00000186298	PPP1CC
Nfu_p_1_052966	-0.639493	17.6942	-7.71742	2.46145e-05	0.00133449	3.07452	rpl23a	Nfu_t_1_052966	Nfu_g_1_022123	ENSG00000198242	RPL23A
Nfu_p_1_048423	-0.610355	16.9585	-7.72151	2.45085e-05	0.00133449	3.07892	prmt5	Nfu_t_1_048423	Nfu_g_1_020273	ENSG00000100462	PRMT5
Nfu_p_1_012277	-0.530851	16.7202	-7.74075	2.40164e-05	0.00133449	3.09964	cldnj	Nfu_t_1_012277	Nfu_g_1_005077	ENSG00000171169	NAIF1
Nfu_p_1_033815	0.767152	14.5214	7.70001	2.50714e-05	0.00134172	3.05573	N6AMT1	Nfu_t_1_033815	Nfu_g_1_014054	ENSG00000156239	N6AMT1
Nfu_p_1_028699	0.780512	16.0851	7.70231	2.50105e-05	0.00134172	3.05821	trim35-23	Nfu_t_1_028699	Nfu_g_1_011871	ENSG00000104228	TRIM35
Nfu_p_1_044320	-1.00995	15.2336	-7.63354	2.69027e-05	0.00138417	2.98367	igf2bp1	Nfu_t_1_044320	Nfu_g_1_018548	ENSG00000159217	IGF2BP1
Nfu_p_1_046667	-0.739423	17.2751	-7.63189	2.69502e-05	0.00138417	2.98187	carhsp1	Nfu_t_1_046667	Nfu_g_1_019532	ENSG00000153048	CARHSP1
Nfu_p_1_002693	-0.664312	14.7109	-7.63117	2.69708e-05	0.00138417	2.98109	rps9	Nfu_t_1_002693	Nfu_g_1_001094	ENSG00000170889	RPS9
Nfu_p_1_002122	-0.650179	17.36	-7.66119	2.61237e-05	0.00138417	3.01371	rpl36	Nfu_t_1_002122	Nfu_g_1_000866	ENSG00000130255	RPL36
Nfu_p_1_018042	-0.604749	17.6005	-7.62902	2.70327e-05	0.00138417	2.97875	rbb4	Nfu_t_1_018042	Nfu_g_1_007452	ENSG00000162521	RBBP4
Nfu_p_1_011134	0.843354	16.0686	7.63027	2.69967e-05	0.00138417	2.98011	fhla	Nfu_t_1_011134	Nfu_g_1_004582	ENSG00000022267	FHL1
Nfu_p_1_046550	0.945571	15.5686	7.63697	2.68047e-05	0.00138417	2.9874	si:dkeyp-69e1.7	Nfu_t_1_046550	Nfu_g_1_019480	ENSG00000164104	HMGB2
Nfu_p_1_006498	-0.680662	16.5093	-7.61747	2.73671e-05	0.00138421	2.96617	zranb2	Nfu_t_1_006498	Nfu_g_1_002588	ENSG00000132485	ZRANB2
Nfu_p_1_050575	-0.66199	16.6757	-7.6227	2.72151e-05	0.00138421	2.97187	ubap2	Nfu_t_1_050575	Nfu_g_1_021138	ENSG00000137073	UBAP2
Nfu_p_1_040816	-0.649936	17.0021	-7.60908	2.76132e-05	0.00138819	2.95702	si:dkey-38n4.2	Nfu_t_1_040816	Nfu_g_1_017084	NA	NA
Nfu_p_1_014922	-0.855796	15.6408	-7.57722	2.85693e-05	0.00140478	2.9222	bre	Nfu_t_1_014922	Nfu_g_1_006178	ENSG00000158019	BRE
Nfu_p_1_037429	-0.712755	16.8881	-7.56456	2.89592e-05	0.00140478	2.90833	rpl10	Nfu_t_1_037429	Nfu_g_1_015575	ENSG00000147403	RPL10
Nfu_p_1_047007	-0.708087	15.7303	-7.5755	2.86219e-05	0.00140478	2.92032	mcm5	Nfu_t_1_047007	Nfu_g_1_019673	ENSG00000073111	MCM2
Nfu_p_1_021537	-0.546947	16.2192	-7.56846	2.88384e-05	0.00140478	2.91261	tmed7	Nfu_t_1_021537	Nfu_g_1_008884	ENSG00000134970	TMED7
Nfu_p_1_037875	0.564782	13.0301	7.57464	2.86483e-05	0.00140478	2.91938	rfx1a	Nfu_t_1_037875	Nfu_g_1_015781	ENSG00000080298	RFX3
Nfu_p_1_016193	0.572542	15.4763	7.5854	2.83204e-05	0.00140478	2.93115	lrrc8a	Nfu_t_1_016193	Nfu_g_1_006712	ENSG00000136802	LRRC8A
Nfu_p_1_029287	-0.640261	16.5095	-7.5533	2.93109e-05	0.00141357	2.89598	CNP (2 of 2)	Nfu_t_1_029287	Nfu_g_1_012080	ENSG00000173786	CNP
Nfu_p_1_031361	-0.514197	16.0525	-7.54788	2.94819e-05	0.0014136	2.89003	gnal	Nfu_t_1_031361	Nfu_g_1_012982	ENSG00000141404	GNAL
Nfu_p_1_005604	-0.557541	16.6454	-7.50927	3.07315e-05	0.00146505	2.84754	cct4	Nfu_t_1_005604	Nfu_g_1_002242	ENSG00000115484	CCT4
Nfu_p_1_012033	-0.682433	17.6013	-7.49571	3.11841e-05	0.00147813	2.83257	dctn5	Nfu_t_1_012033	Nfu_g_1_004961	ENSG00000104671	DCTN6
Nfu_p_1_009510	0.89319	16.3612	7.47435	3.1912e-05	0.00150404	2.80894	anxa2b	Nfu_t_1_009510	Nfu_g_1_003859	ENSG00000182718	ANXA2
Nfu_p_1_008418	-0.950762	15.7922	-7.46165	3.23534e-05	0.00150598	2.79487	rps28	Nfu_t_1_008418	Nfu_g_1_003378	ENSG00000233927	RPS28
Nfu_p_1_053892	-0.735169	14.5454	-7.43147	3.34294e-05	0.00150598	2.76135	stag2b	Nfu_t_1_053892	Nfu_g_1_022515	ENSG00000101972	STAG2
Nfu_p_1_029198	-0.659148	15.5503	-7.43269	3.33851e-05	0.00150598	2.76271	cct2	Nfu_t_1_029198	Nfu_g_1_012055	ENSG00000166226	CCT2
Nfu_p_1_050680	-0.651466	17.3235	-7.42713	3.35872e-05	0.00150598	2.75653	rps26	Nfu_t_1_050680	Nfu_g_1_021177	ENSG00000197728	RPS26
Nfu_p_1_040195	-0.645359	17.4751	-7.42896	3.35207e-05	0.00150598	2.75856	MRPS12 (1 of 2)	Nfu_t_1_040195	Nfu_g_1_016802	ENSG00000128626	MRPS12
Nfu_p_1_015072	-0.596014	15.6009	-7.43838	3.31796e-05	0.00150598	2.76904	BX248128.2	Nfu_t_1_015072	Nfu_g_1_006242	ENSG00000103449	SALL1
Nfu_p_1_031501	-0.536878	15.4828	-7.46551	3.22186e-05	0.00150598	2.79914	RANBP3 (1 of 2)	Nfu_t_1_031501	Nfu_g_1_013042	ENSG00000031823	RANBP3
Nfu_p_1_032987	0.624821	16.6481	7.43951	3.31392e-05	0.00150598	2.77029	mb	Nfu_t_1_032987	Nfu_g_1_013709	ENSG00000198125	MB
Nfu_p_1_012757	0.700152	15.2031	7.44152	3.30668e-05	0.00150598	2.77253	epd	Nfu_t_1_012757	Nfu_g_1_005244	ENSG00000086289	EPDR1
Nfu_p_1_043291	-1.0325	15.6751	-7.42044	3.38326e-05	0.00150883	2.74907	slc6a15	Nfu_t_1_043291	Nfu_g_1_018095	ENSG00000072041	SLC6A15
Nfu_p_1_036122	-0.806955	14.7855	-7.39767	3.46812e-05	0.0015384	2.72368	lppr3a	Nfu_t_1_036122	Nfu_g_1_014997	ENSG00000129951	PLPPR3
Nfu_p_1_055796	0.487702	16.3656	7.38747	3.50688e-05	0.00154732	2.71229	lcmt1	Nfu_t_1_055796	Nfu_g_1_023241	ENSG00000205629	LCMT1
Nfu_p_1_030792	-1.50913	17.4977	-7.38224	3.52694e-05	0.00154793	2.70644	mrps18a	Nfu_t_1_030792	Nfu_g_1_012754	ENSG00000096080	MRPS18A
Nfu_p_1_017411	-0.53234	15.2453	-7.36856	3.58003e-05	0.00156297	2.69112	USP38	Nfu_t_1_017411	Nfu_g_1_007194	ENSG00000170185	USP38
Nfu_p_1_029341	-0.658009	17.4388	-7.36249	3.60385e-05	0.00156513	2.68432	acadvl	Nfu_t_1_029341	Nfu_g_1_012112	ENSG00000072778	ACADVL
Nfu_p_1_046547	-0.765814	16.6802	-7.31953	3.77754e-05	0.00157463	2.63605	fam195b	Nfu_t_1_046547	Nfu_g_1_019478	ENSG00000225663	MCRIP1
Nfu_p_1_026417	-0.706948	15.6765	-7.31495	3.79659e-05	0.00157463	2.63089	thsd7a	Nfu_t_1_026417	Nfu_g_1_010909	ENSG00000005108	THSD7A
Nfu_p_1_038079	-0.582497	15.4817	-7.3244	3.7574e-05	0.00157463	2.64153	mrpl12	Nfu_t_1_038079	Nfu_g_1_015879	ENSG00000262660	RP13-1032I1.10
Nfu_p_1_004294	-0.548336	14.3273	-7.34085	3.69024e-05	0.00157463	2.66003	bx248082.1	Nfu_t_1_004294	Nfu_g_1_001740	ENSG00000001629	ANKIB1
Nfu_p_1_044361	-0.540536	13.6808	-7.31736	3.78654e-05	0.00157463	2.63361	ZNF646	Nfu_t_1_044361	Nfu_g_1_018559	ENSG00000167395	ZNF646
Nfu_p_1_005824	-0.538009	17.6773	-7.32893	3.73877e-05	0.00157463	2.64663	ncbp2	Nfu_t_1_005824	Nfu_g_1_002319	ENSG00000170935	NCBP2L
Nfu_p_1_026322	0.498725	19.8433	7.31584	3.79287e-05	0.00157463	2.63189	nfasca	Nfu_t_1_026322	Nfu_g_1_010866	ENSG00000163531	NFASC
Nfu_p_1_010693	0.596969	16.6686	7.31852	3.7817e-05	0.00157463	2.63492	TCIRG1 (1 of 3)	Nfu_t_1_010693	Nfu_g_1_004380	ENSG00000185344	ATP6V0A2
Nfu_p_1_043732	1.08242	15.9917	7.34806	3.66122e-05	0.00157463	2.66813	slc44a1a	Nfu_t_1_043732	Nfu_g_1_018298	ENSG00000070214	SLC44A1
Nfu_p_1_018227	-0.690118	15.8749	-7.30086	3.85586e-05	0.00157879	2.615	psmg3	Nfu_t_1_018227	Nfu_g_1_007553	ENSG00000157778	PSMG3
Nfu_p_1_002983	-0.654919	15.4888	-7.2858	3.92029e-05	0.00157879	2.59799	prpf31	Nfu_t_1_002983	Nfu_g_1_001218	ENSG00000105618	PRPF31
Nfu_p_1_014099	-0.63119	16.6527	-7.29408	3.88472e-05	0.00157879	2.60734	dnajb11	Nfu_t_1_014099	Nfu_g_1_005793	ENSG00000283149	RP11-134F2.8
Nfu_p_1_003189	-0.626429	16.2313	-7.28719	3.9143e-05	0.00157879	2.59956	znf574	Nfu_t_1_003189	Nfu_g_1_001294	ENSG00000180626	ZNF594
Nfu_p_1_043334	0.553458	14.4485	7.30425	3.84147e-05	0.00157879	2.61883	plekha7b	Nfu_t_1_043334	Nfu_g_1_018108	ENSG00000166689	PLEKHA7
Nfu_p_1_043019	0.572311	15.3486	7.28568	3.92081e-05	0.00157879	2.59786	EPB41L3 (2 of 2)	Nfu_t_1_043019	Nfu_g_1_017964	ENSG00000082397	EPB41L3
Nfu_p_1_019044	-0.889486	16.7887	-7.27454	3.96927e-05	0.00159058	2.58525	tm9sf3	Nfu_t_1_019044	Nfu_g_1_007888	ENSG00000077147	TM9SF3
Nfu_p_1_056171	-0.530496	17.5418	-7.26299	4.02018e-05	0.00160324	2.57217	ctbp2	Nfu_t_1_056171	Nfu_g_1_023400	ENSG00000175029	CTBP2
Nfu_p_1_047662	-0.56101	15.1738	-7.24717	4.09106e-05	0.0016237	2.55423	ZBTB11	Nfu_t_1_047662	Nfu_g_1_019972	ENSG00000066422	ZBTB11
Nfu_p_1_031965	-0.57386	14.5319	-7.23464	4.1482e-05	0.00163854	2.53999	pold3	Nfu_t_1_031965	Nfu_g_1_013269	ENSG00000077514	POLD3
Nfu_p_1_032413	0.522868	16.4848	7.22016	4.2153e-05	0.00165715	2.52351	capn1a	Nfu_t_1_032413	Nfu_g_1_013470	NA	NA
Nfu_p_1_049276	-0.832635	15.5639	-7.18983	4.35969e-05	0.00168689	2.48893	stk11	Nfu_t_1_049276	Nfu_g_1_020589	ENSG00000118046	STK11
Nfu_p_1_008232	0.486764	16.567	7.198	4.32027e-05	0.00168689	2.49826	htatip2	Nfu_t_1_008232	Nfu_g_1_003312	ENSG00000109854	HTATIP2
Nfu_p_1_052298	0.614565	15.9719	7.18952	4.36122e-05	0.00168689	2.48857	ATG14	Nfu_t_1_052298	Nfu_g_1_021854	ENSG00000126775	ATG14
Nfu_p_1_024947	0.879616	16.3634	7.18724	4.37228e-05	0.00168689	2.48596	gnas	Nfu_t_1_024947	Nfu_g_1_010283	ENSG00000141404	GNAL
Nfu_p_1_014116	-0.72298	15.3674	-7.17242	4.44503e-05	0.00169759	2.46901	lcmt2	Nfu_t_1_014116	Nfu_g_1_005805	ENSG00000168806	LCMT2
Nfu_p_1_001832	-0.691297	16.5327	-7.16912	4.46141e-05	0.00169759	2.46524	ddx6	Nfu_t_1_001832	Nfu_g_1_000750	ENSG00000110367	DDX6
Nfu_p_1_052193	-0.500351	14.3762	-7.17136	4.45028e-05	0.00169759	2.4678	SCAF1	Nfu_t_1_052193	Nfu_g_1_021808	ENSG00000070047	PHRF1
Nfu_p_1_043636	-0.760629	17.4427	-7.13686	4.62504e-05	0.00173596	2.42822	UGT8	Nfu_t_1_043636	Nfu_g_1_018249	ENSG00000174607	UGT8
Nfu_p_1_006614	-0.665172	15.0266	-7.13984	4.60963e-05	0.00173596	2.43166	fxr1	Nfu_t_1_006614	Nfu_g_1_002641	ENSG00000114416	FXR1
Nfu_p_1_028688	-0.472075	15.2871	-7.14191	4.599e-05	0.00173596	2.43403	cpsf6	Nfu_t_1_028688	Nfu_g_1_011864	ENSG00000111605	CPSF6
Nfu_p_1_034077	-0.650638	16.6245	-7.12797	4.67128e-05	0.00174542	2.418	coro1b	Nfu_t_1_034077	Nfu_g_1_014163	ENSG00000110880	CORO1C
Nfu_p_1_054935	0.885814	15.9622	7.12206	4.70228e-05	0.00174912	2.4112	PPP1R1B	Nfu_t_1_054935	Nfu_g_1_022895	ENSG00000131771	PPP1R1B
Nfu_p_1_056106	-1.4908	14.4336	-7.11486	4.74035e-05	0.00175541	2.40292	nubp2	Nfu_t_1_056106	Nfu_g_1_023367	ENSG00000095906	NUBP2
Nfu_p_1_015152	0.822399	16.1616	7.109	4.77162e-05	0.00175914	2.39616	gnsb	Nfu_t_1_015152	Nfu_g_1_006272	NA	NA
Nfu_p_1_027752	-1.16517	16.7209	-7.08633	4.8946e-05	0.00176105	2.37	rpl21	Nfu_t_1_027752	Nfu_g_1_011486	ENSG00000122026	RPL21
Nfu_p_1_037038	-0.817364	14.8249	-7.09077	4.87025e-05	0.00176105	2.37513	tra2b	Nfu_t_1_037038	Nfu_g_1_015387	ENSG00000136527	TRA2B
Nfu_p_1_043437	-0.796698	13.8331	-7.08989	4.87507e-05	0.00176105	2.37411	tdg	Nfu_t_1_043437	Nfu_g_1_018147	ENSG00000139372	TDG
Nfu_p_1_029363	-0.560227	16.5602	-7.08908	4.87951e-05	0.00176105	2.37317	zgc:110329	Nfu_t_1_029363	Nfu_g_1_012126	NA	NA
Nfu_p_1_034867	-0.488517	17.5073	-7.08459	4.90419e-05	0.00176105	2.36799	adka	Nfu_t_1_034867	Nfu_g_1_014492	ENSG00000156110	ADK
Nfu_p_1_051418	-0.482824	16.0345	-7.09478	4.84838e-05	0.00176105	2.37975	srpk1b	Nfu_t_1_051418	Nfu_g_1_021488	ENSG00000096063	SRPK1
Nfu_p_1_011039	-1.18475	16.5541	-7.07303	4.96841e-05	0.00177124	2.35461	hnrnpab	Nfu_t_1_011039	Nfu_g_1_004537	ENSG00000197451	HNRNPAB
Nfu_p_1_031892	-0.525951	16.4261	-7.0718	4.97526e-05	0.00177124	2.35319	itgb1a	Nfu_t_1_031892	Nfu_g_1_013230	ENSG00000150093	ITGB1
Nfu_p_1_048728	0.562191	16.6732	7.06268	5.02663e-05	0.00177719	2.34263	tfa	Nfu_t_1_048728	Nfu_g_1_020367	ENSG00000012223	LTF
Nfu_p_1_024478	2.44831	16.0416	7.06123	5.03484e-05	0.00177719	2.34095		Nfu_t_1_024478	Nfu_g_1_010086	NA	NA
Nfu_p_1_013946	-0.86895	17.897	-7.05343	5.07934e-05	0.0017853	2.3319	rpl8	Nfu_t_1_013946	Nfu_g_1_005746	ENSG00000161016	RPL8
Nfu_p_1_043466	-1.09351	16.5601	-7.01106	5.32849e-05	0.00181241	2.28265	AHSG	Nfu_t_1_043466	Nfu_g_1_018164	ENSG00000145192	AHSG
Nfu_p_1_043556	-1.02381	16.9412	-7.01657	5.29535e-05	0.00181241	2.28907	acsl1	Nfu_t_1_043556	Nfu_g_1_018214	ENSG00000151726	ACSL1
Nfu_p_1_007105	-0.811452	16.4924	-7.02936	5.21925e-05	0.00181241	2.30396	eef1a1b	Nfu_t_1_007105	Nfu_g_1_002821	ENSG00000156508	EEF1A1
Nfu_p_1_053972	-0.777289	16.1353	-7.01421	5.30952e-05	0.00181241	2.28632	rbm4.2	Nfu_t_1_053972	Nfu_g_1_022551	ENSG00000248643	RBM14-RBM4
Nfu_p_1_016309	-0.730029	17.7888	-7.0106	5.33126e-05	0.00181241	2.28211	golph3	Nfu_t_1_016309	Nfu_g_1_006753	ENSG00000113384	GOLPH3
Nfu_p_1_048692	-0.630614	16.4432	-7.02498	5.24522e-05	0.00181241	2.29885	CABZ01078499.2	Nfu_t_1_048692	Nfu_g_1_020353	NA	NA
Nfu_p_1_039739	-0.562627	14.6772	-7.03423	5.19062e-05	0.00181241	2.30961	trmt1l	Nfu_t_1_039739	Nfu_g_1_016585	ENSG00000121486	TRMT1L
Nfu_p_1_041092	0.476966	15.3821	7.01856	5.2834e-05	0.00181241	2.29139	esama	Nfu_t_1_041092	Nfu_g_1_017198	ENSG00000149564	ESAM
Nfu_p_1_047330	-0.780058	13.9689	-7.0028	5.37861e-05	0.00181602	2.27302	actb1	Nfu_t_1_047330	Nfu_g_1_019825	NA	NA
Nfu_p_1_030830	-0.611086	14.609	-7.00164	5.38566e-05	0.00181602	2.27167	wdr26b	Nfu_t_1_030830	Nfu_g_1_012767	ENSG00000162923	WDR26
Nfu_p_1_026941	-0.665306	14.4654	-6.99264	5.44093e-05	0.00181986	2.26116	utp18	Nfu_t_1_026941	Nfu_g_1_011164	ENSG00000011260	UTP18
Nfu_p_1_047078	0.655666	13.8242	6.99535	5.4242e-05	0.00181986	2.26433	mif4gdb	Nfu_t_1_047078	Nfu_g_1_019703	ENSG00000125457	MIF4GD
Nfu_p_1_005323	-1.18644	15.6195	-6.94909	5.71718e-05	0.00187918	2.21019	si:dkey-236e20.9	Nfu_t_1_005323	Nfu_g_1_002105	ENSG00000179399	GPC5
Nfu_p_1_013508	-0.866032	16.9949	-6.94343	5.7542e-05	0.00187918	2.20355	sumo1	Nfu_t_1_013508	Nfu_g_1_005593	ENSG00000116030	SUMO1
Nfu_p_1_054000	-0.773875	16.4292	-6.94975	5.71289e-05	0.00187918	2.21096	rbm4.1	Nfu_t_1_054000	Nfu_g_1_022565	ENSG00000248643	RBM14-RBM4
Nfu_p_1_039331	-0.592505	16.5136	-6.9516	5.70091e-05	0.00187918	2.21312	eif4h	Nfu_t_1_039331	Nfu_g_1_016424	ENSG00000106682	EIF4H
Nfu_p_1_012579	-0.588458	14.9743	-6.9521	5.69763e-05	0.00187918	2.21372	BUD13	Nfu_t_1_012579	Nfu_g_1_005174	ENSG00000137656	BUD13
Nfu_p_1_053016	0.689411	16.6659	6.94629	5.73549e-05	0.00187918	2.2069	spg20a	Nfu_t_1_053016	Nfu_g_1_022141	ENSG00000133104	SPG20
Nfu_p_1_020330	-0.557724	14.7536	-6.92414	5.88236e-05	0.0019135	2.18087	gtf3c6	Nfu_t_1_020330	Nfu_g_1_008428	ENSG00000155115	GTF3C6
Nfu_p_1_020370	-0.926337	15.9408	-6.90484	6.01364e-05	0.00192839	2.15814	si:dkey-103i16.2	Nfu_t_1_020370	Nfu_g_1_008446	NA	NA
Nfu_p_1_004424	0.527444	16.1395	6.90927	5.98321e-05	0.00192839	2.16336	sntb1	Nfu_t_1_004424	Nfu_g_1_001784	ENSG00000172164	SNTB1
Nfu_p_1_018170	0.536191	17.1334	6.90812	5.99111e-05	0.00192839	2.16201	plcd3a	Nfu_t_1_018170	Nfu_g_1_007527	ENSG00000161714	PLCD3
Nfu_p_1_030812	0.870517	15.6702	6.90376	6.02113e-05	0.00192839	2.15686	adck3	Nfu_t_1_030812	Nfu_g_1_012761	ENSG00000163050	COQ8A
Nfu_p_1_051488	-0.779231	14.7417	-6.90004	6.04681e-05	0.00192916	2.15248	WNK3	Nfu_t_1_051488	Nfu_g_1_021521	NA	NA
Nfu_p_1_022884	0.585119	17.0867	6.88844	6.12774e-05	0.0019475	2.13878	nfu1	Nfu_t_1_022884	Nfu_g_1_009394	ENSG00000169599	NFU1
Nfu_p_1_024201	-0.837625	16.0181	-6.85553	6.36385e-05	0.00201481	2.09984	casp3a	Nfu_t_1_024201	Nfu_g_1_009943	ENSG00000164305	CASP3
Nfu_p_1_004054	-0.552463	16.468	-6.85001	6.40445e-05	0.00201996	2.09329	bcas2	Nfu_t_1_004054	Nfu_g_1_001621	ENSG00000116752	BCAS2
Nfu_p_1_007456	-0.514511	16.6587	-6.8453	6.43926e-05	0.00202325	2.0877	rgs7	Nfu_t_1_007456	Nfu_g_1_002967	ENSG00000182901	RGS7
Nfu_p_1_039565	-0.847179	14.9922	-6.83413	6.52274e-05	0.00204174	2.07443	CASKIN1 (2 of 2)	Nfu_t_1_039565	Nfu_g_1_016515	ENSG00000167971	CASKIN1
Nfu_p_1_043812	-0.574797	16.1642	-6.8227	6.60931e-05	0.00205959	2.06085	lrsam1	Nfu_t_1_043812	Nfu_g_1_018336	ENSG00000148356	LRSAM1
Nfu_p_1_034974	-0.57128	18.4765	-6.82007	6.62942e-05	0.00205959	2.05772	npm3	Nfu_t_1_034974	Nfu_g_1_014518	ENSG00000107833	NPM3
Nfu_p_1_013710	0.749426	14.5424	6.80854	6.71833e-05	0.00207942	2.04399	f5	Nfu_t_1_013710	Nfu_g_1_005675	ENSG00000198734	F5
Nfu_p_1_042187	0.509487	16.4627	6.79646	6.8129e-05	0.00209564	2.02958	dip2a	Nfu_t_1_042187	Nfu_g_1_017631	ENSG00000160305	DIP2A
Nfu_p_1_002398	0.703082	14.202	6.79541	6.82125e-05	0.00209564	2.02832	cbx2	Nfu_t_1_002398	Nfu_g_1_000977	ENSG00000173894	CBX2
Nfu_p_1_053507	-0.667671	16.408	-6.78995	6.86446e-05	0.00210113	2.02181	slc16a8	Nfu_t_1_053507	Nfu_g_1_022345	ENSG00000106244	PDAP1
Nfu_p_1_039467	-0.646604	16.9132	-6.77607	6.97584e-05	0.0021238	2.00522	hdac1	Nfu_t_1_039467	Nfu_g_1_016470	ENSG00000116478	HDAC1
Nfu_p_1_051963	-0.505664	16.6162	-6.77436	6.98971e-05	0.0021238	2.00317	gmfb	Nfu_t_1_051963	Nfu_g_1_021719	ENSG00000197045	GMFB
Nfu_p_1_025761	-1.05745	15.2765	-6.76125	7.09694e-05	0.00214311	1.98747	ythdc1	Nfu_t_1_025761	Nfu_g_1_010653	ENSG00000083896	YTHDC1
Nfu_p_1_038477	-0.585074	14.5149	-6.75883	7.11696e-05	0.00214311	1.98457	pias4a	Nfu_t_1_038477	Nfu_g_1_016023	ENSG00000105229	PIAS4
Nfu_p_1_040915	-0.516753	15.8569	-6.75715	7.13079e-05	0.00214311	1.98257	hnrpl	Nfu_t_1_040915	Nfu_g_1_017124	ENSG00000104824	HNRNPL
Nfu_p_1_053376	-0.500616	17.2314	-6.74654	7.21934e-05	0.00216189	1.96984	cct8	Nfu_t_1_053376	Nfu_g_1_022291	ENSG00000156261	CCT8
Nfu_p_1_009908	0.741707	13.9111	6.73804	7.29116e-05	0.00217555	1.95963	plekha7b	Nfu_t_1_009908	Nfu_g_1_004043	ENSG00000166689	PLEKHA7
Nfu_p_1_005247	-0.51831	15.9532	-6.73248	7.33852e-05	0.00218183	1.95296	phf10	Nfu_t_1_005247	Nfu_g_1_002066	ENSG00000130024	PHF10
Nfu_p_1_038938	-0.805161	16.5562	-6.70187	7.60553e-05	0.00222118	1.9161	fabp3	Nfu_t_1_038938	Nfu_g_1_016243	ENSG00000121769	FABP3
Nfu_p_1_052244	-0.680126	17.6853	-6.71321	7.50536e-05	0.00222118	1.92977	NAT8	Nfu_t_1_052244	Nfu_g_1_021829	ENSG00000144035	NAT8
Nfu_p_1_037095	-0.535692	16.7745	-6.71091	7.52561e-05	0.00222118	1.927	LGALS8 (2 of 2)	Nfu_t_1_037095	Nfu_g_1_015418	ENSG00000116977	LGALS8
Nfu_p_1_029528	0.578384	13.7057	6.70216	7.60294e-05	0.00222118	1.91645	ube2l3b	Nfu_t_1_029528	Nfu_g_1_012195	ENSG00000236444	UBE2L5P
Nfu_p_1_029417	0.86142	15.793	6.69895	7.63153e-05	0.00222118	1.91258	C13H9orf72	Nfu_t_1_029417	Nfu_g_1_012138	ENSG00000147894	C9orf72
Nfu_p_1_037996	1.74622	16.881	6.70266	7.59853e-05	0.00222118	1.91705	c3a	Nfu_t_1_037996	Nfu_g_1_015843	ENSG00000125730	C3
Nfu_p_1_053986	-0.494969	14.5441	-6.68788	7.731e-05	0.00224226	1.89922	Mar-07	Nfu_t_1_053986	Nfu_g_1_022559	ENSG00000144369	FAM171B
Nfu_p_1_002837	-0.723904	16.3141	-6.67348	7.86254e-05	0.00226458	1.88181	MRPL51	Nfu_t_1_002837	Nfu_g_1_001154	ENSG00000111639	MRPL51
Nfu_p_1_021753	-0.494386	16.8014	-6.6743	7.85505e-05	0.00226458	1.8828	C5H9orf78	Nfu_t_1_021753	Nfu_g_1_008981	ENSG00000136819	C9orf78
Nfu_p_1_032017	-0.6065	16.2145	-6.66983	7.89627e-05	0.00226642	1.8774	dhx9	Nfu_t_1_032017	Nfu_g_1_013300	ENSG00000135829	DHX9
Nfu_p_1_008031	-0.447733	16.622	-6.66399	7.95058e-05	0.00227414	1.87033	DDB1 (2 of 2)	Nfu_t_1_008031	Nfu_g_1_003246	ENSG00000167986	DDB1
Nfu_p_1_003200	-0.549809	14.8502	-6.66033	7.98484e-05	0.00227609	1.86589	si:dkey-12j5.1	Nfu_t_1_003200	Nfu_g_1_001298	NA	NA
Nfu_p_1_017656	-0.689904	15.5539	-6.64942	8.08779e-05	0.00228191	1.85267	znf330	Nfu_t_1_017656	Nfu_g_1_007282	ENSG00000109445	ZNF330
Nfu_p_1_048063	-0.562422	16.8672	-6.65464	8.03841e-05	0.00228191	1.85899	nasp	Nfu_t_1_048063	Nfu_g_1_020127	ENSG00000132780	NASP
Nfu_p_1_049174	0.866848	15.6171	6.65148	8.06829e-05	0.00228191	1.85516	acot11a	Nfu_t_1_049174	Nfu_g_1_020544	ENSG00000162390	ACOT11
Nfu_p_1_005010	1.22851	15.2618	6.63932	8.18453e-05	0.00230138	1.8404	plp2	Nfu_t_1_005010	Nfu_g_1_001971	ENSG00000102007	PLP2
Nfu_p_1_046456	-0.43129	17.4467	-6.62956	8.27904e-05	0.00232009	1.82855	grb2b	Nfu_t_1_046456	Nfu_g_1_019447	ENSG00000177885	GRB2
Nfu_p_1_012933	-0.686405	17.2603	-6.61818	8.39083e-05	0.0023229	1.81471	BX957322.2	Nfu_t_1_012933	Nfu_g_1_005323	NA	NA
Nfu_p_1_015792	-0.501071	15.1231	-6.62199	8.35322e-05	0.0023229	1.81935	lman1	Nfu_t_1_015792	Nfu_g_1_006551	ENSG00000074695	LMAN1
Nfu_p_1_020013	0.413239	14.8353	6.61572	8.41529e-05	0.0023229	1.81171	C18H15orf38	Nfu_t_1_020013	Nfu_g_1_008317	ENSG00000242498	ARPIN
Nfu_p_1_041208	0.70481	15.0691	6.61433	8.42908e-05	0.0023229	1.81001	si:ch211-89f7.1	Nfu_t_1_041208	Nfu_g_1_017239	ENSG00000100003	SEC14L2
Nfu_p_1_020668	0.825452	16.768	6.62481	8.3255e-05	0.0023229	1.82278	RAB19	Nfu_t_1_020668	Nfu_g_1_008552	ENSG00000172780	RAB43
Nfu_p_1_006859	-0.474249	16.6441	-6.60117	8.56107e-05	0.00235146	1.79398	phyhiplb	Nfu_t_1_006859	Nfu_g_1_002750	ENSG00000165443	PHYHIPL
Nfu_p_1_015386	-0.895168	16.0224	-6.58996	8.67525e-05	0.0023701	1.7803	tnc	Nfu_t_1_015386	Nfu_g_1_006372	ENSG00000041982	TNC
Nfu_p_1_011824	-0.487184	17.2887	-6.58736	8.70195e-05	0.0023701	1.77713	smu1	Nfu_t_1_011824	Nfu_g_1_004853	ENSG00000122692	SMU1
Nfu_p_1_048168	0.539529	16.4709	6.58612	8.71467e-05	0.0023701	1.77562	vim	Nfu_t_1_048168	Nfu_g_1_020179	ENSG00000026025	VIM
Nfu_p_1_003976	-0.744007	16.7659	-6.57638	8.81573e-05	0.00238976	1.76371	c20orf14	Nfu_t_1_003976	Nfu_g_1_001599	ENSG00000101161	PRPF6
Nfu_p_1_027609	0.576889	18.6252	6.57256	8.85572e-05	0.00239277	1.75904	cmbl	Nfu_t_1_027609	Nfu_g_1_011427	ENSG00000164237	CMBL
Nfu_p_1_000505	-0.889246	17.2561	-6.5649	8.93651e-05	0.00240676	1.74967	snrpd2	Nfu_t_1_000505	Nfu_g_1_000219	ENSG00000125743	SNRPD2
Nfu_p_1_019121	-0.814973	17.4308	-6.56029	8.98555e-05	0.00241214	1.74402	CD44 (2 of 2)	Nfu_t_1_019121	Nfu_g_1_007929	ENSG00000026508	CD44
Nfu_p_1_053494	-0.666906	18.4815	-6.55695	9.02128e-05	0.00241392	1.73992	agfg1b	Nfu_t_1_053494	Nfu_g_1_022338	ENSG00000173744	AGFG1
Nfu_p_1_036508	-0.65462	15.8382	-6.54681	9.13053e-05	0.00243002	1.72749	yth2	Nfu_t_1_036508	Nfu_g_1_015158	ENSG00000198492	YTHDF2
Nfu_p_1_028073	-0.601814	15.5502	-6.54593	9.14005e-05	0.00243002	1.72641	celf2	Nfu_t_1_028073	Nfu_g_1_011625	ENSG00000048740	CELF2
Nfu_p_1_039189	0.809009	15.6889	6.53895	9.21616e-05	0.00244243	1.71785	opa3	Nfu_t_1_039189	Nfu_g_1_016366	ENSG00000125741	OPA3
Nfu_p_1_046528	-1.25728	15.5556	-6.52889	9.32719e-05	0.00244937	1.70548	prkcbb	Nfu_t_1_046528	Nfu_g_1_019466	ENSG00000166501	PRKCB
Nfu_p_1_053178	-0.597013	17.7512	-6.52855	9.33092e-05	0.00244937	1.70507	arfip2b	Nfu_t_1_053178	Nfu_g_1_022205	ENSG00000132254	ARFIP2
Nfu_p_1_024250	-0.462007	15.3068	-6.52926	9.32304e-05	0.00244937	1.70594	prrc2c	Nfu_t_1_024250	Nfu_g_1_009967	ENSG00000117523	PRRC2C
Nfu_p_1_053014	-0.841759	15.6185	-6.52169	9.40743e-05	0.00245594	1.69663	tm9sf4	Nfu_t_1_053014	Nfu_g_1_022140	ENSG00000101337	TM9SF4
Nfu_p_1_010274	-0.655309	16.4681	-6.51615	9.46973e-05	0.00245594	1.68981	SV2A	Nfu_t_1_010274	Nfu_g_1_004205	ENSG00000159164	SV2A
Nfu_p_1_009188	-0.550279	16.1926	-6.51312	9.50399e-05	0.00245594	1.68608	ttc5	Nfu_t_1_009188	Nfu_g_1_003733	NA	NA
Nfu_p_1_027236	0.606192	15.5914	6.51422	9.49156e-05	0.00245594	1.68744	zgc:113385	Nfu_t_1_027236	Nfu_g_1_011294	ENSG00000259040	BLOC1S5-TXNDC5
Nfu_p_1_018911	0.667402	14.6016	6.51435	9.49014e-05	0.00245594	1.68759		Nfu_t_1_018911	Nfu_g_1_007843	ENSG00000162929	KIAA1841
Nfu_p_1_043158	-0.575394	17.1105	-6.49679	9.69103e-05	0.00248108	1.66595	gsk3ab	Nfu_t_1_043158	Nfu_g_1_018034	ENSG00000082701	GSK3B
Nfu_p_1_026650	0.512662	15.2827	6.49787	9.67858e-05	0.00248108	1.66728	EIF2C3 (1 of 2)	Nfu_t_1_026650	Nfu_g_1_011007	ENSG00000126070	AGO3
Nfu_p_1_055050	0.518318	14.3292	6.49809	9.67597e-05	0.00248108	1.66756	C24H8orf33	Nfu_t_1_055050	Nfu_g_1_022936	ENSG00000182307	C8orf33
Nfu_p_1_045724	-0.850156	15.7607	-6.49047	9.76451e-05	0.0024922	1.65815	cnot3b	Nfu_t_1_045724	Nfu_g_1_019118	ENSG00000088038	CNOT3
Nfu_p_1_048996	-0.640564	17.7414	-6.48486	9.83019e-05	0.0024996	1.65122	psmb5	Nfu_t_1_048996	Nfu_g_1_020460	ENSG00000142507	PSMB6
Nfu_p_1_050063	-0.505162	16.5927	-6.48286	9.85378e-05	0.0024996	1.64875	hcfc1a	Nfu_t_1_050063	Nfu_g_1_020924	ENSG00000172534	HCFC1
Nfu_p_1_001187	-0.937708	12.8919	-6.4661	0.000100534	0.00250512	1.62803	wbscr22	Nfu_t_1_001187	Nfu_g_1_000509	ENSG00000071462	WBSCR22
Nfu_p_1_025221	-0.687199	15.0194	-6.47478	9.94942e-05	0.00250512	1.63877	dip2ba	Nfu_t_1_025221	Nfu_g_1_010403	ENSG00000066084	DIP2B
Nfu_p_1_051940	-0.642987	17.3485	-6.47302	9.97043e-05	0.00250512	1.63659	hp1bp3	Nfu_t_1_051940	Nfu_g_1_021710	ENSG00000127483	HP1BP3
Nfu_p_1_042111	-0.532839	14.6056	-6.47131	9.99082e-05	0.00250512	1.63448	si:ch211-167j6.5	Nfu_t_1_042111	Nfu_g_1_017596	ENSG00000188886	ASTL
Nfu_p_1_050659	0.52124	16.5047	6.46582	0.000100567	0.00250512	1.62768	ppcs	Nfu_t_1_050659	Nfu_g_1_021171	ENSG00000127125	PPCS
Nfu_p_1_018191	0.762995	16.3115	6.46619	0.000100523	0.00250512	1.62814	gfap	Nfu_t_1_018191	Nfu_g_1_007538	ENSG00000131095	GFAP
Nfu_p_1_045118	-1.07559	14.926	-6.44558	0.000103039	0.00255136	1.6026	APOB (1 of 3)	Nfu_t_1_045118	Nfu_g_1_018881	ENSG00000084674	APOB
Nfu_p_1_005269	-0.555999	17.1672	-6.44676	0.000102893	0.00255136	1.60406	C3H1orf68	Nfu_t_1_005269	Nfu_g_1_002079	NA	NA
Nfu_p_1_003765	-0.570276	14.6425	-6.42566	0.000105536	0.00260541	1.57785	col9a3	Nfu_t_1_003765	Nfu_g_1_001500	NA	NA
Nfu_p_1_041106	-0.499685	18.0799	-6.40276	0.000108487	0.00266243	1.54934	MRPL1	Nfu_t_1_041106	Nfu_g_1_017203	ENSG00000169288	MRPL1
Nfu_p_1_019280	0.626253	15.267	6.4028	0.000108482	0.00266243	1.54939	nt5dc3	Nfu_t_1_019280	Nfu_g_1_008003	ENSG00000111696	NT5DC3
Nfu_p_1_014433	-0.863849	15.7347	-6.39394	0.000109648	0.00267497	1.53834	cbsb	Nfu_t_1_014433	Nfu_g_1_005961	ENSG00000274276	CBSL
Nfu_p_1_021146	-0.739089	16.7461	-6.39154	0.000109966	0.00267497	1.53535	pcl	Nfu_t_1_021146	Nfu_g_1_008708	ENSG00000173599	PC
Nfu_p_1_023090	-0.663993	17.3583	-6.39208	0.000109895	0.00267497	1.53601		Nfu_t_1_023090	Nfu_g_1_009475	NA	NA
Nfu_p_1_050709	0.524858	16.2217	6.38524	0.000110805	0.00268751	1.52748	BX571706.1	Nfu_t_1_050709	Nfu_g_1_021186	ENSG00000169282	KCNAB1
Nfu_p_1_018137	-2.64259	16.833	-6.36877	0.000113035	0.00270443	1.50688	hbbe1.1	Nfu_t_1_018137	Nfu_g_1_007507	ENSG00000213934	HBG1
Nfu_p_1_023070	-0.819616	15.1238	-6.37156	0.000112654	0.00270443	1.51037	ercc8	Nfu_t_1_023070	Nfu_g_1_009470	ENSG00000049167	ERCC8
Nfu_p_1_011918	-0.732473	14.6177	-6.36805	0.000113133	0.00270443	1.50599	fam135a	Nfu_t_1_011918	Nfu_g_1_004894	ENSG00000082269	FAM135A
Nfu_p_1_012174	-0.644924	15.4191	-6.37104	0.000112725	0.00270443	1.50972	robo1	Nfu_t_1_012174	Nfu_g_1_005044	ENSG00000169855	ROBO1
Nfu_p_1_041175	-0.54488	17.566	-6.37657	0.000111974	0.00270443	1.51664	ppiaa	Nfu_t_1_041175	Nfu_g_1_017225	ENSG00000108179	PPIF
Nfu_p_1_003419	-0.701274	15.3198	-6.36525	0.000113517	0.00270581	1.50248	WNK3	Nfu_t_1_003419	Nfu_g_1_001396	NA	NA
Nfu_p_1_008833	-0.941442	17.499	-6.3453	0.000116296	0.0027526	1.47748	rala	Nfu_t_1_008833	Nfu_g_1_003569	ENSG00000006451	RALA
Nfu_p_1_051029	-0.707245	15.8276	-6.34168	0.000116807	0.0027526	1.47294	stau1	Nfu_t_1_051029	Nfu_g_1_021312	ENSG00000124214	STAU1
Nfu_p_1_050319	0.452659	16.8284	6.34208	0.000116751	0.0027526	1.47344	alp	Nfu_t_1_050319	Nfu_g_1_021032	ENSG00000162551	ALPL
Nfu_p_1_006548	0.459166	17.0692	6.34551	0.000116266	0.0027526	1.47774	PRKACB (2 of 3)	Nfu_t_1_006548	Nfu_g_1_002612	ENSG00000142875	PRKACB
Nfu_p_1_032600	-0.868374	15.5508	-6.31529	0.000120615	0.0028317	1.43976	CT573234.2	Nfu_t_1_032600	Nfu_g_1_013547	ENSG00000167384	ZNF180
Nfu_p_1_054024	-0.489432	17.2001	-6.31371	0.000120847	0.0028317	1.43778	nt5dc1	Nfu_t_1_054024	Nfu_g_1_022574	ENSG00000178425	NT5DC1
Nfu_p_1_031643	0.490361	17.3172	6.31022	0.000121361	0.00283576	1.43338	rab8a	Nfu_t_1_031643	Nfu_g_1_013114	ENSG00000167461	RAB8A
Nfu_p_1_032210	-0.465948	16.3949	-6.3019	0.000122598	0.00285659	1.4229	hccs	Nfu_t_1_032210	Nfu_g_1_013378	ENSG00000004961	HCCS
Nfu_p_1_041949	-0.424732	15.3735	-6.29193	0.000124098	0.00286739	1.41032	NUP62CL	Nfu_t_1_041949	Nfu_g_1_017535	ENSG00000213024	NUP62
Nfu_p_1_039225	-0.418808	17.2762	-6.29193	0.000124097	0.00286739	1.41033	rps3	Nfu_t_1_039225	Nfu_g_1_016379	ENSG00000149273	RPS3
Nfu_p_1_042533	0.751453	16.2344	6.29473	0.000123674	0.00286739	1.41386	adam23a	Nfu_t_1_042533	Nfu_g_1_017773	ENSG00000114948	ADAM23
Nfu_p_1_028336	-0.566251	15.7007	-6.28132	0.000125714	0.00289667	1.39693	metap2b	Nfu_t_1_028336	Nfu_g_1_011719	ENSG00000111142	METAP2
Nfu_p_1_009748	-0.556073	17.7145	-6.2702	0.000127435	0.00292009	1.38287	rpl13	Nfu_t_1_009748	Nfu_g_1_003964	ENSG00000167526	RPL13
Nfu_p_1_043782	0.554191	14.0688	6.27157	0.000127222	0.00292009	1.3846	fam184b	Nfu_t_1_043782	Nfu_g_1_018325	ENSG00000047662	FAM184B
Nfu_p_1_014265	-0.648004	17.279	-6.26263	0.00012862	0.00293913	1.37329	rltpr	Nfu_t_1_014265	Nfu_g_1_005877	ENSG00000153774	CFDP1
Nfu_p_1_003101	0.501831	16.6618	6.25897	0.000129199	0.00294424	1.36865	mboat7	Nfu_t_1_003101	Nfu_g_1_001260	ENSG00000125505	MBOAT7
Nfu_p_1_050561	-0.508459	14.6016	-6.25284	0.000130172	0.00295829	1.36088	ppp4r2b	Nfu_t_1_050561	Nfu_g_1_021131	ENSG00000163605	PPP4R2
Nfu_p_1_017572	-0.905182	13.3168	-6.23286	0.000133401	0.00301702	1.33553	wdr83	Nfu_t_1_017572	Nfu_g_1_007254	ENSG00000123154	WDR83
Nfu_p_1_041742	0.576846	18.6592	6.2319	0.000133559	0.00301702	1.33431	flj13639	Nfu_t_1_041742	Nfu_g_1_017442	NA	NA
Nfu_p_1_044579	0.992204	16.1332	6.23014	0.000133847	0.00301702	1.33207	ezr	Nfu_t_1_044579	Nfu_g_1_018674	ENSG00000092820	EZR
Nfu_p_1_022610	-0.55039	15.0586	-6.22382	0.00013489	0.00303228	1.32404	thoc5	Nfu_t_1_022610	Nfu_g_1_009296	ENSG00000100296	THOC5
Nfu_p_1_050623	1.08988	17.4317	6.21664	0.000136086	0.0030509	1.31491	ccdc80	Nfu_t_1_050623	Nfu_g_1_021155	ENSG00000132693	CRP
Nfu_p_1_025173	-0.774404	17.7516	-6.20732	0.000137655	0.00305923	1.30304	rpl10a	Nfu_t_1_025173	Nfu_g_1_010381	ENSG00000198755	RPL10A
Nfu_p_1_010263	-0.610105	15.8346	-6.20605	0.00013787	0.00305923	1.30143	pabpc1b	Nfu_t_1_010263	Nfu_g_1_004198	ENSG00000070756	PABPC1
Nfu_p_1_011832	-0.576003	17.6934	-6.21078	0.000137071	0.00305923	1.30744	AL929434.1	Nfu_t_1_011832	Nfu_g_1_004858	NA	NA
Nfu_p_1_011777	-0.549713	14.9509	-6.20568	0.000137933	0.00305923	1.30096	slu7	Nfu_t_1_011777	Nfu_g_1_004831	ENSG00000164609	SLU7
Nfu_p_1_020961	-0.941447	17.3935	-6.19705	0.000139406	0.00307547	1.28996	RPL31	Nfu_t_1_020961	Nfu_g_1_008638	NA	NA
Nfu_p_1_012955	-0.772782	15.5103	-6.19852	0.000139156	0.00307547	1.29182	slc7a3a	Nfu_t_1_012955	Nfu_g_1_005328	ENSG00000165349	SLC7A3
Nfu_p_1_013232	-0.656397	15.405	-6.18917	0.000140768	0.00309728	1.27989	srrt	Nfu_t_1_013232	Nfu_g_1_005457	ENSG00000087087	SRRT
Nfu_p_1_009040	-0.56103	15.7088	-6.18647	0.000141237	0.00309937	1.27645	inpp4ab	Nfu_t_1_009040	Nfu_g_1_003661	ENSG00000040933	INPP4A
Nfu_p_1_018825	-0.557655	16.7222	-6.18329	0.000141793	0.00310336	1.27239	rcc1	Nfu_t_1_018825	Nfu_g_1_007803	ENSG00000180198	RCC1
Nfu_p_1_056228	-1.0463	15.0055	-6.17201	0.000143781	0.0031081	1.25797	mta3	Nfu_t_1_056228	Nfu_g_1_023423	ENSG00000057935	MTA3
Nfu_p_1_012868	-0.984794	17.4079	-6.17791	0.000142738	0.0031081	1.26551	pgrmc1	Nfu_t_1_012868	Nfu_g_1_005295	ENSG00000101856	PGRMC1
Nfu_p_1_015053	-0.651932	16.8206	-6.16998	0.000144142	0.0031081	1.25538	stmn1b	Nfu_t_1_015053	Nfu_g_1_006230	NA	NA
Nfu_p_1_053879	-0.648858	16.543	-6.16933	0.000144258	0.0031081	1.25455	ecsit	Nfu_t_1_053879	Nfu_g_1_022507	ENSG00000130159	ECSIT
Nfu_p_1_049605	-0.533757	15.6403	-6.17074	0.000144008	0.0031081	1.25634	rps15	Nfu_t_1_049605	Nfu_g_1_020715	ENSG00000115268	RPS15
Nfu_p_1_014533	-0.47591	14.9745	-6.17445	0.000143349	0.0031081	1.26109	mphosph8	Nfu_t_1_014533	Nfu_g_1_006011	ENSG00000196199	MPHOSPH8
Nfu_p_1_003007	0.607533	14.8755	6.14868	0.000147992	0.00318029	1.22809	epb41l4b	Nfu_t_1_003007	Nfu_g_1_001231	ENSG00000095203	EPB41L4B
Nfu_p_1_053945	0.511221	13.8291	6.14656	0.00014838	0.00318038	1.22538	map4k2l	Nfu_t_1_053945	Nfu_g_1_022537	ENSG00000011566	MAP4K3
Nfu_p_1_051058	-0.453243	16.2891	-6.13235	0.000151017	0.00322856	1.20715	C11H12orf10	Nfu_t_1_051058	Nfu_g_1_021327	ENSG00000139637	C12orf10
Nfu_p_1_018172	-0.583508	16.0273	-6.12864	0.000151714	0.00323514	1.20237	xab2	Nfu_t_1_018172	Nfu_g_1_007529	ENSG00000076924	XAB2
Nfu_p_1_053240	-0.873882	18.466	-6.11844	0.000153648	0.00325966	1.18926	ywhag1	Nfu_t_1_053240	Nfu_g_1_022230	ENSG00000170027	YWHAG
Nfu_p_1_051129	0.613793	16.8333	6.11843	0.00015365	0.00325966	1.18925	psmf1	Nfu_t_1_051129	Nfu_g_1_021351	ENSG00000125818	PSMF1
Nfu_p_1_015762	-0.38389	15.8306	-6.08015	0.000161149	0.00341002	1.1399	ash2l	Nfu_t_1_015762	Nfu_g_1_006540	ENSG00000129691	ASH2L
Nfu_p_1_025016	-0.805423	14.8529	-6.07188	0.000162822	0.00341142	1.1292	rhoab	Nfu_t_1_025016	Nfu_g_1_010317	NA	NA
Nfu_p_1_040266	-0.787367	16.5766	-6.07682	0.000161821	0.00341142	1.13559	eny2	Nfu_t_1_040266	Nfu_g_1_016829	ENSG00000120533	ENY2
Nfu_p_1_007413	-0.685944	13.8472	-6.06967	0.000163271	0.00341142	1.12635	gpr155b	Nfu_t_1_007413	Nfu_g_1_002953	ENSG00000163328	GPR155
Nfu_p_1_030255	-0.668051	17.2798	-6.07204	0.000162789	0.00341142	1.12942	cd81	Nfu_t_1_030255	Nfu_g_1_012539	ENSG00000110651	CD81
Nfu_p_1_001594	-0.490258	16.0896	-6.07161	0.000162877	0.00341142	1.12886	clptm1	Nfu_t_1_001594	Nfu_g_1_000651	ENSG00000104853	CLPTM1
Nfu_p_1_022936	0.565983	15.4432	6.06736	0.000163742	0.00341267	1.12337	VPS37B (1 of 2)	Nfu_t_1_022936	Nfu_g_1_009418	ENSG00000167987	VPS37C
Nfu_p_1_034059	0.542765	16.3536	6.0607	0.000165111	0.00343257	1.11474	capg	Nfu_t_1_034059	Nfu_g_1_014152	NA	NA
Nfu_p_1_048490	-0.481718	15.8131	-6.04552	0.000168277	0.00348965	1.09507	sirt6	Nfu_t_1_048490	Nfu_g_1_020293	ENSG00000187531	SIRT7
Nfu_p_1_014529	-1.00258	17.7936	-6.03142	0.000171276	0.00351666	1.07678	u2af1	Nfu_t_1_014529	Nfu_g_1_006008	ENSG00000275895	U2AF1L5
Nfu_p_1_016803	-0.677182	16.3411	-6.03689	0.000170106	0.00351666	1.08387	tyms	Nfu_t_1_016803	Nfu_g_1_006956	ENSG00000176890	TYMS
Nfu_p_1_013179	-0.584062	15.5422	-6.03195	0.000171163	0.00351666	1.07746	smg8	Nfu_t_1_013179	Nfu_g_1_005438	ENSG00000167447	SMG8
Nfu_p_1_036364	0.579064	15.0881	6.03184	0.000171187	0.00351666	1.07731	DYNC1H1	Nfu_t_1_036364	Nfu_g_1_015101	ENSG00000197102	DYNC1H1
Nfu_p_1_044262	-0.428216	15.0827	-6.0185	0.000174074	0.0035653	1.05999	smg1	Nfu_t_1_044262	Nfu_g_1_018520	ENSG00000157106	SMG1
Nfu_p_1_001665	-1.08673	17.4793	-6.009	0.000176164	0.00359921	1.04762	ywhag2	Nfu_t_1_001665	Nfu_g_1_000687	ENSG00000170027	YWHAG
Nfu_p_1_005829	0.461119	13.6352	6.00176	0.000177776	0.00362322	1.03819	pfn2l	Nfu_t_1_005829	Nfu_g_1_002322	ENSG00000070087	PFN2
Nfu_p_1_055016	0.427684	15.1499	5.98935	0.000180574	0.00367122	1.02201	FAM196A (1 of 3)	Nfu_t_1_055016	Nfu_g_1_022925	ENSG00000188916	FAM196A
Nfu_p_1_009906	-0.738305	16.049	-5.98725	0.000181052	0.00367195	1.01927	rplp2l	Nfu_t_1_009906	Nfu_g_1_004041	ENSG00000177600	RPLP2
Nfu_p_1_040035	-1.75092	16.7557	-5.97658	0.000183505	0.00370358	1.00532	sult2st3	Nfu_t_1_040035	Nfu_g_1_016726	ENSG00000105398	SULT2A1
Nfu_p_1_002467	0.657704	18.2458	5.97678	0.000183458	0.00370358	1.00559	pde6d	Nfu_t_1_002467	Nfu_g_1_001010	ENSG00000156973	PDE6D
Nfu_p_1_021145	-0.650241	16.4586	-5.97227	0.000184503	0.0037147	0.9997	sap18	Nfu_t_1_021145	Nfu_g_1_008707	ENSG00000150459	SAP18
Nfu_p_1_009958	-0.522216	16.6626	-5.96811	0.000185475	0.00371645	0.994259	kars	Nfu_t_1_009958	Nfu_g_1_004047	ENSG00000065427	KARS
Nfu_p_1_043538	-0.444882	16.5073	-5.96806	0.000185487	0.00371645	0.994193	r3hcc1l	Nfu_t_1_043538	Nfu_g_1_018202	ENSG00000166024	R3HCC1L
Nfu_p_1_036349	-1.25403	17.6916	-5.96471	0.000186274	0.00372323	0.989806	npc2	Nfu_t_1_036349	Nfu_g_1_015093	ENSG00000119655	NPC2
Nfu_p_1_012546	-0.628888	16.5378	-5.95925	0.000187563	0.00373999	0.982657	dckl1b	Nfu_t_1_012546	Nfu_g_1_005166	ENSG00000077279	DCX
Nfu_p_1_023992	0.578616	15.2508	5.95491	0.000188594	0.00375152	0.976978		Nfu_t_1_023992	Nfu_g_1_009842	ENSG00000105341	ATP5SL
Nfu_p_1_048116	0.412401	16.4139	5.94842	0.000190146	0.00375778	0.968482	ap2m1a	Nfu_t_1_048116	Nfu_g_1_020151	ENSG00000161203	AP2M1
Nfu_p_1_047418	0.737695	16.9876	5.94792	0.000190267	0.00375778	0.967823	crp1	Nfu_t_1_047418	Nfu_g_1_019862	NA	NA
Nfu_p_1_055051	-2.6235	15.9775	-5.93723	0.000192859	0.00377372	0.953803	hbae1	Nfu_t_1_055051	Nfu_g_1_022937	ENSG00000213934	HBG1
Nfu_p_1_004900	-1.10041	14.1699	-5.93988	0.000192213	0.00377372	0.957278	ankrd52	Nfu_t_1_004900	Nfu_g_1_001934	ENSG00000139645	ANKRD52
Nfu_p_1_011266	-0.546908	17.8247	-5.93684	0.000192956	0.00377372	0.953282	gnb2l1	Nfu_t_1_011266	Nfu_g_1_004640	ENSG00000204628	RACK1
Nfu_p_1_039282	-0.461024	17.6556	-5.93152	0.000194259	0.00377372	0.946306	eml2	Nfu_t_1_039282	Nfu_g_1_016402	ENSG00000125746	EML2
Nfu_p_1_029849	0.445487	15.9928	5.93204	0.000194131	0.00377372	0.946991	lypla2	Nfu_t_1_029849	Nfu_g_1_012330	ENSG00000011009	LYPLA2
Nfu_p_1_007900	0.458177	15.8623	5.93601	0.000193159	0.00377372	0.952192	slc25a44b	Nfu_t_1_007900	Nfu_g_1_003179	ENSG00000160785	SLC25A44
Nfu_p_1_018364	0.56361	15.8803	5.93457	0.000193511	0.00377372	0.950307	rdh8a	Nfu_t_1_018364	Nfu_g_1_007619	ENSG00000080511	RDH8
Nfu_p_1_034371	0.57655	15.8534	5.92517	0.000195829	0.00379533	0.937964	sdpra	Nfu_t_1_034371	Nfu_g_1_014270	ENSG00000170955	PRKCDBP
Nfu_p_1_030013	-0.439526	14.5881	-5.92138	0.000196773	0.00380473	0.932982	evla	Nfu_t_1_030013	Nfu_g_1_012416	ENSG00000196405	EVL
Nfu_p_1_021716	1.0682	16.5853	5.9069	0.000200422	0.00386629	0.913934	crhbp	Nfu_t_1_021716	Nfu_g_1_008968	ENSG00000145708	CRHBP
Nfu_p_1_037242	-0.712894	14.6079	-5.90444	0.000201052	0.00386943	0.910685	ARFGEF2	Nfu_t_1_037242	Nfu_g_1_015493	ENSG00000124198	ARFGEF2
Nfu_p_1_026920	0.444657	16.2865	5.90097	0.000201941	0.00387754	0.906112	SLC22A16	Nfu_t_1_026920	Nfu_g_1_011152	ENSG00000004809	SLC22A16
Nfu_p_1_037122	-0.682727	15.4451	-5.89427	0.000203668	0.00388375	0.897281	hmbsb	Nfu_t_1_037122	Nfu_g_1_015429	ENSG00000256269	HMBS
Nfu_p_1_045692	-0.605095	14.5168	-5.89656	0.000203074	0.00388375	0.900312	dnmt3ab	Nfu_t_1_045692	Nfu_g_1_019101	ENSG00000119772	DNMT3A
Nfu_p_1_034548	0.634975	14.3516	5.8956	0.000203322	0.00388375	0.899047	echs1	Nfu_t_1_034548	Nfu_g_1_014338	ENSG00000127884	ECHS1
Nfu_p_1_051261	-0.733206	16.8161	-5.89144	0.000204401	0.0038855	0.893559	asic1b	Nfu_t_1_051261	Nfu_g_1_021422	NA	NA
Nfu_p_1_047222	-0.516811	17.2065	-5.89031	0.000204697	0.0038855	0.892059		Nfu_t_1_047222	Nfu_g_1_019766	ENSG00000141026	MED9
Nfu_p_1_034550	-0.467308	16.0657	-5.88689	0.000205589	0.00389352	0.887551	nolc1	Nfu_t_1_034550	Nfu_g_1_014340	ENSG00000173821	RNF213
Nfu_p_1_048134	0.945578	16.2628	5.88457	0.000206196	0.00389613	0.884494	c8b	Nfu_t_1_048134	Nfu_g_1_020162	ENSG00000021852	C8B
Nfu_p_1_026135	-0.699962	13.626	-5.87576	0.000208524	0.00391771	0.87286	DHX36	Nfu_t_1_026135	Nfu_g_1_010807	ENSG00000047188	YTHDC2
Nfu_p_1_034313	-0.575114	14.0153	-5.87641	0.000208351	0.00391771	0.873719	si:dkey-179o14.1	Nfu_t_1_034313	Nfu_g_1_014256	ENSG00000079841	RIMS1
Nfu_p_1_015928	0.400527	14.128	5.87489	0.000208756	0.00391771	0.871708	vdac3	Nfu_t_1_015928	Nfu_g_1_006605	ENSG00000078668	VDAC3
Nfu_p_1_046795	-0.542099	16.0661	-5.87037	0.000209963	0.00392262	0.865729	rbx1	Nfu_t_1_046795	Nfu_g_1_019586	ENSG00000114125	RNF7
Nfu_p_1_036113	0.406886	16.8434	5.87171	0.000209604	0.00392262	0.867505	C17H15orf52	Nfu_t_1_036113	Nfu_g_1_014991	ENSG00000188549	C15orf52
Nfu_p_1_012997	-1.17775	16.8809	-5.86525	0.000211337	0.00392802	0.858968	prdx4	Nfu_t_1_012997	Nfu_g_1_005354	ENSG00000123131	PRDX4
Nfu_p_1_024528	-0.647971	16.6209	-5.86752	0.000210727	0.00392802	0.861963	ppt2	Nfu_t_1_024528	Nfu_g_1_010114	ENSG00000258388	PPT2-EGFL8
Nfu_p_1_048548	-0.572627	15.6794	-5.86089	0.000212518	0.00392802	0.853192	dpp6b	Nfu_t_1_048548	Nfu_g_1_020298	ENSG00000130226	DPP6
Nfu_p_1_041622	-0.566893	15.9966	-5.86041	0.000212648	0.00392802	0.852558	OXR1 (2 of 3)	Nfu_t_1_041622	Nfu_g_1_017387	ENSG00000164830	OXR1
Nfu_p_1_023448	-0.50398	15.4957	-5.85829	0.000213224	0.00392802	0.849754	nfic	Nfu_t_1_023448	Nfu_g_1_009623	ENSG00000147862	NFIB
Nfu_p_1_024512	-0.47371	16.4461	-5.85703	0.000213567	0.00392802	0.848086	cpne4	Nfu_t_1_024512	Nfu_g_1_010105	ENSG00000196353	CPNE4
Nfu_p_1_050658	1.48224	17.0391	5.86351	0.000211807	0.00392802	0.856664	ITIH4	Nfu_t_1_050658	Nfu_g_1_021170	ENSG00000055955	ITIH4
Nfu_p_1_028280	-0.398887	14.8172	-5.85517	0.000214077	0.00392869	0.845614	KDM5A	Nfu_t_1_028280	Nfu_g_1_011703	ENSG00000073614	KDM5A
Nfu_p_1_015430	-0.395281	17.4156	-5.85271	0.000214749	0.00393232	0.842365	anxa3b	Nfu_t_1_015430	Nfu_g_1_006385	ENSG00000122359	ANXA11
Nfu_p_1_049991	-0.571106	14.5389	-5.84793	0.000216065	0.00394772	0.836028	timm17a	Nfu_t_1_049991	Nfu_g_1_020891	ENSG00000134375	TIMM17A
Nfu_p_1_036360	0.496749	17.7797	5.84601	0.000216595	0.0039487	0.833489	STXBP6 (1 of 2)	Nfu_t_1_036360	Nfu_g_1_015099	ENSG00000168952	STXBP6
Nfu_p_1_030017	-0.402429	16.1574	-5.84174	0.000217781	0.00396161	0.827829	snw1	Nfu_t_1_030017	Nfu_g_1_012417	ENSG00000100603	SNW1
Nfu_p_1_055865	-0.523889	16.5725	-5.83688	0.000219139	0.0039776	0.821382	PALD1	Nfu_t_1_055865	Nfu_g_1_023267	ENSG00000107719	PALD1
Nfu_p_1_043468	-1.13355	15.2148	-5.83498	0.000219674	0.0039786	0.818854	pfn2l	Nfu_t_1_043468	Nfu_g_1_018166	ENSG00000070087	PFN2
Nfu_p_1_056221	-0.672652	15.9295	-5.82295	0.000223087	0.0040316	0.802874	eef2k	Nfu_t_1_056221	Nfu_g_1_023421	ENSG00000103319	EEF2K
Nfu_p_1_021283	-0.545713	15.8864	-5.82083	0.000223693	0.00403272	0.80006	tnika	Nfu_t_1_021283	Nfu_g_1_008769	ENSG00000071054	MAP4K4
Nfu_p_1_041446	0.46509	15.951	5.81934	0.000224121	0.00403272	0.798078	amdhd2	Nfu_t_1_041446	Nfu_g_1_017339	ENSG00000162066	AMDHD2
Nfu_p_1_023032	-0.528875	14.9844	-5.8108	0.000226589	0.00406578	0.786722	tfip11	Nfu_t_1_023032	Nfu_g_1_009451	ENSG00000100109	TFIP11
Nfu_p_1_014860	-0.44482	14.6724	-5.8096	0.000226939	0.00406578	0.785123	si:ch211-116m6.3	Nfu_t_1_014860	Nfu_g_1_006150	ENSG00000164985	PSIP1
Nfu_p_1_022114	-0.411333	15.9918	-5.7959	0.000230965	0.004129	0.766886	ATXN2	Nfu_t_1_022114	Nfu_g_1_009091	ENSG00000204842	ATXN2
Nfu_p_1_030351	-0.376995	14.6937	-5.78744	0.000233494	0.00416524	0.755593	arhgef11	Nfu_t_1_030351	Nfu_g_1_012591	ENSG00000132694	ARHGEF11
Nfu_p_1_020971	-0.551281	16.0172	-5.78562	0.00023404	0.00416581	0.753173	SLC4A10 (2 of 2)	Nfu_t_1_020971	Nfu_g_1_008642	ENSG00000144290	SLC4A10
Nfu_p_1_039132	0.515565	17.0264	5.78399	0.000234531	0.00416581	0.751	capns1a	Nfu_t_1_039132	Nfu_g_1_016334	ENSG00000256812	CAPNS2
Nfu_p_1_019580	-0.527078	15.971	-5.77538	0.000237146	0.00420327	0.7395	erc1a	Nfu_t_1_019580	Nfu_g_1_008131	ENSG00000082805	ERC1
Nfu_p_1_007596	1.59354	16.814	5.76975	0.000238873	0.00422485	0.731976		Nfu_t_1_007596	Nfu_g_1_003041	NA	NA
Nfu_p_1_045398	-0.46517	15.7444	-5.76272	0.000241048	0.00425424	0.722578	ubr7	Nfu_t_1_045398	Nfu_g_1_019004	ENSG00000259066	RP11-371E8.4
Nfu_p_1_030145	-0.683067	15.2293	-5.75676	0.000242909	0.00427799	0.7146	lsm14ab	Nfu_t_1_030145	Nfu_g_1_012477	ENSG00000257103	LSM14A
Nfu_p_1_010903	-0.528566	16.2368	-5.74752	0.000245823	0.00432013	0.702235	matr3l1.2	Nfu_t_1_010903	Nfu_g_1_004475	ENSG00000280987	MATR3
Nfu_p_1_037202	-0.412343	16.1349	-5.74418	0.000246887	0.00432966	0.697755	flna	Nfu_t_1_037202	Nfu_g_1_015477	ENSG00000196924	FLNA
Nfu_p_1_002392	-0.59625	16.8768	-5.73913	0.000248504	0.00433054	0.690986	rpl5b	Nfu_t_1_002392	Nfu_g_1_000974	ENSG00000122406	RPL5
Nfu_p_1_051802	0.531515	16.6173	5.74212	0.000247546	0.00433054	0.694989	IGSF8	Nfu_t_1_051802	Nfu_g_1_021654	ENSG00000162729	IGSF8
Nfu_p_1_024775	0.782233	15.4318	5.73931	0.000248448	0.00433054	0.691217	acot7	Nfu_t_1_024775	Nfu_g_1_010214	ENSG00000097021	ACOT7
Nfu_p_1_004924	-0.478656	16.2859	-5.73616	0.00024946	0.00433809	0.687003	t54l	Nfu_t_1_004924	Nfu_g_1_001942	ENSG00000068394	GPKOW
Nfu_p_1_039836	-0.699588	16.909	-5.72387	0.000253462	0.00439847	0.670496	MAPT (1 of 2)	Nfu_t_1_039836	Nfu_g_1_016635	ENSG00000186868	MAPT
Nfu_p_1_042471	-0.671861	14.4356	-5.71895	0.000255081	0.00441732	0.663893	TBL1XR1	Nfu_t_1_042471	Nfu_g_1_017749	ENSG00000101849	TBL1X
Nfu_p_1_050721	-0.513365	15.5958	-5.70248	0.000260588	0.00449057	0.641738	CR450797.1	Nfu_t_1_050721	Nfu_g_1_021195	ENSG00000163939	PBRM1
Nfu_p_1_006452	-0.452072	16.3089	-5.70146	0.000260935	0.00449057	0.640357	dock7	Nfu_t_1_006452	Nfu_g_1_002568	ENSG00000116641	DOCK7
Nfu_p_1_041597	-0.429078	15.6693	-5.70185	0.000260801	0.00449057	0.640888	mtdhb	Nfu_t_1_041597	Nfu_g_1_017374	ENSG00000147649	MTDH
Nfu_p_1_055868	-0.455331	16.3193	-5.69562	0.000262921	0.00451538	0.632493	cdr2l	Nfu_t_1_055868	Nfu_g_1_023269	ENSG00000109089	CDR2L
Nfu_p_1_005141	-0.719906	15.4025	-5.69223	0.00026408	0.00451664	0.627928	tpd52l2b	Nfu_t_1_005141	Nfu_g_1_002021	ENSG00000170777	TPD52L3
Nfu_p_1_042749	-0.569682	16.6949	-5.69064	0.000264628	0.00451664	0.62578	tomm70a	Nfu_t_1_042749	Nfu_g_1_017852	ENSG00000154174	TOMM70
Nfu_p_1_043397	-0.435467	17.4198	-5.69117	0.000264446	0.00451664	0.626493	api5	Nfu_t_1_043397	Nfu_g_1_018128	ENSG00000166181	API5
Nfu_p_1_032025	-0.709793	17.2037	-5.68528	0.000266479	0.00452741	0.61855	pex19	Nfu_t_1_032025	Nfu_g_1_013304	ENSG00000162735	PEX19
Nfu_p_1_009394	-0.440283	15.4321	-5.68331	0.000267161	0.00452741	0.615896	ap1g1	Nfu_t_1_009394	Nfu_g_1_003814	ENSG00000166747	AP1G1
Nfu_p_1_036179	0.388107	16.8411	5.6825	0.000267442	0.00452741	0.614808	fyna	Nfu_t_1_036179	Nfu_g_1_015021	ENSG00000010810	FYN
Nfu_p_1_024473	0.406724	16.8562	5.68309	0.000267239	0.00452741	0.615594	fam63a	Nfu_t_1_024473	Nfu_g_1_010085	ENSG00000143409	FAM63A
Nfu_p_1_012301	-0.546908	14.2931	-5.67465	0.000270189	0.0045646	0.604205	ncor1	Nfu_t_1_012301	Nfu_g_1_005079	ENSG00000196498	NCOR2
Nfu_p_1_005439	0.555669	16.7481	5.67069	0.000271587	0.0045696	0.598854	vamp5	Nfu_t_1_005439	Nfu_g_1_002162	ENSG00000168899	VAMP5
Nfu_p_1_013555	0.561848	13.4858	5.67124	0.000271393	0.0045696	0.599595	WWC3	Nfu_t_1_013555	Nfu_g_1_005616	ENSG00000047644	WWC3
Nfu_p_1_046860	0.486779	16.7868	5.6682	0.000272467	0.00457513	0.595496	st13	Nfu_t_1_046860	Nfu_g_1_019616	ENSG00000025772	TOMM34
Nfu_p_1_025894	0.516934	15.3255	5.66528	0.000273507	0.00458331	0.591546	si:ch73-178d14.1	Nfu_t_1_025894	Nfu_g_1_010694	ENSG00000136816	TOR1B
Nfu_p_1_044008	-0.628019	15.2534	-5.66339	0.00027418	0.00458534	0.588994	apba1b	Nfu_t_1_044008	Nfu_g_1_018413	ENSG00000107282	APBA1
Nfu_p_1_007571	-0.490702	15.3391	-5.66084	0.000275094	0.00459136	0.585544	CR388051.1	Nfu_t_1_007571	Nfu_g_1_003034	ENSG00000165323	FAT3
Nfu_p_1_042346	-0.729131	17.1395	-5.65883	0.000275818	0.00459419	0.582818	PFKL (1 of 2)	Nfu_t_1_042346	Nfu_g_1_017684	ENSG00000141959	PFKL
Nfu_p_1_024890	-0.574205	15.9583	-5.65599	0.000276839	0.00460197	0.578983	CPNE5 (2 of 2)	Nfu_t_1_024890	Nfu_g_1_010260	ENSG00000124772	CPNE5
Nfu_p_1_051741	-0.428811	14.3769	-5.65275	0.000278012	0.00461222	0.574598	NECAB3	Nfu_t_1_051741	Nfu_g_1_021621	ENSG00000125967	NECAB3
Nfu_p_1_040540	-0.375012	15.9572	-5.64227	0.000281844	0.00465716	0.560397	prpf3	Nfu_t_1_040540	Nfu_g_1_016972	NA	NA
Nfu_p_1_031727	-0.351709	16.5542	-5.64369	0.000281321	0.00465716	0.562322	GATAD2B	Nfu_t_1_031727	Nfu_g_1_013156	ENSG00000143614	GATAD2B
Nfu_p_1_041997	0.44751	14.5091	5.63717	0.000283726	0.00467894	0.553492	chn2	Nfu_t_1_041997	Nfu_g_1_017551	ENSG00000128656	CHN1
Nfu_p_1_018407	-0.387269	16.4578	-5.63409	0.000284871	0.0046885	0.549313	elavl3	Nfu_t_1_018407	Nfu_g_1_007635	ENSG00000196361	ELAVL3
Nfu_p_1_025340	-0.513794	14.9843	-5.63194	0.000285674	0.00469241	0.546393	larp4aa	Nfu_t_1_025340	Nfu_g_1_010455	ENSG00000161813	LARP4
Nfu_p_1_047953	-0.989189	16.2044	-5.62627	0.0002878	0.00470025	0.5387	ptbp2b	Nfu_t_1_047953	Nfu_g_1_020087	ENSG00000117569	PTBP2
Nfu_p_1_036114	-0.5534	14.7898	-5.62696	0.00028754	0.00470025	0.53964	dcdc2b	Nfu_t_1_036114	Nfu_g_1_014992	ENSG00000222046	DCDC2B
Nfu_p_1_001666	-0.400248	17.4062	-5.62614	0.000287851	0.00470025	0.538517	glod4	Nfu_t_1_001666	Nfu_g_1_000688	ENSG00000167699	GLOD4
Nfu_p_1_027456	-0.411894	15.8723	-5.61897	0.000290566	0.00473525	0.528778	tnikb	Nfu_t_1_027456	Nfu_g_1_011377	ENSG00000154310	TNIK
Nfu_p_1_004942	-0.683541	16.9504	-5.60183	0.000297168	0.00475922	0.505468	hspb7	Nfu_t_1_004942	Nfu_g_1_001953	ENSG00000173641	HSPB7
Nfu_p_1_028536	-0.610447	17.3423	-5.59734	0.000298922	0.00475922	0.499363	rpl18a	Nfu_t_1_028536	Nfu_g_1_011814	ENSG00000105640	RPL18A
Nfu_p_1_009252	-0.500777	15.2595	-5.60686	0.000295211	0.00475922	0.512324	WIZ (1 of 2)	Nfu_t_1_009252	Nfu_g_1_003763	ENSG00000011451	WIZ
Nfu_p_1_001016	-0.46856	16.5077	-5.61349	0.00029266	0.00475922	0.521329	prpf8	Nfu_t_1_001016	Nfu_g_1_000437	ENSG00000174231	PRPF8
Nfu_p_1_009503	-0.442747	14.6162	-5.60173	0.000297206	0.00475922	0.505334	ogfod1	Nfu_t_1_009503	Nfu_g_1_003855	ENSG00000087263	OGFOD1
Nfu_p_1_017986	-0.430634	16.1073	-5.60686	0.000295211	0.00475922	0.512322	mrpl40	Nfu_t_1_017986	Nfu_g_1_007422	ENSG00000185608	MRPL40
Nfu_p_1_021315	-0.400963	15.629	-5.60315	0.000296652	0.00475922	0.507271	zc3h13	Nfu_t_1_021315	Nfu_g_1_008789	ENSG00000123200	ZC3H13
Nfu_p_1_038216	0.380435	15.4137	5.6093	0.000294269	0.00475922	0.515638	capn2a	Nfu_t_1_038216	Nfu_g_1_015921	ENSG00000162909	CAPN2
Nfu_p_1_008693	0.465536	14.6455	5.59839	0.000298511	0.00475922	0.500791	COX5A (2 of 3)	Nfu_t_1_008693	Nfu_g_1_003504	ENSG00000178741	COX5A
Nfu_p_1_055474	0.523003	15.8716	5.60526	0.000295831	0.00475922	0.510148	cyth1a	Nfu_t_1_055474	Nfu_g_1_023102	ENSG00000108669	CYTH1
Nfu_p_1_023418	0.555937	15.7143	5.59956	0.000298053	0.00475922	0.502382	AADAT	Nfu_t_1_023418	Nfu_g_1_009606	ENSG00000109576	AADAT
Nfu_p_1_015650	-0.431055	15.2476	-5.59289	0.000300675	0.00477797	0.493294	purb	Nfu_t_1_015650	Nfu_g_1_006485	ENSG00000146676	PURB
Nfu_p_1_003951	-0.65871	15.8372	-5.58721	0.000302925	0.00479534	0.48556	hmga1a	Nfu_t_1_003951	Nfu_g_1_001584	ENSG00000137309	HMGA1
Nfu_p_1_038954	-0.471459	14.987	-5.58744	0.000302836	0.00479534	0.485865	chd4a	Nfu_t_1_038954	Nfu_g_1_016252	ENSG00000111642	CHD4
Nfu_p_1_021655	-0.510418	15.553	-5.57893	0.00030624	0.00483417	0.474267	GOLM1	Nfu_t_1_021655	Nfu_g_1_008937	ENSG00000135052	GOLM1
Nfu_p_1_048231	0.403005	15.9826	5.57818	0.000306543	0.00483417	0.473241	gad1b	Nfu_t_1_048231	Nfu_g_1_020197	ENSG00000128683	GAD1
Nfu_p_1_005330	0.442487	17.7947	5.57321	0.000308554	0.00485665	0.466456	ACSF3	Nfu_t_1_005330	Nfu_g_1_002109	ENSG00000176715	ACSF3
Nfu_p_1_026325	0.573196	17.1132	5.56818	0.000310604	0.00487966	0.459585	FP017169.1	Nfu_t_1_026325	Nfu_g_1_010869	ENSG00000144908	ALDH1L1
Nfu_p_1_034069	0.97663	16.3263	5.56149	0.000313351	0.00491351	0.450448	shbg	Nfu_t_1_034069	Nfu_g_1_014160	ENSG00000129214	SHBG
Nfu_p_1_027002	0.699611	17.3686	5.55263	0.000317034	0.00496188	0.438323	ptrfb	Nfu_t_1_027002	Nfu_g_1_011200	ENSG00000177469	PTRF
Nfu_p_1_026868	-0.652901	18.105	-5.5497	0.000318261	0.00496385	0.434316	rps19	Nfu_t_1_026868	Nfu_g_1_011121	ENSG00000105372	RPS19
Nfu_p_1_016576	-0.536538	16.927	-5.54805	0.000318955	0.00496385	0.432055	mrpl15	Nfu_t_1_016576	Nfu_g_1_006890	ENSG00000137547	MRPL15
Nfu_p_1_040183	0.648345	16.0839	5.54851	0.000318761	0.00496385	0.432685	mbpb	Nfu_t_1_040183	Nfu_g_1_016795	ENSG00000197971	MBP
Nfu_p_1_008014	-0.526959	16.845	-5.5461	0.000319774	0.00496728	0.429392	gtf2f2a	Nfu_t_1_008014	Nfu_g_1_003233	ENSG00000188342	GTF2F2
Nfu_p_1_033058	0.436486	15.2899	5.54233	0.000321373	0.00498278	0.424219	gria2b	Nfu_t_1_033058	Nfu_g_1_013739	ENSG00000120251	GRIA2
Nfu_p_1_028706	-0.707407	14.9829	-5.54054	0.000322132	0.00498524	0.42177	zgc:158374	Nfu_t_1_028706	Nfu_g_1_011875	ENSG00000111261	MANSC1
Nfu_p_1_000977	-0.612866	17.3349	-5.53283	0.000325427	0.00502685	0.41121	prcp	Nfu_t_1_000977	Nfu_g_1_000411	ENSG00000137509	PRCP
Nfu_p_1_039726	-0.39238	16.7472	-5.52955	0.000326841	0.00503931	0.406711	FOXK2 (1 of 2)	Nfu_t_1_039726	Nfu_g_1_016578	ENSG00000141568	FOXK2
Nfu_p_1_006587	-0.595728	16.2668	-5.527	0.000327949	0.005047	0.4032	ncl	Nfu_t_1_006587	Nfu_g_1_002629	ENSG00000115053	NCL
Nfu_p_1_006339	-0.370576	14.4934	-5.5213	0.000330429	0.00506637	0.395381	SGIP1	Nfu_t_1_006339	Nfu_g_1_002540	ENSG00000118473	SGIP1
Nfu_p_1_026619	0.48083	16.537	5.52213	0.000330066	0.00506637	0.396523	CU861453.1	Nfu_t_1_026619	Nfu_g_1_010989	NA	NA
Nfu_p_1_047075	0.433657	16.5805	5.51889	0.000331484	0.00507318	0.392072	eci1	Nfu_t_1_047075	Nfu_g_1_019700	ENSG00000167969	ECI1
Nfu_p_1_015581	-0.439282	15.4774	-5.51462	0.000333363	0.00508318	0.386207	rcl1	Nfu_t_1_015581	Nfu_g_1_006453	ENSG00000120158	RCL1
Nfu_p_1_047337	-0.390382	16.4179	-5.51464	0.000333355	0.00508318	0.386231	CT033841.1	Nfu_t_1_047337	Nfu_g_1_019830	ENSG00000262246	CORO7
Nfu_p_1_013384	-0.587075	14.0927	-5.51094	0.000334992	0.00509361	0.381148	tab2	Nfu_t_1_013384	Nfu_g_1_005535	ENSG00000055208	TAB2
Nfu_p_1_046747	-0.389859	15.7316	-5.5103	0.000335276	0.00509361	0.38027	sun1	Nfu_t_1_046747	Nfu_g_1_019571	ENSG00000164828	SUN1
Nfu_p_1_021855	-0.38471	16.4016	-5.50804	0.000336281	0.00509955	0.377162	dgcr8	Nfu_t_1_021855	Nfu_g_1_009006	ENSG00000128191	DGCR8
Nfu_p_1_032561	-0.428227	18.5525	-5.50639	0.000337018	0.00510139	0.374892	npm1b	Nfu_t_1_032561	Nfu_g_1_013528	NA	NA
Nfu_p_1_047715	-0.450538	15.7991	-5.50315	0.000338467	0.005114	0.370438	eif3eb	Nfu_t_1_047715	Nfu_g_1_019991	ENSG00000104408	EIF3E
Nfu_p_1_030681	-0.423777	16.2524	-5.50078	0.000339531	0.00512074	0.367183	psmc6	Nfu_t_1_030681	Nfu_g_1_012710	ENSG00000100519	PSMC6
Nfu_p_1_000788	-0.71961	15.8117	-5.49705	0.000341215	0.0051368	0.362049	trim3b	Nfu_t_1_000788	Nfu_g_1_000332	ENSG00000110171	TRIM3
Nfu_p_1_038735	-0.518387	14.8018	-5.49339	0.000342878	0.00515249	0.357001	ate1	Nfu_t_1_038735	Nfu_g_1_016136	ENSG00000107669	ATE1
Nfu_p_1_033887	-0.996151	15.5287	-5.48193	0.000348133	0.00517521	0.341216	GPRIN2	Nfu_t_1_033887	Nfu_g_1_014084	ENSG00000169258	GPRIN1
Nfu_p_1_047952	-0.71045	15.9553	-5.48468	0.000346863	0.00517521	0.34501	astn1	Nfu_t_1_047952	Nfu_g_1_020086	ENSG00000152092	ASTN1
Nfu_p_1_016618	-0.481357	14.8072	-5.48353	0.000347395	0.00517521	0.343421	RBM33 (1 of 2)	Nfu_t_1_016618	Nfu_g_1_006913	ENSG00000184863	RBM33
Nfu_p_1_031666	-0.462641	15.6542	-5.48309	0.000347597	0.00517521	0.342816	zgc:110239	Nfu_t_1_031666	Nfu_g_1_013127	NA	NA
Nfu_p_1_051347	-0.419586	16.3609	-5.48506	0.000346688	0.00517521	0.345533	rae1	Nfu_t_1_051347	Nfu_g_1_021448	ENSG00000101146	RAE1
Nfu_p_1_046615	0.56034	15.4151	5.48716	0.000345725	0.00517521	0.348421	ndufab1b	Nfu_t_1_046615	Nfu_g_1_019507	ENSG00000004779	NDUFAB1
Nfu_p_1_024414	-0.369926	16.3711	-5.47289	0.000352342	0.00522327	0.328744	cct3	Nfu_t_1_024414	Nfu_g_1_010047	ENSG00000163468	CCT3
Nfu_p_1_030786	0.554092	15.1698	5.47229	0.000352626	0.00522327	0.32791	BX248515.1	Nfu_t_1_030786	Nfu_g_1_012750	ENSG00000163803	PLB1
Nfu_p_1_004815	-0.615123	16.3244	-5.46971	0.000353836	0.00523185	0.324355	SLC16A1 (2 of 2)	Nfu_t_1_004815	Nfu_g_1_001909	ENSG00000155380	SLC16A1
Nfu_p_1_041973	-0.926585	16.0154	-5.46632	0.000355438	0.00523875	0.319665	FSCB (1 of 3)	Nfu_t_1_041973	Nfu_g_1_017542	NA	NA
Nfu_p_1_012974	0.568262	15.9106	5.46605	0.000355566	0.00523875	0.319294	zgc:92773	Nfu_t_1_012974	Nfu_g_1_005341	ENSG00000141504	SAT2
Nfu_p_1_026993	-0.635832	16.0238	-5.46266	0.000357173	0.0052531	0.314613	ANO1 (3 of 3)	Nfu_t_1_026993	Nfu_g_1_011194	ENSG00000131620	ANO1
Nfu_p_1_053131	-0.515887	16.9684	-5.45886	0.000358984	0.00527039	0.309364	cct6a	Nfu_t_1_053131	Nfu_g_1_022189	ENSG00000146731	CCT6A
Nfu_p_1_048217	-0.672001	16.1543	-5.45584	0.000360432	0.00528231	0.305185	eef1da	Nfu_t_1_048217	Nfu_g_1_020191	ENSG00000104529	EEF1D
Nfu_p_1_022184	-0.450329	15.0961	-5.45351	0.00036155	0.00528934	0.301972	nono	Nfu_t_1_022184	Nfu_g_1_009122	ENSG00000147140	NONO
Nfu_p_1_032732	-0.802606	16.0938	-5.44936	0.000363555	0.00530932	0.296231	top3b	Nfu_t_1_032732	Nfu_g_1_013587	ENSG00000100038	TOP3B
Nfu_p_1_012684	-0.48027	16.6949	-5.44497	0.00036569	0.00533111	0.290154	TCERG1 (2 of 3)	Nfu_t_1_012684	Nfu_g_1_005220	ENSG00000113649	TCERG1
Nfu_p_1_044167	-0.635227	15.8382	-5.43998	0.000368133	0.00534792	0.283244	smarce1	Nfu_t_1_044167	Nfu_g_1_018495	ENSG00000073584	SMARCE1
Nfu_p_1_022449	-0.447525	14.8442	-5.44128	0.000367497	0.00534792	0.285038	rsrc2	Nfu_t_1_022449	Nfu_g_1_009228	ENSG00000111011	RSRC2
Nfu_p_1_051379	-0.377454	16.788	-5.43727	0.000369467	0.00535448	0.279492	snrpc	Nfu_t_1_051379	Nfu_g_1_021470	NA	NA
Nfu_p_1_053130	0.375521	14.7873	5.43645	0.000369875	0.00535448	0.278345	vdac1	Nfu_t_1_053130	Nfu_g_1_022188	ENSG00000213585	VDAC1
Nfu_p_1_021366	-0.502883	14.9733	-5.43071	0.000372717	0.00537374	0.270401	nr2f1a	Nfu_t_1_021366	Nfu_g_1_008817	ENSG00000175745	NR2F1
Nfu_p_1_039697	-0.444998	17.659	-5.42985	0.000373149	0.00537374	0.269198	arcn1a	Nfu_t_1_039697	Nfu_g_1_016560	ENSG00000095139	ARCN1
Nfu_p_1_036324	0.354761	14.5963	5.4317	0.000372224	0.00537374	0.271775	ryr3	Nfu_t_1_036324	Nfu_g_1_015083	ENSG00000198838	RYR3
Nfu_p_1_022828	-0.735608	16.6099	-5.42025	0.000377965	0.00543273	0.255888	cds2	Nfu_t_1_022828	Nfu_g_1_009371	ENSG00000101290	CDS2
Nfu_p_1_046918	-0.518845	15.1485	-5.41648	0.000379876	0.00543273	0.250656	pold1	Nfu_t_1_046918	Nfu_g_1_019637	ENSG00000009413	REV3L
Nfu_p_1_009141	-0.496329	15.8397	-5.41521	0.000380521	0.00543273	0.248895	oxa1l	Nfu_t_1_009141	Nfu_g_1_003713	ENSG00000163626	COX18
Nfu_p_1_003856	-0.39002	16.7876	-5.41861	0.000378794	0.00543273	0.253616	SIKE1	Nfu_t_1_003856	Nfu_g_1_001544	ENSG00000052723	SIKE1
Nfu_p_1_033837	0.446212	15.2678	5.41544	0.000380408	0.00543273	0.249203	CD58 (2 of 2)	Nfu_t_1_033837	Nfu_g_1_014065	NA	NA
Nfu_p_1_012750	1.03867	17.8908	5.41372	0.00038128	0.00543423	0.246825	plp1b	Nfu_t_1_012750	Nfu_g_1_005242	ENSG00000123560	PLP1
Nfu_p_1_031785	-0.629187	16.6158	-5.40538	0.000385565	0.00548285	0.235226	acadm	Nfu_t_1_031785	Nfu_g_1_013184	ENSG00000117054	ACADM
Nfu_p_1_009767	0.641477	16.388	5.40451	0.000386014	0.00548285	0.234018	rab8b	Nfu_t_1_009767	Nfu_g_1_003975	ENSG00000166128	RAB8B
Nfu_p_1_050155	0.411947	15.2513	5.40259	0.000387007	0.00548562	0.231353	PLXNA2	Nfu_t_1_050155	Nfu_g_1_020965	ENSG00000076356	PLXNA2
Nfu_p_1_027692	0.616168	15.0692	5.40158	0.000387531	0.00548562	0.229947	cnksr2	Nfu_t_1_027692	Nfu_g_1_011462	ENSG00000149970	CNKSR2
Nfu_p_1_016286	-0.392511	18.1506	-5.39877	0.000388994	0.00549694	0.226037	bcl7a	Nfu_t_1_016286	Nfu_g_1_006737	ENSG00000110987	BCL7A
Nfu_p_1_049051	-0.574321	15.2106	-5.39707	0.00038988	0.00550009	0.223676	srsf11	Nfu_t_1_049051	Nfu_g_1_020495	ENSG00000116754	SRSF11
Nfu_p_1_030256	0.636959	13.778	5.39455	0.000391201	0.00550935	0.220165	rab5c	Nfu_t_1_030256	Nfu_g_1_012540	ENSG00000108774	RAB5C
Nfu_p_1_052459	-0.808976	15.7772	-5.39024	0.00039347	0.00551674	0.214162	ndufaf1	Nfu_t_1_052459	Nfu_g_1_021919	ENSG00000137806	NDUFAF1
Nfu_p_1_045592	0.402399	17.6094	5.38976	0.00039372	0.00551674	0.213502	L3HYPDH	Nfu_t_1_045592	Nfu_g_1_019066	ENSG00000126790	L3HYPDH
Nfu_p_1_052843	0.484888	16.4006	5.39219	0.000392441	0.00551674	0.21688	iqgap1	Nfu_t_1_052843	Nfu_g_1_022079	ENSG00000140575	IQGAP1
Nfu_p_1_046346	-0.397291	17.6084	-5.38476	0.000396371	0.00554451	0.206539	C3H17orf75	Nfu_t_1_046346	Nfu_g_1_019400	ENSG00000108666	C17orf75
Nfu_p_1_020089	-0.567239	15.605	-5.38159	0.000398063	0.00555747	0.202116	edc4	Nfu_t_1_020089	Nfu_g_1_008344	ENSG00000038358	EDC4
Nfu_p_1_042370	0.491348	15.3891	5.38052	0.000398637	0.00555747	0.200621	scrn3	Nfu_t_1_042370	Nfu_g_1_017697	ENSG00000144306	SCRN3
Nfu_p_1_026918	-0.741147	15.2861	-5.37602	0.000401049	0.00556305	0.194359	STAC	Nfu_t_1_026918	Nfu_g_1_011150	ENSG00000141750	STAC2
Nfu_p_1_031077	-0.40807	16.9269	-5.37824	0.000399859	0.00556305	0.197444	top2b	Nfu_t_1_031077	Nfu_g_1_012877	ENSG00000077097	TOP2B
Nfu_p_1_046388	0.510009	15.2213	5.37684	0.000400609	0.00556305	0.195498	baiap2l1b	Nfu_t_1_046388	Nfu_g_1_019417	ENSG00000006453	BAIAP2L1
Nfu_p_1_049390	-0.945643	14.8698	-5.37377	0.000402264	0.00556718	0.191219	cbx1a	Nfu_t_1_049390	Nfu_g_1_020627	ENSG00000108468	CBX1
Nfu_p_1_051832	-0.788505	14.7479	-5.37056	0.000404003	0.00556718	0.186743	FRMD4B (2 of 2)	Nfu_t_1_051832	Nfu_g_1_021665	ENSG00000114541	FRMD4B
Nfu_p_1_024518	-0.76477	16.2574	-5.36928	0.000404703	0.00556718	0.184946	shisa7	Nfu_t_1_024518	Nfu_g_1_010108	ENSG00000187902	SHISA7
Nfu_p_1_041495	-0.498727	15.6833	-5.37009	0.000404262	0.00556718	0.186078	ywhabl	Nfu_t_1_041495	Nfu_g_1_017359	ENSG00000166913	YWHAB
Nfu_p_1_052379	0.525	15.4757	5.36758	0.000405628	0.00557066	0.182577	l2hgdh	Nfu_t_1_052379	Nfu_g_1_021883	ENSG00000087299	L2HGDH
Nfu_p_1_029017	-0.516194	18.3184	-5.36387	0.000407654	0.00558001	0.177405	rps16	Nfu_t_1_029017	Nfu_g_1_011983	ENSG00000105193	RPS16
Nfu_p_1_019699	-0.504505	19.185	-5.36438	0.000407374	0.00558001	0.178119	cotl1	Nfu_t_1_019699	Nfu_g_1_008179	ENSG00000103187	COTL1
Nfu_p_1_026691	-0.625393	17.1545	-5.3569	0.000411499	0.00562056	0.167659	rpz5	Nfu_t_1_026691	Nfu_g_1_011031	NA	NA
Nfu_p_1_029863	-0.440059	16.069	-5.35605	0.000411971	0.00562056	0.166471	zmym4	Nfu_t_1_029863	Nfu_g_1_012337	ENSG00000147130	ZMYM3
Nfu_p_1_017030	-0.60744	14.9294	-5.34991	0.000415389	0.00564067	0.157894	STX10	Nfu_t_1_017030	Nfu_g_1_007043	ENSG00000135823	STX6
Nfu_p_1_001784	-0.427349	16.6612	-5.34974	0.000415485	0.00564067	0.157653	strn4	Nfu_t_1_001784	Nfu_g_1_000724	ENSG00000090372	STRN4
Nfu_p_1_000088	0.389317	15.039	5.35046	0.000415082	0.00564067	0.158663	pkma	Nfu_t_1_000088	Nfu_g_1_000034	ENSG00000067225	PKM
Nfu_p_1_054682	0.794384	16.514	5.34427	0.000418559	0.00567312	0.150002	ppa1	Nfu_t_1_054682	Nfu_g_1_022862	ENSG00000180817	PPA1
Nfu_p_1_039261	-0.549786	15.3478	-5.33818	0.000422007	0.00570692	0.141488	RSF1 (3 of 3)	Nfu_t_1_039261	Nfu_g_1_016399	ENSG00000048649	RSF1
Nfu_p_1_013911	-0.464145	15.7233	-5.33744	0.000422429	0.00570692	0.14045	wdr3	Nfu_t_1_013911	Nfu_g_1_005727	ENSG00000065183	WDR3
Nfu_p_1_030943	-0.46055	17.0463	-5.32995	0.000426725	0.00574677	0.129948	cbx3a	Nfu_t_1_030943	Nfu_g_1_012825	ENSG00000122565	CBX3
Nfu_p_1_023069	-0.384312	16.7545	-5.32988	0.000426764	0.00574677	0.129852	gfpt2	Nfu_t_1_023069	Nfu_g_1_009469	ENSG00000198380	GFPT1
Nfu_p_1_016103	-0.358729	16.3906	-5.32512	0.000429516	0.00577445	0.12318	RGS3 (2 of 2)	Nfu_t_1_016103	Nfu_g_1_006676	ENSG00000138835	RGS3
Nfu_p_1_032542	-0.647794	17.4805	-5.3213	0.000431736	0.0057949	0.11783	zmat2	Nfu_t_1_032542	Nfu_g_1_013514	ENSG00000146007	ZMAT2
Nfu_p_1_016028	-0.534934	16.1253	-5.31727	0.000434093	0.00581712	0.112179	sec31a	Nfu_t_1_016028	Nfu_g_1_006644	ENSG00000138674	SEC31A
Nfu_p_1_019574	-0.506175	16.3344	-5.31033	0.000438189	0.00586255	0.102429	sema4ba	Nfu_t_1_019574	Nfu_g_1_008128	ENSG00000185033	SEMA4B
Nfu_p_1_004023	-0.482973	15.5507	-5.3062	0.000440642	0.00588413	0.0966354	LHFPL4	Nfu_t_1_004023	Nfu_g_1_001616	ENSG00000156959	LHFPL4
Nfu_p_1_011873	-0.356096	15.9165	-5.30523	0.000441221	0.00588413	0.0952712	braf	Nfu_t_1_011873	Nfu_g_1_004865	ENSG00000157764	BRAF
Nfu_p_1_046830	0.556624	15.0058	5.30367	0.000442152	0.00588709	0.0930833	ADAP1	Nfu_t_1_046830	Nfu_g_1_019608	ENSG00000105963	ADAP1
Nfu_p_1_006958	-0.628584	16.9108	-5.29722	0.000446032	0.00592922	0.0840163	ebf3	Nfu_t_1_006958	Nfu_g_1_002769	ENSG00000108001	EBF3
Nfu_p_1_019074	-0.738615	18.8301	-5.28563	0.000453095	0.00601348	0.0677067	ndufs6	Nfu_t_1_019074	Nfu_g_1_007903	ENSG00000145494	NDUFS6
Nfu_p_1_006776	0.540327	14.109	5.28195	0.000455366	0.00603396	0.0625178	dnajc1	Nfu_t_1_006776	Nfu_g_1_002718	ENSG00000136770	DNAJC1
Nfu_p_1_006401	-0.364631	16.2473	-5.27226	0.000461396	0.0061008	0.0488628	hnrnpm	Nfu_t_1_006401	Nfu_g_1_002554	ENSG00000099783	HNRNPM
Nfu_p_1_046526	0.439669	14.4428	5.27148	0.000461881	0.0061008	0.0477712	triobp	Nfu_t_1_046526	Nfu_g_1_019464	NA	NA
Nfu_p_1_041095	-0.673158	15.1056	-5.26697	0.000464719	0.00612853	0.0414123	ubac1	Nfu_t_1_041095	Nfu_g_1_017199	ENSG00000130560	UBAC1
Nfu_p_1_031178	-1.01802	14.3445	-5.2656	0.000465589	0.00613026	0.0394715	inip	Nfu_t_1_031178	Nfu_g_1_012911	ENSG00000148153	INIP
Nfu_p_1_035750	-0.69866	14.648	-5.26291	0.000467294	0.00613622	0.0356782	zgc:158409	Nfu_t_1_035750	Nfu_g_1_014849	NA	NA
Nfu_p_1_012151	0.662513	17.5921	5.26255	0.000467521	0.00613622	0.0351726	serpinb1l1	Nfu_t_1_012151	Nfu_g_1_005026	ENSG00000242550	SERPINB10
Nfu_p_1_014360	-0.470532	16.6327	-5.26124	0.000468358	0.00613749	0.0333169	dhrs12	Nfu_t_1_014360	Nfu_g_1_005925	NA	NA
Nfu_p_1_027314	-0.508734	16.4651	-5.25915	0.00046969	0.00614524	0.0303679	eif1axb	Nfu_t_1_027314	Nfu_g_1_011324	ENSG00000173674	EIF1AX
Nfu_p_1_008755	0.596115	17.3112	5.25549	0.000472033	0.00616616	0.0252036	ldhba	Nfu_t_1_008755	Nfu_g_1_003535	ENSG00000111716	LDHB
Nfu_p_1_037653	-0.567534	16.4649	-5.25399	0.000472997	0.00616904	0.0230857	gabra1	Nfu_t_1_037653	Nfu_g_1_015681	ENSG00000011677	GABRA3
Nfu_p_1_007485	-0.398433	17.1621	-5.24957	0.000475851	0.00619653	0.0168406	setdb1b	Nfu_t_1_007485	Nfu_g_1_002982	NA	NA
Nfu_p_1_055965	-0.500225	15.0213	-5.24474	0.000478994	0.00622767	0.0100078	atxn2l	Nfu_t_1_055965	Nfu_g_1_023311	ENSG00000204842	ATXN2
Nfu_p_1_018366	0.498231	15.7711	5.24231	0.000480577	0.00623847	0.00658405	dnajb1a	Nfu_t_1_018366	Nfu_g_1_007621	ENSG00000132002	DNAJB1
Nfu_p_1_043501	-0.519697	16.8641	-5.23983	0.000482203	0.0062498	0.00307717	RPS6	Nfu_t_1_043501	Nfu_g_1_018184	ENSG00000137154	RPS6
Nfu_p_1_011183	-0.515147	16.352	-5.23095	0.000488078	0.0062769	-0.00949246	polr2gl	Nfu_t_1_011183	Nfu_g_1_004595	ENSG00000100413	POLR3H
Nfu_p_1_005324	-0.514319	15.2729	-5.23119	0.00048792	0.0062769	-0.00915637	ahctf1	Nfu_t_1_005324	Nfu_g_1_002106	ENSG00000153207	AHCTF1
Nfu_p_1_035711	-0.430013	15.1367	-5.23192	0.000487437	0.0062769	-0.00812832	AP1AR	Nfu_t_1_035711	Nfu_g_1_014834	ENSG00000138660	AP1AR
Nfu_p_1_026826	-0.368309	13.7112	-5.23498	0.000485406	0.0062769	-0.00379543	MEX3A	Nfu_t_1_026826	Nfu_g_1_011103	ENSG00000254726	MEX3A
Nfu_p_1_039594	0.427188	14.2023	5.23361	0.000486311	0.0062769	-0.00572935	slc12a9	Nfu_t_1_039594	Nfu_g_1_016528	NA	NA
Nfu_p_1_026336	-0.469805	15.3532	-5.22972	0.000488898	0.00627773	-0.0112367	PPP1R8 (2 of 2)	Nfu_t_1_026336	Nfu_g_1_010875	ENSG00000117751	PPP1R8
Nfu_p_1_039131	-0.544708	16.7661	-5.22568	0.000491603	0.00628274	-0.0169627	sae1	Nfu_t_1_039131	Nfu_g_1_016333	ENSG00000142230	SAE1
Nfu_p_1_011141	-0.462122	16.4795	-5.22631	0.000491179	0.00628274	-0.0160665	hnrnpa0b	Nfu_t_1_011141	Nfu_g_1_004588	ENSG00000135486	HNRNPA1
Nfu_p_1_052114	-0.429812	16.2377	-5.22555	0.000491686	0.00628274	-0.0171384	scml4	Nfu_t_1_052114	Nfu_g_1_021776	ENSG00000146285	SCML4
Nfu_p_1_011830	-0.401343	15.2752	-5.22461	0.000492319	0.00628274	-0.0184731	rbmx	Nfu_t_1_011830	Nfu_g_1_004857	ENSG00000170748	RBMXL2
Nfu_p_1_022027	-0.466189	15.3008	-5.22259	0.000493679	0.00629043	-0.0213373	ubap2	Nfu_t_1_022027	Nfu_g_1_009050	ENSG00000137073	UBAP2
Nfu_p_1_044925	-0.569745	16.193	-5.21539	0.00049856	0.00632403	-0.0315491	tmed10	Nfu_t_1_044925	Nfu_g_1_018812	ENSG00000170348	TMED10
Nfu_p_1_006922	-0.366588	17.1033	-5.21532	0.000498604	0.00632403	-0.0316408	lrpprc	Nfu_t_1_006922	Nfu_g_1_002764	ENSG00000138095	LRPPRC
Nfu_p_1_029635	0.599992	17.2844	5.21715	0.00049736	0.00632403	-0.0290483	mpzl1l	Nfu_t_1_029635	Nfu_g_1_012244	ENSG00000197965	MPZL1
Nfu_p_1_000243	-0.633229	16.1957	-5.21004	0.000502219	0.00636017	-0.0391409	syncrip	Nfu_t_1_000243	Nfu_g_1_000098	ENSG00000125944	HNRNPR
Nfu_p_1_039228	-0.898621	18.0343	-5.20746	0.000503991	0.00637288	-0.042797	wu:fc51f04	Nfu_t_1_039228	Nfu_g_1_016382	NA	NA
Nfu_p_1_035183	0.335484	17.6829	5.20429	0.000506182	0.00639084	-0.0472989	enpp6	Nfu_t_1_035183	Nfu_g_1_014623	ENSG00000164303	ENPP6
Nfu_p_1_015068	-0.811089	15.5207	-5.19772	0.000510755	0.00641475	-0.0566345	ZNF672	Nfu_t_1_015068	Nfu_g_1_006240	ENSG00000167384	ZNF180
Nfu_p_1_037370	-0.768082	13.2187	-5.19933	0.000509627	0.00641475	-0.054339	adnp	Nfu_t_1_037370	Nfu_g_1_015554	ENSG00000101126	ADNP
Nfu_p_1_030824	-0.578052	16.8575	-5.19712	0.000511169	0.00641475	-0.0574754	vps18	Nfu_t_1_030824	Nfu_g_1_012763	ENSG00000104142	VPS18
Nfu_p_1_002466	-0.537786	17.242	-5.19859	0.000510144	0.00641475	-0.0553928	magoh	Nfu_t_1_002466	Nfu_g_1_001009	ENSG00000111196	MAGOHB
Nfu_p_1_014727	-0.492063	16.1119	-5.19547	0.000512326	0.00641956	-0.0598233	tmem120a	Nfu_t_1_014727	Nfu_g_1_006085	ENSG00000189077	TMEM120A
Nfu_p_1_002999	-0.874335	15.4317	-5.1904	0.000515898	0.00644484	-0.0670341	ncapd2	Nfu_t_1_002999	Nfu_g_1_001225	ENSG00000010292	NCAPD2
Nfu_p_1_012801	0.564336	15.0008	5.19062	0.000515743	0.00644484	-0.0667221	arhgap42a	Nfu_t_1_012801	Nfu_g_1_005270	ENSG00000145819	ARHGAP26
Nfu_p_1_023774	-0.701713	17.0167	-5.18806	0.000517556	0.00644614	-0.0703658	C13H10orf57	Nfu_t_1_023774	Nfu_g_1_009760	NA	NA
Nfu_p_1_037947	0.641436	17.0127	5.18816	0.000517485	0.00644614	-0.0702215	inab	Nfu_t_1_037947	Nfu_g_1_015816	ENSG00000148798	INA
Nfu_p_1_017741	-0.445756	16.1173	-5.18279	0.000521306	0.0064734	-0.0778589	si:ch211-135f11.1	Nfu_t_1_017741	Nfu_g_1_007308	ENSG00000186635	ARAP1
Nfu_p_1_038630	-0.346167	15.7779	-5.18318	0.00052103	0.0064734	-0.0773093	fam160b1	Nfu_t_1_038630	Nfu_g_1_016094	ENSG00000151553	FAM160B1
Nfu_p_1_046998	-0.38145	17.3158	-5.18094	0.00052263	0.00648014	-0.0804913	fscn1a	Nfu_t_1_046998	Nfu_g_1_019670	ENSG00000075618	FSCN1
Nfu_p_1_005187	-0.614517	14.4926	-5.17864	0.000524279	0.00648611	-0.0837613	pabpn1	Nfu_t_1_005187	Nfu_g_1_002039	ENSG00000205022	PABPN1L
Nfu_p_1_007460	0.383366	15.4558	5.17809	0.000524675	0.00648611	-0.0845456	rgs17	Nfu_t_1_007460	Nfu_g_1_002969	ENSG00000091844	RGS17
Nfu_p_1_051175	-0.398607	16.7449	-5.17571	0.000526392	0.00649765	-0.0879371	txnrd1	Nfu_t_1_051175	Nfu_g_1_021377	ENSG00000197763	TXNRD3
Nfu_p_1_029828	-0.67094	14.7951	-5.17312	0.000528267	0.00650035	-0.0916267	eef1a1l1	Nfu_t_1_029828	Nfu_g_1_012319	NA	NA
Nfu_p_1_000826	-0.498118	15.6919	-5.17108	0.000529745	0.00650035	-0.0945272	baz1b	Nfu_t_1_000826	Nfu_g_1_000339	ENSG00000009954	BAZ1B
Nfu_p_1_050039	-0.408139	15.4719	-5.17322	0.000528192	0.00650035	-0.0914796	PCIF1	Nfu_t_1_050039	Nfu_g_1_020911	ENSG00000100982	PCIF1
Nfu_p_1_025190	-0.365819	15.7103	-5.17203	0.000529058	0.00650035	-0.0931814	DNAJC16 (1 of 2)	Nfu_t_1_025190	Nfu_g_1_010392	ENSG00000116138	DNAJC16
Nfu_p_1_041698	-0.499486	14.0107	-5.16855	0.000531588	0.00651333	-0.0981329	CU019624.1	Nfu_t_1_041698	Nfu_g_1_017421	ENSG00000167384	ZNF180
Nfu_p_1_041808	-0.905393	16.5591	-5.16356	0.000535247	0.00654848	-0.105252	hnrnpu	Nfu_t_1_041808	Nfu_g_1_017465	ENSG00000153187	HNRNPU
Nfu_p_1_026660	-1.25822	16.9313	-5.15863	0.000538886	0.0065833	-0.112285	zgc:194131	Nfu_t_1_026660	Nfu_g_1_011014	ENSG00000110244	APOA4
Nfu_p_1_016380	-0.555988	18.5878	-5.15079	0.000544724	0.00662534	-0.12347	rpl28	Nfu_t_1_016380	Nfu_g_1_006789	ENSG00000108107	RPL28
Nfu_p_1_001110	-0.35394	14.8928	-5.15168	0.000544062	0.00662534	-0.122208	WDR81	Nfu_t_1_001110	Nfu_g_1_000477	ENSG00000167716	WDR81
Nfu_p_1_033563	0.360945	16.4383	5.15271	0.000543289	0.00662534	-0.120732	CABZ01073424.1	Nfu_t_1_033563	Nfu_g_1_013948	NA	NA
Nfu_p_1_030221	-0.781338	17.5678	-5.13319	0.000558088	0.00669383	-0.148628	nucks1a	Nfu_t_1_030221	Nfu_g_1_012520	ENSG00000069275	NUCKS1
Nfu_p_1_055155	-0.697181	16.4194	-5.13721	0.000555004	0.00669383	-0.142876	mta3	Nfu_t_1_055155	Nfu_g_1_022976	ENSG00000057935	MTA3
Nfu_p_1_055693	-0.5027	14.6813	-5.13541	0.000556381	0.00669383	-0.145449	fra10ac1	Nfu_t_1_055693	Nfu_g_1_023197	ENSG00000148690	FRA10AC1
Nfu_p_1_031677	-0.495461	16.6053	-5.13222	0.000558833	0.00669383	-0.150012	fubp1	Nfu_t_1_031677	Nfu_g_1_013132	ENSG00000162613	FUBP1
Nfu_p_1_029680	-0.460698	16.4471	-5.1327	0.00055846	0.00669383	-0.14932	clip2	Nfu_t_1_029680	Nfu_g_1_012256	ENSG00000106665	CLIP2
Nfu_p_1_051932	-0.446034	17.1383	-5.13087	0.000559877	0.00669383	-0.15195	WDR1	Nfu_t_1_051932	Nfu_g_1_021705	ENSG00000071127	WDR1
Nfu_p_1_035524	-0.405124	15.6373	-5.13876	0.00055382	0.00669383	-0.14066	BX284638.3	Nfu_t_1_035524	Nfu_g_1_014757	NA	NA
Nfu_p_1_029127	-0.403525	16.3251	-5.13244	0.000558662	0.00669383	-0.149696	cwf19l1	Nfu_t_1_029127	Nfu_g_1_012026	ENSG00000095485	CWF19L1
Nfu_p_1_007214	-0.377051	14.3484	-5.13072	0.000559988	0.00669383	-0.152156	cdh11	Nfu_t_1_007214	Nfu_g_1_002869	ENSG00000140937	CDH11
Nfu_p_1_036989	-0.3413	17.5919	-5.13907	0.000553586	0.00669383	-0.140221	rpl13a	Nfu_t_1_036989	Nfu_g_1_015364	ENSG00000142541	RPL13A
Nfu_p_1_030826	0.740895	15.061	5.14076	0.000552298	0.00669383	-0.137804	rsph9	Nfu_t_1_030826	Nfu_g_1_012765	ENSG00000172426	RSPH9
Nfu_p_1_010412	0.945041	13.3232	5.13066	0.000560038	0.00669383	-0.152249	trim25	Nfu_t_1_010412	Nfu_g_1_004265	ENSG00000121060	TRIM25
Nfu_p_1_025408	-0.518817	16.0781	-5.12886	0.00056143	0.00670081	-0.154826	mgll	Nfu_t_1_025408	Nfu_g_1_010485	ENSG00000074416	MGLL
Nfu_p_1_024647	-0.826679	16.7783	-5.12434	0.000564941	0.00671373	-0.161296	mtss1l	Nfu_t_1_024647	Nfu_g_1_010164	ENSG00000170873	MTSS1
Nfu_p_1_003412	-0.426048	15.3676	-5.12557	0.000563983	0.00671373	-0.159535	AGAP2	Nfu_t_1_003412	Nfu_g_1_001394	ENSG00000135439	AGAP2
Nfu_p_1_010683	-0.404997	16.9764	-5.12468	0.000564675	0.00671373	-0.160807	mrpl11	Nfu_t_1_010683	Nfu_g_1_004376	ENSG00000174547	MRPL11
Nfu_p_1_034935	0.474795	15.1704	5.12214	0.000566652	0.00671521	-0.164436	cnnm1	Nfu_t_1_034935	Nfu_g_1_014501	ENSG00000119946	CNNM1
Nfu_p_1_047344	0.933202	15.7786	5.1221	0.000566684	0.00671521	-0.164494	prpsap2	Nfu_t_1_047344	Nfu_g_1_019837	ENSG00000161542	PRPSAP1
Nfu_p_1_052059	-0.449481	17.92	-5.11797	0.000569928	0.00674401	-0.170419	cfl2	Nfu_t_1_052059	Nfu_g_1_021755	ENSG00000165410	CFL2
Nfu_p_1_026561	-0.535447	14.9037	-5.11584	0.0005716	0.00675366	-0.17346	gnl2	Nfu_t_1_026561	Nfu_g_1_010968	ENSG00000134697	GNL2
Nfu_p_1_026180	0.370106	15.9337	5.11487	0.000572372	0.00675366	-0.17486	atp6v1b2	Nfu_t_1_026180	Nfu_g_1_010830	NA	NA
Nfu_p_1_042415	-0.752323	16.6504	-5.11257	0.000574186	0.00676323	-0.178145	pdxkb	Nfu_t_1_042415	Nfu_g_1_017730	ENSG00000160209	PDXK
Nfu_p_1_041398	0.544048	16.1486	5.11178	0.000574813	0.00676323	-0.179277	si:ch211-191j22.3	Nfu_t_1_041398	Nfu_g_1_017312	NA	NA
Nfu_p_1_045106	-0.412599	15.3589	-5.11012	0.000576135	0.00676918	-0.181662	cpsf3	Nfu_t_1_045106	Nfu_g_1_018872	ENSG00000119203	CPSF3
Nfu_p_1_021913	-0.406	17.5062	-5.10844	0.000577471	0.00677256	-0.184067	mat2aa	Nfu_t_1_021913	Nfu_g_1_009023	ENSG00000168906	MAT2A
Nfu_p_1_016483	-0.354526	16.2685	-5.10771	0.000578056	0.00677256	-0.185117	swap70b	Nfu_t_1_016483	Nfu_g_1_006839	ENSG00000133789	SWAP70
Nfu_p_1_053006	0.37788	17.1977	5.1065	0.000579025	0.00677396	-0.186856	flot2a	Nfu_t_1_053006	Nfu_g_1_022137	ENSG00000132589	FLOT2
Nfu_p_1_050537	0.64292	16.5156	5.10552	0.000579809	0.00677396	-0.188259	flncb	Nfu_t_1_050537	Nfu_g_1_021117	ENSG00000136068	FLNB
Nfu_p_1_006327	-0.714108	17.2121	-5.10117	0.000583305	0.00678801	-0.1945	cth	Nfu_t_1_006327	Nfu_g_1_002534	ENSG00000116761	CTH
Nfu_p_1_015798	-0.41323	15.1615	-5.10097	0.000583466	0.00678801	-0.194786	ZNF618	Nfu_t_1_015798	Nfu_g_1_006554	ENSG00000157657	ZNF618
Nfu_p_1_005411	0.404057	15.629	5.10155	0.000583	0.00678801	-0.193956	ryr1b	Nfu_t_1_005411	Nfu_g_1_002148	ENSG00000198626	RYR2
Nfu_p_1_013656	-0.40645	13.5947	-5.09889	0.000585151	0.00679808	-0.197779	TRAF2 (2 of 2)	Nfu_t_1_013656	Nfu_g_1_005657	ENSG00000127191	TRAF2
Nfu_p_1_010008	-0.562703	17.6646	-5.09442	0.000588776	0.006813	-0.204189	GTF2A2	Nfu_t_1_010008	Nfu_g_1_004070	ENSG00000140307	GTF2A2
Nfu_p_1_046168	-0.468879	15.1383	-5.09467	0.00058857	0.006813	-0.203825	srrm2	Nfu_t_1_046168	Nfu_g_1_019322	ENSG00000177679	SRRM3
Nfu_p_1_044283	-0.349587	17.5049	-5.09427	0.000588899	0.006813	-0.204407	rpl23	Nfu_t_1_044283	Nfu_g_1_018530	ENSG00000125691	RPL23
Nfu_p_1_054411	-0.542496	16.0343	-5.09098	0.000591584	0.00681555	-0.209128	hdgfrp2	Nfu_t_1_054411	Nfu_g_1_022742	ENSG00000167674	CTB-50L17.10
Nfu_p_1_036023	-0.497148	16.0801	-5.09292	0.000589999	0.00681555	-0.206343	marcksl1a	Nfu_t_1_036023	Nfu_g_1_014965	ENSG00000175130	MARCKSL1
Nfu_p_1_032193	0.403577	16.2882	5.0916	0.000591075	0.00681555	-0.208235	SH3GLB1 (1 of 2)	Nfu_t_1_032193	Nfu_g_1_013370	ENSG00000148341	SH3GLB2
Nfu_p_1_011016	-0.642241	17.1608	-5.08351	0.000597736	0.00682748	-0.219865	strap	Nfu_t_1_011016	Nfu_g_1_004529	ENSG00000023734	STRAP
Nfu_p_1_039553	-0.522117	15.8131	-5.08495	0.000596548	0.00682748	-0.2178	thrap3b	Nfu_t_1_039553	Nfu_g_1_016510	ENSG00000054118	THRAP3
Nfu_p_1_022054	-0.425108	16.0985	-5.08594	0.00059573	0.00682748	-0.216377	zcchc8	Nfu_t_1_022054	Nfu_g_1_009063	ENSG00000033030	ZCCHC8
Nfu_p_1_039049	-0.400776	15.4557	-5.08813	0.000593923	0.00682748	-0.213224	NAIF1 (3 of 3)	Nfu_t_1_039049	Nfu_g_1_016302	ENSG00000171169	NAIF1
Nfu_p_1_027502	-0.398082	16.8193	-5.08245	0.000598614	0.00682748	-0.221388	sae1	Nfu_t_1_027502	Nfu_g_1_011397	ENSG00000142230	SAE1
Nfu_p_1_038717	-0.355038	15.4738	-5.08174	0.000599205	0.00682748	-0.222414	HEATR5B	Nfu_t_1_038717	Nfu_g_1_016130	ENSG00000008869	HEATR5B
Nfu_p_1_044272	0.369258	13.6541	5.08317	0.000598018	0.00682748	-0.220356	zfyve21	Nfu_t_1_044272	Nfu_g_1_018523	ENSG00000100711	ZFYVE21
Nfu_p_1_001978	0.44576	16.4408	5.08243	0.000598634	0.00682748	-0.221424	lpp	Nfu_t_1_001978	Nfu_g_1_000801	ENSG00000145012	LPP
Nfu_p_1_055528	0.611444	14.1974	5.08021	0.000600477	0.00683259	-0.224614		Nfu_t_1_055528	Nfu_g_1_023126	NA	NA
Nfu_p_1_046092	-0.463906	15.0684	-5.07476	0.000605028	0.00685373	-0.232451	ddx18	Nfu_t_1_046092	Nfu_g_1_019291	ENSG00000088205	DDX18
Nfu_p_1_040187	-0.449299	14.9904	-5.07606	0.000603939	0.00685373	-0.230581	SNRNP200	Nfu_t_1_040187	Nfu_g_1_016797	ENSG00000112249	ASCC3
Nfu_p_1_005924	-0.377438	15.8565	-5.07403	0.00060564	0.00685373	-0.2335	actl6a	Nfu_t_1_005924	Nfu_g_1_002361	ENSG00000136518	ACTL6A
Nfu_p_1_005450	0.438666	16.9406	5.07577	0.000604184	0.00685373	-0.231003	gng13b	Nfu_t_1_005450	Nfu_g_1_002169	NA	NA
Nfu_p_1_053192	-0.375826	16.0886	-5.07287	0.000606617	0.00685544	-0.235174	rfc3	Nfu_t_1_053192	Nfu_g_1_022217	ENSG00000133119	RFC3
Nfu_p_1_045338	0.475324	15.6458	5.07146	0.000607805	0.00685952	-0.237204	rtn4ip1	Nfu_t_1_045338	Nfu_g_1_018982	ENSG00000130347	RTN4IP1
Nfu_p_1_049246	0.492632	17.0259	5.06759	0.000611072	0.00688702	-0.242768	PRKACB (2 of 3)	Nfu_t_1_049246	Nfu_g_1_020579	ENSG00000142875	PRKACB
Nfu_p_1_034333	0.549015	15.8813	5.06397	0.000614158	0.0069124	-0.247996	bcs1l	Nfu_t_1_034333	Nfu_g_1_014263	ENSG00000074582	BCS1L
Nfu_p_1_032604	-0.399172	15.7016	-5.06005	0.000617501	0.00694062	-0.253631	elavl2	Nfu_t_1_032604	Nfu_g_1_013550	ENSG00000107105	ELAVL2
Nfu_p_1_027823	-0.491	16.8804	-5.05547	0.000621444	0.00697548	-0.260236	tfr1b	Nfu_t_1_027823	Nfu_g_1_011522	ENSG00000072274	TFRC
Nfu_p_1_053521	-0.580917	16.6196	-5.05319	0.000623414	0.00698813	-0.263521	eef1b2	Nfu_t_1_053521	Nfu_g_1_022358	ENSG00000104529	EEF1D
Nfu_p_1_039469	-0.442759	16.7664	-5.05146	0.000624917	0.00699553	-0.26602	eif3i	Nfu_t_1_039469	Nfu_g_1_016471	ENSG00000084623	EIF3I
Nfu_p_1_047066	-0.609882	15.6765	-5.04635	0.000629373	0.00700682	-0.273396	cdk1	Nfu_t_1_047066	Nfu_g_1_019693	ENSG00000170312	CDK1
Nfu_p_1_002556	-0.459927	16.0069	-5.04829	0.000627676	0.00700682	-0.270594	tmem145	Nfu_t_1_002556	Nfu_g_1_001044	ENSG00000152749	GPR180
Nfu_p_1_020070	-0.447049	15.911	-5.04462	0.000630892	0.00700682	-0.275897	si:ch211-216l23.2	Nfu_t_1_020070	Nfu_g_1_008338	NA	NA
Nfu_p_1_005282	-0.425478	16.372	-5.04495	0.000630599	0.00700682	-0.275415	CABZ01078242.1	Nfu_t_1_005282	Nfu_g_1_002087	ENSG00000183098	GPC6
Nfu_p_1_003408	-0.411358	15.9639	-5.0445	0.000630994	0.00700682	-0.276065	fgd1	Nfu_t_1_003408	Nfu_g_1_001391	ENSG00000127084	FGD3
Nfu_p_1_013257	-0.408264	15.9086	-5.0447	0.000630817	0.00700682	-0.275774	znf346	Nfu_t_1_013257	Nfu_g_1_005471	ENSG00000113761	ZNF346
Nfu_p_1_050083	-0.697077	15.3539	-5.0422	0.00063302	0.00701992	-0.279392	myl9b	Nfu_t_1_050083	Nfu_g_1_020934	ENSG00000101335	MYL9
Nfu_p_1_033788	-0.608646	16.1809	-5.04061	0.000634415	0.007026	-0.281677	u2af1	Nfu_t_1_033788	Nfu_g_1_014044	ENSG00000275895	U2AF1L5
Nfu_p_1_055321	0.341897	15.4532	5.03836	0.000636411	0.00703871	-0.284937	tomm22	Nfu_t_1_055321	Nfu_g_1_023051	ENSG00000100216	TOMM22
Nfu_p_1_047269	0.67162	15.9275	5.03408	0.000640206	0.00707125	-0.291108	zgc:92360	Nfu_t_1_047269	Nfu_g_1_019795	ENSG00000105963	ADAP1
Nfu_p_1_043287	0.442038	15.4594	5.02951	0.000644294	0.00710694	-0.297714	samm50	Nfu_t_1_043287	Nfu_g_1_018091	ENSG00000100347	SAMM50
Nfu_p_1_054912	0.44243	15.1428	5.02759	0.000646025	0.00711657	-0.300498	CU459121.1	Nfu_t_1_054912	Nfu_g_1_022884	ENSG00000138193	PLCE1
Nfu_p_1_040205	0.408989	16.497	5.02619	0.000647281	0.00712095	-0.302514	CCDC127 (1 of 2)	Nfu_t_1_040205	Nfu_g_1_016806	ENSG00000164366	CCDC127
Nfu_p_1_013664	0.447839	14.1321	5.01737	0.000655289	0.0071995	-0.315275	eif2ak3	Nfu_t_1_013664	Nfu_g_1_005660	ENSG00000172071	EIF2AK3
Nfu_p_1_052813	-0.423014	15.3563	-5.01254	0.00065972	0.00723859	-0.322268	TP53BP1	Nfu_t_1_052813	Nfu_g_1_022068	ENSG00000067369	TP53BP1
Nfu_p_1_036875	-0.363814	17.4011	-5.00959	0.000662443	0.00725887	-0.326543	elavl1	Nfu_t_1_036875	Nfu_g_1_015315	ENSG00000066044	ELAVL1
Nfu_p_1_013757	-0.378723	15.7772	-5.00856	0.000663396	0.00725972	-0.328035	appb	Nfu_t_1_013757	Nfu_g_1_005685	ENSG00000142192	APP
Nfu_p_1_003667	-0.375288	15.9743	-5.00475	0.000666935	0.00728883	-0.333557	agrn	Nfu_t_1_003667	Nfu_g_1_001473	ENSG00000188157	AGRN
Nfu_p_1_036355	-0.60632	17.8275	-5.00207	0.000669435	0.00729693	-0.337441	syncrip	Nfu_t_1_036355	Nfu_g_1_015095	ENSG00000125944	HNRNPR
Nfu_p_1_015253	-0.440605	16.3068	-5.00279	0.000668761	0.00729693	-0.336395	ppwd1	Nfu_t_1_015253	Nfu_g_1_006316	ENSG00000113593	PPWD1
Nfu_p_1_031967	-0.910023	15.1126	-5.00016	0.000671228	0.0072973	-0.340217	asns	Nfu_t_1_031967	Nfu_g_1_013270	ENSG00000070669	ASNS
Nfu_p_1_043513	0.499264	14.9709	5.00055	0.000670858	0.0072973	-0.339644	lgi2a	Nfu_t_1_043513	Nfu_g_1_018189	ENSG00000153012	LGI2
Nfu_p_1_002960	-1.05047	15.1018	-4.9972	0.000674009	0.0073163	-0.344507	wu:fj39g12	Nfu_t_1_002960	Nfu_g_1_001211	NA	NA
Nfu_p_1_051154	-0.602419	15.9469	-4.99456	0.000676504	0.0073163	-0.348341	cnpy2	Nfu_t_1_051154	Nfu_g_1_021359	ENSG00000257727	CNPY2
Nfu_p_1_031389	0.481043	16.7966	4.99618	0.000674968	0.0073163	-0.345983	rab12	Nfu_t_1_031389	Nfu_g_1_012994	ENSG00000206418	RAB12
Nfu_p_1_052313	0.55453	18.0273	4.99472	0.00067635	0.0073163	-0.348105	arg2	Nfu_t_1_052313	Nfu_g_1_021857	ENSG00000081181	ARG2
Nfu_p_1_048306	0.587788	13.324	4.99203	0.000678894	0.00732675	-0.352001	tgs1	Nfu_t_1_048306	Nfu_g_1_020237	ENSG00000137574	TGS1
Nfu_p_1_002760	0.700871	14.9319	4.99167	0.000679237	0.00732675	-0.352525	leng1	Nfu_t_1_002760	Nfu_g_1_001123	NA	NA
Nfu_p_1_001086	-0.393493	16.8448	-4.98848	0.000682278	0.00734999	-0.357161	snrpa	Nfu_t_1_001086	Nfu_g_1_000464	ENSG00000077312	SNRPA
Nfu_p_1_037070	0.356947	17.9013	4.98365	0.000686908	0.00739027	-0.364179	hmgcl	Nfu_t_1_037070	Nfu_g_1_015403	ENSG00000117305	HMGCL
Nfu_p_1_030867	-0.506207	17.3558	-4.9751	0.000695174	0.00746952	-0.376593	CASKIN1 (1 of 2)	Nfu_t_1_030867	Nfu_g_1_012784	ENSG00000167971	CASKIN1
Nfu_p_1_040215	-0.722793	14.7879	-4.97019	0.000699976	0.00751139	-0.383737	sh3bp5lb	Nfu_t_1_040215	Nfu_g_1_016809	ENSG00000131370	SH3BP5
Nfu_p_1_022069	-0.398216	15.7547	-4.9664	0.000703703	0.0075319	-0.389248	morc2	Nfu_t_1_022069	Nfu_g_1_009070	ENSG00000133422	MORC2
Nfu_p_1_002636	0.587662	15.973	4.96671	0.000703402	0.0075319	-0.388804	mlf2	Nfu_t_1_002636	Nfu_g_1_001072	ENSG00000089693	MLF2
Nfu_p_1_031094	-0.474003	17.7135	-4.96437	0.000705709	0.00754363	-0.392202	rpl14	Nfu_t_1_031094	Nfu_g_1_012890	ENSG00000188846	RPL14
Nfu_p_1_024013	-0.582973	16.4196	-4.95966	0.00071039	0.00758389	-0.399062	CLTB	Nfu_t_1_024013	Nfu_g_1_009853	ENSG00000175416	CLTB
Nfu_p_1_025252	-0.478762	18.606	-4.95363	0.000716425	0.00763849	-0.407841	SLC7A5	Nfu_t_1_025252	Nfu_g_1_010418	NA	NA
Nfu_p_1_028072	-0.373443	15.0935	-4.9525	0.000717558	0.00764075	-0.409481	cacna1c	Nfu_t_1_028072	Nfu_g_1_011624	ENSG00000151067	CACNA1C
Nfu_p_1_022886	-0.560543	15.7659	-4.95004	0.000720047	0.00765743	-0.413074	pgam5	Nfu_t_1_022886	Nfu_g_1_009395	ENSG00000247077	PGAM5
Nfu_p_1_055859	-0.457749	17.7058	-4.9481	0.000722014	0.00766851	-0.415904	ARHGAP27 (2 of 2)	Nfu_t_1_055859	Nfu_g_1_023265	ENSG00000159314	ARHGAP27
Nfu_p_1_006104	-0.833696	17.0988	-4.93876	0.000731547	0.00774992	-0.429516	ddah2	Nfu_t_1_006104	Nfu_g_1_002440	ENSG00000153904	DDAH1
Nfu_p_1_047901	0.374133	18.4829	4.93943	0.000730862	0.00774992	-0.428543	rab18b	Nfu_t_1_047901	Nfu_g_1_020060	ENSG00000099246	RAB18
Nfu_p_1_001973	-0.480147	15.7688	-4.93522	0.000735206	0.00777874	-0.434692	dr1	Nfu_t_1_001973	Nfu_g_1_000799	ENSG00000117505	DR1
Nfu_p_1_019886	0.537659	15.3086	4.93294	0.000737562	0.00779373	-0.438012	atp6v1e1b	Nfu_t_1_019886	Nfu_g_1_008261	ENSG00000131100	ATP6V1E1
Nfu_p_1_039788	-0.350083	17.2754	-4.93029	0.000740314	0.00781286	-0.441877	tkt	Nfu_t_1_039788	Nfu_g_1_016609	ENSG00000007350	TKTL1
Nfu_p_1_017997	-0.535015	14.0664	-4.92859	0.000742093	0.00782168	-0.444367	whsc1l1	Nfu_t_1_017997	Nfu_g_1_007428	ENSG00000147548	WHSC1L1
Nfu_p_1_035385	-0.397174	16.011	-4.92713	0.000743617	0.00782511	-0.446496	rab33ba	Nfu_t_1_035385	Nfu_g_1_014698	ENSG00000172007	RAB33B
Nfu_p_1_029796	0.459254	16.2291	4.92647	0.000744305	0.00782511	-0.447455	eppk1	Nfu_t_1_029796	Nfu_g_1_012308	ENSG00000261150	EPPK1
Nfu_p_1_031636	-0.387916	17.0512	-4.92475	0.000746113	0.00783419	-0.449973	rhebl1	Nfu_t_1_031636	Nfu_g_1_013109	ENSG00000106615	RHEB
Nfu_p_1_021985	-0.764656	13.7004	-4.92294	0.000748018	0.00783435	-0.452619	PBX1 (1 of 2)	Nfu_t_1_021985	Nfu_g_1_009034	ENSG00000167081	PBX3
Nfu_p_1_046231	-0.402562	16.0405	-4.92308	0.000747875	0.00783435	-0.452421	smarca4	Nfu_t_1_046231	Nfu_g_1_019355	ENSG00000127616	SMARCA4
Nfu_p_1_020929	-0.391771	15.8633	-4.92041	0.000750687	0.0078524	-0.456315	EPS8L2 (1 of 2)	Nfu_t_1_020929	Nfu_g_1_008630	ENSG00000151491	EPS8
Nfu_p_1_052865	0.520013	17.5164	4.91728	0.000754006	0.00786727	-0.460893	PHKB	Nfu_t_1_052865	Nfu_g_1_022091	ENSG00000102893	PHKB
Nfu_p_1_031987	0.627609	13.8566	4.91738	0.000753901	0.00786727	-0.460748	si:dkey-222f8.3	Nfu_t_1_031987	Nfu_g_1_013285	NA	NA
Nfu_p_1_054278	-0.43183	16.3244	-4.91099	0.000760724	0.00791745	-0.470096	PLIN4	Nfu_t_1_054278	Nfu_g_1_022691	ENSG00000105355	PLIN3
Nfu_p_1_015228	-0.399455	16.3595	-4.91184	0.000759806	0.00791745	-0.468843	strbp	Nfu_t_1_015228	Nfu_g_1_006301	ENSG00000165209	STRBP
Nfu_p_1_013655	-0.624915	14.5201	-4.9086	0.000763293	0.00793178	-0.473595	fadd	Nfu_t_1_013655	Nfu_g_1_005656	ENSG00000168040	FADD
Nfu_p_1_031886	-0.459518	16.4325	-4.90793	0.000764013	0.00793178	-0.474573	hnrnpc	Nfu_t_1_031886	Nfu_g_1_013226	ENSG00000277058	HNRNPCL3
Nfu_p_1_029792	-1.03946	16.5794	-4.90392	0.000768347	0.00795973	-0.480442	apoea	Nfu_t_1_029792	Nfu_g_1_012304	ENSG00000130203	APOE
Nfu_p_1_043127	-0.387841	15.4878	-4.90366	0.000768625	0.00795973	-0.480817	si:ch73-22o12.1	Nfu_t_1_043127	Nfu_g_1_018023	ENSG00000130202	NECTIN2
Nfu_p_1_017966	0.673074	15.3242	4.90097	0.000771556	0.00798012	-0.484766	BX548021.3	Nfu_t_1_017966	Nfu_g_1_007415	NA	NA
Nfu_p_1_010355	-0.36527	15.8342	-4.89883	0.000773885	0.00799424	-0.487893	odz3	Nfu_t_1_010355	Nfu_g_1_004241	ENSG00000218336	TENM3
Nfu_p_1_029226	-0.377394	15.7059	-4.8955	0.000777537	0.00802197	-0.492778	yeats4	Nfu_t_1_029226	Nfu_g_1_012065	ENSG00000127337	YEATS4
Nfu_p_1_049367	0.826291	13.3886	4.88607	0.000787964	0.00811946	-0.5066	c8a	Nfu_t_1_049367	Nfu_g_1_020615	ENSG00000157131	C8A
Nfu_p_1_014443	-0.593268	16.5626	-4.88213	0.000792369	0.00815472	-0.512383	cntnap5a	Nfu_t_1_014443	Nfu_g_1_005966	ENSG00000155052	CNTNAP5
Nfu_p_1_030026	0.468495	15.7488	4.87753	0.000797535	0.00819771	-0.519125	cyp46a2	Nfu_t_1_030026	Nfu_g_1_012420	ENSG00000036530	CYP46A1
Nfu_p_1_014693	-1.45906	14.2894	-4.87088	0.000805086	0.00825487	-0.528902	ncam1a	Nfu_t_1_014693	Nfu_g_1_006075	ENSG00000149294	NCAM1
Nfu_p_1_016168	-0.720736	16.1404	-4.8666	0.000809977	0.00829476	-0.535185	wdr41	Nfu_t_1_016168	Nfu_g_1_006706	ENSG00000164253	WDR41
Nfu_p_1_046710	-0.577827	15.6692	-4.86158	0.000815761	0.00830275	-0.542568	AL929222.1	Nfu_t_1_046710	Nfu_g_1_019556	ENSG00000108819	PPP1R9B
Nfu_p_1_014885	-0.41467	15.5321	-4.86204	0.000815231	0.00830275	-0.541894	med16	Nfu_t_1_014885	Nfu_g_1_006161	ENSG00000175221	MED16
Nfu_p_1_010166	-0.40412	17.3747	-4.86307	0.000814031	0.00830275	-0.540365	prcc	Nfu_t_1_010166	Nfu_g_1_004145	ENSG00000143294	PRCC
Nfu_p_1_011456	-0.367121	15.6426	-4.86364	0.000813382	0.00830275	-0.539538	g3bp1	Nfu_t_1_011456	Nfu_g_1_004709	ENSG00000145907	G3BP1
Nfu_p_1_029414	0.372229	15.0791	4.86259	0.000814589	0.00830275	-0.541076	LINGO2 (1 of 2)	Nfu_t_1_029414	Nfu_g_1_012135	ENSG00000174482	LINGO2
Nfu_p_1_028648	-0.354917	15.8148	-4.86029	0.000817249	0.0083077	-0.544458	sox5	Nfu_t_1_028648	Nfu_g_1_011844	ENSG00000134532	SOX5
Nfu_p_1_041452	-0.618369	15.8736	-4.85836	0.000819493	0.00832031	-0.547302	eif1b	Nfu_t_1_041452	Nfu_g_1_017342	ENSG00000173812	EIF1
Nfu_p_1_050893	-0.473174	16.9809	-4.85462	0.000823844	0.00834544	-0.552796	mrpl20	Nfu_t_1_050893	Nfu_g_1_021254	NA	NA
Nfu_p_1_027309	-0.373429	15.3771	-4.85451	0.00082398	0.00834544	-0.552967	zgc:112982	Nfu_t_1_027309	Nfu_g_1_011321	ENSG00000173681	CXorf23
Nfu_p_1_017509	-0.758339	15.1944	-4.8505	0.000828673	0.0083814	-0.55886	MAN2B1	Nfu_t_1_017509	Nfu_g_1_007228	ENSG00000104774	MAN2B1
Nfu_p_1_041388	-0.333488	15.4183	-4.84976	0.000829551	0.0083814	-0.559958	smarca2	Nfu_t_1_041388	Nfu_g_1_017308	ENSG00000080503	SMARCA2
Nfu_p_1_007103	-0.355819	16.9951	-4.84802	0.000831598	0.00839185	-0.562514	mrps5	Nfu_t_1_007103	Nfu_g_1_002819	ENSG00000144029	MRPS5
Nfu_p_1_052139	0.67596	15.1512	4.84625	0.000833683	0.00840267	-0.565112	gng2	Nfu_t_1_052139	Nfu_g_1_021786	ENSG00000186469	GNG2
Nfu_p_1_005775	0.313173	15.7114	4.84427	0.000836036	0.00841616	-0.568037	KANK4	Nfu_t_1_005775	Nfu_g_1_002298	ENSG00000132854	KANK4
Nfu_p_1_014863	-0.570726	14.6994	-4.84212	0.000838596	0.0084317	-0.571208	TSC22D2	Nfu_t_1_014863	Nfu_g_1_006151	NA	NA
Nfu_p_1_047420	-0.382196	15.0312	-4.83988	0.000841262	0.00844826	-0.574501	BX539313.1	Nfu_t_1_047420	Nfu_g_1_019863	NA	NA
Nfu_p_1_011125	-0.694448	17.7085	-4.83722	0.000844452	0.00847005	-0.578427	PPID	Nfu_t_1_011125	Nfu_g_1_004573	ENSG00000171497	PPID
Nfu_p_1_008178	0.695762	14.5708	4.83501	0.000847108	0.00848643	-0.581685	PBLD (1 of 2)	Nfu_t_1_008178	Nfu_g_1_003292	ENSG00000108187	PBLD
Nfu_p_1_028620	-0.537207	15.3694	-4.82829	0.000855234	0.00850619	-0.591588	zc3hc1	Nfu_t_1_028620	Nfu_g_1_011833	ENSG00000091732	ZC3HC1
Nfu_p_1_024196	-0.500103	15.7464	-4.82853	0.000854947	0.00850619	-0.59124	tpt1	Nfu_t_1_024196	Nfu_g_1_009939	ENSG00000133112	TPT1
Nfu_p_1_005037	-0.442185	15.2573	-4.82947	0.000853797	0.00850619	-0.589843	pqbp1l	Nfu_t_1_005037	Nfu_g_1_001976	ENSG00000102103	PQBP1
Nfu_p_1_012069	0.374034	16.0174	4.82886	0.000854541	0.00850619	-0.590747	myo18ab	Nfu_t_1_012069	Nfu_g_1_004985	ENSG00000196535	MYO18A
Nfu_p_1_023315	0.431929	15.6383	4.83069	0.000852319	0.00850619	-0.588047	dysf	Nfu_t_1_023315	Nfu_g_1_009555	ENSG00000135636	DYSF
Nfu_p_1_009599	0.642672	16.9542	4.83176	0.000851027	0.00850619	-0.586473	fth1a	Nfu_t_1_009599	Nfu_g_1_003896	ENSG00000087086	FTL
Nfu_p_1_037713	-0.389822	16.6317	-4.82695	0.000856869	0.00851225	-0.593569	rars	Nfu_t_1_037713	Nfu_g_1_015709	ENSG00000113643	RARS
Nfu_p_1_019481	0.414446	14.339	4.82478	0.000859512	0.00852829	-0.596764	n4bp1	Nfu_t_1_019481	Nfu_g_1_008089	ENSG00000102921	N4BP1
Nfu_p_1_024620	0.679592	15.1665	4.82114	0.000863975	0.00856233	-0.602136	ash1l	Nfu_t_1_024620	Nfu_g_1_010154	NA	NA
Nfu_p_1_026142	-0.506319	16.9923	-4.81841	0.000867348	0.00857527	-0.606178	rpl17	Nfu_t_1_026142	Nfu_g_1_010811	ENSG00000265681	RPL17
Nfu_p_1_037043	0.490951	14.6466	4.81898	0.000866634	0.00857527	-0.605324	cdan1	Nfu_t_1_037043	Nfu_g_1_015390	ENSG00000140326	CDAN1
Nfu_p_1_046191	0.367763	14.8732	4.81266	0.000874475	0.00863544	-0.614666	TPPP2	Nfu_t_1_046191	Nfu_g_1_019335	ENSG00000171368	TPPP
Nfu_p_1_036856	0.337365	17.4936	4.81078	0.000876814	0.00863798	-0.617438	dlst	Nfu_t_1_036856	Nfu_g_1_015309	ENSG00000119689	DLST
Nfu_p_1_021539	0.496318	14.55	4.80948	0.000878439	0.00864371	-0.619358	pgm5	Nfu_t_1_021539	Nfu_g_1_008886	ENSG00000154330	PGM5
Nfu_p_1_008381	-0.454786	16.4881	-4.80387	0.000885494	0.00870281	-0.627655	myef2	Nfu_t_1_008381	Nfu_g_1_003367	ENSG00000104177	MYEF2
Nfu_p_1_011219	0.863538	13.1355	4.8004	0.000889883	0.0087356	-0.632784	mid1ip1l	Nfu_t_1_011219	Nfu_g_1_004617	NA	NA
Nfu_p_1_034848	-0.410499	17.7501	-4.79938	0.000891185	0.00873803	-0.6343	si:ch211-198a12.6	Nfu_t_1_034848	Nfu_g_1_014480	ENSG00000176371	ZSCAN2
Nfu_p_1_037082	-0.955733	17.0723	-4.79701	0.000894201	0.00874814	-0.637804	clic4	Nfu_t_1_037082	Nfu_g_1_015411	ENSG00000169504	CLIC4
Nfu_p_1_031261	0.354626	16.4607	4.79691	0.000894325	0.00874814	-0.637948	KCNJ9	Nfu_t_1_031261	Nfu_g_1_012941	ENSG00000162728	KCNJ9
Nfu_p_1_000958	-0.531356	14.6982	-4.79563	0.000895957	0.00875133	-0.63984	qpctla	Nfu_t_1_000958	Nfu_g_1_000402	ENSG00000011478	QPCTL
Nfu_p_1_035091	-0.521056	14.594	-4.79501	0.000896761	0.00875133	-0.64077	pfas	Nfu_t_1_035091	Nfu_g_1_014579	ENSG00000178921	PFAS
Nfu_p_1_045983	1.24621	16.5296	4.78905	0.000904414	0.00881565	-0.649584	fga	Nfu_t_1_045983	Nfu_g_1_019236	ENSG00000171560	FGA
Nfu_p_1_048384	-0.590248	16.5501	-4.78711	0.000906928	0.00882978	-0.652463	ncana	Nfu_t_1_048384	Nfu_g_1_020261	ENSG00000130287	NCAN
Nfu_p_1_009169	-0.941196	14.1362	-4.78032	0.000915769	0.00885513	-0.662525	lancl1	Nfu_t_1_009169	Nfu_g_1_003726	ENSG00000115365	LANCL1
Nfu_p_1_017386	-0.663507	16.6518	-4.77937	0.000917005	0.00885513	-0.663924	elmod2	Nfu_t_1_017386	Nfu_g_1_007182	ENSG00000179387	ELMOD2
Nfu_p_1_033150	-0.64836	16.6776	-4.78265	0.000912717	0.00885513	-0.659062	MRPL4	Nfu_t_1_033150	Nfu_g_1_013777	ENSG00000105364	MRPL4
Nfu_p_1_035579	-0.402173	16.4859	-4.7823	0.000913182	0.00885513	-0.65959	dhfr	Nfu_t_1_035579	Nfu_g_1_014778	ENSG00000228716	DHFR
Nfu_p_1_022091	-0.379425	16.1268	-4.7801	0.000916051	0.00885513	-0.662844	trim36	Nfu_t_1_022091	Nfu_g_1_009079	ENSG00000152503	TRIM36
Nfu_p_1_047319	0.681436	12.5675	4.78085	0.000915065	0.00885513	-0.661727	C3H22orf32	Nfu_t_1_047319	Nfu_g_1_019818	ENSG00000183172	SMDT1
Nfu_p_1_007200	0.977206	15.2793	4.78333	0.000911841	0.00885513	-0.658066	comtd1	Nfu_t_1_007200	Nfu_g_1_002862	ENSG00000165644	COMTD1
Nfu_p_1_029878	-0.448573	17.1073	-4.77761	0.000919322	0.00886718	-0.666541	smndc1	Nfu_t_1_029878	Nfu_g_1_012340	ENSG00000119953	SMNDC1
Nfu_p_1_041260	0.442608	14.1572	4.77204	0.000926669	0.00892767	-0.674796	ugt5a1	Nfu_t_1_041260	Nfu_g_1_017258	NA	NA
Nfu_p_1_022607	-0.852528	14.9896	-4.77075	0.000928374	0.00893027	-0.676703	gfra2a	Nfu_t_1_022607	Nfu_g_1_009295	ENSG00000168546	GFRA2
Nfu_p_1_024117	0.414807	16.1477	4.77021	0.000929092	0.00893027	-0.677505	cx43	Nfu_t_1_024117	Nfu_g_1_009903	ENSG00000152661	GJA1
Nfu_p_1_054636	0.593501	17.0038	4.76936	0.000930222	0.00893078	-0.678765	MYO1D	Nfu_t_1_054636	Nfu_g_1_022839	ENSG00000176658	MYO1D
Nfu_p_1_019166	0.518724	15.8752	4.76747	0.000932748	0.00894468	-0.681578	synm	Nfu_t_1_019166	Nfu_g_1_007942	ENSG00000182253	SYNM
Nfu_p_1_009365	-0.521087	15.91	-4.76106	0.000941339	0.00901663	-0.691086	TUB	Nfu_t_1_009365	Nfu_g_1_003811	ENSG00000166402	TUB
Nfu_p_1_007176	0.554349	14.2119	4.75958	0.000943336	0.00902534	-0.693284	col17a1b	Nfu_t_1_007176	Nfu_g_1_002850	ENSG00000065618	COL17A1
Nfu_p_1_001770	0.466345	15.2264	4.75707	0.000946735	0.00904743	-0.697014	gdpd1	Nfu_t_1_001770	Nfu_g_1_000718	ENSG00000153982	GDPD1
Nfu_p_1_049722	-0.630421	15.1018	-4.75365	0.000951393	0.00904924	-0.702104	acy1	Nfu_t_1_049722	Nfu_g_1_020776	ENSG00000243989	ACY1
Nfu_p_1_017405	-0.450498	16.3335	-4.75401	0.000950898	0.00904924	-0.701564	smarca5	Nfu_t_1_017405	Nfu_g_1_007190	ENSG00000153147	SMARCA5
Nfu_p_1_001625	-0.435535	15.8873	-4.75461	0.000950085	0.00904924	-0.700677	aplp2	Nfu_t_1_001625	Nfu_g_1_000666	ENSG00000084234	APLP2
Nfu_p_1_016490	-0.391581	15.9173	-4.75292	0.00095238	0.00904924	-0.703179	FRG1	Nfu_t_1_016490	Nfu_g_1_006845	ENSG00000109536	FRG1
Nfu_p_1_007172	0.572637	15.8857	4.75444	0.000950312	0.00904924	-0.700925	anxa11a	Nfu_t_1_007172	Nfu_g_1_002849	ENSG00000122359	ANXA11
Nfu_p_1_039533	-0.412003	15.9218	-4.74974	0.000956734	0.00908022	-0.707909	map7d1b	Nfu_t_1_039533	Nfu_g_1_016508	ENSG00000116871	MAP7D1
Nfu_p_1_006097	-0.695176	16.5239	-4.74835	0.000958642	0.0090832	-0.709975	gamt	Nfu_t_1_006097	Nfu_g_1_002434	ENSG00000130005	GAMT
Nfu_p_1_023852	0.657413	14.2854	4.74792	0.000959239	0.0090832	-0.71062	CABZ01066321.1	Nfu_t_1_023852	Nfu_g_1_009798	ENSG00000082068	WDR70
Nfu_p_1_020245	-0.324145	15.2153	-4.74395	0.00096471	0.00912459	-0.716518	MTERFD3	Nfu_t_1_020245	Nfu_g_1_008407	ENSG00000120832	MTERF2
Nfu_p_1_041238	-1.07576	16.4267	-4.73966	0.00097066	0.00915814	-0.722895	ppp2cb	Nfu_t_1_041238	Nfu_g_1_017247	NA	NA
Nfu_p_1_054356	-0.35394	15.0861	-4.74045	0.000969567	0.00915814	-0.721726	zfr2	Nfu_t_1_054356	Nfu_g_1_022718	ENSG00000105278	ZFR2
Nfu_p_1_012785	0.583294	14.8567	4.73901	0.000971569	0.00915814	-0.723865	mpp1	Nfu_t_1_012785	Nfu_g_1_005255	ENSG00000130830	MPP1
Nfu_p_1_052856	0.421857	15.337	4.73654	0.000975028	0.00918032	-0.727551	CDHR5 (2 of 2)	Nfu_t_1_052856	Nfu_g_1_022085	ENSG00000099834	CDHR5
Nfu_p_1_053191	-0.83235	17.0947	-4.73043	0.000983609	0.00925061	-0.736637	si:ch211-25g7.3	Nfu_t_1_053191	Nfu_g_1_022216	ENSG00000197208	SLC22A4
Nfu_p_1_022325	0.944369	17.2119	4.72698	0.000988494	0.00928602	-0.741774	serpina7	Nfu_t_1_022325	Nfu_g_1_009180	ENSG00000165953	SERPINA12
Nfu_p_1_016993	-1.31682	16.7813	-4.72618	0.000989633	0.0092862	-0.742968	gde1	Nfu_t_1_016993	Nfu_g_1_007024	ENSG00000006007	GDE1
Nfu_p_1_009587	-0.734309	14.8235	-4.72184	0.000995823	0.00933373	-0.749434	ctdspl2a	Nfu_t_1_009587	Nfu_g_1_003890	ENSG00000137770	CTDSPL2
Nfu_p_1_001336	-0.565576	15.5523	-4.71766	0.00100184	0.00934849	-0.755675	srsf1b	Nfu_t_1_001336	Nfu_g_1_000549	ENSG00000136450	SRSF1
Nfu_p_1_033068	-0.563288	15.6652	-4.71069	0.00101192	0.00934849	-0.766062	matr3l1.2	Nfu_t_1_033068	Nfu_g_1_013741	ENSG00000075292	ZNF638
Nfu_p_1_010943	-0.561255	15.6979	-4.71112	0.00101131	0.00934849	-0.765433	hspa14	Nfu_t_1_010943	Nfu_g_1_004496	ENSG00000187522	HSPA14
Nfu_p_1_005709	-0.514972	17.1559	-4.71158	0.00101063	0.00934849	-0.764735	pars2	Nfu_t_1_005709	Nfu_g_1_002268	ENSG00000162396	PARS2
Nfu_p_1_052382	-0.50866	15.0535	-4.71205	0.00100995	0.00934849	-0.764038	znf839	Nfu_t_1_052382	Nfu_g_1_021885	ENSG00000022976	ZNF839
Nfu_p_1_049706	-0.447181	17.0735	-4.71061	0.00101205	0.00934849	-0.766192	rplp0	Nfu_t_1_049706	Nfu_g_1_020769	ENSG00000089157	RPLP0
Nfu_p_1_055661	-0.421058	16.7285	-4.71381	0.00100739	0.00934849	-0.761408	mrpl43	Nfu_t_1_055661	Nfu_g_1_023177	ENSG00000055950	MRPL43
Nfu_p_1_038359	-0.40423	15.4016	-4.71136	0.00101096	0.00934849	-0.765074	slkb	Nfu_t_1_038359	Nfu_g_1_015971	ENSG00000072786	STK10
Nfu_p_1_004569	-0.322805	15.2289	-4.71291	0.0010087	0.00934849	-0.762753	ppp4r2a	Nfu_t_1_004569	Nfu_g_1_001824	ENSG00000163605	PPP4R2
Nfu_p_1_014243	0.340585	17.4859	4.71069	0.00101193	0.00934849	-0.766068	clybl	Nfu_t_1_014243	Nfu_g_1_005860	ENSG00000125246	CLYBL
Nfu_p_1_032954	0.393093	15.4161	4.71445	0.00100647	0.00934849	-0.760464	ppp2r2c	Nfu_t_1_032954	Nfu_g_1_013701	ENSG00000074211	PPP2R2C
Nfu_p_1_038201	0.477367	17.2771	4.71871	0.00100033	0.00934849	-0.754113	KRT23 (6 of 15)	Nfu_t_1_038201	Nfu_g_1_015914	ENSG00000108759	KRT32
Nfu_p_1_002850	0.54346	15.1823	4.71164	0.00101055	0.00934849	-0.764655	ECM1 (2 of 2)	Nfu_t_1_002850	Nfu_g_1_001163	NA	NA
Nfu_p_1_044946	-1.1579	15.3461	-4.70975	0.0010133	0.00934964	-0.767474	SCG5 (2 of 2)	Nfu_t_1_044946	Nfu_g_1_018823	ENSG00000166922	SCG5
Nfu_p_1_030426	-0.661151	14.9185	-4.70706	0.00101723	0.00937548	-0.771488	slc8a4b	Nfu_t_1_030426	Nfu_g_1_012614	NA	NA
Nfu_p_1_043653	-0.467743	15.5804	-4.70454	0.00102093	0.0093917	-0.77525	tcf12	Nfu_t_1_043653	Nfu_g_1_018260	ENSG00000196628	TCF4
Nfu_p_1_041615	-0.438618	14.0075	-4.70355	0.00102239	0.0093917	-0.776731	ptpn2a	Nfu_t_1_041615	Nfu_g_1_017382	ENSG00000175354	PTPN2
Nfu_p_1_044152	0.293836	16.0316	4.70401	0.0010217	0.0093917	-0.776036	si:dkeyp-72e1.9	Nfu_t_1_044152	Nfu_g_1_018489	NA	NA
Nfu_p_1_000987	-0.625732	14.1933	-4.69644	0.00103291	0.00943015	-0.78735	npas3b	Nfu_t_1_000987	Nfu_g_1_000414	ENSG00000130751	NPAS1
Nfu_p_1_043539	-0.533343	15.3341	-4.69583	0.00103382	0.00943015	-0.788264	dnal4b	Nfu_t_1_043539	Nfu_g_1_018203	ENSG00000100246	DNAL4
Nfu_p_1_021069	-0.462269	16.2788	-4.69415	0.00103632	0.00943015	-0.790764	ALG11	Nfu_t_1_021069	Nfu_g_1_008679	ENSG00000253710	ALG11
Nfu_p_1_025640	-0.398304	16.5642	-4.69758	0.00103121	0.00943015	-0.78564	cdc5l	Nfu_t_1_025640	Nfu_g_1_010602	ENSG00000096401	CDC5L
Nfu_p_1_038703	-0.359366	16.7278	-4.69383	0.0010368	0.00943015	-0.791249	tial1	Nfu_t_1_038703	Nfu_g_1_016121	ENSG00000151923	TIAL1
Nfu_p_1_004786	-0.317757	15.0537	-4.6942	0.00103625	0.00943015	-0.790689	nol9	Nfu_t_1_004786	Nfu_g_1_001905	ENSG00000162408	NOL9
Nfu_p_1_023178	0.373763	14.8446	4.69451	0.00103578	0.00943015	-0.790222	stab1	Nfu_t_1_023178	Nfu_g_1_009509	ENSG00000088387	DOCK9
Nfu_p_1_008555	0.413988	15.4455	4.69462	0.00103562	0.00943015	-0.790066	rpa1	Nfu_t_1_008555	Nfu_g_1_003444	ENSG00000132383	RPA1
Nfu_p_1_016568	0.942383	16.8969	4.69711	0.00103192	0.00943015	-0.786349	enosf1	Nfu_t_1_016568	Nfu_g_1_006886	ENSG00000132199	ENOSF1
Nfu_p_1_049369	-0.438445	16.9876	-4.6893	0.00104359	0.00948147	-0.798013	srsf4	Nfu_t_1_049369	Nfu_g_1_020617	ENSG00000116350	SRSF4
Nfu_p_1_014409	0.606284	16.4219	4.68677	0.00104742	0.00950582	-0.801806	ALG11	Nfu_t_1_014409	Nfu_g_1_005946	ENSG00000253710	ALG11
Nfu_p_1_047604	0.364816	15.0925	4.68105	0.0010561	0.00957411	-0.810362	adck5	Nfu_t_1_047604	Nfu_g_1_019945	ENSG00000173137	ADCK5
Nfu_p_1_002271	-0.549629	15.2817	-4.67862	0.0010598	0.00958287	-0.813992	TBL1XR1	Nfu_t_1_002271	Nfu_g_1_000936	ENSG00000177565	TBL1XR1
Nfu_p_1_015693	-0.51992	16.8514	-4.67797	0.0010608	0.00958287	-0.814972	edf1	Nfu_t_1_015693	Nfu_g_1_006507	ENSG00000107223	EDF1
Nfu_p_1_048571	-0.45075	16.1795	-4.67683	0.00106254	0.00958287	-0.816672	GPC1 (1 of 2)	Nfu_t_1_048571	Nfu_g_1_020310	ENSG00000063660	GPC1
Nfu_p_1_026665	0.372194	15.5029	4.6781	0.0010606	0.00958287	-0.814771	mecr	Nfu_t_1_026665	Nfu_g_1_011019	ENSG00000116353	MECR
Nfu_p_1_050615	0.538144	14.9558	4.67664	0.00106284	0.00958287	-0.81696	nek4	Nfu_t_1_050615	Nfu_g_1_021151	ENSG00000114904	NEK4
Nfu_p_1_051485	-0.815023	15.6965	-4.67547	0.00106463	0.00958579	-0.818709	gnai2	Nfu_t_1_051485	Nfu_g_1_021519	ENSG00000114353	GNAI2
Nfu_p_1_045249	0.378804	16.5952	4.67492	0.00106547	0.00958579	-0.819527	serpina10a	Nfu_t_1_045249	Nfu_g_1_018939	ENSG00000140093	SERPINA10
Nfu_p_1_035151	-0.894242	15.618	-4.67358	0.00106755	0.00959405	-0.821543	EPCAM	Nfu_t_1_035151	Nfu_g_1_014608	ENSG00000184292	TACSTD2
Nfu_p_1_003588	0.311922	14.9723	4.67182	0.00107027	0.00960806	-0.824178	ywhaba	Nfu_t_1_003588	Nfu_g_1_001450	ENSG00000166913	YWHAB
Nfu_p_1_015941	-0.385043	15.0901	-4.66755	0.00107689	0.00965708	-0.830575	nup155	Nfu_t_1_015941	Nfu_g_1_006609	ENSG00000113569	NUP155
Nfu_p_1_040170	-0.359263	17.1224	-4.66648	0.00107855	0.00966152	-0.832172	fbl	Nfu_t_1_040170	Nfu_g_1_016786	ENSG00000188573	FBLL1
Nfu_p_1_006738	-0.70508	15.943	-4.65928	0.00108985	0.0097522	-0.842974	glsb	Nfu_t_1_006738	Nfu_g_1_002700	ENSG00000115419	GLS
Nfu_p_1_017479	-0.558027	16.9004	-4.65686	0.00109366	0.00975477	-0.846597	ppm1k	Nfu_t_1_017479	Nfu_g_1_007216	ENSG00000163644	PPM1K
Nfu_p_1_001290	-0.474906	15.2564	-4.65791	0.00109201	0.00975477	-0.845025	DOCK10	Nfu_t_1_001290	Nfu_g_1_000535	ENSG00000135905	DOCK10
Nfu_p_1_008618	0.533206	16.7267	4.65733	0.00109291	0.00975477	-0.845888	camk1da	Nfu_t_1_008618	Nfu_g_1_003480	ENSG00000183049	CAMK1D
Nfu_p_1_048744	-0.40549	15.4839	-4.654	0.0010982	0.00978475	-0.850892	mettl7a	Nfu_t_1_048744	Nfu_g_1_020373	ENSG00000132423	COQ3
Nfu_p_1_055383	0.368836	17.2754	4.65325	0.00109939	0.00978482	-0.852012	aarsd1	Nfu_t_1_055383	Nfu_g_1_023071	ENSG00000108825	PTGES3L-AARSD1
Nfu_p_1_023225	-0.463701	15.134	-4.65103	0.00110294	0.00980586	-0.85535	bmpr2b	Nfu_t_1_023225	Nfu_g_1_009529	ENSG00000204217	BMPR2
Nfu_p_1_039249	-0.5381	16.6512	-4.64826	0.00110736	0.00983466	-0.8595	PAK1 (1 of 2)	Nfu_t_1_039249	Nfu_g_1_016392	ENSG00000149269	PAK1
Nfu_p_1_013625	-0.869211	15.6988	-4.6461	0.00111083	0.00985488	-0.862738	calua	Nfu_t_1_013625	Nfu_g_1_005638	ENSG00000128595	CALU
Nfu_p_1_039254	-0.649498	16.937	-4.63958	0.00112137	0.00992717	-0.872529	HNRNPUL1 (1 of 2)	Nfu_t_1_039254	Nfu_g_1_016397	ENSG00000105323	HNRNPUL1
Nfu_p_1_043550	0.824023	18.3262	4.64027	0.00112026	0.00992717	-0.871504	slc25a4	Nfu_t_1_043550	Nfu_g_1_018211	ENSG00000151729	SLC25A4
Nfu_p_1_024687	-0.391647	16.5043	-4.63718	0.00112529	0.00995123	-0.876143	syncrip	Nfu_t_1_024687	Nfu_g_1_010178	ENSG00000125944	HNRNPR
Nfu_p_1_002854	0.432992	17.6296	4.63611	0.00112704	0.00995611	-0.877757	NAT14	Nfu_t_1_002854	Nfu_g_1_001165	NA	NA
Nfu_p_1_016288	-0.505234	15.6366	-4.63138	0.00113479	0.0100032	-0.884857	crkl	Nfu_t_1_016288	Nfu_g_1_006739	ENSG00000099942	CRKL
Nfu_p_1_013113	-0.471221	14.7419	-4.63155	0.00113451	0.0100032	-0.884602	slc12a9	Nfu_t_1_013113	Nfu_g_1_005398	ENSG00000146828	SLC12A9
Nfu_p_1_043587	0.520206	16.2336	4.62009	0.00115354	0.0101577	-0.901842	zgc:63972	Nfu_t_1_043587	Nfu_g_1_018222	ENSG00000112514	CUTA
Nfu_p_1_048044	0.495629	15.8298	4.61762	0.00115769	0.0101835	-0.905564	aldh9a1b	Nfu_t_1_048044	Nfu_g_1_020118	ENSG00000143149	ALDH9A1
Nfu_p_1_018351	-0.432328	15.9453	-4.61533	0.00116154	0.0102066	-0.90901	gipc1	Nfu_t_1_018351	Nfu_g_1_007608	ENSG00000123159	GIPC1
Nfu_p_1_009451	-0.732948	16.7855	-4.60639	0.00117673	0.0102994	-0.922471	emc8	Nfu_t_1_009451	Nfu_g_1_003835	ENSG00000131148	EMC8
Nfu_p_1_033432	-0.52423	16.4379	-4.60619	0.00117707	0.0102994	-0.922775	rps3a	Nfu_t_1_033432	Nfu_g_1_013894	ENSG00000145425	RPS3A
Nfu_p_1_012805	0.389183	15.3102	4.60716	0.00117542	0.0102994	-0.921315	dlat	Nfu_t_1_012805	Nfu_g_1_005272	ENSG00000150768	DLAT
Nfu_p_1_029336	0.901291	15.168	4.60769	0.00117451	0.0102994	-0.920519		Nfu_t_1_029336	Nfu_g_1_012109	NA	NA
Nfu_p_1_010752	0.535456	16.7932	4.60538	0.00117846	0.0103006	-0.923993	BX470131.2	Nfu_t_1_010752	Nfu_g_1_004409	NA	NA
Nfu_p_1_035161	-0.447697	15.4856	-4.60175	0.0011847	0.0103443	-0.92947	hnrnph1l	Nfu_t_1_035161	Nfu_g_1_014613	ENSG00000126945	HNRNPH2
Nfu_p_1_032807	-0.625991	15.7601	-4.59578	0.00119504	0.0104236	-0.938471	slc25a38b	Nfu_t_1_032807	Nfu_g_1_013625	ENSG00000144659	SLC25A38
Nfu_p_1_000129	0.369959	16.4067	4.59483	0.0011967	0.0104271	-0.93991	lpcat2	Nfu_t_1_000129	Nfu_g_1_000050	ENSG00000087253	LPCAT2
Nfu_p_1_019922	-1.34303	17.0246	-4.59146	0.00120259	0.0104494	-0.944997	psmd7	Nfu_t_1_019922	Nfu_g_1_008275	ENSG00000103035	PSMD7
Nfu_p_1_017800	-0.512174	17.7681	-4.5912	0.00120304	0.0104494	-0.945383	scarb2	Nfu_t_1_017800	Nfu_g_1_007336	NA	NA
Nfu_p_1_031068	-0.354514	15.5446	-4.59202	0.00120159	0.0104494	-0.94414	gtpbp4	Nfu_t_1_031068	Nfu_g_1_012871	ENSG00000107937	GTPBP4
Nfu_p_1_040639	-1.74931	16.3508	-4.58766	0.00120925	0.0104861	-0.950725	KRT23 (5 of 15)	Nfu_t_1_040639	Nfu_g_1_017018	ENSG00000108759	KRT32
Nfu_p_1_042467	-0.465745	15.0486	-4.58633	0.00121161	0.0104861	-0.952741	hat1	Nfu_t_1_042467	Nfu_g_1_017745	ENSG00000128708	HAT1
Nfu_p_1_010836	-0.46232	15.8723	-4.58627	0.00121171	0.0104861	-0.952826	dpf2l	Nfu_t_1_010836	Nfu_g_1_004446	ENSG00000205683	DPF3
Nfu_p_1_016615	0.397636	14.7873	4.58521	0.00121359	0.0104861	-0.954431	vps41	Nfu_t_1_016615	Nfu_g_1_006911	ENSG00000006715	VPS41
Nfu_p_1_044081	0.537898	15.2824	4.58535	0.00121333	0.0104861	-0.95421	fam129ba	Nfu_t_1_044081	Nfu_g_1_018452	ENSG00000136830	FAM129B
Nfu_p_1_000722	0.349863	15.6366	4.58422	0.00121533	0.0104902	-0.955915	ehd2	Nfu_t_1_000722	Nfu_g_1_000305	ENSG00000024422	EHD2
Nfu_p_1_038529	-0.682685	14.9765	-4.5745	0.00123269	0.0106096	-0.970614	gatad2ab	Nfu_t_1_038529	Nfu_g_1_016054	ENSG00000167491	GATAD2A
Nfu_p_1_006280	-0.515667	13.9612	-4.57364	0.00123423	0.0106096	-0.971908	sox2	Nfu_t_1_006280	Nfu_g_1_002515	ENSG00000181449	SOX2
Nfu_p_1_031244	-0.439397	16.2883	-4.57291	0.00123555	0.0106096	-0.973016	parp2	Nfu_t_1_031244	Nfu_g_1_012934	ENSG00000129484	PARP2
Nfu_p_1_027673	-0.435758	16.0041	-4.57342	0.00123462	0.0106096	-0.972238	naa50	Nfu_t_1_027673	Nfu_g_1_011451	ENSG00000121579	NAA50
Nfu_p_1_034731	0.354036	16.2256	4.57457	0.00123255	0.0106096	-0.970501	psap	Nfu_t_1_034731	Nfu_g_1_014425	ENSG00000197746	PSAP
Nfu_p_1_043428	-0.481966	17.0455	-4.57091	0.00123915	0.0106204	-0.976034	rps13	Nfu_t_1_043428	Nfu_g_1_018140	ENSG00000110700	RPS13
Nfu_p_1_018122	-0.439409	15.1539	-4.57079	0.00123937	0.0106204	-0.976213	rnf113a	Nfu_t_1_018122	Nfu_g_1_007500	ENSG00000139797	RNF113B
Nfu_p_1_011193	0.568766	16.731	4.5696	0.00124153	0.010628	-0.978021	AGXT2L2	Nfu_t_1_011193	Nfu_g_1_004600	ENSG00000175309	PHYKPL
Nfu_p_1_023421	-0.601824	17.6298	-4.56725	0.0012458	0.0106416	-0.981575	rpl34	Nfu_t_1_023421	Nfu_g_1_009608	ENSG00000109475	RPL34
Nfu_p_1_022323	-0.439076	16.9361	-4.5666	0.00124697	0.0106416	-0.982552	gkap1	Nfu_t_1_022323	Nfu_g_1_009179	ENSG00000165113	GKAP1
Nfu_p_1_047520	-0.316021	17.1087	-4.56732	0.00124567	0.0106416	-0.981465	eftud2	Nfu_t_1_047520	Nfu_g_1_019905	ENSG00000108883	EFTUD2
Nfu_p_1_009900	-0.41404	17.7069	-4.56522	0.00124949	0.0106429	-0.984644	cttn	Nfu_t_1_009900	Nfu_g_1_004035	ENSG00000085733	CTTN
Nfu_p_1_026377	0.331158	15.8466	4.56511	0.00124969	0.0106429	-0.984809	atg5	Nfu_t_1_026377	Nfu_g_1_010890	ENSG00000057663	ATG5
Nfu_p_1_001864	0.507782	14.5054	4.56345	0.00125271	0.0106577	-0.987311	STXBP4	Nfu_t_1_001864	Nfu_g_1_000768	ENSG00000166263	STXBP4
Nfu_p_1_044661	0.338876	17.6542	4.55805	0.00126264	0.0107312	-0.99549	ppp2r5a	Nfu_t_1_044661	Nfu_g_1_018708	ENSG00000066027	PPP2R5A
Nfu_p_1_050344	0.349915	16.341	4.5564	0.00126569	0.010746	-0.997985	PPM1J	Nfu_t_1_050344	Nfu_g_1_021049	ENSG00000155367	PPM1J
Nfu_p_1_034174	-0.531597	15.742	-4.55532	0.00126768	0.010752	-0.999618	ubxn1	Nfu_t_1_034174	Nfu_g_1_014208	ENSG00000144224	UBXN4
Nfu_p_1_022842	-0.354639	15.8635	-4.55318	0.00127166	0.0107747	-1.00287	EP400	Nfu_t_1_022842	Nfu_g_1_009374	ENSG00000183495	EP400
Nfu_p_1_002195	-0.439261	16.5247	-4.54964	0.00127826	0.0108196	-1.00823	tmco1	Nfu_t_1_002195	Nfu_g_1_000895	ENSG00000143183	TMCO1
Nfu_p_1_012781	0.318493	16.7318	4.54667	0.00128383	0.0108556	-1.01273	snx12	Nfu_t_1_012781	Nfu_g_1_005254	ENSG00000147164	SNX12
Nfu_p_1_046112	-0.571291	16.5807	-4.54489	0.00128717	0.0108728	-1.01542	arglu1b	Nfu_t_1_046112	Nfu_g_1_019299	ENSG00000134884	ARGLU1
Nfu_p_1_008007	-0.369435	13.5071	-4.54007	0.00129629	0.0108961	-1.02274	znf609	Nfu_t_1_008007	Nfu_g_1_003228	ENSG00000180357	ZNF609
Nfu_p_1_015062	-0.326558	15.5435	-4.54165	0.0012933	0.0108961	-1.02034	ankrd28b	Nfu_t_1_015062	Nfu_g_1_006236	ENSG00000206560	ANKRD28
Nfu_p_1_045709	-0.320244	15.7954	-4.54093	0.00129465	0.0108961	-1.02142	mtmr9	Nfu_t_1_045709	Nfu_g_1_019109	ENSG00000104643	MTMR9
Nfu_p_1_042836	0.3069	15.6378	4.53996	0.0012965	0.0108961	-1.0229	LRRC16B	Nfu_t_1_042836	Nfu_g_1_017888	ENSG00000159753	CARMIL2
Nfu_p_1_019834	0.461549	17.2628	4.54013	0.00129617	0.0108961	-1.02264	mlc1	Nfu_t_1_019834	Nfu_g_1_008233	ENSG00000100427	MLC1
Nfu_p_1_042904	0.466219	15.4515	4.5377	0.0013008	0.0109212	-1.02633	ankrd29	Nfu_t_1_042904	Nfu_g_1_017915	ENSG00000154065	ANKRD29
Nfu_p_1_042975	-0.834744	17.4761	-4.53543	0.00130512	0.0109243	-1.02977	nme2b.2	Nfu_t_1_042975	Nfu_g_1_017945	ENSG00000243678	NME2
Nfu_p_1_004059	-0.528876	16.7363	-4.53605	0.00130394	0.0109243	-1.02883	gdap1l1	Nfu_t_1_004059	Nfu_g_1_001624	ENSG00000124194	GDAP1L1
Nfu_p_1_052664	-0.450234	15.3564	-4.53641	0.00130326	0.0109243	-1.02829	eif3m	Nfu_t_1_052664	Nfu_g_1_022016	ENSG00000149100	EIF3M
Nfu_p_1_024925	0.591154	17.7906	4.53252	0.00131069	0.0109488	-1.03418	zgc:154075	Nfu_t_1_024925	Nfu_g_1_010276	NA	NA
Nfu_p_1_055811	0.6501	14.3235	4.5331	0.00130958	0.0109488	-1.0333	CR456623.1	Nfu_t_1_055811	Nfu_g_1_023246	NA	NA
Nfu_p_1_016012	-1.15926	16.6335	-4.5313	0.00131304	0.0109574	-1.03604	hnrnpd	Nfu_t_1_016012	Nfu_g_1_006635	ENSG00000138668	HNRNPD
Nfu_p_1_024288	-0.410187	18.4065	-4.52968	0.00131616	0.0109724	-1.03849	dnajc8	Nfu_t_1_024288	Nfu_g_1_009985	ENSG00000126698	DNAJC8
Nfu_p_1_052601	0.392906	17.4382	4.52525	0.00132473	0.0110328	-1.04522	GAS7 (1 of 2)	Nfu_t_1_052601	Nfu_g_1_021982	ENSG00000007237	GAS7
Nfu_p_1_052094	0.461588	15.1908	4.52417	0.00132683	0.0110391	-1.04685	zgc:162232	Nfu_t_1_052094	Nfu_g_1_021766	NA	NA
Nfu_p_1_014752	-0.560486	16.2291	-4.52063	0.00133374	0.0110634	-1.05224	rps14	Nfu_t_1_014752	Nfu_g_1_006095	ENSG00000164587	RPS14
Nfu_p_1_028523	-0.394187	13.9439	-4.52067	0.00133365	0.0110634	-1.05217	trim24	Nfu_t_1_028523	Nfu_g_1_011806	NA	NA
Nfu_p_1_001251	0.362553	15.392	4.52194	0.00133117	0.0110634	-1.05024	hspa8l	Nfu_t_1_001251	Nfu_g_1_000519	ENSG00000173110	HSPA6
Nfu_p_1_042732	-0.292339	16.6162	-4.51493	0.00134494	0.0111451	-1.0609	tbc1d23	Nfu_t_1_042732	Nfu_g_1_017849	ENSG00000036054	TBC1D23
Nfu_p_1_019959	-0.538804	16.2368	-4.51198	0.00135078	0.0111823	-1.06538	C18H12orf23	Nfu_t_1_019959	Nfu_g_1_008289	ENSG00000151135	TMEM263
Nfu_p_1_008702	-0.487845	16.3672	-4.50589	0.00136291	0.0112621	-1.07464	pus7	Nfu_t_1_008702	Nfu_g_1_003511	ENSG00000091127	PUS7
Nfu_p_1_017347	-0.376403	16.7856	-4.50442	0.00136584	0.0112621	-1.07687	eif3ba	Nfu_t_1_017347	Nfu_g_1_007164	ENSG00000106263	EIF3B
Nfu_p_1_009315	-0.353367	15.1853	-4.50566	0.00136337	0.0112621	-1.075	tcf25	Nfu_t_1_009315	Nfu_g_1_003799	ENSG00000141002	TCF25
Nfu_p_1_031880	0.412994	15.0917	4.50462	0.00136545	0.0112621	-1.07657	esyt2a	Nfu_t_1_031880	Nfu_g_1_013224	ENSG00000117868	ESYT2
Nfu_p_1_001307	-0.281392	15.3327	-4.50205	0.00137062	0.0112814	-1.08049	EIF3K	Nfu_t_1_001307	Nfu_g_1_000539	ENSG00000178982	EIF3K
Nfu_p_1_005221	0.385473	14.4347	4.5019	0.00137091	0.0112814	-1.08071	NRBP1	Nfu_t_1_005221	Nfu_g_1_002057	ENSG00000115216	NRBP1
Nfu_p_1_021112	-0.327338	15.6345	-4.49965	0.00137546	0.0113077	-1.08414	LRFN4 (1 of 2)	Nfu_t_1_021112	Nfu_g_1_008701	ENSG00000173621	LRFN4
Nfu_p_1_007866	-0.370954	16.7089	-4.49857	0.00137765	0.0113145	-1.08579	ppm1g	Nfu_t_1_007866	Nfu_g_1_003156	ENSG00000115241	PPM1G
Nfu_p_1_047278	-0.403664	14.1202	-4.49683	0.00138118	0.011321	-1.08844	RAI1	Nfu_t_1_047278	Nfu_g_1_019802	ENSG00000108557	RAI1
Nfu_p_1_022195	0.399913	15.5027	4.49745	0.00137991	0.011321	-1.08748	ube3b	Nfu_t_1_022195	Nfu_g_1_009127	ENSG00000151148	UBE3B
Nfu_p_1_037693	-0.387477	16.2076	-4.49198	0.00139105	0.0113907	-1.09581	nop16	Nfu_t_1_037693	Nfu_g_1_015702	ENSG00000048162	NOP16
Nfu_p_1_020600	-0.373328	16.1574	-4.48926	0.00139663	0.0114139	-1.09996	dnaja2	Nfu_t_1_020600	Nfu_g_1_008522	ENSG00000069345	DNAJA2
Nfu_p_1_025482	0.745625	15.6894	4.48958	0.00139597	0.0114139	-1.09947	stat6	Nfu_t_1_025482	Nfu_g_1_010519	ENSG00000166888	STAT6
Nfu_p_1_055766	-0.653476	16.9598	-4.48792	0.0013994	0.0114252	-1.10201	ppifb	Nfu_t_1_055766	Nfu_g_1_023230	ENSG00000108179	PPIF
Nfu_p_1_017523	1.26921	16.3718	4.4856	0.00140417	0.0114529	-1.10553	c3a	Nfu_t_1_017523	Nfu_g_1_007235	ENSG00000125730	C3
Nfu_p_1_038816	0.375588	13.6893	4.47981	0.0014162	0.0115397	-1.11436	SIPA1L2 (1 of 2)	Nfu_t_1_038816	Nfu_g_1_016165	ENSG00000116991	SIPA1L2
Nfu_p_1_002723	-0.591758	18.2193	-4.47642	0.00142328	0.011586	-1.11953	pafah1b3	Nfu_t_1_002723	Nfu_g_1_001110	ENSG00000168092	PAFAH1B2
Nfu_p_1_000252	-0.440337	17.34	-4.46934	0.0014382	0.0116906	-1.13033	glrx5	Nfu_t_1_000252	Nfu_g_1_000105	ENSG00000182512	GLRX5
Nfu_p_1_010821	0.614115	16.624	4.46899	0.00143895	0.0116906	-1.13087	zgc:64189	Nfu_t_1_010821	Nfu_g_1_004440	ENSG00000157514	TSC22D3
Nfu_p_1_029325	-0.498909	14.6223	-4.46652	0.00144421	0.0116927	-1.13464	C23H20orf20	Nfu_t_1_029325	Nfu_g_1_012101	ENSG00000101189	MRGBP
Nfu_p_1_040246	-0.470959	18.1722	-4.46746	0.00144219	0.0116927	-1.13319	psma2	Nfu_t_1_040246	Nfu_g_1_016822	ENSG00000106588	PSMA2
Nfu_p_1_047170	-0.38084	17.0659	-4.46762	0.00144186	0.0116927	-1.13296	rpsa	Nfu_t_1_047170	Nfu_g_1_019744	ENSG00000168028	RPSA
Nfu_p_1_018519	0.346488	13.9391	4.46493	0.00144758	0.0116927	-1.13706	olfm2a	Nfu_t_1_018519	Nfu_g_1_007674	ENSG00000105088	OLFM2
Nfu_p_1_043605	0.410273	16.5289	4.46492	0.0014476	0.0116927	-1.13707	gucy1b3	Nfu_t_1_043605	Nfu_g_1_018232	ENSG00000061918	GUCY1B3
Nfu_p_1_036361	0.693571	17.1263	4.46489	0.00144766	0.0116927	-1.13712	INF2	Nfu_t_1_036361	Nfu_g_1_015100	ENSG00000203485	INF2
Nfu_p_1_012334	-0.384311	17.0045	-4.46239	0.00145302	0.0117245	-1.14094	clint1a	Nfu_t_1_012334	Nfu_g_1_005088	ENSG00000113282	CLINT1
Nfu_p_1_018138	-0.51194	16.1912	-4.45926	0.00145974	0.0117559	-1.14572	vac14	Nfu_t_1_018138	Nfu_g_1_007508	ENSG00000103043	VAC14
Nfu_p_1_031438	-0.503557	17.0967	-4.45961	0.00145899	0.0117559	-1.14519	rps8b	Nfu_t_1_031438	Nfu_g_1_013019	ENSG00000142937	RPS8
Nfu_p_1_002014	-0.637763	15.7261	-4.45536	0.00146817	0.0118123	-1.15168	atad1b	Nfu_t_1_002014	Nfu_g_1_000818	ENSG00000138138	ATAD1
Nfu_p_1_014245	0.36105	17.5541	4.45291	0.00147349	0.0118436	-1.15543	gsk3b	Nfu_t_1_014245	Nfu_g_1_005861	ENSG00000082701	GSK3B
Nfu_p_1_021563	-0.372124	17.2922	-4.45134	0.00147691	0.0118596	-1.15783	erlin2	Nfu_t_1_021563	Nfu_g_1_008895	ENSG00000147475	ERLIN2
Nfu_p_1_025073	-0.32573	16.5025	-4.45019	0.00147943	0.0118684	-1.15959	FKBPL	Nfu_t_1_025073	Nfu_g_1_010341	ENSG00000204315	FKBPL
Nfu_p_1_010888	0.613426	13.6832	4.44876	0.00148255	0.0118819	-1.16177	fam176c	Nfu_t_1_010888	Nfu_g_1_004469	NA	NA
Nfu_p_1_013874	-0.456134	14.4959	-4.44519	0.0014904	0.0119218	-1.16724	popdc2	Nfu_t_1_013874	Nfu_g_1_005713	ENSG00000121577	POPDC2
Nfu_p_1_045579	-0.358834	17.2732	-4.44576	0.00148913	0.0119218	-1.16635	MAPRE3 (1 of 3)	Nfu_t_1_045579	Nfu_g_1_019061	ENSG00000084764	MAPRE3
Nfu_p_1_019723	0.335851	15.9858	4.44434	0.00149227	0.0119252	-1.16854	tcp11l1	Nfu_t_1_019723	Nfu_g_1_008190	ENSG00000176148	TCP11L1
Nfu_p_1_001940	0.41497	15.463	4.43918	0.00150369	0.0120049	-1.17643	cdh2	Nfu_t_1_001940	Nfu_g_1_000795	ENSG00000170558	CDH2
Nfu_p_1_013326	-0.410832	15.9977	-4.43759	0.00150723	0.0120216	-1.17886	ppil4	Nfu_t_1_013326	Nfu_g_1_005514	ENSG00000131013	PPIL4
Nfu_p_1_043651	-0.521944	16.8003	-4.43484	0.00151336	0.0120589	-1.18306	doc2d	Nfu_t_1_043651	Nfu_g_1_018258	NA	NA
Nfu_p_1_029853	-0.98402	17.4305	-4.42837	0.00152793	0.0121633	-1.19298	zgc:194131	Nfu_t_1_029853	Nfu_g_1_012334	ENSG00000110244	APOA4
Nfu_p_1_051164	0.678889	14.4439	4.42597	0.00153335	0.0121948	-1.19665		Nfu_t_1_051164	Nfu_g_1_021369	ENSG00000169330	KIAA1024
Nfu_p_1_019199	0.373749	13.7153	4.42336	0.00153929	0.0122303	-1.20065	kdelc2	Nfu_t_1_019199	Nfu_g_1_007963	ENSG00000178202	KDELC2
Nfu_p_1_019651	0.564595	16.3249	4.42142	0.00154373	0.0122538	-1.20363	g3bp1	Nfu_t_1_019651	Nfu_g_1_008164	NA	NA
Nfu_p_1_044056	-0.562221	15.7424	-4.42067	0.00154543	0.0122556	-1.20477	CCDC86	Nfu_t_1_044056	Nfu_g_1_018442	ENSG00000110104	CCDC86
Nfu_p_1_007191	0.309161	16.5418	4.41895	0.00154939	0.0122752	-1.20742	slka	Nfu_t_1_007191	Nfu_g_1_002858	ENSG00000065613	SLK
Nfu_p_1_018279	-0.323651	16.4702	-4.41803	0.00155149	0.0122802	-1.20882	nmt1a	Nfu_t_1_018279	Nfu_g_1_007572	ENSG00000136448	NMT1
Nfu_p_1_047758	-0.760739	17.7228	-4.41674	0.00155445	0.0122919	-1.2108	slc6a9	Nfu_t_1_047758	Nfu_g_1_020011	ENSG00000196517	SLC6A9
Nfu_p_1_048706	-0.357744	15.4818	-4.41598	0.00155621	0.0122941	-1.21197	YEATS2	Nfu_t_1_048706	Nfu_g_1_020356	ENSG00000163872	YEATS2
Nfu_p_1_039494	-0.657049	15.9943	-4.41522	0.00155796	0.0122962	-1.21313		Nfu_t_1_039494	Nfu_g_1_016484	NA	NA
Nfu_p_1_027562	-0.643399	17.3819	-4.41384	0.00156114	0.0123096	-1.21524	eif2s3	Nfu_t_1_027562	Nfu_g_1_011413	ENSG00000180574	EIF2S3L
Nfu_p_1_020857	-0.350443	16.385	-4.41089	0.001568	0.0123519	-1.21978	nptnb	Nfu_t_1_020857	Nfu_g_1_008604	ENSG00000156642	NPTN
Nfu_p_1_000365	-0.302621	18.6595	-4.40921	0.0015719	0.0123709	-1.22235	rps25	Nfu_t_1_000365	Nfu_g_1_000168	ENSG00000118181	RPS25
Nfu_p_1_049744	-0.518598	13.8419	-4.4069	0.00157729	0.0123775	-1.22589	fam208ab	Nfu_t_1_049744	Nfu_g_1_020790	ENSG00000163946	FAM208A
Nfu_p_1_035907	-0.369976	16.5716	-4.4063	0.00157871	0.0123775	-1.22682	fmr1	Nfu_t_1_035907	Nfu_g_1_014913	ENSG00000102081	FMR1
Nfu_p_1_037400	0.535507	14.1364	4.40662	0.00157796	0.0123775	-1.22633	uxt	Nfu_t_1_037400	Nfu_g_1_015563	ENSG00000126756	UXT
Nfu_p_1_055723	0.730609	15.1328	4.40715	0.00157672	0.0123775	-1.22552	myof	Nfu_t_1_055723	Nfu_g_1_023215	ENSG00000135636	DYSF
Nfu_p_1_017988	0.355384	16.3919	4.40296	0.00158654	0.0124271	-1.23194	ERAP1 (1 of 2)	Nfu_t_1_017988	Nfu_g_1_007424	ENSG00000164307	ERAP1
Nfu_p_1_017118	-0.300988	16.1533	-4.40052	0.00159231	0.012458	-1.2357	smc3	Nfu_t_1_017118	Nfu_g_1_007080	ENSG00000108055	SMC3
Nfu_p_1_008835	0.502336	14.0805	4.40002	0.00159349	0.012458	-1.23646	RALYL (1 of 2)	Nfu_t_1_008835	Nfu_g_1_003571	ENSG00000184672	RALYL
Nfu_p_1_002471	0.480228	15.9388	4.39881	0.00159634	0.0124686	-1.23831	cdk5rap3	Nfu_t_1_002471	Nfu_g_1_001011	ENSG00000108465	CDK5RAP3
Nfu_p_1_013644	0.517318	16.4613	4.39803	0.00159819	0.0124713	-1.23952	camk2n1a	Nfu_t_1_013644	Nfu_g_1_005649	ENSG00000163888	CAMK2N2
Nfu_p_1_034884	-0.280008	16.6949	-4.39626	0.00160241	0.0124925	-1.24224	XPO5	Nfu_t_1_034884	Nfu_g_1_014496	ENSG00000124571	XPO5
Nfu_p_1_010592	0.352917	18.1228	4.39357	0.0016088	0.0125305	-1.24636	SLC16A7	Nfu_t_1_010592	Nfu_g_1_004339	ENSG00000118596	SLC16A7
Nfu_p_1_054359	-0.377904	16.7512	-4.39165	0.00161339	0.0125545	-1.24931	mpnd	Nfu_t_1_054359	Nfu_g_1_022720	ENSG00000008382	MPND
Nfu_p_1_021658	0.50007	17.2838	4.38919	0.00161932	0.0125888	-1.25311	nefl	Nfu_t_1_021658	Nfu_g_1_008939	ENSG00000277586	NEFL
Nfu_p_1_028088	-0.490947	15.6338	-4.38512	0.00162912	0.0126413	-1.25935	echs1	Nfu_t_1_028088	Nfu_g_1_011627	ENSG00000127884	ECHS1
Nfu_p_1_016079	0.47114	16.459	4.38545	0.00162832	0.0126413	-1.25884	dbh	Nfu_t_1_016079	Nfu_g_1_006666	ENSG00000123454	DBH
Nfu_p_1_016985	-0.541304	13.701	-4.38377	0.00163241	0.0126413	-1.26144	DNAJB14	Nfu_t_1_016985	Nfu_g_1_007022	ENSG00000164031	DNAJB14
Nfu_p_1_038766	-0.454403	15.7352	-4.38324	0.0016337	0.0126413	-1.26225	irf2bp2a	Nfu_t_1_038766	Nfu_g_1_016148	ENSG00000168264	IRF2BP2
Nfu_p_1_049675	-0.311444	16.2026	-4.38417	0.00163144	0.0126413	-1.26082	dido1	Nfu_t_1_049675	Nfu_g_1_020750	ENSG00000101191	DIDO1
Nfu_p_1_010543	-0.340277	14.2553	-4.38036	0.00164069	0.0126718	-1.26667	SPATA5	Nfu_t_1_010543	Nfu_g_1_004330	ENSG00000145375	SPATA5
Nfu_p_1_044077	0.38505	16.325	4.38071	0.00163984	0.0126718	-1.26614	alad	Nfu_t_1_044077	Nfu_g_1_018449	ENSG00000148218	ALAD
Nfu_p_1_048643	0.286175	14.8557	4.37691	0.00164913	0.0127252	-1.27198	chmp5b	Nfu_t_1_048643	Nfu_g_1_020335	ENSG00000086065	CHMP5
Nfu_p_1_040192	-0.846877	16.6874	-4.37436	0.0016554	0.0127617	-1.27591	derl1	Nfu_t_1_040192	Nfu_g_1_016799	ENSG00000136986	DERL1
Nfu_p_1_006502	-0.381855	16.1348	-4.37092	0.00166389	0.0127708	-1.2812	ftsj	Nfu_t_1_006502	Nfu_g_1_002591	ENSG00000108592	FTSJ3
Nfu_p_1_043690	-0.329282	14.0156	-4.37093	0.00166386	0.0127708	-1.28118	ncapg	Nfu_t_1_043690	Nfu_g_1_018272	ENSG00000109805	NCAPG
Nfu_p_1_028023	0.308135	16.1308	4.37171	0.00166193	0.0127708	-1.27998	nrcam	Nfu_t_1_028023	Nfu_g_1_011610	ENSG00000091129	NRCAM
Nfu_p_1_029437	0.413891	17.3593	4.37014	0.00166582	0.0127708	-1.2824	rab3gap1	Nfu_t_1_029437	Nfu_g_1_012146	ENSG00000115839	RAB3GAP1
Nfu_p_1_018782	0.667017	16.731	4.37267	0.00165956	0.0127708	-1.27851	cndp2	Nfu_t_1_018782	Nfu_g_1_007783	ENSG00000150656	CNDP1
Nfu_p_1_029910	0.759971	16.566	4.37064	0.0016646	0.0127708	-1.28164	sb:cb252	Nfu_t_1_029910	Nfu_g_1_012358	NA	NA
Nfu_p_1_028199	-0.324795	17.3343	-4.36805	0.00167101	0.0127987	-1.28562	si:dkey-180p18.9	Nfu_t_1_028199	Nfu_g_1_011666	ENSG00000165568	AKR1E2
Nfu_p_1_013908	-0.629306	16.5462	-4.36716	0.00167324	0.012804	-1.287	cox17	Nfu_t_1_013908	Nfu_g_1_005726	ENSG00000138495	COX17
Nfu_p_1_051059	-0.487541	15.719	-4.3659	0.00167638	0.0128162	-1.28894	nop56	Nfu_t_1_051059	Nfu_g_1_021328	ENSG00000101361	NOP56
Nfu_p_1_026519	0.306485	14.8337	4.36334	0.00168278	0.0128533	-1.29288	ndufaf6	Nfu_t_1_026519	Nfu_g_1_010955	ENSG00000156170	NDUFAF6
Nfu_p_1_045859	-0.333576	15.8868	-4.35971	0.00169189	0.012911	-1.29847	abce1	Nfu_t_1_045859	Nfu_g_1_019170	ENSG00000164163	ABCE1
Nfu_p_1_000867	-0.531315	15.6846	-4.35841	0.00169519	0.012916	-1.30048	gmps	Nfu_t_1_000867	Nfu_g_1_000359	ENSG00000163655	GMPS
Nfu_p_1_042108	-0.50518	14.805	-4.358	0.00169621	0.012916	-1.3011	bcl9	Nfu_t_1_042108	Nfu_g_1_017595	ENSG00000116128	BCL9
Nfu_p_1_034340	0.317597	14.5707	4.3576	0.00169722	0.012916	-1.30172	tns1	Nfu_t_1_034340	Nfu_g_1_014264	ENSG00000079308	TNS1
Nfu_p_1_026323	-0.640191	16.0529	-4.3568	0.00169924	0.0129195	-1.30295	nfasca	Nfu_t_1_026323	Nfu_g_1_010867	ENSG00000163531	NFASC
Nfu_p_1_001662	-0.624642	15.633	-4.35355	0.00170749	0.0129704	-1.30796	jam3a	Nfu_t_1_001662	Nfu_g_1_000684	ENSG00000166086	JAM3
Nfu_p_1_019743	0.381275	16.5998	4.3512	0.0017135	0.0130041	-1.3116	sept7b	Nfu_t_1_019743	Nfu_g_1_008197	NA	NA
Nfu_p_1_000216	0.405267	15.3458	4.34476	0.00173002	0.0131175	-1.32152	naa20	Nfu_t_1_000216	Nfu_g_1_000086	ENSG00000173418	NAA20
Nfu_p_1_040289	0.294978	15.3278	4.34287	0.00173491	0.0131306	-1.32444	gapdhs	Nfu_t_1_040289	Nfu_g_1_016838	ENSG00000105679	GAPDHS
Nfu_p_1_010036	0.436493	16.1656	4.34327	0.00173388	0.0131306	-1.32383	FNBP1 (2 of 3)	Nfu_t_1_010036	Nfu_g_1_004082	ENSG00000187239	FNBP1
Nfu_p_1_030855	-0.307897	15.2795	-4.34133	0.0017389	0.0131487	-1.32682	trmt1l	Nfu_t_1_030855	Nfu_g_1_012778	ENSG00000121486	TRMT1L
Nfu_p_1_019613	0.360936	17.3443	4.34027	0.00174167	0.0131577	-1.32847	arl2bp	Nfu_t_1_019613	Nfu_g_1_008149	ENSG00000102931	ARL2BP
Nfu_p_1_055348	0.433237	15.6283	4.33909	0.00174474	0.0131689	-1.33028	spata20	Nfu_t_1_055348	Nfu_g_1_023061	ENSG00000006282	SPATA20
Nfu_p_1_047285	-0.390105	16.5735	-4.33758	0.00174867	0.0131746	-1.33261	gadd45gip1	Nfu_t_1_047285	Nfu_g_1_019805	ENSG00000179271	GADD45GIP1
Nfu_p_1_047871	-0.370558	15.8805	-4.33778	0.00174814	0.0131746	-1.3323	clstn2	Nfu_t_1_047871	Nfu_g_1_020050	ENSG00000158258	CLSTN2
Nfu_p_1_051603	-0.441522	16.0174	-4.33685	0.00175056	0.0131769	-1.33373	eif6	Nfu_t_1_051603	Nfu_g_1_021578	ENSG00000261582	RP4-614O4.11
Nfu_p_1_053063	0.344154	15.1301	4.33555	0.00175397	0.0131905	-1.33574	aldocb	Nfu_t_1_053063	Nfu_g_1_022157	NA	NA
Nfu_p_1_015082	-0.309369	16.0848	-4.33259	0.00176174	0.013237	-1.34032	ankrd28b	Nfu_t_1_015082	Nfu_g_1_006247	ENSG00000206560	ANKRD28
Nfu_p_1_011110	-0.695258	15.4895	-4.32985	0.00176897	0.013271	-1.34455	CU138503.2	Nfu_t_1_011110	Nfu_g_1_004564	ENSG00000185246	PRPF39
Nfu_p_1_041162	0.509828	17.4234	4.32966	0.00176947	0.013271	-1.34485	slc12a1	Nfu_t_1_041162	Nfu_g_1_017221	ENSG00000064651	SLC12A2
Nfu_p_1_031440	-0.372562	14.5445	-4.32513	0.00178148	0.013337	-1.35184	ankrd28b	Nfu_t_1_031440	Nfu_g_1_013020	ENSG00000206560	ANKRD28
Nfu_p_1_017442	1.38766	16.8697	4.32529	0.00178105	0.013337	-1.35159	fgg	Nfu_t_1_017442	Nfu_g_1_007204	ENSG00000171557	FGG
Nfu_p_1_018722	-0.391183	16.503	-4.32252	0.00178845	0.0133771	-1.35588	TRIM65	Nfu_t_1_018722	Nfu_g_1_007763	ENSG00000141569	TRIM65
Nfu_p_1_037995	-0.421148	16.5831	-4.32162	0.00179087	0.0133831	-1.35728	eif4a3	Nfu_t_1_037995	Nfu_g_1_015842	ENSG00000141543	EIF4A3
Nfu_p_1_018213	-0.521406	16.4646	-4.31912	0.00179757	0.0133884	-1.36114	nucb1	Nfu_t_1_018213	Nfu_g_1_007545	NA	NA
Nfu_p_1_040258	-0.459278	15.1337	-4.31835	0.00179964	0.0133884	-1.36233	si:ch211-197f20.2	Nfu_t_1_040258	Nfu_g_1_016828	ENSG00000180626	ZNF594
Nfu_p_1_049808	-0.339442	16.1841	-4.32005	0.00179507	0.0133884	-1.3597	rabif	Nfu_t_1_049808	Nfu_g_1_020814	ENSG00000183155	RABIF
Nfu_p_1_034120	-0.337908	17.0954	-4.31853	0.00179915	0.0133884	-1.36205	psmd3	Nfu_t_1_034120	Nfu_g_1_014185	ENSG00000108344	PSMD3
Nfu_p_1_049273	0.483235	15.692	4.31981	0.00179571	0.0133884	-1.36007	FP236168.1	Nfu_t_1_049273	Nfu_g_1_020588	ENSG00000134757	DSG3
Nfu_p_1_023279	-0.509345	15.8318	-4.31457	0.00180986	0.0134523	-1.36818	larp7	Nfu_t_1_023279	Nfu_g_1_009545	ENSG00000174720	LARP7
Nfu_p_1_047897	-0.466085	16.8898	-4.31347	0.00181283	0.0134573	-1.36988	urod	Nfu_t_1_047897	Nfu_g_1_020057	ENSG00000126088	UROD
Nfu_p_1_055332	-0.449811	12.8667	-4.31312	0.00181378	0.0134573	-1.37042	TNRC6B (1 of 3)	Nfu_t_1_055332	Nfu_g_1_023055	ENSG00000100354	TNRC6B
Nfu_p_1_021376	-0.663475	18.3056	-4.31146	0.00181828	0.0134786	-1.37298	tnc	Nfu_t_1_021376	Nfu_g_1_008823	ENSG00000041982	TNC
Nfu_p_1_033770	0.279588	16.0116	4.30923	0.00182436	0.0135117	-1.37644	snx1	Nfu_t_1_033770	Nfu_g_1_014037	ENSG00000028528	SNX1
Nfu_p_1_032262	-0.943631	16.5799	-4.30578	0.0018338	0.0135149	-1.38178	pck2	Nfu_t_1_032262	Nfu_g_1_013404	ENSG00000124253	PCK1
Nfu_p_1_034808	-0.356619	15.6384	-4.30731	0.00182963	0.0135149	-1.37942	ccar1	Nfu_t_1_034808	Nfu_g_1_014459	ENSG00000060339	CCAR1
Nfu_p_1_010675	-0.321555	17.6847	-4.30581	0.00183374	0.0135149	-1.38174	prp19	Nfu_t_1_010675	Nfu_g_1_004372	ENSG00000110107	PRPF19
Nfu_p_1_017923	0.43855	16.8082	4.30619	0.0018327	0.0135149	-1.38115	SLC25A1 (2 of 2)	Nfu_t_1_017923	Nfu_g_1_007396	NA	NA
Nfu_p_1_010973	0.564381	16.3136	4.30813	0.00182737	0.0135149	-1.37814	slc44a1a	Nfu_t_1_010973	Nfu_g_1_004509	ENSG00000070214	SLC44A1
Nfu_p_1_003280	0.804316	15.3391	4.3055	0.00183458	0.0135149	-1.38221	s100a10b	Nfu_t_1_003280	Nfu_g_1_001324	ENSG00000197747	S100A10
Nfu_p_1_012913	-0.367638	15.7339	-4.30349	0.00184011	0.0135329	-1.38533	SIPA1	Nfu_t_1_012913	Nfu_g_1_005314	ENSG00000116991	SIPA1L2
Nfu_p_1_052314	0.281023	17.8803	4.30343	0.00184028	0.0135329	-1.38542	synj2bp	Nfu_t_1_052314	Nfu_g_1_021858	ENSG00000150672	DLG2
Nfu_p_1_023217	0.419977	19.6947	4.30206	0.00184406	0.0135487	-1.38754	CABZ01044356.1	Nfu_t_1_023217	Nfu_g_1_009524	NA	NA
Nfu_p_1_047341	0.353837	16.7394	4.30143	0.00184579	0.0135494	-1.38852	prkcbb	Nfu_t_1_047341	Nfu_g_1_019834	ENSG00000166501	PRKCB
Nfu_p_1_047749	0.277604	16.9922	4.29943	0.00185133	0.0135781	-1.39161	pleca	Nfu_t_1_047749	Nfu_g_1_020005	ENSG00000178209	PLEC
Nfu_p_1_013245	-0.294428	14.2525	-4.29839	0.00185421	0.0135872	-1.39322	spag7	Nfu_t_1_013245	Nfu_g_1_005465	ENSG00000091640	SPAG7
Nfu_p_1_051328	-1.06194	15.0906	-4.29437	0.00186544	0.0136574	-1.39946	rhoab	Nfu_t_1_051328	Nfu_g_1_021441	NA	NA
Nfu_p_1_046241	0.669249	14.6768	4.29349	0.0018679	0.0136633	-1.40082	cnn1b	Nfu_t_1_046241	Nfu_g_1_019358	ENSG00000130176	CNN1
Nfu_p_1_051805	0.396151	17.1912	4.292	0.00187206	0.0136817	-1.40312	pigu	Nfu_t_1_051805	Nfu_g_1_021655	ENSG00000101464	PIGU
Nfu_p_1_026874	-0.549167	18.1637	-4.2873	0.0018853	0.0137593	-1.41041	rbm8a	Nfu_t_1_026874	Nfu_g_1_011124	ENSG00000265241	RBM8A
Nfu_p_1_029284	0.45324	14.518	4.28706	0.001886	0.0137593	-1.41079	ttc25	Nfu_t_1_029284	Nfu_g_1_012078	ENSG00000204815	TTC25
Nfu_p_1_019183	-0.356261	16.6282	-4.28379	0.00189527	0.0138149	-1.41587	SF3B3 (1 of 2)	Nfu_t_1_019183	Nfu_g_1_007952	ENSG00000189091	SF3B3
Nfu_p_1_040968	-0.664462	16.7233	-4.28243	0.00189915	0.0138305	-1.41798	si:dkey-30j10.5	Nfu_t_1_040968	Nfu_g_1_017142	NA	NA
Nfu_p_1_020242	-0.407452	15.0955	-4.28186	0.00190076	0.0138305	-1.41885	lsm14aa	Nfu_t_1_020242	Nfu_g_1_008405	ENSG00000257103	LSM14A
Nfu_p_1_016429	-0.298942	17.7224	-4.27898	0.00190899	0.0138696	-1.42332	tbca	Nfu_t_1_016429	Nfu_g_1_006812	ENSG00000171530	TBCA
Nfu_p_1_029504	0.437657	15.6026	4.27881	0.00190948	0.0138696	-1.42359	mmrn2a	Nfu_t_1_029504	Nfu_g_1_012179	ENSG00000138722	MMRN1
Nfu_p_1_026373	0.62413	13.9833	4.27267	0.00192716	0.0139858	-1.43311		Nfu_t_1_026373	Nfu_g_1_010886	NA	NA
Nfu_p_1_055714	0.428543	15.6901	4.27193	0.00192932	0.0139892	-1.43427	decr2	Nfu_t_1_055714	Nfu_g_1_023211	ENSG00000242612	DECR2
Nfu_p_1_034459	-0.586851	14.7263	-4.26934	0.00193683	0.014007	-1.43829	col18a1	Nfu_t_1_034459	Nfu_g_1_014295	ENSG00000182871	COL18A1
Nfu_p_1_036914	-0.34605	16.7391	-4.27048	0.00193351	0.014007	-1.43652	WARS	Nfu_t_1_036914	Nfu_g_1_015335	ENSG00000140105	WARS
Nfu_p_1_004530	-0.340463	15.8663	-4.26969	0.00193583	0.014007	-1.43776	FCHO2	Nfu_t_1_004530	Nfu_g_1_001812	ENSG00000157107	FCHO2
Nfu_p_1_009038	-1.07706	16.0288	-4.26636	0.00194552	0.0140576	-1.44292	map2	Nfu_t_1_009038	Nfu_g_1_003659	ENSG00000078018	MAP2
Nfu_p_1_024176	-0.722668	19.1118	-4.26267	0.00195636	0.0140991	-1.44866	zgc:86599	Nfu_t_1_024176	Nfu_g_1_009929	ENSG00000135940	COX5B
Nfu_p_1_042556	-0.498432	16.2043	-4.26288	0.00195573	0.0140991	-1.44833	umps	Nfu_t_1_042556	Nfu_g_1_017783	ENSG00000114491	UMPS
Nfu_p_1_013313	0.369474	15.3595	4.26305	0.00195522	0.0140991	-1.44806	gstal	Nfu_t_1_013313	Nfu_g_1_005505	ENSG00000243955	GSTA1
Nfu_p_1_021365	-0.560287	17.0719	-4.26087	0.00196165	0.0141126	-1.45145	pcna	Nfu_t_1_021365	Nfu_g_1_008816	ENSG00000132646	PCNA
Nfu_p_1_013468	0.341167	17.4519	4.26136	0.0019602	0.0141126	-1.45069	tuba8l4	Nfu_t_1_013468	Nfu_g_1_005578	NA	NA
Nfu_p_1_050560	-0.445244	16.1245	-4.25768	0.00197109	0.0141683	-1.45641	TSFM	Nfu_t_1_050560	Nfu_g_1_021130	ENSG00000123297	TSFM
Nfu_p_1_015491	-0.302039	16.8949	-4.25586	0.0019765	0.0141934	-1.45925	surf4	Nfu_t_1_015491	Nfu_g_1_006410	ENSG00000148248	SURF4
Nfu_p_1_043499	0.407152	15.3971	4.25535	0.001978	0.0141934	-1.46003	pvalb7	Nfu_t_1_043499	Nfu_g_1_018182	ENSG00000122543	OCM
Nfu_p_1_015270	0.344189	15.4654	4.25451	0.0019805	0.014199	-1.46134	atp5a1	Nfu_t_1_015270	Nfu_g_1_006324	ENSG00000152234	ATP5A1
Nfu_p_1_055591	-0.592308	15.814	-4.25356	0.00198333	0.014207	-1.46282	tcf7l2	Nfu_t_1_055591	Nfu_g_1_023145	NA	NA
Nfu_p_1_034122	-0.384948	16.6235	-4.24918	0.00199646	0.0142745	-1.46963	lmnb1	Nfu_t_1_034122	Nfu_g_1_014186	ENSG00000113368	LMNB1
Nfu_p_1_021511	-0.317942	16.2965	-4.2486	0.00199821	0.0142745	-1.47054	GAPVD1 (1 of 2)	Nfu_t_1_021511	Nfu_g_1_008876	ENSG00000165219	GAPVD1
Nfu_p_1_043740	0.43304	15.8647	4.24956	0.00199531	0.0142745	-1.46904	phpt1	Nfu_t_1_043740	Nfu_g_1_018303	ENSG00000054148	PHPT1
Nfu_p_1_018401	-0.784553	14.0167	-4.24477	0.00200975	0.0142975	-1.47649	mgrn1b	Nfu_t_1_018401	Nfu_g_1_007634	ENSG00000102858	MGRN1
Nfu_p_1_031086	-0.264053	18.0059	-4.24624	0.00200531	0.0142975	-1.4742	C19H7orf41	Nfu_t_1_031086	Nfu_g_1_012884	ENSG00000180354	MTURN
Nfu_p_1_040113	0.296981	14.8205	4.24489	0.0020094	0.0142975	-1.47631	ppox	Nfu_t_1_040113	Nfu_g_1_016763	ENSG00000143224	PPOX
Nfu_p_1_026381	0.586636	16.4047	4.24583	0.00200655	0.0142975	-1.47484	hapln2	Nfu_t_1_026381	Nfu_g_1_010894	ENSG00000132702	HAPLN2
Nfu_p_1_013217	-0.424773	15.4901	-4.24386	0.00201251	0.0143017	-1.47791	rad50	Nfu_t_1_013217	Nfu_g_1_005449	ENSG00000113522	RAD50
Nfu_p_1_003143	-0.279634	16.2261	-4.24344	0.00201379	0.0143017	-1.47856	myh14	Nfu_t_1_003143	Nfu_g_1_001276	ENSG00000133026	MYH10
Nfu_p_1_032527	0.338949	16.1138	4.24193	0.00201838	0.014322	-1.48092	nkiras1	Nfu_t_1_032527	Nfu_g_1_013503	ENSG00000197885	NKIRAS1
Nfu_p_1_052391	-0.335501	16.3152	-4.23975	0.00202502	0.0143446	-1.48431	exd2	Nfu_t_1_052391	Nfu_g_1_021890	ENSG00000081177	EXD2
Nfu_p_1_011350	0.424259	15.2332	4.24013	0.00202386	0.0143446	-1.48372	gnpda1	Nfu_t_1_011350	Nfu_g_1_004659	ENSG00000113552	GNPDA1
Nfu_p_1_030005	-0.36033	17.341	-4.23591	0.00203676	0.0144155	-1.49029	LRFN5 (2 of 2)	Nfu_t_1_030005	Nfu_g_1_012411	ENSG00000165379	LRFN5
Nfu_p_1_007185	0.382304	15.3763	4.23513	0.00203915	0.0144201	-1.4915	zgc:65997	Nfu_t_1_007185	Nfu_g_1_002855	NA	NA
Nfu_p_1_026663	-0.321469	15.7306	-4.23256	0.00204708	0.0144639	-1.49551	med18	Nfu_t_1_026663	Nfu_g_1_011017	ENSG00000130772	MED18
Nfu_p_1_004320	0.467044	15.6058	4.22866	0.00205915	0.0145367	-1.50158	echdc1	Nfu_t_1_004320	Nfu_g_1_001747	ENSG00000093144	ECHDC1
Nfu_p_1_018667	-0.427869	15.3533	-4.22714	0.00206389	0.0145578	-1.50396	dnmt1	Nfu_t_1_018667	Nfu_g_1_007742	ENSG00000130816	DNMT1
Nfu_p_1_001126	-0.376676	15.6103	-4.22466	0.00207162	0.0145944	-1.50782	CABZ01031627.1	Nfu_t_1_001126	Nfu_g_1_000485	ENSG00000168959	GRM5
Nfu_p_1_037806	-0.328784	16.9951	-4.22435	0.00207259	0.0145944	-1.50831	ilf3b	Nfu_t_1_037806	Nfu_g_1_015745	ENSG00000129351	ILF3
Nfu_p_1_004243	-0.528395	15.8171	-4.22206	0.00207976	0.01462	-1.51187	nrsn1	Nfu_t_1_004243	Nfu_g_1_001709	ENSG00000125841	NRSN2
Nfu_p_1_056030	-0.28283	15.4827	-4.22226	0.00207912	0.01462	-1.51155	AL732629.1	Nfu_t_1_056030	Nfu_g_1_023340	ENSG00000108819	PPP1R9B
Nfu_p_1_006049	-0.503721	16.6892	-4.22061	0.0020843	0.0146395	-1.51413	dnajc19	Nfu_t_1_006049	Nfu_g_1_002414	ENSG00000205981	DNAJC19
Nfu_p_1_051322	-0.646532	13.8294	-4.21387	0.00210565	0.0147192	-1.52465	mdm4	Nfu_t_1_051322	Nfu_g_1_021439	ENSG00000198625	MDM4
Nfu_p_1_016537	-0.468053	17.5729	-4.21314	0.00210797	0.0147192	-1.52579	tmx3	Nfu_t_1_016537	Nfu_g_1_006867	ENSG00000166479	TMX3
Nfu_p_1_040951	-0.4427	15.446	-4.21592	0.00209912	0.0147192	-1.52145	irf2bp1	Nfu_t_1_040951	Nfu_g_1_017135	ENSG00000168264	IRF2BP2
Nfu_p_1_024532	-0.398657	15.3191	-4.21566	0.00209996	0.0147192	-1.52186	rims2a	Nfu_t_1_024532	Nfu_g_1_010117	ENSG00000176406	RIMS2
Nfu_p_1_051108	0.324878	16.3496	4.21311	0.00210806	0.0147192	-1.52584	AMPD2 (1 of 2)	Nfu_t_1_051108	Nfu_g_1_021342	ENSG00000116337	AMPD2
Nfu_p_1_032374	0.326777	16.0994	4.21346	0.00210694	0.0147192	-1.52529	itgb1a	Nfu_t_1_032374	Nfu_g_1_013453	ENSG00000150093	ITGB1
Nfu_p_1_025442	0.742231	17.6698	4.21451	0.0021036	0.0147192	-1.52365	zgc:171453	Nfu_t_1_025442	Nfu_g_1_010499	NA	NA
Nfu_p_1_051283	0.440225	14.2045	4.20885	0.00212166	0.0148017	-1.53248	cpne5	Nfu_t_1_051283	Nfu_g_1_021430	ENSG00000124772	CPNE5
Nfu_p_1_051114	-0.401277	14.2295	-4.20782	0.00212497	0.0148123	-1.53409	CHD6	Nfu_t_1_051114	Nfu_g_1_021344	NA	NA
Nfu_p_1_047056	-0.854691	14.6568	-4.20412	0.00213689	0.0148829	-1.53987	cpsf4	Nfu_t_1_047056	Nfu_g_1_019690	ENSG00000160917	CPSF4
Nfu_p_1_034860	-0.582046	16.0614	-4.20131	0.00214598	0.0149067	-1.54425	eif4e1c	Nfu_t_1_034860	Nfu_g_1_014488	NA	NA
Nfu_p_1_007473	0.316322	17.3044	4.20003	0.00215015	0.0149067	-1.54626	chat	Nfu_t_1_007473	Nfu_g_1_002978	ENSG00000070748	CHAT
Nfu_p_1_048215	0.347358	15.4192	4.20101	0.00214695	0.0149067	-1.54472	mrc1b	Nfu_t_1_048215	Nfu_g_1_020189	ENSG00000260314	MRC1
Nfu_p_1_030530	0.38732	14.5763	4.19997	0.00215034	0.0149067	-1.54635	tsc22d2	Nfu_t_1_030530	Nfu_g_1_012641	ENSG00000196428	TSC22D2
Nfu_p_1_035290	0.392669	16.1757	4.19974	0.00215109	0.0149067	-1.54671	enpp6	Nfu_t_1_035290	Nfu_g_1_014660	ENSG00000164303	ENPP6
Nfu_p_1_023529	0.546587	15.3867	4.20237	0.00214256	0.0149067	-1.54261	nit1	Nfu_t_1_023529	Nfu_g_1_009658	ENSG00000158793	NIT1
Nfu_p_1_007201	-0.557659	13.9349	-4.19666	0.00216113	0.0149637	-1.55152	slc29a1	Nfu_t_1_007201	Nfu_g_1_002863	ENSG00000112759	SLC29A1
Nfu_p_1_009562	-0.467979	15.1781	-4.1865	0.00219463	0.0151704	-1.56741	fbxo22	Nfu_t_1_009562	Nfu_g_1_003883	ENSG00000167196	FBXO22
Nfu_p_1_037160	0.592299	14.778	4.18692	0.00219323	0.0151704	-1.56675	FP236835.1	Nfu_t_1_037160	Nfu_g_1_015456	NA	NA
Nfu_p_1_055804	0.305464	17.2142	4.18576	0.00219707	0.0151746	-1.56856	ptprea	Nfu_t_1_055804	Nfu_g_1_023244	ENSG00000132334	PTPRE
Nfu_p_1_051493	-0.487788	17.6377	-4.18512	0.00219921	0.0151768	-1.56957	srsf3b	Nfu_t_1_051493	Nfu_g_1_021525	ENSG00000112081	SRSF3
Nfu_p_1_017009	-0.393132	15.6241	-4.18406	0.00220275	0.0151886	-1.57123	ELFN2 (2 of 2)	Nfu_t_1_017009	Nfu_g_1_007034	ENSG00000166897	ELFN2
Nfu_p_1_004452	-0.340978	15.6431	-4.18218	0.00220903	0.0151939	-1.57417	lpcat1	Nfu_t_1_004452	Nfu_g_1_001798	ENSG00000153395	LPCAT1
Nfu_p_1_032995	0.336188	15.4153	4.18271	0.00220726	0.0151939	-1.57334	atl2	Nfu_t_1_032995	Nfu_g_1_013712	ENSG00000119787	ATL2
Nfu_p_1_008725	0.416059	16.5325	4.1824	0.00220827	0.0151939	-1.57381	KCNA1 (2 of 2)	Nfu_t_1_008725	Nfu_g_1_003522	ENSG00000111262	KCNA1
Nfu_p_1_016892	0.431934	16.0562	4.18124	0.00221215	0.0152028	-1.57562	sgcb	Nfu_t_1_016892	Nfu_g_1_006984	ENSG00000163069	SGCB
Nfu_p_1_038486	-0.323773	16.6124	-4.18061	0.00221428	0.0152048	-1.57662	polr2eb	Nfu_t_1_038486	Nfu_g_1_016027	ENSG00000099817	POLR2E
Nfu_p_1_035114	-0.390345	17.0303	-4.17729	0.00222545	0.0152611	-1.58181	cpe	Nfu_t_1_035114	Nfu_g_1_014590	ENSG00000109472	CPE
Nfu_p_1_053120	0.359668	17.0897	4.17708	0.00222615	0.0152611	-1.58214	asl	Nfu_t_1_053120	Nfu_g_1_022183	ENSG00000126522	ASL
Nfu_p_1_037046	-0.388653	15.8018	-4.1712	0.00224608	0.015385	-1.59134	srrm1	Nfu_t_1_037046	Nfu_g_1_015392	ENSG00000133226	SRRM1
Nfu_p_1_002448	0.486663	15.4206	4.16965	0.00225138	0.0154086	-1.59378	bbs1	Nfu_t_1_002448	Nfu_g_1_001006	ENSG00000174483	BBS1
Nfu_p_1_014620	-0.682096	17.6612	-4.16546	0.00226572	0.0154812	-1.60033	C9H2orf15	Nfu_t_1_014620	Nfu_g_1_006045	ENSG00000185414	MRPL30
Nfu_p_1_030885	-0.331039	16.7163	-4.16593	0.0022641	0.0154812	-1.5996	nckap1	Nfu_t_1_030885	Nfu_g_1_012798	ENSG00000061676	NCKAP1
Nfu_p_1_011706	-0.414514	15.4771	-4.16408	0.00227046	0.0155008	-1.60249	aldob	Nfu_t_1_011706	Nfu_g_1_004806	NA	NA
Nfu_p_1_002259	-0.419136	15.4259	-4.16146	0.00227951	0.0155328	-1.6066	cbx1b	Nfu_t_1_002259	Nfu_g_1_000930	ENSG00000108468	CBX1
Nfu_p_1_050799	-0.386683	15.3423	-4.1611	0.00228077	0.0155328	-1.60717	slmapa	Nfu_t_1_050799	Nfu_g_1_021218	ENSG00000163681	SLMAP
Nfu_p_1_032442	0.512035	15.5492	4.16205	0.0022775	0.0155328	-1.60569	NAALADL1	Nfu_t_1_032442	Nfu_g_1_013482	ENSG00000104324	CPQ
Nfu_p_1_033002	-0.301541	16.9436	-4.16001	0.00228455	0.0155442	-1.60888	MRPL21	Nfu_t_1_033002	Nfu_g_1_013719	ENSG00000197345	MRPL21
Nfu_p_1_037427	0.405514	16.8178	4.15954	0.00228619	0.0155442	-1.60962	abcd1	Nfu_t_1_037427	Nfu_g_1_015574	ENSG00000173208	ABCD2
Nfu_p_1_007140	-0.516327	16.9294	-4.15868	0.00228914	0.0155516	-1.61095	ugp2b	Nfu_t_1_007140	Nfu_g_1_002829	ENSG00000169764	UGP2
Nfu_p_1_004094	0.303223	17.6045	4.1558	0.00229921	0.0156071	-1.61548	ube2v1	Nfu_t_1_004094	Nfu_g_1_001636	ENSG00000124208	TMEM189-UBE2V1
Nfu_p_1_053052	-0.693314	16.2153	-4.15293	0.00230924	0.0156241	-1.61998	fryb	Nfu_t_1_053052	Nfu_g_1_022156	ENSG00000073910	FRY
Nfu_p_1_018461	-0.402783	16.4416	-4.15342	0.00230751	0.0156241	-1.6192	CR354432.1	Nfu_t_1_018461	Nfu_g_1_007649	NA	NA
Nfu_p_1_053309	-0.277074	17.2501	-4.15327	0.00230806	0.0156241	-1.61945	ddx46	Nfu_t_1_053309	Nfu_g_1_022258	ENSG00000145833	DDX46
Nfu_p_1_036137	0.296577	14.9684	4.15316	0.00230843	0.0156241	-1.61962	ptbp1a	Nfu_t_1_036137	Nfu_g_1_015002	ENSG00000011304	PTBP1
Nfu_p_1_031289	-0.540491	16.722	-4.15184	0.00231307	0.0156245	-1.62169	EIF3F	Nfu_t_1_031289	Nfu_g_1_012956	ENSG00000279081	AL356585.1
Nfu_p_1_042880	0.315651	14.2574	4.15196	0.00231264	0.0156245	-1.6215	suco	Nfu_t_1_042880	Nfu_g_1_017910	ENSG00000094975	SUCO
Nfu_p_1_035923	-0.354239	15.0336	-4.14923	0.00232223	0.0156737	-1.62577	ctsf	Nfu_t_1_035923	Nfu_g_1_014920	ENSG00000174080	CTSF
Nfu_p_1_042204	-0.572018	14.844	-4.14731	0.00232902	0.0156923	-1.62878	tmem163a	Nfu_t_1_042204	Nfu_g_1_017635	ENSG00000152128	TMEM163
Nfu_p_1_049847	-0.478861	17.6061	-4.14685	0.00233067	0.0156923	-1.62951	ahcy	Nfu_t_1_049847	Nfu_g_1_020828	ENSG00000101444	AHCY
Nfu_p_1_008968	0.488139	16.763	4.14713	0.00232968	0.0156923	-1.62908	FIS1	Nfu_t_1_008968	Nfu_g_1_003640	ENSG00000214253	FIS1
Nfu_p_1_047903	-0.445069	15.9695	-4.14566	0.00233488	0.0157079	-1.63138	acin1a	Nfu_t_1_047903	Nfu_g_1_020061	ENSG00000123636	BAZ2B
Nfu_p_1_027065	0.373518	17.7412	4.14509	0.00233692	0.0157089	-1.63228	armc1	Nfu_t_1_027065	Nfu_g_1_011236	ENSG00000104442	ARMC1
Nfu_p_1_041245	-0.302279	16.9765	-4.14445	0.00233918	0.0157113	-1.63328	acat1	Nfu_t_1_041245	Nfu_g_1_017249	ENSG00000120437	ACAT2
Nfu_p_1_031282	-0.407703	14.9111	-4.14216	0.00234735	0.0157474	-1.63688	arhgap12b	Nfu_t_1_031282	Nfu_g_1_012953	ENSG00000165322	ARHGAP12
Nfu_p_1_048803	-0.39793	16.2414	-4.14188	0.00234834	0.0157474	-1.63731	eef2b	Nfu_t_1_048803	Nfu_g_1_020392	NA	NA
Nfu_p_1_030919	-0.374297	16.721	-4.13587	0.0023699	0.0158663	-1.64675	abcf1	Nfu_t_1_030919	Nfu_g_1_012812	ENSG00000161204	ABCF3
Nfu_p_1_038066	-0.27938	15.2249	-4.1359	0.00236978	0.0158663	-1.64669	BX510915.1	Nfu_t_1_038066	Nfu_g_1_015877	ENSG00000214717	ZBED1
Nfu_p_1_034465	-0.491447	14.7812	-4.13194	0.00238413	0.015936	-1.65293	chmp2ba	Nfu_t_1_034465	Nfu_g_1_014299	ENSG00000083937	CHMP2B
Nfu_p_1_054316	0.276428	15.9698	4.13193	0.00238416	0.015936	-1.65294	sec22bb	Nfu_t_1_054316	Nfu_g_1_022701	ENSG00000265808	SEC22B
Nfu_p_1_052851	-0.329953	17.0651	-4.12877	0.00239563	0.0159998	-1.65789	eprs	Nfu_t_1_052851	Nfu_g_1_022082	ENSG00000136628	EPRS
Nfu_p_1_054054	-0.4085	16.3853	-4.12743	0.00240053	0.0160074	-1.66	fxr2	Nfu_t_1_054054	Nfu_g_1_022582	ENSG00000114416	FXR1
Nfu_p_1_019976	0.33417	15.762	4.1274	0.00240063	0.0160074	-1.66005	ano3	Nfu_t_1_019976	Nfu_g_1_008298	ENSG00000134343	ANO3
Nfu_p_1_045969	1.40576	17.2506	4.12455	0.00241107	0.0160641	-1.66452	fgb	Nfu_t_1_045969	Nfu_g_1_019225	ENSG00000171564	FGB
Nfu_p_1_003414	-0.45684	14.4034	-4.12401	0.00241308	0.0160646	-1.66538	wdr46	Nfu_t_1_003414	Nfu_g_1_001395	ENSG00000227057	WDR46
Nfu_p_1_030732	0.309915	14.9712	4.12257	0.00241835	0.0160868	-1.66764	ARHGAP18	Nfu_t_1_030732	Nfu_g_1_012733	ENSG00000146376	ARHGAP18
Nfu_p_1_020868	-0.384728	14.3319	-4.12114	0.00242363	0.0160986	-1.66989	dennd5b	Nfu_t_1_020868	Nfu_g_1_008610	ENSG00000184014	DENND5A
Nfu_p_1_037555	-0.294911	16.8448	-4.12104	0.00242401	0.0160986	-1.67005	MRPL49	Nfu_t_1_037555	Nfu_g_1_015624	NA	NA
Nfu_p_1_052368	0.311833	15.1532	4.11636	0.00244136	0.0162009	-1.67741	vps39	Nfu_t_1_052368	Nfu_g_1_021880	ENSG00000166887	VPS39
Nfu_p_1_023466	-0.467631	17.7625	-4.1141	0.00244978	0.0162423	-1.68096	mrpl48	Nfu_t_1_023466	Nfu_g_1_009631	ENSG00000175581	MRPL48
Nfu_p_1_030905	-0.450646	16.4944	-4.11363	0.00245152	0.0162423	-1.6817	mpp6b	Nfu_t_1_030905	Nfu_g_1_012807	ENSG00000105926	MPP6
Nfu_p_1_010807	0.338715	16.892	4.1127	0.00245503	0.0162525	-1.68317	si:dkey-9i23.11	Nfu_t_1_010807	Nfu_g_1_004436	NA	NA
Nfu_p_1_022535	-0.475145	15.7439	-4.1102	0.00246439	0.0162894	-1.6871	hsd17b3	Nfu_t_1_022535	Nfu_g_1_009259	ENSG00000130948	HSD17B3
Nfu_p_1_016310	0.518853	15.9885	4.11017	0.00246451	0.0162894	-1.68715	cdc37l1	Nfu_t_1_016310	Nfu_g_1_006754	ENSG00000106993	CDC37L1
Nfu_p_1_005215	-0.502247	16.5772	-4.10872	0.00246995	0.0163123	-1.68943	smyd2a	Nfu_t_1_005215	Nfu_g_1_002053	ENSG00000143499	SMYD2
Nfu_p_1_014201	0.668384	16.7388	4.10711	0.00247603	0.0163395	-1.69196	ptprz1a	Nfu_t_1_014201	Nfu_g_1_005838	ENSG00000106278	PTPRZ1
Nfu_p_1_014193	-0.359451	16.4048	-4.1045	0.00248592	0.0163833	-1.69608	med4	Nfu_t_1_014193	Nfu_g_1_005835	ENSG00000136146	MED4
Nfu_p_1_039068	0.450842	14.9996	4.10431	0.00248663	0.0163833	-1.69637	ryr1b	Nfu_t_1_039068	Nfu_g_1_016314	ENSG00000198626	RYR2
Nfu_p_1_003594	-0.284854	14.6098	-4.10276	0.00249251	0.016409	-1.69881	baz2a	Nfu_t_1_003594	Nfu_g_1_001452	ENSG00000076108	BAZ2A
Nfu_p_1_049153	-0.330073	16.4871	-4.10124	0.0024983	0.0164341	-1.7012	cdc34b	Nfu_t_1_049153	Nfu_g_1_020535	ENSG00000099804	CDC34
Nfu_p_1_043232	-0.419961	16.6798	-4.09975	0.00250397	0.0164535	-1.70354	psmb6	Nfu_t_1_043232	Nfu_g_1_018067	ENSG00000142507	PSMB6
Nfu_p_1_022673	0.667621	14.4763	4.09943	0.00250521	0.0164535	-1.70405	PRKG1 (2 of 2)	Nfu_t_1_022673	Nfu_g_1_009317	ENSG00000185532	PRKG1
Nfu_p_1_017323	-0.786769	15.1036	-4.09881	0.00250758	0.016456	-1.70503		Nfu_t_1_017323	Nfu_g_1_007152	ENSG00000125734	GPR108
Nfu_p_1_049644	-0.301913	14.6169	-4.09755	0.0025124	0.0164746	-1.70701	lepre1	Nfu_t_1_049644	Nfu_g_1_020733	ENSG00000117385	P3H1
Nfu_p_1_054652	-0.442637	15.9404	-4.09196	0.00253395	0.0165806	-1.71582	daglb	Nfu_t_1_054652	Nfu_g_1_022850	ENSG00000164535	DAGLB
Nfu_p_1_033953	-0.399947	17.6428	-4.0917	0.00253496	0.0165806	-1.71623	rpl5b	Nfu_t_1_033953	Nfu_g_1_014110	ENSG00000122406	RPL5
Nfu_p_1_040043	-0.318785	16.7072	-4.09174	0.00253479	0.0165806	-1.71616	psmc4	Nfu_t_1_040043	Nfu_g_1_016730	ENSG00000013275	PSMC4
Nfu_p_1_030589	0.411432	15.1335	4.09128	0.00253656	0.0165806	-1.71688	EPN3 (2 of 2)	Nfu_t_1_030589	Nfu_g_1_012662	ENSG00000049283	EPN3
Nfu_p_1_000703	-0.306774	14.4736	-4.09045	0.00253978	0.0165885	-1.71819	GEMIN7	Nfu_t_1_000703	Nfu_g_1_000298	ENSG00000142252	GEMIN7
Nfu_p_1_027863	1.1837	17.2539	4.08979	0.00254234	0.0165922	-1.71923	a2ml	Nfu_t_1_027863	Nfu_g_1_011545	ENSG00000166535	A2ML1
Nfu_p_1_044663	-0.41626	15.3921	-4.08453	0.00256287	0.0166868	-1.72753	dnajc5ga	Nfu_t_1_044663	Nfu_g_1_018709	ENSG00000163793	DNAJC5G
Nfu_p_1_018994	-0.404164	15.4611	-4.08524	0.00256009	0.0166868	-1.72641	TTL	Nfu_t_1_018994	Nfu_g_1_007877	ENSG00000114999	TTL
Nfu_p_1_020538	0.258747	16.7735	4.08474	0.00256205	0.0166868	-1.7272	si:dkey-12e7.4	Nfu_t_1_020538	Nfu_g_1_008499	NA	NA
Nfu_p_1_030195	-0.420905	15.7452	-4.08348	0.00256698	0.0166874	-1.72918	trip13	Nfu_t_1_030195	Nfu_g_1_012509	ENSG00000071539	TRIP13
Nfu_p_1_015802	0.368064	15.8352	4.08355	0.00256669	0.0166874	-1.72907	ccbl1	Nfu_t_1_015802	Nfu_g_1_006556	ENSG00000171097	KYAT1
Nfu_p_1_056370	0.271711	14.5619	4.0813	0.00257554	0.0167299	-1.73262	TUBB4A (1 of 3)	Nfu_t_1_056370	Nfu_g_1_023491	NA	NA
Nfu_p_1_020019	0.701691	13.1092	4.07977	0.00258159	0.0167561	-1.73504	TLN2 (2 of 2)	Nfu_t_1_020019	Nfu_g_1_008321	ENSG00000171914	TLN2
Nfu_p_1_008029	-0.309075	15.978	-4.07785	0.00258919	0.0167923	-1.73807	RBM26	Nfu_t_1_008029	Nfu_g_1_003244	ENSG00000139746	RBM26
Nfu_p_1_032722	-0.638493	17.2382	-4.07659	0.00259418	0.0168115	-1.74006	spcs2	Nfu_t_1_032722	Nfu_g_1_013582	ENSG00000118363	SPCS2
Nfu_p_1_033030	-0.388804	15.6682	-4.07469	0.00260171	0.0168472	-1.74305	smarca4	Nfu_t_1_033030	Nfu_g_1_013728	ENSG00000127616	SMARCA4
Nfu_p_1_055365	-0.381085	15.4341	-4.07309	0.00260809	0.0168664	-1.74557	grid2ipb	Nfu_t_1_055365	Nfu_g_1_023067	ENSG00000215045	GRID2IP
Nfu_p_1_037908	0.42866	15.3154	4.07293	0.00260875	0.0168664	-1.74583	cant1b	Nfu_t_1_037908	Nfu_g_1_015795	ENSG00000171302	CANT1
Nfu_p_1_033870	0.311966	14.9535	4.07181	0.00261323	0.0168822	-1.7476	A2LD1 (2 of 3)	Nfu_t_1_033870	Nfu_g_1_014073	ENSG00000134864	GGACT
Nfu_p_1_053808	0.341795	15.8812	4.06944	0.00262272	0.0169303	-1.75134	taf6l	Nfu_t_1_053808	Nfu_g_1_022473	ENSG00000162227	TAF6L
Nfu_p_1_001045	-0.468727	14.9541	-4.06408	0.0026443	0.0170564	-1.75979	rrm1	Nfu_t_1_001045	Nfu_g_1_000449	ENSG00000167325	RRM1
Nfu_p_1_053799	-0.509565	16.7445	-4.06344	0.00264689	0.0170598	-1.7608	rbm4.3	Nfu_t_1_053799	Nfu_g_1_022469	ENSG00000248643	RBM14-RBM4
Nfu_p_1_013631	-0.277366	14.9677	-4.0622	0.00265194	0.0170659	-1.76277	crlf3	Nfu_t_1_013631	Nfu_g_1_005642	ENSG00000176390	CRLF3
Nfu_p_1_054927	0.527015	15.323	4.06249	0.00265076	0.0170659	-1.76231	csdc2a	Nfu_t_1_054927	Nfu_g_1_022888	ENSG00000153048	CARHSP1
Nfu_p_1_016904	0.425142	16.1793	4.0609	0.00265721	0.0170865	-1.76482	cbr4	Nfu_t_1_016904	Nfu_g_1_006989	ENSG00000145439	CBR4
Nfu_p_1_030011	-0.339237	16.3774	-4.05904	0.00266478	0.0170954	-1.76775	mamdc1	Nfu_t_1_030011	Nfu_g_1_012414	ENSG00000139915	MDGA2
Nfu_p_1_015124	0.34722	15.7362	4.05928	0.00266383	0.0170954	-1.76738	KIF2A	Nfu_t_1_015124	Nfu_g_1_006264	ENSG00000068796	KIF2A
Nfu_p_1_014109	0.359931	15.1154	4.05992	0.00266121	0.0170954	-1.76637	shox	Nfu_t_1_014109	Nfu_g_1_005799	ENSG00000185960	SHOX
Nfu_p_1_016136	0.279796	16.3759	4.05795	0.00266924	0.0171108	-1.76948	psmd5	Nfu_t_1_016136	Nfu_g_1_006689	ENSG00000095261	PSMD5
Nfu_p_1_021695	-0.30401	16.2666	-4.05585	0.00267785	0.0171262	-1.7728	rab35	Nfu_t_1_021695	Nfu_g_1_008954	ENSG00000111737	RAB35
Nfu_p_1_019588	0.258558	17.4075	4.05591	0.00267759	0.0171262	-1.7727	hrasa	Nfu_t_1_019588	Nfu_g_1_008135	ENSG00000174775	HRAS
Nfu_p_1_026151	0.451483	16.0987	4.05661	0.00267475	0.0171262	-1.7716	ror2	Nfu_t_1_026151	Nfu_g_1_010816	ENSG00000169071	ROR2
Nfu_p_1_047985	-0.387844	17.259	-4.05518	0.00268061	0.0171307	-1.77386	mrpl37	Nfu_t_1_047985	Nfu_g_1_020099	ENSG00000116221	MRPL37
Nfu_p_1_041184	-0.278267	16.3674	-4.05264	0.00269106	0.0171843	-1.77787	pmpca	Nfu_t_1_041184	Nfu_g_1_017229	ENSG00000165688	PMPCA
Nfu_p_1_018483	-0.631615	14.8659	-4.05079	0.00269871	0.0172199	-1.7808	hexim1	Nfu_t_1_018483	Nfu_g_1_007655	ENSG00000186834	HEXIM1
Nfu_p_1_037625	0.434554	16.1872	4.04771	0.00271148	0.017288	-1.78567	IFT74	Nfu_t_1_037625	Nfu_g_1_015670	ENSG00000096872	IFT74
Nfu_p_1_028448	-0.352769	16.5637	-4.04667	0.00271582	0.0173024	-1.78732	snd1	Nfu_t_1_028448	Nfu_g_1_011765	ENSG00000197157	SND1
Nfu_p_1_055052	0.488143	16.6694	4.04232	0.00273398	0.0174047	-1.79419	gna13b	Nfu_t_1_055052	Nfu_g_1_022938	ENSG00000120063	GNA13
Nfu_p_1_005410	-0.384312	14.9789	-4.04152	0.00273733	0.0174127	-1.79545	leo1	Nfu_t_1_005410	Nfu_g_1_002147	ENSG00000166477	LEO1
Nfu_p_1_008017	-0.260387	17.0433	-4.04033	0.00274233	0.0174311	-1.79733	HNRNPH3	Nfu_t_1_008017	Nfu_g_1_003235	ENSG00000096746	HNRNPH3
Nfu_p_1_051534	0.330518	15.6914	4.03929	0.00274674	0.0174458	-1.79899	esyt1b	Nfu_t_1_051534	Nfu_g_1_021547	ENSG00000139641	ESYT1
Nfu_p_1_007168	0.458585	15.3507	4.03783	0.0027529	0.0174715	-1.8013	slc18a3a	Nfu_t_1_007168	Nfu_g_1_002845	ENSG00000187714	SLC18A3
Nfu_p_1_044192	-0.373103	16.2492	-4.03612	0.00276011	0.0174967	-1.804	atrn	Nfu_t_1_044192	Nfu_g_1_018504	ENSG00000088812	ATRN
Nfu_p_1_019822	0.578434	17.1664	4.03589	0.00276108	0.0174967	-1.80436	tspan9b	Nfu_t_1_019822	Nfu_g_1_008228	ENSG00000011105	TSPAN9
Nfu_p_1_023721	0.441106	16.7458	4.03522	0.00276392	0.0175013	-1.80542		Nfu_t_1_023721	Nfu_g_1_009737	ENSG00000124615	MOCS1
Nfu_p_1_026187	-0.281947	14.6091	-4.03458	0.00276663	0.0175051	-1.80643	xrcc4	Nfu_t_1_026187	Nfu_g_1_010836	ENSG00000152422	XRCC4
Nfu_p_1_018576	-0.400063	17.3084	-4.03368	0.00277047	0.017516	-1.80786	emc10	Nfu_t_1_018576	Nfu_g_1_007696	NA	NA
Nfu_p_1_011268	-0.520292	18.0283	-4.0314	0.0027802	0.0175365	-1.81147	hnrnpa0a	Nfu_t_1_011268	Nfu_g_1_004642	ENSG00000170144	HNRNPA3
Nfu_p_1_025369	-0.301192	16.1534	-4.03182	0.00277841	0.0175365	-1.81081	KAZN (3 of 3)	Nfu_t_1_025369	Nfu_g_1_010467	ENSG00000189337	KAZN
Nfu_p_1_004677	0.37207	15.6264	4.03094	0.00278217	0.0175365	-1.8122	NFASC (2 of 2)	Nfu_t_1_004677	Nfu_g_1_001870	ENSG00000163531	NFASC
Nfu_p_1_022231	0.498539	13.1158	4.03168	0.00277899	0.0175365	-1.81102	slc1a3a	Nfu_t_1_022231	Nfu_g_1_009143	NA	NA
Nfu_p_1_020653	0.385853	14.7673	4.02954	0.00278813	0.0175608	-1.81441	selo	Nfu_t_1_020653	Nfu_g_1_008540	ENSG00000073169	SELENOO
Nfu_p_1_027691	-0.477338	15.9841	-4.02819	0.00279393	0.0175706	-1.81655	wu:fe36b12	Nfu_t_1_027691	Nfu_g_1_011461	ENSG00000231213	PLSCR5
Nfu_p_1_044200	-0.341852	15.7849	-4.02823	0.00279375	0.0175706	-1.81649	gspt1l	Nfu_t_1_044200	Nfu_g_1_018506	ENSG00000189369	GSPT2
Nfu_p_1_005975	-0.490298	13.941	-4.027	0.00279906	0.0175766	-1.81844	gnb1b	Nfu_t_1_005975	Nfu_g_1_002388	ENSG00000078369	GNB1
Nfu_p_1_045156	0.261613	15.2539	4.02698	0.00279913	0.0175766	-1.81847	spint1b	Nfu_t_1_045156	Nfu_g_1_018900	ENSG00000166145	SPINT1
Nfu_p_1_009809	-0.382966	15.5162	-4.02561	0.00280505	0.0176005	-1.82065	dhx38	Nfu_t_1_009809	Nfu_g_1_003992	ENSG00000140829	DHX38
Nfu_p_1_011174	-0.361289	14.2799	-4.02289	0.00281679	0.0176608	-1.82495	fgf1a	Nfu_t_1_011174	Nfu_g_1_004590	ENSG00000138685	FGF2
Nfu_p_1_031728	-0.562275	15.7277	-4.01978	0.00283026	0.0177319	-1.82987	cadm3	Nfu_t_1_031728	Nfu_g_1_013157	ENSG00000162706	CADM3
Nfu_p_1_023068	-0.628377	17.4587	-4.01738	0.00284074	0.0177803	-1.83368	APOM	Nfu_t_1_023068	Nfu_g_1_009468	NA	NA
Nfu_p_1_042410	-0.404007	15.584	-4.01703	0.00284228	0.0177803	-1.83424	MRAS (2 of 2)	Nfu_t_1_042410	Nfu_g_1_017725	ENSG00000158186	MRAS
Nfu_p_1_044035	-0.296409	16.0757	-4.01587	0.00284732	0.0177984	-1.83606	mettl14	Nfu_t_1_044035	Nfu_g_1_018431	ENSG00000145388	METTL14
Nfu_p_1_009440	-0.505872	17.2086	-4.00957	0.00287508	0.0179584	-1.84607	idh3a	Nfu_t_1_009440	Nfu_g_1_003828	ENSG00000166411	IDH3A
Nfu_p_1_049354	-0.420065	15.8809	-4.00874	0.00287872	0.0179676	-1.84737	GPAA1	Nfu_t_1_049354	Nfu_g_1_020609	ENSG00000197858	GPAA1
Nfu_p_1_006241	0.816834	15.5345	4.00813	0.00288144	0.0179711	-1.84834	FETUB (2 of 2)	Nfu_t_1_006241	Nfu_g_1_002494	ENSG00000090512	FETUB
Nfu_p_1_054939	0.472683	15.6762	4.00749	0.00288429	0.0179753	-1.84936		Nfu_t_1_054939	Nfu_g_1_022898	ENSG00000205309	NT5M
Nfu_p_1_018799	0.262721	15.5033	4.00635	0.00288935	0.0179934	-1.85117	ANO10	Nfu_t_1_018799	Nfu_g_1_007791	ENSG00000160746	ANO10
Nfu_p_1_019967	-0.397864	17.0026	-4.00393	0.00290013	0.018047	-1.85501	fgd4a	Nfu_t_1_019967	Nfu_g_1_008292	ENSG00000139132	FGD4
Nfu_p_1_049100	-0.459367	15.6221	-4.00303	0.00290415	0.0180584	-1.85643	SLC4A8	Nfu_t_1_049100	Nfu_g_1_020512	ENSG00000144290	SLC4A10
Nfu_p_1_028008	0.584735	14.9159	4.00093	0.00291356	0.0181033	-1.85977	dhx57	Nfu_t_1_028008	Nfu_g_1_011604	ENSG00000163214	DHX57
Nfu_p_1_051554	-0.87361	13.6293	-4.00042	0.00291583	0.0181039	-1.86057	sfmbt1	Nfu_t_1_051554	Nfu_g_1_021554	ENSG00000198879	SFMBT2
Nfu_p_1_011835	-0.293062	16.4537	-3.99971	0.00291903	0.0181102	-1.8617	pcdh19	Nfu_t_1_011835	Nfu_g_1_004859	ENSG00000165194	PCDH19
Nfu_p_1_046842	-0.301763	16.2104	-3.99794	0.00292699	0.018146	-1.86451	psmd11a	Nfu_t_1_046842	Nfu_g_1_019613	ENSG00000108671	PSMD11
Nfu_p_1_041311	-0.283265	14.912	-3.99714	0.00293061	0.0181549	-1.86578	hira	Nfu_t_1_041311	Nfu_g_1_017279	ENSG00000100084	HIRA
Nfu_p_1_039961	-0.348129	17.1451	-3.99665	0.0029328	0.0181549	-1.86655	ppa1	Nfu_t_1_039961	Nfu_g_1_016695	ENSG00000180817	PPA1
Nfu_p_1_054638	-0.451153	15.3815	-3.99428	0.00294353	0.0182077	-1.87031	lrrc59	Nfu_t_1_054638	Nfu_g_1_022840	ENSG00000108829	LRRC59
Nfu_p_1_019769	-0.537269	14.9934	-3.99211	0.0029534	0.018228	-1.87376	zc3h18	Nfu_t_1_019769	Nfu_g_1_008208	ENSG00000158545	ZC3H18
Nfu_p_1_023124	0.35737	14.0486	3.99231	0.00295251	0.018228	-1.87345	B3GNT1	Nfu_t_1_023124	Nfu_g_1_009490	ENSG00000174684	B4GAT1
Nfu_p_1_007516	0.429069	15.2343	3.99298	0.00294945	0.018228	-1.87238	PLEKHO2	Nfu_t_1_007516	Nfu_g_1_003000	ENSG00000023902	PLEKHO1
Nfu_p_1_012162	-0.533716	16.119	-3.99083	0.00295924	0.0182505	-1.8758	hpca	Nfu_t_1_012162	Nfu_g_1_005036	ENSG00000121905	HPCA
Nfu_p_1_024002	-0.337234	15.5742	-3.98912	0.00296706	0.0182851	-1.87852	TSSC4	Nfu_t_1_024002	Nfu_g_1_009846	ENSG00000184281	TSSC4
Nfu_p_1_026437	-1.78371	15.7709	-3.98732	0.0029753	0.0183223	-1.88137	zgc:193682	Nfu_t_1_026437	Nfu_g_1_010918	NA	NA
Nfu_p_1_053030	-0.417516	16.9965	-3.9857	0.00298274	0.0183544	-1.88395	dynll2a	Nfu_t_1_053030	Nfu_g_1_022148	ENSG00000088986	DYNLL1
Nfu_p_1_030063	-0.335233	16.002	-3.98509	0.00298554	0.0183581	-1.88492	prpf39	Nfu_t_1_030063	Nfu_g_1_012433	ENSG00000185246	PRPF39
Nfu_p_1_030930	-0.29566	15.3702	-3.98283	0.00299595	0.0184084	-1.8885	ptmab	Nfu_t_1_030930	Nfu_g_1_012817	ENSG00000187514	PTMA
Nfu_p_1_031810	-0.374265	16.57	-3.98179	0.00300077	0.0184108	-1.89016	nrp1a	Nfu_t_1_031810	Nfu_g_1_013196	ENSG00000099250	NRP1
Nfu_p_1_028226	-0.351686	14.3922	-3.98184	0.00300053	0.0184108	-1.89007	pphln1	Nfu_t_1_028226	Nfu_g_1_011679	ENSG00000134283	PPHLN1
Nfu_p_1_030877	-0.411802	16.8263	-3.98104	0.00300424	0.0184184	-1.89135	C18H16orf70	Nfu_t_1_030877	Nfu_g_1_012791	ENSG00000125149	C16orf70
Nfu_p_1_044601	-0.373362	17.1425	-3.97688	0.00302357	0.0185233	-1.89796	prep	Nfu_t_1_044601	Nfu_g_1_018683	ENSG00000085377	PREP
Nfu_p_1_047550	-0.60885	14.1854	-3.97638	0.00302589	0.0185238	-1.89874	CABZ01079925.1	Nfu_t_1_047550	Nfu_g_1_019921	ENSG00000187902	SHISA7
Nfu_p_1_011264	0.365648	17.0101	3.97205	0.00304619	0.0186311	-1.90563	wfs1b	Nfu_t_1_011264	Nfu_g_1_004639	ENSG00000109501	WFS1
Nfu_p_1_034257	0.766175	17.5052	3.97168	0.00304792	0.0186311	-1.90622	BX571880.1	Nfu_t_1_034257	Nfu_g_1_014236	ENSG00000157005	SST
Nfu_p_1_015305	-0.591797	17.394	-3.97082	0.003052	0.0186424	-1.9076	rpl37	Nfu_t_1_015305	Nfu_g_1_006347	ENSG00000145592	RPL37
Nfu_p_1_020584	0.419082	15.0454	3.969	0.00306056	0.0186809	-1.91048	cry1a	Nfu_t_1_020584	Nfu_g_1_008517	ENSG00000121671	CRY2
Nfu_p_1_044289	0.440286	16.034	3.96818	0.00306445	0.0186909	-1.91179	clpp	Nfu_t_1_044289	Nfu_g_1_018534	ENSG00000125656	CLPP
Nfu_p_1_001639	0.466414	15.2552	3.96724	0.00306891	0.0187044	-1.91329	CABZ01078919.1	Nfu_t_1_001639	Nfu_g_1_000670	NA	NA
Nfu_p_1_054678	-0.35281	16.0159	-3.96654	0.00307221	0.0187107	-1.9144	prkar1ab	Nfu_t_1_054678	Nfu_g_1_022859	ENSG00000108946	PRKAR1A
Nfu_p_1_042221	-0.485798	17.1415	-3.96479	0.00308056	0.0187341	-1.91719	ssb	Nfu_t_1_042221	Nfu_g_1_017641	ENSG00000138385	SSB
Nfu_p_1_027283	0.282447	16.3995	3.96511	0.003079	0.0187341	-1.91667	atp6v1ab	Nfu_t_1_027283	Nfu_g_1_011312	ENSG00000110955	ATP5B
Nfu_p_1_050851	0.411938	15.1796	3.96426	0.00308305	0.0187355	-1.91802	nisch	Nfu_t_1_050851	Nfu_g_1_021231	ENSG00000010322	NISCH
Nfu_p_1_001008	-0.648141	16.3665	-3.96285	0.00308978	0.0187626	-1.92027	mrpl44	Nfu_t_1_001008	Nfu_g_1_000430	ENSG00000135900	MRPL44
Nfu_p_1_056301	-0.277669	15.7968	-3.9601	0.00310293	0.0188012	-1.92464	rnf40	Nfu_t_1_056301	Nfu_g_1_023458	ENSG00000155827	RNF20
Nfu_p_1_039929	-0.272424	17.5448	-3.96095	0.00309888	0.0188012	-1.9233	atp1b3b	Nfu_t_1_039929	Nfu_g_1_016684	ENSG00000069849	ATP1B3
Nfu_p_1_000232	0.881267	17.8952	3.96027	0.00310215	0.0188012	-1.92438	serpina1	Nfu_t_1_000232	Nfu_g_1_000093	ENSG00000165953	SERPINA12
Nfu_p_1_044350	0.291839	17.3149	3.95882	0.00310909	0.0188247	-1.92669	gna13b	Nfu_t_1_044350	Nfu_g_1_018556	ENSG00000120063	GNA13
Nfu_p_1_037576	-0.518422	18.1336	-3.95728	0.00311649	0.018842	-1.92913	hmgb2b	Nfu_t_1_037576	Nfu_g_1_015637	ENSG00000164104	HMGB2
Nfu_p_1_024462	-0.392793	17.0212	-3.9577	0.00311447	0.018842	-1.92847	rps18	Nfu_t_1_024462	Nfu_g_1_010077	NA	NA
Nfu_p_1_041038	-1.44422	14.9544	-3.95593	0.00312301	0.0188471	-1.93129	setb	Nfu_t_1_041038	Nfu_g_1_017175	ENSG00000230667	SETSIP
Nfu_p_1_019174	-0.377492	16.4883	-3.95636	0.00312091	0.0188471	-1.93059	chid1	Nfu_t_1_019174	Nfu_g_1_007946	ENSG00000177830	CHID1
Nfu_p_1_023328	0.276173	16.708	3.95569	0.00312414	0.0188471	-1.93166	pacs1	Nfu_t_1_023328	Nfu_g_1_009560	NA	NA
Nfu_p_1_054503	0.495805	15.2694	3.95427	0.00313104	0.018875	-1.93393	NGFR (1 of 3)	Nfu_t_1_054503	Nfu_g_1_022791	ENSG00000064300	NGFR
Nfu_p_1_007359	-0.758123	15.3018	-3.95151	0.00314442	0.0189007	-1.93832	papss2b	Nfu_t_1_007359	Nfu_g_1_002924	ENSG00000198682	PAPSS2
Nfu_p_1_009618	-0.432726	14.3806	-3.95282	0.00313806	0.0189007	-1.93624	nob1	Nfu_t_1_009618	Nfu_g_1_003903	ENSG00000141101	NOB1
Nfu_p_1_042398	-0.395292	14.9238	-3.95192	0.00314242	0.0189007	-1.93767	igf2bp2a	Nfu_t_1_042398	Nfu_g_1_017715	ENSG00000073792	IGF2BP2
Nfu_p_1_002013	0.351917	14.4384	3.95185	0.00314275	0.0189007	-1.93778	BAIAP2 (2 of 2)	Nfu_t_1_002013	Nfu_g_1_000817	ENSG00000175866	BAIAP2
Nfu_p_1_005281	0.440914	15.5318	3.95041	0.00314976	0.0189191	-1.94007	arl6	Nfu_t_1_005281	Nfu_g_1_002086	ENSG00000113966	ARL6
Nfu_p_1_007333	-0.889565	16.0923	-3.94955	0.00315397	0.0189306	-1.94144	ppifa	Nfu_t_1_007333	Nfu_g_1_002911	ENSG00000108179	PPIF
Nfu_p_1_001667	0.625207	13.9558	3.94807	0.0031612	0.0189603	-1.9438	cux1a	Nfu_t_1_001667	Nfu_g_1_000689	ENSG00000257923	CUX1
Nfu_p_1_041084	-0.438305	14.8755	-3.94553	0.00317363	0.0190074	-1.94784	uvrag	Nfu_t_1_041084	Nfu_g_1_017192	ENSG00000198382	UVRAG
Nfu_p_1_022976	0.368458	13.9406	3.94573	0.00317264	0.0190074	-1.94752	dock5	Nfu_t_1_022976	Nfu_g_1_009426	ENSG00000147459	DOCK5
Nfu_p_1_014622	0.331405	15.5193	3.94216	0.00319021	0.0190929	-1.95321	wars2	Nfu_t_1_014622	Nfu_g_1_006047	ENSG00000116874	WARS2
Nfu_p_1_036656	0.327757	19.7247	3.94158	0.00319312	0.0190965	-1.95415	ISCA2	Nfu_t_1_036656	Nfu_g_1_015226	ENSG00000165898	ISCA2
Nfu_p_1_049152	0.411501	16.084	3.93935	0.00320412	0.0191486	-1.95769	zgc:162816	Nfu_t_1_049152	Nfu_g_1_020534	NA	NA
Nfu_p_1_031428	-0.724932	17.489	-3.93623	0.00321966	0.0191999	-1.96267	KCNJ10 (1 of 2)	Nfu_t_1_031428	Nfu_g_1_013013	ENSG00000157551	KCNJ15
Nfu_p_1_046799	-0.452187	16.3495	-3.93682	0.00321671	0.0191999	-1.96173	nptx1l	Nfu_t_1_046799	Nfu_g_1_019589	ENSG00000171246	NPTX1
Nfu_p_1_030270	-0.2995	15.9888	-3.93651	0.00321824	0.0191999	-1.96222	mtss1l	Nfu_t_1_030270	Nfu_g_1_012548	ENSG00000132613	MTSS1L
Nfu_p_1_002400	0.45413	15.3446	3.93496	0.00322599	0.0192239	-1.9647	JAKMIP3	Nfu_t_1_002400	Nfu_g_1_000978	ENSG00000188385	JAKMIP3
Nfu_p_1_020336	0.356716	15.5773	3.93343	0.00323364	0.0192556	-1.96713	pde3a	Nfu_t_1_020336	Nfu_g_1_008431	ENSG00000172572	PDE3A
Nfu_p_1_017108	0.386622	15.8268	3.93222	0.0032397	0.0192779	-1.96906	cacna1ab	Nfu_t_1_017108	Nfu_g_1_007075	ENSG00000141837	CACNA1A
Nfu_p_1_000555	-0.398342	16.3264	-3.9312	0.00324481	0.0192944	-1.97068	ccnl1a	Nfu_t_1_000555	Nfu_g_1_000247	ENSG00000163660	CCNL1
Nfu_p_1_028640	-0.380206	15.5141	-3.93072	0.00324725	0.0192951	-1.97146	CKAP4	Nfu_t_1_028640	Nfu_g_1_011840	ENSG00000136026	CKAP4
Nfu_p_1_018220	-0.637961	17.077	-3.92646	0.00326873	0.0194088	-1.97825	rpl19	Nfu_t_1_018220	Nfu_g_1_007548	ENSG00000108298	RPL19
Nfu_p_1_032169	-0.312332	15.7626	-3.92413	0.00328056	0.0194651	-1.98196	dph2	Nfu_t_1_032169	Nfu_g_1_013363	ENSG00000132768	DPH2
Nfu_p_1_023423	-0.352478	16.8913	-3.92283	0.00328717	0.0194904	-1.98404	supt16h	Nfu_t_1_023423	Nfu_g_1_009610	NA	NA
Nfu_p_1_030119	-0.377842	14.5085	-3.92058	0.00329867	0.0195446	-1.98763	sdr42e1	Nfu_t_1_030119	Nfu_g_1_012461	ENSG00000184860	SDR42E1
Nfu_p_1_010799	-0.324939	16.1143	-3.91789	0.00331246	0.0195983	-1.99192	hspa4b	Nfu_t_1_010799	Nfu_g_1_004432	ENSG00000170606	HSPA4
Nfu_p_1_026175	0.369322	17.225	3.918	0.00331187	0.0195983	-1.99174	hapln1b	Nfu_t_1_026175	Nfu_g_1_010827	ENSG00000145681	HAPLN1
Nfu_p_1_004215	-0.326659	17.3465	-3.91626	0.00332086	0.0196341	-1.99453	psmb2	Nfu_t_1_004215	Nfu_g_1_001686	ENSG00000126067	PSMB2
Nfu_p_1_040356	0.396341	13.4133	3.91444	0.00333023	0.0196754	-1.99743	zhx2	Nfu_t_1_040356	Nfu_g_1_016879	ENSG00000178764	ZHX2
Nfu_p_1_043575	-0.559112	14.7484	-3.91348	0.00333521	0.0196816	-1.99897	golga7ba	Nfu_t_1_043575	Nfu_g_1_018217	ENSG00000155265	GOLGA7B
Nfu_p_1_009074	-0.400974	15.4315	-3.91332	0.00333602	0.0196816	-1.99922	mettl3	Nfu_t_1_009074	Nfu_g_1_003680	ENSG00000145388	METTL14
Nfu_p_1_024782	-0.269472	15.5337	-3.91092	0.00334846	0.0197409	-2.00305	huwe1	Nfu_t_1_024782	Nfu_g_1_010216	ENSG00000086758	HUWE1
Nfu_p_1_011129	-0.282844	15.6626	-3.91009	0.00335281	0.0197525	-2.00439	rbm22	Nfu_t_1_011129	Nfu_g_1_004577	ENSG00000086589	RBM22
Nfu_p_1_048684	-0.37028	16.4014	-3.90922	0.00335731	0.019765	-2.00577	copb2	Nfu_t_1_048684	Nfu_g_1_020351	ENSG00000184432	COPB2
Nfu_p_1_014961	0.47562	16.7691	3.90524	0.00337811	0.0198733	-2.01212	fxyd6	Nfu_t_1_014961	Nfu_g_1_006197	ENSG00000137731	FXYD2
Nfu_p_1_036881	-0.392695	15.7038	-3.90406	0.00338433	0.0198958	-2.01402	srp14	Nfu_t_1_036881	Nfu_g_1_015317	ENSG00000140319	SRP14
Nfu_p_1_011238	-0.760056	15.9458	-3.90112	0.00339982	0.0199727	-2.01872	tmpoa	Nfu_t_1_011238	Nfu_g_1_004626	NA	NA
Nfu_p_1_000275	-0.282997	16.0842	-3.90062	0.00340247	0.0199741	-2.01952	xrn2	Nfu_t_1_000275	Nfu_g_1_000115	ENSG00000088930	XRN2
Nfu_p_1_037383	-0.463807	15.2364	-3.89805	0.00341607	0.0200398	-2.02362	rfc2	Nfu_t_1_037383	Nfu_g_1_015559	ENSG00000049541	RFC2
Nfu_p_1_043574	0.521692	13.9447	3.8955	0.00342961	0.0201051	-2.0277	ndor1	Nfu_t_1_043574	Nfu_g_1_018216	ENSG00000188566	NDOR1
Nfu_p_1_007920	0.365809	14.9327	3.89422	0.00343644	0.0201309	-2.02974	jmy	Nfu_t_1_007920	Nfu_g_1_003189	ENSG00000156232	WHAMM
Nfu_p_1_021786	-0.381929	17.6356	-3.89329	0.0034414	0.020133	-2.03123	bri3bp	Nfu_t_1_021786	Nfu_g_1_008989	ENSG00000184992	BRI3BP
Nfu_p_1_028304	0.366219	15.8873	3.89309	0.0034425	0.020133	-2.03155	TULP3	Nfu_t_1_028304	Nfu_g_1_011711	ENSG00000166402	TUB
Nfu_p_1_033080	0.492574	16.016	3.89279	0.00344409	0.020133	-2.03203	ccsapb	Nfu_t_1_033080	Nfu_g_1_013747	ENSG00000154429	CCSAP
Nfu_p_1_047594	-0.327461	15.5192	-3.88588	0.00348125	0.0203216	-2.04307	ctdp1	Nfu_t_1_047594	Nfu_g_1_019943	ENSG00000060069	CTDP1
Nfu_p_1_021805	0.590665	14.6529	3.88631	0.00347894	0.0203216	-2.04239	c7a	Nfu_t_1_021805	Nfu_g_1_008996	ENSG00000112936	C7
Nfu_p_1_014488	-0.265067	16.2593	-3.88505	0.00348576	0.0203336	-2.0444	pl10	Nfu_t_1_014488	Nfu_g_1_005991	ENSG00000215301	DDX3X
Nfu_p_1_036275	-0.576857	15.1236	-3.88337	0.00349488	0.0203539	-2.04709	evla	Nfu_t_1_036275	Nfu_g_1_015066	ENSG00000196405	EVL
Nfu_p_1_006506	-0.478905	15.7211	-3.88394	0.00349179	0.0203539	-2.04618	dda1	Nfu_t_1_006506	Nfu_g_1_002594	ENSG00000130311	DDA1
Nfu_p_1_039905	-0.33845	17.0054	-3.88305	0.00349661	0.0203539	-2.0476	cyfip2	Nfu_t_1_039905	Nfu_g_1_016672	ENSG00000055163	CYFIP2
Nfu_p_1_032591	-0.324358	19.2005	-3.88148	0.00350518	0.0203895	-2.05012	arpp19b	Nfu_t_1_032591	Nfu_g_1_013540	ENSG00000197535	MYO5A
Nfu_p_1_016917	-0.437462	15.2087	-3.88002	0.00351318	0.0204075	-2.05246	usp46	Nfu_t_1_016917	Nfu_g_1_006992	ENSG00000109189	USP46
Nfu_p_1_049789	-0.41237	16.8446	-3.88017	0.00351234	0.0204075	-2.05222	INPP1	Nfu_t_1_049789	Nfu_g_1_020806	ENSG00000151689	INPP1
Nfu_p_1_052527	-0.738561	14.4485	-3.87859	0.00352097	0.0204149	-2.05474	tmem62	Nfu_t_1_052527	Nfu_g_1_021951	ENSG00000137842	TMEM62
Nfu_p_1_003398	-0.275307	15.0279	-3.879	0.00351872	0.0204149	-2.05409	kctd6b	Nfu_t_1_003398	Nfu_g_1_001382	ENSG00000168301	KCTD6
Nfu_p_1_053778	0.353354	15.9881	3.87843	0.00352184	0.0204149	-2.055	RASGRP2 (1 of 2)	Nfu_t_1_053778	Nfu_g_1_022462	ENSG00000152689	RASGRP3
Nfu_p_1_005573	-0.417748	16.9933	-3.87748	0.00352705	0.0204308	-2.05652	rac3b	Nfu_t_1_005573	Nfu_g_1_002226	NA	NA
Nfu_p_1_033315	-0.494047	16.0233	-3.87554	0.00353774	0.0204645	-2.05963	EVI5L	Nfu_t_1_033315	Nfu_g_1_013846	NA	NA
Nfu_p_1_004088	-0.487032	14.3169	-3.87553	0.00353781	0.0204645	-2.05965	plxnb1b	Nfu_t_1_004088	Nfu_g_1_001632	ENSG00000164050	PLXNB1
Nfu_p_1_012578	0.80205	15.8977	3.87454	0.00354325	0.0204817	-2.06123	cfb	Nfu_t_1_012578	Nfu_g_1_005173	NA	NA
Nfu_p_1_024241	0.420261	15.8381	3.87305	0.00355145	0.0205148	-2.06361	fmo5	Nfu_t_1_024241	Nfu_g_1_009964	ENSG00000076258	FMO4
Nfu_p_1_016564	-0.722035	15.4634	-3.87196	0.0035575	0.0205345	-2.06536	zfand1	Nfu_t_1_016564	Nfu_g_1_006883	ENSG00000104231	ZFAND1
Nfu_p_1_035873	0.266056	14.0125	3.8711	0.00356229	0.0205345	-2.06674	smad5	Nfu_t_1_035873	Nfu_g_1_014903	NA	NA
Nfu_p_1_024293	0.321107	17.0904	3.87113	0.0035621	0.0205345	-2.06669	TATDN1	Nfu_t_1_024293	Nfu_g_1_009988	ENSG00000147687	TATDN1
Nfu_p_1_018904	-0.331483	16.7054	-3.86984	0.00356925	0.0205604	-2.06875	fam45a	Nfu_t_1_018904	Nfu_g_1_007839	ENSG00000119979	FAM45A
Nfu_p_1_046205	-0.430263	18.4199	-3.86514	0.00359547	0.0206855	-2.07628	rps2	Nfu_t_1_046205	Nfu_g_1_019342	ENSG00000140988	RPS2
Nfu_p_1_013239	-0.325762	15.7826	-3.86461	0.00359845	0.0206855	-2.07713	lrch2	Nfu_t_1_013239	Nfu_g_1_005459	ENSG00000130224	LRCH2
Nfu_p_1_008408	0.659956	15.5159	3.86462	0.0035984	0.0206855	-2.07712	fn1b	Nfu_t_1_008408	Nfu_g_1_003374	ENSG00000115414	FN1
Nfu_p_1_037265	0.368208	15.3328	3.86158	0.0036155	0.0207691	-2.08199	IQSEC1 (1 of 2)	Nfu_t_1_037265	Nfu_g_1_015504	NA	NA
Nfu_p_1_030859	-1.38323	14.7779	-3.85973	0.00362592	0.0208146	-2.08495	agr2	Nfu_t_1_030859	Nfu_g_1_012780	ENSG00000106541	AGR2
Nfu_p_1_012342	0.320581	15.1063	3.85857	0.00363251	0.0208379	-2.08682	arhgap10	Nfu_t_1_012342	Nfu_g_1_005090	ENSG00000145819	ARHGAP26
Nfu_p_1_042909	-0.676242	16.3026	-3.85742	0.00363899	0.0208519	-2.08865	ppap2b	Nfu_t_1_042909	Nfu_g_1_017918	ENSG00000162407	PLPP3
Nfu_p_1_000798	-0.287909	15.6371	-3.85725	0.00363996	0.0208519	-2.08893	ROBO2 (1 of 2)	Nfu_t_1_000798	Nfu_g_1_000333	ENSG00000185008	ROBO2
Nfu_p_1_052112	-0.348895	17.5237	-3.8567	0.00364306	0.0208552	-2.0898	C1H11orf73	Nfu_t_1_052112	Nfu_g_1_021775	ENSG00000149196	HIKESHI
Nfu_p_1_014494	0.738054	17.8122	3.85519	0.00365165	0.02089	-2.09223	hpx	Nfu_t_1_014494	Nfu_g_1_005996	ENSG00000110169	HPX
Nfu_p_1_003964	0.436321	17.5249	3.85365	0.00366045	0.0209114	-2.0947	slc6a6b	Nfu_t_1_003964	Nfu_g_1_001593	ENSG00000131389	SLC6A6
Nfu_p_1_014657	0.444648	15.2229	3.85383	0.0036594	0.0209114	-2.0944	rftn2	Nfu_t_1_014657	Nfu_g_1_006063	ENSG00000162944	RFTN2
Nfu_p_1_039227	0.357622	15.1004	3.85022	0.00368011	0.0210093	-2.10021	arrb1	Nfu_t_1_039227	Nfu_g_1_016381	ENSG00000137486	ARRB1
Nfu_p_1_050521	-0.463256	16.4305	-3.84775	0.0036943	0.0210614	-2.10417	wdr82	Nfu_t_1_050521	Nfu_g_1_021109	ENSG00000151239	TWF1
Nfu_p_1_037055	-0.385587	15.1125	-3.84774	0.00369432	0.0210614	-2.10417	meis2b	Nfu_t_1_037055	Nfu_g_1_015397	ENSG00000134138	MEIS2
Nfu_p_1_015723	0.417714	15.956	3.84556	0.00370691	0.0211187	-2.10767	PITPNM2	Nfu_t_1_015723	Nfu_g_1_006523	ENSG00000090975	PITPNM2
Nfu_p_1_010225	0.369997	15.4749	3.84284	0.00372268	0.021194	-2.11203	tpd52	Nfu_t_1_010225	Nfu_g_1_004177	ENSG00000276418	RP11-26J3.4
Nfu_p_1_005055	-0.366194	16.0954	-3.84236	0.00372551	0.0211956	-2.11281	tfcp2	Nfu_t_1_005055	Nfu_g_1_001986	ENSG00000135457	TFCP2
Nfu_p_1_025395	0.61207	15.4447	3.84054	0.00373608	0.0212411	-2.11573	mov10b.2	Nfu_t_1_025395	Nfu_g_1_010479	ENSG00000155363	MOV10
Nfu_p_1_002897	-0.269525	16.2836	-3.83695	0.00375709	0.0213459	-2.12149	sec61b	Nfu_t_1_002897	Nfu_g_1_001184	ENSG00000106803	SEC61B
Nfu_p_1_002287	-0.29995	15.3851	-3.83542	0.00376608	0.0213558	-2.12395	tubgcp2	Nfu_t_1_002287	Nfu_g_1_000943	ENSG00000130640	TUBGCP2
Nfu_p_1_026695	0.350301	15.0882	3.83534	0.00376655	0.0213558	-2.12408	capn7	Nfu_t_1_026695	Nfu_g_1_011034	ENSG00000131375	CAPN7
Nfu_p_1_003999	0.417417	15.2407	3.83538	0.0037663	0.0213558	-2.12401	gstal	Nfu_t_1_003999	Nfu_g_1_001605	ENSG00000243955	GSTA1
Nfu_p_1_029305	0.284688	16.9049	3.83447	0.00377164	0.0213701	-2.12547	cacna2d3	Nfu_t_1_029305	Nfu_g_1_012094	ENSG00000157445	CACNA2D3
Nfu_p_1_019180	-0.264777	15.5394	-3.83123	0.00379078	0.0214453	-2.13067	tbc1d15	Nfu_t_1_019180	Nfu_g_1_007950	ENSG00000121749	TBC1D15
Nfu_p_1_036939	0.354977	16.5595	3.83091	0.00379268	0.0214453	-2.13118	WDR20 (1 of 2)	Nfu_t_1_036939	Nfu_g_1_015345	ENSG00000140153	WDR20
Nfu_p_1_021685	0.483615	15.8346	3.83104	0.0037919	0.0214453	-2.13097	CABZ01071162.1	Nfu_t_1_021685	Nfu_g_1_008948	NA	NA
Nfu_p_1_037135	0.433151	16.1435	3.83028	0.00379645	0.021452	-2.13221	trim2b	Nfu_t_1_037135	Nfu_g_1_015438	ENSG00000109654	TRIM2
Nfu_p_1_015370	0.39183	14.7065	3.82848	0.00380712	0.0214977	-2.13509	add1	Nfu_t_1_015370	Nfu_g_1_006368	ENSG00000087274	ADD1
Nfu_p_1_014369	-0.311245	15.1015	-3.82799	0.00381006	0.0214996	-2.13588	TRIO (1 of 2)	Nfu_t_1_014369	Nfu_g_1_005927	ENSG00000160145	KALRN
Nfu_p_1_028090	-0.265502	16.8087	-3.82706	0.00381557	0.0215161	-2.13737	cand1	Nfu_t_1_028090	Nfu_g_1_011628	ENSG00000111530	CAND1
Nfu_p_1_040758	-0.797589	14.1222	-3.82644	0.00381926	0.0215223	-2.13836	ints2	Nfu_t_1_040758	Nfu_g_1_017064	ENSG00000108506	INTS2
Nfu_p_1_018165	-0.316897	16.2686	-3.82529	0.00382615	0.0215464	-2.14021	akt1s1	Nfu_t_1_018165	Nfu_g_1_007522	ENSG00000204673	AKT1S1
Nfu_p_1_038348	-0.351353	16.2029	-3.82254	0.00384266	0.0216101	-2.14464	pcdh18a	Nfu_t_1_038348	Nfu_g_1_015961	ENSG00000189184	PCDH18
Nfu_p_1_022198	-0.326475	15.906	-3.8228	0.00384108	0.0216101	-2.14422	edil3	Nfu_t_1_022198	Nfu_g_1_009128	ENSG00000164176	EDIL3
Nfu_p_1_047775	0.321027	16.9727	3.82052	0.00385479	0.0216636	-2.14788	tnr	Nfu_t_1_047775	Nfu_g_1_020017	ENSG00000116147	TNR
Nfu_p_1_050491	-0.384933	14.4952	-3.81798	0.00387014	0.0216911	-2.15197	th1l	Nfu_t_1_050491	Nfu_g_1_021096	ENSG00000101158	NELFCD
Nfu_p_1_049925	-0.375086	17.3491	-3.8184	0.00386761	0.0216911	-2.15129	ergic3	Nfu_t_1_049925	Nfu_g_1_020865	ENSG00000125991	ERGIC3
Nfu_p_1_031505	-0.326318	15.8972	-3.81911	0.00386331	0.0216911	-2.15015	nsun2	Nfu_t_1_031505	Nfu_g_1_013044	ENSG00000037474	NSUN2
Nfu_p_1_051156	0.288922	15.2474	3.81857	0.00386657	0.0216911	-2.15102	tbc1d20	Nfu_t_1_051156	Nfu_g_1_021361	NA	NA
Nfu_p_1_010514	-0.625316	18.405	-3.81713	0.00387525	0.0216967	-2.15332	rpl36a	Nfu_t_1_010514	Nfu_g_1_004314	ENSG00000241343	RPL36A
Nfu_p_1_007614	-0.463873	14.4567	-3.81646	0.00387931	0.0216967	-2.1544	rpgrb	Nfu_t_1_007614	Nfu_g_1_003052	NA	NA
Nfu_p_1_046823	0.382973	14.1189	3.81691	0.00387658	0.0216967	-2.15367	NAPSA	Nfu_t_1_046823	Nfu_g_1_019603	ENSG00000117984	CTSD
Nfu_p_1_002298	0.98206	15.8884	3.81609	0.0038816	0.0216967	-2.155	calcoco2	Nfu_t_1_002298	Nfu_g_1_000948	ENSG00000136436	CALCOCO2
Nfu_p_1_009837	-0.380931	15.8345	-3.81557	0.00388472	0.0216995	-2.15583	katnb1	Nfu_t_1_009837	Nfu_g_1_004011	ENSG00000140854	KATNB1
Nfu_p_1_014816	-0.328855	15.0081	-3.81425	0.00389275	0.0217297	-2.15795	capn5b	Nfu_t_1_014816	Nfu_g_1_006130	ENSG00000149260	CAPN5
Nfu_p_1_051157	-0.583852	15.1036	-3.81346	0.00389758	0.0217347	-2.15923	ADNP (2 of 2)	Nfu_t_1_051157	Nfu_g_1_021362	ENSG00000101126	ADNP
Nfu_p_1_020249	-0.368141	15.1856	-3.81325	0.00389888	0.0217347	-2.15957	FRMD4A	Nfu_t_1_020249	Nfu_g_1_008410	ENSG00000151474	FRMD4A
Nfu_p_1_048579	0.334139	14.9695	3.81271	0.00390214	0.0217383	-2.16043	cul3a	Nfu_t_1_048579	Nfu_g_1_020314	ENSG00000036257	CUL3
Nfu_p_1_016090	0.381525	17.0874	3.81165	0.00390863	0.0217598	-2.16213	mat2aa	Nfu_t_1_016090	Nfu_g_1_006671	ENSG00000168906	MAT2A
Nfu_p_1_055946	0.31156	16.4935	3.81043	0.00391609	0.0217867	-2.16409	C12H16orf62	Nfu_t_1_055946	Nfu_g_1_023300	ENSG00000103544	C16orf62
Nfu_p_1_034068	-0.279166	16.1328	-3.80929	0.00392312	0.0218112	-2.16594	wu:fa07b03	Nfu_t_1_034068	Nfu_g_1_014159	NA	NA
Nfu_p_1_047487	-0.342187	16.6365	-3.8088	0.00392609	0.0218131	-2.16672	hnrnpab	Nfu_t_1_047487	Nfu_g_1_019880	ENSG00000197451	HNRNPAB
Nfu_p_1_010270	-0.352379	15.6588	-3.80816	0.00393006	0.0218205	-2.16775	rpl30	Nfu_t_1_010270	Nfu_g_1_004202	ENSG00000156482	RPL30
Nfu_p_1_031199	-0.61575	15.5484	-3.8066	0.00393965	0.0218591	-2.17026	LIG1	Nfu_t_1_031199	Nfu_g_1_012917	ENSG00000105486	LIG1
Nfu_p_1_049419	-0.298587	15.5769	-3.8059	0.003944	0.0218686	-2.17139	sh2b1	Nfu_t_1_049419	Nfu_g_1_020644	ENSG00000160999	SH2B2
Nfu_p_1_051384	-0.554787	16.5078	-3.80136	0.00397208	0.0219921	-2.17868	pa2g4a	Nfu_t_1_051384	Nfu_g_1_021474	ENSG00000170515	PA2G4
Nfu_p_1_009238	0.286002	16.1275	3.8015	0.00397122	0.0219921	-2.17846	slc6a4a	Nfu_t_1_009238	Nfu_g_1_003759	NA	NA
Nfu_p_1_020978	0.333037	15.8943	3.80102	0.00397423	0.0219921	-2.17924	cab39l	Nfu_t_1_020978	Nfu_g_1_008645	ENSG00000102547	CAB39L
Nfu_p_1_021073	-0.464335	17.0885	-3.80001	0.0039805	0.0220122	-2.18086	mbnl2	Nfu_t_1_021073	Nfu_g_1_008682	ENSG00000139793	MBNL2
Nfu_p_1_021427	-0.44528	15.5161	-3.79747	0.00399641	0.0220854	-2.18495	fam108b1	Nfu_t_1_021427	Nfu_g_1_008850	ENSG00000107362	ABHD17B
Nfu_p_1_026658	0.363771	16.0977	3.79467	0.00401394	0.0221675	-2.18945	hm:zeh0351	Nfu_t_1_026658	Nfu_g_1_011013	ENSG00000122545	sept7
Nfu_p_1_032786	-2.23552	16.382	-3.79397	0.00401834	0.0221771	-2.19058	acad11	Nfu_t_1_032786	Nfu_g_1_013614	ENSG00000240303	ACAD11
Nfu_p_1_055310	-0.528604	14.4509	-3.79279	0.00402581	0.0221888	-2.19249	SLC39A11	Nfu_t_1_055310	Nfu_g_1_023045	ENSG00000133195	SLC39A11
Nfu_p_1_054931	-0.39019	16.4611	-3.79304	0.00402419	0.0221888	-2.19207	SEMA4G (2 of 2)	Nfu_t_1_054931	Nfu_g_1_022892	ENSG00000095539	SEMA4G
Nfu_p_1_026466	0.705534	13.7673	3.79152	0.00403384	0.0222183	-2.19453	rab5aa	Nfu_t_1_026466	Nfu_g_1_010930	ENSG00000144566	RAB5A
Nfu_p_1_032302	-0.517056	14.3164	-3.79032	0.00404143	0.0222453	-2.19646	FAM59A	Nfu_t_1_032302	Nfu_g_1_013422	ENSG00000141441	GAREM1
Nfu_p_1_040643	-0.48328	14.3488	-3.78896	0.00405004	0.0222484	-2.19865	ercc6l	Nfu_t_1_040643	Nfu_g_1_017020	ENSG00000186871	ERCC6L
Nfu_p_1_046420	0.398019	16.283	3.78978	0.00404483	0.0222484	-2.19733	ASPHD1	Nfu_t_1_046420	Nfu_g_1_019430	NA	NA
Nfu_p_1_011647	0.48085	14.9347	3.7891	0.00404915	0.0222484	-2.19842	nkrf	Nfu_t_1_011647	Nfu_g_1_004783	ENSG00000186416	NKRF
Nfu_p_1_052986	-0.359801	13.3943	-3.78607	0.00406839	0.0223344	-2.20329	trim47	Nfu_t_1_052986	Nfu_g_1_022130	NA	NA
Nfu_p_1_008913	-0.795647	15.8246	-3.78499	0.0040753	0.0223428	-2.20504	MRPL52	Nfu_t_1_008913	Nfu_g_1_003607	NA	NA
Nfu_p_1_043876	0.270007	16.2099	3.78523	0.00407378	0.0223428	-2.20465	fech	Nfu_t_1_043876	Nfu_g_1_018361	ENSG00000066926	FECH
Nfu_p_1_008843	0.385243	17.9467	3.78437	0.00407925	0.0223497	-2.20603	impa1	Nfu_t_1_008843	Nfu_g_1_003575	ENSG00000133731	IMPA1
Nfu_p_1_032176	-0.411662	15.2055	-3.78293	0.00408848	0.0223559	-2.20835	rnpc3	Nfu_t_1_032176	Nfu_g_1_013365	ENSG00000185946	RNPC3
Nfu_p_1_022277	-0.290357	16.0835	-3.78301	0.00408801	0.0223559	-2.20823	hnrpkl	Nfu_t_1_022277	Nfu_g_1_009159	ENSG00000165119	HNRNPK
Nfu_p_1_049773	0.325351	15.0611	3.78355	0.00408455	0.0223559	-2.20736	stat2	Nfu_t_1_049773	Nfu_g_1_020800	ENSG00000170581	STAT2
Nfu_p_1_047987	-0.563122	16.5466	-3.78249	0.00409133	0.0223568	-2.20907	usp14	Nfu_t_1_047987	Nfu_g_1_020101	ENSG00000101557	USP14
Nfu_p_1_047824	-0.236931	15.9752	-3.78187	0.0040953	0.0223637	-2.21006	EIF4G1 (1 of 3)	Nfu_t_1_047824	Nfu_g_1_020032	ENSG00000114867	EIF4G1
Nfu_p_1_029971	-0.260486	14.626	-3.78127	0.00409916	0.0223701	-2.21103	ccdc85cb	Nfu_t_1_029971	Nfu_g_1_012385	ENSG00000205476	CCDC85C
Nfu_p_1_011339	-0.294443	15.6137	-3.78006	0.00410695	0.0223979	-2.21298	RNF20	Nfu_t_1_011339	Nfu_g_1_004651	ENSG00000155827	RNF20
Nfu_p_1_000171	-0.369996	14.8002	-3.77716	0.0041257	0.0224853	-2.21766	brd7	Nfu_t_1_000171	Nfu_g_1_000065	ENSG00000166164	BRD7
Nfu_p_1_012707	-0.576606	13.4789	-3.77665	0.00412897	0.0224865	-2.21847	zfx	Nfu_t_1_012707	Nfu_g_1_005228	ENSG00000067646	ZFY
Nfu_p_1_005268	0.313083	14.6913	3.77614	0.00413228	0.0224865	-2.2193	CABZ01059095.1	Nfu_t_1_005268	Nfu_g_1_002078	ENSG00000275591	XKR5
Nfu_p_1_028666	0.436531	14.0248	3.77587	0.00413405	0.0224865	-2.21973	abcc9	Nfu_t_1_028666	Nfu_g_1_011853	ENSG00000069431	ABCC9
Nfu_p_1_018372	0.29297	15.2063	3.77545	0.00413678	0.0224866	-2.22041	CAMSAP3 (1 of 2)	Nfu_t_1_018372	Nfu_g_1_007625	ENSG00000076826	CAMSAP3
Nfu_p_1_054713	-1.08945	15.7322	-3.77206	0.00415886	0.0225718	-2.22588	lsm12	Nfu_t_1_054713	Nfu_g_1_022876	ENSG00000161654	LSM12
Nfu_p_1_047955	-0.253641	16.0272	-3.77128	0.00416391	0.0225718	-2.22713	tprb	Nfu_t_1_047955	Nfu_g_1_020089	ENSG00000047410	TPR
Nfu_p_1_043803	0.434881	14.6597	3.77095	0.00416606	0.0225718	-2.22766	cacng2a	Nfu_t_1_043803	Nfu_g_1_018331	ENSG00000166862	CACNG2
Nfu_p_1_008165	0.439943	14.5586	3.77143	0.00416292	0.0225718	-2.22688	trip4	Nfu_t_1_008165	Nfu_g_1_003288	ENSG00000103671	TRIP4
Nfu_p_1_026475	0.643922	14.5443	3.7714	0.00416317	0.0225718	-2.22694	ethe1	Nfu_t_1_026475	Nfu_g_1_010936	ENSG00000105755	ETHE1
Nfu_p_1_043445	-0.288676	17.0836	-3.7679	0.00418606	0.0226654	-2.23258	pdia3	Nfu_t_1_043445	Nfu_g_1_018151	ENSG00000167004	PDIA3
Nfu_p_1_003344	-0.501729	15.5599	-3.76701	0.00419192	0.0226675	-2.23401	cdipt	Nfu_t_1_003344	Nfu_g_1_001348	NA	NA
Nfu_p_1_040579	0.286454	16.3749	3.76715	0.00419102	0.0226675	-2.23379	nubpl	Nfu_t_1_040579	Nfu_g_1_016991	ENSG00000151413	NUBPL
Nfu_p_1_005841	-0.277381	16.894	-3.76595	0.00419891	0.0226763	-2.23572	psmd1	Nfu_t_1_005841	Nfu_g_1_002329	ENSG00000173692	PSMD1
Nfu_p_1_048160	0.301334	17.5017	3.76594	0.00419901	0.0226763	-2.23575	oxsr1a	Nfu_t_1_048160	Nfu_g_1_020173	ENSG00000198648	STK39
Nfu_p_1_041177	-0.415083	15.6755	-3.76445	0.00420885	0.0226999	-2.23815	brd3a	Nfu_t_1_041177	Nfu_g_1_017226	ENSG00000169925	BRD3
Nfu_p_1_050104	-0.396631	16.2887	-3.76474	0.00420689	0.0226999	-2.23767	arl8ba	Nfu_t_1_050104	Nfu_g_1_020945	ENSG00000134108	ARL8B
Nfu_p_1_005833	0.380141	15.9021	3.76282	0.00421961	0.0227431	-2.24077	myo1f	Nfu_t_1_005833	Nfu_g_1_002325	ENSG00000142347	MYO1F
Nfu_p_1_021261	-0.698959	14.8581	-3.75968	0.00424047	0.0227788	-2.24583	TIMMDC1	Nfu_t_1_021261	Nfu_g_1_008764	ENSG00000113845	TIMMDC1
Nfu_p_1_034499	-0.611737	14.872	-3.7591	0.00424435	0.0227788	-2.24677	mrps11	Nfu_t_1_034499	Nfu_g_1_014313	ENSG00000181991	MRPS11
Nfu_p_1_025471	-0.481916	16.6165	-3.76014	0.0042374	0.0227788	-2.24509	camkvl	Nfu_t_1_025471	Nfu_g_1_010513	ENSG00000164076	CAMKV
Nfu_p_1_045000	-0.407199	15.3998	-3.759	0.00424499	0.0227788	-2.24693	slc30a1a	Nfu_t_1_045000	Nfu_g_1_018839	ENSG00000170385	SLC30A1
Nfu_p_1_021189	-0.374401	17.2362	-3.75905	0.00424467	0.0227788	-2.24685	slc3a2a	Nfu_t_1_021189	Nfu_g_1_008727	ENSG00000168003	SLC3A2
Nfu_p_1_050276	-0.309781	16.9569	-3.76056	0.0042346	0.0227788	-2.24441	manf	Nfu_t_1_050276	Nfu_g_1_021007	ENSG00000145050	MANF
Nfu_p_1_006045	0.307046	14.0359	3.75875	0.00424669	0.0227788	-2.24734	tbc1d7	Nfu_t_1_006045	Nfu_g_1_002410	ENSG00000145979	TBC1D7
Nfu_p_1_050056	1.11565	17.1684	3.75852	0.0042482	0.0227788	-2.2477	ITIH4	Nfu_t_1_050056	Nfu_g_1_020919	ENSG00000055955	ITIH4
Nfu_p_1_025138	-0.333628	15.1994	-3.75772	0.00425355	0.0227928	-2.249	nfyal	Nfu_t_1_025138	Nfu_g_1_010371	ENSG00000001167	NFYA
Nfu_p_1_045167	-0.258476	16.3085	-3.75631	0.00426298	0.0228285	-2.25127	smek1	Nfu_t_1_045167	Nfu_g_1_018906	ENSG00000100796	PPP4R3A
Nfu_p_1_017010	0.474081	14.5231	3.75492	0.00427232	0.0228638	-2.25352	gna12	Nfu_t_1_017010	Nfu_g_1_007035	ENSG00000146535	GNA12
Nfu_p_1_043185	-0.496955	16.6208	-3.75402	0.00427835	0.0228813	-2.25496	flot1a	Nfu_t_1_043185	Nfu_g_1_018049	ENSG00000132589	FLOT2
Nfu_p_1_039310	-0.292194	15.1356	-3.75319	0.00428398	0.0228967	-2.25631	nova1	Nfu_t_1_039310	Nfu_g_1_016415	ENSG00000104967	NOVA2
Nfu_p_1_013136	-0.398645	15.2123	-3.75108	0.0042982	0.0229136	-2.25972	rbm27	Nfu_t_1_013136	Nfu_g_1_005416	ENSG00000275740	RP11-449H3.3
Nfu_p_1_046418	-0.370609	16.5769	-3.75205	0.00429163	0.0229136	-2.25815	LUC7L3	Nfu_t_1_046418	Nfu_g_1_019429	ENSG00000108848	LUC7L3
Nfu_p_1_009011	0.330053	16.2734	3.75142	0.00429587	0.0229136	-2.25916	gba2	Nfu_t_1_009011	Nfu_g_1_003651	ENSG00000070610	GBA2
Nfu_p_1_022037	0.448228	15.2162	3.75162	0.00429454	0.0229136	-2.25884	ift81	Nfu_t_1_022037	Nfu_g_1_009058	ENSG00000122970	IFT81
Nfu_p_1_033076	-0.330441	17.434	-3.75019	0.00430419	0.0229308	-2.26114	pgm2	Nfu_t_1_033076	Nfu_g_1_013744	ENSG00000169299	PGM2
Nfu_p_1_008537	-0.369426	17.9784	-3.74941	0.00430953	0.0229445	-2.26242	khdrbs1b	Nfu_t_1_008537	Nfu_g_1_003433	ENSG00000121774	KHDRBS1
Nfu_p_1_022662	0.463762	16.5215	3.74856	0.00431527	0.0229604	-2.26378	anxa1a	Nfu_t_1_022662	Nfu_g_1_009315	ENSG00000135046	ANXA1
Nfu_p_1_009533	-0.864045	16.1503	-3.74734	0.00432356	0.022975	-2.26575	nucb2a	Nfu_t_1_009533	Nfu_g_1_003870	NA	NA
Nfu_p_1_002514	-0.291601	15.0462	-3.74749	0.00432256	0.022975	-2.26552	ablim3	Nfu_t_1_002514	Nfu_g_1_001027	ENSG00000173210	ABLIM3
Nfu_p_1_031709	0.295044	17.3295	3.74669	0.00432796	0.0229836	-2.2668	RAB31	Nfu_t_1_031709	Nfu_g_1_013150	ENSG00000168461	RAB31
Nfu_p_1_029200	0.294315	14.0754	3.74601	0.0043326	0.0229935	-2.2679	TCP11L2	Nfu_t_1_029200	Nfu_g_1_012056	ENSG00000166046	TCP11L2
Nfu_p_1_052667	0.31361	14.461	3.74546	0.00433638	0.0229989	-2.26879	AKAP13 (1 of 2)	Nfu_t_1_052667	Nfu_g_1_022017	ENSG00000170776	AKAP13
Nfu_p_1_037213	-0.301207	15.1142	-3.73993	0.00437424	0.023166	-2.27771	rpl22	Nfu_t_1_037213	Nfu_g_1_015480	ENSG00000116251	RPL22
Nfu_p_1_014540	-0.278394	15.2516	-3.74033	0.00437152	0.023166	-2.27708	C9H2orf29	Nfu_t_1_014540	Nfu_g_1_006014	ENSG00000158435	CNOT11
Nfu_p_1_018053	0.473595	16.0987	3.73964	0.00437626	0.023166	-2.27819	asrgl1	Nfu_t_1_018053	Nfu_g_1_007459	ENSG00000162174	ASRGL1
Nfu_p_1_050631	0.416322	16.287	3.73863	0.00438319	0.0231879	-2.27981	ABHD14B	Nfu_t_1_050631	Nfu_g_1_021161	ENSG00000248487	ABHD14A
Nfu_p_1_001429	-0.583664	16.1173	-3.73593	0.0044019	0.0232572	-2.28418	postnb	Nfu_t_1_001429	Nfu_g_1_000594	ENSG00000133110	POSTN
Nfu_p_1_046669	-0.320242	16.6915	-3.736	0.0044014	0.0232572	-2.28407	slc1a4	Nfu_t_1_046669	Nfu_g_1_019533	ENSG00000115902	SLC1A4
Nfu_p_1_016055	-0.285185	16.5518	-3.73531	0.00440616	0.0232649	-2.28518	AP3B1 (2 of 2)	Nfu_t_1_016055	Nfu_g_1_006653	ENSG00000132842	AP3B1
Nfu_p_1_005142	-0.303797	16.8586	-3.73098	0.00443629	0.023409	-2.29217	rps21	Nfu_t_1_005142	Nfu_g_1_002022	ENSG00000171858	RPS21
Nfu_p_1_055302	-0.388314	15.593	-3.72943	0.00444716	0.0234217	-2.29468	si:ch211-183d21.1	Nfu_t_1_055302	Nfu_g_1_023038	NA	NA
Nfu_p_1_032983	0.868077	14.538	3.72975	0.00444489	0.0234217	-2.29416	APOM	Nfu_t_1_032983	Nfu_g_1_013706	NA	NA
Nfu_p_1_018358	0.981138	14.6457	3.72999	0.00444324	0.0234217	-2.29378	ba1	Nfu_t_1_018358	Nfu_g_1_007614	ENSG00000213934	HBG1
Nfu_p_1_047765	-0.41188	13.9659	-3.7284	0.00445438	0.023424	-2.29635	ZNF423	Nfu_t_1_047765	Nfu_g_1_020013	NA	NA
Nfu_p_1_015340	-0.345257	16.5512	-3.72846	0.00445395	0.023424	-2.29625	camk2b2	Nfu_t_1_015340	Nfu_g_1_006363	ENSG00000145349	CAMK2D
Nfu_p_1_045627	-0.323265	16.1832	-3.72776	0.00445889	0.023424	-2.29738	rbm25	Nfu_t_1_045627	Nfu_g_1_019081	ENSG00000119707	RBM25
Nfu_p_1_001990	0.235344	17.3919	3.72803	0.00445701	0.023424	-2.29695	stx4	Nfu_t_1_001990	Nfu_g_1_000808	ENSG00000103496	STX4
Nfu_p_1_019360	-0.331997	15.6164	-3.7273	0.00446214	0.0234262	-2.29813	CPT1A (1 of 2)	Nfu_t_1_019360	Nfu_g_1_008041	ENSG00000110090	CPT1A
Nfu_p_1_036261	0.623473	16.0792	3.72664	0.00446676	0.0234357	-2.29919	serpina10a	Nfu_t_1_036261	Nfu_g_1_015063	ENSG00000140093	SERPINA10
Nfu_p_1_014459	-0.544406	16.072	-3.72321	0.00449099	0.023533	-2.30474	atp6ap2	Nfu_t_1_014459	Nfu_g_1_005975	ENSG00000182220	ATP6AP2
Nfu_p_1_020532	0.316604	17.1334	3.72327	0.00449056	0.023533	-2.30465	mrpl23	Nfu_t_1_020532	Nfu_g_1_008494	ENSG00000214026	MRPL23
Nfu_p_1_013531	0.65601	14.6262	3.72219	0.00449817	0.0235557	-2.30638	LSAMP	Nfu_t_1_013531	Nfu_g_1_005605	ENSG00000185565	LSAMP
Nfu_p_1_005817	0.323491	17.7551	3.72174	0.0045014	0.0235578	-2.30712	sirt5	Nfu_t_1_005817	Nfu_g_1_002315	ENSG00000124523	SIRT5
Nfu_p_1_026190	0.259567	16.4268	3.72002	0.00451363	0.0236069	-2.3099	zgc:101572	Nfu_t_1_026190	Nfu_g_1_010837	ENSG00000185900	POMK
Nfu_p_1_022975	-0.365717	16.5856	-3.71888	0.00452174	0.0236344	-2.31174	ntrk2a	Nfu_t_1_022975	Nfu_g_1_009425	ENSG00000148053	NTRK2
Nfu_p_1_012819	-0.299051	16.7843	-3.71698	0.00453527	0.0236902	-2.31481	msna	Nfu_t_1_012819	Nfu_g_1_005275	ENSG00000147065	MSN
Nfu_p_1_038175	-0.335827	16.0687	-3.71633	0.00453989	0.0236994	-2.31586	pcdh10a	Nfu_t_1_038175	Nfu_g_1_015902	NA	NA
Nfu_p_1_018285	0.298051	16.5893	3.71538	0.00454674	0.0237203	-2.3174	pgls	Nfu_t_1_018285	Nfu_g_1_007574	ENSG00000130313	PGLS
Nfu_p_1_028669	-0.572048	18.0585	-3.71367	0.00455904	0.023761	-2.32017	ssbp1	Nfu_t_1_028669	Nfu_g_1_011856	ENSG00000106028	SSBP1
Nfu_p_1_007356	0.469664	15.2623	3.71349	0.00456028	0.023761	-2.32045	mdh1a	Nfu_t_1_007356	Nfu_g_1_002921	ENSG00000014641	MDH1
Nfu_p_1_016544	-0.387611	16.3128	-3.7116	0.00457389	0.0238048	-2.32351	yes1	Nfu_t_1_016544	Nfu_g_1_006871	ENSG00000176105	YES1
Nfu_p_1_017326	0.28142	15.9283	3.71153	0.00457442	0.0238048	-2.32363	EFHA2 (1 of 2)	Nfu_t_1_017326	Nfu_g_1_007153	ENSG00000155970	MICU3
Nfu_p_1_008960	0.480888	16.4547	3.71064	0.00458082	0.0238231	-2.32506	WBP4	Nfu_t_1_008960	Nfu_g_1_003634	ENSG00000120688	WBP4
Nfu_p_1_006559	-0.58011	15.3124	-3.70817	0.00459876	0.0238865	-2.32907	rpe65c	Nfu_t_1_006559	Nfu_g_1_002620	ENSG00000116745	RPE65
Nfu_p_1_005117	0.635858	14.4415	3.70819	0.0045986	0.0238865	-2.32904	ada	Nfu_t_1_005117	Nfu_g_1_002012	ENSG00000196839	ADA
Nfu_p_1_024449	-0.846627	16.5992	-3.70731	0.00460501	0.023904	-2.33046	cspg5b	Nfu_t_1_024449	Nfu_g_1_010070	ENSG00000114646	CSPG5
Nfu_p_1_013990	-0.311521	15.4985	-3.70565	0.00461706	0.0239366	-2.33315	mycbp2	Nfu_t_1_013990	Nfu_g_1_005753	ENSG00000005810	MYCBP2
Nfu_p_1_006593	0.287089	16.3128	3.7057	0.00461666	0.0239366	-2.33306	zgc:92470	Nfu_t_1_006593	Nfu_g_1_002634	ENSG00000085491	SLC25A24
Nfu_p_1_047014	-1.39764	16.0393	-3.70507	0.00462128	0.0239435	-2.33408	EPN2	Nfu_t_1_047014	Nfu_g_1_019678	ENSG00000072134	EPN2
Nfu_p_1_031512	-0.393853	14.842	-3.70392	0.0046297	0.0239553	-2.33595	ppp1r9a	Nfu_t_1_031512	Nfu_g_1_013046	ENSG00000158528	PPP1R9A
Nfu_p_1_024510	0.272221	16.2593	3.70357	0.00463222	0.0239553	-2.33651	atpif1	Nfu_t_1_024510	Nfu_g_1_010103	ENSG00000130770	ATPIF1
Nfu_p_1_030082	0.44046	14.8688	3.7041	0.00462839	0.0239553	-2.33566	WDR20 (1 of 2)	Nfu_t_1_030082	Nfu_g_1_012441	ENSG00000140153	WDR20
Nfu_p_1_006159	-0.299297	14.9783	-3.70314	0.00463538	0.0239567	-2.33721	EPHB1	Nfu_t_1_006159	Nfu_g_1_002466	NA	NA
Nfu_p_1_015833	0.356635	14.419	3.70214	0.00464272	0.0239797	-2.33883	sppl3	Nfu_t_1_015833	Nfu_g_1_006568	ENSG00000157837	SPPL3
Nfu_p_1_022905	0.448972	15.7512	3.70098	0.00465123	0.0240087	-2.34071	TRAFD1	Nfu_t_1_022905	Nfu_g_1_009403	ENSG00000135148	TRAFD1
Nfu_p_1_024354	-0.313946	14.5335	-3.70044	0.0046552	0.0240142	-2.34158	prrc2a	Nfu_t_1_024354	Nfu_g_1_010020	ENSG00000130723	PRRC2B
Nfu_p_1_026793	-1.0361	16.0844	-3.6993	0.00466354	0.0240274	-2.34342	si:dkey-7f3.15	Nfu_t_1_026793	Nfu_g_1_011084	ENSG00000110244	APOA4
Nfu_p_1_045731	0.45145	14.8284	3.69955	0.00466171	0.0240274	-2.34302	GAS7 (1 of 2)	Nfu_t_1_045731	Nfu_g_1_019124	ENSG00000007237	GAS7
Nfu_p_1_055360	0.275495	15.1752	3.69857	0.00466897	0.0240404	-2.34461	PGS1 (1 of 2)	Nfu_t_1_055360	Nfu_g_1_023063	ENSG00000087157	PGS1
Nfu_p_1_001835	-0.347885	17.7642	-3.69754	0.00467657	0.0240646	-2.34628	hmgb1a	Nfu_t_1_001835	Nfu_g_1_000752	ENSG00000189403	HMGB1
Nfu_p_1_042639	-0.380987	15.4867	-3.69646	0.00468451	0.0240905	-2.34802	vangl1	Nfu_t_1_042639	Nfu_g_1_017816	ENSG00000173218	VANGL1
Nfu_p_1_013422	-1.36496	16.482	-3.6959	0.00468868	0.024097	-2.34893	dynlt3	Nfu_t_1_013422	Nfu_g_1_005557	ENSG00000165169	DYNLT3
Nfu_p_1_017999	-0.318825	16.3232	-3.69487	0.00469626	0.0241211	-2.35059	tars	Nfu_t_1_017999	Nfu_g_1_007429	ENSG00000113407	TARS
Nfu_p_1_046589	-0.306387	15.2179	-3.6929	0.00471095	0.0241815	-2.35379	zgc:161969	Nfu_t_1_046589	Nfu_g_1_019495	NA	NA
Nfu_p_1_021584	-0.313124	17.1981	-3.69174	0.00471955	0.0242107	-2.35566	pggt1b	Nfu_t_1_021584	Nfu_g_1_008908	ENSG00000164219	PGGT1B
Nfu_p_1_002390	-0.351503	16.2013	-3.68904	0.00473973	0.0242901	-2.36003	scly	Nfu_t_1_002390	Nfu_g_1_000972	ENSG00000132330	SCLY
Nfu_p_1_031400	1.10873	17.4519	3.68889	0.00474088	0.0242901	-2.36028	mpz	Nfu_t_1_031400	Nfu_g_1_013001	ENSG00000158887	MPZ
Nfu_p_1_027015	0.72638	15.3806	3.68718	0.00475372	0.0243408	-2.36306	gyg1b	Nfu_t_1_027015	Nfu_g_1_011212	ENSG00000163754	GYG1
Nfu_p_1_038112	-0.363527	14.8628	-3.68614	0.00476152	0.0243657	-2.36474	micall1	Nfu_t_1_038112	Nfu_g_1_015891	NA	NA
Nfu_p_1_029745	0.557942	16.7653	3.68504	0.00476978	0.0243929	-2.36651	mbpa	Nfu_t_1_029745	Nfu_g_1_012286	ENSG00000197971	MBP
Nfu_p_1_023558	-0.299996	15.2521	-3.68429	0.00477544	0.0244068	-2.36773	CABZ01035189.1	Nfu_t_1_023558	Nfu_g_1_009675	ENSG00000075292	ZNF638
Nfu_p_1_014403	-0.307297	15.923	-3.68145	0.00479698	0.0244886	-2.37235	MAP4K4	Nfu_t_1_014403	Nfu_g_1_005944	ENSG00000071054	MAP4K4
Nfu_p_1_012385	0.297177	16.0536	3.6814	0.00479735	0.0244886	-2.37242	NFRKB	Nfu_t_1_012385	Nfu_g_1_005105	ENSG00000170322	NFRKB
Nfu_p_1_033263	-0.544045	17.1088	-3.67772	0.00482534	0.0246012	-2.37839	spcs3	Nfu_t_1_033263	Nfu_g_1_013831	ENSG00000129128	SPCS3
Nfu_p_1_055845	-0.263104	18.9226	-3.67779	0.00482478	0.0246012	-2.37827	RPL38	Nfu_t_1_055845	Nfu_g_1_023256	ENSG00000172809	RPL38
Nfu_p_1_003250	-0.253246	14.7899	-3.67451	0.00484988	0.0247112	-2.38359	kiaa0907	Nfu_t_1_003250	Nfu_g_1_001313	ENSG00000132680	KIAA0907
Nfu_p_1_034979	-0.365953	16.1794	-3.6728	0.00486305	0.0247631	-2.38637	morn4	Nfu_t_1_034979	Nfu_g_1_014523	ENSG00000171160	MORN4
Nfu_p_1_025132	-0.368257	16.3356	-3.6702	0.00488308	0.0248487	-2.39058	emc1	Nfu_t_1_025132	Nfu_g_1_010370	ENSG00000127463	EMC1
Nfu_p_1_000680	0.348079	16.9717	3.66984	0.00488586	0.0248487	-2.39116	zgc:92630	Nfu_t_1_000680	Nfu_g_1_000295	ENSG00000278535	DHRS11
Nfu_p_1_052827	-0.460176	16.987	-3.66803	0.00489986	0.0249046	-2.3941	ck2a2b	Nfu_t_1_052827	Nfu_g_1_022070	ENSG00000070770	CSNK2A2
Nfu_p_1_000945	-0.36328	16.4293	-3.6674	0.00490474	0.0249142	-2.39512	sarm1	Nfu_t_1_000945	Nfu_g_1_000393	ENSG00000004139	SARM1
Nfu_p_1_038841	-0.621551	14.7741	-3.66619	0.00491415	0.024941	-2.39708	slc9a3r1	Nfu_t_1_038841	Nfu_g_1_016177	ENSG00000109062	SLC9A3R1
Nfu_p_1_056294	-0.412607	15.6333	-3.66556	0.00491904	0.024941	-2.3981	BX511021.3	Nfu_t_1_056294	Nfu_g_1_023453	ENSG00000174672	BRSK2
Nfu_p_1_050132	0.235383	16.6374	3.66573	0.00491771	0.024941	-2.39782	src	Nfu_t_1_050132	Nfu_g_1_020957	ENSG00000197122	SRC
Nfu_p_1_020920	-0.5755	14.6732	-3.6645	0.00492732	0.0249677	-2.39982	nfat5	Nfu_t_1_020920	Nfu_g_1_008627	ENSG00000102908	NFAT5
Nfu_p_1_024973	-0.241595	16.6341	-3.66353	0.00493494	0.024991	-2.40141	prkar2aa	Nfu_t_1_024973	Nfu_g_1_010294	ENSG00000114302	PRKAR2A
Nfu_p_1_017600	-0.568828	14.7429	-3.66277	0.00494082	0.0250055	-2.40263	gab1	Nfu_t_1_017600	Nfu_g_1_007267	ENSG00000109458	GAB1
Nfu_p_1_053837	-0.752093	18.2647	-3.66184	0.00494813	0.0250273	-2.40414	camk2d1	Nfu_t_1_053837	Nfu_g_1_022489	ENSG00000145349	CAMK2D
Nfu_p_1_045893	0.271876	15.5354	3.65764	0.00498115	0.025179	-2.41096	trpc5a	Nfu_t_1_045893	Nfu_g_1_019187	ENSG00000072315	TRPC5
Nfu_p_1_054162	-0.480374	14.9397	-3.65663	0.00498914	0.025204	-2.4126	xpr1	Nfu_t_1_054162	Nfu_g_1_022630	ENSG00000143324	XPR1
Nfu_p_1_008164	-0.446964	17.8637	-3.65595	0.00499451	0.0252158	-2.4137	zgc:77702	Nfu_t_1_008164	Nfu_g_1_003287	ENSG00000182774	RPS17
Nfu_p_1_055089	-0.478122	17.123	-3.65383	0.0050113	0.0252851	-2.41714	gspt1l	Nfu_t_1_055089	Nfu_g_1_022949	ENSG00000189369	GSPT2
Nfu_p_1_044843	-0.321319	16.6132	-3.65189	0.00502673	0.0253168	-2.42029	acbd3	Nfu_t_1_044843	Nfu_g_1_018792	ENSG00000182827	ACBD3
Nfu_p_1_038926	0.286323	15.9738	3.65239	0.00502277	0.0253168	-2.41948	eno2	Nfu_t_1_038926	Nfu_g_1_016234	ENSG00000111674	ENO2
Nfu_p_1_017084	0.680581	15.2516	3.65215	0.00502463	0.0253168	-2.41986	C3 (8 of 9)	Nfu_t_1_017084	Nfu_g_1_007065	ENSG00000125730	C3
Nfu_p_1_010087	-0.341964	15.33	-3.6482	0.00505623	0.0254499	-2.42629	mll4a	Nfu_t_1_010087	Nfu_g_1_004108	ENSG00000272333	KMT2B
Nfu_p_1_000678	0.397055	15.6589	3.64676	0.00506777	0.0254925	-2.42862	map3k10	Nfu_t_1_000678	Nfu_g_1_000294	ENSG00000130758	MAP3K10
Nfu_p_1_043945	-0.48476	16.3336	-3.64564	0.0050768	0.0255225	-2.43045	pdcd4a	Nfu_t_1_043945	Nfu_g_1_018387	NA	NA
Nfu_p_1_045616	-0.591056	14.2738	-3.64413	0.00508891	0.0255553	-2.43289	mthfd1l	Nfu_t_1_045616	Nfu_g_1_019076	ENSG00000120254	MTHFD1L
Nfu_p_1_036320	-0.342244	14.6964	-3.64406	0.0050895	0.0255553	-2.43301	shdb	Nfu_t_1_036320	Nfu_g_1_015082	ENSG00000105251	SHD
Nfu_p_1_030262	-0.329577	15.1359	-3.64264	0.00510101	0.0255976	-2.43532	znf536	Nfu_t_1_030262	Nfu_g_1_012543	ENSG00000198597	ZNF536
Nfu_p_1_056418	-0.283948	15.8009	-3.64195	0.00510655	0.0256099	-2.43643	drap1	Nfu_t_1_056418	Nfu_g_1_023509	ENSG00000175550	DRAP1
Nfu_p_1_030381	-0.296453	13.8389	-3.63985	0.00512357	0.0256798	-2.43984	plcb3	Nfu_t_1_030381	Nfu_g_1_012601	ENSG00000137841	PLCB2
Nfu_p_1_033130	-0.494706	15.3844	-3.63817	0.00513728	0.0257174	-2.44258	usp34	Nfu_t_1_033130	Nfu_g_1_013769	ENSG00000115464	USP34
Nfu_p_1_043009	-0.428646	16.8861	-3.63828	0.00513637	0.0257174	-2.4424	vrk1	Nfu_t_1_043009	Nfu_g_1_017956	ENSG00000100749	VRK1
Nfu_p_1_004252	-2.06925	15.9504	-3.63755	0.00514232	0.0257201	-2.44358	sult2st3	Nfu_t_1_004252	Nfu_g_1_001714	ENSG00000105398	SULT2A1
Nfu_p_1_054163	-0.477537	17.6053	-3.63734	0.00514403	0.0257201	-2.44392	rab8a	Nfu_t_1_054163	Nfu_g_1_022631	ENSG00000167461	RAB8A
Nfu_p_1_018946	-0.24737	15.4659	-3.63646	0.00515118	0.0257404	-2.44535	birc6	Nfu_t_1_018946	Nfu_g_1_007860	ENSG00000115760	BIRC6
Nfu_p_1_047190	-0.500504	14.0176	-3.63201	0.00518772	0.0258795	-2.45258	NACC1	Nfu_t_1_047190	Nfu_g_1_019754	ENSG00000148411	NACC2
Nfu_p_1_038840	-0.27822	18.8585	-3.63193	0.00518838	0.0258795	-2.45272	mrpl27	Nfu_t_1_038840	Nfu_g_1_016176	ENSG00000108826	MRPL27
Nfu_p_1_029290	1.33797	16.9761	3.63208	0.00518713	0.0258795	-2.45247		Nfu_t_1_029290	Nfu_g_1_012082	NA	NA
Nfu_p_1_037494	0.502913	13.7374	3.63154	0.00519159	0.0258799	-2.45335	itpr3	Nfu_t_1_037494	Nfu_g_1_015601	ENSG00000096433	ITPR3
Nfu_p_1_041631	-0.453096	16.0554	-3.63078	0.00519783	0.0258955	-2.45458	ncalda	Nfu_t_1_041631	Nfu_g_1_017390	ENSG00000104490	NCALD
Nfu_p_1_031422	-0.312239	15.2877	-3.6304	0.00520096	0.0258955	-2.4552	EP400	Nfu_t_1_031422	Nfu_g_1_013008	ENSG00000183495	EP400
Nfu_p_1_026863	-0.263191	17.059	-3.62914	0.00521138	0.0259163	-2.45725	bcam	Nfu_t_1_026863	Nfu_g_1_011120	ENSG00000076706	MCAM
Nfu_p_1_036968	0.425151	15.0683	3.62936	0.00520961	0.0259163	-2.4569	sh3glb2b	Nfu_t_1_036968	Nfu_g_1_015355	ENSG00000148341	SH3GLB2
Nfu_p_1_003840	-0.290179	15.3921	-3.62672	0.0052315	0.0260008	-2.46119	nckap5l	Nfu_t_1_003840	Nfu_g_1_001535	ENSG00000167566	NCKAP5L
Nfu_p_1_022971	0.399716	15.9592	3.6247	0.00524831	0.0260687	-2.46448	chmp7	Nfu_t_1_022971	Nfu_g_1_009424	ENSG00000147457	CHMP7
Nfu_p_1_014586	-0.611775	17.464	-3.62388	0.00525511	0.0260869	-2.4658	txndc9	Nfu_t_1_014586	Nfu_g_1_006029	ENSG00000115514	TXNDC9
Nfu_p_1_050856	-0.300507	15.1963	-3.62082	0.00528069	0.0261885	-2.47078	slc25a26	Nfu_t_1_050856	Nfu_g_1_021235	ENSG00000144741	SLC25A26
Nfu_p_1_047288	0.445612	14.8527	3.62068	0.0052819	0.0261885	-2.47101	CABZ01079578.1	Nfu_t_1_047288	Nfu_g_1_019807	ENSG00000175662	TOM1L2
Nfu_p_1_025323	-0.728605	15.1023	-3.61932	0.00529333	0.0262295	-2.47322	ptges3a	Nfu_t_1_025323	Nfu_g_1_010446	ENSG00000110958	PTGES3
Nfu_p_1_051952	-0.347835	14.4831	-3.6187	0.0052985	0.0262395	-2.47422	yod1	Nfu_t_1_051952	Nfu_g_1_021711	ENSG00000180667	YOD1
Nfu_p_1_009075	-0.307272	16.0345	-3.61748	0.00530879	0.0262747	-2.47621	acin1b	Nfu_t_1_009075	Nfu_g_1_003681	ENSG00000123636	BAZ2B
Nfu_p_1_049040	-0.823756	15.2594	-3.61649	0.00531719	0.0263006	-2.47783	mcm6	Nfu_t_1_049040	Nfu_g_1_020488	ENSG00000076003	MCM6
Nfu_p_1_041430	-0.309546	15.5321	-3.61375	0.00534035	0.0263994	-2.48228	suds3	Nfu_t_1_041430	Nfu_g_1_017328	ENSG00000111707	SUDS3
Nfu_p_1_033787	-0.648163	15.3749	-3.61319	0.00534514	0.0264073	-2.4832	cacnb4b	Nfu_t_1_033787	Nfu_g_1_014043	ENSG00000182389	CACNB4
Nfu_p_1_031022	-0.330398	16.2175	-3.61024	0.00537026	0.0265157	-2.488	ptprfb	Nfu_t_1_031022	Nfu_g_1_012865	ENSG00000142949	PTPRF
Nfu_p_1_052731	-0.341666	15.9621	-3.60841	0.00538592	0.0265771	-2.49098	PPIP5K1 (1 of 2)	Nfu_t_1_052731	Nfu_g_1_022040	ENSG00000168781	PPIP5K1
Nfu_p_1_055466	-0.357553	15.4005	-3.60467	0.00541799	0.0267195	-2.49705	psme3	Nfu_t_1_055466	Nfu_g_1_023100	ENSG00000131467	PSME3
Nfu_p_1_023143	-0.331338	17.3942	-3.60238	0.0054378	0.0268013	-2.50079	cmasa	Nfu_t_1_023143	Nfu_g_1_009500	ENSG00000111726	CMAS
Nfu_p_1_003170	-0.262117	15.7026	-3.60164	0.0054442	0.0268169	-2.50199	cnot3a	Nfu_t_1_003170	Nfu_g_1_001283	ENSG00000088038	CNOT3
Nfu_p_1_033491	-0.519907	16.2402	-3.59876	0.00546916	0.0269191	-2.50667	acox1	Nfu_t_1_033491	Nfu_g_1_013914	ENSG00000161533	ACOX1
Nfu_p_1_037590	0.497592	13.958	3.5985	0.00547145	0.0269191	-2.5071	fmn2b	Nfu_t_1_037590	Nfu_g_1_015644	ENSG00000155816	FMN2
Nfu_p_1_025154	-0.267662	16.6793	-3.59805	0.00547535	0.0269224	-2.50783	eif3s6ip	Nfu_t_1_025154	Nfu_g_1_010373	ENSG00000100129	EIF3L
Nfu_p_1_042371	0.634982	15.4512	3.59764	0.00547897	0.0269242	-2.50851	cycsb	Nfu_t_1_042371	Nfu_g_1_017698	NA	NA
Nfu_p_1_010772	-0.427509	15.4217	-3.59502	0.00550181	0.0270205	-2.51277	tcea3	Nfu_t_1_010772	Nfu_g_1_004418	NA	NA
Nfu_p_1_018626	-0.309385	16.0975	-3.59337	0.0055163	0.0270756	-2.51546	ELFN1 (1 of 2)	Nfu_t_1_018626	Nfu_g_1_007722	ENSG00000225968	ELFN1
Nfu_p_1_012136	-0.390467	14.7592	-3.59258	0.00552323	0.0270935	-2.51674	srrt	Nfu_t_1_012136	Nfu_g_1_005019	ENSG00000087087	SRRT
Nfu_p_1_031623	0.294289	14.0124	3.59203	0.00552803	0.0271011	-2.51763	casd1	Nfu_t_1_031623	Nfu_g_1_013102	ENSG00000127995	CASD1
Nfu_p_1_024968	-0.276211	16.8945	-3.5916	0.00553189	0.027104	-2.51835	smc1a	Nfu_t_1_024968	Nfu_g_1_010291	ENSG00000077935	SMC1B
Nfu_p_1_001505	0.37394	16.4797	3.59021	0.00554408	0.0271477	-2.5206	pcp4b	Nfu_t_1_001505	Nfu_g_1_000630	ENSG00000183036	PCP4
Nfu_p_1_003914	-0.306207	16.4381	-3.58665	0.00557562	0.027286	-2.5264	wibg	Nfu_t_1_003914	Nfu_g_1_001569	NA	NA
Nfu_p_1_015963	0.422702	14.2853	3.58525	0.00558806	0.0273308	-2.52868	C21H9orf114	Nfu_t_1_015963	Nfu_g_1_006615	ENSG00000198917	SPOUT1
Nfu_p_1_052205	-0.324855	17.2858	-3.58411	0.00559821	0.0273643	-2.53054	snrnp70	Nfu_t_1_052205	Nfu_g_1_021818	ENSG00000184209	SNRNP35
Nfu_p_1_003259	-0.334902	16.795	-3.58356	0.00560314	0.0273722	-2.53144	vars	Nfu_t_1_003259	Nfu_g_1_001315	ENSG00000204394	VARS
Nfu_p_1_053105	-0.2814	14.3532	-3.58117	0.00562453	0.0274486	-2.53534	ddx59	Nfu_t_1_053105	Nfu_g_1_022172	ENSG00000278053	DDX52
Nfu_p_1_013069	-0.279823	16.8246	-3.58107	0.0056254	0.0274486	-2.5355	kcnip1b	Nfu_t_1_013069	Nfu_g_1_005376	ENSG00000185774	KCNIP4
Nfu_p_1_032942	-0.342102	16.1695	-3.57969	0.00563779	0.027473	-2.53775	pds5a	Nfu_t_1_032942	Nfu_g_1_013693	ENSG00000121892	PDS5A
Nfu_p_1_013301	-0.332694	16.7001	-3.57793	0.00565358	0.027473	-2.54061	tnc	Nfu_t_1_013301	Nfu_g_1_005495	ENSG00000041982	TNC
Nfu_p_1_048085	-0.325413	17.0046	-3.57849	0.00564859	0.027473	-2.53971	cdk5	Nfu_t_1_048085	Nfu_g_1_020138	ENSG00000164885	CDK5
Nfu_p_1_045545	0.348818	16.1484	3.57906	0.00564345	0.027473	-2.53877	serac1	Nfu_t_1_045545	Nfu_g_1_019049	ENSG00000122335	SERAC1
Nfu_p_1_044673	0.425673	16.9511	3.57836	0.00564975	0.027473	-2.53992	pcmt	Nfu_t_1_044673	Nfu_g_1_018716	ENSG00000120265	PCMT1
Nfu_p_1_021621	0.439766	13.0865	3.57805	0.00565251	0.027473	-2.54042	si:dkey-222b8.1	Nfu_t_1_021621	Nfu_g_1_008925	ENSG00000141646	SMAD4
Nfu_p_1_008819	0.477424	13.2051	3.5785	0.00564849	0.027473	-2.53969	rgs7bpb	Nfu_t_1_008819	Nfu_g_1_003561	ENSG00000186479	RGS7BP
Nfu_p_1_053987	0.334252	16.3357	3.57722	0.00566	0.0274881	-2.54177	ndufs2	Nfu_t_1_053987	Nfu_g_1_022560	ENSG00000158864	NDUFS2
Nfu_p_1_049023	-0.405064	16.4787	-3.57385	0.0056905	0.0276201	-2.54727	MAP6D1	Nfu_t_1_049023	Nfu_g_1_020477	ENSG00000180834	MAP6D1
Nfu_p_1_026664	-0.372174	16.6181	-3.57325	0.0056959	0.0276301	-2.54824	apoeb	Nfu_t_1_026664	Nfu_g_1_011018	ENSG00000130203	APOE
Nfu_p_1_046376	-0.397001	14.6833	-3.57288	0.00569929	0.0276304	-2.54885	ARHGAP17 (2 of 3)	Nfu_t_1_046376	Nfu_g_1_019414	ENSG00000140750	ARHGAP17
Nfu_p_1_004130	-0.2588	15.6659	-3.57075	0.00571863	0.027708	-2.55231	PREX1	Nfu_t_1_004130	Nfu_g_1_001654	ENSG00000124126	PREX1
Nfu_p_1_019159	-0.272117	16.2108	-3.56788	0.00574491	0.027819	-2.557	ergic2	Nfu_t_1_019159	Nfu_g_1_007938	ENSG00000087502	ERGIC2
Nfu_p_1_038473	-0.25824	16.4708	-3.56705	0.00575252	0.0278396	-2.55836	CABZ01112877.1	Nfu_t_1_038473	Nfu_g_1_016021	NA	NA
Nfu_p_1_015830	0.552981	15.5785	3.56614	0.00576086	0.0278638	-2.55984	ntng2a	Nfu_t_1_015830	Nfu_g_1_006567	ENSG00000196358	NTNG2
Nfu_p_1_040773	0.728276	15.1319	3.5651	0.00577038	0.0278935	-2.56153	c5	Nfu_t_1_040773	Nfu_g_1_017066	ENSG00000106804	C5
Nfu_p_1_047254	-0.692874	17.6513	-3.56465	0.00577461	0.0278977	-2.56227	tmem11	Nfu_t_1_047254	Nfu_g_1_019786	ENSG00000178307	TMEM11
Nfu_p_1_031226	-1.1301	15.8679	-3.56367	0.00578356	0.0279122	-2.56386	chtopa	Nfu_t_1_031226	Nfu_g_1_012929	NA	NA
Nfu_p_1_034529	-0.290264	17.6264	-3.56359	0.00578433	0.0279122	-2.564	khdrbs2	Nfu_t_1_034529	Nfu_g_1_014326	ENSG00000112232	KHDRBS2
Nfu_p_1_040495	0.457263	15.4463	3.56197	0.00579931	0.0279682	-2.56664	C3H16orf89	Nfu_t_1_040495	Nfu_g_1_016946	ENSG00000153446	C16orf89
Nfu_p_1_049934	-0.351598	18.6985	-3.5611	0.00580735	0.0279744	-2.56806	map1lc3a	Nfu_t_1_049934	Nfu_g_1_020870	ENSG00000101460	MAP1LC3A
Nfu_p_1_040413	-0.349705	14.8599	-3.56141	0.00580451	0.0279744	-2.56756	phf14	Nfu_t_1_040413	Nfu_g_1_016918	ENSG00000106443	PHF14
Nfu_p_1_012228	-0.313852	16.0541	-3.56021	0.00581563	0.0279981	-2.56951	ptrh2	Nfu_t_1_012228	Nfu_g_1_005061	ENSG00000141378	PTRH2
Nfu_p_1_055106	0.330349	14.4703	3.55875	0.00582913	0.0280468	-2.57189	ARHGAP17 (1 of 3)	Nfu_t_1_055106	Nfu_g_1_022960	ENSG00000140750	ARHGAP17
Nfu_p_1_037660	-0.60944	16.2937	-3.55825	0.00583384	0.0280532	-2.57271	gtpbp1	Nfu_t_1_037660	Nfu_g_1_015685	ENSG00000100226	GTPBP1
Nfu_p_1_055485	-0.46656	15.0494	-3.55758	0.00584006	0.0280668	-2.5738	adam11	Nfu_t_1_055485	Nfu_g_1_023107	ENSG00000073670	ADAM11
Nfu_p_1_009300	-0.491872	15.543	-3.55425	0.00587122	0.0281839	-2.57924	emilin1b	Nfu_t_1_009300	Nfu_g_1_003791	ENSG00000140548	ZNF710
Nfu_p_1_019145	0.672843	18.4849	3.55435	0.00587023	0.0281839	-2.57907	fth1b	Nfu_t_1_019145	Nfu_g_1_007932	ENSG00000087086	FTL
Nfu_p_1_012241	-0.417923	17.3536	-3.55126	0.00589924	0.0282938	-2.58411	zgc:86607	Nfu_t_1_012241	Nfu_g_1_005065	ENSG00000150316	CWC15
Nfu_p_1_032819	0.254489	16.6055	3.55072	0.00590435	0.0282938	-2.585	ANK2	Nfu_t_1_032819	Nfu_g_1_013631	ENSG00000145362	ANK2
Nfu_p_1_032408	0.414926	17.4147	3.55099	0.0059018	0.0282938	-2.58455	cfl2	Nfu_t_1_032408	Nfu_g_1_013468	ENSG00000165410	CFL2
Nfu_p_1_010864	-0.289982	16.5795	-3.54943	0.00591656	0.028336	-2.58711	COPS6	Nfu_t_1_010864	Nfu_g_1_004461	ENSG00000168090	COPS6
Nfu_p_1_052381	-0.259863	17.4107	-3.5481	0.0059291	0.0283796	-2.58927	numb	Nfu_t_1_052381	Nfu_g_1_021884	ENSG00000133961	NUMB
Nfu_p_1_000366	0.344453	17.333	3.54725	0.00593717	0.0284018	-2.59066	prune	Nfu_t_1_000366	Nfu_g_1_000169	ENSG00000143363	PRUNE1
Nfu_p_1_028531	-0.999765	18.4231	-3.54526	0.00595608	0.0284431	-2.59391	atp6v1f	Nfu_t_1_028531	Nfu_g_1_011811	ENSG00000128524	ATP6V1F
Nfu_p_1_044693	-0.394466	15.5039	-3.54592	0.0059498	0.0284431	-2.59284	TRIM67	Nfu_t_1_044693	Nfu_g_1_018727	ENSG00000119283	TRIM67
Nfu_p_1_001516	0.315639	16.6649	3.54546	0.00595418	0.0284431	-2.59359	ube4a	Nfu_t_1_001516	Nfu_g_1_000634	ENSG00000110344	UBE4A
Nfu_p_1_054629	-0.379666	16.83	-3.54458	0.00596249	0.0284574	-2.59501	wipi1	Nfu_t_1_054629	Nfu_g_1_022837	ENSG00000070540	WIPI1
Nfu_p_1_051013	0.228652	15.4223	3.54419	0.00596625	0.0284589	-2.59566	mapk14b	Nfu_t_1_051013	Nfu_g_1_021305	ENSG00000112062	MAPK14
Nfu_p_1_055920	0.309108	17.1089	3.54245	0.0059829	0.0285219	-2.59851	C12H17orf62 (1 of 2)	Nfu_t_1_055920	Nfu_g_1_023289	ENSG00000178927	C17orf62
Nfu_p_1_047026	-0.259886	15.1686	-3.54171	0.00598996	0.0285228	-2.59971	gtf2f1	Nfu_t_1_047026	Nfu_g_1_019682	ENSG00000125651	GTF2F1
Nfu_p_1_039500	0.521959	15.0448	3.54174	0.00598962	0.0285228	-2.59965	lss	Nfu_t_1_039500	Nfu_g_1_016487	ENSG00000160285	LSS
Nfu_p_1_003020	-0.328986	15.8604	-3.53827	0.00602294	0.0285978	-2.60532	DDR1	Nfu_t_1_003020	Nfu_g_1_001238	ENSG00000162733	DDR2
Nfu_p_1_026186	-0.304805	15.2091	-3.53886	0.00601732	0.0285978	-2.60437	cetn3	Nfu_t_1_026186	Nfu_g_1_010835	ENSG00000153140	CETN3
Nfu_p_1_053883	-0.24958	14.7736	-3.53842	0.00602149	0.0285978	-2.60508	FOCAD	Nfu_t_1_053883	Nfu_g_1_022511	ENSG00000188352	FOCAD
Nfu_p_1_039155	-0.237334	18.5185	-3.53834	0.00602224	0.0285978	-2.60521	icln	Nfu_t_1_039155	Nfu_g_1_016346	ENSG00000074201	CLNS1A
Nfu_p_1_055906	0.326628	16.1008	3.53882	0.00601763	0.0285978	-2.60442	nsfa	Nfu_t_1_055906	Nfu_g_1_023284	ENSG00000073969	NSF
Nfu_p_1_017129	-0.441389	19.3715	-3.53477	0.00605677	0.0287419	-2.61105	anp32b	Nfu_t_1_017129	Nfu_g_1_007087	ENSG00000139223	ANP32D
Nfu_p_1_003628	-1.55728	16.2395	-3.53291	0.00607479	0.0288109	-2.61408	zff9	Nfu_t_1_003628	Nfu_g_1_001462	ENSG00000187969	ZCCHC13
Nfu_p_1_048877	-0.248089	15.4242	-3.53219	0.0060818	0.0288277	-2.61526	SGIP1	Nfu_t_1_048877	Nfu_g_1_020412	ENSG00000157107	FCHO2
Nfu_p_1_055927	-0.365794	15.6452	-3.53009	0.0061022	0.028887	-2.61869	pdpk1b	Nfu_t_1_055927	Nfu_g_1_023293	ENSG00000140992	PDPK1
Nfu_p_1_044209	-0.333192	15.6884	-3.52983	0.00610475	0.028887	-2.61911	coil	Nfu_t_1_044209	Nfu_g_1_018509	ENSG00000121058	COIL
Nfu_p_1_011029	0.393259	16.1081	3.53001	0.00610302	0.028887	-2.61882	aga	Nfu_t_1_011029	Nfu_g_1_004532	ENSG00000038002	AGA
Nfu_p_1_033638	-0.339658	15.7611	-3.5288	0.00611482	0.0289181	-2.6208	ddx3	Nfu_t_1_033638	Nfu_g_1_013975	ENSG00000215301	DDX3X
Nfu_p_1_052719	0.686204	12.7428	3.52783	0.00612429	0.0289464	-2.62238	CRTC3	Nfu_t_1_052719	Nfu_g_1_022034	ENSG00000140577	CRTC3
Nfu_p_1_028930	0.604777	15.4768	3.52738	0.00612874	0.028951	-2.62312	fam116b	Nfu_t_1_028930	Nfu_g_1_011951	ENSG00000205593	DENND6B
Nfu_p_1_023789	-0.359617	16.3342	-3.52677	0.0061347	0.0289626	-2.62411	capza1b	Nfu_t_1_023789	Nfu_g_1_009766	NA	NA
Nfu_p_1_011442	-0.351647	16.0012	-3.52599	0.00614232	0.0289761	-2.62538	abcb7	Nfu_t_1_011442	Nfu_g_1_004702	ENSG00000131269	ABCB7
Nfu_p_1_017489	-0.303908	15.7117	-3.52506	0.00615152	0.0289761	-2.62691	akap8l	Nfu_t_1_017489	Nfu_g_1_007219	ENSG00000011243	AKAP8L
Nfu_p_1_003953	0.476111	16.4117	3.52508	0.00615128	0.0289761	-2.62687	dock3	Nfu_t_1_003953	Nfu_g_1_001585	ENSG00000088538	DOCK3
Nfu_p_1_054074	0.579849	14.0271	3.52554	0.00614676	0.0289761	-2.62612	rhogb	Nfu_t_1_054074	Nfu_g_1_022592	ENSG00000177105	RHOG
Nfu_p_1_008410	-0.624499	16.0528	-3.52375	0.00616437	0.0290201	-2.62904	dut	Nfu_t_1_008410	Nfu_g_1_003375	ENSG00000128951	DUT
Nfu_p_1_000279	-0.457018	17.9473	-3.51911	0.00621034	0.0292034	-2.63663	rps7	Nfu_t_1_000279	Nfu_g_1_000119	ENSG00000171863	RPS7
Nfu_p_1_027705	-0.244937	15.0546	-3.51942	0.00620729	0.0292034	-2.63613	wasf3	Nfu_t_1_027705	Nfu_g_1_011469	ENSG00000132970	WASF3
Nfu_p_1_039141	-0.634753	16.2119	-3.51724	0.00622898	0.0292325	-2.6397	PARL	Nfu_t_1_039141	Nfu_g_1_016339	ENSG00000175193	PARL
Nfu_p_1_010395	-0.339746	17.7558	-3.51773	0.00622403	0.0292325	-2.63888	tmem35	Nfu_t_1_010395	Nfu_g_1_004258	ENSG00000126950	TMEM35A
Nfu_p_1_002749	0.31989	16.6395	3.51732	0.00622814	0.0292325	-2.63956	rab13	Nfu_t_1_002749	Nfu_g_1_001116	ENSG00000166128	RAB8B
Nfu_p_1_035607	0.349618	15.0525	3.51707	0.00623064	0.0292325	-2.63997	UNC13C (4 of 4)	Nfu_t_1_035607	Nfu_g_1_014798	ENSG00000137766	UNC13C
Nfu_p_1_042863	-0.393801	15.8362	-3.51387	0.00626268	0.0293497	-2.64521	tmem165	Nfu_t_1_042863	Nfu_g_1_017898	ENSG00000134851	TMEM165
Nfu_p_1_011340	0.459649	17.2685	3.51418	0.0062595	0.0293497	-2.64469	GLOD5	Nfu_t_1_011340	Nfu_g_1_004652	ENSG00000171433	GLOD5
Nfu_p_1_004093	0.321688	16.5614	3.51234	0.00627798	0.0293893	-2.6477	ube2v1	Nfu_t_1_004093	Nfu_g_1_001636	ENSG00000124208	TMEM189-UBE2V1
Nfu_p_1_019850	0.342007	15.592	3.51232	0.00627822	0.0293893	-2.64774	rabl2	Nfu_t_1_019850	Nfu_g_1_008237	ENSG00000144134	RABL2A
Nfu_p_1_019188	0.299442	17.8238	3.51134	0.00628803	0.0294186	-2.64934	zgc:91860	Nfu_t_1_019188	Nfu_g_1_007956	ENSG00000135709	KIAA0513
Nfu_p_1_015983	-0.354624	16.1292	-3.51	0.00630152	0.0294651	-2.65152	atp2a2b	Nfu_t_1_015983	Nfu_g_1_006623	ENSG00000174437	ATP2A2
Nfu_p_1_032870	-0.351474	16.9703	-3.50791	0.00632266	0.0295219	-2.65495	mrpl45	Nfu_t_1_032870	Nfu_g_1_013659	ENSG00000278845	MRPL45
Nfu_p_1_022822	-0.340364	14.8651	-3.50817	0.0063201	0.0295219	-2.65453	specc1la	Nfu_t_1_022822	Nfu_g_1_009368	ENSG00000100014	SPECC1L
Nfu_p_1_008068	0.249424	17.5572	3.50775	0.00632434	0.0295219	-2.65522	lims1	Nfu_t_1_008068	Nfu_g_1_003258	ENSG00000257207	AC108938.5
Nfu_p_1_054505	0.421866	15.791	3.50711	0.00633081	0.0295355	-2.65626	TBKBP1	Nfu_t_1_054505	Nfu_g_1_022793	ENSG00000198933	TBKBP1
Nfu_p_1_031627	0.333096	16.4039	3.50575	0.0063446	0.0295832	-2.65848		Nfu_t_1_031627	Nfu_g_1_013105	NA	NA
Nfu_p_1_043758	0.245544	13.8325	3.50493	0.00635295	0.0295888	-2.65983	zfyve27	Nfu_t_1_043758	Nfu_g_1_018312	ENSG00000155256	ZFYVE27
Nfu_p_1_037047	0.917775	14.7878	3.50496	0.00635262	0.0295888	-2.65977	pcmtl	Nfu_t_1_037047	Nfu_g_1_015393	NA	NA
Nfu_p_1_029652	-0.288667	16.2333	-3.50421	0.0063603	0.0296065	-2.66101	C10H11orf30	Nfu_t_1_029652	Nfu_g_1_012250	ENSG00000158636	EMSY
Nfu_p_1_019270	-0.67122	17.1223	-3.5032	0.00637057	0.0296338	-2.66265	nutf2	Nfu_t_1_019270	Nfu_g_1_007995	NA	NA
Nfu_p_1_036725	-0.637766	16.7062	-3.50293	0.00637333	0.0296338	-2.6631	ywhaqb	Nfu_t_1_036725	Nfu_g_1_015255	ENSG00000175793	SFN
Nfu_p_1_032090	0.382513	15.3845	3.5022	0.00638078	0.0296353	-2.66429	si:dkey-153k10.9	Nfu_t_1_032090	Nfu_g_1_013332	ENSG00000164659	KIAA1324L
Nfu_p_1_004596	0.676843	15.222	3.50221	0.0063807	0.0296353	-2.66428	chia.3	Nfu_t_1_004596	Nfu_g_1_001838	ENSG00000085465	OVGP1
Nfu_p_1_005062	-0.698115	13.7387	-3.49983	0.00640505	0.0297147	-2.66817	IQSEC2	Nfu_t_1_005062	Nfu_g_1_001987	ENSG00000144711	IQSEC1
Nfu_p_1_046445	0.330395	14.2967	3.50005	0.00640282	0.0297147	-2.66781	nsfa	Nfu_t_1_046445	Nfu_g_1_019444	ENSG00000073969	NSF
Nfu_p_1_044753	0.310588	15.402	3.49912	0.00641234	0.0297319	-2.66933	TTBK2 (2 of 2)	Nfu_t_1_044753	Nfu_g_1_018757	ENSG00000128881	TTBK2
Nfu_p_1_046235	-0.275336	16.1973	-3.49877	0.00641597	0.0297321	-2.66991	ilf3b	Nfu_t_1_046235	Nfu_g_1_019356	ENSG00000129351	ILF3
Nfu_p_1_012625	-0.69882	17.1266	-3.49551	0.00644956	0.0297584	-2.67524	nlgn2b	Nfu_t_1_012625	Nfu_g_1_005189	ENSG00000169992	NLGN2
Nfu_p_1_013271	-0.660426	18.1701	-3.49681	0.00643615	0.0297584	-2.67311	h2afy	Nfu_t_1_013271	Nfu_g_1_005478	ENSG00000113648	H2AFY
Nfu_p_1_025765	-0.590288	15.9097	-3.49572	0.00644738	0.0297584	-2.67489	slc1a3b	Nfu_t_1_025765	Nfu_g_1_010654	NA	NA
Nfu_p_1_044012	-0.537228	15.958	-3.49547	0.00644993	0.0297584	-2.6753	ankrd49	Nfu_t_1_044012	Nfu_g_1_018416	ENSG00000168876	ANKRD49
Nfu_p_1_053861	-0.427613	16.483	-3.49706	0.00643359	0.0297584	-2.67271	glsa	Nfu_t_1_053861	Nfu_g_1_022497	ENSG00000115419	GLS
Nfu_p_1_007010	-0.309158	15.9065	-3.49772	0.00642675	0.0297584	-2.67162	CCDC88C	Nfu_t_1_007010	Nfu_g_1_002778	ENSG00000115355	CCDC88A
Nfu_p_1_007428	-0.289119	16.8244	-3.49571	0.00644745	0.0297584	-2.67491	c1d	Nfu_t_1_007428	Nfu_g_1_002960	ENSG00000197223	C1D
Nfu_p_1_055507	-0.27131	14.9175	-3.49543	0.00645034	0.0297584	-2.67536	AFAP1L2	Nfu_t_1_055507	Nfu_g_1_023117	ENSG00000169129	AFAP1L2
Nfu_p_1_032846	-0.270417	16.7678	-3.49318	0.00647368	0.0298494	-2.67905	ddx39ab	Nfu_t_1_032846	Nfu_g_1_013644	ENSG00000123136	DDX39A
Nfu_p_1_024346	-0.589616	17.011	-3.4902	0.00650469	0.0299758	-2.68393	ctps1a	Nfu_t_1_024346	Nfu_g_1_010016	ENSG00000171793	CTPS1
Nfu_p_1_053882	-0.507269	14.718	-3.48843	0.00652313	0.0300441	-2.68682	alox12	Nfu_t_1_053882	Nfu_g_1_022510	ENSG00000108839	ALOX12
Nfu_p_1_052889	-0.501258	16.2463	-3.48695	0.00653871	0.0300907	-2.68926	chordc1	Nfu_t_1_052889	Nfu_g_1_022105	ENSG00000110172	CHORDC1
Nfu_p_1_004234	-0.419379	15.7545	-3.48643	0.00654414	0.0300907	-2.6901	cdkal1	Nfu_t_1_004234	Nfu_g_1_001703	ENSG00000145996	CDKAL1
Nfu_p_1_045309	0.221273	16.6195	3.48672	0.00654107	0.0300907	-2.68962	sesn1	Nfu_t_1_045309	Nfu_g_1_018970	ENSG00000080546	SESN1
Nfu_p_1_006531	-0.334338	16.7004	-3.48348	0.0065752	0.0301838	-2.69494	glrx2	Nfu_t_1_006531	Nfu_g_1_002605	ENSG00000023572	GLRX2
Nfu_p_1_044642	-0.24299	16.5409	-3.48376	0.00657224	0.0301838	-2.69448	HADHB	Nfu_t_1_044642	Nfu_g_1_018703	ENSG00000138029	HADHB
Nfu_p_1_013726	0.435374	15.7541	3.48347	0.00657531	0.0301838	-2.69495	mcf2l	Nfu_t_1_013726	Nfu_g_1_005681	ENSG00000126217	MCF2L
Nfu_p_1_037409	-0.265607	15.5419	-3.48301	0.00658014	0.0301893	-2.6957	atp2b3b	Nfu_t_1_037409	Nfu_g_1_015567	ENSG00000067842	ATP2B3
Nfu_p_1_020479	-0.410891	15.1795	-3.48207	0.00659007	0.0302182	-2.69724	nap1l4a	Nfu_t_1_020479	Nfu_g_1_008466	ENSG00000205531	NAP1L4
Nfu_p_1_038539	-0.292977	14.9596	-3.48123	0.00659893	0.0302281	-2.69861	fam20b	Nfu_t_1_038539	Nfu_g_1_016060	ENSG00000116199	FAM20B
Nfu_p_1_036655	-0.242901	16.5508	-3.48083	0.00660318	0.0302281	-2.69927	ktn1	Nfu_t_1_036655	Nfu_g_1_015225	ENSG00000057468	MSH4
Nfu_p_1_021608	0.311543	14.6748	3.48095	0.00660194	0.0302281	-2.69908	ankrd13a	Nfu_t_1_021608	Nfu_g_1_008921	ENSG00000076513	ANKRD13A
Nfu_p_1_049855	-0.407074	16.1017	-3.47783	0.00663504	0.0303572	-2.70418	UBA7	Nfu_t_1_049855	Nfu_g_1_020834	ENSG00000182179	UBA7
Nfu_p_1_010382	-0.265319	15.6676	-3.47607	0.00665381	0.0304263	-2.70707	rab11a	Nfu_t_1_010382	Nfu_g_1_004255	ENSG00000157869	RAB28
Nfu_p_1_012381	0.566506	16.5269	3.47487	0.00666667	0.0304683	-2.70904	pls3	Nfu_t_1_012381	Nfu_g_1_005104	ENSG00000102024	PLS3
Nfu_p_1_003787	-0.290598	15.0499	-3.47356	0.00668071	0.0305157	-2.71118	mrps25	Nfu_t_1_003787	Nfu_g_1_001507	ENSG00000131368	MRPS25
Nfu_p_1_023368	0.611265	16.5988	3.47157	0.00670203	0.0305962	-2.71444	f13a1b	Nfu_t_1_023368	Nfu_g_1_009580	ENSG00000124491	F13A1
Nfu_p_1_042509	0.337156	16.2187	3.47073	0.00671112	0.0306209	-2.71582	agps	Nfu_t_1_042509	Nfu_g_1_017764	ENSG00000018510	AGPS
Nfu_p_1_018828	-0.556645	13.5523	-3.46961	0.00672316	0.0306421	-2.71765	tjap1	Nfu_t_1_018828	Nfu_g_1_007805	ENSG00000137221	TJAP1
Nfu_p_1_017852	0.524824	15.8453	3.46972	0.00672197	0.0306421	-2.71747	serpind1	Nfu_t_1_017852	Nfu_g_1_007366	ENSG00000099937	SERPIND1
Nfu_p_1_012902	-0.337759	14.5019	-3.46796	0.00674104	0.0307067	-2.72036	atrx	Nfu_t_1_012902	Nfu_g_1_005308	ENSG00000085224	ATRX
Nfu_p_1_003697	-0.362259	14.2056	-3.4662	0.00676013	0.0307262	-2.72324	CCNT1	Nfu_t_1_003697	Nfu_g_1_001480	ENSG00000129315	CCNT1
Nfu_p_1_018619	-0.331937	15.571	-3.46636	0.00675836	0.0307262	-2.72298	vat1	Nfu_t_1_018619	Nfu_g_1_007718	ENSG00000108828	VAT1
Nfu_p_1_038706	0.254906	17.9184	3.46681	0.00675347	0.0307262	-2.72224	tsnax	Nfu_t_1_038706	Nfu_g_1_016124	ENSG00000116918	TSNAX
Nfu_p_1_000128	0.402981	13.1117	3.4669	0.00675254	0.0307262	-2.7221	shdb	Nfu_t_1_000128	Nfu_g_1_000049	ENSG00000138606	SHF
Nfu_p_1_011345	-0.293653	17.4412	-3.4658	0.00676447	0.0307291	-2.7239	CU459168.2	Nfu_t_1_011345	Nfu_g_1_004656	ENSG00000177613	CSTF2T
Nfu_p_1_038182	-0.303312	17.6467	-3.46456	0.00677787	0.030739	-2.72592	rps15a	Nfu_t_1_038182	Nfu_g_1_015905	ENSG00000134419	RPS15A
Nfu_p_1_050174	-0.228553	16.9324	-3.46423	0.00678148	0.030739	-2.72646	atad3b	Nfu_t_1_050174	Nfu_g_1_020977	ENSG00000215915	ATAD3C
Nfu_p_1_030059	0.314671	13.4037	3.46517	0.00677123	0.030739	-2.72492	fkbp1b	Nfu_t_1_030059	Nfu_g_1_012430	ENSG00000119782	FKBP1B
Nfu_p_1_034547	0.628797	15.1126	3.46424	0.00678136	0.030739	-2.72644	zgc:162193	Nfu_t_1_034547	Nfu_g_1_014337	ENSG00000198420	TCAF1
Nfu_p_1_000271	0.532913	18.8263	3.46288	0.00679628	0.0307893	-2.72869	cox7a2	Nfu_t_1_000271	Nfu_g_1_000112	ENSG00000112695	COX7A2
Nfu_p_1_051225	-0.549756	14.6884	-3.46091	0.00681775	0.0308697	-2.7319	bcl2l1	Nfu_t_1_051225	Nfu_g_1_021398	ENSG00000171552	BCL2L1
Nfu_p_1_025961	0.39626	16.3114	3.46021	0.0068254	0.0308875	-2.73305	uap1l1	Nfu_t_1_025961	Nfu_g_1_010729	ENSG00000197355	UAP1L1
Nfu_p_1_012417	-0.309745	15.9992	-3.45656	0.00686565	0.0310526	-2.73905	ARHGAP35 (2 of 2)	Nfu_t_1_012417	Nfu_g_1_005120	ENSG00000160007	ARHGAP35
Nfu_p_1_038502	-0.722287	15.0245	-3.45417	0.00689198	0.0311039	-2.74295	C22H19orf26 (1 of 2)	Nfu_t_1_038502	Nfu_g_1_016036	ENSG00000099625	CBARP
Nfu_p_1_031249	-0.610695	15.8305	-3.45418	0.00689193	0.0311039	-2.74294	TMEM55B (1 of 2)	Nfu_t_1_031249	Nfu_g_1_012935	ENSG00000165782	TMEM55B
Nfu_p_1_017352	-0.438567	15.6478	-3.45422	0.00689142	0.0311039	-2.74287	tsc2	Nfu_t_1_017352	Nfu_g_1_007165	ENSG00000103197	TSC2
Nfu_p_1_018043	-0.395068	16.6197	-3.45448	0.00688853	0.0311039	-2.74244	NT5C1A (1 of 2)	Nfu_t_1_018043	Nfu_g_1_007453	ENSG00000116981	NT5C1A
Nfu_p_1_000584	-0.238583	15.5984	-3.45298	0.00690521	0.0311467	-2.74491	tsr1	Nfu_t_1_000584	Nfu_g_1_000257	ENSG00000167721	TSR1
Nfu_p_1_003801	-0.219032	16.0151	-3.45182	0.00691812	0.0311879	-2.74681	SPATS2 (1 of 2)	Nfu_t_1_003801	Nfu_g_1_001513	ENSG00000123352	SPATS2
Nfu_p_1_044676	-0.319342	15.0678	-3.45106	0.0069266	0.0311923	-2.74806	fam59b	Nfu_t_1_044676	Nfu_g_1_018717	ENSG00000157833	GAREM2
Nfu_p_1_017175	0.369224	15.0464	3.45116	0.0069254	0.0311923	-2.74789	TRIP10 (1 of 2)	Nfu_t_1_017175	Nfu_g_1_007106	ENSG00000125733	TRIP10
Nfu_p_1_049142	0.422602	17.4396	3.45001	0.00693832	0.0312281	-2.74979	prdx1	Nfu_t_1_049142	Nfu_g_1_020528	ENSG00000117450	PRDX1
Nfu_p_1_044179	-0.323861	16.1066	-3.4493	0.00694622	0.0312467	-2.75095	scpep1	Nfu_t_1_044179	Nfu_g_1_018497	ENSG00000121064	SCPEP1
Nfu_p_1_027785	-0.427513	16.5804	-3.44797	0.00696101	0.0312831	-2.75312	stau2	Nfu_t_1_027785	Nfu_g_1_011501	ENSG00000040341	STAU2
Nfu_p_1_014932	-0.243715	16.7655	-3.4479	0.00696187	0.0312831	-2.75324	ufl1	Nfu_t_1_014932	Nfu_g_1_006183	ENSG00000014123	UFL1
Nfu_p_1_052338	0.282193	17.227	3.44753	0.00696598	0.0312847	-2.75385	dtnbb	Nfu_t_1_052338	Nfu_g_1_021868	ENSG00000138101	DTNB
Nfu_p_1_035686	-0.439004	16.3547	-3.44252	0.00702234	0.0315037	-2.76206	si:ch211-208f21.5	Nfu_t_1_035686	Nfu_g_1_014825	ENSG00000180626	ZNF594
Nfu_p_1_049156	-0.420387	15.9421	-3.44275	0.00701971	0.0315037	-2.76168	kctd1	Nfu_t_1_049156	Nfu_g_1_020536	ENSG00000134504	KCTD1
Nfu_p_1_017471	-0.381891	17.2405	-3.4409	0.00704062	0.0315616	-2.76471	tecrb	Nfu_t_1_017471	Nfu_g_1_007212	ENSG00000099797	TECR
Nfu_p_1_043031	0.347981	15.1955	3.44071	0.00704286	0.0315616	-2.76504	c1qtnf3	Nfu_t_1_043031	Nfu_g_1_017974	ENSG00000242110	AMACR
Nfu_p_1_038085	-0.275649	15.0042	-3.43816	0.00707175	0.0316739	-2.76921	rgs12b	Nfu_t_1_038085	Nfu_g_1_015881	ENSG00000159788	RGS12
Nfu_p_1_043821	-0.387491	15.8966	-3.43628	0.0070932	0.0317357	-2.7723	clgn	Nfu_t_1_043821	Nfu_g_1_018340	ENSG00000153132	CLGN
Nfu_p_1_010186	-0.335288	14.3034	-3.43648	0.00709089	0.0317357	-2.77197	znf687b	Nfu_t_1_010186	Nfu_g_1_004155	ENSG00000074657	ZNF532
Nfu_p_1_026987	0.360263	16.9622	3.43483	0.00710974	0.0317926	-2.77468	aldh1l1	Nfu_t_1_026987	Nfu_g_1_011190	ENSG00000144908	ALDH1L1
Nfu_p_1_008251	-0.350722	14.0061	-3.43431	0.00711574	0.0318023	-2.77554	amfr	Nfu_t_1_008251	Nfu_g_1_003320	ENSG00000159461	AMFR
Nfu_p_1_038401	-0.62648	16.7028	-3.43391	0.00712027	0.0318054	-2.77619	otub1b	Nfu_t_1_038401	Nfu_g_1_015984	ENSG00000089723	OTUB2
Nfu_p_1_037045	0.326215	16.5232	3.43319	0.00712856	0.0318253	-2.77737	cpsf3	Nfu_t_1_037045	Nfu_g_1_015391	ENSG00000119203	CPSF3
Nfu_p_1_004156	-0.742793	14.4336	-3.43119	0.00715157	0.0318937	-2.78066	gid8b	Nfu_t_1_004156	Nfu_g_1_001663	ENSG00000101193	GID8
Nfu_p_1_010584	-0.234058	16.4068	-3.43012	0.00716387	0.0319314	-2.78241	XRCC6BP1	Nfu_t_1_010584	Nfu_g_1_004336	ENSG00000166896	ATP23
Nfu_p_1_036310	-0.470098	16.4212	-3.42934	0.00717292	0.031936	-2.7837	stag1a	Nfu_t_1_036310	Nfu_g_1_015078	ENSG00000118007	STAG1
Nfu_p_1_049920	-0.275499	16.093	-3.42903	0.00717646	0.031936	-2.7842	gnl3	Nfu_t_1_049920	Nfu_g_1_020862	ENSG00000163938	GNL3
Nfu_p_1_037826	-0.224926	15.1188	-3.42909	0.0071758	0.031936	-2.78411	mafg2	Nfu_t_1_037826	Nfu_g_1_015754	ENSG00000197063	MAFG
Nfu_p_1_051596	0.991744	13.1943	3.42656	0.00720501	0.0320459	-2.78825	myhb	Nfu_t_1_051596	Nfu_g_1_021576	ENSG00000006788	MYH13
Nfu_p_1_031292	-0.25647	15.5156	-3.42535	0.00721908	0.0320913	-2.79024	TRIO (1 of 2)	Nfu_t_1_031292	Nfu_g_1_012957	ENSG00000038382	TRIO
Nfu_p_1_003775	0.297882	16.2758	3.42449	0.00722912	0.0321187	-2.79165	ptpn1	Nfu_t_1_003775	Nfu_g_1_001503	ENSG00000196396	PTPN1
Nfu_p_1_046170	-0.741336	16.6018	-3.42292	0.00724739	0.0321482	-2.79422	hapln1a	Nfu_t_1_046170	Nfu_g_1_019323	ENSG00000145681	HAPLN1
Nfu_p_1_053489	-0.393229	16.1686	-3.42353	0.00724026	0.0321482	-2.79322	mrps22	Nfu_t_1_053489	Nfu_g_1_022336	ENSG00000175110	MRPS22
Nfu_p_1_033604	0.520473	12.3267	3.423	0.00724646	0.0321482	-2.79409	ppdpfb	Nfu_t_1_033604	Nfu_g_1_013964	ENSG00000125534	PPDPF
Nfu_p_1_026737	-0.293152	15.8492	-3.42241	0.00725334	0.0321574	-2.79506	PLCL2	Nfu_t_1_026737	Nfu_g_1_011049	ENSG00000154822	PLCL2
Nfu_p_1_003683	0.4447	15.2105	3.42158	0.00726313	0.0321836	-2.79644	FBXW12	Nfu_t_1_003683	Nfu_g_1_001476	ENSG00000164049	FBXW12
Nfu_p_1_012798	-0.420732	16.8366	-3.42118	0.00726778	0.032187	-2.79709	npm1a	Nfu_t_1_012798	Nfu_g_1_005267	ENSG00000181163	NPM1
Nfu_p_1_008688	-0.301601	14.3817	-3.42053	0.00727541	0.0322036	-2.79816	celf2	Nfu_t_1_008688	Nfu_g_1_003503	ENSG00000048740	CELF2
Nfu_p_1_002089	0.700916	17.121	3.41895	0.00729398	0.0322686	-2.80076	hyi	Nfu_t_1_002089	Nfu_g_1_000848	ENSG00000178922	HYI
Nfu_p_1_005528	0.294303	15.6453	3.41854	0.0072987	0.0322722	-2.80141	MYLK (1 of 2)	Nfu_t_1_005528	Nfu_g_1_002198	ENSG00000065534	MYLK
Nfu_p_1_006039	0.491566	15.4661	3.4181	0.00730396	0.0322783	-2.80215	exoc2	Nfu_t_1_006039	Nfu_g_1_002407	ENSG00000112685	EXOC2
Nfu_p_1_003297	-0.306895	16.4111	-3.41615	0.0073269	0.0323624	-2.80534	LENG8	Nfu_t_1_003297	Nfu_g_1_001335	ENSG00000160294	MCM3AP
Nfu_p_1_001154	-0.47249	15.0027	-3.41372	0.00735568	0.0324205	-2.80934	TAF15	Nfu_t_1_001154	Nfu_g_1_000494	ENSG00000270647	TAF15
Nfu_p_1_033738	-0.333287	15.8798	-3.41374	0.00735539	0.0324205	-2.8093	CR786582.2	Nfu_t_1_033738	Nfu_g_1_014023	NA	NA
Nfu_p_1_045158	-0.280961	15.698	-3.41389	0.00735369	0.0324205	-2.80906	cpsf2	Nfu_t_1_045158	Nfu_g_1_018901	ENSG00000165934	CPSF2
Nfu_p_1_024516	0.264012	15.638	3.41417	0.00735029	0.0324205	-2.80859	ndrg1a	Nfu_t_1_024516	Nfu_g_1_010106	ENSG00000104419	NDRG1
Nfu_p_1_020192	-0.345997	14.7735	-3.41259	0.00736909	0.0324623	-2.8112	banp	Nfu_t_1_020192	Nfu_g_1_008386	ENSG00000172530	BANP
Nfu_p_1_010777	-0.605378	17.2108	-3.41155	0.00738144	0.0324995	-2.8129	mrps33	Nfu_t_1_010777	Nfu_g_1_004423	ENSG00000090263	MRPS33
Nfu_p_1_024088	-0.392795	14.3336	-3.41042	0.00739486	0.0325348	-2.81475	mdn1	Nfu_t_1_024088	Nfu_g_1_009887	ENSG00000112159	MDN1
Nfu_p_1_016400	0.267537	17.1362	3.41022	0.0073973	0.0325348	-2.81509	cops4	Nfu_t_1_016400	Nfu_g_1_006803	ENSG00000138663	COPS4
Nfu_p_1_021495	-0.656188	14.0565	-3.40872	0.0074152	0.0325422	-2.81755	elovl7b	Nfu_t_1_021495	Nfu_g_1_008867	ENSG00000164181	ELOVL7
Nfu_p_1_054694	-0.361142	15.2142	-3.40825	0.00742074	0.0325422	-2.81831	becn1	Nfu_t_1_054694	Nfu_g_1_022868	ENSG00000126581	BECN1
Nfu_p_1_009695	-0.291445	16.2952	-3.40875	0.00741479	0.0325422	-2.8175	tspan3a	Nfu_t_1_009695	Nfu_g_1_003938	ENSG00000140391	TSPAN3
Nfu_p_1_018184	0.2421	15.9837	3.40811	0.00742252	0.0325422	-2.81856	BAIAP3	Nfu_t_1_018184	Nfu_g_1_007533	ENSG00000007516	BAIAP3
Nfu_p_1_014233	0.248169	15.8677	3.40952	0.00740563	0.0325422	-2.81624	sucla2	Nfu_t_1_014233	Nfu_g_1_005853	ENSG00000136143	SUCLA2
Nfu_p_1_049671	0.47985	14.0523	3.4091	0.00741064	0.0325422	-2.81693	FAM211A	Nfu_t_1_049671	Nfu_g_1_020746	ENSG00000181350	LRRC75A
Nfu_p_1_011829	0.31945	14.4311	3.40685	0.00743759	0.032591	-2.82062	pcdh2aa3	Nfu_t_1_011829	Nfu_g_1_004856	NA	NA
Nfu_p_1_041735	0.962579	17.8072	3.40625	0.00744476	0.0326052	-2.82161	a2ml	Nfu_t_1_041735	Nfu_g_1_017437	ENSG00000166535	A2ML1
Nfu_p_1_046413	-0.254184	17.1599	-3.40355	0.00747728	0.0327304	-2.82605	rhot1a	Nfu_t_1_046413	Nfu_g_1_019427	ENSG00000126858	RHOT1
Nfu_p_1_050853	-0.294319	15.2518	-3.4019	0.0074972	0.0328003	-2.82876	MRTO4	Nfu_t_1_050853	Nfu_g_1_021232	ENSG00000053372	MRTO4
Nfu_p_1_026376	-0.277977	16.7069	-3.40114	0.00750637	0.0328231	-2.83	taf12	Nfu_t_1_026376	Nfu_g_1_010889	ENSG00000120656	TAF12
Nfu_p_1_017853	-0.336623	15.6397	-3.39977	0.00752302	0.0328612	-2.83226	sept5a	Nfu_t_1_017853	Nfu_g_1_007367	NA	NA
Nfu_p_1_035996	0.611974	15.8443	3.39981	0.0075225	0.0328612	-2.83219	cd63	Nfu_t_1_035996	Nfu_g_1_014949	NA	NA
Nfu_p_1_012380	0.263193	14.8956	3.39879	0.0075349	0.0328958	-2.83387	mtmr2	Nfu_t_1_012380	Nfu_g_1_005103	ENSG00000087053	MTMR2
Nfu_p_1_045320	-0.31179	15.206	-3.39767	0.00754851	0.0329379	-2.8357	zc3h14	Nfu_t_1_045320	Nfu_g_1_018976	ENSG00000100722	ZC3H14
Nfu_p_1_030941	-0.520113	15.0353	-3.39524	0.00757812	0.0330323	-2.83969	sec62	Nfu_t_1_030941	Nfu_g_1_012823	ENSG00000008952	SEC62
Nfu_p_1_038916	0.266177	15.2807	3.39549	0.00757513	0.0330323	-2.83929	matn1	Nfu_t_1_038916	Nfu_g_1_016230	ENSG00000130766	SESN2
Nfu_p_1_026903	0.241107	15.0707	3.39282	0.00760785	0.0331445	-2.84368	faf2	Nfu_t_1_026903	Nfu_g_1_011143	ENSG00000113194	FAF2
Nfu_p_1_000021	-0.305559	14.8348	-3.3915	0.00762404	0.0331976	-2.84584	CDC42BPA (2 of 2)	Nfu_t_1_000021	Nfu_g_1_000005	ENSG00000143776	CDC42BPA
Nfu_p_1_004805	0.408887	18.093	3.39076	0.00763312	0.0332197	-2.84706	C21H5orf15	Nfu_t_1_004805	Nfu_g_1_001908	ENSG00000064787	BCAS1
Nfu_p_1_000907	0.29959	14.6777	3.38986	0.00764431	0.0332335	-2.84855	limk1a	Nfu_t_1_000907	Nfu_g_1_000373	ENSG00000106683	LIMK1
Nfu_p_1_028120	0.344618	13.9361	3.38994	0.00764321	0.0332335	-2.8484	KCNA1 (2 of 2)	Nfu_t_1_028120	Nfu_g_1_011641	ENSG00000111262	KCNA1
Nfu_p_1_038306	-0.243471	15.3809	-3.38912	0.00765333	0.0332436	-2.84975	sec23b	Nfu_t_1_038306	Nfu_g_1_015951	ENSG00000101310	SEC23B
Nfu_p_1_047127	0.288532	15.3254	3.38902	0.00765465	0.0332436	-2.84993	rims1a	Nfu_t_1_047127	Nfu_g_1_019724	ENSG00000079841	RIMS1
Nfu_p_1_015059	0.367536	15.409	3.38853	0.00766063	0.0332522	-2.85072	aif1l	Nfu_t_1_015059	Nfu_g_1_006234	ENSG00000126878	AIF1L
Nfu_p_1_048676	0.30311	15.81	3.38796	0.00766776	0.0332657	-2.85167	HCN2 (1 of 2)	Nfu_t_1_048676	Nfu_g_1_020345	ENSG00000099822	HCN2
Nfu_p_1_025226	-0.290381	17.3193	-3.38642	0.00768682	0.0333066	-2.8542	ppih	Nfu_t_1_025226	Nfu_g_1_010405	ENSG00000171960	PPIH
Nfu_p_1_051128	0.28342	15.999	3.38623	0.00768924	0.0333066	-2.85452	DLGAP4 (1 of 2)	Nfu_t_1_051128	Nfu_g_1_021350	ENSG00000170579	DLGAP1
Nfu_p_1_040894	0.350353	17.0194	3.38652	0.00768553	0.0333066	-2.85403	epb49	Nfu_t_1_040894	Nfu_g_1_017112	ENSG00000158856	DMTN
Nfu_p_1_004627	-0.714978	15.807	-3.38549	0.00769831	0.0333286	-2.85572	adrm1b	Nfu_t_1_004627	Nfu_g_1_001849	ENSG00000130706	ADRM1
Nfu_p_1_027089	-0.283644	16.9572	-3.38401	0.00771674	0.0333909	-2.85815	cct5	Nfu_t_1_027089	Nfu_g_1_011247	ENSG00000150753	CCT5
Nfu_p_1_025632	-0.445225	18.7096	-3.37793	0.00779297	0.0337032	-2.86816	srsf5b	Nfu_t_1_025632	Nfu_g_1_010595	ENSG00000100650	SRSF5
Nfu_p_1_011404	0.37098	14.6564	3.3773	0.00780091	0.0337199	-2.8692	tmtc1	Nfu_t_1_011404	Nfu_g_1_004680	ENSG00000133687	TMTC1
Nfu_p_1_045584	-0.304564	15.5076	-3.37625	0.00781409	0.0337593	-2.87092	pum2	Nfu_t_1_045584	Nfu_g_1_019064	ENSG00000055917	PUM2
Nfu_p_1_010277	-0.4145	15.7672	-3.37589	0.00781869	0.0337616	-2.87152	NUP153	Nfu_t_1_010277	Nfu_g_1_004206	ENSG00000124789	NUP153
Nfu_p_1_021439	-0.49641	14.4888	-3.37402	0.00784237	0.0338274	-2.87459	arl6ip4	Nfu_t_1_021439	Nfu_g_1_008855	ENSG00000182196	ARL6IP4
Nfu_p_1_053378	-0.452779	17.8093	-3.37286	0.00785705	0.0338274	-2.8765	pitpnab	Nfu_t_1_053378	Nfu_g_1_022293	ENSG00000174238	PITPNA
Nfu_p_1_032182	-0.317171	16.077	-3.37275	0.0078584	0.0338274	-2.87667	nrp1a	Nfu_t_1_032182	Nfu_g_1_013367	ENSG00000099250	NRP1
Nfu_p_1_045259	-0.28566	15.7871	-3.37308	0.00785425	0.0338274	-2.87614	mrpl19	Nfu_t_1_045259	Nfu_g_1_018945	ENSG00000115364	MRPL19
Nfu_p_1_009395	0.347819	15.3876	3.37405	0.00784193	0.0338274	-2.87454	RASGRF1	Nfu_t_1_009395	Nfu_g_1_003815	ENSG00000058335	RASGRF1
Nfu_p_1_047135	0.706748	14.7706	3.37358	0.00784792	0.0338274	-2.87531	pvalb8	Nfu_t_1_047135	Nfu_g_1_019730	ENSG00000122543	OCM
Nfu_p_1_030320	0.34861	14.8023	3.37191	0.0078691	0.0338559	-2.87806	si:dkeyp-94b4.1	Nfu_t_1_030320	Nfu_g_1_012577	NA	NA
Nfu_p_1_007189	0.410288	16.016	3.37158	0.00787327	0.0338563	-2.8786	slc8a1b	Nfu_t_1_007189	Nfu_g_1_002856	ENSG00000183023	SLC8A1
Nfu_p_1_017544	-0.31166	15.1466	-3.37115	0.00787877	0.0338624	-2.87931	FAM193A	Nfu_t_1_017544	Nfu_g_1_007242	ENSG00000125386	FAM193A
Nfu_p_1_049554	-0.289513	14.9528	-3.36989	0.0078948	0.0338946	-2.88138	rab5aa	Nfu_t_1_049554	Nfu_g_1_020694	ENSG00000144566	RAB5A
Nfu_p_1_005407	0.258501	15.8146	3.37017	0.00789132	0.0338946	-2.88093	tmod2	Nfu_t_1_005407	Nfu_g_1_002144	ENSG00000128872	TMOD2
Nfu_p_1_042277	0.309511	15.495	3.36928	0.00790262	0.0338946	-2.88238	ugt1ab	Nfu_t_1_042277	Nfu_g_1_017660	ENSG00000240224	UGT1A5
Nfu_p_1_054452	0.401453	16.0915	3.3695	0.00789981	0.0338946	-2.88202	AP2A1	Nfu_t_1_054452	Nfu_g_1_022761	ENSG00000183020	AP2A2
Nfu_p_1_023037	-0.284106	16.3569	-3.36688	0.00793335	0.0340089	-2.88634	gcn1l1	Nfu_t_1_023037	Nfu_g_1_009453	ENSG00000089154	GCN1
Nfu_p_1_046941	-0.374405	16.5852	-3.36584	0.00794675	0.0340487	-2.88805	mrps7	Nfu_t_1_046941	Nfu_g_1_019645	ENSG00000125445	MRPS7
Nfu_p_1_012447	-0.305387	15.1551	-3.36469	0.0079615	0.0340767	-2.88994	si:ch211-114c12.2	Nfu_t_1_012447	Nfu_g_1_005132	NA	NA
Nfu_p_1_013834	0.285505	16.9287	3.36495	0.00795815	0.0340767	-2.88951	msna	Nfu_t_1_013834	Nfu_g_1_005694	ENSG00000092820	EZR
Nfu_p_1_034594	0.243168	17.2817	3.36374	0.00797369	0.0341113	-2.8915	zgc:110319	Nfu_t_1_034594	Nfu_g_1_014361	ENSG00000169599	NFU1
Nfu_p_1_033128	-0.323152	14.1368	-3.3617	0.00800003	0.0341899	-2.89485	taf5l	Nfu_t_1_033128	Nfu_g_1_013767	ENSG00000135801	TAF5L
Nfu_p_1_016224	0.303611	14.8286	3.36168	0.00800031	0.0341899	-2.89489	bmp1a	Nfu_t_1_016224	Nfu_g_1_006723	ENSG00000168487	BMP1
Nfu_p_1_026837	-0.310492	15.3545	-3.36135	0.00800457	0.0341905	-2.89543	MAP7D1 (2 of 3)	Nfu_t_1_026837	Nfu_g_1_011109	ENSG00000116871	MAP7D1
Nfu_p_1_021538	-0.5678	12.1796	-3.3602	0.00801954	0.0341955	-2.89733	atxn1b	Nfu_t_1_021538	Nfu_g_1_008885	ENSG00000124788	ATXN1
Nfu_p_1_003390	0.342674	16.7234	3.36026	0.00801866	0.0341955	-2.89722	cpne5	Nfu_t_1_003390	Nfu_g_1_001374	ENSG00000144550	CPNE9
Nfu_p_1_046557	0.353142	13.892	3.35999	0.00802224	0.0341955	-2.89767	ANKRD40	Nfu_t_1_046557	Nfu_g_1_019484	ENSG00000154945	ANKRD40
Nfu_p_1_016085	0.423002	13.9716	3.36059	0.00801445	0.0341955	-2.89669	pik3r1	Nfu_t_1_016085	Nfu_g_1_006668	ENSG00000145675	PIK3R1
Nfu_p_1_043727	0.818076	15.644	3.35733	0.00805678	0.0343251	-2.90205	SERPING1	Nfu_t_1_043727	Nfu_g_1_018295	ENSG00000149131	SERPING1
Nfu_p_1_000593	-0.249663	15.8166	-3.35626	0.00807075	0.034367	-2.90381	odz4	Nfu_t_1_000593	Nfu_g_1_000260	ENSG00000149256	TENM4
Nfu_p_1_035150	-1.25764	15.825	-3.35474	0.00809067	0.0344066	-2.90632	tnc	Nfu_t_1_035150	Nfu_g_1_014607	ENSG00000041982	TNC
Nfu_p_1_033422	-0.388805	15.818	-3.35428	0.00809665	0.0344066	-2.90707	hnrnpl2	Nfu_t_1_033422	Nfu_g_1_013888	ENSG00000143889	HNRNPLL
Nfu_p_1_012985	-0.329797	16.791	-3.35472	0.00809092	0.0344066	-2.90635	PCDHAC2 (1 of 2)	Nfu_t_1_012985	Nfu_g_1_005349	NA	NA
Nfu_p_1_030285	0.291407	16.264	3.35433	0.00809596	0.0344066	-2.90698	pkp3	Nfu_t_1_030285	Nfu_g_1_012558	ENSG00000081277	PKP1
Nfu_p_1_026164	-0.535383	14.6828	-3.35222	0.00812362	0.0344936	-2.91045	kctd9	Nfu_t_1_026164	Nfu_g_1_010821	ENSG00000104756	KCTD9
Nfu_p_1_052400	-0.348317	16.9164	-3.35209	0.00812543	0.0344936	-2.91068	TTC9	Nfu_t_1_052400	Nfu_g_1_021895	ENSG00000133985	TTC9
Nfu_p_1_029207	-0.277796	15.2799	-3.35116	0.00813759	0.0345099	-2.9122	GRM8 (1 of 2)	Nfu_t_1_029207	Nfu_g_1_012059	ENSG00000179603	GRM8
Nfu_p_1_054034	0.368744	16.6194	3.35136	0.00813499	0.0345099	-2.91187	aco1	Nfu_t_1_054034	Nfu_g_1_022579	ENSG00000122729	ACO1
Nfu_p_1_034542	0.231615	17.1958	3.3496	0.00815825	0.0345798	-2.91478	parvaa	Nfu_t_1_034542	Nfu_g_1_014333	ENSG00000197702	PARVA
Nfu_p_1_050190	-0.278019	16.091	-3.34773	0.00818292	0.0346667	-2.91785	atp2b3b	Nfu_t_1_050190	Nfu_g_1_020980	ENSG00000157087	ATP2B2
Nfu_p_1_027506	0.345299	15.7424	3.34352	0.00823893	0.0348861	-2.92479	abhd10b	Nfu_t_1_027506	Nfu_g_1_011400	ENSG00000144827	ABHD10
Nfu_p_1_003111	-0.248285	16.2373	-3.34174	0.00826264	0.0349687	-2.92771	u2af2b	Nfu_t_1_003111	Nfu_g_1_001264	NA	NA
Nfu_p_1_032932	-0.401868	16.4122	-3.33964	0.00829074	0.0350697	-2.93117	ugdh	Nfu_t_1_032932	Nfu_g_1_013689	NA	NA
Nfu_p_1_016073	-0.267548	15.8686	-3.33714	0.00832446	0.0351944	-2.93529	fubp1	Nfu_t_1_016073	Nfu_g_1_006665	ENSG00000107164	FUBP3
Nfu_p_1_048746	0.291186	17.0147	3.33511	0.00835179	0.035292	-2.93863	blvra	Nfu_t_1_048746	Nfu_g_1_020375	ENSG00000106605	BLVRA
Nfu_p_1_022889	0.395525	15.6988	3.33469	0.00835754	0.0352983	-2.93933	CR457462.1	Nfu_t_1_022889	Nfu_g_1_009397	ENSG00000152409	JMY
Nfu_p_1_018321	-0.303354	16.2168	-3.33395	0.00836754	0.0353225	-2.94054	fbxl20	Nfu_t_1_018321	Nfu_g_1_007589	ENSG00000108306	FBXL20
Nfu_p_1_024768	-0.396595	15.7353	-3.33261	0.00838569	0.0353811	-2.94274	C8H17orf59	Nfu_t_1_024768	Nfu_g_1_010211	ENSG00000196544	BORCS6
Nfu_p_1_008239	-0.577116	16.6807	-3.32907	0.00843404	0.0355359	-2.94859	vps26a	Nfu_t_1_008239	Nfu_g_1_003315	ENSG00000122958	VPS26A
Nfu_p_1_050380	0.238509	14.3374	3.32898	0.00843522	0.0355359	-2.94873	dstyk	Nfu_t_1_050380	Nfu_g_1_021065	ENSG00000133059	DSTYK
Nfu_p_1_006761	0.283092	17.4878	3.32903	0.00843447	0.0355359	-2.94864	ddt	Nfu_t_1_006761	Nfu_g_1_002706	ENSG00000099974	DDTL
Nfu_p_1_011734	-0.273355	13.5399	-3.3283	0.00844445	0.0355567	-2.94984	matr3l1.1	Nfu_t_1_011734	Nfu_g_1_004815	ENSG00000280987	MATR3
Nfu_p_1_021624	0.294491	14.6143	3.32781	0.00845121	0.0355671	-2.95066	rabgef1	Nfu_t_1_021624	Nfu_g_1_008927	NA	NA
Nfu_p_1_015266	-0.329338	15.1582	-3.32675	0.00846579	0.0356104	-2.95241	ulk1b	Nfu_t_1_015266	Nfu_g_1_006321	ENSG00000177169	ULK1
Nfu_p_1_033982	0.252961	16.7381	3.32446	0.00849724	0.0357246	-2.95618	atp6v1c1a	Nfu_t_1_033982	Nfu_g_1_014117	ENSG00000155097	ATP6V1C1
Nfu_p_1_017760	0.267185	16.1491	3.31887	0.00857458	0.0360315	-2.96539	polr1c	Nfu_t_1_017760	Nfu_g_1_007313	ENSG00000171453	POLR1C
Nfu_p_1_030496	-0.431225	16.1474	-3.31851	0.0085796	0.0360343	-2.96599	paip2b	Nfu_t_1_030496	Nfu_g_1_012630	ENSG00000124374	PAIP2B
Nfu_p_1_025413	-0.372135	13.6236	-3.31491	0.00862975	0.0362137	-2.97191	mll2	Nfu_t_1_025413	Nfu_g_1_010487	ENSG00000167548	KMT2D
Nfu_p_1_039674	-0.258989	17.1735	-3.31482	0.00863105	0.0362137	-2.97206	psmd2	Nfu_t_1_039674	Nfu_g_1_016553	ENSG00000175166	PSMD2
Nfu_p_1_045273	0.334431	17.3933	3.31289	0.00865808	0.0363088	-2.97524	nt5c1bb	Nfu_t_1_045273	Nfu_g_1_018950	ENSG00000185013	NT5C1B
Nfu_p_1_048971	-0.361421	14.5536	-3.31237	0.00866542	0.0363212	-2.9761	chd7	Nfu_t_1_048971	Nfu_g_1_020448	ENSG00000171316	CHD7
Nfu_p_1_049986	0.288016	15.0605	3.31064	0.00868983	0.0364051	-2.97896	ANKS1A (2 of 2)	Nfu_t_1_049986	Nfu_g_1_020888	ENSG00000064999	ANKS1A
Nfu_p_1_036992	0.374859	14.6426	3.31021	0.00869591	0.0364122	-2.97967	hsd17b8	Nfu_t_1_036992	Nfu_g_1_015365	ENSG00000145439	CBR4
Nfu_p_1_053150	-0.330665	16.4775	-3.309	0.00871289	0.0364649	-2.98165	ruvbl2	Nfu_t_1_053150	Nfu_g_1_022196	ENSG00000183207	RUVBL2
Nfu_p_1_019971	0.319563	16.0765	3.30772	0.0087311	0.0365227	-2.98377	ptplad1	Nfu_t_1_019971	Nfu_g_1_008296	ENSG00000074696	HACD3
Nfu_p_1_051912	-0.323472	16.1549	-3.30665	0.00874625	0.0365676	-2.98554	eif4bb	Nfu_t_1_051912	Nfu_g_1_021697	ENSG00000063046	EIF4B
Nfu_p_1_033765	0.300693	16.4212	3.30591	0.00875671	0.0365929	-2.98675	chn2	Nfu_t_1_033765	Nfu_g_1_014035	ENSG00000128656	CHN1
Nfu_p_1_008228	-2.582	17.3144	-3.30494	0.00877051	0.0366272	-2.98835	gatm	Nfu_t_1_008228	Nfu_g_1_003310	ENSG00000171766	GATM
Nfu_p_1_045125	-0.553577	16.7103	-3.3044	0.00877816	0.0366272	-2.98924	bpnt1	Nfu_t_1_045125	Nfu_g_1_018887	ENSG00000162813	BPNT1
Nfu_p_1_033221	-0.263103	15.3757	-3.30454	0.00877623	0.0366272	-2.98901	pds5a	Nfu_t_1_033221	Nfu_g_1_013816	ENSG00000121892	PDS5A
Nfu_p_1_052767	-0.404656	13.1357	-3.30377	0.00878723	0.0366309	-2.99029	CDKN2AIP	Nfu_t_1_052767	Nfu_g_1_022055	ENSG00000168564	CDKN2AIP
Nfu_p_1_007364	0.249135	16.0752	3.30345	0.00879176	0.0366309	-2.99081	FAM175B (1 of 2)	Nfu_t_1_007364	Nfu_g_1_002926	ENSG00000165660	FAM175B
Nfu_p_1_016854	0.346019	14.2652	3.30341	0.00879231	0.0366309	-2.99087	MTFMT	Nfu_t_1_016854	Nfu_g_1_006980	ENSG00000103707	MTFMT
Nfu_p_1_019970	-0.773149	13.6196	-3.30249	0.00880542	0.0366599	-2.99239	CECR5	Nfu_t_1_019970	Nfu_g_1_008295	NA	NA
Nfu_p_1_041857	-0.461364	18.3873	-3.30231	0.0088081	0.0366599	-2.9927	nrn1a	Nfu_t_1_041857	Nfu_g_1_017488	ENSG00000124785	NRN1
Nfu_p_1_003595	-0.256343	16.2131	-3.30188	0.00881425	0.0366671	-2.99341	qars	Nfu_t_1_003595	Nfu_g_1_001453	ENSG00000172053	QARS
Nfu_p_1_002347	-0.208324	17.2277	-3.30122	0.00882361	0.0366693	-2.99448	cherp	Nfu_t_1_002347	Nfu_g_1_000965	ENSG00000085872	CHERP
Nfu_p_1_048722	0.313424	16.3522	3.30148	0.00881998	0.0366693	-2.99407	SLC22A23 (1 of 2)	Nfu_t_1_048722	Nfu_g_1_020365	ENSG00000137266	SLC22A23
Nfu_p_1_020625	-0.288061	17.0198	-3.29991	0.00884243	0.0367291	-2.99665	exosc6	Nfu_t_1_020625	Nfu_g_1_008530	ENSG00000223496	EXOSC6
Nfu_p_1_038158	-0.317856	15.7972	-3.29892	0.00885661	0.0367696	-2.99828	pdcd11	Nfu_t_1_038158	Nfu_g_1_015898	ENSG00000148843	PDCD11
Nfu_p_1_048655	0.266566	17.99	3.29833	0.00886516	0.0367867	-2.99926	gad1b	Nfu_t_1_048655	Nfu_g_1_020340	ENSG00000128683	GAD1
Nfu_p_1_001388	-0.262762	14.7699	-3.29795	0.00887061	0.0367909	-2.99988	nmd3	Nfu_t_1_001388	Nfu_g_1_000578	ENSG00000169251	NMD3
Nfu_p_1_011551	-0.391345	15.4251	-3.2967	0.00888868	0.0368106	-3.00195	syn1	Nfu_t_1_011551	Nfu_g_1_004748	ENSG00000185666	SYN3
Nfu_p_1_054710	0.324891	16.6595	3.29725	0.00888065	0.0368106	-3.00103	ndufa4	Nfu_t_1_054710	Nfu_g_1_022875	NA	NA
Nfu_p_1_022718	0.342034	13.1959	3.29684	0.00888658	0.0368106	-3.00171	psmd9	Nfu_t_1_022718	Nfu_g_1_009332	ENSG00000256950	RP11-87C12.2
Nfu_p_1_021118	-0.27459	15.8735	-3.29628	0.0088947	0.0368146	-3.00263	vangl1	Nfu_t_1_021118	Nfu_g_1_008703	ENSG00000173218	VANGL1
Nfu_p_1_023206	-0.24742	15.6703	-3.29601	0.00889853	0.0368146	-3.00307	nop58	Nfu_t_1_023206	Nfu_g_1_009517	ENSG00000055044	NOP58
[truncated: 6,246 more rows]

## Sheet: Tab2
Tab2. Limma output for 39wph vs. 12 wph comparison
Nfu.protein.id	logFC	AveExpr	t	P.Value	adj.P.Val	B	Nfu.gene.name	Nfu.transcript.id	Nfu.gene.id	human.gene.id	human.gene.name
Nfu_p_1_001673	2.4534	16.5874	22.1944	1.813e-09	1.41269e-05	11.9187	ctsc	Nfu_t_1_001673	Nfu_g_1_000693	ENSG00000109861	CTSC
Nfu_p_1_037130	2.72815	15.9048	20.4565	3.85989e-09	1.50381e-05	11.321	SUB1 (1 of 2)	Nfu_t_1_037130	Nfu_g_1_015433	ENSG00000113387	SUB1
Nfu_p_1_033988	-2.22249	14.257	-17.7159	1.45476e-08	3.17647e-05	10.2101	ggcta	Nfu_t_1_033988	Nfu_g_1_014122	ENSG00000006625	GGCT
Nfu_p_1_001994	1.6619	17.818	17.4972	1.63063e-08	3.17647e-05	10.1112	arf1l	Nfu_t_1_001994	Nfu_g_1_000810	NA	NA
Nfu_p_1_046667	1.49526	17.1345	16.5025	2.78902e-08	4.34641e-05	9.63935	carhsp1	Nfu_t_1_046667	Nfu_g_1_019532	ENSG00000153048	CARHSP1
Nfu_p_1_012826	-1.31579	15.1413	-15.6415	4.55118e-08	5.06611e-05	9.19985	si:dkey-169l5.3	Nfu_t_1_012826	Nfu_g_1_005280	NA	NA
Nfu_p_1_016166	1.27247	16.4584	15.8699	3.98717e-08	5.06611e-05	9.3194	srsf9	Nfu_t_1_016166	Nfu_g_1_006704	ENSG00000111786	SRSF9
Nfu_p_1_042568	1.58865	14.8703	15.2168	5.84912e-08	5.69704e-05	8.97153	COBLL1 (2 of 2)	Nfu_t_1_042568	Nfu_g_1_017789	ENSG00000082438	COBLL1
Nfu_p_1_003321	-1.4568	15.5036	-14.2165	1.08469e-07	6.03705e-05	8.40105	GBA	Nfu_t_1_003321	Nfu_g_1_001340	ENSG00000177628	GBA
Nfu_p_1_040740	1.0443	16.7741	14.3494	9.97002e-08	6.03705e-05	8.4796	map6	Nfu_t_1_040740	Nfu_g_1_017060	ENSG00000171533	MAP6
Nfu_p_1_010758	1.46551	18.9103	14.2243	1.07936e-07	6.03705e-05	8.40565	syn1	Nfu_t_1_010758	Nfu_g_1_004412	ENSG00000185666	SYN3
Nfu_p_1_035577	1.53047	16.6558	14.4912	9.11961e-08	6.03705e-05	8.56244	ADK (2 of 2)	Nfu_t_1_035577	Nfu_g_1_014776	ENSG00000156110	ADK
Nfu_p_1_015693	1.53509	16.8811	14.5848	8.60194e-08	6.03705e-05	8.61662	edf1	Nfu_t_1_015693	Nfu_g_1_006507	ENSG00000107223	EDF1
Nfu_p_1_034094	1.67216	15.8132	14.4548	9.32986e-08	6.03705e-05	8.54129	col6a3	Nfu_t_1_034094	Nfu_g_1_014177	ENSG00000163359	COL6A3
Nfu_p_1_030710	-1.26592	17.3208	-14.0659	1.19455e-07	6.20527e-05	8.3109	ehd3	Nfu_t_1_030710	Nfu_g_1_012721	ENSG00000110047	EHD1
Nfu_p_1_012377	1.03242	16.3799	13.5087	1.72105e-07	7.81908e-05	7.96727	alg9	Nfu_t_1_012377	Nfu_g_1_005102	ENSG00000086848	ALG9
Nfu_p_1_009519	1.55425	14.4231	13.4365	1.80625e-07	7.81908e-05	7.92152	tpm1	Nfu_t_1_009519	Nfu_g_1_003866	ENSG00000140416	TPM1
Nfu_p_1_044021	1.88019	15.4379	13.46	1.77802e-07	7.81908e-05	7.93644	pgam1a	Nfu_t_1_044021	Nfu_g_1_018423	ENSG00000164708	PGAM2
Nfu_p_1_053196	1.07965	15.9573	13.3505	1.91386e-07	7.84882e-05	7.86666	dhrs11a	Nfu_t_1_053196	Nfu_g_1_022220	ENSG00000278535	DHRS11
Nfu_p_1_016854	-1.06573	13.9006	-12.7722	2.84979e-07	0.000105741	7.4868	MTFMT	Nfu_t_1_016854	Nfu_g_1_006980	ENSG00000103707	MTFMT
Nfu_p_1_024040	1.1526	16.0688	12.7842	2.82603e-07	0.000105741	7.49483	C3H1orf68	Nfu_t_1_024040	Nfu_g_1_009864	NA	NA
Nfu_p_1_017142	-1.20147	14.3882	-12.5278	3.38869e-07	0.000113539	7.32031	NACC1	Nfu_t_1_017142	Nfu_g_1_007089	ENSG00000148411	NACC2
Nfu_p_1_006548	-1.04327	18.0521	-12.4835	3.49783e-07	0.000113539	7.28975	PRKACB (2 of 3)	Nfu_t_1_006548	Nfu_g_1_002612	ENSG00000142875	PRKACB
Nfu_p_1_048975	1.12952	16.6173	12.427	3.64282e-07	0.000113539	7.25057	si:ch211-141e20.2	Nfu_t_1_048975	Nfu_g_1_020450	ENSG00000177707	NECTIN3
Nfu_p_1_051328	1.21536	17.1565	12.4831	3.4989e-07	0.000113539	7.28946	rhoab	Nfu_t_1_051328	Nfu_g_1_021441	NA	NA
Nfu_p_1_052244	-0.963143	15.6531	-12.2445	4.1578e-07	0.000117369	7.12275	NAT8	Nfu_t_1_052244	Nfu_g_1_021829	ENSG00000144035	NAT8
Nfu_p_1_005139	1.34644	14.3374	12.225	4.21758e-07	0.000117369	7.10892	tpd52l2b	Nfu_t_1_005139	Nfu_g_1_002021	ENSG00000170777	TPD52L3
Nfu_p_1_020351	2.08372	16.5551	12.2368	4.18133e-07	0.000117369	7.11728	slc17a6b	Nfu_t_1_020351	Nfu_g_1_008435	ENSG00000091664	SLC17A6
Nfu_p_1_012730	-1.49484	17.1495	-11.9412	5.20062e-07	0.000126648	6.90548	jam3b	Nfu_t_1_012730	Nfu_g_1_005236	ENSG00000166086	JAM3
Nfu_p_1_023852	-1.23183	15.6023	-11.941	5.20116e-07	0.000126648	6.90538	CABZ01066321.1	Nfu_t_1_023852	Nfu_g_1_009798	ENSG00000082068	WDR70
Nfu_p_1_002720	0.933055	17.4815	11.9454	5.1841e-07	0.000126648	6.90858	gsk3ab	Nfu_t_1_002720	Nfu_g_1_001107	ENSG00000082701	GSK3B
Nfu_p_1_025655	1.1104	16.2144	11.9842	5.03661e-07	0.000126648	6.93666	zc3h15	Nfu_t_1_025655	Nfu_g_1_010607	ENSG00000065548	ZC3H15
Nfu_p_1_027503	1.2128	15.3823	11.8925	5.39341e-07	0.00012735	6.87004	psme2	Nfu_t_1_027503	Nfu_g_1_011398	ENSG00000131467	PSME3
Nfu_p_1_013834	1.17332	15.7767	11.7861	5.84215e-07	0.000133888	6.79211	msna	Nfu_t_1_013834	Nfu_g_1_005694	ENSG00000092820	EZR
Nfu_p_1_030905	-1.29212	16.1417	-11.5275	7.11494e-07	0.000149101	6.59934	mpp6b	Nfu_t_1_030905	Nfu_g_1_012807	ENSG00000105926	MPP6
Nfu_p_1_046669	-1.03947	17.3263	-11.4982	7.27721e-07	0.000149101	6.57723	slc1a4	Nfu_t_1_046669	Nfu_g_1_019533	ENSG00000115902	SLC1A4
Nfu_p_1_040035	-0.859229	14.7242	-11.4794	7.38352e-07	0.000149101	6.56301	sult2st3	Nfu_t_1_040035	Nfu_g_1_016726	ENSG00000105398	SULT2A1
Nfu_p_1_046795	1.22622	14.8614	11.4656	7.46273e-07	0.000149101	6.55254	rbx1	Nfu_t_1_046795	Nfu_g_1_019586	ENSG00000114125	RNF7
Nfu_p_1_022075	1.68306	17.0368	11.6023	6.71786e-07	0.000149101	6.65559	mob1a	Nfu_t_1_022075	Nfu_g_1_009073	NA	NA
Nfu_p_1_038546	1.31923	14.5993	11.4112	7.7844e-07	0.00015164	6.51112	UNC13A (1 of 2)	Nfu_t_1_038546	Nfu_g_1_016062	ENSG00000130477	UNC13A
Nfu_p_1_029824	1.28741	15.6934	11.3502	8.16254e-07	0.000155128	6.46451	SLC9A1	Nfu_t_1_029824	Nfu_g_1_012316	ENSG00000090020	SLC9A1
Nfu_p_1_051781	-1.59099	14.7116	-11.2408	8.89328e-07	0.000160041	6.38016	RHOBTB3	Nfu_t_1_051781	Nfu_g_1_021640	ENSG00000164292	RHOBTB3
Nfu_p_1_002751	-1.10499	14.4975	-11.2125	9.0933e-07	0.000160041	6.35825	chrnb2b	Nfu_t_1_002751	Nfu_g_1_001118	ENSG00000147434	CHRNA6
Nfu_p_1_014561	-0.993153	13.9483	-11.1919	9.24263e-07	0.000160041	6.3422	myo16	Nfu_t_1_014561	Nfu_g_1_006022	ENSG00000041515	MYO16
Nfu_p_1_041234	-0.877028	15.4353	-11.256	8.78709e-07	0.000160041	6.39198	endog	Nfu_t_1_041234	Nfu_g_1_017244	ENSG00000167136	ENDOG
Nfu_p_1_035150	1.004	14.6605	11.0955	9.97625e-07	0.000165393	6.26687	tnc	Nfu_t_1_035150	Nfu_g_1_014607	ENSG00000041982	TNC
Nfu_p_1_038197	1.38268	18.927	11.1158	9.81674e-07	0.000165393	6.28277	hmgb2a	Nfu_t_1_038197	Nfu_g_1_015911	ENSG00000164104	HMGB2
Nfu_p_1_024169	-1.21446	16.2893	-11.0607	1.02567e-06	0.000166192	6.23949	abhd12	Nfu_t_1_024169	Nfu_g_1_009924	ENSG00000100997	ABHD12
Nfu_p_1_040816	-0.999727	18.0352	-11.0372	1.0451e-06	0.000166192	6.22096	si:dkey-38n4.2	Nfu_t_1_040816	Nfu_g_1_017084	NA	NA
Nfu_p_1_034129	1.20797	14.5625	10.9679	1.10483e-06	0.000172177	6.16602	gfra2b	Nfu_t_1_034129	Nfu_g_1_014193	ENSG00000168546	GFRA2
Nfu_p_1_010488	0.965339	13.978	10.9269	1.14193e-06	0.000174468	6.13335	hnrnpa3	Nfu_t_1_010488	Nfu_g_1_004297	ENSG00000082458	DLG3
Nfu_p_1_037523	0.894955	15.9581	10.8988	1.16811e-06	0.000175036	6.11091	mecp2	Nfu_t_1_037523	Nfu_g_1_015606	ENSG00000169057	MECP2
Nfu_p_1_047722	-1.06018	16.262	-10.8586	1.20678e-06	0.00017742	6.07865	sdc2	Nfu_t_1_047722	Nfu_g_1_019993	ENSG00000169439	SDC2
Nfu_p_1_042668	1.64426	14.2285	10.7709	1.296e-06	0.000187008	6.00795	col6a2	Nfu_t_1_042668	Nfu_g_1_017821	ENSG00000142173	COL6A2
Nfu_p_1_025016	1.50986	15.75	10.7277	1.34262e-06	0.000190213	5.97287	rhoab	Nfu_t_1_025016	Nfu_g_1_010317	NA	NA
Nfu_p_1_038306	-1.46962	14.688	-10.6707	1.40697e-06	0.000193345	5.92638	sec23b	Nfu_t_1_038306	Nfu_g_1_015951	ENSG00000101310	SEC23B
Nfu_p_1_002636	1.14494	15.5729	10.6643	1.41436e-06	0.000193345	5.92118	mlf2	Nfu_t_1_002636	Nfu_g_1_001072	ENSG00000089693	MLF2
Nfu_p_1_008432	-1.0423	16.4923	-10.5565	1.5463e-06	0.000195341	5.83249	hpcal4	Nfu_t_1_008432	Nfu_g_1_003389	ENSG00000116983	HPCAL4
Nfu_p_1_009906	-1.03077	17.9959	-10.623	1.46343e-06	0.000195341	5.88728	rplp2l	Nfu_t_1_009906	Nfu_g_1_004041	ENSG00000177600	RPLP2
Nfu_p_1_000366	-0.760503	17.2708	-10.5503	1.55431e-06	0.000195341	5.82735	prune	Nfu_t_1_000366	Nfu_g_1_000169	ENSG00000143363	PRUNE1
Nfu_p_1_037135	0.858896	16.2043	10.5654	1.53493e-06	0.000195341	5.83983	trim2b	Nfu_t_1_037135	Nfu_g_1_015438	ENSG00000109654	TRIM2
Nfu_p_1_047076	0.877683	14.2718	10.6084	1.4812e-06	0.000195341	5.87528	CACNG4 (1 of 2)	Nfu_t_1_047076	Nfu_g_1_019701	ENSG00000075461	CACNG4
Nfu_p_1_028914	-1.24849	15.8642	-10.4911	1.63279e-06	0.000196277	5.7783	SLC6A12	Nfu_t_1_028914	Nfu_g_1_011947	ENSG00000010379	SLC6A13
Nfu_p_1_016472	0.947829	16.0978	10.4878	1.63732e-06	0.000196277	5.77553	galcb	Nfu_t_1_016472	Nfu_g_1_006833	ENSG00000054983	GALC
Nfu_p_1_005573	1.49936	17.4715	10.4939	1.62908e-06	0.000196277	5.78056	rac3b	Nfu_t_1_005573	Nfu_g_1_002226	NA	NA
Nfu_p_1_024057	-1.51753	17.2761	-10.4316	1.71629e-06	0.000202626	5.72859	thrap3b	Nfu_t_1_024057	Nfu_g_1_009872	ENSG00000054118	THRAP3
Nfu_p_1_014498	1.01826	15.4165	10.3855	1.78402e-06	0.000207478	5.68999	PDE1A	Nfu_t_1_014498	Nfu_g_1_005999	ENSG00000115252	PDE1A
Nfu_p_1_056106	1.32159	14.7559	10.3469	1.84312e-06	0.0002112	5.65746	nubp2	Nfu_t_1_056106	Nfu_g_1_023367	ENSG00000095906	NUBP2
Nfu_p_1_020663	-0.863157	16.0765	-10.2751	1.95886e-06	0.000218049	5.59662	rab8b	Nfu_t_1_020663	Nfu_g_1_008547	ENSG00000166128	RAB8B
Nfu_p_1_018191	1.13113	16.1327	10.2895	1.93503e-06	0.000218049	5.60886	gfap	Nfu_t_1_018191	Nfu_g_1_007538	ENSG00000131095	GFAP
Nfu_p_1_051963	-0.972467	16.4228	-10.2412	2.01619e-06	0.000221269	5.56779	gmfb	Nfu_t_1_051963	Nfu_g_1_021719	ENSG00000197045	GMFB
Nfu_p_1_001832	0.942357	16.8448	10.1823	2.12018e-06	0.000229451	5.51748	ddx6	Nfu_t_1_001832	Nfu_g_1_000750	ENSG00000110367	DDX6
Nfu_p_1_041175	0.847671	17.2142	10.0697	2.33599e-06	0.000249343	5.4204	ppiaa	Nfu_t_1_041175	Nfu_g_1_017225	ENSG00000108179	PPIF
Nfu_p_1_019508	0.95121	15.358	10.045	2.38652e-06	0.000249359	5.39895	adam10a	Nfu_t_1_019508	Nfu_g_1_008103	ENSG00000137845	ADAM10
Nfu_p_1_044027	1.04512	15.9226	10.0384	2.40015e-06	0.000249359	5.39324	denr	Nfu_t_1_044027	Nfu_g_1_018426	ENSG00000139726	DENR
Nfu_p_1_051387	0.746442	14.8977	10.0089	2.46248e-06	0.000252469	5.36752	CAMK1 (1 of 2)	Nfu_t_1_051387	Nfu_g_1_021477	ENSG00000134072	CAMK1
Nfu_p_1_009596	-1.58783	16.3181	-9.97893	2.52754e-06	0.000255024	5.34136	cyb5b	Nfu_t_1_009596	Nfu_g_1_003894	ENSG00000103018	CYB5B
Nfu_p_1_016055	-0.885873	16.9283	-9.96566	2.55695e-06	0.000255024	5.32975	AP3B1 (2 of 2)	Nfu_t_1_016055	Nfu_g_1_006653	ENSG00000132842	AP3B1
Nfu_p_1_018285	0.929759	17.0496	9.9295	2.63904e-06	0.000255024	5.29802	pgls	Nfu_t_1_018285	Nfu_g_1_007574	ENSG00000130313	PGLS
Nfu_p_1_023789	0.991963	16.1124	9.92864	2.64104e-06	0.000255024	5.29726	capza1b	Nfu_t_1_023789	Nfu_g_1_009766	NA	NA
Nfu_p_1_047586	1.03751	19.0256	9.92432	2.65105e-06	0.000255024	5.29346	tuba8l2	Nfu_t_1_047586	Nfu_g_1_019936	ENSG00000243910	TUBA4B
Nfu_p_1_035295	-1.02653	16.0899	-9.89919	2.71006e-06	0.000255094	5.27134	magt1	Nfu_t_1_035295	Nfu_g_1_014663	ENSG00000102158	MAGT1
Nfu_p_1_016119	-1.00457	16.2639	-9.88199	2.75131e-06	0.000255094	5.25616	AAK1 (1 of 2)	Nfu_t_1_016119	Nfu_g_1_006681	ENSG00000115977	AAK1
Nfu_p_1_040366	-0.928099	15.1408	-9.86907	2.78272e-06	0.000255094	5.24476	MRPL32	Nfu_t_1_040366	Nfu_g_1_016888	ENSG00000106591	MRPL32
Nfu_p_1_002619	1.00118	16.5695	9.88799	2.73685e-06	0.000255094	5.26146	slc2a3	Nfu_t_1_002619	Nfu_g_1_001065	ENSG00000117394	SLC2A1
Nfu_p_1_016618	-0.700052	14.9529	-9.83317	2.87214e-06	0.000257238	5.21296	RBM33 (1 of 2)	Nfu_t_1_016618	Nfu_g_1_006913	ENSG00000184863	RBM33
Nfu_p_1_026323	1.0602	15.9449	9.84162	2.85083e-06	0.000257238	5.22045	nfasca	Nfu_t_1_026323	Nfu_g_1_010867	ENSG00000163531	NFASC
Nfu_p_1_034679	-0.968301	14.6864	-9.75184	3.08659e-06	0.000266876	5.1405	ZC3H8	Nfu_t_1_034679	Nfu_g_1_014404	ENSG00000188177	ZC3H6
Nfu_p_1_009011	-0.884411	16.5846	-9.72863	3.15096e-06	0.000266876	5.11972	gba2	Nfu_t_1_009011	Nfu_g_1_003651	ENSG00000070610	GBA2
Nfu_p_1_028489	-0.793982	15.8962	-9.74748	3.09858e-06	0.000266876	5.1366	slc38a2	Nfu_t_1_028489	Nfu_g_1_011785	ENSG00000134294	SLC38A2
Nfu_p_1_037035	0.844201	15.7186	9.71253	3.19649e-06	0.000266876	5.10527	MAP1S (2 of 2)	Nfu_t_1_037035	Nfu_g_1_015385	ENSG00000130479	MAP1S
Nfu_p_1_013576	0.914461	15.7598	9.69263	3.25375e-06	0.000266876	5.08739	cdkl5	Nfu_t_1_013576	Nfu_g_1_005620	ENSG00000008086	CDKL5
Nfu_p_1_033080	0.984534	16.7456	9.71741	3.18262e-06	0.000266876	5.10965	ccsapb	Nfu_t_1_033080	Nfu_g_1_013747	ENSG00000154429	CCSAP
Nfu_p_1_025383	0.985531	16.9873	9.76369	3.05429e-06	0.000266876	5.1511	si:ch211-150o23.2	Nfu_t_1_025383	Nfu_g_1_010471	NA	NA
Nfu_p_1_025484	1.01236	16.9608	9.70327	3.22298e-06	0.000266876	5.09696	gstm	Nfu_t_1_025484	Nfu_g_1_010521	ENSG00000084207	GSTP1
Nfu_p_1_055074	-0.700771	16.2489	-9.66207	3.34388e-06	0.000271411	5.05985	lrrc4bb	Nfu_t_1_055074	Nfu_g_1_022946	ENSG00000131409	LRRC4B
Nfu_p_1_030187	-0.926161	16.1483	-9.61669	3.48283e-06	0.000274436	5.0188	eif4g2b	Nfu_t_1_030187	Nfu_g_1_012503	ENSG00000110321	EIF4G2
Nfu_p_1_024203	-0.84364	15.9222	-9.63197	3.43535e-06	0.000274436	5.03264	sart1	Nfu_t_1_024203	Nfu_g_1_009944	ENSG00000175467	SART1
Nfu_p_1_041857	0.777221	16.6437	9.61542	3.4868e-06	0.000274436	5.01765	nrn1a	Nfu_t_1_041857	Nfu_g_1_017488	ENSG00000124785	NRN1
Nfu_p_1_037553	-1.27828	18.0049	-9.59625	3.54744e-06	0.000275335	5.00026	ARL8A	Nfu_t_1_037553	Nfu_g_1_015623	NA	NA
Nfu_p_1_014608	-0.698907	15.6494	-9.58956	3.56889e-06	0.000275335	4.99418	sytl5	Nfu_t_1_014608	Nfu_g_1_006039	ENSG00000147041	SYTL5
Nfu_p_1_042639	-0.974968	15.5732	-9.54767	3.70643e-06	0.000280393	4.95602	vangl1	Nfu_t_1_042639	Nfu_g_1_017816	ENSG00000173218	VANGL1
Nfu_p_1_002938	1.13317	15.9178	9.55114	3.69483e-06	0.000280393	4.95918	glipr2l	Nfu_t_1_002938	Nfu_g_1_001196	ENSG00000122694	GLIPR2
Nfu_p_1_030943	1.00055	17.3822	9.52905	3.7694e-06	0.000282415	4.93901	cbx3a	Nfu_t_1_030943	Nfu_g_1_012825	ENSG00000122565	CBX3
Nfu_p_1_044393	-0.876488	16.3576	-9.50727	3.84458e-06	0.000282613	4.91907	ppp4cb	Nfu_t_1_044393	Nfu_g_1_018572	NA	NA
Nfu_p_1_030930	-0.759595	14.9644	-9.51704	3.81067e-06	0.000282613	4.92801	ptmab	Nfu_t_1_030930	Nfu_g_1_012817	ENSG00000187514	PTMA
Nfu_p_1_031437	1.11453	15.6586	9.48489	3.92352e-06	0.00028572	4.89853	ak5	Nfu_t_1_031437	Nfu_g_1_013018	ENSG00000154027	AK5
Nfu_p_1_051123	-1.27978	15.4682	-9.46213	4.00566e-06	0.000286827	4.8776	TUBB1	Nfu_t_1_051123	Nfu_g_1_021347	ENSG00000101162	TUBB1
Nfu_p_1_045273	0.755542	16.2365	9.45783	4.02139e-06	0.000286827	4.87364	nt5c1bb	Nfu_t_1_045273	Nfu_g_1_018950	ENSG00000185013	NT5C1B
Nfu_p_1_046615	1.10314	15.4711	9.45028	4.04915e-06	0.000286827	4.86668	ndufab1b	Nfu_t_1_046615	Nfu_g_1_019507	ENSG00000004779	NDUFAB1
Nfu_p_1_015915	-1.12009	16.5737	-9.43587	4.10276e-06	0.000288006	4.85339	bnip3lb	Nfu_t_1_015915	Nfu_g_1_006600	ENSG00000104765	BNIP3L
Nfu_p_1_043175	-1.17828	14.3785	-9.42537	4.14231e-06	0.000288186	4.84369	rxrba	Nfu_t_1_043175	Nfu_g_1_018041	ENSG00000186350	RXRA
Nfu_p_1_040902	-1.05839	17.2215	-9.4154	4.18022e-06	0.00028825	4.83448	itm1	Nfu_t_1_040902	Nfu_g_1_017116	ENSG00000134910	STT3A
Nfu_p_1_022866	-1.4599	15.0366	-9.3911	4.27429e-06	0.000289603	4.81197	asphd2	Nfu_t_1_022866	Nfu_g_1_009383	ENSG00000198363	ASPH
Nfu_p_1_006011	0.864531	16.173	9.3826	4.30775e-06	0.000289603	4.80408	si:dkey-57k2.6	Nfu_t_1_006011	Nfu_g_1_002402	NA	NA
Nfu_p_1_054001	1.46532	19.157	9.38169	4.31133e-06	0.000289603	4.80324	pygmb	Nfu_t_1_054001	Nfu_g_1_022566	ENSG00000100994	PYGB
Nfu_p_1_043830	-0.800125	13.6546	-9.31458	4.58595e-06	0.000305417	4.74074	NPR2	Nfu_t_1_043830	Nfu_g_1_018344	ENSG00000159899	NPR2
Nfu_p_1_042993	-0.66529	15.2341	-9.26352	4.80777e-06	0.000314874	4.6929	NUDT8	Nfu_t_1_042993	Nfu_g_1_017953	ENSG00000167799	NUDT8
Nfu_p_1_017474	1.05483	15.8857	9.26329	4.80878e-06	0.000314874	4.69269	prkcbb	Nfu_t_1_017474	Nfu_g_1_007214	ENSG00000154229	PRKCA
Nfu_p_1_019851	0.751014	15.6854	9.24488	4.89165e-06	0.000317631	4.67537	GAN	Nfu_t_1_019851	Nfu_g_1_008238	ENSG00000261609	GAN
Nfu_p_1_010450	-0.792445	18.9069	-9.22321	4.99116e-06	0.000321414	4.65496	gpm6aa	Nfu_t_1_010450	Nfu_g_1_004278	ENSG00000150625	GPM6A
Nfu_p_1_024160	-0.938581	18.3855	-9.20344	5.08391e-06	0.000322064	4.63629	nudcd1	Nfu_t_1_024160	Nfu_g_1_009918	ENSG00000120526	NUDCD1
Nfu_p_1_004956	1.20806	15.1503	9.21134	5.04663e-06	0.000322064	4.64376	dnajc5ab	Nfu_t_1_004956	Nfu_g_1_001957	ENSG00000101152	DNAJC5
Nfu_p_1_027836	-0.746791	17.3112	-9.18519	5.17119e-06	0.000324951	4.61903	rpl22l1	Nfu_t_1_027836	Nfu_g_1_011529	ENSG00000163584	RPL22L1
Nfu_p_1_020019	-0.910377	14.3066	-9.17656	5.21304e-06	0.00032496	4.61086	TLN2 (2 of 2)	Nfu_t_1_020019	Nfu_g_1_008321	ENSG00000171914	TLN2
Nfu_p_1_010596	-0.857011	16.2589	-9.16539	5.26772e-06	0.000325763	4.60027	diaph2	Nfu_t_1_010596	Nfu_g_1_004342	ENSG00000147202	DIAPH2
Nfu_p_1_008906	1.4222	14.9529	9.13431	5.42331e-06	0.000332744	4.57074	si:dkey-281i8.1	Nfu_t_1_008906	Nfu_g_1_003601	NA	NA
Nfu_p_1_006842	-1.106	15.537	-9.11202	5.53799e-06	0.000334511	4.5495	UBAC2 (1 of 2)	Nfu_t_1_006842	Nfu_g_1_002741	ENSG00000134882	UBAC2
Nfu_p_1_037624	-0.654261	15.1798	-9.11242	5.53592e-06	0.000334511	4.54988	zgc:171422	Nfu_t_1_037624	Nfu_g_1_015669	NA	NA
Nfu_p_1_047964	-0.751549	16.6215	-9.09921	5.60511e-06	0.000335962	4.53727	ctdsplb	Nfu_t_1_047964	Nfu_g_1_020091	ENSG00000144677	CTDSPL
Nfu_p_1_025323	0.784785	16.5338	9.05863	5.8236e-06	0.000346393	4.49844	ptges3a	Nfu_t_1_025323	Nfu_g_1_010446	ENSG00000110958	PTGES3
Nfu_p_1_037476	1.0452	16.6379	9.04994	5.87161e-06	0.000346603	4.4901	stk38a	Nfu_t_1_037476	Nfu_g_1_015596	ENSG00000112079	STK38
Nfu_p_1_010543	1.61244	13.6689	9.03353	5.96341e-06	0.000349375	4.47434	SPATA5	Nfu_t_1_010543	Nfu_g_1_004330	ENSG00000145375	SPATA5
Nfu_p_1_015426	-0.755331	15.8296	-9.01984	6.04124e-06	0.000350732	4.46116	nup188	Nfu_t_1_015426	Nfu_g_1_006381	ENSG00000251184	RP11-101E3.5
Nfu_p_1_048730	0.678526	17.2814	9.0088	6.10478e-06	0.000350732	4.45052	gpx4b	Nfu_t_1_048730	Nfu_g_1_020368	ENSG00000167468	GPX4
Nfu_p_1_018933	0.892339	15.7103	9.0059	6.12161e-06	0.000350732	4.44773	rab1a	Nfu_t_1_018933	Nfu_g_1_007856	ENSG00000174903	RAB1B
Nfu_p_1_053773	-1.03586	15.7934	-8.98684	6.23341e-06	0.000351516	4.42933	stag2b	Nfu_t_1_053773	Nfu_g_1_022460	ENSG00000101972	STAG2
Nfu_p_1_005961	-0.723105	17.1009	-8.97364	6.31212e-06	0.000351516	4.41657	csnk1g2b	Nfu_t_1_005961	Nfu_g_1_002383	ENSG00000133275	CSNK1G2
Nfu_p_1_019773	-0.625377	16.2729	-8.99107	6.20839e-06	0.000351516	4.43342	tph2	Nfu_t_1_019773	Nfu_g_1_008209	ENSG00000139287	TPH2
Nfu_p_1_007095	1.10711	17.4657	8.97304	6.31574e-06	0.000351516	4.41599	cnrip1b	Nfu_t_1_007095	Nfu_g_1_002816	ENSG00000119865	CNRIP1
Nfu_p_1_053518	1.02205	16.0684	8.95527	6.42351e-06	0.000354979	4.39878	ralba	Nfu_t_1_053518	Nfu_g_1_022356	ENSG00000144118	RALB
Nfu_p_1_051767	-0.685804	17.7408	-8.91657	6.66527e-06	0.00036367	4.3612	mars	Nfu_t_1_051767	Nfu_g_1_021631	ENSG00000166986	MARS
Nfu_p_1_008964	0.692733	17.8559	8.91518	6.67412e-06	0.00036367	4.35985	ptgr1	Nfu_t_1_008964	Nfu_g_1_003638	ENSG00000106853	PTGR1
Nfu_p_1_012670	0.923201	15.8619	8.90631	6.731e-06	0.000364222	4.35121	KCNAB3	Nfu_t_1_012670	Nfu_g_1_005212	ENSG00000169282	KCNAB1
Nfu_p_1_049354	-0.769272	16.8199	-8.88826	6.84841e-06	0.000365499	4.33361	GPAA1	Nfu_t_1_049354	Nfu_g_1_020609	ENSG00000197858	GPAA1
Nfu_p_1_007105	1.56739	17.1927	8.89447	6.80775e-06	0.000365499	4.33967	eef1a1b	Nfu_t_1_007105	Nfu_g_1_002821	ENSG00000156508	EEF1A1
Nfu_p_1_048971	-1.71304	13.7512	-8.86346	7.01343e-06	0.000369544	4.30937	chd7	Nfu_t_1_048971	Nfu_g_1_020448	ENSG00000171316	CHD7
Nfu_p_1_004779	-0.724742	15.7411	-8.8581	7.04965e-06	0.000369544	4.30413	si:dkey-21o19.6	Nfu_t_1_004779	Nfu_g_1_001903	NA	NA
Nfu_p_1_033529	0.682171	14.4448	8.85562	7.06648e-06	0.000369544	4.3017	TTBK1 (1 of 2)	Nfu_t_1_033529	Nfu_g_1_013937	ENSG00000146216	TTBK1
Nfu_p_1_000194	-0.669846	18.0173	-8.83907	7.17993e-06	0.000371739	4.28548	stub1	Nfu_t_1_000194	Nfu_g_1_000077	ENSG00000103266	STUB1
Nfu_p_1_048300	0.902514	15.7286	8.83561	7.20388e-06	0.000371739	4.28209	col6a1	Nfu_t_1_048300	Nfu_g_1_020233	ENSG00000142156	COL6A1
Nfu_p_1_022971	-0.989778	16.8002	-8.79304	7.50607e-06	0.000384785	4.24023	chmp7	Nfu_t_1_022971	Nfu_g_1_009424	ENSG00000147457	CHMP7
Nfu_p_1_054490	-1.03273	14.9736	-8.7632	7.72614e-06	0.000393478	4.21078	mrpl38	Nfu_t_1_054490	Nfu_g_1_022784	ENSG00000204316	MRPL38
Nfu_p_1_047334	-0.80096	14.5836	-8.72999	7.97939e-06	0.000403737	4.17789	SLC9A3R2 (1 of 3)	Nfu_t_1_047334	Nfu_g_1_019828	ENSG00000109062	SLC9A3R1
Nfu_p_1_042686	-1.10878	15.3019	-8.69425	8.26217e-06	0.000406931	4.14237	lingo3a	Nfu_t_1_042686	Nfu_g_1_017832	ENSG00000220008	LINGO3
Nfu_p_1_042376	-0.927885	17.1118	-8.68381	8.3468e-06	0.000406931	4.13198	agpat3	Nfu_t_1_042376	Nfu_g_1_017702	ENSG00000160216	AGPAT3
Nfu_p_1_030496	-0.901867	16.4953	-8.68521	8.33544e-06	0.000406931	4.13337	paip2b	Nfu_t_1_030496	Nfu_g_1_012630	ENSG00000124374	PAIP2B
Nfu_p_1_026058	-0.872947	16.6713	-8.71456	8.10016e-06	0.000406931	4.16257	nt5c3	Nfu_t_1_026058	Nfu_g_1_010777	ENSG00000141698	NT5C3B
Nfu_p_1_008618	0.76484	16.4301	8.69152	8.28424e-06	0.000406931	4.13965	camk1da	Nfu_t_1_008618	Nfu_g_1_003480	ENSG00000183049	CAMK1D
Nfu_p_1_013946	0.878389	18.698	8.6827	8.35587e-06	0.000406931	4.13087	rpl8	Nfu_t_1_013946	Nfu_g_1_005746	ENSG00000161016	RPL8
Nfu_p_1_042371	-1.0985	15.5641	-8.67436	8.42423e-06	0.0004075	4.12256	cycsb	Nfu_t_1_042371	Nfu_g_1_017698	NA	NA
Nfu_p_1_048168	1.17516	16.369	8.66856	8.47216e-06	0.0004075	4.11677	vim	Nfu_t_1_048168	Nfu_g_1_020179	ENSG00000026025	VIM
Nfu_p_1_026436	-1.09891	15.9449	-8.60423	9.02415e-06	0.000431388	4.05233	smg5	Nfu_t_1_026436	Nfu_g_1_010917	ENSG00000198952	SMG5
Nfu_p_1_014170	0.811042	12.8164	8.59536	9.10333e-06	0.000432519	4.04341	ctcf	Nfu_t_1_014170	Nfu_g_1_005825	ENSG00000102974	CTCF
Nfu_p_1_018911	-0.75544	15.4695	-8.58881	9.16219e-06	0.000432678	4.03683		Nfu_t_1_018911	Nfu_g_1_007843	ENSG00000162929	KIAA1841
Nfu_p_1_014496	-0.785401	14.6352	-8.56301	9.39845e-06	0.000435831	4.01082	dbr1	Nfu_t_1_014496	Nfu_g_1_005997	ENSG00000138231	DBR1
Nfu_p_1_030688	-0.650443	15.5322	-8.56911	9.342e-06	0.000435831	4.01698	med23	Nfu_t_1_030688	Nfu_g_1_012712	ENSG00000112282	MED23
Nfu_p_1_038765	0.642927	15.0416	8.57119	9.32283e-06	0.000435831	4.01908	eif2ak2	Nfu_t_1_038765	Nfu_g_1_016147	ENSG00000055332	EIF2AK2
Nfu_p_1_018722	0.656095	16.4596	8.54769	9.54185e-06	0.000435831	3.99535	TRIM65	Nfu_t_1_018722	Nfu_g_1_007763	ENSG00000141569	TRIM65
Nfu_p_1_049847	0.716312	17.2689	8.54529	9.56456e-06	0.000435831	3.99292	ahcy	Nfu_t_1_049847	Nfu_g_1_020828	ENSG00000101444	AHCY
Nfu_p_1_006159	-0.622913	14.6923	-8.52998	9.71065e-06	0.000437372	3.97743	EPHB1	Nfu_t_1_006159	Nfu_g_1_002466	NA	NA
Nfu_p_1_016841	0.743808	16.5982	8.53253	9.68614e-06	0.000437372	3.98001	HSPA12A	Nfu_t_1_016841	Nfu_g_1_006971	ENSG00000165868	HSPA12A
Nfu_p_1_018020	-1.20917	15.7574	-8.50952	9.90967e-06	0.000443771	3.95669	TMEM132D	Nfu_t_1_018020	Nfu_g_1_007440	ENSG00000151952	TMEM132D
Nfu_p_1_011504	-0.702233	15.0905	-8.44174	1.06017e-05	0.000472049	3.88766	abca1b	Nfu_t_1_011504	Nfu_g_1_004730	ENSG00000165029	ABCA1
Nfu_p_1_018362	-1.0082	15.4429	-8.4324	1.07011e-05	0.000473357	3.87811	notch3	Nfu_t_1_018362	Nfu_g_1_007618	ENSG00000074181	NOTCH3
Nfu_p_1_026461	-0.753937	15.0442	-8.4276	1.07526e-05	0.000473357	3.8732	tmem106bb	Nfu_t_1_026461	Nfu_g_1_010925	ENSG00000106460	TMEM106B
Nfu_p_1_005141	1.75572	16.3119	8.41436	1.08961e-05	0.00047698	3.85964	tpd52l2b	Nfu_t_1_005141	Nfu_g_1_002021	ENSG00000170777	TPD52L3
Nfu_p_1_038085	-0.780028	15.1329	-8.37132	1.13771e-05	0.000495251	3.81542	rgs12b	Nfu_t_1_038085	Nfu_g_1_015881	ENSG00000159788	RGS12
Nfu_p_1_050155	-0.715426	14.0394	-8.36135	1.14917e-05	0.000497465	3.80515	PLXNA2	Nfu_t_1_050155	Nfu_g_1_020965	ENSG00000076356	PLXNA2
Nfu_p_1_045954	-1.01277	15.3958	-8.35271	1.15921e-05	0.000499038	3.79625	ftr14	Nfu_t_1_045954	Nfu_g_1_019218	ENSG00000137699	TRIM29
Nfu_p_1_013394	-0.868525	16.3057	-8.34014	1.17399e-05	0.000501272	3.78328	lbr	Nfu_t_1_013394	Nfu_g_1_005538	ENSG00000143815	LBR
Nfu_p_1_046048	-0.668871	16.5918	-8.33738	1.17727e-05	0.000501272	3.78042	LANCL2	Nfu_t_1_046048	Nfu_g_1_019271	ENSG00000132434	LANCL2
Nfu_p_1_012588	-0.85965	17.0785	-8.33033	1.18568e-05	0.000502109	3.77313	gabra1	Nfu_t_1_012588	Nfu_g_1_005179	ENSG00000022355	GABRA1
Nfu_p_1_000925	-0.716789	15.3532	-8.30631	1.21481e-05	0.000511667	3.74826	SRPRB	Nfu_t_1_000925	Nfu_g_1_000381	ENSG00000144867	SRPRB
Nfu_p_1_026518	0.592683	16.7997	8.29229	1.23218e-05	0.00051619	3.73372	si:ch211-113g11.6	Nfu_t_1_026518	Nfu_g_1_010954	NA	NA
Nfu_p_1_029509	-0.637482	15.3257	-8.28005	1.24756e-05	0.000519841	3.721	arid1ab	Nfu_t_1_029509	Nfu_g_1_012180	ENSG00000117713	ARID1A
Nfu_p_1_021295	-1.11623	13.83	-8.26809	1.26279e-05	0.000521546	3.70857	KCNH7 (1 of 2)	Nfu_t_1_021295	Nfu_g_1_008775	ENSG00000184611	KCNH7
Nfu_p_1_028047	-0.782042	17.5477	-8.26634	1.26504e-05	0.000521546	3.70674	ppp6r2a	Nfu_t_1_028047	Nfu_g_1_011613	ENSG00000100239	PPP6R2
Nfu_p_1_003778	-0.706251	15.264	-8.23029	1.3123e-05	0.000537558	3.66915	CABZ01074194.1	Nfu_t_1_003778	Nfu_g_1_001504	ENSG00000157445	CACNA2D3
Nfu_p_1_030063	-0.646954	15.9449	-8.22627	1.31768e-05	0.000537558	3.66495	prpf39	Nfu_t_1_030063	Nfu_g_1_012433	ENSG00000185246	PRPF39
Nfu_p_1_015712	0.861029	15.9122	8.21946	1.32687e-05	0.00053849	3.65782	ppiab	Nfu_t_1_015712	Nfu_g_1_006518	ENSG00000108179	PPIF
Nfu_p_1_034352	0.934317	16.048	8.21328	1.33526e-05	0.000539084	3.65137	wdr45l	Nfu_t_1_034352	Nfu_g_1_014266	ENSG00000141580	WDR45B
Nfu_p_1_010630	0.901821	17.389	8.19913	1.3547e-05	0.000544114	3.63654	sfxn1	Nfu_t_1_010630	Nfu_g_1_004355	ENSG00000164466	SFXN1
Nfu_p_1_050854	-1.5184	15.6649	-8.17134	1.39378e-05	0.000549876	3.60737	mcm2	Nfu_t_1_050854	Nfu_g_1_021233	ENSG00000073111	MCM2
Nfu_p_1_006858	-0.694515	16.6197	-8.1689	1.39727e-05	0.000549876	3.6048	kcnma1a	Nfu_t_1_006858	Nfu_g_1_002749	ENSG00000156113	KCNMA1
Nfu_p_1_053494	1.06849	16.9474	8.17929	1.38247e-05	0.000549876	3.61572	agfg1b	Nfu_t_1_053494	Nfu_g_1_022338	ENSG00000173744	AGFG1
Nfu_p_1_026574	1.21443	17.3413	8.1695	1.39642e-05	0.000549876	3.60543	rhbg	Nfu_t_1_026574	Nfu_g_1_010976	ENSG00000132677	RHBG
Nfu_p_1_055528	-0.717624	14.6907	-8.16315	1.40553e-05	0.000550348	3.59875		Nfu_t_1_055528	Nfu_g_1_023126	NA	NA
Nfu_p_1_018488	-0.687554	16.6067	-8.14733	1.42854e-05	0.000552339	3.58209	baxa	Nfu_t_1_018488	Nfu_g_1_007658	ENSG00000087088	BAX
Nfu_p_1_033057	0.62796	14.5503	8.14505	1.43188e-05	0.000552339	3.57969	atf7ip	Nfu_t_1_033057	Nfu_g_1_013738	ENSG00000171681	ATF7IP
Nfu_p_1_033887	1.50575	15.5873	8.14971	1.42505e-05	0.000552339	3.5846	GPRIN2	Nfu_t_1_033887	Nfu_g_1_014084	ENSG00000169258	GPRIN1
Nfu_p_1_010221	-0.630031	15.7673	-8.11713	1.47361e-05	0.000562862	3.55021	psmd4a	Nfu_t_1_010221	Nfu_g_1_004174	ENSG00000143398	PIP5K1A
Nfu_p_1_054205	0.973467	16.4132	8.12006	1.46917e-05	0.000562862	3.5533	si:dkey-51e6.1	Nfu_t_1_054205	Nfu_g_1_022653	NA	NA
Nfu_p_1_031976	-0.915938	14.3714	-8.10446	1.49299e-05	0.000567481	3.5368	tomm7	Nfu_t_1_031976	Nfu_g_1_013278	ENSG00000196683	TOMM7
Nfu_p_1_008036	-0.800656	15.7449	-8.09216	1.51206e-05	0.00057194	3.52377	morf4l1	Nfu_t_1_008036	Nfu_g_1_003249	ENSG00000123562	MORF4L2
Nfu_p_1_006100	-0.865454	14.3033	-8.06032	1.56267e-05	0.000582063	3.48995	CR848029.2	Nfu_t_1_006100	Nfu_g_1_002436	NA	NA
Nfu_p_1_029604	-0.640813	15.195	-8.0566	1.5687e-05	0.000582063	3.486	TMEM132E	Nfu_t_1_029604	Nfu_g_1_012227	ENSG00000181291	TMEM132E
Nfu_p_1_020978	-0.628062	16.0282	-8.06233	1.55942e-05	0.000582063	3.4921	cab39l	Nfu_t_1_020978	Nfu_g_1_008645	ENSG00000102547	CAB39L
Nfu_p_1_043466	1.54423	16.4597	8.06655	1.55263e-05	0.000582063	3.49658	AHSG	Nfu_t_1_043466	Nfu_g_1_018164	ENSG00000145192	AHSG
Nfu_p_1_031856	-0.795942	17.25	-8.03657	1.60163e-05	0.000582305	3.46466	txnl4a	Nfu_t_1_031856	Nfu_g_1_013210	NA	NA
Nfu_p_1_029015	-0.715601	15.317	-8.02904	1.61419e-05	0.000582305	3.45663	lrrc4.1	Nfu_t_1_029015	Nfu_g_1_011982	ENSG00000128594	LRRC4
Nfu_p_1_029039	-0.689574	14.9642	-8.03615	1.60233e-05	0.000582305	3.46421	arl1	Nfu_t_1_029039	Nfu_g_1_011990	NA	NA
Nfu_p_1_034261	-0.616432	16.4617	-8.0312	1.61059e-05	0.000582305	3.45893	ptpro	Nfu_t_1_034261	Nfu_g_1_014239	ENSG00000151490	PTPRO
Nfu_p_1_037241	-0.61477	16.5496	-8.04054	1.59504e-05	0.000582305	3.46889	hm13	Nfu_t_1_037241	Nfu_g_1_015492	ENSG00000101294	HM13
Nfu_p_1_001835	0.94212	17.9762	8.03467	1.60479e-05	0.000582305	3.46263	hmgb1a	Nfu_t_1_001835	Nfu_g_1_000752	ENSG00000189403	HMGB1
Nfu_p_1_028440	1.20526	16.5637	8.02424	1.62227e-05	0.000582521	3.45151	gnai1	Nfu_t_1_028440	Nfu_g_1_011760	ENSG00000127955	GNAI1
Nfu_p_1_023953	-0.687865	15.5583	-8.00479	1.65543e-05	0.000588999	3.43072	deptor	Nfu_t_1_023953	Nfu_g_1_009828	ENSG00000155792	DEPTOR
Nfu_p_1_020878	-0.580194	16.1991	-8.00609	1.65318e-05	0.000588999	3.43211	caprin1b	Nfu_t_1_020878	Nfu_g_1_008613	ENSG00000135387	CAPRIN1
Nfu_p_1_028497	-0.675172	16.87	-7.99302	1.67585e-05	0.000590869	3.41812	phax	Nfu_t_1_028497	Nfu_g_1_011788	ENSG00000164902	PHAX
Nfu_p_1_004928	-0.567698	15.4842	-7.99549	1.67155e-05	0.000590869	3.42076	sypb	Nfu_t_1_004928	Nfu_g_1_001946	ENSG00000102003	SYP
Nfu_p_1_039555	-0.865314	15.7725	-7.95609	1.74174e-05	0.000608594	3.37847	si:ch211-193k19.1	Nfu_t_1_039555	Nfu_g_1_016511	ENSG00000142687	KIAA0319L
Nfu_p_1_035849	-0.680807	14.7676	-7.95937	1.73578e-05	0.000608594	3.382	brd8	Nfu_t_1_035849	Nfu_g_1_014890	ENSG00000112983	BRD8
Nfu_p_1_044684	0.583382	17.524	7.9265	1.79657e-05	0.00061942	3.3466	WASF1	Nfu_t_1_044684	Nfu_g_1_018720	ENSG00000112290	WASF1
Nfu_p_1_005595	0.641742	16.2016	7.93051	1.78903e-05	0.00061942	3.35093	AKT3 (2 of 2)	Nfu_t_1_005595	Nfu_g_1_002238	ENSG00000117020	AKT3
Nfu_p_1_022756	0.875679	16.1943	7.92652	1.79653e-05	0.00061942	3.34662	NEFM (1 of 2)	Nfu_t_1_022756	Nfu_g_1_009338	ENSG00000100285	NEFH
Nfu_p_1_055859	-0.677594	16.1139	-7.92081	1.80733e-05	0.000620382	3.34046	ARHGAP27 (2 of 2)	Nfu_t_1_055859	Nfu_g_1_023265	ENSG00000159314	ARHGAP27
Nfu_p_1_009213	-1.05526	15.9143	-7.91118	1.8257e-05	0.000623939	3.33006	nat8l	Nfu_t_1_009213	Nfu_g_1_003742	ENSG00000185818	NAT8L
Nfu_p_1_012241	-0.671491	16.802	-7.9064	1.83489e-05	0.000624342	3.3249	zgc:86607	Nfu_t_1_012241	Nfu_g_1_005065	ENSG00000150316	CWC15
Nfu_p_1_017586	1.52889	14.7763	7.88475	1.87718e-05	0.000635957	3.30145	SYNGR3 (2 of 2)	Nfu_t_1_017586	Nfu_g_1_007262	ENSG00000127561	SYNGR3
Nfu_p_1_007406	0.610154	17.0192	7.86811	1.91039e-05	0.000644405	3.28341	hint1	Nfu_t_1_007406	Nfu_g_1_002947	ENSG00000169567	HINT1
Nfu_p_1_006509	-1.03943	17.5059	-7.86155	1.92366e-05	0.000645996	3.27628	nasp	Nfu_t_1_006509	Nfu_g_1_002595	ENSG00000132780	NASP
Nfu_p_1_043636	-0.877255	15.8916	-7.84447	1.95868e-05	0.000645996	3.25772	UGT8	Nfu_t_1_043636	Nfu_g_1_018249	ENSG00000174607	UGT8
Nfu_p_1_019748	-0.735895	15.0837	-7.84275	1.96226e-05	0.000645996	3.25584	panx2	Nfu_t_1_019748	Nfu_g_1_008201	ENSG00000073150	PANX2
Nfu_p_1_052099	-0.692506	15.2509	-7.83442	1.97964e-05	0.000645996	3.24676	kcnc3a	Nfu_t_1_052099	Nfu_g_1_021769	NA	NA
Nfu_p_1_036415	-0.615773	16.7264	-7.83643	1.97542e-05	0.000645996	3.24896		Nfu_t_1_036415	Nfu_g_1_015122	ENSG00000105655	ISYNA1
Nfu_p_1_053791	0.524168	16.899	7.83062	1.9876e-05	0.000645996	3.24263	gpd2	Nfu_t_1_053791	Nfu_g_1_022468	ENSG00000115159	GPD2
Nfu_p_1_005771	0.696523	17.233	7.8383	1.97152e-05	0.000645996	3.25099	ak4	Nfu_t_1_005771	Nfu_g_1_002297	ENSG00000162433	AK4
Nfu_p_1_017656	0.767491	15.4364	7.82962	1.98972e-05	0.000645996	3.24153	znf330	Nfu_t_1_017656	Nfu_g_1_007282	ENSG00000109445	ZNF330
Nfu_p_1_003628	0.932163	16.0383	7.83881	1.97046e-05	0.000645996	3.25155	zff9	Nfu_t_1_003628	Nfu_g_1_001462	ENSG00000187969	ZCCHC13
Nfu_p_1_034731	0.862716	17.6523	7.82299	2.00374e-05	0.000647847	3.23431	psap	Nfu_t_1_034731	Nfu_g_1_014425	ENSG00000197746	PSAP
Nfu_p_1_030995	-0.606925	16.0704	-7.80945	2.03271e-05	0.000654498	3.21953	EFR3A (2 of 2)	Nfu_t_1_030995	Nfu_g_1_012856	ENSG00000132294	EFR3A
Nfu_p_1_022288	-0.679559	14.0728	-7.7955	2.06305e-05	0.000656134	3.20427	POLR3D	Nfu_t_1_022288	Nfu_g_1_009165	ENSG00000168495	POLR3D
Nfu_p_1_015793	0.845118	14.2314	7.80191	2.04904e-05	0.000656134	3.21129	lman1	Nfu_t_1_015793	Nfu_g_1_006551	ENSG00000074695	LMAN1
Nfu_p_1_014816	-0.718744	14.8283	-7.78911	2.0771e-05	0.000656457	3.19729	capn5b	Nfu_t_1_014816	Nfu_g_1_006130	ENSG00000149260	CAPN5
Nfu_p_1_039195	-0.533336	14.7481	-7.78738	2.08091e-05	0.000656457	3.19539	abcf1	Nfu_t_1_039195	Nfu_g_1_016368	ENSG00000161204	ABCF3
Nfu_p_1_047724	-2.00692	15.1921	-7.78346	2.08961e-05	0.000656541	3.1911	TPMT (1 of 2)	Nfu_t_1_047724	Nfu_g_1_019995	ENSG00000137364	TPMT
Nfu_p_1_024471	0.81535	15.7758	7.7774	2.10312e-05	0.000658134	3.18446	cacng8a	Nfu_t_1_024471	Nfu_g_1_010084	ENSG00000075461	CACNG4
Nfu_p_1_046585	-0.803858	17.5225	-7.76231	2.13721e-05	0.000658856	3.1679	ddx39ab	Nfu_t_1_046585	Nfu_g_1_019494	ENSG00000123136	DDX39A
Nfu_p_1_044575	0.585786	15.924	7.77083	2.1179e-05	0.000658856	3.17725	dpysl5a	Nfu_t_1_044575	Nfu_g_1_018671	ENSG00000157851	DPYSL5
Nfu_p_1_013850	0.838851	17.7717	7.76701	2.12653e-05	0.000658856	3.17306	zgc:162944	Nfu_t_1_013850	Nfu_g_1_005701	NA	NA
Nfu_p_1_048108	3.3158	17.3724	7.76141	2.13925e-05	0.000658856	3.16692	MGST3	Nfu_t_1_048108	Nfu_g_1_020144	ENSG00000143198	MGST3
Nfu_p_1_010694	-0.817753	14.5329	-7.75092	2.16332e-05	0.000663646	3.15539	chrna6	Nfu_t_1_010694	Nfu_g_1_004381	ENSG00000147434	CHRNA6
Nfu_p_1_037160	-0.556627	15.6269	-7.72946	2.21349e-05	0.000676372	3.13178	FP236835.1	Nfu_t_1_037160	Nfu_g_1_015456	NA	NA
Nfu_p_1_052720	-1.09023	16.7228	-7.72166	2.23204e-05	0.000678637	3.12318	slc7a10	Nfu_t_1_052720	Nfu_g_1_022035	ENSG00000130876	SLC7A10
Nfu_p_1_009961	-0.933681	15.4768	-7.71903	2.23832e-05	0.000678637	3.12028	ano5b	Nfu_t_1_009961	Nfu_g_1_004049	ENSG00000171714	ANO5
Nfu_p_1_015341	1.03779	16.5923	7.7066	2.26832e-05	0.000685068	3.10656	SHC3	Nfu_t_1_015341	Nfu_g_1_006364	ENSG00000148082	SHC3
Nfu_p_1_053176	-0.572727	14.7151	-7.67733	2.3407e-05	0.000703542	3.07419	dchs1b	Nfu_t_1_053176	Nfu_g_1_022204	ENSG00000166341	DCHS1
Nfu_p_1_013271	0.751167	18.072	7.67461	2.34755e-05	0.000703542	3.07118	h2afy	Nfu_t_1_013271	Nfu_g_1_005478	ENSG00000113648	H2AFY
Nfu_p_1_016012	0.797513	16.475	7.66044	2.38361e-05	0.000711614	3.05546	hnrnpd	Nfu_t_1_016012	Nfu_g_1_006635	ENSG00000138668	HNRNPD
Nfu_p_1_045592	0.855161	18.0869	7.64776	2.4164e-05	0.000718648	3.04137	L3HYPDH	Nfu_t_1_045592	Nfu_g_1_019066	ENSG00000126790	L3HYPDH
Nfu_p_1_027855	-0.960842	13.5379	-7.61071	2.51503e-05	0.000742415	3.00012	GLTSCR2	Nfu_t_1_027855	Nfu_g_1_011540	ENSG00000105373	GLTSCR2
Nfu_p_1_001823	-0.902943	15.0951	-7.61058	2.51537e-05	0.000742415	2.99998	LRFN1	Nfu_t_1_001823	Nfu_g_1_000743	ENSG00000128011	LRFN1
Nfu_p_1_007485	-1.03064	16.441	-7.6025	2.53747e-05	0.000746111	2.99096	setdb1b	Nfu_t_1_007485	Nfu_g_1_002982	NA	NA
Nfu_p_1_053521	-0.596606	16.5333	-7.59871	2.5479e-05	0.000746362	2.98672	eef1b2	Nfu_t_1_053521	Nfu_g_1_022358	ENSG00000104529	EEF1D
Nfu_p_1_039098	-0.802452	14.8519	-7.58566	2.5842e-05	0.00075416	2.97213	pld3	Nfu_t_1_039098	Nfu_g_1_016322	ENSG00000105223	PLD3
Nfu_p_1_027283	0.786685	16.7771	7.55641	2.66761e-05	0.000772715	2.93935	atp6v1ab	Nfu_t_1_027283	Nfu_g_1_011312	ENSG00000110955	ATP5B
Nfu_p_1_014615	1.08294	15.4932	7.55744	2.66462e-05	0.000772715	2.94051	PDE1A	Nfu_t_1_014615	Nfu_g_1_006044	ENSG00000154678	PDE1C
Nfu_p_1_011510	-0.846044	15.942	-7.54306	2.70664e-05	0.000781117	2.92436	KDM3B	Nfu_t_1_011510	Nfu_g_1_004732	ENSG00000120733	KDM3B
Nfu_p_1_014041	-0.633774	16.2289	-7.5382	2.72102e-05	0.000782368	2.9189	arl5a	Nfu_t_1_014041	Nfu_g_1_005765	ENSG00000162980	ARL5A
Nfu_p_1_022071	0.930803	15.4768	7.53196	2.73957e-05	0.000784807	2.91188	zgc:65851	Nfu_t_1_022071	Nfu_g_1_009071	NA	NA
Nfu_p_1_020369	-0.730242	15.8343	-7.51513	2.79035e-05	0.000796426	2.89293	FRMD5 (1 of 2)	Nfu_t_1_020369	Nfu_g_1_008445	ENSG00000171877	FRMD5
Nfu_p_1_052196	-0.716097	15.761	-7.49847	2.84163e-05	0.000806945	2.87413	rbm25	Nfu_t_1_052196	Nfu_g_1_021811	ENSG00000119707	RBM25
Nfu_p_1_019779	1.64219	16.2673	7.49645	2.84792e-05	0.000806945	2.87185	ndrg4	Nfu_t_1_019779	Nfu_g_1_008211	ENSG00000103034	NDRG4
Nfu_p_1_018311	0.607166	14.7863	7.49109	2.86466e-05	0.000808746	2.8658	LPHN1 (3 of 4)	Nfu_t_1_018311	Nfu_g_1_007584	ENSG00000072071	ADGRL1
Nfu_p_1_015533	-0.575148	15.6328	-7.48256	2.89154e-05	0.000810342	2.85615	pitpnb	Nfu_t_1_015533	Nfu_g_1_006428	ENSG00000180957	PITPNB
Nfu_p_1_027490	0.5993	15.0727	7.47942	2.90151e-05	0.000810342	2.8526	kpna1	Nfu_t_1_027490	Nfu_g_1_011391	ENSG00000114030	KPNA1
Nfu_p_1_043468	1.05293	17.2396	7.48577	2.88139e-05	0.000810342	2.85978	pfn2l	Nfu_t_1_043468	Nfu_g_1_018166	ENSG00000070087	PFN2
Nfu_p_1_026404	-0.743478	17.6975	-7.45689	2.97412e-05	0.000821785	2.82707	ensab	Nfu_t_1_026404	Nfu_g_1_010902	ENSG00000143420	ENSA
Nfu_p_1_052398	0.634129	16.1717	7.45955	2.96545e-05	0.000821785	2.83009	sec23a	Nfu_t_1_052398	Nfu_g_1_021893	ENSG00000100934	SEC23A
Nfu_p_1_046460	0.700313	16.5485	7.46235	2.95634e-05	0.000821785	2.83326	proza	Nfu_t_1_046460	Nfu_g_1_019449	ENSG00000126231	PROZ
Nfu_p_1_035290	-0.702025	15.6029	-7.45055	2.99492e-05	0.000824608	2.81988	enpp6	Nfu_t_1_035290	Nfu_g_1_014660	ENSG00000164303	ENPP6
Nfu_p_1_030855	-0.769465	15.6314	-7.44479	3.01393e-05	0.000826921	2.81334	trmt1l	Nfu_t_1_030855	Nfu_g_1_012778	ENSG00000121486	TRMT1L
Nfu_p_1_036043	-1.07355	14.712	-7.42188	3.0909e-05	0.000831771	2.78729	LBH	Nfu_t_1_036043	Nfu_g_1_014970	ENSG00000213626	LBH
Nfu_p_1_051805	-0.587575	16.7951	-7.43377	3.05071e-05	0.000831771	2.80081	pigu	Nfu_t_1_051805	Nfu_g_1_021655	ENSG00000101464	PIGU
Nfu_p_1_037332	0.540272	16.4286	7.4296	3.06473e-05	0.000831771	2.79607	ccdc22	Nfu_t_1_037332	Nfu_g_1_015540	ENSG00000101997	CCDC22
Nfu_p_1_005088	0.546222	15.8794	7.42129	3.09291e-05	0.000831771	2.78662	rca2.1	Nfu_t_1_005088	Nfu_g_1_002002	NA	NA
Nfu_p_1_037155	0.793506	17.1098	7.42049	3.09566e-05	0.000831771	2.7857	CDK14	Nfu_t_1_037155	Nfu_g_1_015453	ENSG00000058091	CDK14
Nfu_p_1_005182	0.875234	17.8327	7.43133	3.05889e-05	0.000831771	2.79805	psmb1	Nfu_t_1_005182	Nfu_g_1_002036	ENSG00000008018	PSMB1
Nfu_p_1_007988	-0.834209	15.2227	-7.41215	3.12423e-05	0.000836563	2.77621	SLC27A2 (4 of 4)	Nfu_t_1_007988	Nfu_g_1_003221	ENSG00000140284	SLC27A2
Nfu_p_1_030651	-0.93899	13.2851	-7.40424	3.15163e-05	0.000841009	2.76719	si:dkey-240n22.7	Nfu_t_1_030651	Nfu_g_1_012694	ENSG00000176371	ZSCAN2
Nfu_p_1_016294	-0.86145	16.5795	-7.38601	3.21578e-05	0.000844244	2.74637	si:dkey-222b8.1	Nfu_t_1_016294	Nfu_g_1_006744	ENSG00000141646	SMAD4
Nfu_p_1_026860	-0.68951	16.4876	-7.38253	3.22817e-05	0.000844244	2.74239	GRIK3	Nfu_t_1_026860	Nfu_g_1_011118	ENSG00000163873	GRIK3
Nfu_p_1_026784	-0.643756	14.4311	-7.38748	3.21056e-05	0.000844244	2.74805	scap	Nfu_t_1_026784	Nfu_g_1_011078	NA	NA
Nfu_p_1_042657	0.698853	17.9168	7.38237	3.22876e-05	0.000844244	2.74221	stxbp5l	Nfu_t_1_042657	Nfu_g_1_017820	NA	NA
Nfu_p_1_019781	0.726982	15.5641	7.38824	3.20785e-05	0.000844244	2.74892	ndrg4	Nfu_t_1_019781	Nfu_g_1_008211	ENSG00000103034	NDRG4
Nfu_p_1_034592	0.776097	14.7331	7.3938	3.18819e-05	0.000844244	2.75527	fam21c	Nfu_t_1_034592	Nfu_g_1_014359	ENSG00000099290	FAM21A
Nfu_p_1_022676	-0.636128	15.7397	-7.37208	3.26572e-05	0.000851052	2.73044	prosapip1b	Nfu_t_1_022676	Nfu_g_1_009319	ENSG00000088899	LZTS3
Nfu_p_1_033892	1.03329	13.0071	7.36655	3.2858e-05	0.00085343	2.72411	trappc9	Nfu_t_1_033892	Nfu_g_1_014089	NA	NA
Nfu_p_1_055676	-0.706967	17.1229	-7.35603	3.32436e-05	0.000860578	2.71205	qk	Nfu_t_1_055676	Nfu_g_1_023187	ENSG00000112531	QKI
Nfu_p_1_003556	0.630912	16.3566	7.34566	3.36282e-05	0.000867652	2.70016	krt5	Nfu_t_1_003556	Nfu_g_1_001437	ENSG00000185069	KRT76
Nfu_p_1_001045	-1.11422	15.0265	-7.33194	3.41448e-05	0.000875186	2.6844	rrm1	Nfu_t_1_001045	Nfu_g_1_000449	ENSG00000167325	RRM1
Nfu_p_1_013131	-0.636447	16.3774	-7.33382	3.40735e-05	0.000875186	2.68656	si:ch211-200p22.4	Nfu_t_1_013131	Nfu_g_1_005412	ENSG00000073921	PICALM
Nfu_p_1_011221	-0.723303	14.4478	-7.3198	3.46092e-05	0.000884179	2.67043	tmed9	Nfu_t_1_011221	Nfu_g_1_004619	ENSG00000158604	TMED4
Nfu_p_1_046706	0.534751	15.5752	7.3125	3.48917e-05	0.000888484	2.66203	hagh	Nfu_t_1_046706	Nfu_g_1_019552	ENSG00000063854	HAGH
Nfu_p_1_006958	-0.623457	15.9957	-7.30666	3.51196e-05	0.000891375	2.65529	ebf3	Nfu_t_1_006958	Nfu_g_1_002769	ENSG00000108001	EBF3
Nfu_p_1_003257	-0.621392	15.0502	-7.2964	3.55237e-05	0.000898704	2.64346	grin2db	Nfu_t_1_003257	Nfu_g_1_001314	ENSG00000161509	GRIN2C
Nfu_p_1_017800	-0.908633	17.1149	-7.28331	3.6047e-05	0.000906448	2.62834	scarb2	Nfu_t_1_017800	Nfu_g_1_007336	NA	NA
Nfu_p_1_008693	-0.524017	14.6307	-7.28293	3.60625e-05	0.000906448	2.6279	COX5A (2 of 3)	Nfu_t_1_008693	Nfu_g_1_003504	ENSG00000178741	COX5A
Nfu_p_1_028352	-0.587941	16.2563	-7.27938	3.62057e-05	0.000907122	2.6238	grip1	Nfu_t_1_028352	Nfu_g_1_011723	ENSG00000155974	GRIP1
Nfu_p_1_003551	-0.633607	15.6531	-7.27382	3.64316e-05	0.000909856	2.61736	SAMHD1	Nfu_t_1_003551	Nfu_g_1_001435	ENSG00000101347	SAMHD1
Nfu_p_1_029611	0.666702	17.1562	7.26867	3.66419e-05	0.000912184	2.61141	gatsl2	Nfu_t_1_029611	Nfu_g_1_012234	ENSG00000239521	GATS
Nfu_p_1_008415	1.01956	14.1663	7.2605	3.69785e-05	0.000917631	2.60195	tdrd3	Nfu_t_1_008415	Nfu_g_1_003376	ENSG00000083544	TDRD3
Nfu_p_1_012411	0.910975	16.1209	7.25635	3.7151e-05	0.000918985	2.59714	OMG (2 of 2)	Nfu_t_1_012411	Nfu_g_1_005116	ENSG00000126861	OMG
Nfu_p_1_033375	-0.737534	16.1616	-7.2526	3.73075e-05	0.000919937	2.59279	serhl	Nfu_t_1_033375	Nfu_g_1_013867	ENSG00000183569	SERHL2
Nfu_p_1_048591	-0.534512	14.9106	-7.24516	3.76199e-05	0.000924713	2.58416	atf7a	Nfu_t_1_048591	Nfu_g_1_020319	ENSG00000170653	ATF7
Nfu_p_1_051778	0.716814	16.3397	7.22546	3.84613e-05	0.000942423	2.56128	pacsin1b	Nfu_t_1_051778	Nfu_g_1_021638	ENSG00000124507	PACSIN1
Nfu_p_1_015912	-0.555765	14.9041	-7.2144	3.89426e-05	0.000951225	2.54841	TMEM38B	Nfu_t_1_015912	Nfu_g_1_006597	ENSG00000095209	TMEM38B
Nfu_p_1_004115	-0.606466	16.1307	-7.20484	3.93639e-05	0.000956308	2.53728	top1l	Nfu_t_1_004115	Nfu_g_1_001648	ENSG00000198900	TOP1
Nfu_p_1_035696	-0.551673	15.7086	-7.20411	3.93961e-05	0.000956308	2.53643	si:ch211-26b3.4	Nfu_t_1_035696	Nfu_g_1_014828	NA	NA
Nfu_p_1_017281	0.900525	15.7073	7.18115	4.04294e-05	0.000978341	2.50964		Nfu_t_1_017281	Nfu_g_1_007134	NA	NA
Nfu_p_1_037950	-0.638146	12.9792	-7.1742	4.07479e-05	0.000982995	2.50152	CU638692.2	Nfu_t_1_037950	Nfu_g_1_015817	NA	NA
Nfu_p_1_036275	0.756765	14.8789	7.13609	4.25443e-05	0.00102316	2.45685	evla	Nfu_t_1_036275	Nfu_g_1_015066	ENSG00000196405	EVL
Nfu_p_1_054134	-0.779759	13.5395	-7.12587	4.30402e-05	0.0010319	2.44485	FAM108A1 (1 of 2)	Nfu_t_1_054134	Nfu_g_1_022617	ENSG00000129968	ABHD17A
Nfu_p_1_039703	0.65679	15.8954	7.11012	4.38174e-05	0.00104732	2.42632		Nfu_t_1_039703	Nfu_g_1_016565	NA	NA
Nfu_p_1_016544	0.845691	15.853	7.1053	4.40583e-05	0.00104985	2.42065	yes1	Nfu_t_1_016544	Nfu_g_1_006871	ENSG00000176105	YES1
Nfu_p_1_005296	-0.721571	16.4508	-7.09906	4.43723e-05	0.00105138	2.41329	dync1li2	Nfu_t_1_005296	Nfu_g_1_002094	ENSG00000135720	DYNC1LI2
Nfu_p_1_044826	0.601819	15.9126	7.09867	4.43921e-05	0.00105138	2.41283	sipa1l1	Nfu_t_1_044826	Nfu_g_1_018782	ENSG00000197555	SIPA1L1
Nfu_p_1_016138	-0.785348	17.0372	-7.08471	4.51035e-05	0.00105793	2.39636	camkk1	Nfu_t_1_016138	Nfu_g_1_006691	ENSG00000110931	CAMKK2
Nfu_p_1_054080	-0.685375	15.9016	-7.08261	4.52117e-05	0.00105793	2.39388	VGF	Nfu_t_1_054080	Nfu_g_1_022595	ENSG00000128564	VGF
Nfu_p_1_012513	-0.659937	15.6795	-7.08475	4.51015e-05	0.00105793	2.39641	rnf14	Nfu_t_1_012513	Nfu_g_1_005156	ENSG00000013561	RNF14
Nfu_p_1_024457	0.467193	16.2205	7.0829	4.51964e-05	0.00105793	2.39423	ck2b	Nfu_t_1_024457	Nfu_g_1_010074	ENSG00000204435	CSNK2B
Nfu_p_1_043788	0.766119	17.0854	7.07705	4.54991e-05	0.00106016	2.38732	dnaja1l	Nfu_t_1_043788	Nfu_g_1_018326	ENSG00000086061	DNAJA1
Nfu_p_1_009169	1.92082	14.2738	7.07551	4.55792e-05	0.00106016	2.3855	lancl1	Nfu_t_1_009169	Nfu_g_1_003726	ENSG00000115365	LANCL1
Nfu_p_1_007168	-0.587225	15.8485	-7.06832	4.59547e-05	0.00106571	2.377	slc18a3a	Nfu_t_1_007168	Nfu_g_1_002845	ENSG00000187714	SLC18A3
Nfu_p_1_050176	-0.591197	16.9005	-7.05362	4.67331e-05	0.00106939	2.3596	polr2j	Nfu_t_1_050176	Nfu_g_1_020978	ENSG00000228049	POLR2J2
Nfu_p_1_037021	-0.580899	15.9263	-7.05238	4.67992e-05	0.00106939	2.35813	kdm1a	Nfu_t_1_037021	Nfu_g_1_015380	ENSG00000004487	KDM1A
Nfu_p_1_004786	-0.578842	16.2586	-7.05309	4.67612e-05	0.00106939	2.35897	nol9	Nfu_t_1_004786	Nfu_g_1_001905	ENSG00000162408	NOL9
Nfu_p_1_040170	0.623307	16.6543	7.05238	4.67996e-05	0.00106939	2.35812	fbl	Nfu_t_1_040170	Nfu_g_1_016786	ENSG00000188573	FBLL1
Nfu_p_1_025723	1.02047	16.2367	7.05384	4.67215e-05	0.00106939	2.35985	dlgap1a	Nfu_t_1_025723	Nfu_g_1_010641	ENSG00000170579	DLGAP1
Nfu_p_1_006339	0.665823	14.8026	7.04608	4.71379e-05	0.00107217	2.35066	SGIP1	Nfu_t_1_006339	Nfu_g_1_002540	ENSG00000118473	SGIP1
Nfu_p_1_050035	0.688626	16.0673	7.045	4.71963e-05	0.00107217	2.34938	nudt3b	Nfu_t_1_050035	Nfu_g_1_020908	ENSG00000272325	NUDT3
Nfu_p_1_033396	-0.864991	15.799	-7.03414	4.77868e-05	0.00107307	2.3365	ugp2b	Nfu_t_1_033396	Nfu_g_1_013879	ENSG00000169764	UGP2
Nfu_p_1_055089	0.493441	17.9069	7.03491	4.77446e-05	0.00107307	2.33741	gspt1l	Nfu_t_1_055089	Nfu_g_1_022949	ENSG00000189369	GSPT2
Nfu_p_1_053006	0.66135	17.1548	7.03732	4.76131e-05	0.00107307	2.34027	flot2a	Nfu_t_1_053006	Nfu_g_1_022137	ENSG00000132589	FLOT2
Nfu_p_1_032987	0.699546	16.0702	7.03667	4.76483e-05	0.00107307	2.3395	mb	Nfu_t_1_032987	Nfu_g_1_013709	ENSG00000198125	MB
Nfu_p_1_047285	-0.849306	15.7596	-7.03024	4.80009e-05	0.00107465	2.33186	gadd45gip1	Nfu_t_1_047285	Nfu_g_1_019805	ENSG00000179271	GADD45GIP1
Nfu_p_1_047005	-0.706027	14.2922	-7.02784	4.81331e-05	0.00107465	2.32901	smurf2	Nfu_t_1_047005	Nfu_g_1_019672	ENSG00000108854	SMURF2
Nfu_p_1_045082	-0.705604	15.9293	-7.02524	4.82767e-05	0.00107478	2.32593	slc30a2	Nfu_t_1_045082	Nfu_g_1_018860	ENSG00000115194	SLC30A3
Nfu_p_1_016537	0.503853	17.6252	7.01746	4.87096e-05	0.00107825	2.31668	tmx3	Nfu_t_1_016537	Nfu_g_1_006867	ENSG00000166479	TMX3
Nfu_p_1_010961	0.542926	16.945	7.01851	4.8651e-05	0.00107825	2.31793	mcts1	Nfu_t_1_010961	Nfu_g_1_004505	ENSG00000232119	MCTS1
Nfu_p_1_032193	0.758797	16.7747	7.01025	4.91142e-05	0.00108413	2.30811	SH3GLB1 (1 of 2)	Nfu_t_1_032193	Nfu_g_1_013370	ENSG00000148341	SH3GLB2
Nfu_p_1_000336	-0.808765	15.0656	-7.00385	4.94769e-05	0.00108905	2.30048	hspa13	Nfu_t_1_000336	Nfu_g_1_000146	ENSG00000155304	HSPA13
Nfu_p_1_030047	1.66276	13.3818	7.00117	4.96294e-05	0.00108933	2.29729	plcb3	Nfu_t_1_030047	Nfu_g_1_012425	ENSG00000101333	PLCB4
Nfu_p_1_024835	-0.670468	15.3809	-6.98584	5.05124e-05	0.0011056	2.27901	nsun5	Nfu_t_1_024835	Nfu_g_1_010237	ENSG00000130305	NSUN5
Nfu_p_1_053768	-0.546473	15.7236	-6.97939	5.08892e-05	0.00111072	2.27131	MEN1 (2 of 2)	Nfu_t_1_053768	Nfu_g_1_022458	ENSG00000133895	MEN1
Nfu_p_1_026690	-0.813864	15.7175	-6.97553	5.11161e-05	0.00111256	2.2667	nes	Nfu_t_1_026690	Nfu_g_1_011030	ENSG00000132688	NES
Nfu_p_1_013418	-0.676991	13.8677	-6.96103	5.19778e-05	0.00111712	2.24937	si:dkey-4c15.16	Nfu_t_1_013418	Nfu_g_1_005554	ENSG00000147180	ZNF711
Nfu_p_1_000216	-0.675739	16.508	-6.94964	5.26666e-05	0.00111712	2.23572	naa20	Nfu_t_1_000216	Nfu_g_1_000086	ENSG00000173418	NAA20
Nfu_p_1_010022	-0.623284	15.9234	-6.95183	5.25334e-05	0.00111712	2.23835	caprin1b	Nfu_t_1_010022	Nfu_g_1_004076	ENSG00000135387	CAPRIN1
Nfu_p_1_024776	-0.553184	15.8142	-6.94811	5.27594e-05	0.00111712	2.2339	acot7	Nfu_t_1_024776	Nfu_g_1_010214	ENSG00000097021	ACOT7
Nfu_p_1_052194	-0.550079	15.6739	-6.95778	5.21735e-05	0.00111712	2.24548	galnt14	Nfu_t_1_052194	Nfu_g_1_021809	ENSG00000100626	GALNT16
Nfu_p_1_035958	0.513408	16.16	6.96498	5.17419e-05	0.00111712	2.25409	sos2	Nfu_t_1_035958	Nfu_g_1_014933	ENSG00000115904	SOS1
Nfu_p_1_036608	0.598382	13.3805	6.94913	5.26975e-05	0.00111712	2.23512	adam17a	Nfu_t_1_036608	Nfu_g_1_015204	ENSG00000151694	ADAM17
Nfu_p_1_034313	0.610447	14.7447	6.95237	5.25005e-05	0.00111712	2.239	si:dkey-179o14.1	Nfu_t_1_034313	Nfu_g_1_014256	ENSG00000079841	RIMS1
Nfu_p_1_048877	0.665364	15.1161	6.94926	5.26897e-05	0.00111712	2.23527	SGIP1	Nfu_t_1_048877	Nfu_g_1_020412	ENSG00000157107	FCHO2
Nfu_p_1_037381	0.829139	16.9727	6.95238	5.24996e-05	0.00111712	2.23902	pcsk1nl	Nfu_t_1_037381	Nfu_g_1_015558	NA	NA
Nfu_p_1_009401	-0.512596	15.6687	-6.94429	5.29929e-05	0.00111903	2.22932	tjp1	Nfu_t_1_009401	Nfu_g_1_003818	ENSG00000104067	TJP1
Nfu_p_1_022759	-0.600466	15.5528	-6.94152	5.31632e-05	0.00111959	2.22599	ndel1b	Nfu_t_1_022759	Nfu_g_1_009341	ENSG00000166579	NDEL1
Nfu_p_1_024998	-0.861295	14.6859	-6.9285	5.39699e-05	0.00112852	2.21038	fam3a	Nfu_t_1_024998	Nfu_g_1_010306	ENSG00000196937	FAM3C
Nfu_p_1_030145	-0.713784	16.5519	-6.92767	5.4022e-05	0.00112852	2.20938	lsm14ab	Nfu_t_1_030145	Nfu_g_1_012477	ENSG00000257103	LSM14A
Nfu_p_1_001009	-0.494888	16.758	-6.93079	5.3827e-05	0.00112852	2.21313	scn2b	Nfu_t_1_001009	Nfu_g_1_000431	ENSG00000149575	SCN2B
Nfu_p_1_002879	0.510338	17.0629	6.91478	5.48353e-05	0.00114245	2.19388	CRABP2 (2 of 3)	Nfu_t_1_002879	Nfu_g_1_001176	ENSG00000143320	CRABP2
Nfu_p_1_016755	0.683488	15.1334	6.9034	5.55636e-05	0.00115147	2.1802	dnajb6b	Nfu_t_1_016755	Nfu_g_1_006945	ENSG00000105993	DNAJB6
Nfu_p_1_007801	0.716092	17.2172	6.90541	5.54344e-05	0.00115147	2.18262	taldo1	Nfu_t_1_007801	Nfu_g_1_003133	ENSG00000177156	TALDO1
Nfu_p_1_024129	-1.04789	13.5897	-6.89611	5.60363e-05	0.00115818	2.17142	mdn1	Nfu_t_1_024129	Nfu_g_1_009907	ENSG00000112159	MDN1
Nfu_p_1_049934	0.713448	18.8534	6.88406	5.68266e-05	0.00117141	2.15689	map1lc3a	Nfu_t_1_049934	Nfu_g_1_020870	ENSG00000101460	MAP1LC3A
Nfu_p_1_021655	0.624887	15.7397	6.88059	5.70567e-05	0.00117305	2.1527	GOLM1	Nfu_t_1_021655	Nfu_g_1_008937	ENSG00000135052	GOLM1
Nfu_p_1_015798	-0.734129	14.2874	-6.86652	5.79994e-05	0.00118617	2.1357	ZNF618	Nfu_t_1_015798	Nfu_g_1_006554	ENSG00000157657	ZNF618
Nfu_p_1_041586	0.56297	16.8294	6.86751	5.79327e-05	0.00118617	2.1369	atp6v1c1a	Nfu_t_1_041586	Nfu_g_1_017368	ENSG00000155097	ATP6V1C1
Nfu_p_1_001110	0.597787	15.6038	6.86155	5.83362e-05	0.00118994	2.1297	WDR81	Nfu_t_1_001110	Nfu_g_1_000477	ENSG00000167716	WDR81
Nfu_p_1_048788	-0.564874	16.0741	-6.8584	5.85511e-05	0.00119036	2.12588	alg3	Nfu_t_1_048788	Nfu_g_1_020385	ENSG00000214160	ALG3
Nfu_p_1_001237	0.734151	13.8315	6.85677	5.86627e-05	0.00119036	2.12391	ift80	Nfu_t_1_001237	Nfu_g_1_000514	ENSG00000068885	IFT80
Nfu_p_1_024449	0.82709	16.6078	6.84225	5.96654e-05	0.00120757	2.10633	cspg5b	Nfu_t_1_024449	Nfu_g_1_010070	ENSG00000114646	CSPG5
Nfu_p_1_045001	-0.67446	16.0546	-6.83309	6.03075e-05	0.0012174	2.09522	aida	Nfu_t_1_045001	Nfu_g_1_018840	ENSG00000186063	AIDA
Nfu_p_1_005751	-1.07597	15.0363	-6.82925	6.05787e-05	0.00121971	2.09057	tmem38a	Nfu_t_1_005751	Nfu_g_1_002289	ENSG00000072954	TMEM38A
Nfu_p_1_034306	0.665892	16.6218	6.8048	6.23388e-05	0.00124719	2.06085	iars2	Nfu_t_1_034306	Nfu_g_1_014254	ENSG00000067704	IARS2
Nfu_p_1_048085	0.713554	17.5343	6.80677	6.21951e-05	0.00124719	2.06324	cdk5	Nfu_t_1_048085	Nfu_g_1_020138	ENSG00000164885	CDK5
Nfu_p_1_029837	2.45289	15.8375	6.80364	6.24236e-05	0.00124719	2.05944	fabp10a	Nfu_t_1_029837	Nfu_g_1_012325	NA	NA
Nfu_p_1_025408	0.584662	15.9543	6.80123	6.26002e-05	0.00124752	2.05651	mgll	Nfu_t_1_025408	Nfu_g_1_010485	ENSG00000074416	MGLL
Nfu_p_1_006530	1.30664	14.0626	6.79436	6.31073e-05	0.00125442	2.04813	cfh	Nfu_t_1_006530	Nfu_g_1_002604	ENSG00000143278	F13B
Nfu_p_1_046373	-1.12827	14.9851	-6.78483	6.38171e-05	0.00126209	2.03653	CYTH3 (2 of 3)	Nfu_t_1_046373	Nfu_g_1_019413	ENSG00000008256	CYTH3
Nfu_p_1_033029	-0.654115	16.0497	-6.787	6.36552e-05	0.00126209	2.03916	smarca4	Nfu_t_1_033029	Nfu_g_1_013728	ENSG00000127616	SMARCA4
Nfu_p_1_011903	-0.723432	16.4614	-6.77409	6.46283e-05	0.00126529	2.02342	st8sia3	Nfu_t_1_011903	Nfu_g_1_004884	ENSG00000177511	ST8SIA3
Nfu_p_1_052139	0.524512	15.1567	6.77475	6.45784e-05	0.00126529	2.02422	gng2	Nfu_t_1_052139	Nfu_g_1_021786	ENSG00000186469	GNG2
Nfu_p_1_006104	0.621983	17.0793	6.77966	6.42065e-05	0.00126529	2.03021	ddah2	Nfu_t_1_006104	Nfu_g_1_002440	ENSG00000153904	DDAH1
Nfu_p_1_050056	0.901601	16.2717	6.77523	6.45417e-05	0.00126529	2.02481	ITIH4	Nfu_t_1_050056	Nfu_g_1_020919	ENSG00000055955	ITIH4
Nfu_p_1_053017	0.721038	16.5899	6.76515	6.53122e-05	0.00127547	2.01249	spg20a	Nfu_t_1_053017	Nfu_g_1_022141	ENSG00000133104	SPG20
Nfu_p_1_007886	-0.769365	16.2288	-6.75621	6.60033e-05	0.00128513	2.00157	lingo1b	Nfu_t_1_007886	Nfu_g_1_003167	ENSG00000169783	LINGO1
Nfu_p_1_046578	-0.496873	14.7464	-6.7545	6.61367e-05	0.00128513	1.99947	CABZ01087282.1	Nfu_t_1_046578	Nfu_g_1_019490	NA	NA
Nfu_p_1_022712	-0.675362	14.1706	-6.75214	6.63208e-05	0.0012855	1.99658	anapc7	Nfu_t_1_022712	Nfu_g_1_009329	ENSG00000196510	ANAPC7
Nfu_p_1_012787	-0.693659	16.4787	-6.74788	6.66551e-05	0.00128878	1.99137	thoc2	Nfu_t_1_012787	Nfu_g_1_005257	ENSG00000125676	THOC2
Nfu_p_1_051775	0.700021	16.4889	6.74043	6.72432e-05	0.00129693	1.98225	KRT18 (2 of 3)	Nfu_t_1_051775	Nfu_g_1_021636	NA	NA
Nfu_p_1_026187	-0.766952	14.9103	-6.7303	6.8053e-05	0.00130073	1.96982	xrcc4	Nfu_t_1_026187	Nfu_g_1_010836	ENSG00000152422	XRCC4
Nfu_p_1_036625	-0.6219	16.9522	-6.73375	6.77757e-05	0.00130073	1.97406	ppie	Nfu_t_1_036625	Nfu_g_1_015214	ENSG00000084072	PPIE
Nfu_p_1_009834	-0.609127	16.4714	-6.73105	6.79921e-05	0.00130073	1.97075	COG4	Nfu_t_1_009834	Nfu_g_1_004010	ENSG00000103051	COG4
Nfu_p_1_026251	0.509748	16.6483	6.72961	6.81081e-05	0.00130073	1.96898	psma1	Nfu_t_1_026251	Nfu_g_1_010860	ENSG00000256206	RP11-140L24.4
Nfu_p_1_030919	0.6667	16.1482	6.7234	6.86104e-05	0.00130712	1.96135	abcf1	Nfu_t_1_030919	Nfu_g_1_012812	ENSG00000161204	ABCF3
Nfu_p_1_041329	-0.512794	16.3099	-6.72023	6.8868e-05	0.00130883	1.95746	PURB (2 of 2)	Nfu_t_1_041329	Nfu_g_1_017286	ENSG00000146676	PURB
Nfu_p_1_008210	0.495661	17.7075	6.71532	6.92687e-05	0.00131009	1.95144	rpl26	Nfu_t_1_008210	Nfu_g_1_003301	ENSG00000263809	RP11-849F2.7
Nfu_p_1_026175	1.29586	16.9722	6.7153	6.92706e-05	0.00131009	1.95141	hapln1b	Nfu_t_1_026175	Nfu_g_1_010827	ENSG00000145681	HAPLN1
Nfu_p_1_046901	-0.576895	15.6124	-6.71236	6.95121e-05	0.00131147	1.94779	rbfox1	Nfu_t_1_046901	Nfu_g_1_019634	ENSG00000078328	RBFOX1
Nfu_p_1_030963	-0.766632	16.3	-6.70533	7.00931e-05	0.00131606	1.93915	pigk	Nfu_t_1_030963	Nfu_g_1_012836	ENSG00000142892	PIGK
Nfu_p_1_003620	-0.508722	17.2556	-6.7055	7.00789e-05	0.00131606	1.93936	syt2a	Nfu_t_1_003620	Nfu_g_1_001457	ENSG00000143858	SYT2
Nfu_p_1_042415	0.618612	16.9157	6.69995	7.05416e-05	0.00131968	1.93253	pdxkb	Nfu_t_1_042415	Nfu_g_1_017730	ENSG00000160209	PDXK
Nfu_p_1_001475	1.19642	16.6377	6.69896	7.06248e-05	0.00131968	1.93131	MAP6 (2 of 2)	Nfu_t_1_001475	Nfu_g_1_000612	ENSG00000171533	MAP6
Nfu_p_1_012090	0.488336	16.0071	6.68565	7.17484e-05	0.00133747	1.91492	cttnbp2	Nfu_t_1_012090	Nfu_g_1_005000	ENSG00000077063	CTTNBP2
Nfu_p_1_018845	0.794114	17.5622	6.67294	7.28394e-05	0.00135457	1.89924	mcfd2	Nfu_t_1_018845	Nfu_g_1_007815	ENSG00000180398	MCFD2
Nfu_p_1_009141	-0.536975	16.4105	-6.66116	7.38671e-05	0.00136912	1.88469	oxa1l	Nfu_t_1_009141	Nfu_g_1_003713	ENSG00000163626	COX18
Nfu_p_1_017284	-0.460072	17.5529	-6.65996	7.3973e-05	0.00136912	1.88321	plrg1	Nfu_t_1_017284	Nfu_g_1_007136	ENSG00000171566	PLRG1
Nfu_p_1_038970	-1.26385	15.9583	-6.65671	7.42598e-05	0.00137117	1.87919	fars2	Nfu_t_1_038970	Nfu_g_1_016265	ENSG00000145982	FARS2
Nfu_p_1_023100	-0.69468	14.7929	-6.65224	7.46562e-05	0.00137282	1.87366	MSH3 (2 of 2)	Nfu_t_1_023100	Nfu_g_1_009482	ENSG00000113318	MSH3
Nfu_p_1_009617	0.509955	17.7884	6.65173	7.47016e-05	0.00137282	1.87303	got2a	Nfu_t_1_009617	Nfu_g_1_003902	ENSG00000125166	GOT2
Nfu_p_1_029975	-0.861096	17.4261	-6.64871	7.49706e-05	0.00137452	1.86929	syndig1l	Nfu_t_1_029975	Nfu_g_1_012389	ENSG00000183379	SYNDIG1L
Nfu_p_1_004508	-0.681944	17.369	-6.63971	7.578e-05	0.0013861	1.85814	pip5k2	Nfu_t_1_004508	Nfu_g_1_001810	ENSG00000166908	PIP4K2C
Nfu_p_1_029226	-0.611414	17.0415	-6.62517	7.71058e-05	0.00140704	1.84012	yeats4	Nfu_t_1_029226	Nfu_g_1_012065	ENSG00000127337	YEATS4
Nfu_p_1_012543	-0.912522	14.4769	-6.62092	7.74989e-05	0.00141091	1.83484	stag2b	Nfu_t_1_012543	Nfu_g_1_005165	ENSG00000101972	STAG2
Nfu_p_1_053342	-0.754297	16.6527	-6.61487	7.80614e-05	0.00141702	1.82733	srsf1a	Nfu_t_1_053342	Nfu_g_1_022278	ENSG00000136450	SRSF1
Nfu_p_1_033984	0.505209	17.166	6.61341	7.81977e-05	0.00141702	1.82552	ggcta	Nfu_t_1_033984	Nfu_g_1_014118	ENSG00000006625	GGCT
Nfu_p_1_029910	1.28366	17.4101	6.61122	7.84028e-05	0.00141743	1.8228	sb:cb252	Nfu_t_1_029910	Nfu_g_1_012358	NA	NA
Nfu_p_1_019785	-0.661548	15.1866	-6.60593	7.89008e-05	0.00142314	1.81622	elavl1	Nfu_t_1_019785	Nfu_g_1_008212	ENSG00000066044	ELAVL1
Nfu_p_1_003694	0.607762	17.8472	6.59853	7.96032e-05	0.00142765	1.80701	rpl32	Nfu_t_1_003694	Nfu_g_1_001478	ENSG00000144713	RPL32
Nfu_p_1_043435	0.697524	14.221	6.5975	7.97007e-05	0.00142765	1.80574	C18H11orf58	Nfu_t_1_043435	Nfu_g_1_018145	ENSG00000110696	C11orf58
Nfu_p_1_016134	1.04316	16.5059	6.60034	7.94302e-05	0.00142765	1.80927	SFTPB (2 of 2)	Nfu_t_1_016134	Nfu_g_1_006688	ENSG00000168878	SFTPB
Nfu_p_1_002900	-0.676515	14.5942	-6.58931	8.04873e-05	0.00143843	1.79553	hcn4	Nfu_t_1_002900	Nfu_g_1_001185	ENSG00000138622	HCN4
Nfu_p_1_051347	0.490138	16.4032	6.58117	8.12769e-05	0.00144922	1.78539	rae1	Nfu_t_1_051347	Nfu_g_1_021448	ENSG00000101146	RAE1
Nfu_p_1_048642	0.566043	14.8956	6.56779	8.25931e-05	0.00146933	1.7687	pcmtd1	Nfu_t_1_048642	Nfu_g_1_020334	ENSG00000168300	PCMTD1
Nfu_p_1_035949	-0.59242	15.8586	-6.56552	8.28186e-05	0.00146998	1.76587	rims1a	Nfu_t_1_035949	Nfu_g_1_014931	ENSG00000176406	RIMS2
Nfu_p_1_025250	0.542251	17.1304	6.56272	8.30981e-05	0.00147159	1.76236	amt	Nfu_t_1_025250	Nfu_g_1_010416	ENSG00000132837	DMGDH
Nfu_p_1_018012	-0.488116	16.9766	-6.55656	8.37158e-05	0.00147917	1.75467	isca1	Nfu_t_1_018012	Nfu_g_1_007435	ENSG00000135070	ISCA1
Nfu_p_1_021199	0.827269	16.8861	6.55141	8.42357e-05	0.00148499	1.74824	msna	Nfu_t_1_021199	Nfu_g_1_008731	ENSG00000092820	EZR
Nfu_p_1_050190	0.500601	15.8306	6.52591	8.68654e-05	0.00152789	1.71629	atp2b3b	Nfu_t_1_050190	Nfu_g_1_020980	ENSG00000157087	ATP2B2
Nfu_p_1_004443	-0.737003	14.9642	-6.52043	8.74416e-05	0.00153456	1.70942	rad21b	Nfu_t_1_004443	Nfu_g_1_001795	ENSG00000164754	RAD21
Nfu_p_1_016904	0.650874	15.0964	6.51788	8.77111e-05	0.00153583	1.70622	cbr4	Nfu_t_1_016904	Nfu_g_1_006989	ENSG00000145439	CBR4
Nfu_p_1_022777	-0.537689	15.4483	-6.51507	8.80091e-05	0.00153606	1.70269	eif4ebp1	Nfu_t_1_022777	Nfu_g_1_009353	ENSG00000187840	EIF4EBP1
Nfu_p_1_022886	1.17884	15.9043	6.51405	8.81184e-05	0.00153606	1.7014	pgam5	Nfu_t_1_022886	Nfu_g_1_009395	ENSG00000247077	PGAM5
Nfu_p_1_028063	-0.570455	16.0855	-6.50958	8.85957e-05	0.00153798	1.69579	TRHDE (1 of 2)	Nfu_t_1_028063	Nfu_g_1_011623	ENSG00000072657	TRHDE
Nfu_p_1_037290	0.589318	16.1545	6.50932	8.86234e-05	0.00153798	1.69546	si:ch211-251b21.1	Nfu_t_1_037290	Nfu_g_1_015514	NA	NA
Nfu_p_1_009747	-0.574873	16.5413	-6.50113	8.95047e-05	0.00154982	1.68518	copb1	Nfu_t_1_009747	Nfu_g_1_003963	ENSG00000129083	COPB1
Nfu_p_1_022900	-0.794295	15.3689	-6.49774	8.98732e-05	0.00155275	1.68091	pes	Nfu_t_1_022900	Nfu_g_1_009400	ENSG00000100029	PES1
Nfu_p_1_050084	-0.516747	14.1852	-6.48758	9.09857e-05	0.00155815	1.66812	os9	Nfu_t_1_050084	Nfu_g_1_020935	ENSG00000135506	OS9
Nfu_p_1_039864	0.483545	16.3438	6.48883	9.08478e-05	0.00155815	1.66969	cplx2	Nfu_t_1_039864	Nfu_g_1_016652	ENSG00000145920	CPLX2
Nfu_p_1_003951	0.567057	15.2204	6.49118	9.05901e-05	0.00155815	1.67265	hmga1a	Nfu_t_1_003951	Nfu_g_1_001584	ENSG00000137309	HMGA1
Nfu_p_1_036881	1.14147	16.2269	6.49019	9.06984e-05	0.00155815	1.67141	srp14	Nfu_t_1_036881	Nfu_g_1_015317	ENSG00000140319	SRP14
Nfu_p_1_012866	-1.44783	14.9373	-6.48111	9.17022e-05	0.00156698	1.65996	slc25a5	Nfu_t_1_012866	Nfu_g_1_005294	ENSG00000169100	SLC25A6
Nfu_p_1_003823	0.64896	17.3416	6.47666	9.21975e-05	0.001572	1.65436	krt18	Nfu_t_1_003823	Nfu_g_1_001524	NA	NA
Nfu_p_1_024963	-0.486835	15.8801	-6.47445	9.2445e-05	0.00157278	1.65158	kif1b	Nfu_t_1_024963	Nfu_g_1_010289	ENSG00000054523	KIF1B
Nfu_p_1_047013	-0.672976	14.8858	-6.47208	9.27123e-05	0.00157374	1.64858	bud31	Nfu_t_1_047013	Nfu_g_1_019677	ENSG00000106245	BUD31
Nfu_p_1_056357	-0.500374	15.7569	-6.47036	9.29054e-05	0.00157374	1.64641	dhcr7	Nfu_t_1_056357	Nfu_g_1_023485	ENSG00000172893	DHCR7
Nfu_p_1_048998	-0.585288	15.1658	-6.46636	9.3358e-05	0.00157797	1.64136	mcm4	Nfu_t_1_048998	Nfu_g_1_020462	ENSG00000104738	MCM4
Nfu_p_1_010647	-0.764037	14.0709	-6.46327	9.37086e-05	0.00158047	1.63746	chrnb3a	Nfu_t_1_010647	Nfu_g_1_004359	ENSG00000147432	CHRNB3
Nfu_p_1_005247	-0.695893	15.3233	-6.44844	9.54126e-05	0.00160075	1.61873	phf10	Nfu_t_1_005247	Nfu_g_1_002066	ENSG00000130024	PHF10
Nfu_p_1_025419	-0.548523	15.5666	-6.45062	9.51607e-05	0.00160075	1.62148	amigo1	Nfu_t_1_025419	Nfu_g_1_010490	ENSG00000181754	AMIGO1
Nfu_p_1_023168	0.689745	16.8761	6.44746	9.55272e-05	0.00160075	1.61748	ppp3ca	Nfu_t_1_023168	Nfu_g_1_009507	ENSG00000138814	PPP3CA
Nfu_p_1_056020	1.10563	16.5375	6.42699	9.79381e-05	0.00163763	1.59156	adprh	Nfu_t_1_056020	Nfu_g_1_023334	ENSG00000144843	ADPRH
Nfu_p_1_053977	-0.582024	15.2751	-6.42258	9.84663e-05	0.00164293	1.58597	BX005022.2	Nfu_t_1_053977	Nfu_g_1_022553	ENSG00000141456	PELP1
Nfu_p_1_012640	0.551485	17.7526	6.41826	9.89869e-05	0.00164809	1.58049	stip1	Nfu_t_1_012640	Nfu_g_1_005195	ENSG00000115282	TTC31
Nfu_p_1_023050	-0.517486	16.6337	-6.41533	9.93413e-05	0.00165046	1.57677	slc7a4	Nfu_t_1_023050	Nfu_g_1_009458	ENSG00000099960	SLC7A4
Nfu_p_1_018401	1.01829	14.711	6.41251	9.9684e-05	0.00165263	1.57319	mgrn1b	Nfu_t_1_018401	Nfu_g_1_007634	ENSG00000102858	MGRN1
Nfu_p_1_005271	-0.473924	15.9422	-6.405	0.000100602	0.00166431	1.56366	galnt2	Nfu_t_1_005271	Nfu_g_1_002080	ENSG00000143641	GALNT2
Nfu_p_1_018322	0.626399	16.18	6.39734	0.000101549	0.0016696	1.55391	si:ch211-51c14.1	Nfu_t_1_018322	Nfu_g_1_007590	ENSG00000165912	PACSIN3
Nfu_p_1_002805	0.689984	15.6979	6.39722	0.000101564	0.0016696	1.55375	shisa7	Nfu_t_1_002805	Nfu_g_1_001143	ENSG00000187902	SHISA7
Nfu_p_1_045117	0.914014	17.2079	6.39962	0.000101267	0.0016696	1.55681	hebp2	Nfu_t_1_045117	Nfu_g_1_018880	ENSG00000051620	HEBP2
Nfu_p_1_046792	-1.03443	14.4312	-6.36434	0.000105737	0.00170363	1.51187	rln3a	Nfu_t_1_046792	Nfu_g_1_019584	NA	NA
Nfu_p_1_012368	-0.726693	15.8571	-6.36421	0.000105755	0.00170363	1.5117	CU855896.2	Nfu_t_1_012368	Nfu_g_1_005099	NA	NA
Nfu_p_1_012270	-0.59703	16.2396	-6.37589	0.000104251	0.00170363	1.5266	nrxn2a	Nfu_t_1_012270	Nfu_g_1_005072	ENSG00000021645	NRXN3
Nfu_p_1_011404	-0.483336	15.036	-6.36935	0.00010509	0.00170363	1.51826	tmtc1	Nfu_t_1_011404	Nfu_g_1_004680	ENSG00000133687	TMTC1
Nfu_p_1_004181	0.557408	16.5981	6.37219	0.000104725	0.00170363	1.52189	CABZ01062452.1	Nfu_t_1_004181	Nfu_g_1_001672	ENSG00000114554	PLXNA1
Nfu_p_1_030812	0.606245	15.9988	6.36202	0.00010604	0.00170363	1.50891	adck3	Nfu_t_1_030812	Nfu_g_1_012761	ENSG00000163050	COQ8A
Nfu_p_1_038556	0.620894	17.0496	6.36603	0.000105519	0.00170363	1.51403	map2k2a	Nfu_t_1_038556	Nfu_g_1_016065	ENSG00000126934	MAP2K2
Nfu_p_1_017328	0.703983	16.8224	6.36839	0.000105213	0.00170363	1.51704	FP015850.2	Nfu_t_1_017328	Nfu_g_1_007154	NA	NA
Nfu_p_1_054321	0.708914	17.467	6.36367	0.000105825	0.00170363	1.51101	C22H19orf10 (1 of 2)	Nfu_t_1_054321	Nfu_g_1_022704	ENSG00000074842	MYDGF
Nfu_p_1_035800	0.726932	15.5057	6.37242	0.000104695	0.00170363	1.52218	PURA (1 of 2)	Nfu_t_1_035800	Nfu_g_1_014868	ENSG00000185129	PURA
Nfu_p_1_001354	1.01447	14.2209	6.36685	0.000105412	0.00170363	1.51508	bcl7bb	Nfu_t_1_001354	Nfu_g_1_000558	ENSG00000106635	BCL7B
Nfu_p_1_052568	-0.55291	15.8017	-6.35824	0.000106532	0.00170803	1.50408	prkri	Nfu_t_1_052568	Nfu_g_1_021965	NA	NA
Nfu_p_1_009199	1.43033	13.8729	6.35546	0.000106897	0.00171035	1.50053	creb1a	Nfu_t_1_009199	Nfu_g_1_003736	ENSG00000118260	CREB1
Nfu_p_1_011358	-0.520601	16.373	-6.34763	0.00010793	0.00172035	1.49053	noa1	Nfu_t_1_011358	Nfu_g_1_004663	ENSG00000084092	NOA1
Nfu_p_1_004056	-0.499505	16.3032	-6.34738	0.000107964	0.00172035	1.4902	dag1	Nfu_t_1_004056	Nfu_g_1_001622	ENSG00000173402	DAG1
Nfu_p_1_029502	-0.469991	18.7987	-6.33159	0.000110082	0.00175052	1.46999	rtn4a	Nfu_t_1_029502	Nfu_g_1_012177	ENSG00000115310	RTN4
Nfu_p_1_051283	-0.671872	15.8662	-6.3282	0.000110542	0.00175426	1.46565	cpne5	Nfu_t_1_051283	Nfu_g_1_021430	ENSG00000124772	CPNE5
Nfu_p_1_012974	-0.826162	15.1459	-6.30072	0.000114353	0.00180373	1.43038	zgc:92773	Nfu_t_1_012974	Nfu_g_1_005341	ENSG00000141504	SAT2
Nfu_p_1_050549	-0.623437	16.5219	-6.30132	0.000114269	0.00180373	1.43116	asah1a	Nfu_t_1_050549	Nfu_g_1_021123	ENSG00000138744	NAAA
Nfu_p_1_005404	0.565707	17.0173	6.30081	0.00011434	0.00180373	1.4305	scg3	Nfu_t_1_005404	Nfu_g_1_002142	ENSG00000104112	SCG3
Nfu_p_1_012084	-0.858249	15.8249	-6.29367	0.000115354	0.00181584	1.42132	oatx	Nfu_t_1_012084	Nfu_g_1_004996	ENSG00000137204	SLC22A7
Nfu_p_1_041631	0.68175	16.6581	6.29069	0.00011578	0.00181886	1.41749	ncalda	Nfu_t_1_041631	Nfu_g_1_017390	ENSG00000104490	NCALD
Nfu_p_1_055004	0.50781	14.5588	6.28352	0.00011681	0.00183136	1.40827	itgb4	Nfu_t_1_055004	Nfu_g_1_022922	ENSG00000132470	ITGB4
Nfu_p_1_012385	-0.712814	16.9093	-6.27707	0.000117746	0.00184233	1.39996	NFRKB	Nfu_t_1_012385	Nfu_g_1_005105	ENSG00000170322	NFRKB
Nfu_p_1_017012	-0.751438	14.9411	-6.27291	0.000118355	0.00184659	1.3946	vps37a	Nfu_t_1_017012	Nfu_g_1_007037	ENSG00000155975	VPS37A
Nfu_p_1_033516	-0.4273	16.576	-6.27197	0.000118493	0.00184659	1.39339	CABZ01060453.1	Nfu_t_1_033516	Nfu_g_1_013927	ENSG00000175931	UBE2O
Nfu_p_1_051293	-0.658878	14.6074	-6.26768	0.000119124	0.00185272	1.38786	rad54l2	Nfu_t_1_051293	Nfu_g_1_021433	ENSG00000164080	RAD54L2
Nfu_p_1_008088	0.596531	15.9967	6.26595	0.00011938	0.00185301	1.38562	coro2ba	Nfu_t_1_008088	Nfu_g_1_003270	ENSG00000103647	CORO2B
Nfu_p_1_052083	0.491662	17.158	6.26344	0.000119752	0.00185509	1.38238	pygl	Nfu_t_1_052083	Nfu_g_1_021761	ENSG00000100504	PYGL
Nfu_p_1_023220	-0.900756	16.6713	-6.25734	0.000120663	0.00186548	1.3745	cyp26b1	Nfu_t_1_023220	Nfu_g_1_009526	ENSG00000003137	CYP26B1
Nfu_p_1_004053	-0.733255	17.9101	-6.25374	0.000121203	0.00186643	1.36986	CRELD1 (1 of 2)	Nfu_t_1_004053	Nfu_g_1_001620	ENSG00000184164	CRELD2
Nfu_p_1_033613	0.760687	16.6184	6.25523	0.000120978	0.00186643	1.37179	CABZ01076275.1	Nfu_t_1_033613	Nfu_g_1_013967	NA	NA
Nfu_p_1_050364	0.458147	15.7906	6.2494	0.000121856	0.00187279	1.36426	igsf21a	Nfu_t_1_050364	Nfu_g_1_021056	ENSG00000117154	IGSF21
Nfu_p_1_056254	0.865347	15.5027	6.24695	0.000122228	0.00187481	1.36109	TBCC	Nfu_t_1_056254	Nfu_g_1_023428	ENSG00000124659	TBCC
Nfu_p_1_040733	-0.713472	17.0157	-6.24126	0.000123096	0.0018844	1.35373	h2afv	Nfu_t_1_040733	Nfu_g_1_017056	ENSG00000105968	H2AFV
Nfu_p_1_016068	-0.487153	16.1717	-6.23622	0.000123869	0.00189252	1.34721	RIMBP2 (3 of 4)	Nfu_t_1_016068	Nfu_g_1_006664	ENSG00000060709	RIMBP2
Nfu_p_1_021805	-0.774061	15.4905	-6.23431	0.000124163	0.00189331	1.34474	c7a	Nfu_t_1_021805	Nfu_g_1_008996	ENSG00000112936	C7
Nfu_p_1_031886	-0.738895	16.154	-6.22783	0.00012517	0.00190018	1.33634	hnrnpc	Nfu_t_1_031886	Nfu_g_1_013226	ENSG00000277058	HNRNPCL3
Nfu_p_1_004294	0.491987	14.1872	6.2267	0.000125346	0.00190018	1.33488	bx248082.1	Nfu_t_1_004294	Nfu_g_1_001740	ENSG00000001629	ANKIB1
Nfu_p_1_002071	1.30358	15.691	6.22928	0.000124943	0.00190018	1.33822	lipf	Nfu_t_1_002071	Nfu_g_1_000841	ENSG00000107798	LIPA
Nfu_p_1_052773	0.558905	16.8998	6.21605	0.00012702	0.00192182	1.32107	ctsd	Nfu_t_1_052773	Nfu_g_1_022059	ENSG00000117984	CTSD
Nfu_p_1_018428	-1.048	15.2772	-6.21152	0.000127738	0.00192459	1.3152	ba1	Nfu_t_1_018428	Nfu_g_1_007641	ENSG00000213934	HBG1
Nfu_p_1_016193	-0.608082	15.0387	-6.21023	0.000127944	0.00192459	1.31353	lrrc8a	Nfu_t_1_016193	Nfu_g_1_006712	ENSG00000136802	LRRC8A
Nfu_p_1_015288	-0.447731	16.3629	-6.2132	0.000127471	0.00192459	1.31738	RIMBP2 (3 of 4)	Nfu_t_1_015288	Nfu_g_1_006337	ENSG00000060709	RIMBP2
Nfu_p_1_046772	-0.502954	16.7354	-6.20589	0.000128638	0.00193051	1.30789	RANGAP1 (1 of 2)	Nfu_t_1_046772	Nfu_g_1_019575	ENSG00000100401	RANGAP1
Nfu_p_1_044759	-0.477753	16.1636	-6.20468	0.000128833	0.00193051	1.30632	ylpm1	Nfu_t_1_044759	Nfu_g_1_018760	ENSG00000119596	YLPM1
Nfu_p_1_051431	-0.564722	15.3428	-6.19186	0.000130911	0.00195105	1.28966	GRM4	Nfu_t_1_051431	Nfu_g_1_021495	ENSG00000124493	GRM4
Nfu_p_1_025819	0.50068	16.7972	6.19219	0.000130857	0.00195105	1.2901	nadkd1	Nfu_t_1_025819	Nfu_g_1_010669	ENSG00000152620	NADK2
Nfu_p_1_055376	0.919841	17.6904	6.19159	0.000130955	0.00195105	1.28931	glud1b	Nfu_t_1_055376	Nfu_g_1_023068	ENSG00000182890	GLUD2
Nfu_p_1_006426	0.570556	17.7589	6.18742	0.000131639	0.00195726	1.28389	negr1	Nfu_t_1_006426	Nfu_g_1_002559	ENSG00000172260	NEGR1
Nfu_p_1_022675	0.667509	16.9029	6.18599	0.000131874	0.00195726	1.28203	prf1.5	Nfu_t_1_022675	Nfu_g_1_009318	ENSG00000180644	PRF1
Nfu_p_1_026948	-0.424296	17.1999	-6.18325	0.000132328	0.00196026	1.27846	CABZ01014055.1	Nfu_t_1_026948	Nfu_g_1_011170	ENSG00000131508	UBE2D2
Nfu_p_1_053989	-1.36749	14.2296	-6.17685	0.00013339	0.00197225	1.27014	slc1a1	Nfu_t_1_053989	Nfu_g_1_022562	ENSG00000106688	SLC1A1
Nfu_p_1_047682	0.735828	18.6102	6.17468	0.000133754	0.00197388	1.2673	uqcrfs1	Nfu_t_1_047682	Nfu_g_1_019978	ENSG00000169021	UQCRFS1
Nfu_p_1_007866	-0.404977	16.8175	-6.16161	0.00013596	0.00200265	1.25027	ppm1g	Nfu_t_1_007866	Nfu_g_1_003156	ENSG00000115241	PPM1G
Nfu_p_1_009136	0.612613	17.3109	6.15964	0.000136296	0.00200381	1.2477	faah2a	Nfu_t_1_009136	Nfu_g_1_003709	ENSG00000165591	FAAH2
Nfu_p_1_010263	-0.484675	15.696	-6.15782	0.000136609	0.00200463	1.24531	pabpc1b	Nfu_t_1_010263	Nfu_g_1_004198	ENSG00000070756	PABPC1
Nfu_p_1_019203	0.820484	15.0725	6.15432	0.000137209	0.00200965	1.24075	cyp19a1b	Nfu_t_1_019203	Nfu_g_1_007967	ENSG00000137869	CYP19A1
Nfu_p_1_038719	0.755429	18.2066	6.14883	0.000138156	0.00201973	1.23359	cst3	Nfu_t_1_038719	Nfu_g_1_016132	NA	NA
Nfu_p_1_027065	-0.507865	17.7746	-6.14341	0.000139101	0.00202968	1.2265	armc1	Nfu_t_1_027065	Nfu_g_1_011236	ENSG00000104442	ARMC1
Nfu_p_1_031512	0.728763	16.0383	6.14194	0.000139358	0.00202968	1.22457	ppp1r9a	Nfu_t_1_031512	Nfu_g_1_013046	ENSG00000158528	PPP1R9A
Nfu_p_1_047587	0.828049	16.6527	6.13769	0.000140104	0.00203674	1.21901	dpp6b	Nfu_t_1_047587	Nfu_g_1_019937	ENSG00000175497	DPP10
Nfu_p_1_026507	0.547898	16.7048	6.1351	0.00014056	0.00203956	1.21563	tpm3	Nfu_t_1_026507	Nfu_g_1_010950	ENSG00000140416	TPM1
Nfu_p_1_055714	-0.598173	16.0234	-6.13228	0.000141058	0.00203988	1.21195	decr2	Nfu_t_1_055714	Nfu_g_1_023211	ENSG00000242612	DECR2
Nfu_p_1_051242	-0.596263	16.2038	-6.12523	0.000142315	0.00203988	1.20272	dynlrb1	Nfu_t_1_051242	Nfu_g_1_021411	ENSG00000125971	DYNLRB1
Nfu_p_1_041158	-0.555358	17.564	-6.12515	0.000142329	0.00203988	1.20261	si:ch211-251j10.3	Nfu_t_1_041158	Nfu_g_1_017219	ENSG00000159496	RGL4
Nfu_p_1_026477	-0.54221	15.8532	-6.12605	0.000142168	0.00203988	1.20379	mios	Nfu_t_1_026477	Nfu_g_1_010937	ENSG00000164654	MIOS
Nfu_p_1_013243	0.685403	16.1006	6.12467	0.000142415	0.00203988	1.20198	f11r	Nfu_t_1_013243	Nfu_g_1_005463	ENSG00000166086	JAM3
Nfu_p_1_039584	1.00766	17.4436	6.12599	0.000142179	0.00203988	1.20371	flj13639	Nfu_t_1_039584	Nfu_g_1_016525	NA	NA
Nfu_p_1_010342	1.22407	15.7681	6.12847	0.000141737	0.00203988	1.20695	col6a3	Nfu_t_1_010342	Nfu_g_1_004235	ENSG00000163359	COL6A3
Nfu_p_1_047635	-0.575029	16.2941	-6.1225	0.000142804	0.00204171	1.19914	wdr45l	Nfu_t_1_047635	Nfu_g_1_019966	ENSG00000141580	WDR45B
Nfu_p_1_011626	-0.586985	15.7857	-6.12093	0.000143088	0.00204201	1.19708	fam13b	Nfu_t_1_011626	Nfu_g_1_004775	ENSG00000031003	FAM13B
Nfu_p_1_021202	-0.611225	16.0686	-6.11753	0.0001437	0.002047	1.19263	CCKBR (2 of 2)	Nfu_t_1_021202	Nfu_g_1_008734	ENSG00000110148	CCKBR
Nfu_p_1_050204	-0.682465	13.1747	-6.10022	0.000146871	0.00206281	1.16991	KAZN (3 of 3)	Nfu_t_1_050204	Nfu_g_1_020982	ENSG00000189337	KAZN
Nfu_p_1_056440	-0.670276	16.8002	-6.10548	0.000145898	0.00206281	1.17682	nrxn2b	Nfu_t_1_056440	Nfu_g_1_023519	NA	NA
Nfu_p_1_013762	-0.578258	16.6117	-6.10443	0.000146091	0.00206281	1.17544	sf3b1	Nfu_t_1_013762	Nfu_g_1_005688	ENSG00000115524	SF3B1
Nfu_p_1_000095	-0.563182	13.9749	-6.10863	0.00014532	0.00206281	1.18095	chd9	Nfu_t_1_000095	Nfu_g_1_000039	ENSG00000177200	CHD9
Nfu_p_1_018423	-0.561664	15.8977	-6.10546	0.000145902	0.00206281	1.1768	ARHGAP23 (1 of 2)	Nfu_t_1_018423	Nfu_g_1_007638	ENSG00000275832	ARHGAP23
Nfu_p_1_028710	-0.546657	14.7036	-6.09848	0.000147192	0.00206281	1.16763	gcc1	Nfu_t_1_028710	Nfu_g_1_011877	ENSG00000179562	GCC1
Nfu_p_1_005780	-0.495117	14.4167	-6.103	0.000146356	0.00206281	1.17356	gtpbp3	Nfu_t_1_005780	Nfu_g_1_002300	ENSG00000130299	GTPBP3
Nfu_p_1_039788	0.594107	17.6998	6.10137	0.000146657	0.00206281	1.17142	tkt	Nfu_t_1_039788	Nfu_g_1_016609	ENSG00000007350	TKTL1
Nfu_p_1_017853	0.662379	16.0319	6.09927	0.000147045	0.00206281	1.16867	sept5a	Nfu_t_1_017853	Nfu_g_1_007367	NA	NA
Nfu_p_1_024612	-0.944747	15.0001	-6.08821	0.000149112	0.00207109	1.15414	mllt11	Nfu_t_1_024612	Nfu_g_1_010152	ENSG00000213190	MLLT11
Nfu_p_1_031261	-0.752014	15.3191	-6.0887	0.000149021	0.00207109	1.15477	KCNJ9	Nfu_t_1_031261	Nfu_g_1_012941	ENSG00000162728	KCNJ9
Nfu_p_1_048896	-0.610075	14.9497	-6.08854	0.000149051	0.00207109	1.15456	TIMM44 (1 of 2)	Nfu_t_1_048896	Nfu_g_1_020420	ENSG00000104980	TIMM44
Nfu_p_1_050561	-0.584055	15.2032	-6.09103	0.000148583	0.00207109	1.15784	ppp4r2b	Nfu_t_1_050561	Nfu_g_1_021131	ENSG00000163605	PPP4R2
Nfu_p_1_007412	0.751681	16.9048	6.08919	0.000148928	0.00207109	1.15542	lgalslb	Nfu_t_1_007412	Nfu_g_1_002952	ENSG00000119862	LGALSL
Nfu_p_1_000731	-0.438548	15.5883	-6.08459	0.000149795	0.00207688	1.14938	CU695176.1	Nfu_t_1_000731	Nfu_g_1_000309	NA	NA
Nfu_p_1_002922	0.677722	17.988	6.07917	0.000150826	0.00208376	1.14223	si:dkeyp-77h1.4	Nfu_t_1_002922	Nfu_g_1_001190	NA	NA
Nfu_p_1_014863	0.710295	15.1193	6.07939	0.000150784	0.00208376	1.14252	TSC22D2	Nfu_t_1_014863	Nfu_g_1_006151	NA	NA
Nfu_p_1_051485	1.58573	16.3914	6.0691	0.000152758	0.00210671	1.12898	gnai2	Nfu_t_1_051485	Nfu_g_1_021519	ENSG00000114353	GNAI2
Nfu_p_1_032869	-0.556319	15.1519	-6.06518	0.000153517	0.00211093	1.12382	map2k7	Nfu_t_1_032869	Nfu_g_1_013658	ENSG00000076984	MAP2K7
Nfu_p_1_040951	1.01649	13.6209	6.06473	0.000153606	0.00211093	1.12322	irf2bp1	Nfu_t_1_040951	Nfu_g_1_017135	ENSG00000168264	IRF2BP2
Nfu_p_1_037780	-0.528222	16.0474	-6.06265	0.00015401	0.00211276	1.12048	wdr17	Nfu_t_1_037780	Nfu_g_1_015738	ENSG00000150627	WDR17
Nfu_p_1_025256	-0.76274	16.6677	-6.04658	0.000157179	0.0021474	1.09927	sst3	Nfu_t_1_025256	Nfu_g_1_010422	NA	NA
Nfu_p_1_002122	-0.437996	17.0315	-6.04566	0.000157362	0.0021474	1.09806	rpl36	Nfu_t_1_002122	Nfu_g_1_000866	ENSG00000130255	RPL36
Nfu_p_1_019769	0.829445	16.3851	6.03798	0.000158903	0.00216464	1.08791	zc3h18	Nfu_t_1_019769	Nfu_g_1_008208	ENSG00000158545	ZC3H18
Nfu_p_1_031264	-0.516393	15.8424	-6.03261	0.000159992	0.00217503	1.0808	bai3	Nfu_t_1_031264	Nfu_g_1_012943	ENSG00000121753	ADGRB2
Nfu_p_1_042975	0.940139	17.4656	6.03146	0.000160224	0.00217503	1.07929	nme2b.2	Nfu_t_1_042975	Nfu_g_1_017945	ENSG00000243678	NME2
Nfu_p_1_052907	-0.464035	15.8903	-6.01932	0.000162717	0.00220503	1.06321	cdkn2aipnl	Nfu_t_1_052907	Nfu_g_1_022110	ENSG00000237190	CDKN2AIPNL
Nfu_p_1_008022	-0.589405	16.2486	-6.01679	0.00016324	0.00220828	1.05986	aph1b	Nfu_t_1_008022	Nfu_g_1_003238	NA	NA
Nfu_p_1_027562	0.572188	17.018	6.00896	0.000164877	0.00222271	1.04947	eif2s3	Nfu_t_1_027562	Nfu_g_1_011413	ENSG00000180574	EIF2S3L
Nfu_p_1_052121	0.670189	16.4829	6.00942	0.000164779	0.00222271	1.05009	si:dkey-33c12.3	Nfu_t_1_052121	Nfu_g_1_021778	NA	NA
Nfu_p_1_041018	-0.424479	15.4332	-6.00718	0.000165251	0.00222389	1.04712	nudt18	Nfu_t_1_041018	Nfu_g_1_017167	ENSG00000275074	NUDT18
Nfu_p_1_027299	-0.850396	14.95	-6.00281	0.000166172	0.00223229	1.04132	yme1l1a	Nfu_t_1_027299	Nfu_g_1_011316	ENSG00000136758	YME1L1
Nfu_p_1_004773	-0.514933	15.4125	-6.00151	0.000166448	0.00223229	1.0396	dpp6b	Nfu_t_1_004773	Nfu_g_1_001902	NA	NA
Nfu_p_1_045020	-0.727759	15.3438	-5.99904	0.000166974	0.0022355	1.03631	cdc40	Nfu_t_1_045020	Nfu_g_1_018848	ENSG00000168438	CDC40
Nfu_p_1_044192	-0.597739	16.8571	-5.99233	0.000168407	0.00224479	1.02741	atrn	Nfu_t_1_044192	Nfu_g_1_018504	ENSG00000088812	ATRN
Nfu_p_1_034077	0.568179	16.7609	5.99175	0.000168532	0.00224479	1.02664	coro1b	Nfu_t_1_034077	Nfu_g_1_014163	ENSG00000110880	CORO1C
Nfu_p_1_035713	0.679818	17.2878	5.99389	0.000168073	0.00224479	1.02948	arhgef9b	Nfu_t_1_035713	Nfu_g_1_014835	ENSG00000131089	ARHGEF9
Nfu_p_1_035276	0.523087	16.8373	5.96263	0.00017492	0.0023259	0.987888	immt	Nfu_t_1_035276	Nfu_g_1_014655	ENSG00000132305	IMMT
Nfu_p_1_013232	-0.790988	15.7608	-5.95302	0.000177085	0.00235067	0.975075	srrt	Nfu_t_1_013232	Nfu_g_1_005457	ENSG00000087087	SRRT
Nfu_p_1_023992	-0.550688	15.2456	-5.93806	0.000180514	0.00239212	0.955093		Nfu_t_1_023992	Nfu_g_1_009842	ENSG00000105341	ATP5SL
Nfu_p_1_039726	-0.7695	15.9438	-5.93289	0.000181714	0.00240393	0.948192	FOXK2 (1 of 2)	Nfu_t_1_039726	Nfu_g_1_016578	ENSG00000141568	FOXK2
Nfu_p_1_055596	0.484107	17.1002	5.92803	0.000182853	0.00241489	0.941686	aco2	Nfu_t_1_055596	Nfu_g_1_023147	ENSG00000100412	ACO2
Nfu_p_1_017852	1.23958	15.7378	5.92153	0.000184385	0.00243101	0.932991	serpind1	Nfu_t_1_017852	Nfu_g_1_007366	ENSG00000099937	SERPIND1
Nfu_p_1_041767	0.563703	15.2097	5.91984	0.000184787	0.0024322	0.930722	FAM49A (2 of 2)	Nfu_t_1_041767	Nfu_g_1_017452	ENSG00000197872	FAM49A
Nfu_p_1_053290	-0.799934	15.0848	-5.90927	0.000187315	0.00243598	0.91657	C10H21orf59	Nfu_t_1_053290	Nfu_g_1_022247	ENSG00000159079	C21orf59
Nfu_p_1_006097	-0.590054	17.0307	-5.91587	0.000185731	0.00243598	0.925415	gamt	Nfu_t_1_006097	Nfu_g_1_002434	ENSG00000130005	GAMT
Nfu_p_1_003562	-0.571926	15.1005	-5.91081	0.000186944	0.00243598	0.918634	zmynd8	Nfu_t_1_003562	Nfu_g_1_001438	ENSG00000101040	ZMYND8
Nfu_p_1_037555	-0.557341	16.8983	-5.90842	0.00018752	0.00243598	0.91543	MRPL49	Nfu_t_1_037555	Nfu_g_1_015624	NA	NA
Nfu_p_1_049327	-0.55202	14.6407	-5.9069	0.000187888	0.00243598	0.913387	toe1	Nfu_t_1_049327	Nfu_g_1_020604	ENSG00000132773	TOE1
Nfu_p_1_005522	-0.542305	14.8174	-5.91563	0.00018579	0.00243598	0.925084	setd3	Nfu_t_1_005522	Nfu_g_1_002193	ENSG00000183576	SETD3
Nfu_p_1_047316	-0.515986	15.2397	-5.91013	0.000187109	0.00243598	0.917713	gcdh	Nfu_t_1_047316	Nfu_g_1_019816	ENSG00000105607	GCDH
Nfu_p_1_035579	0.91186	16.5555	5.91209	0.000186637	0.00243598	0.920347	dhfr	Nfu_t_1_035579	Nfu_g_1_014778	ENSG00000228716	DHFR
Nfu_p_1_020646	0.917163	16.6929	5.90738	0.000187772	0.00243598	0.914031	rgma	Nfu_t_1_020646	Nfu_g_1_008537	ENSG00000182175	RGMA
Nfu_p_1_013889	0.664781	16.2166	5.9024	0.000188978	0.00244551	0.90736	slc15a2	Nfu_t_1_013889	Nfu_g_1_005718	ENSG00000163406	SLC15A2
Nfu_p_1_047808	0.730982	16.3929	5.90128	0.000189251	0.00244551	0.905855	f3b	Nfu_t_1_047808	Nfu_g_1_020026	ENSG00000117525	F3
Nfu_p_1_029038	-0.635958	16.7151	-5.89976	0.000189623	0.00244626	0.90381	slc38a4	Nfu_t_1_029038	Nfu_g_1_011989	ENSG00000139209	SLC38A4
Nfu_p_1_037864	0.441663	18.6477	5.8977	0.000190126	0.0024487	0.90105	hars2	Nfu_t_1_037864	Nfu_g_1_015775	ENSG00000125821	DTD1
Nfu_p_1_025009	0.878079	16.9341	5.89257	0.000191387	0.00246087	0.894161	TKT	Nfu_t_1_025009	Nfu_g_1_010312	ENSG00000163931	TKT
Nfu_p_1_037085	0.432767	16.5099	5.88947	0.000192155	0.00246667	0.889992	aldh6a1	Nfu_t_1_037085	Nfu_g_1_015414	ENSG00000119711	ALDH6A1
Nfu_p_1_020335	-0.59158	16.0057	-5.87881	0.000194814	0.00248984	0.875674	wash	Nfu_t_1_020335	Nfu_g_1_008430	ENSG00000279457	FO538757.1
Nfu_p_1_032297	-0.553841	15.8659	-5.88078	0.00019432	0.00248984	0.878319	SLC22A17 (1 of 2)	Nfu_t_1_032297	Nfu_g_1_013420	ENSG00000092096	SLC22A17
Nfu_p_1_026042	0.628419	16.6925	5.8784	0.000194918	0.00248984	0.875117	mtch2	Nfu_t_1_026042	Nfu_g_1_010770	ENSG00000109919	MTCH2
Nfu_p_1_035928	-0.684258	15.9752	-5.87402	0.000196023	0.00249955	0.869228	itm2ba	Nfu_t_1_035928	Nfu_g_1_014922	ENSG00000078596	ITM2A
Nfu_p_1_045119	0.629295	17.8692	5.87285	0.00019632	0.00249955	0.867648	hsdl1	Nfu_t_1_045119	Nfu_g_1_018882	ENSG00000103160	HSDL1
Nfu_p_1_048859	-1.0425	13.6707	-5.86691	0.00019783	0.00251467	0.859664	scn8ab	Nfu_t_1_048859	Nfu_g_1_020405	ENSG00000196876	SCN8A
Nfu_p_1_000826	-0.5416	15.4353	-5.86258	0.000198941	0.00252056	0.853832	baz1b	Nfu_t_1_000826	Nfu_g_1_000339	ENSG00000009954	BAZ1B
Nfu_p_1_054197	0.50806	18.7451	5.86292	0.000198853	0.00252056	0.854291	uqcrh	Nfu_t_1_054197	Nfu_g_1_022647	ENSG00000233954	UQCRHL
Nfu_p_1_032160	1.31131	13.8618	5.85225	0.000201618	0.00255033	0.839906	PFKP (1 of 2)	Nfu_t_1_032160	Nfu_g_1_013362	ENSG00000067057	PFKP
Nfu_p_1_055893	0.536569	15.9191	5.85062	0.000202044	0.00255158	0.837706	tuba8l4	Nfu_t_1_055893	Nfu_g_1_023281	NA	NA
Nfu_p_1_053315	1.34986	15.2919	5.84724	0.00020293	0.00255862	0.833148	camlg	Nfu_t_1_053315	Nfu_g_1_022263	NA	NA
Nfu_p_1_051379	-0.494945	16.7445	-5.84072	0.000204653	0.00257618	0.824338	snrpc	Nfu_t_1_051379	Nfu_g_1_021470	NA	NA
Nfu_p_1_043351	-0.524071	15.2603	-5.83859	0.000205216	0.00257622	0.821473	tmtc3	Nfu_t_1_043351	Nfu_g_1_018114	ENSG00000139324	TMTC3
Nfu_p_1_049078	0.503665	17.5945	5.83821	0.000205318	0.00257622	0.820959	zgc:112421	Nfu_t_1_049078	Nfu_g_1_020507	ENSG00000104537	ANXA13
Nfu_p_1_010365	-0.52234	16.0116	-5.83304	0.0002067	0.00258785	0.813969	cnot6	Nfu_t_1_010365	Nfu_g_1_004242	ENSG00000113300	CNOT6
Nfu_p_1_038064	0.736325	16.0696	5.83226	0.000206908	0.00258785	0.812916	slc44a2	Nfu_t_1_038064	Nfu_g_1_015876	ENSG00000129353	SLC44A2
Nfu_p_1_034691	-0.861685	15.0292	-5.82915	0.000207746	0.00259001	0.808707	pyroxd2	Nfu_t_1_034691	Nfu_g_1_014409	ENSG00000119943	PYROXD2
Nfu_p_1_043185	0.742137	16.6914	5.82957	0.000207632	0.00259001	0.809277	flot1a	Nfu_t_1_043185	Nfu_g_1_018049	ENSG00000132589	FLOT2
Nfu_p_1_027978	-0.624262	15.818	-5.822	0.000209681	0.00260996	0.799046	gramd4	Nfu_t_1_027978	Nfu_g_1_011598	ENSG00000075240	GRAMD4
Nfu_p_1_035822	-0.474571	14.2496	-5.82013	0.000210192	0.00261215	0.796509	aup1	Nfu_t_1_035822	Nfu_g_1_014879	ENSG00000115307	AUP1
Nfu_p_1_009620	-0.483557	17.719	-5.81865	0.000210595	0.00261299	0.794515	rpl12	Nfu_t_1_009620	Nfu_g_1_003905	NA	NA
Nfu_p_1_007614	0.688075	13.6756	5.81092	0.000212722	0.00263518	0.784043	rpgrb	Nfu_t_1_007614	Nfu_g_1_003052	NA	NA
Nfu_p_1_008828	-0.834532	16.803	-5.80649	0.00021395	0.00263576	0.778045	upp1	Nfu_t_1_008828	Nfu_g_1_003567	ENSG00000183696	UPP1
Nfu_p_1_034164	0.473575	16.3202	5.80588	0.000214122	0.00263576	0.777209	epb49	Nfu_t_1_034164	Nfu_g_1_014203	ENSG00000158856	DMTN
Nfu_p_1_015564	0.788833	15.5583	5.80681	0.000213862	0.00263576	0.778472	nebl	Nfu_t_1_015564	Nfu_g_1_006442	ENSG00000078114	NEBL
Nfu_p_1_036349	1.10493	17.3196	5.80833	0.00021344	0.00263576	0.780531	npc2	Nfu_t_1_036349	Nfu_g_1_015093	ENSG00000119655	NPC2
Nfu_p_1_037275	-0.536066	16.9161	-5.80404	0.000214633	0.00263789	0.774723	SNRPG	Nfu_t_1_037275	Nfu_g_1_015507	ENSG00000143977	SNRPG
Nfu_p_1_038735	1.04751	15.0241	5.80064	0.000215585	0.00264542	0.770111	ate1	Nfu_t_1_038735	Nfu_g_1_016136	ENSG00000107669	ATE1
Nfu_p_1_029191	-0.636458	13.4304	-5.79025	0.000218522	0.00267522	0.75601	tmtc2	Nfu_t_1_029191	Nfu_g_1_012049	ENSG00000179104	TMTC2
Nfu_p_1_000558	0.508423	16.1349	5.78962	0.000218701	0.00267522	0.755159	sphkap	Nfu_t_1_000558	Nfu_g_1_000250	ENSG00000153820	SPHKAP
Nfu_p_1_044283	-0.562011	17.5653	-5.77597	0.000222629	0.00271475	0.736609	rpl23	Nfu_t_1_044283	Nfu_g_1_018530	ENSG00000125691	RPL23
Nfu_p_1_001011	-0.453461	17.225	-5.77694	0.000222345	0.00271475	0.737938	mab21l1	Nfu_t_1_001011	Nfu_g_1_000433	ENSG00000180660	MAB21L1
Nfu_p_1_005119	0.681255	16.272	5.76494	0.000225857	0.0027498	0.721609	DGKA (1 of 2)	Nfu_t_1_005119	Nfu_g_1_002014	ENSG00000065357	DGKA
Nfu_p_1_050646	-0.591318	14.7679	-5.76247	0.000226586	0.00275438	0.718248	P4HTM (1 of 2)	Nfu_t_1_050646	Nfu_g_1_021168	ENSG00000178467	P4HTM
Nfu_p_1_005172	-0.677299	14.9331	-5.75546	0.000228673	0.0027654	0.708696	CAMTA1 (1 of 2)	Nfu_t_1_005172	Nfu_g_1_002031	ENSG00000171735	CAMTA1
Nfu_p_1_048277	-0.613823	16.6294	-5.75466	0.000228912	0.0027654	0.707608	aqp1a.1	Nfu_t_1_048277	Nfu_g_1_020222	ENSG00000250424	RP5-877J2.1
Nfu_p_1_027587	-0.520355	16.7765	-5.75714	0.00022817	0.0027654	0.71099	eif5a	Nfu_t_1_027587	Nfu_g_1_011421	ENSG00000163577	EIF5A2
Nfu_p_1_046654	0.389094	16.7245	5.75631	0.000228419	0.0027654	0.709852	SEZ6L2	Nfu_t_1_046654	Nfu_g_1_019522	ENSG00000100095	SEZ6L
Nfu_p_1_034674	-0.549044	14.4625	-5.74934	0.000230508	0.00276752	0.700364	bai3	Nfu_t_1_034674	Nfu_g_1_014400	ENSG00000135298	ADGRB3
Nfu_p_1_010474	-0.447096	17.396	-5.75084	0.000230057	0.00276752	0.702408	tmx2b	Nfu_t_1_010474	Nfu_g_1_004289	ENSG00000213593	TMX2
Nfu_p_1_016060	0.973003	16.8905	5.7504	0.000230191	0.00276752	0.7018	gsna	Nfu_t_1_016060	Nfu_g_1_006658	ENSG00000148180	GSN
Nfu_p_1_010947	1.39124	13.912	5.75263	0.000229519	0.00276752	0.704848	b2ml	Nfu_t_1_010947	Nfu_g_1_004499	ENSG00000166710	B2M
Nfu_p_1_007461	-0.471798	16.6099	-5.74122	0.000232973	0.00279281	0.689279	pank1a	Nfu_t_1_007461	Nfu_g_1_002970	ENSG00000152782	PANK1
Nfu_p_1_018279	-0.434447	16.4983	-5.73623	0.0002345	0.00280318	0.682472	nmt1a	Nfu_t_1_018279	Nfu_g_1_007572	ENSG00000136448	NMT1
Nfu_p_1_050435	0.5866	16.808	5.73551	0.000234722	0.00280318	0.681485	uqcrc1	Nfu_t_1_050435	Nfu_g_1_021073	ENSG00000010256	UQCRC1
Nfu_p_1_020013	0.769637	15.936	5.73487	0.000234918	0.00280318	0.680617	C18H15orf38	Nfu_t_1_020013	Nfu_g_1_008317	ENSG00000242498	ARPIN
Nfu_p_1_041238	1.11116	16.1197	5.73022	0.000236355	0.00281602	0.674262	ppp2cb	Nfu_t_1_041238	Nfu_g_1_017247	NA	NA
Nfu_p_1_018461	0.543709	16.9293	5.7273	0.000237261	0.0028225	0.670274	CR354432.1	Nfu_t_1_018461	Nfu_g_1_007649	NA	NA
Nfu_p_1_001997	-0.443724	16.5213	-5.72536	0.000237867	0.00282539	0.667617	arhgap39	Nfu_t_1_001997	Nfu_g_1_000812	ENSG00000147799	ARHGAP39
Nfu_p_1_031725	0.438894	17.6284	5.72011	0.000239509	0.00284057	0.660447	napg	Nfu_t_1_031725	Nfu_g_1_013155	ENSG00000134265	NAPG
Nfu_p_1_036060	-0.461048	17.1795	-5.71495	0.000241137	0.00285553	0.653387	ATPBD4	Nfu_t_1_036060	Nfu_g_1_014973	ENSG00000134146	DPH6
Nfu_p_1_004278	-0.46307	17.1208	-5.71238	0.000241951	0.00285649	0.649873	mrpl13	Nfu_t_1_004278	Nfu_g_1_001727	ENSG00000172172	MRPL13
Nfu_p_1_037494	-0.435612	14.708	-5.71269	0.000241854	0.00285649	0.650294	itpr3	Nfu_t_1_037494	Nfu_g_1_015601	ENSG00000096433	ITPR3
Nfu_p_1_008310	0.678251	17.198	5.71081	0.000242452	0.00285807	0.64772	anp32a	Nfu_t_1_008310	Nfu_g_1_003342	ENSG00000139223	ANP32D
Nfu_p_1_049991	-0.529351	15.1545	-5.7006	0.000245728	0.0028609	0.633729	timm17a	Nfu_t_1_049991	Nfu_g_1_020891	ENSG00000134375	TIMM17A
Nfu_p_1_051017	-0.523956	15.0058	-5.70353	0.000244784	0.0028609	0.637743	celsr1b	Nfu_t_1_051017	Nfu_g_1_021307	ENSG00000143126	CELSR2
Nfu_p_1_036379	-0.505844	15.979	-5.70279	0.000245022	0.0028609	0.63673	fermt2	Nfu_t_1_036379	Nfu_g_1_015109	ENSG00000073712	FERMT2
Nfu_p_1_033132	-0.487819	15.8859	-5.70307	0.000244932	0.0028609	0.637114	odz3	Nfu_t_1_033132	Nfu_g_1_013770	ENSG00000218336	TENM3
Nfu_p_1_034542	-0.436704	16.814	-5.69977	0.000245996	0.0028609	0.632593	parvaa	Nfu_t_1_034542	Nfu_g_1_014333	ENSG00000197702	PARVA
Nfu_p_1_002229	0.592432	16.3081	5.70328	0.000244864	0.0028609	0.637402	aldh9a1a	Nfu_t_1_002229	Nfu_g_1_000914	ENSG00000143149	ALDH9A1
Nfu_p_1_014139	0.644325	13.5525	5.7014	0.000245468	0.0028609	0.634832	CABLES2 (1 of 2)	Nfu_t_1_014139	Nfu_g_1_005812	ENSG00000149679	CABLES2
Nfu_p_1_037215	0.852246	14.49	5.70456	0.00024445	0.0028609	0.639163	srpk3	Nfu_t_1_037215	Nfu_g_1_015481	ENSG00000096063	SRPK1
Nfu_p_1_006117	0.998095	16.8098	5.70682	0.000243727	0.0028609	0.642253	kng1	Nfu_t_1_006117	Nfu_g_1_002448	ENSG00000113889	KNG1
Nfu_p_1_011183	-0.429742	14.8611	-5.6913	0.000248753	0.00288865	0.620977	polr2gl	Nfu_t_1_011183	Nfu_g_1_004595	ENSG00000100413	POLR3H
Nfu_p_1_049924	-0.836469	16.2813	-5.68442	0.000251017	0.00288915	0.611537	cept1b	Nfu_t_1_049924	Nfu_g_1_020864	ENSG00000134255	CEPT1
Nfu_p_1_001075	-0.578645	16.4718	-5.68105	0.000252133	0.00288915	0.606912	rps6kb1b	Nfu_t_1_001075	Nfu_g_1_000459	ENSG00000108443	RPS6KB1
Nfu_p_1_012785	-0.550852	14.5215	-5.68218	0.000251758	0.00288915	0.608464	mpp1	Nfu_t_1_012785	Nfu_g_1_005255	ENSG00000130830	MPP1
Nfu_p_1_013716	-0.451986	15.9727	-5.68298	0.000251494	0.00288915	0.609558	UTP14C	Nfu_t_1_013716	Nfu_g_1_005678	ENSG00000156697	UTP14A
Nfu_p_1_011349	-0.403304	16.5395	-5.68836	0.000249718	0.00288915	0.616944	ocrl	Nfu_t_1_011349	Nfu_g_1_004658	ENSG00000122126	OCRL
Nfu_p_1_008954	0.395695	16.0055	5.68563	0.000250615	0.00288915	0.613208	ctdsp1	Nfu_t_1_008954	Nfu_g_1_003629	ENSG00000144579	CTDSP1
Nfu_p_1_015844	0.66855	16.2787	5.69003	0.000249169	0.00288915	0.619237	prnprs1	Nfu_t_1_015844	Nfu_g_1_006574	NA	NA
Nfu_p_1_020858	1.1036	14.5665	5.68363	0.000251279	0.00288915	0.610451	CD59 (1 of 2)	Nfu_t_1_020858	Nfu_g_1_008605	NA	NA
Nfu_p_1_012997	1.13848	17.2686	5.68135	0.000252034	0.00288915	0.607324	prdx4	Nfu_t_1_012997	Nfu_g_1_005354	ENSG00000123131	PRDX4
Nfu_p_1_022195	-0.534826	15.7979	-5.67661	0.000253614	0.00290186	0.600807	ube3b	Nfu_t_1_022195	Nfu_g_1_009127	ENSG00000151148	UBE3B
Nfu_p_1_053306	-0.689804	15.043	-5.67409	0.000254458	0.00290723	0.597348	ube2g1a	Nfu_t_1_053306	Nfu_g_1_022256	ENSG00000132388	UBE2G1
Nfu_p_1_053787	-0.468419	15.5663	-5.66872	0.000256265	0.00292359	0.589973	kif5c	Nfu_t_1_053787	Nfu_g_1_022467	ENSG00000168280	KIF5C
Nfu_p_1_001911	-0.443305	14.4161	-5.66209	0.000258519	0.00292805	0.580843	SRCAP	Nfu_t_1_001911	Nfu_g_1_000781	ENSG00000282034	RP11-2C24.9
Nfu_p_1_020846	-0.442452	13.4513	-5.66204	0.000258534	0.00292805	0.580784	ap4e1	Nfu_t_1_020846	Nfu_g_1_008596	ENSG00000081014	AP4E1
Nfu_p_1_025797	-0.439656	15.4448	-5.66396	0.000257882	0.00292805	0.583416	sdf4	Nfu_t_1_025797	Nfu_g_1_010665	ENSG00000078808	SDF4
Nfu_p_1_048132	0.471323	16.4464	5.66297	0.000258216	0.00292805	0.582066	yes1	Nfu_t_1_048132	Nfu_g_1_020161	ENSG00000176105	YES1
Nfu_p_1_013531	1.0534	15.2391	5.66545	0.000257375	0.00292805	0.585468	LSAMP	Nfu_t_1_013531	Nfu_g_1_005605	ENSG00000185565	LSAMP
Nfu_p_1_018226	-0.615561	15.8516	-5.65926	0.000259485	0.00293133	0.576958	coro1a	Nfu_t_1_018226	Nfu_g_1_007552	ENSG00000110880	CORO1C
Nfu_p_1_054424	-0.411424	16.31	-5.659	0.000259576	0.00293133	0.57659	faf1	Nfu_t_1_054424	Nfu_g_1_022750	ENSG00000185104	FAF1
Nfu_p_1_009576	-0.561024	16.2545	-5.65758	0.000260061	0.00293255	0.574647	arfgap2	Nfu_t_1_009576	Nfu_g_1_003887	ENSG00000149182	ARFGAP2
Nfu_p_1_036861	-0.599189	16.5821	-5.64495	0.000264438	0.00297379	0.557248	ryr3	Nfu_t_1_036861	Nfu_g_1_015312	ENSG00000198838	RYR3
Nfu_p_1_054178	0.560294	14.1165	5.64483	0.000264481	0.00297379	0.557082	shdb	Nfu_t_1_054178	Nfu_g_1_022639	ENSG00000105251	SHD
Nfu_p_1_014042	1.72798	17.8106	5.64304	0.000265109	0.00297655	0.554609	mpc2	Nfu_t_1_014042	Nfu_g_1_005766	ENSG00000143158	MPC2
Nfu_p_1_003363	0.838073	17.7725	5.63775	0.000266972	0.00299316	0.54731	sqrdl	Nfu_t_1_003363	Nfu_g_1_001359	ENSG00000260170	RP11-96O20.4
Nfu_p_1_032861	-0.545681	16.1436	-5.63624	0.000267504	0.00299482	0.545233	si:dkey-28b4.8	Nfu_t_1_032861	Nfu_g_1_013654	ENSG00000174437	ATP2A2
Nfu_p_1_046829	-0.622304	14.8859	-5.63276	0.000268741	0.00300435	0.540425	DOM3Z	Nfu_t_1_046829	Nfu_g_1_019607	ENSG00000204348	DXO
Nfu_p_1_044801	-0.558934	15.5	-5.62963	0.000269857	0.00300819	0.536109	ftsjd2	Nfu_t_1_044801	Nfu_g_1_018779	ENSG00000137200	CMTR1
Nfu_p_1_005919	-0.483873	16.1443	-5.62988	0.000269768	0.00300819	0.536451	atpaf1	Nfu_t_1_005919	Nfu_g_1_002356	ENSG00000123472	ATPAF1
Nfu_p_1_028508	-0.431016	16.3797	-5.62755	0.000270601	0.00301218	0.533237	fgfr1op2	Nfu_t_1_028508	Nfu_g_1_011795	ENSG00000111790	FGFR1OP2
Nfu_p_1_048418	-0.500813	15.8425	-5.62406	0.000271855	0.00302181	0.528418	UNC13A (1 of 2)	Nfu_t_1_048418	Nfu_g_1_020272	ENSG00000130477	UNC13A
Nfu_p_1_032794	-0.43918	15.3428	-5.61978	0.000273406	0.00302181	0.522491	rmnd5b	Nfu_t_1_032794	Nfu_g_1_013619	ENSG00000145916	RMND5B
Nfu_p_1_029897	0.521068	16.6933	5.62018	0.000273261	0.00302181	0.523044	hsp90aa1.2	Nfu_t_1_029897	Nfu_g_1_012354	ENSG00000080824	HSP90AA1
Nfu_p_1_038201	0.607006	17.0076	5.62123	0.000272879	0.00302181	0.524502	KRT23 (6 of 15)	Nfu_t_1_038201	Nfu_g_1_015914	ENSG00000108759	KRT32
Nfu_p_1_025485	0.835764	17.0071	5.62039	0.000273184	0.00302181	0.523337	ssr4	Nfu_t_1_025485	Nfu_g_1_010522	ENSG00000180879	SSR4
Nfu_p_1_001439	-0.629721	15.5133	-5.61306	0.000275853	0.00303166	0.513203	zgc:172282	Nfu_t_1_001439	Nfu_g_1_000596	NA	NA
Nfu_p_1_034884	-0.477499	16.6846	-5.61559	0.000274928	0.00303166	0.516701	XPO5	Nfu_t_1_034884	Nfu_g_1_014496	ENSG00000124571	XPO5
Nfu_p_1_013555	-0.460232	15.4782	-5.61341	0.000275725	0.00303166	0.513686	WWC3	Nfu_t_1_013555	Nfu_g_1_005616	ENSG00000047644	WWC3
Nfu_p_1_043782	0.89503	13.3486	5.61473	0.000275241	0.00303166	0.515518	fam184b	Nfu_t_1_043782	Nfu_g_1_018325	ENSG00000047662	FAM184B
Nfu_p_1_046557	0.882979	13.4163	5.61121	0.00027653	0.00303482	0.510649	ANKRD40	Nfu_t_1_046557	Nfu_g_1_019484	ENSG00000154945	ANKRD40
Nfu_p_1_038903	-0.396501	15.6674	-5.60729	0.000277973	0.00304636	0.505224	ubqln4	Nfu_t_1_038903	Nfu_g_1_016220	ENSG00000160803	UBQLN4
Nfu_p_1_053020	1.02159	17.5443	5.60212	0.00027989	0.00306306	0.49806	hspb1	Nfu_t_1_053020	Nfu_g_1_022143	ENSG00000106211	HSPB1
Nfu_p_1_019935	-0.645173	16.3189	-5.5982	0.000281349	0.00307472	0.492639	fads2	Nfu_t_1_019935	Nfu_g_1_008278	ENSG00000149485	FADS1
Nfu_p_1_052657	-0.523494	15.0235	-5.59486	0.000282602	0.00307977	0.488007	mfap1	Nfu_t_1_052657	Nfu_g_1_022014	ENSG00000140259	MFAP1
Nfu_p_1_052458	0.686317	15.4082	5.59506	0.000282528	0.00307977	0.488283	tecpr2	Nfu_t_1_052458	Nfu_g_1_021918	ENSG00000196663	TECPR2
Nfu_p_1_032983	-1.82392	15.4396	-5.58374	0.000286814	0.0031213	0.472589	APOM	Nfu_t_1_032983	Nfu_g_1_013706	NA	NA
Nfu_p_1_027807	-0.400607	17.4427	-5.57498	0.000290179	0.00314475	0.460431	rpl7	Nfu_t_1_027807	Nfu_g_1_011513	ENSG00000147604	RPL7
Nfu_p_1_046541	0.492933	14.7871	5.57523	0.000290083	0.00314475	0.460776	pam16	Nfu_t_1_046541	Nfu_g_1_019472	ENSG00000262246	CORO7
Nfu_p_1_007541	0.521856	15.3658	5.57501	0.000290166	0.00314475	0.460476	nhp2	Nfu_t_1_007541	Nfu_g_1_003015	ENSG00000145912	NHP2
Nfu_p_1_052447	-0.512164	15.9505	-5.56892	0.000292533	0.00316586	0.452008	chp1	Nfu_t_1_052447	Nfu_g_1_021912	ENSG00000100600	LGMN
Nfu_p_1_001891	-0.561155	16.6231	-5.55948	0.000296239	0.00319568	0.438886	phyhiplb	Nfu_t_1_001891	Nfu_g_1_000773	ENSG00000165443	PHYHIPL
Nfu_p_1_034477	0.64544	13.6903	5.55877	0.000296519	0.00319568	0.437902	SPEG (1 of 2)	Nfu_t_1_034477	Nfu_g_1_014306	ENSG00000072195	SPEG
Nfu_p_1_047331	0.756955	17.0742	5.55889	0.000296474	0.00319568	0.43806	aco2	Nfu_t_1_047331	Nfu_g_1_019826	ENSG00000100412	ACO2
Nfu_p_1_018563	0.606708	15.7041	5.55387	0.000298465	0.00321221	0.431083	nudt1	Nfu_t_1_018563	Nfu_g_1_007686	ENSG00000106268	NUDT1
Nfu_p_1_011474	0.603879	14.8584	5.54623	0.000301529	0.00324071	0.420437	BX537336.1	Nfu_t_1_011474	Nfu_g_1_004717	ENSG00000059758	CDK17
Nfu_p_1_051261	-0.47195	18.5363	-5.54337	0.000302682	0.00324862	0.416461	asic1b	Nfu_t_1_051261	Nfu_g_1_021422	NA	NA
Nfu_p_1_052346	-0.595039	15.4451	-5.54233	0.000303106	0.0032487	0.415001	TMEM87A	Nfu_t_1_052346	Nfu_g_1_021870	ENSG00000103978	TMEM87A
Nfu_p_1_023648	0.470373	17.1702	5.53922	0.000304366	0.00325772	0.410677	adi1	Nfu_t_1_023648	Nfu_g_1_009717	ENSG00000182551	ADI1
Nfu_p_1_048611	-0.946279	15.4345	-5.53336	0.000306761	0.00326297	0.402507	adcy1b	Nfu_t_1_048611	Nfu_g_1_020325	ENSG00000164742	ADCY1
Nfu_p_1_005456	0.50568	15.3981	5.5329	0.00030695	0.00326297	0.401866	traf7	Nfu_t_1_005456	Nfu_g_1_002170	ENSG00000131653	TRAF7
Nfu_p_1_052260	0.51292	17.5219	5.53445	0.000306315	0.00326297	0.404025	srsf5a	Nfu_t_1_052260	Nfu_g_1_021837	NA	NA
Nfu_p_1_050974	0.576922	15.2918	5.53372	0.000306616	0.00326297	0.403001	PTMS	Nfu_t_1_050974	Nfu_g_1_021291	NA	NA
Nfu_p_1_014586	0.644491	16.2956	5.53586	0.000305738	0.00326297	0.40599	txndc9	Nfu_t_1_014586	Nfu_g_1_006029	ENSG00000115514	TXNDC9
Nfu_p_1_025258	-1.0624	13.9384	-5.5306	0.0003079	0.00326415	0.398646	srpk1a	Nfu_t_1_025258	Nfu_g_1_010423	ENSG00000096063	SRPK1
Nfu_p_1_026322	1.07856	16.7459	5.53152	0.000307517	0.00326415	0.399941	nfasca	Nfu_t_1_026322	Nfu_g_1_010866	ENSG00000163531	NFASC
Nfu_p_1_024510	0.52083	16.4579	5.52939	0.000308399	0.003265	0.396958	atpif1	Nfu_t_1_024510	Nfu_g_1_010103	ENSG00000130770	ATPIF1
Nfu_p_1_005975	0.552342	16.4989	5.52621	0.000309714	0.00327448	0.392522	gnb1b	Nfu_t_1_005975	Nfu_g_1_002388	ENSG00000078369	GNB1
Nfu_p_1_025369	0.633182	16.083	5.52514	0.000310157	0.00327472	0.391031	KAZN (3 of 3)	Nfu_t_1_025369	Nfu_g_1_010467	ENSG00000189337	KAZN
Nfu_p_1_027354	-0.433888	15.83	-5.52237	0.000311309	0.00328243	0.387168	arfgef1	Nfu_t_1_027354	Nfu_g_1_011339	ENSG00000066777	ARFGEF1
Nfu_p_1_004740	0.590825	15.1582	5.51505	0.00031438	0.00331033	0.376936	lama5	Nfu_t_1_004740	Nfu_g_1_001887	ENSG00000130702	LAMA5
Nfu_p_1_034835	-0.72459	16.8496	-5.51097	0.000316102	0.00331189	0.371242	cutc	Nfu_t_1_034835	Nfu_g_1_014474	ENSG00000119929	CUTC
Nfu_p_1_007882	-0.640579	14.0506	-5.50816	0.000317297	0.00331189	0.367308	SLC27A2 (2 of 4)	Nfu_t_1_007882	Nfu_g_1_003163	ENSG00000140284	SLC27A2
Nfu_p_1_014386	-0.577072	16.6855	-5.50849	0.000317157	0.00331189	0.367769	GPR89B	Nfu_t_1_014386	Nfu_g_1_005936	ENSG00000117262	GPR89A
Nfu_p_1_032732	-0.530934	15.3977	-5.5037	0.000319203	0.00331189	0.361065	top3b	Nfu_t_1_032732	Nfu_g_1_013587	ENSG00000100038	TOP3B
Nfu_p_1_010778	-0.47136	16.0489	-5.50981	0.000316597	0.00331189	0.369611	mapk9	Nfu_t_1_010778	Nfu_g_1_004424	ENSG00000050748	MAPK9
Nfu_p_1_043477	-0.466801	16.7	-5.50388	0.000319127	0.00331189	0.361313	papss1	Nfu_t_1_043477	Nfu_g_1_018172	ENSG00000138801	PAPSS1
Nfu_p_1_047021	0.536749	16.2304	5.50488	0.000318696	0.00331189	0.362721	aldh16a1	Nfu_t_1_047021	Nfu_g_1_019679	ENSG00000136010	ALDH1L2
Nfu_p_1_019654	0.559514	15.9662	5.50604	0.000318203	0.00331189	0.364335	ptpn5	Nfu_t_1_019654	Nfu_g_1_008166	ENSG00000110786	PTPN5
Nfu_p_1_043740	0.574354	16.1811	5.51174	0.000315776	0.00331189	0.372318	phpt1	Nfu_t_1_043740	Nfu_g_1_018303	ENSG00000054148	PHPT1
Nfu_p_1_050638	0.576184	16.6202	5.51132	0.000315957	0.00331189	0.371718	tardbp	Nfu_t_1_050638	Nfu_g_1_021163	ENSG00000120948	TARDBP
Nfu_p_1_018170	0.646404	16.8411	5.50754	0.000317562	0.00331189	0.366437	plcd3a	Nfu_t_1_018170	Nfu_g_1_007527	ENSG00000161714	PLCD3
Nfu_p_1_003871	-0.381766	16.3746	-5.50238	0.000319767	0.00331333	0.359224	uhrf1bp1	Nfu_t_1_003871	Nfu_g_1_001553	ENSG00000065060	UHRF1BP1
Nfu_p_1_043159	0.645837	17.023	5.49417	0.000323315	0.00334564	0.347724	cox6b2	Nfu_t_1_043159	Nfu_g_1_018035	ENSG00000126267	COX6B1
Nfu_p_1_023448	-0.509718	14.9898	-5.49097	0.000324706	0.00335558	0.34325	nfic	Nfu_t_1_023448	Nfu_g_1_009623	ENSG00000147862	NFIB
Nfu_p_1_012589	-0.571364	15.7318	-5.47979	0.000329627	0.00340193	0.327569	RBM14 (2 of 2)	Nfu_t_1_012589	Nfu_g_1_005180	ENSG00000248643	RBM14-RBM4
Nfu_p_1_009627	0.578463	16.671	5.47258	0.000332842	0.00341313	0.317454	fam63b	Nfu_t_1_009627	Nfu_g_1_003911	ENSG00000128923	FAM63B
Nfu_p_1_020092	0.62205	19.2568	5.47244	0.000332903	0.00341313	0.317263	syt1a	Nfu_t_1_020092	Nfu_g_1_008346	ENSG00000067715	SYT1
Nfu_p_1_037038	0.644713	14.8564	5.47442	0.000332019	0.00341313	0.320034	tra2b	Nfu_t_1_037038	Nfu_g_1_015387	ENSG00000136527	TRA2B
Nfu_p_1_048239	0.722972	16.9233	5.47394	0.000332232	0.00341313	0.319366	pter	Nfu_t_1_048239	Nfu_g_1_020203	ENSG00000165983	PTER
Nfu_p_1_039331	0.912325	16.5797	5.47384	0.000332276	0.00341313	0.319227	eif4h	Nfu_t_1_039331	Nfu_g_1_016424	ENSG00000106682	EIF4H
Nfu_p_1_007489	0.362654	17.0209	5.47067	0.000333697	0.00341678	0.314778	actr2a	Nfu_t_1_007489	Nfu_g_1_002985	ENSG00000138071	ACTR2
Nfu_p_1_054649	-0.495176	19.4498	-5.46895	0.000334472	0.00342022	0.31236	tceb2	Nfu_t_1_054649	Nfu_g_1_022848	NA	NA
Nfu_p_1_000752	0.83372	14.6821	5.46678	0.000335452	0.00342574	0.309311	FNDC3A	Nfu_t_1_000752	Nfu_g_1_000319	ENSG00000102531	FNDC3A
Nfu_p_1_008220	-0.799888	16.3369	-5.46423	0.000336605	0.00342904	0.305735	ildr2	Nfu_t_1_008220	Nfu_g_1_003307	ENSG00000143195	ILDR2
Nfu_p_1_033668	0.555262	15.1142	5.46412	0.000336655	0.00342904	0.305581	lingo1a	Nfu_t_1_033668	Nfu_g_1_013988	ENSG00000169783	LINGO1
Nfu_p_1_040246	0.677099	17.3483	5.46279	0.000337262	0.00343074	0.303703	psma2	Nfu_t_1_040246	Nfu_g_1_016822	ENSG00000106588	PSMA2
Nfu_p_1_046231	-0.794929	15.9728	-5.45376	0.000341394	0.00346825	0.291008	smarca4	Nfu_t_1_046231	Nfu_g_1_019355	ENSG00000127616	SMARCA4
Nfu_p_1_041032	0.641321	17.3193	5.45245	0.000341998	0.00346986	0.289167	ctsl1a	Nfu_t_1_041032	Nfu_g_1_017170	ENSG00000136943	CTSV
Nfu_p_1_030384	-0.481414	16.0122	-5.45029	0.000342994	0.00347544	0.286135	b3gat3	Nfu_t_1_030384	Nfu_g_1_012602	ENSG00000109956	B3GAT1
Nfu_p_1_052878	0.732031	17.5838	5.4478	0.000344151	0.00348263	0.282627	DLG4 (2 of 2)	Nfu_t_1_052878	Nfu_g_1_022097	ENSG00000075711	DLG1
Nfu_p_1_010603	-0.656698	17.7202	-5.44054	0.000347542	0.00351239	0.272405	ndufs8b	Nfu_t_1_010603	Nfu_g_1_004345	NA	NA
Nfu_p_1_019165	-0.659812	15.3529	-5.435	0.000350153	0.00352326	0.264604	zgc:66306	Nfu_t_1_019165	Nfu_g_1_007941	ENSG00000030066	NUP160
Nfu_p_1_030276	-0.578912	16.1267	-5.43523	0.000350044	0.00352326	0.264929	snrpa1	Nfu_t_1_030276	Nfu_g_1_012553	ENSG00000131876	SNRPA1
Nfu_p_1_024176	0.999429	18.619	5.43673	0.000349337	0.00352326	0.267035	zgc:86599	Nfu_t_1_024176	Nfu_g_1_009929	ENSG00000135940	COX5B
Nfu_p_1_053707	1.04997	18.0146	5.43442	0.000350427	0.00352326	0.263789	CD59 (2 of 2)	Nfu_t_1_053707	Nfu_g_1_022449	NA	NA
Nfu_p_1_030991	-0.470019	16.9034	-5.43232	0.000351424	0.00352419	0.260827	zgc:85777	Nfu_t_1_030991	Nfu_g_1_012854	NA	NA
Nfu_p_1_045622	0.664867	15.2901	5.43238	0.000351394	0.00352419	0.260915	DLGAP2 (3 of 3)	Nfu_t_1_045622	Nfu_g_1_019077	ENSG00000198010	DLGAP2
Nfu_p_1_018320	-0.411844	15.8867	-5.43125	0.000351932	0.00352475	0.259322	ccdc47	Nfu_t_1_018320	Nfu_g_1_007588	ENSG00000108588	CCDC47
Nfu_p_1_008506	-0.801269	15.0783	-5.42764	0.000353659	0.00353619	0.25422	C2H5orf22	Nfu_t_1_008506	Nfu_g_1_003423	ENSG00000082213	C5orf22
Nfu_p_1_000159	0.564265	16.7821	5.42696	0.000353982	0.00353619	0.253268	fto	Nfu_t_1_000159	Nfu_g_1_000060	ENSG00000140718	FTO
Nfu_p_1_023819	-0.453995	15.0893	-5.42394	0.000355431	0.00354611	0.249011	POLE4	Nfu_t_1_023819	Nfu_g_1_009779	ENSG00000115350	POLE4
Nfu_p_1_042467	-0.814301	15.6544	-5.41944	0.000357606	0.00356221	0.242651	hat1	Nfu_t_1_042467	Nfu_g_1_017745	ENSG00000128708	HAT1
Nfu_p_1_010774	0.501562	17.0044	5.41871	0.000357959	0.00356221	0.241624	CPLX1 (1 of 2)	Nfu_t_1_010774	Nfu_g_1_004420	ENSG00000168993	CPLX1
Nfu_p_1_004698	-0.456809	15.5972	-5.41356	0.000360465	0.0035688	0.234352	magi3	Nfu_t_1_004698	Nfu_g_1_001874	ENSG00000081026	MAGI3
Nfu_p_1_014221	0.383541	17.9882	5.41623	0.000359163	0.0035688	0.238123	uchl3	Nfu_t_1_014221	Nfu_g_1_005848	ENSG00000118939	UCHL3
Nfu_p_1_019498	0.415291	17.0655	5.41393	0.000360281	0.0035688	0.234883	mdkb	Nfu_t_1_019498	Nfu_g_1_008095	ENSG00000110492	MDK
Nfu_p_1_038865	0.426044	16.8261	5.41265	0.00036091	0.0035688	0.233064	sptbn2	Nfu_t_1_038865	Nfu_g_1_016192	ENSG00000115306	SPTBN1
Nfu_p_1_032880	0.507856	17.1949	5.41397	0.000360263	0.0035688	0.234935	hk1	Nfu_t_1_032880	Nfu_g_1_013666	ENSG00000156515	HK1
Nfu_p_1_043574	-0.524759	14.7934	-5.40356	0.000365386	0.00360847	0.220219	ndor1	Nfu_t_1_043574	Nfu_g_1_018216	ENSG00000188566	NDOR1
Nfu_p_1_039170	-0.401947	17.9189	-5.39796	0.000368173	0.00363139	0.212298	timm50	Nfu_t_1_039170	Nfu_g_1_016358	ENSG00000105197	TIMM50
Nfu_p_1_024278	0.810301	13.9721	5.39645	0.000368926	0.00363422	0.210168	rnf2	Nfu_t_1_024278	Nfu_g_1_009976	ENSG00000121481	RNF2
Nfu_p_1_012801	-0.879964	16.3744	-5.38817	0.000373097	0.00367025	0.198448	arhgap42a	Nfu_t_1_012801	Nfu_g_1_005270	ENSG00000145819	ARHGAP26
Nfu_p_1_018785	-0.430411	15.9029	-5.38733	0.000373526	0.00367025	0.197252	snrk	Nfu_t_1_018785	Nfu_g_1_007786	ENSG00000163788	SNRK
Nfu_p_1_038895	0.546248	16.1119	5.38165	0.00037642	0.00369403	0.189207	wasf2	Nfu_t_1_038895	Nfu_g_1_016213	ENSG00000158195	WASF2
Nfu_p_1_009575	-0.447073	17.2461	-5.37374	0.000380489	0.00372927	0.178	cpsf5	Nfu_t_1_009575	Nfu_g_1_003886	ENSG00000167005	NUDT21
Nfu_p_1_015802	0.404262	16.1429	5.37086	0.000381981	0.00373692	0.173921	ccbl1	Nfu_t_1_015802	Nfu_g_1_006556	ENSG00000171097	KYAT1
Nfu_p_1_049658	0.967106	13.9589	5.37039	0.000382229	0.00373692	0.173245	as3mt	Nfu_t_1_049658	Nfu_g_1_020739	ENSG00000214435	AS3MT
Nfu_p_1_000243	-0.434349	16.6423	-5.36628	0.00038437	0.00374845	0.167421	syncrip	Nfu_t_1_000243	Nfu_g_1_000098	ENSG00000125944	HNRNPR
Nfu_p_1_051243	0.717772	16.8061	5.3668	0.000384102	0.00374845	0.168148	TKT	Nfu_t_1_051243	Nfu_g_1_021412	ENSG00000163931	TKT
Nfu_p_1_009076	-0.493817	17.9819	-5.36484	0.000385125	0.00374905	0.165377	DHRS4	Nfu_t_1_009076	Nfu_g_1_003682	ENSG00000100867	DHRS2
Nfu_p_1_028809	-0.401777	15.0701	-5.36433	0.000385393	0.00374905	0.164651	xpot	Nfu_t_1_028809	Nfu_g_1_011912	ENSG00000184575	XPOT
Nfu_p_1_019834	-0.647394	17.5291	-5.36028	0.000387525	0.00376508	0.158903	mlc1	Nfu_t_1_019834	Nfu_g_1_008233	ENSG00000100427	MLC1
Nfu_p_1_015620	0.772625	16.9182	5.3546	0.00039054	0.00378965	0.150825	si:ch211-222n4.10	Nfu_t_1_015620	Nfu_g_1_006470	ENSG00000277586	NEFL
Nfu_p_1_050931	-0.398216	16.4747	-5.35228	0.000391777	0.00379692	0.147528	snrpb	Nfu_t_1_050931	Nfu_g_1_021274	ENSG00000128739	SNRPN
Nfu_p_1_054309	-0.561718	15.1221	-5.34864	0.000393726	0.00381108	0.142354	MYO9B (1 of 3)	Nfu_t_1_054309	Nfu_g_1_022700	ENSG00000099331	MYO9B
Nfu_p_1_021818	-0.627645	15.1042	-5.34617	0.000395055	0.00381919	0.138844	agtpbp1	Nfu_t_1_021818	Nfu_g_1_008998	ENSG00000135049	AGTPBP1
Nfu_p_1_025221	-0.619094	15.473	-5.3388	0.000399048	0.00383945	0.128361	dip2ba	Nfu_t_1_025221	Nfu_g_1_010403	ENSG00000066084	DIP2B
Nfu_p_1_042043	-0.607844	16.3076	-5.33964	0.000398594	0.00383945	0.129549	rabl3	Nfu_t_1_042043	Nfu_g_1_017565	ENSG00000144840	RABL3
Nfu_p_1_018100	-0.54814	16.9541	-5.33867	0.000399121	0.00383945	0.12817	TTYH3 (1 of 2)	Nfu_t_1_018100	Nfu_g_1_007491	ENSG00000136295	TTYH3
Nfu_p_1_030732	-0.50472	15.059	-5.3405	0.000398121	0.00383945	0.130786	ARHGAP18	Nfu_t_1_030732	Nfu_g_1_012733	ENSG00000146376	ARHGAP18
Nfu_p_1_030090	-0.50553	16.9656	-5.33575	0.000400714	0.00384635	0.12402	atg4b	Nfu_t_1_030090	Nfu_g_1_012446	ENSG00000168397	ATG4B
Nfu_p_1_034126	0.506264	16.5188	5.33555	0.000400826	0.00384635	0.123728	ITGB2	Nfu_t_1_034126	Nfu_g_1_014190	ENSG00000160255	ITGB2
Nfu_p_1_002466	-0.563805	16.6367	-5.33172	0.000402925	0.00386173	0.118285	magoh	Nfu_t_1_002466	Nfu_g_1_001009	ENSG00000111196	MAGOHB
Nfu_p_1_026657	-0.386696	16.2024	-5.32893	0.000404464	0.00387172	0.114311	hm:zeh0351	Nfu_t_1_026657	Nfu_g_1_011013	ENSG00000122545	sept7
Nfu_p_1_040216	-0.60861	15.1618	-5.32674	0.000405681	0.00387861	0.11118	si:ch211-122m3.1	Nfu_t_1_040216	Nfu_g_1_016810	ENSG00000152910	CNTNAP4
Nfu_p_1_027840	0.559226	14.8418	5.32354	0.000407456	0.0038908	0.106629	crh	Nfu_t_1_027840	Nfu_g_1_011532	ENSG00000147571	CRH
Nfu_p_1_030259	-0.644869	16.9844	-5.32085	0.000408959	0.00390038	0.10279	DPY19L3	Nfu_t_1_030259	Nfu_g_1_012542	ENSG00000178904	DPY19L3
Nfu_p_1_029698	-0.542595	15.6199	-5.31472	0.000412408	0.00392846	0.0940379	dnajc10	Nfu_t_1_029698	Nfu_g_1_012264	ENSG00000077232	DNAJC10
Nfu_p_1_044200	-0.383727	17.7985	-5.31118	0.000414408	0.0039427	0.0889947	gspt1l	Nfu_t_1_044200	Nfu_g_1_018506	ENSG00000189369	GSPT2
Nfu_p_1_031361	0.488119	16.1747	5.30826	0.00041607	0.00394756	0.0848237	gnal	Nfu_t_1_031361	Nfu_g_1_012982	ENSG00000141404	GNAL
Nfu_p_1_033819	0.757	16.1904	5.30761	0.000416439	0.00394756	0.083899	gpm6ba	Nfu_t_1_033819	Nfu_g_1_014056	ENSG00000046653	GPM6B
Nfu_p_1_050298	1.60588	15.1554	5.30884	0.000415741	0.00394756	0.0856479	minos1	Nfu_t_1_050298	Nfu_g_1_021015	ENSG00000173436	MINOS1
Nfu_p_1_039141	0.424896	15.9968	5.30567	0.000417547	0.00395326	0.0811299	PARL	Nfu_t_1_039141	Nfu_g_1_016339	ENSG00000175193	PARL
Nfu_p_1_055644	-0.654208	15.3429	-5.30088	0.000420297	0.00397446	0.0742882	med24	Nfu_t_1_055644	Nfu_g_1_023172	ENSG00000008838	MED24
Nfu_p_1_047231	0.432855	15.283	5.2986	0.000421613	0.00398208	0.0710295	mapk3	Nfu_t_1_047231	Nfu_g_1_019770	ENSG00000100030	MAPK1
Nfu_p_1_040792	0.355675	16.6041	5.29274	0.000425019	0.00400938	0.0626447	ogdha	Nfu_t_1_040792	Nfu_g_1_017073	ENSG00000105953	OGDH
Nfu_p_1_024820	-0.693939	16.0897	-5.2889	0.000427261	0.00401112	0.0571624	tardbpl	Nfu_t_1_024820	Nfu_g_1_010232	ENSG00000120948	TARDBP
Nfu_p_1_047850	-0.656361	15.5479	-5.28715	0.000428292	0.00401112	0.0546498	eif4e2	Nfu_t_1_047850	Nfu_g_1_020041	ENSG00000135930	EIF4E2
Nfu_p_1_049583	-0.516758	14.3647	-5.28939	0.000426976	0.00401112	0.0578564	nckap5l	Nfu_t_1_049583	Nfu_g_1_020708	ENSG00000176771	NCKAP5
Nfu_p_1_014377	-0.430524	15.9207	-5.28955	0.000426883	0.00401112	0.0580846	kpna3	Nfu_t_1_014377	Nfu_g_1_005932	ENSG00000102753	KPNA3
Nfu_p_1_012626	-0.422659	16.3318	-5.28835	0.000427585	0.00401112	0.0563711	larsb	Nfu_t_1_012626	Nfu_g_1_005190	ENSG00000133706	LARS
Nfu_p_1_018879	0.359887	17.5598	5.2875	0.000428083	0.00401112	0.0551587	CU929381.1	Nfu_t_1_018879	Nfu_g_1_007828	ENSG00000099284	H2AFY2
Nfu_p_1_039533	0.449679	15.8161	5.28604	0.000428947	0.00401243	0.0530571	map7d1b	Nfu_t_1_039533	Nfu_g_1_016508	ENSG00000116871	MAP7D1
Nfu_p_1_028150	-0.479436	15.5866	-5.28296	0.000430763	0.00402459	0.0486529	dock4b	Nfu_t_1_028150	Nfu_g_1_011651	ENSG00000128512	DOCK4
Nfu_p_1_013422	1.16269	14.9713	5.27882	0.000433221	0.0040427	0.0427248	dynlt3	Nfu_t_1_013422	Nfu_g_1_005557	ENSG00000165169	DYNLT3
Nfu_p_1_021170	-0.634652	14.4481	-5.27522	0.00043537	0.00405305	0.0375656	tmem163a	Nfu_t_1_021170	Nfu_g_1_008718	ENSG00000152128	TMEM163
Nfu_p_1_051924	-0.474457	16.8627	-5.27574	0.000435057	0.00405305	0.0383166	SRGAP3	Nfu_t_1_051924	Nfu_g_1_021702	ENSG00000196220	SRGAP3
Nfu_p_1_002510	-0.430275	16.7793	-5.27383	0.000436198	0.00405592	0.0355855	hdlbp	Nfu_t_1_002510	Nfu_g_1_001024	ENSG00000115677	HDLBP
Nfu_p_1_042034	-0.429616	14.6996	-5.27267	0.000436894	0.00405754	0.0339245	morc3a	Nfu_t_1_042034	Nfu_g_1_017560	ENSG00000159256	MORC3
Nfu_p_1_054547	-0.644593	15.2719	-5.27153	0.000437583	0.0040591	0.0322833	NCR3LG1	Nfu_t_1_054547	Nfu_g_1_022812	NA	NA
Nfu_p_1_026830	-0.561953	16.7774	-5.26796	0.000439735	0.00406937	0.0271701	mrps15	Nfu_t_1_026830	Nfu_g_1_011106	ENSG00000116898	MRPS15
Nfu_p_1_036351	0.558859	16.479	5.26837	0.000439487	0.00406937	0.0277579	rgs6	Nfu_t_1_036351	Nfu_g_1_015094	ENSG00000182732	RGS6
Nfu_p_1_023624	-0.497401	15.1991	-5.26656	0.000440581	0.00407236	0.0251675	daam2	Nfu_t_1_023624	Nfu_g_1_009705	ENSG00000146122	DAAM2
Nfu_p_1_025103	-0.63863	14.2671	-5.26195	0.000443388	0.00409346	0.0185469	tac3a	Nfu_t_1_025103	Nfu_g_1_010358	NA	NA
Nfu_p_1_014792	-0.509337	16.941	-5.25923	0.00044505	0.00409425	0.0146472	chm	Nfu_t_1_014792	Nfu_g_1_006120	ENSG00000203668	CHML
Nfu_p_1_024556	-0.359586	15.9513	-5.25933	0.000444992	0.00409425	0.0147831	prrt1	Nfu_t_1_024556	Nfu_g_1_010121	ENSG00000283526	RP11-40A7.2
Nfu_p_1_051297	0.684052	15.5462	5.2608	0.000444087	0.00409425	0.0169061	fkbp5	Nfu_t_1_051297	Nfu_g_1_021435	ENSG00000096060	FKBP5
Nfu_p_1_006044	-0.465534	16.5055	-5.25667	0.000446621	0.00410386	0.0109756	nek7	Nfu_t_1_006044	Nfu_g_1_002409	ENSG00000151414	NEK7
Nfu_p_1_000704	-0.476304	14.738	-5.25442	0.000448011	0.00410694	0.00773788	PSPH	Nfu_t_1_000704	Nfu_g_1_000299	ENSG00000146733	PSPH
Nfu_p_1_056204	0.459158	16.7519	5.25524	0.0004475	0.00410694	0.0089266	ppp1caa	Nfu_t_1_056204	Nfu_g_1_023412	ENSG00000186298	PPP1CC
Nfu_p_1_002148	-0.491862	14.5071	-5.2525	0.000449195	0.00411296	0.00498588	aatkb	Nfu_t_1_002148	Nfu_g_1_000877	ENSG00000181409	AATK
Nfu_p_1_011786	0.725475	17.0891	5.25044	0.000450474	0.00411983	0.002023	sfxn5b	Nfu_t_1_011786	Nfu_g_1_004834	ENSG00000144040	SFXN5
Nfu_p_1_026379	0.597666	15.621	5.24619	0.000453121	0.00413918	-0.00408265	RFTN1 (1 of 2)	Nfu_t_1_026379	Nfu_g_1_010892	ENSG00000131378	RFTN1
Nfu_p_1_038490	-0.50591	15.8201	-5.24258	0.000455383	0.0041492	-0.00927253	mau2	Nfu_t_1_038490	Nfu_g_1_016029	ENSG00000129933	MAU2
Nfu_p_1_021250	-0.48418	16.1284	-5.24189	0.000455816	0.0041492	-0.0102626	appb	Nfu_t_1_021250	Nfu_g_1_008758	ENSG00000142192	APP
Nfu_p_1_026326	0.601084	16.1773	5.24234	0.000455533	0.0041492	-0.00961465	nfasca	Nfu_t_1_026326	Nfu_g_1_010870	ENSG00000163531	NFASC
Nfu_p_1_049070	0.626772	15.0989	5.2406	0.000456623	0.0041517	-0.0121057	prpf38b	Nfu_t_1_049070	Nfu_g_1_020505	ENSG00000134186	PRPF38B
Nfu_p_1_014929	-0.459214	16.3729	-5.23867	0.000457843	0.00415794	-0.0148869	nt5dc1	Nfu_t_1_014929	Nfu_g_1_006180	ENSG00000178425	NT5DC1
Nfu_p_1_013162	1.12392	17.1938	5.23672	0.00045908	0.00416432	-0.0176974	C24H11orf54	Nfu_t_1_013162	Nfu_g_1_005429	ENSG00000182919	C11orf54
Nfu_p_1_049390	0.596603	14.2745	5.23563	0.00045977	0.00416573	-0.0192641	cbx1a	Nfu_t_1_049390	Nfu_g_1_020627	ENSG00000108468	CBX1
Nfu_p_1_006283	-0.726667	15.6498	-5.23235	0.000461856	0.00417008	-0.0239805	acsbg2	Nfu_t_1_006283	Nfu_g_1_002517	ENSG00000130377	ACSBG2
Nfu_p_1_011864	-0.468758	16.2038	-5.23283	0.000461548	0.00417008	-0.0232866	PCDH11Y	Nfu_t_1_011864	Nfu_g_1_004862	ENSG00000099715	PCDH11Y
Nfu_p_1_000503	-0.347183	15.1054	-5.23391	0.00046086	0.00417008	-0.0217306	SACS (2 of 2)	Nfu_t_1_000503	Nfu_g_1_000217	ENSG00000151835	SACS
Nfu_p_1_012869	-0.698415	15.0712	-5.23143	0.000462442	0.00417054	-0.0253016	ppp1r14aa	Nfu_t_1_012869	Nfu_g_1_005296	ENSG00000198729	PPP1R14C
Nfu_p_1_026660	-0.808498	17.258	-5.2304	0.000463099	0.00417164	-0.0267815	zgc:194131	Nfu_t_1_026660	Nfu_g_1_011014	ENSG00000110244	APOA4
Nfu_p_1_038872	-0.824121	15.7632	-5.22875	0.000464158	0.00417402	-0.0291634	cspg4	Nfu_t_1_038872	Nfu_g_1_016199	ENSG00000173546	CSPG4
Nfu_p_1_003173	-0.549642	14.9346	-5.22748	0.000464971	0.00417402	-0.0309859	si:ch211-79l20.4	Nfu_t_1_003173	Nfu_g_1_001286	ENSG00000164944	KIAA1429
Nfu_p_1_023990	0.464988	14.6448	5.22756	0.000464917	0.00417402	-0.0308655	nrip2	Nfu_t_1_023990	Nfu_g_1_009841	ENSG00000053702	NRIP2
Nfu_p_1_025656	0.42458	16.4173	5.22647	0.000465622	0.00417506	-0.0324453	NAPB (1 of 2)	Nfu_t_1_025656	Nfu_g_1_010608	ENSG00000125814	NAPB
Nfu_p_1_040184	-0.451733	16.9159	-5.22464	0.0004668	0.00417601	-0.0350766	CPNE4 (1 of 2)	Nfu_t_1_040184	Nfu_g_1_016796	ENSG00000196353	CPNE4
Nfu_p_1_048547	-0.434511	16.5506	-5.22467	0.000466778	0.00417601	-0.0350282	dpp6b	Nfu_t_1_048547	Nfu_g_1_020298	ENSG00000130226	DPP6
Nfu_p_1_036195	-0.395117	14.1507	-5.22268	0.000468067	0.00418254	-0.0379014	mettl21d	Nfu_t_1_036195	Nfu_g_1_015032	ENSG00000100483	VCPKMT
Nfu_p_1_037448	0.498291	17.4853	5.21805	0.000471071	0.00420457	-0.0445696	prosc	Nfu_t_1_037448	Nfu_g_1_015582	ENSG00000147471	PROSC
Nfu_p_1_033264	-0.445394	17.2513	-5.21513	0.000472978	0.00421676	-0.0487801	ube2kb	Nfu_t_1_033264	Nfu_g_1_013832	ENSG00000078140	UBE2K
Nfu_p_1_003398	-0.587209	15.887	-5.21225	0.000474867	0.00422876	-0.0529333	kctd6b	Nfu_t_1_003398	Nfu_g_1_001382	ENSG00000168301	KCTD6
Nfu_p_1_043014	-0.849564	14.7808	-5.20922	0.000476862	0.00423684	-0.0573013	mcm3	Nfu_t_1_043014	Nfu_g_1_017961	ENSG00000112118	MCM3
Nfu_p_1_005136	-0.504178	16.2898	-5.20993	0.000476395	0.00423684	-0.0562804	PLXNA2	Nfu_t_1_005136	Nfu_g_1_002020	ENSG00000076356	PLXNA2
Nfu_p_1_041568	-0.546474	14.8173	-5.20521	0.000479514	0.00425555	-0.0630807	ubr5	Nfu_t_1_041568	Nfu_g_1_017364	ENSG00000104517	UBR5
Nfu_p_1_046085	-0.538582	15.4038	-5.20152	0.000481971	0.00427249	-0.068407	dpp6b	Nfu_t_1_046085	Nfu_g_1_019288	NA	NA
Nfu_p_1_011991	-0.625483	14.1892	-5.19855	0.000483957	0.00428522	-0.0726921	wdr75	Nfu_t_1_011991	Nfu_g_1_004936	ENSG00000115368	WDR75
Nfu_p_1_053074	-0.58372	15.6096	-5.19761	0.000484587	0.00428593	-0.0740491	scaf4a	Nfu_t_1_053074	Nfu_g_1_022161	ENSG00000156304	SCAF4
Nfu_p_1_017572	-0.68536	14.3025	-5.19668	0.000485216	0.00428663	-0.0754007	wdr83	Nfu_t_1_017572	Nfu_g_1_007254	ENSG00000123154	WDR83
Nfu_p_1_049446	-0.433066	15.9601	-5.19219	0.000488245	0.0043085	-0.0818838	pigq	Nfu_t_1_049446	Nfu_g_1_020660	ENSG00000007541	PIGQ
Nfu_p_1_040272	-0.50519	15.5711	-5.18835	0.000490853	0.00432661	-0.0874361	rbm42	Nfu_t_1_040272	Nfu_g_1_016830	ENSG00000126254	RBM42
Nfu_p_1_029745	0.577337	16.1027	5.18657	0.000492062	0.00433237	-0.09	mbpa	Nfu_t_1_029745	Nfu_g_1_012286	ENSG00000197971	MBP
Nfu_p_1_050529	-0.58374	16.7994	-5.18496	0.000493165	0.00433718	-0.0923334	usp4	Nfu_t_1_050529	Nfu_g_1_021113	ENSG00000114316	USP4
Nfu_p_1_050163	-0.386879	16.4683	-5.18132	0.000495664	0.00435424	-0.0975992	NCOA5	Nfu_t_1_050163	Nfu_g_1_020969	ENSG00000124160	NCOA5
Nfu_p_1_001666	0.722444	17.0837	5.17879	0.000497407	0.00436463	-0.101257	glod4	Nfu_t_1_001666	Nfu_g_1_000688	ENSG00000167699	GLOD4
Nfu_p_1_009289	-0.510916	14.0907	-5.17658	0.000498931	0.00436817	-0.104445	ccdc102a	Nfu_t_1_009289	Nfu_g_1_003784	ENSG00000135736	CCDC102A
Nfu_p_1_035327	0.605287	16.9694	5.17666	0.000498881	0.00436817	-0.104341	rhogd	Nfu_t_1_035327	Nfu_g_1_014677	NA	NA
Nfu_p_1_041235	1.17028	17.6064	5.16902	0.000504203	0.00440937	-0.115398	nccrp1	Nfu_t_1_041235	Nfu_g_1_017245	ENSG00000188505	NCCRP1
Nfu_p_1_000249	0.430113	17.1998	5.16488	0.000507108	0.0044298	-0.121385	nt5e	Nfu_t_1_000249	Nfu_g_1_000103	ENSG00000135318	NT5E
Nfu_p_1_011642	-0.579603	15.3225	-5.1584	0.000511704	0.00445717	-0.130786	INTS5 (1 of 2)	Nfu_t_1_011642	Nfu_g_1_004779	NA	NA
Nfu_p_1_029046	-0.554239	14.9424	-5.15748	0.000512354	0.00445717	-0.132108	tmem209	Nfu_t_1_029046	Nfu_g_1_011993	ENSG00000146842	TMEM209
Nfu_p_1_021694	0.421216	15.9321	5.15905	0.000511236	0.00445717	-0.129833	IER3IP1	Nfu_t_1_021694	Nfu_g_1_008953	ENSG00000167220	HDHD2
Nfu_p_1_052774	0.529197	16.6487	5.15724	0.000512529	0.00445717	-0.132464	PHKB	Nfu_t_1_052774	Nfu_g_1_022060	ENSG00000102893	PHKB
Nfu_p_1_013529	0.857974	14.7554	5.15627	0.000513224	0.00445824	-0.133877	sept12	Nfu_t_1_013529	Nfu_g_1_005604	ENSG00000140623	sept12
Nfu_p_1_032878	-0.483576	16.2859	-5.15545	0.000513807	0.00445833	-0.135059	cygb2	Nfu_t_1_032878	Nfu_g_1_013665	ENSG00000198125	MB
Nfu_p_1_031067	-0.454478	16.1437	-5.15243	0.00051597	0.00447212	-0.139436	ilf2	Nfu_t_1_031067	Nfu_g_1_012870	ENSG00000143621	ILF2
Nfu_p_1_001265	0.353259	15.6153	5.1433	0.000522576	0.00452435	-0.152693	slc8a2b	Nfu_t_1_001265	Nfu_g_1_000529	ENSG00000100678	SLC8A3
Nfu_p_1_028617	0.689951	17.3247	5.13379	0.000529545	0.0045796	-0.166497	tprkb	Nfu_t_1_028617	Nfu_g_1_011831	ENSG00000144034	TPRKB
Nfu_p_1_026679	-0.530575	17.5099	-5.13182	0.000531004	0.00458712	-0.169363	AL935296.1	Nfu_t_1_026679	Nfu_g_1_011025	ENSG00000173852	DPY19L1
Nfu_p_1_034728	-0.523834	16.1948	-5.13094	0.000531656	0.00458767	-0.170641	rrp12	Nfu_t_1_034728	Nfu_g_1_014424	ENSG00000052749	RRP12
Nfu_p_1_003390	-0.439091	16.944	-5.12615	0.000535222	0.00460315	-0.177607	cpne5	Nfu_t_1_003390	Nfu_g_1_001374	ENSG00000144550	CPNE9
Nfu_p_1_018293	-0.377664	15.1137	-5.12618	0.000535201	0.00460315	-0.177566	SDK2 (2 of 2)	Nfu_t_1_018293	Nfu_g_1_007580	ENSG00000069188	SDK2
Nfu_p_1_045766	0.554737	15.7831	5.12742	0.000534279	0.00460315	-0.175769	pitpnaa	Nfu_t_1_045766	Nfu_g_1_019140	ENSG00000174238	PITPNA
Nfu_p_1_006007	0.514979	17.0416	5.12513	0.000535988	0.00460465	-0.179096	pgm1	Nfu_t_1_006007	Nfu_g_1_002400	ENSG00000079739	PGM1
Nfu_p_1_029429	-0.601898	16.2209	-5.12357	0.000537153	0.00460958	-0.181359	acn9	Nfu_t_1_029429	Nfu_g_1_012143	ENSG00000196636	SDHAF3
Nfu_p_1_023586	-0.547457	16.0177	-5.12167	0.000538582	0.00461675	-0.184126	exoc6b	Nfu_t_1_023586	Nfu_g_1_009687	ENSG00000144036	EXOC6B
Nfu_p_1_025796	0.420222	13.4936	5.12002	0.000539828	0.00462047	-0.186534	CU928762.1	Nfu_t_1_025796	Nfu_g_1_010664	ENSG00000167306	MYO5B
Nfu_p_1_003378	0.571381	15.8676	5.11952	0.000540202	0.00462047	-0.187256	zgc:77375	Nfu_t_1_003378	Nfu_g_1_001369	NA	NA
Nfu_p_1_018347	0.567536	16.2409	5.11769	0.000541581	0.00462719	-0.189912	map2k6	Nfu_t_1_018347	Nfu_g_1_007604	ENSG00000108984	MAP2K6
Nfu_p_1_012278	-0.893053	13.6984	-5.11364	0.000544655	0.00464836	-0.19581	cldnj	Nfu_t_1_012278	Nfu_g_1_005077	ENSG00000171169	NAIF1
Nfu_p_1_032954	-0.610758	16.0443	-5.10924	0.00054802	0.00466176	-0.202228	ppp2r2c	Nfu_t_1_032954	Nfu_g_1_013701	ENSG00000074211	PPP2R2C
Nfu_p_1_028341	-0.587546	15.353	-5.10979	0.000547599	0.00466176	-0.201425	asun	Nfu_t_1_028341	Nfu_g_1_011721	ENSG00000064102	ASUN
Nfu_p_1_044544	-0.54737	15.11	-5.11006	0.000547391	0.00466176	-0.20103	btbd9	Nfu_t_1_044544	Nfu_g_1_018655	ENSG00000183826	BTBD9
Nfu_p_1_023812	-0.414768	16.3115	-5.10718	0.000549601	0.00467011	-0.205229	atp6v0a1b	Nfu_t_1_023812	Nfu_g_1_009777	ENSG00000033627	ATP6V0A1
Nfu_p_1_052861	0.366023	17.8444	5.10325	0.000552632	0.00469075	-0.210958	atp6v0d1	Nfu_t_1_052861	Nfu_g_1_022089	ENSG00000159720	ATP6V0D1
Nfu_p_1_018668	-0.519651	15.8466	-5.10217	0.000553467	0.00469272	-0.212531	tubg1	Nfu_t_1_018668	Nfu_g_1_007743	ENSG00000037042	TUBG2
Nfu_p_1_035463	0.427914	15.998	5.09983	0.000555282	0.00469279	-0.215942	cyfip1	Nfu_t_1_035463	Nfu_g_1_014731	ENSG00000273749	CYFIP1
Nfu_p_1_053528	0.505878	16.506	5.10016	0.000555027	0.00469279	-0.215465	apg3l	Nfu_t_1_053528	Nfu_g_1_022364	ENSG00000144848	ATG3
Nfu_p_1_029825	0.880344	15.8712	5.10053	0.00055474	0.00469279	-0.214926	MYCBP	Nfu_t_1_029825	Nfu_g_1_012317	ENSG00000214114	MYCBP
Nfu_p_1_012642	0.801953	16.8054	5.09902	0.000555914	0.00469305	-0.217128	thy1	Nfu_t_1_012642	Nfu_g_1_005196	NA	NA
Nfu_p_1_033058	-0.440836	15.5571	-5.09705	0.000557444	0.00470087	-0.219991	gria2b	Nfu_t_1_033058	Nfu_g_1_013739	ENSG00000120251	GRIA2
Nfu_p_1_038790	-0.400631	16.398	-5.09232	0.000561148	0.00472699	-0.226892	inpp5f	Nfu_t_1_038790	Nfu_g_1_016157	ENSG00000198825	INPP5F
Nfu_p_1_005142	-0.399928	16.5525	-5.08868	0.000564017	0.00474603	-0.232204	rps21	Nfu_t_1_005142	Nfu_g_1_002022	ENSG00000171858	RPS21
Nfu_p_1_029907	-0.601882	14.946	-5.08434	0.000567459	0.0047647	-0.238542	enpp5	Nfu_t_1_029907	Nfu_g_1_012355	ENSG00000112796	ENPP5
Nfu_p_1_018355	0.606227	16.3513	5.08453	0.00056731	0.0047647	-0.238268	hsd17b14	Nfu_t_1_018355	Nfu_g_1_007611	ENSG00000164039	BDH2
Nfu_p_1_021574	0.388739	16.8424	5.08346	0.000568163	0.00476547	-0.239833	rab3c	Nfu_t_1_021574	Nfu_g_1_008900	ENSG00000152932	RAB3C
Nfu_p_1_049008	-0.555969	16.1328	-5.08111	0.000570038	0.00476581	-0.243266	sugp1	Nfu_t_1_049008	Nfu_g_1_020466	ENSG00000105705	SUGP1
Nfu_p_1_001313	0.480161	16.1459	5.08173	0.000569538	0.00476581	-0.242352	napa	Nfu_t_1_001313	Nfu_g_1_000541	ENSG00000105402	NAPA
Nfu_p_1_047070	0.788691	18.076	5.08193	0.000569382	0.00476581	-0.242067	lgals2a	Nfu_t_1_047070	Nfu_g_1_019696	ENSG00000100097	LGALS1
Nfu_p_1_052096	0.564073	17.5057	5.07991	0.000570997	0.00476871	-0.245017	psma3	Nfu_t_1_052096	Nfu_g_1_021767	ENSG00000100567	PSMA3
Nfu_p_1_042053	-0.586016	12.9136	-5.07521	0.000574775	0.00479513	-0.251888	PCDH8	Nfu_t_1_042053	Nfu_g_1_017571	NA	NA
Nfu_p_1_020172	-0.356096	14.4497	-5.07172	0.000577594	0.00481349	-0.256984	TJP1 (2 of 2)	Nfu_t_1_020172	Nfu_g_1_008382	ENSG00000104067	TJP1
Nfu_p_1_043361	-0.51995	14.5637	-5.0679	0.000580703	0.00483423	-0.262576	met	Nfu_t_1_043361	Nfu_g_1_018119	ENSG00000105976	MET
Nfu_p_1_024281	0.403596	17.1402	5.06272	0.000584943	0.00486433	-0.270155	cratb	Nfu_t_1_024281	Nfu_g_1_009979	ENSG00000095321	CRAT
Nfu_p_1_051173	0.432348	16.4596	5.05753	0.000589229	0.00488953	-0.277761	CABZ01061873.1	Nfu_t_1_051173	Nfu_g_1_021376	ENSG00000157152	SYN2
Nfu_p_1_041929	0.544915	14.2097	5.05815	0.000588715	0.00488953	-0.276851	gulp1a	Nfu_t_1_041929	Nfu_g_1_017532	ENSG00000144366	GULP1
Nfu_p_1_022231	-0.617913	13.7268	-5.05659	0.000590002	0.00489074	-0.279126	slc1a3a	Nfu_t_1_022231	Nfu_g_1_009143	NA	NA
Nfu_p_1_010164	0.519386	16.5985	5.05268	0.000593253	0.00491043	-0.284851	cndp2	Nfu_t_1_010164	Nfu_g_1_004144	ENSG00000133313	CNDP2
Nfu_p_1_051940	0.537878	17.5889	5.05222	0.000593638	0.00491043	-0.285527	hp1bp3	Nfu_t_1_051940	Nfu_g_1_021710	ENSG00000127483	HP1BP3
Nfu_p_1_039909	-0.5347	15.5134	-5.04967	0.00059577	0.00491243	-0.289262	ODZ2 (3 of 3)	Nfu_t_1_039909	Nfu_g_1_016674	ENSG00000145934	TENM2
Nfu_p_1_051029	-0.459578	15.7566	-5.05028	0.000595261	0.00491243	-0.28837	stau1	Nfu_t_1_051029	Nfu_g_1_021312	ENSG00000124214	STAU1
Nfu_p_1_012706	-0.41507	15.6014	-5.05057	0.000595022	0.00491243	-0.287953	fez1	Nfu_t_1_012706	Nfu_g_1_005227	ENSG00000149557	FEZ1
Nfu_p_1_055542	-0.723267	15.3812	-5.0473	0.000597761	0.00492363	-0.292737	GPAM	Nfu_t_1_055542	Nfu_g_1_023136	ENSG00000119927	GPAM
Nfu_p_1_009489	0.631521	16.5197	5.04631	0.000598594	0.00492529	-0.294188	wu:fd55e03	Nfu_t_1_009489	Nfu_g_1_003849	NA	NA
Nfu_p_1_010307	0.340697	16.5125	5.04136	0.000602786	0.00495454	-0.301456	eif2c4	Nfu_t_1_010307	Nfu_g_1_004221	ENSG00000134698	AGO4
Nfu_p_1_030934	-0.46569	15.1352	-5.03962	0.00060426	0.00496142	-0.304001	fam49a	Nfu_t_1_030934	Nfu_g_1_012820	NA	NA
Nfu_p_1_051114	-0.557917	14.372	-5.0365	0.000606921	0.00497635	-0.308578	CHD6	Nfu_t_1_051114	Nfu_g_1_021344	NA	NA
Nfu_p_1_019257	0.407339	16.3457	5.036	0.000607355	0.00497635	-0.309323	ccdc136b	Nfu_t_1_019257	Nfu_g_1_007988	ENSG00000128596	CCDC136
Nfu_p_1_019651	-0.522476	16.8477	-5.03516	0.000608072	0.00497699	-0.310552	g3bp1	Nfu_t_1_019651	Nfu_g_1_008164	NA	NA
Nfu_p_1_037154	-0.653027	15.2585	-5.03418	0.000608908	0.00497774	-0.311983	si:dkeyp-113d7.10	Nfu_t_1_037154	Nfu_g_1_015452	NA	NA
Nfu_p_1_016993	0.598653	17.6235	5.03356	0.000609441	0.00497774	-0.312895	gde1	Nfu_t_1_016993	Nfu_g_1_007024	ENSG00000006007	GDE1
Nfu_p_1_034509	-0.483961	15.9341	-5.03178	0.000610976	0.00498506	-0.315515	SORL1	Nfu_t_1_034509	Nfu_g_1_014317	ENSG00000137642	SORL1
Nfu_p_1_018165	-0.46049	16.5225	-5.0301	0.00061242	0.00498639	-0.317973	akt1s1	Nfu_t_1_018165	Nfu_g_1_007522	ENSG00000204673	AKT1S1
Nfu_p_1_026166	0.695234	15.5218	5.03018	0.000612356	0.00498639	-0.317865	fam125bb	Nfu_t_1_026166	Nfu_g_1_010823	ENSG00000196814	MVB12B
Nfu_p_1_020232	-0.626967	15.8909	-5.02626	0.00061575	0.00499784	-0.323622	ppcdc	Nfu_t_1_020232	Nfu_g_1_008400	ENSG00000138621	PPCDC
Nfu_p_1_031312	0.466528	15.6951	5.02674	0.000615333	0.00499784	-0.322917	EIF2C2	Nfu_t_1_031312	Nfu_g_1_012959	ENSG00000123908	AGO2
Nfu_p_1_046170	0.898691	16.1626	5.02751	0.000614663	0.00499784	-0.321782	hapln1a	Nfu_t_1_046170	Nfu_g_1_019323	ENSG00000145681	HAPLN1
Nfu_p_1_011385	2.14839	16.3289	5.02399	0.00061772	0.00500861	-0.32695	CTBP1	Nfu_t_1_011385	Nfu_g_1_004675	ENSG00000159692	CTBP1
Nfu_p_1_024359	-0.419972	15.1342	-5.01961	0.00062155	0.00503442	-0.333387	rad21b	Nfu_t_1_024359	Nfu_g_1_010021	ENSG00000164754	RAD21
Nfu_p_1_010507	-0.373342	15.6915	-5.01608	0.000624656	0.00505433	-0.338579	clic2	Nfu_t_1_010507	Nfu_g_1_004308	ENSG00000155962	CLIC2
Nfu_p_1_017810	0.503024	16.024	5.014	0.00062649	0.00506391	-0.341633	hint2	Nfu_t_1_017810	Nfu_g_1_007343	ENSG00000137133	HINT2
Nfu_p_1_025497	-0.553551	15.958	-5.0069	0.000632806	0.00510817	-0.352082	pex14	Nfu_t_1_025497	Nfu_g_1_010526	ENSG00000142655	PEX14
Nfu_p_1_007284	0.57945	15.1509	5.00638	0.000633277	0.00510817	-0.352856	PLEKHA1 (2 of 2)	Nfu_t_1_007284	Nfu_g_1_002895	ENSG00000107679	PLEKHA1
Nfu_p_1_043803	0.498415	15.6647	5.00415	0.000635271	0.00511639	-0.356131	cacng2a	Nfu_t_1_043803	Nfu_g_1_018331	ENSG00000166862	CACNG2
Nfu_p_1_024351	0.754519	16.7052	5.00377	0.000635609	0.00511639	-0.356685	psmb4	Nfu_t_1_024351	Nfu_g_1_010019	ENSG00000008018	PSMB1
Nfu_p_1_005604	0.432416	16.5819	4.99805	0.000640771	0.00515262	-0.36511	cct4	Nfu_t_1_005604	Nfu_g_1_002242	ENSG00000115484	CCT4
Nfu_p_1_015224	-0.620681	15.6487	-4.99366	0.00064477	0.00517943	-0.371589	fam73b	Nfu_t_1_015224	Nfu_g_1_006300	ENSG00000148343	MIGA2
Nfu_p_1_024325	-0.537653	16.619	-4.98956	0.000648515	0.00519701	-0.377622	rab42a	Nfu_t_1_024325	Nfu_g_1_010006	NA	NA
Nfu_p_1_001259	-0.495935	17.3296	-4.98835	0.000649627	0.00519701	-0.379405	txndc17	Nfu_t_1_001259	Nfu_g_1_000525	ENSG00000129235	TXNDC17
Nfu_p_1_018251	0.562718	16.5257	4.98953	0.000648541	0.00519701	-0.377664	tbc1d17	Nfu_t_1_018251	Nfu_g_1_007558	ENSG00000104946	TBC1D17
Nfu_p_1_002854	1.12913	16.4953	4.98845	0.000649535	0.00519701	-0.379258	NAT14	Nfu_t_1_002854	Nfu_g_1_001165	NA	NA
Nfu_p_1_032246	-0.437471	17.1819	-4.98745	0.000650454	0.0051983	-0.380731	ipo4	Nfu_t_1_032246	Nfu_g_1_013396	ENSG00000196497	IPO4
Nfu_p_1_055055	-0.635597	17.587	-4.98301	0.000654564	0.00522071	-0.38729	ghitm	Nfu_t_1_055055	Nfu_g_1_022940	ENSG00000165678	GHITM
Nfu_p_1_023459	-0.415726	16.6553	-4.98297	0.000654598	0.00522071	-0.387345	KLC2	Nfu_t_1_023459	Nfu_g_1_009627	ENSG00000137171	KLC4
Nfu_p_1_036939	-0.478107	14.3731	-4.9808	0.000656614	0.0052309	-0.390547	WDR20 (1 of 2)	Nfu_t_1_036939	Nfu_g_1_015345	ENSG00000140153	WDR20
Nfu_p_1_025474	0.426817	17.8944	4.98013	0.000657238	0.0052309	-0.391536	srsf6a	Nfu_t_1_025474	Nfu_g_1_010515	ENSG00000124193	SRSF6
Nfu_p_1_010864	0.52165	16.3913	4.97943	0.000657891	0.0052309	-0.39257	COPS6	Nfu_t_1_010864	Nfu_g_1_004461	ENSG00000168090	COPS6
Nfu_p_1_012885	-0.490388	13.909	-4.97821	0.000659023	0.00523315	-0.394361	BRD8 (1 of 2)	Nfu_t_1_012885	Nfu_g_1_005301	ENSG00000112983	BRD8
Nfu_p_1_014630	-0.412981	13.6999	-4.97769	0.000659517	0.00523315	-0.395141	si:ch211-149l1.2	Nfu_t_1_014630	Nfu_g_1_006048	ENSG00000196872	KIAA1211L
Nfu_p_1_039409	0.381669	16.445	4.97677	0.000660374	0.00523462	-0.396494	zgc:92326	Nfu_t_1_039409	Nfu_g_1_016443	ENSG00000168961	LGALS9
Nfu_p_1_048398	0.805977	16.7116	4.97314	0.000663777	0.00525625	-0.401847	col6a2	Nfu_t_1_048398	Nfu_g_1_020270	ENSG00000142173	COL6A2
Nfu_p_1_005117	-0.608755	16.4627	-4.96865	0.000668019	0.00527377	-0.408482	ada	Nfu_t_1_005117	Nfu_g_1_002012	ENSG00000196839	ADA
Nfu_p_1_038712	0.476916	14.8293	4.96908	0.000667618	0.00527377	-0.407855	memo1	Nfu_t_1_038712	Nfu_g_1_016128	ENSG00000162959	MEMO1
Nfu_p_1_037102	0.58543	15.2656	4.97003	0.000666714	0.00527377	-0.406444	qk	Nfu_t_1_037102	Nfu_g_1_015420	NA	NA
Nfu_p_1_030011	-0.404655	16.8495	-4.96544	0.000671073	0.00529251	-0.413232	mamdc1	Nfu_t_1_030011	Nfu_g_1_012414	ENSG00000139915	MDGA2
Nfu_p_1_036553	-0.570794	15.6818	-4.96315	0.00067325	0.00530431	-0.416605	SCAF8	Nfu_t_1_036553	Nfu_g_1_015179	ENSG00000213079	SCAF8
Nfu_p_1_037747	0.733648	15.6769	4.96223	0.000674136	0.00530592	-0.417973	MAT2B	Nfu_t_1_037747	Nfu_g_1_015726	ENSG00000038274	MAT2B
Nfu_p_1_004137	0.543477	15.5579	4.96121	0.000675116	0.00530828	-0.419486	RALGAPB	Nfu_t_1_004137	Nfu_g_1_001658	ENSG00000170471	RALGAPB
Nfu_p_1_054636	0.54206	17.0802	4.95516	0.000680941	0.00534868	-0.428434	MYO1D	Nfu_t_1_054636	Nfu_g_1_022839	ENSG00000176658	MYO1D
Nfu_p_1_000422	0.652385	15.9312	4.95253	0.000683488	0.00536328	-0.432321	hsp47	Nfu_t_1_000422	Nfu_g_1_000192	ENSG00000149257	SERPINH1
Nfu_p_1_047798	0.507153	16.4425	4.94981	0.000686131	0.0053786	-0.43634	impad1	Nfu_t_1_047798	Nfu_g_1_020022	ENSG00000104331	IMPAD1
Nfu_p_1_014917	-0.553831	16.2382	-4.94497	0.000690875	0.00541035	-0.443515	wdr43	Nfu_t_1_014917	Nfu_g_1_006176	ENSG00000135801	TAF5L
Nfu_p_1_022032	-0.505692	13.97	-4.93919	0.000696572	0.00544238	-0.452068	AGPAT6	Nfu_t_1_022032	Nfu_g_1_009054	ENSG00000158669	GPAT4
Nfu_p_1_023143	-0.416157	17.1657	-4.93847	0.000697284	0.00544238	-0.45313	cmasa	Nfu_t_1_023143	Nfu_g_1_009500	ENSG00000111726	CMAS
Nfu_p_1_015842	0.866574	17.1661	4.9386	0.000697163	0.00544238	-0.45295	sncb	Nfu_t_1_015842	Nfu_g_1_006572	ENSG00000074317	SNCB
Nfu_p_1_005478	1.07132	16.1717	4.93799	0.000697759	0.00544238	-0.45384	rad23aa	Nfu_t_1_005478	Nfu_g_1_002172	ENSG00000179262	RAD23A
Nfu_p_1_046788	-0.431044	17.7441	-4.93484	0.0007009	0.00546142	-0.458518	atp6v0cb	Nfu_t_1_046788	Nfu_g_1_019581	ENSG00000185883	ATP6V0C
Nfu_p_1_001353	-0.555684	16.8746	-4.92937	0.000706377	0.00549859	-0.466621	kpna4	Nfu_t_1_001353	Nfu_g_1_000557	ENSG00000186432	KPNA4
Nfu_p_1_010352	0.407907	16.2708	4.92667	0.000709104	0.00551431	-0.470635	ttc9c	Nfu_t_1_010352	Nfu_g_1_004240	ENSG00000162222	TTC9C
Nfu_p_1_027623	-0.35604	15.2561	-4.92484	0.000710956	0.0055232	-0.47335	ythdf3	Nfu_t_1_027623	Nfu_g_1_011434	ENSG00000149658	YTHDF1
Nfu_p_1_010930	0.630922	16.1641	4.92348	0.000712335	0.0055284	-0.475368	rap2c	Nfu_t_1_010930	Nfu_g_1_004489	ENSG00000123728	RAP2C
Nfu_p_1_052072	0.39773	17.2734	4.92183	0.000714007	0.00553587	-0.477809	TATDN3	Nfu_t_1_052072	Nfu_g_1_021759	ENSG00000203705	TATDN3
Nfu_p_1_008007	-0.429057	13.6294	-4.91709	0.000718854	0.00555135	-0.484854	znf609	Nfu_t_1_008007	Nfu_g_1_003228	ENSG00000180357	ZNF609
Nfu_p_1_047749	0.343649	17.052	4.91867	0.000717232	0.00555135	-0.482502	pleca	Nfu_t_1_047749	Nfu_g_1_020005	ENSG00000178209	PLEC
Nfu_p_1_018904	0.379244	16.5416	4.91839	0.000717517	0.00555135	-0.482916	fam45a	Nfu_t_1_018904	Nfu_g_1_007839	ENSG00000119979	FAM45A
Nfu_p_1_048130	0.977378	15.4776	4.91723	0.00071871	0.00555135	-0.484644	cryz	Nfu_t_1_048130	Nfu_g_1_020160	ENSG00000116791	CRYZ
Nfu_p_1_013255	0.401422	17.1201	4.91522	0.000720772	0.00556065	-0.487628	gabrg2	Nfu_t_1_013255	Nfu_g_1_005470	ENSG00000113327	GABRG2
Nfu_p_1_037308	-0.534356	15.023	-4.91267	0.000723396	0.00557537	-0.491411	kcnd1	Nfu_t_1_037308	Nfu_g_1_015528	ENSG00000102057	KCND1
Nfu_p_1_035387	-0.355712	17.1051	-4.90895	0.000727246	0.00559951	-0.496939	kctd12b	Nfu_t_1_035387	Nfu_g_1_014700	NA	NA
Nfu_p_1_002693	0.486791	15.0854	4.90788	0.00072836	0.00560255	-0.498532	rps9	Nfu_t_1_002693	Nfu_g_1_001094	ENSG00000170889	RPS9
Nfu_p_1_003921	0.52858	16.5433	4.90413	0.000732262	0.00562701	-0.504095	pacsin1a	Nfu_t_1_003921	Nfu_g_1_001573	ENSG00000124507	PACSIN1
Nfu_p_1_034718	0.365328	16.1272	4.89538	0.000741476	0.00566647	-0.517114	sfxn3	Nfu_t_1_034718	Nfu_g_1_014420	ENSG00000107819	SFXN3
Nfu_p_1_052731	0.38333	15.7009	4.89511	0.000741761	0.00566647	-0.517514	PPIP5K1 (1 of 2)	Nfu_t_1_052731	Nfu_g_1_022040	ENSG00000168781	PPIP5K1
Nfu_p_1_010350	0.406566	17.3654	4.89649	0.000740299	0.00566647	-0.51546	anxa5b	Nfu_t_1_010350	Nfu_g_1_004239	ENSG00000164111	ANXA5
Nfu_p_1_038901	0.437523	16.0966	4.89531	0.000741553	0.00566647	-0.517221	tinagl1	Nfu_t_1_038901	Nfu_g_1_016218	ENSG00000142910	TINAGL1
Nfu_p_1_023367	0.51458	14.7341	4.8976	0.000739131	0.00566647	-0.513815	gc2	Nfu_t_1_023367	Nfu_g_1_009579	ENSG00000101890	GUCY2F
Nfu_p_1_028531	0.705805	18.8086	4.89589	0.000740939	0.00566647	-0.516359	atp6v1f	Nfu_t_1_028531	Nfu_g_1_011811	ENSG00000128524	ATP6V1F
Nfu_p_1_043817	-0.380097	16.4884	-4.88744	0.000749939	0.00572333	-0.528929	mogs	Nfu_t_1_043817	Nfu_g_1_018338	ENSG00000115275	MOGS
Nfu_p_1_015723	-0.38053	16.1483	-4.88132	0.000756543	0.0057611	-0.538056	PITPNM2	Nfu_t_1_015723	Nfu_g_1_006523	ENSG00000090975	PITPNM2
Nfu_p_1_038307	-0.347902	15.9314	-4.88011	0.000757845	0.0057611	-0.539847	mtmr7b	Nfu_t_1_038307	Nfu_g_1_015952	ENSG00000003987	MTMR7
Nfu_p_1_005282	0.880959	13.2548	4.88095	0.000756935	0.0057611	-0.538597	CABZ01078242.1	Nfu_t_1_005282	Nfu_g_1_002087	ENSG00000183098	GPC6
Nfu_p_1_056257	1.0569	12.8926	4.88054	0.00075738	0.0057611	-0.539207	baiap2l1b	Nfu_t_1_056257	Nfu_g_1_023431	ENSG00000006453	BAIAP2L1
Nfu_p_1_017909	-0.562417	14.9152	-4.87886	0.000759207	0.00576583	-0.541715	btf3	Nfu_t_1_017909	Nfu_g_1_007387	ENSG00000145741	BTF3
Nfu_p_1_010082	-0.987885	14.5387	-4.87304	0.000765562	0.00580526	-0.550394	sf3b4	Nfu_t_1_010082	Nfu_g_1_004106	ENSG00000143368	SF3B4
Nfu_p_1_019301	0.380335	18.9691	4.87274	0.000765889	0.00580526	-0.550838	map1lc3b	Nfu_t_1_019301	Nfu_g_1_008018	ENSG00000258102	MAP1LC3B2
Nfu_p_1_008466	-0.410461	15.9568	-4.87026	0.000768613	0.00582025	-0.554534	tbcela	Nfu_t_1_008466	Nfu_g_1_003405	ENSG00000154114	TBCEL
Nfu_p_1_044152	-0.381826	16.6419	-4.86541	0.000773976	0.00585516	-0.561772	si:dkeyp-72e1.9	Nfu_t_1_044152	Nfu_g_1_018489	NA	NA
Nfu_p_1_027011	1.14008	16.9319	4.86461	0.000774863	0.00585619	-0.562965	zgc:56530	Nfu_t_1_027011	Nfu_g_1_011208	ENSG00000121552	CSTA
Nfu_p_1_017386	0.377451	17.2338	4.86213	0.00077763	0.00587141	-0.566676	elmod2	Nfu_t_1_017386	Nfu_g_1_007182	ENSG00000179387	ELMOD2
[truncated: 6,716 more rows]

## Sheet: Tab3
Tab3. GSEA for 12wph vs. 5wph comparison (KEGG pathways enriched in upregulated cases)
[truncated: 178 more rows]

[truncated: 3 more sheets: Tab4, Tab5, Tab6]
