# Supplementary material for: Reduced proteasome activity in the aging brain results in ribosome stoichiometry loss and aggregation
Source: Mol Syst Biol. 2020 Jun 18;16(6):e9596. doi: 10.15252/msb.20209596 (PMC7301280; doi:10.15252/msb.20209596)
Supplement: Supplementary file 5 — Dataset EV3 [file MSB-16-e9596-s005.xlsx]

## Sheet: Description
Dataset EV3 related to Figure 1.
N. furzeri transcriptome aging
Tab1. DeSeq2 output for 12wph vs. 5wph comparison (total RNA dataset)
Tab2. DeSeq2 output for 39wph vs. 12wph comparison (total RNA dataset)
Tab3. DeSeq2 output for 12wph vs. 5wph comparison (polyA+ dataset, Baumgart et al.)
Tab4. DeSeq2 output for 39wph vs. 12wph comparison (polyA+ dataset, Baumgart et al.)
Tab5. miRNA

## Sheet: Column Key
Tab	Column Header	Meaning
Tab 1 -5	Nfu.gene.id	protein ID Nothobranchius furzeri
Tab 1 -4	baseMean	average of the normalized count values, dividing by size factors (DeSeq2 package)
Tab 1 -4	log2FoldChange	log2 (fold change from transcriptome only)
Tab 1 -4	lfcSE	standard error estimate for the log2 fold change estimate (DeSeq2 package)
Tab 1 -4	pvalue	P. Value
Tab 1 -4	padj	adj.P.Val
Tab 1 -4	Notobranchius_gene_ID	protein ID Nothobranchius furzeri
Tab 1 -4	Human_gene_ID	Ensembl human gene ID
Tab 1 -4	Human_gene_name	human gene symbol
Tab 1 -4	description	short gene description
Tab 5	baseMean_12v5	baseMean for comparison old vs. young
Tab 5	logFC_12v5	log2 (fold change from miRNA only; old vs. young)
Tab 5	lfcSE_12v5	lfcSE for comparison old vs. young
Tab 5	pvalue_12v5	P. value (miRNA comparison of old vs. young)
Tab 5	padj_12v5	adj.P. value (miRNA comparison of old vs. young)
Tab 5	baseMean_39v12	baseMean for comparison geriatric vs. old
Tab 5	logFC_39v12	log2 (fold change from miRNA only; geriatric vs. old)
Tab 5	lfcSE_39v12	lfcSE for comparison geriatric vs. old
Tab 5	pvalue_39v12	P. value (miRNA comparison of geriatric vs. old)
Tab 5	padj_39v12	adj.P. value (miRNA comparison of geriatric vs. old)

## Sheet: Tab1
Tab1. DeSeq2 output for 12wph vs. 5wph comparison
Nfu.gene.id	baseMean	log2FoldChange	lfcSE	pvalue	padj	Notobranchius_gene_ID	Human_gene_ID	Human_gene_name	description
Nfu_g_1_011849	227.812	1.93081	0.126801	2.33966e-52	4.03077e-48	Nfu_p_1_028661	ENSG00000124762	CDKN1A	cyclin dependent kinase inhibitor 1A [Source:HGNC Symbol;Acc:HGNC:1784]
Nfu_g_1_008455	1020	1.48227	0.0977246	5.7747e-52	4.97433e-48	Nfu_p_1_020418	ENSG00000169926	KLF13	Kruppel like factor 13 [Source:HGNC Symbol;Acc:HGNC:13672]
Nfu_g_1_022149	660.853	1.29599	0.0884012	1.15736e-48	6.6463e-45	Nfu_p_1_053032	ENSG00000141298	SSH2	slingshot protein phosphatase 2 [Source:HGNC Symbol;Acc:HGNC:30580]
Nfu_g_1_008967	192.563	2.88834	0.2033	8.26172e-46	3.55832e-42	Nfu_p_1_021715	ENSG00000119138	KLF9	Kruppel like factor 9 [Source:HGNC Symbol;Acc:HGNC:1123]
Nfu_g_1_021435	2140.58	3.2774	0.237781	3.21419e-43	1.10748e-39	Nfu_p_1_051297	ENSG00000096060	FKBP5	FK506 binding protein 5 [Source:HGNC Symbol;Acc:HGNC:3721]
Nfu_g_1_008662	755.23	1.57324	0.11718	4.26294e-41	1.22403e-37	Nfu_p_1_021031	ENSG00000185950	IRS2	insulin receptor substrate 2 [Source:HGNC Symbol;Acc:HGNC:6126]
Nfu_g_1_011365	1026.57	1.35555	0.10582	1.44294e-37	3.55128e-34	Nfu_p_1_027427	ENSG00000144655	CSRNP1	cysteine and serine rich nuclear protein 1 [Source:HGNC Symbol;Acc:HGNC:14300]
Nfu_g_1_000355	256.727	2.39853	0.190268	1.95549e-36	4.21115e-33	Nfu_p_1_000858	ENSG00000125740	FOSB	FosB proto-oncogene, AP-1 transcription factor subunit [Source:HGNC Symbol;Acc:HGNC:3797]
Nfu_g_1_004844	197.019	2.62279	0.209948	8.19438e-36	1.56859e-32	NA	NA	NA	NA
Nfu_g_1_008486	669	1.77003	0.144829	2.3844e-34	4.10784e-31	Nfu_p_1_020511	ENSG00000140403	DNAJA4	DnaJ heat shock protein family (Hsp40) member A4 [Source:HGNC Symbol;Acc:HGNC:14885]
Nfu_g_1_005777	811.484	1.08222	0.0927786	1.93498e-31	3.03053e-28	Nfu_p_1_014067	ENSG00000185950	IRS2	insulin receptor substrate 2 [Source:HGNC Symbol;Acc:HGNC:6126]
Nfu_g_1_000574	224.711	1.83196	0.164221	6.73502e-29	9.66924e-26	Nfu_p_1_001382	ENSG00000109906	ZBTB16	zinc finger and BTB domain containing 16 [Source:HGNC Symbol;Acc:HGNC:12930]
Nfu_g_1_008727	1553.63	1.03557	0.0930699	9.29065e-29	1.23123e-25	Nfu_p_1_021189	ENSG00000168003	SLC3A2	solute carrier family 3 member 2 [Source:HGNC Symbol;Acc:HGNC:11026]
Nfu_g_1_006369	182.998	1.4442	0.133072	1.93461e-27	2.38068e-24	Nfu_p_1_015381	ENSG00000100036	SLC35E4	solute carrier family 35 member E4 [Source:HGNC Symbol;Acc:HGNC:17058]
Nfu_g_1_001684	1125.19	1.02778	0.0949797	2.73546e-27	3.14176e-24	Nfu_p_1_004211	ENSG00000078804	TP53INP2	tumor protein p53 inducible nuclear protein 2 [Source:HGNC Symbol;Acc:HGNC:16104]
Nfu_g_1_004001	132.312	1.84124	0.170403	3.25175e-27	3.50132e-24	Nfu_p_1_009821	ENSG00000176387	HSD11B2	hydroxysteroid 11-beta dehydrogenase 2 [Source:HGNC Symbol;Acc:HGNC:5209]
Nfu_g_1_022855	247.149	-1.23402	0.114728	5.5501e-27	5.62453e-24	Nfu_p_1_054669	ENSG00000148773	MKI67	marker of proliferation Ki-67 [Source:HGNC Symbol;Acc:HGNC:7107]
Nfu_g_1_015909	269.048	1.51521	0.143889	6.25913e-26	5.99068e-23	Nfu_p_1_038191	ENSG00000186907	RTN4RL2	reticulon 4 receptor like 2 [Source:HGNC Symbol;Acc:HGNC:23053]
Nfu_g_1_018970	568.189	1.00909	0.0963641	1.16575e-25	1.05703e-22	Nfu_p_1_045309	ENSG00000080546	SESN1	sestrin 1 [Source:HGNC Symbol;Acc:HGNC:21595]
Nfu_g_1_015607	200.771	1.31921	0.12642	1.71348e-25	1.47599e-22	Nfu_p_1_037524	ENSG00000125834	STK35	serine/threonine kinase 35 [Source:HGNC Symbol;Acc:HGNC:16254]
Nfu_g_1_000283	1035.28	0.948927	0.0910273	1.91363e-25	1.56991e-22	Nfu_p_1_000641	ENSG00000170145	SIK2	salt inducible kinase 2 [Source:HGNC Symbol;Acc:HGNC:21680]
Nfu_g_1_003937	1321.2	0.86939	0.0838613	3.50329e-25	2.74339e-22	Nfu_p_1_009694	ENSG00000110321	EIF4G2	eukaryotic translation initiation factor 4 gamma 2 [Source:HGNC Symbol;Acc:HGNC:3297]
Nfu_g_1_009390	178.676	1.80361	0.175112	7.06322e-25	5.29066e-22	Nfu_p_1_022880	ENSG00000129596	CDO1	cysteine dioxygenase type 1 [Source:HGNC Symbol;Acc:HGNC:1795]
Nfu_g_1_001655	487.169	0.996772	0.0982445	3.45837e-24	2.48253e-21	Nfu_p_1_004131	ENSG00000111077	TNS2	tensin 2 [Source:HGNC Symbol;Acc:HGNC:19737]
Nfu_g_1_010009	2758.75	1.23607	0.122348	5.36644e-24	3.69812e-21	Nfu_p_1_024329	ENSG00000181790	ADGRB1	adhesion G protein-coupled receptor B1 [Source:HGNC Symbol;Acc:HGNC:943]
Nfu_g_1_013607	1199.89	0.735341	0.0737488	2.04399e-23	1.35438e-20	Nfu_p_1_032773	ENSG00000129657	SEC14L1	SEC14 like lipid binding 1 [Source:HGNC Symbol;Acc:HGNC:10698]
Nfu_g_1_019757	277.364	1.16151	0.117239	3.8739e-23	2.47184e-20	Nfu_p_1_047193	ENSG00000141582	CBX4	chromobox 4 [Source:HGNC Symbol;Acc:HGNC:1554]
Nfu_g_1_000817	431.39	0.931487	0.0948307	8.99579e-23	5.53498e-20	Nfu_p_1_002013	ENSG00000175866	BAIAP2	BAI1 associated protein 2 [Source:HGNC Symbol;Acc:HGNC:947]
Nfu_g_1_002380	359.662	1.43915	0.146688	1.00959e-22	5.99768e-20	Nfu_p_1_005958	ENSG00000105643	ARRDC2	arrestin domain containing 2 [Source:HGNC Symbol;Acc:HGNC:25225]
Nfu_g_1_014864	374.866	1.18348	0.121413	1.88972e-22	1.0852e-19	Nfu_p_1_035791	ENSG00000174016	FAM46D	NA
Nfu_g_1_000436	128.817	1.69826	0.175893	4.68e-22	2.60087e-19	Nfu_p_1_001015	ENSG00000109906	ZBTB16	zinc finger and BTB domain containing 16 [Source:HGNC Symbol;Acc:HGNC:12930]
Nfu_g_1_008874	1735.9	0.840514	0.0876037	8.43244e-22	4.53982e-19	Nfu_p_1_021508	ENSG00000113369	ARRDC3	arrestin domain containing 3 [Source:HGNC Symbol;Acc:HGNC:29263]
Nfu_g_1_006595	409.008	1.2393	0.132872	1.08941e-20	5.6874e-18	Nfu_p_1_015907	ENSG00000100033	PRODH	proline dehydrogenase 1 [Source:HGNC Symbol;Acc:HGNC:9453]
Nfu_g_1_021401	285.758	1.10776	0.119743	2.22023e-20	1.125e-17	Nfu_p_1_051228	ENSG00000111424	VDR	vitamin D receptor [Source:HGNC Symbol;Acc:HGNC:12679]
Nfu_g_1_010879	332.733	0.928276	0.100483	2.50877e-20	1.23489e-17	Nfu_p_1_026342	ENSG00000196182	STK40	serine/threonine kinase 40 [Source:HGNC Symbol;Acc:HGNC:21373]
Nfu_g_1_002418	569.846	1.41049	0.153616	4.23433e-20	2.02636e-17	Nfu_p_1_006061	ENSG00000099875	MKNK2	MAP kinase interacting serine/threonine kinase 2 [Source:HGNC Symbol;Acc:HGNC:7111]
Nfu_g_1_020290	663.29	1.06893	0.116633	4.95642e-20	2.30781e-17	Nfu_p_1_048479	ENSG00000141449	GREB1L	GREB1 like retinoic acid receptor coactivator [Source:HGNC Symbol;Acc:HGNC:31042]
Nfu_g_1_023421	823.624	0.633531	0.0693526	6.54467e-20	2.96715e-17	Nfu_p_1_056221	ENSG00000103319	EEF2K	eukaryotic elongation factor 2 kinase [Source:HGNC Symbol;Acc:HGNC:24615]
Nfu_g_1_011086	660.519	1.08335	0.120346	2.2166e-19	9.79169e-17	Nfu_p_1_026796	ENSG00000143384	MCL1	MCL1, BCL2 family apoptosis regulator [Source:HGNC Symbol;Acc:HGNC:6943]
Nfu_g_1_005255	214.276	1.26735	0.143918	1.29616e-18	5.58256e-16	Nfu_p_1_012785	ENSG00000130830	MPP1	membrane palmitoylated protein 1 [Source:HGNC Symbol;Acc:HGNC:7219]
Nfu_g_1_001278	207.475	1.28864	0.146429	1.36327e-18	5.72838e-16	Nfu_p_1_003156	ENSG00000119508	NR4A3	nuclear receptor subfamily 4 group A member 3 [Source:HGNC Symbol;Acc:HGNC:7982]
Nfu_g_1_014158	2915.74	0.550777	0.0626432	1.46542e-18	6.01103e-16	NA	NA	NA	NA
Nfu_g_1_007579	116.802	1.52343	0.173567	1.67567e-18	6.71357e-16	Nfu_p_1_018292	ENSG00000198517	MAFK	MAF bZIP transcription factor K [Source:HGNC Symbol;Acc:HGNC:6782]
Nfu_g_1_023271	144.265	2.17484	0.251684	5.56629e-18	2.17946e-15	Nfu_p_1_055871	ENSG00000173868	PHOSPHO1	phosphoethanolamine/phosphocholine phosphatase [Source:HGNC Symbol;Acc:HGNC:16815]
Nfu_g_1_001420	117.677	1.43613	0.168822	1.78844e-17	6.84694e-15	NA	NA	NA	NA
Nfu_g_1_003384	755.744	0.780304	0.0924775	3.2343e-17	1.21132e-14	Nfu_p_1_008424	ENSG00000163659	TIPARP	TCDD inducible poly(ADP-ribose) polymerase [Source:HGNC Symbol;Acc:HGNC:23696]
Nfu_g_1_007453	314.399	1.07383	0.128019	4.94112e-17	1.81118e-14	Nfu_p_1_018044	ENSG00000116981	NT5C1A	5'-nucleotidase, cytosolic IA [Source:HGNC Symbol;Acc:HGNC:17819]
Nfu_g_1_019101	594.15	-0.765608	0.0915636	6.19282e-17	2.19536e-14	Nfu_p_1_045692	ENSG00000119772	DNMT3A	DNA methyltransferase 3 alpha [Source:HGNC Symbol;Acc:HGNC:2978]
Nfu_g_1_012912	68.0005	1.88238	0.225152	6.24406e-17	2.19536e-14	NA	NA	NA	NA
Nfu_g_1_022221	472.623	0.907741	0.109105	8.80362e-17	3.03338e-14	Nfu_p_1_053197	ENSG00000217128	FNIP1	folliculin interacting protein 1 [Source:HGNC Symbol;Acc:HGNC:29418]
Nfu_g_1_021184	824.042	-0.754654	0.0910413	1.14078e-16	3.85361e-14	Nfu_p_1_050707	ENSG00000049246	PER3	period circadian regulator 3 [Source:HGNC Symbol;Acc:HGNC:8847]
Nfu_g_1_000759	195.456	1.70196	0.206185	1.52529e-16	5.0534e-14	Nfu_p_1_001848	ENSG00000128016	ZFP36	ZFP36 ring finger protein [Source:HGNC Symbol;Acc:HGNC:12862]
Nfu_g_1_002076	316.077	-0.885668	0.107964	2.33787e-16	7.5994e-14	Nfu_p_1_005264	ENSG00000117724	CENPF	centromere protein F [Source:HGNC Symbol;Acc:HGNC:1857]
Nfu_g_1_021675	372.103	1.23837	0.151668	3.2141e-16	1.02542e-13	Nfu_p_1_051869	ENSG00000068745	IP6K2	inositol hexakisphosphate kinase 2 [Source:HGNC Symbol;Acc:HGNC:17313]
Nfu_g_1_003403	347.509	1.05629	0.129567	3.56564e-16	1.11689e-13	Nfu_p_1_008462	ENSG00000036672	USP2	ubiquitin specific peptidase 2 [Source:HGNC Symbol;Acc:HGNC:12618]
Nfu_g_1_006779	112.843	2.52259	0.309694	3.77919e-16	1.16264e-13	Nfu_p_1_016352	ENSG00000144130	NT5DC4	5'-nucleotidase domain containing 4 [Source:HGNC Symbol;Acc:HGNC:27678]
Nfu_g_1_020043	525.95	1.10154	0.135649	4.64157e-16	1.40289e-13	Nfu_p_1_047852	ENSG00000135916	ITM2C	integral membrane protein 2C [Source:HGNC Symbol;Acc:HGNC:6175]
Nfu_g_1_007097	183.02	1.06299	0.132147	8.69508e-16	2.58274e-13	Nfu_p_1_017155	ENSG00000021461	CYP3A43	cytochrome P450 family 3 subfamily A member 43 [Source:HGNC Symbol;Acc:HGNC:17450]
Nfu_g_1_000276	234.917	1.20263	0.149777	9.78975e-16	2.85861e-13	Nfu_p_1_000619	ENSG00000070444	MNT	MAX network transcriptional repressor [Source:HGNC Symbol;Acc:HGNC:7188]
Nfu_g_1_014255	940.155	0.587442	0.0738107	1.73765e-15	4.98936e-13	Nfu_p_1_034312	ENSG00000117461	PIK3R3	phosphoinositide-3-kinase regulatory subunit 3 [Source:HGNC Symbol;Acc:HGNC:8981]
Nfu_g_1_016781	914.769	0.818777	0.104188	3.88365e-15	1.09685e-12	Nfu_p_1_040160	ENSG00000147642	SYBU	syntabulin [Source:HGNC Symbol;Acc:HGNC:26011]
Nfu_g_1_002403	377.448	0.918829	0.117059	4.18438e-15	1.16272e-12	Nfu_p_1_006012	ENSG00000185112	FAM43A	family with sequence similarity 43 member A [Source:HGNC Symbol;Acc:HGNC:26888]
Nfu_g_1_014718	287.026	1.09867	0.140079	4.39168e-15	1.20095e-12	NA	NA	NA	NA
Nfu_g_1_017551	835.467	0.968895	0.123695	4.76585e-15	1.28291e-12	Nfu_p_1_041996	ENSG00000128656	CHN1	chimerin 1 [Source:HGNC Symbol;Acc:HGNC:1943]
Nfu_g_1_020882	139.199	1.43821	0.184166	5.74883e-15	1.5237e-12	Nfu_p_1_049979	ENSG00000174738	NR1D2	nuclear receptor subfamily 1 group D member 2 [Source:HGNC Symbol;Acc:HGNC:7963]
Nfu_g_1_021901	463.352	0.895608	0.116659	1.6271e-14	4.24722e-12	Nfu_p_1_052413	ENSG00000135631	RAB11FIP5	RAB11 family interacting protein 5 [Source:HGNC Symbol;Acc:HGNC:24845]
Nfu_g_1_002163	280.322	1.008	0.132123	2.3618e-14	6.073e-12	Nfu_p_1_005440	ENSG00000265972	TXNIP	thioredoxin interacting protein [Source:HGNC Symbol;Acc:HGNC:16952]
Nfu_g_1_005431	82.6636	1.63808	0.215159	2.67119e-14	6.76753e-12	Nfu_p_1_013166	ENSG00000072682	P4HA2	prolyl 4-hydroxylase subunit alpha 2 [Source:HGNC Symbol;Acc:HGNC:8547]
Nfu_g_1_008498	1071.18	0.634801	0.0836551	3.24118e-14	8.09261e-12	NA	NA	NA	NA
Nfu_g_1_004534	253.809	0.840152	0.110844	3.46668e-14	8.532e-12	Nfu_p_1_011033	ENSG00000118689	FOXO3	forkhead box O3 [Source:HGNC Symbol;Acc:HGNC:3821]
Nfu_g_1_005331	326.058	0.853837	0.113528	5.43731e-14	1.31935e-11	NA	NA	NA	NA
Nfu_g_1_003374	760.721	0.767005	0.102895	9.03706e-14	2.16237e-11	Nfu_p_1_008408	ENSG00000115414	FN1	fibronectin 1 [Source:HGNC Symbol;Acc:HGNC:3778]
Nfu_g_1_015284	276.795	0.747074	0.100418	1.00935e-13	2.38206e-11	Nfu_p_1_036795	ENSG00000126822	PLEKHG3	pleckstrin homology and RhoGEF domain containing G3 [Source:HGNC Symbol;Acc:HGNC:20364]
Nfu_g_1_002336	364.368	0.926673	0.125306	1.41103e-13	3.28503e-11	Nfu_p_1_005873	ENSG00000196428	TSC22D2	TSC22 domain family member 2 [Source:HGNC Symbol;Acc:HGNC:29095]
Nfu_g_1_001454	57.2861	2.01035	0.274248	2.29452e-13	5.27067e-11	Nfu_p_1_003596	ENSG00000172216	CEBPB	CCAAT enhancer binding protein beta [Source:HGNC Symbol;Acc:HGNC:1834]
Nfu_g_1_012154	96.579	-1.2909	0.177139	3.1579e-13	7.08861e-11	Nfu_p_1_029457	ENSG00000138160	KIF11	kinesin family member 11 [Source:HGNC Symbol;Acc:HGNC:6388]
Nfu_g_1_021966	27.221	3.1877	0.437447	3.16823e-13	7.08861e-11	NA	NA	NA	NA
Nfu_g_1_013337	663.773	0.960873	0.132454	4.03396e-13	8.90987e-11	NA	NA	NA	NA
Nfu_g_1_003526	114.735	1.76825	0.243896	4.16719e-13	9.08764e-11	Nfu_p_1_008731	ENSG00000106554	CHCHD3	coiled-coil-helix-coiled-coil-helix domain containing 3 [Source:HGNC Symbol;Acc:HGNC:21906]
Nfu_g_1_014450	167.368	1.12677	0.155685	4.57136e-13	9.84442e-11	Nfu_p_1_034789	ENSG00000165886	UBTD1	ubiquitin domain containing 1 [Source:HGNC Symbol;Acc:HGNC:25683]
Nfu_g_1_005922	292.355	1.31447	0.182296	5.56891e-13	1.18446e-10	Nfu_p_1_014357	ENSG00000275993	CH507-42P11,8	NA
Nfu_g_1_010186	5403.31	0.428232	0.0595495	6.42284e-13	1.34942e-10	Nfu_p_1_024705	ENSG00000198887	SMC5	structural maintenance of chromosomes 5 [Source:HGNC Symbol;Acc:HGNC:20465]
Nfu_g_1_002545	76.3891	1.80915	0.254389	1.14585e-12	2.3784e-10	Nfu_p_1_006384	ENSG00000146678	IGFBP1	insulin like growth factor binding protein 1 [Source:HGNC Symbol;Acc:HGNC:5469]
Nfu_g_1_009125	128.618	1.15702	0.162754	1.16854e-12	2.39661e-10	Nfu_p_1_022192	ENSG00000137094	DNAJB5	DnaJ heat shock protein family (Hsp40) member B5 [Source:HGNC Symbol;Acc:HGNC:14887]
Nfu_g_1_021787	2028.33	0.542029	0.0765011	1.38805e-12	2.81332e-10	Nfu_p_1_052142	ENSG00000010818	HIVEP2	human immunodeficiency virus type I enhancer binding protein 2 [Source:HGNC Symbol;Acc:HGNC:4921]
Nfu_g_1_001918	464.677	0.653532	0.0922801	1.42043e-12	2.84548e-10	Nfu_p_1_004862	ENSG00000269313	MAGIX	MAGI family member, X-linked [Source:HGNC Symbol;Acc:HGNC:30006]
Nfu_g_1_006668	1644.98	0.590652	0.0841408	2.22181e-12	4.3997e-10	Nfu_p_1_016086	ENSG00000145675	PIK3R1	phosphoinositide-3-kinase regulatory subunit 1 [Source:HGNC Symbol;Acc:HGNC:8979]
Nfu_g_1_011103	1278.25	-0.65591	0.0939072	2.85542e-12	5.59013e-10	Nfu_p_1_026826	ENSG00000254726	MEX3A	mex-3 RNA binding family member A [Source:HGNC Symbol;Acc:HGNC:33482]
Nfu_g_1_008977	812.929	0.87826	0.126	3.16209e-12	6.12096e-10	Nfu_p_1_021743	ENSG00000145632	PLK2	polo like kinase 2 [Source:HGNC Symbol;Acc:HGNC:19699]
Nfu_g_1_000888	281.555	0.855432	0.123077	3.64296e-12	6.97344e-10	Nfu_p_1_002175	ENSG00000108924	HLF	HLF, PAR bZIP transcription factor [Source:HGNC Symbol;Acc:HGNC:4977]
Nfu_g_1_006784	1143.21	0.870855	0.125454	3.87595e-12	7.3379e-10	Nfu_p_1_016363	ENSG00000137094	DNAJB5	DnaJ heat shock protein family (Hsp40) member B5 [Source:HGNC Symbol;Acc:HGNC:14887]
Nfu_g_1_012354	2454.42	0.54796	0.0789856	3.99211e-12	7.39527e-10	Nfu_p_1_029901	ENSG00000080824	HSP90AA1	heat shock protein 90 alpha family class A member 1 [Source:HGNC Symbol;Acc:HGNC:5253]
Nfu_g_1_021586	215.781	0.968593	0.1396	3.96671e-12	7.39527e-10	Nfu_p_1_051617	ENSG00000166886	NAB2	NGFI-A binding protein 2 [Source:HGNC Symbol;Acc:HGNC:7627]
Nfu_g_1_018675	180.124	-0.977256	0.141384	4.77553e-12	8.75244e-10	Nfu_p_1_044580	ENSG00000172059	KLF11	Kruppel like factor 11 [Source:HGNC Symbol;Acc:HGNC:11811]
Nfu_g_1_007940	383.628	1.24276	0.180222	5.35982e-12	9.7199e-10	Nfu_p_1_019163	ENSG00000065809	FAM107B	family with sequence similarity 107 member B [Source:HGNC Symbol;Acc:HGNC:23726]
Nfu_g_1_020929	636.105	0.840968	0.12225	6.024e-12	1.08106e-09	Nfu_p_1_050073	ENSG00000154783	FGD5	FYVE, RhoGEF and PH domain containing 5 [Source:HGNC Symbol;Acc:HGNC:19117]
Nfu_g_1_018267	377.288	0.808401	0.118131	7.74008e-12	1.3747e-09	Nfu_p_1_043680	ENSG00000134324	LPIN1	lipin 1 [Source:HGNC Symbol;Acc:HGNC:13345]
Nfu_g_1_000255	324.804	-0.658052	0.0963927	8.68406e-12	1.52662e-09	Nfu_p_1_000579	ENSG00000113810	SMC4	structural maintenance of chromosomes 4 [Source:HGNC Symbol;Acc:HGNC:14013]
Nfu_g_1_016305	942.333	0.491052	0.0721835	1.0258e-11	1.77117e-09	Nfu_p_1_039054	ENSG00000145194	ECE2	endothelin converting enzyme 2 [Source:HGNC Symbol;Acc:HGNC:13275]
Nfu_g_1_015848	260.228	2.89458	0.425517	1.02808e-11	1.77117e-09	NA	NA	NA	NA
Nfu_g_1_021538	669.354	0.641178	0.0947969	1.3451e-11	2.29439e-09	Nfu_p_1_051515	ENSG00000117394	SLC2A1	solute carrier family 2 member 1 [Source:HGNC Symbol;Acc:HGNC:11005]
Nfu_g_1_018818	108.804	-1.0285	0.153155	1.87487e-11	3.16669e-09	Nfu_p_1_044935	ENSG00000171848	RRM2	ribonucleotide reductase regulatory subunit M2 [Source:HGNC Symbol;Acc:HGNC:10452]
Nfu_g_1_000834	978.127	-0.479914	0.0719957	2.63091e-11	4.38086e-09	Nfu_p_1_002054	ENSG00000151640	DPYSL4	dihydropyrimidinase like 4 [Source:HGNC Symbol;Acc:HGNC:3016]
Nfu_g_1_012961	430.653	0.597975	0.0897171	2.64459e-11	4.38086e-09	Nfu_p_1_031317	ENSG00000106078	COBL	cordon-bleu WH2 repeat protein [Source:HGNC Symbol;Acc:HGNC:22199]
Nfu_g_1_010476	497.764	0.547662	0.0825062	3.18332e-11	5.22308e-09	Nfu_p_1_025392	ENSG00000164080	RAD54L2	RAD54 like 2 [Source:HGNC Symbol;Acc:HGNC:29123]
Nfu_g_1_000872	238.032	0.848287	0.127912	3.31639e-11	5.39007e-09	Nfu_p_1_002131	ENSG00000153930	ANKFN1	ankyrin repeat and fibronectin type III domain containing 1 [Source:HGNC Symbol;Acc:HGNC:26766]
Nfu_g_1_019544	150.291	0.972943	0.146747	3.35561e-11	5.40284e-09	Nfu_p_1_046685	ENSG00000100311	PDGFB	platelet derived growth factor subunit B [Source:HGNC Symbol;Acc:HGNC:8800]
Nfu_g_1_008840	117.804	1.12035	0.169127	3.48849e-11	5.56479e-09	Nfu_p_1_021411	ENSG00000107242	PIP5K1B	phosphatidylinositol-4-phosphate 5-kinase type 1 beta [Source:HGNC Symbol;Acc:HGNC:8995]
Nfu_g_1_015015	1013.03	-0.556248	0.0840481	3.63561e-11	5.74626e-09	Nfu_p_1_036165	ENSG00000277443	MARCKS	myristoylated alanine rich protein kinase C substrate [Source:HGNC Symbol;Acc:HGNC:6759]
Nfu_g_1_008929	416.256	0.740345	0.112031	3.88531e-11	6.08511e-09	Nfu_p_1_021635	ENSG00000089234	BRAP	BRCA1 associated protein [Source:HGNC Symbol;Acc:HGNC:1099]
Nfu_g_1_020439	154.089	1.18755	0.17981	3.98885e-11	6.19099e-09	Nfu_p_1_048944	ENSG00000144655	CSRNP1	cysteine and serine rich nuclear protein 1 [Source:HGNC Symbol;Acc:HGNC:14300]
Nfu_g_1_001282	320.798	0.880379	0.134554	6.0314e-11	9.27759e-09	NA	NA	NA	NA
Nfu_g_1_020207	189.449	0.778468	0.119046	6.18289e-11	9.42645e-09	Nfu_p_1_048251	ENSG00000136205	TNS3	tensin 3 [Source:HGNC Symbol;Acc:HGNC:21616]
Nfu_g_1_015127	264.361	-0.743287	0.113884	6.72421e-11	1.01618e-08	Nfu_p_1_036435	ENSG00000176887	SOX11	SRY-box 11 [Source:HGNC Symbol;Acc:HGNC:11191]
Nfu_g_1_009025	1994.49	0.386526	0.0595459	8.5143e-11	1.27552e-08	Nfu_p_1_021917	ENSG00000090975	PITPNM2	phosphatidylinositol transfer protein membrane associated 2 [Source:HGNC Symbol;Acc:HGNC:21044]
Nfu_g_1_012957	5119.47	0.312703	0.0483047	9.57326e-11	1.42179e-08	Nfu_p_1_031290	ENSG00000038382	TRIO	trio Rho guanine nucleotide exchange factor [Source:HGNC Symbol;Acc:HGNC:12303]
Nfu_g_1_018863	125.687	1.09154	0.169386	1.16317e-10	1.71274e-08	NA	NA	NA	NA
Nfu_g_1_022079	538.754	0.553934	0.0861338	1.26695e-10	1.84975e-08	Nfu_p_1_052842	ENSG00000140575	IQGAP1	IQ motif containing GTPase activating protein 1 [Source:HGNC Symbol;Acc:HGNC:6110]
Nfu_g_1_021816	177.573	-0.75959	0.11828	1.34517e-10	1.94745e-08	Nfu_p_1_052203	ENSG00000185650	ZFP36L1	ZFP36 ring finger protein like 1 [Source:HGNC Symbol;Acc:HGNC:1107]
Nfu_g_1_017327	283.493	0.896076	0.139654	1.39527e-10	2.00314e-08	Nfu_p_1_041426	ENSG00000138670	RASGEF1B	RasGEF domain family member 1B [Source:HGNC Symbol;Acc:HGNC:24881]
Nfu_g_1_012067	170.395	0.787753	0.123252	1.64379e-10	2.34043e-08	Nfu_p_1_029228	ENSG00000101782	RIOK3	RIO kinase 3 [Source:HGNC Symbol;Acc:HGNC:11451]
Nfu_g_1_013151	1025.61	-0.554233	0.0867655	1.68389e-10	2.37787e-08	Nfu_p_1_031714	ENSG00000174738	NR1D2	nuclear receptor subfamily 1 group D member 2 [Source:HGNC Symbol;Acc:HGNC:7963]
Nfu_g_1_023410	238.109	0.685818	0.107576	1.82707e-10	2.55909e-08	Nfu_p_1_056192	ENSG00000108924	HLF	HLF, PAR bZIP transcription factor [Source:HGNC Symbol;Acc:HGNC:4977]
Nfu_g_1_018107	239.73	0.772337	0.121349	1.95817e-10	2.7206e-08	Nfu_p_1_043319	ENSG00000149084	HSD17B12	hydroxysteroid 17-beta dehydrogenase 12 [Source:HGNC Symbol;Acc:HGNC:18646]
Nfu_g_1_020955	634.145	0.458418	0.0722777	2.26125e-10	3.07741e-08	Nfu_p_1_050124	ENSG00000114268	PFKFB4	6-phosphofructo-2-kinase/fructose-2,6-biphosphatase 4 [Source:HGNC Symbol;Acc:HGNC:8875]
Nfu_g_1_007567	490.312	0.516927	0.0815089	2.26858e-10	3.07741e-08	Nfu_p_1_018271	ENSG00000106462	EZH2	enhancer of zeste 2 polycomb repressive complex 2 subunit [Source:HGNC Symbol;Acc:HGNC:3527]
Nfu_g_1_019145	277.003	0.636498	0.100348	2.2548e-10	3.07741e-08	Nfu_p_1_045781	ENSG00000167703	SLC43A2	solute carrier family 43 member 2 [Source:HGNC Symbol;Acc:HGNC:23087]
Nfu_g_1_023239	49.8084	1.48503	0.234503	2.4096e-10	3.24317e-08	NA	NA	NA	NA
Nfu_g_1_022306	741.254	0.58822	0.0929442	2.47161e-10	3.30085e-08	Nfu_p_1_053410	ENSG00000128564	VGF	VGF nerve growth factor inducible [Source:HGNC Symbol;Acc:HGNC:12684]
Nfu_g_1_018150	1475.42	0.480128	0.07606	2.74586e-10	3.6389e-08	Nfu_p_1_043443	ENSG00000157766	ACAN	aggrecan [Source:HGNC Symbol;Acc:HGNC:319]
Nfu_g_1_006983	2504.19	0.441274	0.0699821	2.87229e-10	3.77739e-08	Nfu_p_1_016866	ENSG00000075539	FRYL	FRY like transcription coactivator [Source:HGNC Symbol;Acc:HGNC:29127]
Nfu_g_1_022922	496.089	0.83184	0.132295	3.22047e-10	4.20321e-08	Nfu_p_1_055003	ENSG00000132470	ITGB4	integrin subunit beta 4 [Source:HGNC Symbol;Acc:HGNC:6158]
Nfu_g_1_012237	151.341	1.20861	0.192614	3.50098e-10	4.53495e-08	Nfu_p_1_029615	ENSG00000137507	LRRC32	leucine rich repeat containing 32 [Source:HGNC Symbol;Acc:HGNC:4161]
Nfu_g_1_015328	239.417	0.907724	0.14487	3.70966e-10	4.7694e-08	Nfu_p_1_036896	ENSG00000172059	KLF11	Kruppel like factor 11 [Source:HGNC Symbol;Acc:HGNC:11811]
Nfu_g_1_019843	1851.31	0.491207	0.0792549	5.72542e-10	7.30649e-08	Nfu_p_1_047369	ENSG00000100345	MYH9	myosin heavy chain 9 [Source:HGNC Symbol;Acc:HGNC:7579]
Nfu_g_1_020205	335.547	-0.640506	0.103792	6.78397e-10	8.59369e-08	Nfu_p_1_048241	ENSG00000117425	PTCH2	patched 2 [Source:HGNC Symbol;Acc:HGNC:9586]
Nfu_g_1_015792	539.235	0.520061	0.0847992	8.63199e-10	1.07762e-07	Nfu_p_1_037901	ENSG00000076685	NT5C2	5'-nucleotidase, cytosolic II [Source:HGNC Symbol;Acc:HGNC:8022]
Nfu_g_1_016859	121.658	1.04556	0.170479	8.61852e-10	1.07762e-07	NA	NA	NA	NA
Nfu_g_1_022137	1124.69	0.471922	0.0770866	9.24272e-10	1.14556e-07	Nfu_p_1_053006	ENSG00000132589	FLOT2	flotillin 2 [Source:HGNC Symbol;Acc:HGNC:3758]
Nfu_g_1_007621	104.505	1.12929	0.184946	1.02144e-09	1.25696e-07	Nfu_p_1_018366	ENSG00000132002	DNAJB1	DnaJ heat shock protein family (Hsp40) member B1 [Source:HGNC Symbol;Acc:HGNC:5270]
Nfu_g_1_017056	331.638	-0.74932	0.123012	1.11893e-09	1.36715e-07	Nfu_p_1_040733	ENSG00000105968	H2AFV	H2A histone family member V [Source:HGNC Symbol;Acc:HGNC:20664]
Nfu_g_1_013299	76.6214	-1.14169	0.18749	1.13378e-09	1.37555e-07	Nfu_p_1_032014	ENSG00000136231	IGF2BP3	insulin like growth factor 2 mRNA binding protein 3 [Source:HGNC Symbol;Acc:HGNC:28868]
Nfu_g_1_016971	148.53	-0.941584	0.154704	1.155e-09	1.39149e-07	Nfu_p_1_040539	ENSG00000159208	CIART	circadian associated repressor of transcription [Source:HGNC Symbol;Acc:HGNC:25200]
Nfu_g_1_011923	717.379	0.551939	0.0913371	1.5139e-09	1.81121e-07	Nfu_p_1_028841	ENSG00000006652	IFRD1	interferon related developmental regulator 1 [Source:HGNC Symbol;Acc:HGNC:5456]
Nfu_g_1_012746	77.8865	1.35204	0.22447	1.70971e-09	2.03137e-07	Nfu_p_1_030781	ENSG00000118523	CTGF	connective tissue growth factor [Source:HGNC Symbol;Acc:HGNC:2500]
Nfu_g_1_013736	1188.48	-0.401719	0.0667403	1.75355e-09	2.06919e-07	Nfu_p_1_033052	ENSG00000072832	CRMP1	collapsin response mediator protein 1 [Source:HGNC Symbol;Acc:HGNC:2365]
Nfu_g_1_018907	403.678	0.522372	0.0869976	1.91993e-09	2.24053e-07	Nfu_p_1_045168	ENSG00000118689	FOXO3	forkhead box O3 [Source:HGNC Symbol;Acc:HGNC:3821]
Nfu_g_1_013232	60.7772	1.44404	0.240512	1.92476e-09	2.24053e-07	Nfu_p_1_031894	ENSG00000095794	CREM	cAMP responsive element modulator [Source:HGNC Symbol;Acc:HGNC:2352]
Nfu_g_1_020798	93.1185	1.26174	0.210243	1.95715e-09	2.26294e-07	Nfu_p_1_049767	ENSG00000163638	ADAMTS9	ADAM metallopeptidase with thrombospondin type 1 motif 9 [Source:HGNC Symbol;Acc:HGNC:13202]
Nfu_g_1_007505	283.264	0.7212	0.120207	1.97716e-09	2.27084e-07	Nfu_p_1_018132	ENSG00000068137	PLEKHH3	pleckstrin homology, MyTH4 and FERM domain containing H3 [Source:HGNC Symbol;Acc:HGNC:26105]
Nfu_g_1_008319	500.427	0.547983	0.0914995	2.11239e-09	2.41008e-07	Nfu_p_1_020015	ENSG00000029153	ARNTL2	aryl hydrocarbon receptor nuclear translocator like 2 [Source:HGNC Symbol;Acc:HGNC:18984]
Nfu_g_1_021220	1182.34	0.461253	0.0771923	2.29559e-09	2.56807e-07	Nfu_p_1_050823	ENSG00000175426	PCSK1	proprotein convertase subtilisin/kexin type 1 [Source:HGNC Symbol;Acc:HGNC:8743]
Nfu_g_1_020260	345.438	0.610192	0.102111	2.29008e-09	2.56807e-07	Nfu_p_1_048369	ENSG00000094975	SUCO	SUN domain containing ossification factor [Source:HGNC Symbol;Acc:HGNC:1240]
Nfu_g_1_002874	341.999	0.84465	0.141349	2.2918e-09	2.56807e-07	Nfu_p_1_007225	ENSG00000165449	SLC16A9	solute carrier family 16 member 9 [Source:HGNC Symbol;Acc:HGNC:23520]
Nfu_g_1_019053	761.917	0.516855	0.0868753	2.69157e-09	2.97246e-07	Nfu_p_1_045560	ENSG00000197442	MAP3K5	mitogen-activated protein kinase kinase kinase 5 [Source:HGNC Symbol;Acc:HGNC:6857]
Nfu_g_1_020763	324.774	0.64426	0.108282	2.68398e-09	2.97246e-07	Nfu_p_1_049697	ENSG00000134243	SORT1	sortilin 1 [Source:HGNC Symbol;Acc:HGNC:11186]
Nfu_g_1_023242	2034.56	0.535352	0.0902151	2.95327e-09	3.2407e-07	Nfu_p_1_055802	ENSG00000166348	USP54	ubiquitin specific peptidase 54 [Source:HGNC Symbol;Acc:HGNC:23513]
Nfu_g_1_008041	847.96	-0.488168	0.0834374	4.89494e-09	5.33734e-07	Nfu_p_1_019360	ENSG00000110090	CPT1A	carnitine palmitoyltransferase 1A [Source:HGNC Symbol;Acc:HGNC:2328]
Nfu_g_1_007746	199.623	0.88287	0.151054	5.07446e-09	5.49828e-07	Nfu_p_1_018672	ENSG00000164849	GPR146	G protein-coupled receptor 146 [Source:HGNC Symbol;Acc:HGNC:21718]
Nfu_g_1_020956	602.434	-0.481062	0.0825352	5.59054e-09	6.01962e-07	Nfu_p_1_050128	ENSG00000144749	LRIG1	leucine rich repeats and immunoglobulin like domains 1 [Source:HGNC Symbol;Acc:HGNC:17360]
Nfu_g_1_021372	206.074	0.697895	0.119959	5.96273e-09	6.38049e-07	Nfu_p_1_051168	ENSG00000103111	MON1B	MON1 homolog B, secretory trafficking associated [Source:HGNC Symbol;Acc:HGNC:25020]
Nfu_g_1_011967	72.0289	1.07721	0.185412	6.25461e-09	6.65151e-07	Nfu_p_1_028976	ENSG00000111276	CDKN1B	cyclin dependent kinase inhibitor 1B [Source:HGNC Symbol;Acc:HGNC:1785]
Nfu_g_1_001112	1628.33	0.349047	0.0601265	6.42855e-09	6.7904e-07	Nfu_p_1_002736	ENSG00000152217	SETBP1	SET binding protein 1 [Source:HGNC Symbol;Acc:HGNC:15573]
Nfu_g_1_008610	2173.86	0.431463	0.0743353	6.46404e-09	6.7904e-07	Nfu_p_1_020871	ENSG00000184014	DENND5A	DENN domain containing 5A [Source:HGNC Symbol;Acc:HGNC:19344]
Nfu_g_1_012558	413.273	0.683202	0.117737	6.52255e-09	6.81033e-07	Nfu_p_1_030283	ENSG00000081277	PKP1	plakophilin 1 [Source:HGNC Symbol;Acc:HGNC:9023]
Nfu_g_1_011064	171.776	0.981779	0.169252	6.60361e-09	6.85343e-07	Nfu_p_1_026762	ENSG00000122643	NT5C3A	5'-nucleotidase, cytosolic IIIA [Source:HGNC Symbol;Acc:HGNC:17820]
Nfu_g_1_010839	137.915	-0.783503	0.135426	7.2303e-09	7.4589e-07	Nfu_p_1_026192	ENSG00000172733	PURG	purine rich element binding protein G [Source:HGNC Symbol;Acc:HGNC:17930]
Nfu_g_1_004724	132.422	0.944486	0.163298	7.30194e-09	7.48796e-07	Nfu_p_1_011495	ENSG00000100341	PNPLA5	patatin like phospholipase domain containing 5 [Source:HGNC Symbol;Acc:HGNC:24888]
Nfu_g_1_012383	605.835	0.52166	0.0902794	7.54673e-09	7.6932e-07	Nfu_p_1_029967	ENSG00000071575	TRIB2	tribbles pseudokinase 2 [Source:HGNC Symbol;Acc:HGNC:30809]
Nfu_g_1_019673	93.3267	-0.99555	0.172365	7.65815e-09	7.76086e-07	Nfu_p_1_047007	ENSG00000073111	MCM2	minichromosome maintenance complex component 2 [Source:HGNC Symbol;Acc:HGNC:6944]
Nfu_g_1_022066	237.743	0.662588	0.114849	7.96451e-09	8.02413e-07	Nfu_p_1_052807	ENSG00000140798	ABCC12	ATP binding cassette subfamily C member 12 [Source:HGNC Symbol;Acc:HGNC:14640]
Nfu_g_1_003314	229.461	0.628764	0.109099	8.25238e-09	8.26582e-07	NA	NA	NA	NA
Nfu_g_1_017927	408.889	0.632469	0.109916	8.70941e-09	8.67317e-07	Nfu_p_1_042942	ENSG00000128052	KDR	kinase insert domain receptor [Source:HGNC Symbol;Acc:HGNC:6307]
Nfu_g_1_021449	714.406	0.462671	0.0806445	9.62742e-09	9.53225e-07	Nfu_p_1_051349	ENSG00000163932	PRKCD	protein kinase C delta [Source:HGNC Symbol;Acc:HGNC:9399]
Nfu_g_1_009385	702.132	0.587465	0.102533	1.00699e-08	9.91339e-07	Nfu_p_1_022872	ENSG00000059728	MXD1	MAX dimerization protein 1 [Source:HGNC Symbol;Acc:HGNC:6761]
Nfu_g_1_014962	18.1041	2.95338	0.51646	1.07465e-08	1.05193e-06	Nfu_p_1_036012	ENSG00000099860	GADD45B	growth arrest and DNA damage inducible beta [Source:HGNC Symbol;Acc:HGNC:4096]
Nfu_g_1_004262	720.218	0.768509	0.134728	1.16913e-08	1.13795e-06	Nfu_p_1_010407	ENSG00000174576	NPAS4	neuronal PAS domain protein 4 [Source:HGNC Symbol;Acc:HGNC:18983]
Nfu_g_1_019542	394.207	0.580838	0.101896	1.19598e-08	1.15755e-06	Nfu_p_1_046682	ENSG00000167074	TEF	TEF, PAR bZIP transcription factor [Source:HGNC Symbol;Acc:HGNC:11722]
Nfu_g_1_005991	1715.04	0.570933	0.100474	1.32836e-08	1.27849e-06	Nfu_p_1_014488	ENSG00000215301	DDX3X	DEAD-box helicase 3 X-linked [Source:HGNC Symbol;Acc:HGNC:2745]
Nfu_g_1_002034	92.9127	1.08364	0.19108	1.41866e-08	1.35031e-06	Nfu_p_1_005180	ENSG00000166592	RRAD	RRAD, Ras related glycolysis inhibitor and calcium channel regulator [Source:HGNC Symbol;Acc:HGNC:10446]
Nfu_g_1_009752	55.57	1.69982	0.299724	1.4175e-08	1.35031e-06	Nfu_p_1_023760	ENSG00000119714	GPR68	G protein-coupled receptor 68 [Source:HGNC Symbol;Acc:HGNC:4519]
Nfu_g_1_014679	100.934	0.965852	0.170588	1.4972e-08	1.41724e-06	Nfu_p_1_035331	ENSG00000151014	NOCT	nocturnin [Source:HGNC Symbol;Acc:HGNC:14254]
Nfu_g_1_016311	341.973	-0.539517	0.0953946	1.55275e-08	1.46179e-06	Nfu_p_1_039064	ENSG00000075702	WDR62	WD repeat domain 62 [Source:HGNC Symbol;Acc:HGNC:24502]
Nfu_g_1_012595	23.669	3.69004	0.653179	1.61044e-08	1.50786e-06	NA	NA	NA	NA
Nfu_g_1_002079	648.667	-0.41982	0.0747838	1.9796e-08	1.84349e-06	NA	NA	NA	NA
Nfu_g_1_003740	407.566	-0.872524	0.155842	2.15867e-08	1.99944e-06	Nfu_p_1_009208	ENSG00000179094	PER1	period circadian regulator 1 [Source:HGNC Symbol;Acc:HGNC:8845]
Nfu_g_1_002883	478.953	0.477554	0.0854527	2.29018e-08	2.10991e-06	Nfu_p_1_007261	ENSG00000118503	TNFAIP3	TNF alpha induced protein 3 [Source:HGNC Symbol;Acc:HGNC:11896]
Nfu_g_1_015722	61.0702	1.23533	0.221388	2.40633e-08	2.20512e-06	NA	NA	NA	NA
Nfu_g_1_003159	588.908	0.612339	0.110094	2.66722e-08	2.42413e-06	Nfu_p_1_007871	ENSG00000054219	LY75	lymphocyte antigen 75 [Source:HGNC Symbol;Acc:HGNC:6729]
Nfu_g_1_008108	127.735	0.927596	0.166786	2.67346e-08	2.42413e-06	Nfu_p_1_019524	ENSG00000128833	MYO5C	myosin VC [Source:HGNC Symbol;Acc:HGNC:7604]
Nfu_g_1_008642	2687.33	0.284353	0.051195	2.787e-08	2.51385e-06	Nfu_p_1_020970	ENSG00000144290	SLC4A10	solute carrier family 4 member 10 [Source:HGNC Symbol;Acc:HGNC:13811]
Nfu_g_1_019449	1121.42	0.342015	0.0615999	2.82105e-08	2.53131e-06	Nfu_p_1_046459	ENSG00000126231	PROZ	protein Z, vitamin K dependent plasma glycoprotein [Source:HGNC Symbol;Acc:HGNC:9460]
Nfu_g_1_009528	2052.37	0.535262	0.0964589	2.87111e-08	2.54966e-06	Nfu_p_1_023224	ENSG00000183914	DNAH2	dynein axonemal heavy chain 2 [Source:HGNC Symbol;Acc:HGNC:2948]
Nfu_g_1_018832	544.135	0.934137	0.168327	2.86442e-08	2.54966e-06	Nfu_p_1_044987	ENSG00000126822	PLEKHG3	pleckstrin homology and RhoGEF domain containing G3 [Source:HGNC Symbol;Acc:HGNC:20364]
Nfu_g_1_000247	860.669	0.444653	0.0802497	3.00984e-08	2.65915e-06	Nfu_p_1_000555	ENSG00000163660	CCNL1	cyclin L1 [Source:HGNC Symbol;Acc:HGNC:20569]
Nfu_g_1_000583	111.128	1.07013	0.193236	3.06016e-08	2.68982e-06	Nfu_p_1_001399	ENSG00000170903	MSANTD4	Myb/SANT DNA binding domain containing 4 with coiled-coils [Source:HGNC Symbol;Acc:HGNC:29383]
Nfu_g_1_007566	554.56	0.488507	0.0883066	3.16706e-08	2.76965e-06	Nfu_p_1_018265	ENSG00000168610	STAT3	signal transducer and activator of transcription 3 [Source:HGNC Symbol;Acc:HGNC:11364]
Nfu_g_1_008201	146.552	0.895798	0.162139	3.2974e-08	2.86907e-06	Nfu_p_1_019748	ENSG00000073150	PANX2	pannexin 2 [Source:HGNC Symbol;Acc:HGNC:8600]
Nfu_g_1_016551	975.747	0.420326	0.0763583	3.6991e-08	3.20242e-06	NA	NA	NA	NA
Nfu_g_1_011989	321.508	0.628001	0.114197	3.81397e-08	3.28535e-06	Nfu_p_1_029038	ENSG00000139209	SLC38A4	solute carrier family 38 member 4 [Source:HGNC Symbol;Acc:HGNC:14679]
Nfu_g_1_001548	79.7304	1.02843	0.187445	4.09793e-08	3.5124e-06	Nfu_p_1_003862	ENSG00000111077	TNS2	tensin 2 [Source:HGNC Symbol;Acc:HGNC:19737]
Nfu_g_1_010626	682.143	0.519873	0.0950869	4.56818e-08	3.89607e-06	Nfu_p_1_025693	ENSG00000116016	EPAS1	endothelial PAS domain protein 1 [Source:HGNC Symbol;Acc:HGNC:3374]
Nfu_g_1_016011	216.716	0.821304	0.150283	4.62825e-08	3.9086e-06	Nfu_p_1_038454	ENSG00000180448	ARHGAP45	Rho GTPase activating protein 45 [Source:HGNC Symbol;Acc:HGNC:17102]
Nfu_g_1_014966	45.9565	1.57904	0.288926	4.62315e-08	3.9086e-06	Nfu_p_1_036024	ENSG00000137801	THBS1	thrombospondin 1 [Source:HGNC Symbol;Acc:HGNC:11785]
Nfu_g_1_003641	771.335	0.78672	0.144482	5.17756e-08	4.35117e-06	NA	NA	NA	NA
Nfu_g_1_018671	2632.99	-0.380519	0.0700121	5.47829e-08	4.58155e-06	Nfu_p_1_044575	ENSG00000157851	DPYSL5	dihydropyrimidinase like 5 [Source:HGNC Symbol;Acc:HGNC:20637]
Nfu_g_1_018359	272.139	0.637357	0.117287	5.50563e-08	4.58218e-06	Nfu_p_1_043871	ENSG00000175556	LONRF3	LON peptidase N-terminal domain and ring finger 3 [Source:HGNC Symbol;Acc:HGNC:21152]
Nfu_g_1_004247	1040.81	0.409199	0.0754493	5.84423e-08	4.8406e-06	Nfu_p_1_010371	ENSG00000066739	ATG2B	autophagy related 2B [Source:HGNC Symbol;Acc:HGNC:20187]
Nfu_g_1_014894	257.205	0.624698	0.115413	6.20712e-08	5.09221e-06	Nfu_p_1_035858	ENSG00000175556	LONRF3	LON peptidase N-terminal domain and ring finger 3 [Source:HGNC Symbol;Acc:HGNC:21152]
Nfu_g_1_014641	144.35	0.877995	0.162206	6.20295e-08	5.09221e-06	NA	NA	NA	NA
Nfu_g_1_005124	182.738	0.673507	0.124919	6.98482e-08	5.70306e-06	Nfu_p_1_012425	ENSG00000197580	BCO2	beta-carotene oxygenase 2 [Source:HGNC Symbol;Acc:HGNC:18503]
Nfu_g_1_001458	383.739	0.574018	0.106496	7.04409e-08	5.72432e-06	Nfu_p_1_003621	ENSG00000137193	PIM1	Pim-1 proto-oncogene, serine/threonine kinase [Source:HGNC Symbol;Acc:HGNC:8986]
Nfu_g_1_022252	160.487	0.842298	0.156511	7.37842e-08	5.96786e-06	Nfu_p_1_053296	ENSG00000165478	HEPACAM	hepatic and glial cell adhesion molecule [Source:HGNC Symbol;Acc:HGNC:26361]
Nfu_g_1_000540	569.758	0.430573	0.0803412	8.35431e-08	6.72561e-06	Nfu_p_1_001312	ENSG00000127948	POR	cytochrome p450 oxidoreductase [Source:HGNC Symbol;Acc:HGNC:9208]
Nfu_g_1_021784	623.054	-0.445313	0.0831446	8.51388e-08	6.82219e-06	Nfu_p_1_052133	ENSG00000084754	HADHA	hydroxyacyl-CoA dehydrogenase trifunctional multienzyme complex subunit alpha [Source:HGNC Symbol;Acc:HGNC:4801]
Nfu_g_1_019142	22.6844	1.96491	0.367576	9.01257e-08	7.18836e-06	NA	NA	NA	NA
Nfu_g_1_008839	199.185	0.828055	0.156179	1.14568e-07	9.09573e-06	Nfu_p_1_021410	ENSG00000182541	LIMK2	LIM domain kinase 2 [Source:HGNC Symbol;Acc:HGNC:6614]
Nfu_g_1_013782	87.1978	-1.02444	0.193322	1.16352e-07	9.19503e-06	Nfu_p_1_033155	ENSG00000136824	SMC2	structural maintenance of chromosomes 2 [Source:HGNC Symbol;Acc:HGNC:14011]
Nfu_g_1_015123	59.4888	1.22934	0.232495	1.23931e-07	9.74924e-06	Nfu_p_1_036416	ENSG00000196586	MYO6	myosin VI [Source:HGNC Symbol;Acc:HGNC:7605]
Nfu_g_1_021158	199.676	0.641372	0.121709	1.36642e-07	1.07003e-05	Nfu_p_1_050627	ENSG00000164086	DUSP7	dual specificity phosphatase 7 [Source:HGNC Symbol;Acc:HGNC:3073]
Nfu_g_1_003293	1149.47	0.493147	0.093662	1.40055e-07	1.0918e-05	Nfu_p_1_008184	ENSG00000044446	PHKA2	phosphorylase kinase regulatory subunit alpha 2 [Source:HGNC Symbol;Acc:HGNC:8926]
Nfu_g_1_020163	644.158	-0.436911	0.0830168	1.41787e-07	1.10032e-05	Nfu_p_1_048140	ENSG00000183496	MEX3B	mex-3 RNA binding family member B [Source:HGNC Symbol;Acc:HGNC:25297]
Nfu_g_1_005157	3239.84	-0.336792	0.0640479	1.45276e-07	1.12234e-05	Nfu_p_1_012516	ENSG00000183878	UTY	ubiquitously transcribed tetratricopeptide repeat containing, Y-linked [Source:HGNC Symbol;Acc:HGNC:12638]
Nfu_g_1_006205	108.923	0.857749	0.163294	1.49818e-07	1.15226e-05	Nfu_p_1_014994	ENSG00000136237	RAPGEF5	Rap guanine nucleotide exchange factor 5 [Source:HGNC Symbol;Acc:HGNC:16862]
Nfu_g_1_012853	57.0346	1.18509	0.225885	1.55085e-07	1.18747e-05	NA	NA	NA	NA
Nfu_g_1_019636	763.208	0.419064	0.0800127	1.62797e-07	1.241e-05	Nfu_p_1_046916	ENSG00000072310	SREBF1	sterol regulatory element binding transcription factor 1 [Source:HGNC Symbol;Acc:HGNC:11289]
Nfu_g_1_005286	907.629	0.517466	0.0988393	1.646e-07	1.24922e-05	Nfu_p_1_012849	ENSG00000114439	BBX	BBX, HMG-box containing [Source:HGNC Symbol;Acc:HGNC:14422]
Nfu_g_1_012099	1352.66	0.508218	0.0971246	1.67109e-07	1.2627e-05	Nfu_p_1_029320	ENSG00000127124	HIVEP3	human immunodeficiency virus type I enhancer binding protein 3 [Source:HGNC Symbol;Acc:HGNC:13561]
Nfu_g_1_015550	72.133	-1.09638	0.210484	1.90038e-07	1.40514e-05	Nfu_p_1_037355	ENSG00000088325	TPX2	TPX2, microtubule nucleation factor [Source:HGNC Symbol;Acc:HGNC:1249]
Nfu_g_1_004440	258.805	0.740346	0.142115	1.89382e-07	1.40514e-05	Nfu_p_1_010821	ENSG00000157514	TSC22D3	TSC22 domain family member 3 [Source:HGNC Symbol;Acc:HGNC:3051]
Nfu_g_1_022977	656.965	0.778012	0.149288	1.87327e-07	1.40514e-05	Nfu_p_1_055157	ENSG00000138207	RBP4	retinol binding protein 4 [Source:HGNC Symbol;Acc:HGNC:9922]
Nfu_g_1_009148	88.6607	0.98842	0.189741	1.89546e-07	1.40514e-05	Nfu_p_1_022257	ENSG00000128242	GAL3ST1	galactose-3-O-sulfotransferase 1 [Source:HGNC Symbol;Acc:HGNC:24240]
Nfu_g_1_001532	46.6192	1.29435	0.248425	1.88594e-07	1.40514e-05	NA	NA	NA	NA
Nfu_g_1_000637	114.27	0.971789	0.187314	2.12546e-07	1.56484e-05	Nfu_p_1_001520	ENSG00000114790	ARHGEF26	Rho guanine nucleotide exchange factor 26 [Source:HGNC Symbol;Acc:HGNC:24490]
Nfu_g_1_012080	362.361	-0.58729	0.113507	2.2909e-07	1.67236e-05	Nfu_p_1_029287	ENSG00000173786	CNP	2',3'-cyclic nucleotide 3' phosphodiesterase [Source:HGNC Symbol;Acc:HGNC:2158]
Nfu_g_1_007455	73.049	1.17358	0.226812	2.28843e-07	1.67236e-05	Nfu_p_1_018048	ENSG00000168389	MFSD2A	major facilitator superfamily domain containing 2A [Source:HGNC Symbol;Acc:HGNC:25897]
Nfu_g_1_002723	266.618	0.685802	0.132596	2.31464e-07	1.68256e-05	Nfu_p_1_006800	ENSG00000185567	AHNAK2	AHNAK nucleoprotein 2 [Source:HGNC Symbol;Acc:HGNC:20125]
Nfu_g_1_001775	210.306	-0.67075	0.12971	2.32663e-07	1.68417e-05	Nfu_p_1_004412	ENSG00000124766	SOX4	SRY-box 4 [Source:HGNC Symbol;Acc:HGNC:11200]
Nfu_g_1_021857	255.573	0.592423	0.114588	2.34081e-07	1.68734e-05	Nfu_p_1_052313	ENSG00000081181	ARG2	arginase 2 [Source:HGNC Symbol;Acc:HGNC:664]
Nfu_g_1_012324	1632.34	0.390766	0.0757012	2.44385e-07	1.75427e-05	Nfu_p_1_029836	ENSG00000095951	HIVEP1	human immunodeficiency virus type I enhancer binding protein 1 [Source:HGNC Symbol;Acc:HGNC:4920]
Nfu_g_1_002429	146.746	-0.886381	0.171858	2.50074e-07	1.78766e-05	Nfu_p_1_006081	ENSG00000066279	ASPM	abnormal spindle microtubule assembly [Source:HGNC Symbol;Acc:HGNC:19048]
Nfu_g_1_011921	98.199	1.04346	0.202636	2.61277e-07	1.86003e-05	Nfu_p_1_028837	ENSG00000146966	DENND2A	DENN domain containing 2A [Source:HGNC Symbol;Acc:HGNC:22212]
Nfu_g_1_021049	484.694	0.465782	0.0904949	2.64614e-07	1.87604e-05	Nfu_p_1_050346	ENSG00000155367	PPM1J	protein phosphatase, Mg2+/Mn2+ dependent 1J [Source:HGNC Symbol;Acc:HGNC:20785]
Nfu_g_1_016667	398.753	0.540163	0.10504	2.71202e-07	1.91487e-05	NA	NA	NA	NA
Nfu_g_1_009710	2592.14	0.40084	0.0780201	2.78192e-07	1.92478e-05	NA	NA	NA	NA
Nfu_g_1_020295	1618.96	0.40311	0.078431	2.75214e-07	1.92478e-05	Nfu_p_1_048511	ENSG00000107863	ARHGAP21	Rho GTPase activating protein 21 [Source:HGNC Symbol;Acc:HGNC:23725]
Nfu_g_1_014366	459.225	0.578065	0.11249	2.76486e-07	1.92478e-05	Nfu_p_1_034609	ENSG00000171798	KNDC1	kinase non-catalytic C-lobe domain containing 1 [Source:HGNC Symbol;Acc:HGNC:29374]
Nfu_g_1_007059	354.633	0.580227	0.112875	2.74107e-07	1.92478e-05	Nfu_p_1_017076	ENSG00000138640	FAM13A	family with sequence similarity 13 member A [Source:HGNC Symbol;Acc:HGNC:19367]
Nfu_g_1_013277	289.104	0.664759	0.129386	2.77966e-07	1.92478e-05	Nfu_p_1_031975	ENSG00000105855	ITGB8	integrin subunit beta 8 [Source:HGNC Symbol;Acc:HGNC:6163]
Nfu_g_1_011231	156.31	0.693807	0.135871	3.28425e-07	2.26324e-05	Nfu_p_1_027052	ENSG00000104205	SGK3	serum/glucocorticoid regulated kinase family member 3 [Source:HGNC Symbol;Acc:HGNC:10812]
Nfu_g_1_011598	603.849	0.389971	0.0765127	3.45417e-07	2.37085e-05	Nfu_p_1_027978	ENSG00000075240	GRAMD4	GRAM domain containing 4 [Source:HGNC Symbol;Acc:HGNC:29113]
Nfu_g_1_000791	136.141	0.693696	0.136552	3.77265e-07	2.57918e-05	Nfu_p_1_001931	ENSG00000171488	LRRC8C	leucine rich repeat containing 8 VRAC subunit C [Source:HGNC Symbol;Acc:HGNC:25075]
Nfu_g_1_015239	59.5621	-1.2044	0.237313	3.87149e-07	2.62591e-05	Nfu_p_1_036683	ENSG00000013810	TACC3	transforming acidic coiled-coil containing protein 3 [Source:HGNC Symbol;Acc:HGNC:11524]
Nfu_g_1_005671	339.527	0.78663	0.154985	3.86455e-07	2.62591e-05	Nfu_p_1_013700	ENSG00000138434	SSFA2	NA
Nfu_g_1_006848	169.723	-0.676413	0.133515	4.05847e-07	2.73122e-05	Nfu_p_1_016493	ENSG00000144485	HES6	hes family bHLH transcription factor 6 [Source:HGNC Symbol;Acc:HGNC:18254]
Nfu_g_1_009436	256.383	0.769112	0.151796	4.04667e-07	2.73122e-05	Nfu_p_1_023007	ENSG00000107372	ZFAND5	zinc finger AN1-type containing 5 [Source:HGNC Symbol;Acc:HGNC:13008]
Nfu_g_1_022317	805.417	0.34925	0.0689748	4.11737e-07	2.76008e-05	Nfu_p_1_053436	ENSG00000043143	JADE2	jade family PHD finger 2 [Source:HGNC Symbol;Acc:HGNC:22984]
Nfu_g_1_001285	175.092	1.11747	0.220793	4.16652e-07	2.7822e-05	Nfu_p_1_003172	ENSG00000127954	STEAP4	STEAP4 metalloreductase [Source:HGNC Symbol;Acc:HGNC:21923]
Nfu_g_1_000948	164.424	0.71574	0.14171	4.40134e-07	2.92766e-05	Nfu_p_1_002299	ENSG00000106052	TAX1BP1	Tax1 binding protein 1 [Source:HGNC Symbol;Acc:HGNC:11575]
Nfu_g_1_002281	92.588	0.942086	0.186631	4.468e-07	2.96057e-05	Nfu_p_1_005734	ENSG00000142871	CYR61	cysteine rich angiogenic inducer 61 [Source:HGNC Symbol;Acc:HGNC:2654]
Nfu_g_1_007361	130.538	0.743395	0.147404	4.57691e-07	3.02111e-05	Nfu_p_1_017841	ENSG00000176407	KCMF1	potassium channel modulatory factor 1 [Source:HGNC Symbol;Acc:HGNC:20589]
Nfu_g_1_015742	379.239	0.642338	0.127406	4.6156e-07	3.03502e-05	NA	NA	NA	NA
Nfu_g_1_009198	790.391	0.447421	0.0887685	4.64766e-07	3.04448e-05	Nfu_p_1_022384	ENSG00000174437	ATP2A2	ATPase sarcoplasmic/endoplasmic reticulum Ca2+ transporting 2 [Source:HGNC Symbol;Acc:HGNC:812]
Nfu_g_1_023065	318.415	0.689831	0.136895	4.67695e-07	3.05206e-05	Nfu_p_1_055362	ENSG00000168209	DDIT4	DNA damage inducible transcript 4 [Source:HGNC Symbol;Acc:HGNC:24944]
Nfu_g_1_016464	765.648	0.533482	0.106051	4.89371e-07	3.18147e-05	Nfu_p_1_039459	ENSG00000273554	AC136616,1
Nfu_g_1_004892	94.2002	1.0236	0.203561	4.94487e-07	3.20264e-05	Nfu_p_1_011913	ENSG00000153303	FRMD1	FERM domain containing 1 [Source:HGNC Symbol;Acc:HGNC:21240]
Nfu_g_1_008211	12850.7	0.299592	0.0596122	5.01658e-07	3.23692e-05	Nfu_p_1_019779	ENSG00000103034	NDRG4	NDRG family member 4 [Source:HGNC Symbol;Acc:HGNC:14466]
Nfu_g_1_005442	137.004	0.684161	0.136233	5.11361e-07	3.28721e-05	Nfu_p_1_013188	ENSG00000164403	SHROOM1	shroom family member 1 [Source:HGNC Symbol;Acc:HGNC:24084]
Nfu_g_1_014640	431.077	-0.504821	0.100618	5.24284e-07	3.35776e-05	Nfu_p_1_035234	ENSG00000189184	PCDH18	protocadherin 18 [Source:HGNC Symbol;Acc:HGNC:14268]
Nfu_g_1_020386	723.914	0.448687	0.0896684	5.61968e-07	3.58577e-05	Nfu_p_1_048790	ENSG00000099625	CBARP	CACN subunit beta associated regulatory protein [Source:HGNC Symbol;Acc:HGNC:28617]
Nfu_g_1_001555	905.109	0.453053	0.0906155	5.74098e-07	3.64966e-05	Nfu_p_1_003881	ENSG00000144579	CTDSP1	CTD small phosphatase 1 [Source:HGNC Symbol;Acc:HGNC:21614]
Nfu_g_1_021051	51.3869	-1.50515	0.303008	6.78711e-07	4.29883e-05	Nfu_p_1_050348	ENSG00000101057	MYBL2	MYB proto-oncogene like 2 [Source:HGNC Symbol;Acc:HGNC:7548]
Nfu_g_1_009750	37.8971	-1.68567	0.339655	6.94536e-07	4.38296e-05	Nfu_p_1_023757	ENSG00000143867	OSR1	odd-skipped related transciption factor 1 [Source:HGNC Symbol;Acc:HGNC:8111]
Nfu_g_1_018930	124.89	0.790018	0.159216	6.97933e-07	4.38832e-05	Nfu_p_1_045226	ENSG00000171408	PDE7B	phosphodiesterase 7B [Source:HGNC Symbol;Acc:HGNC:8792]
Nfu_g_1_000768	460.798	0.571782	0.115353	7.16671e-07	4.48975e-05	Nfu_p_1_001865	ENSG00000166263	STXBP4	syntaxin binding protein 4 [Source:HGNC Symbol;Acc:HGNC:19694]
Nfu_g_1_008773	96.7747	0.811219	0.163785	7.30963e-07	4.56269e-05	Nfu_p_1_021291	ENSG00000168288	MMADHC	metabolism of cobalamin associated D [Source:HGNC Symbol;Acc:HGNC:25221]
Nfu_g_1_008157	247.159	0.618227	0.124874	7.39111e-07	4.5969e-05	Nfu_p_1_019632	ENSG00000167244	IGF2	insulin like growth factor 2 [Source:HGNC Symbol;Acc:HGNC:5466]
Nfu_g_1_020449	7286.34	0.421913	0.0852488	7.45207e-07	4.61814e-05	Nfu_p_1_048973	ENSG00000135821	GLUL	glutamate-ammonia ligase [Source:HGNC Symbol;Acc:HGNC:4341]
Nfu_g_1_018871	113.474	-0.805888	0.162923	7.55901e-07	4.66762e-05	Nfu_p_1_045099	ENSG00000137812	KNL1	kinetochore scaffold 1 [Source:HGNC Symbol;Acc:HGNC:24054]
Nfu_g_1_019726	88.5966	-0.918582	0.185734	7.58775e-07	4.66863e-05	Nfu_p_1_047130	ENSG00000171634	BPTF	bromodomain PHD finger transcription factor [Source:HGNC Symbol;Acc:HGNC:3581]
Nfu_g_1_005958	210.078	0.664869	0.134692	7.9648e-07	4.88319e-05	Nfu_p_1_014427	ENSG00000135973	GPR45	G protein-coupled receptor 45 [Source:HGNC Symbol;Acc:HGNC:4503]
Nfu_g_1_020488	65.9396	-0.929336	0.189227	9.05134e-07	5.52966e-05	Nfu_p_1_049040	ENSG00000076003	MCM6	minichromosome maintenance complex component 6 [Source:HGNC Symbol;Acc:HGNC:6949]
Nfu_g_1_001860	39.0426	-1.25457	0.256158	9.70036e-07	5.89904e-05	Nfu_p_1_004654	ENSG00000161800	RACGAP1	Rac GTPase activating protein 1 [Source:HGNC Symbol;Acc:HGNC:9804]
Nfu_g_1_021978	36.2226	1.46238	0.29862	9.72444e-07	5.89904e-05	Nfu_p_1_052593	ENSG00000112936	C7	complement C7 [Source:HGNC Symbol;Acc:HGNC:1346]
Nfu_g_1_002457	116.543	0.754759	0.154257	9.93707e-07	6.00687e-05	Nfu_p_1_006133	ENSG00000162618	ADGRL4	adhesion G protein-coupled receptor L4 [Source:HGNC Symbol;Acc:HGNC:20822]
Nfu_g_1_020196	98.6537	0.895722	0.183198	1.01162e-06	6.09377e-05	Nfu_p_1_048223	ENSG00000090661	CERS4	ceramide synthase 4 [Source:HGNC Symbol;Acc:HGNC:23747]
Nfu_g_1_007638	2317.83	0.559091	0.114552	1.05733e-06	6.34691e-05	Nfu_p_1_018423	ENSG00000275832	ARHGAP23	Rho GTPase activating protein 23 [Source:HGNC Symbol;Acc:HGNC:29293]
Nfu_g_1_016351	397.508	0.514371	0.1056	1.11075e-06	6.64245e-05	NA	NA	NA	NA
Nfu_g_1_004310	162.652	0.613975	0.126065	1.11427e-06	6.64245e-05	Nfu_p_1_010509	ENSG00000128567	PODXL	podocalyxin like [Source:HGNC Symbol;Acc:HGNC:9171]
Nfu_g_1_001796	112.943	1.04859	0.215694	1.16526e-06	6.92242e-05	Nfu_p_1_004444	ENSG00000164761	TNFRSF11B	TNF receptor superfamily member 11b [Source:HGNC Symbol;Acc:HGNC:11909]
Nfu_g_1_005712	778.859	0.474693	0.0977331	1.1916e-06	7.05463e-05	Nfu_p_1_013873	ENSG00000170500	LONRF2	LON peptidase N-terminal domain and ring finger 2 [Source:HGNC Symbol;Acc:HGNC:24788]
Nfu_g_1_016721	2082.4	0.37472	0.0772191	1.21802e-06	7.18633e-05	Nfu_p_1_040013	ENSG00000178209	PLEC	plectin [Source:HGNC Symbol;Acc:HGNC:9069]
Nfu_g_1_007672	462.484	0.45898	0.0946649	1.24419e-06	7.31566e-05	Nfu_p_1_018514	ENSG00000108799	EZH1	enhancer of zeste 1 polycomb repressive complex 2 subunit [Source:HGNC Symbol;Acc:HGNC:3526]
Nfu_g_1_015954	69.3344	1.06453	0.22013	1.32541e-06	7.7667e-05	Nfu_p_1_038331	ENSG00000205517	RGL3	ral guanine nucleotide dissociation stimulator like 3 [Source:HGNC Symbol;Acc:HGNC:30282]
Nfu_g_1_022300	838.811	0.390487	0.0810056	1.43199e-06	8.36281e-05	Nfu_p_1_053399	ENSG00000004660	CAMKK1	calcium/calmodulin dependent protein kinase kinase 1 [Source:HGNC Symbol;Acc:HGNC:1469]
Nfu_g_1_003893	186.351	0.61317	0.127613	1.54823e-06	9.01113e-05	Nfu_p_1_009591	ENSG00000176697	BDNF	brain derived neurotrophic factor [Source:HGNC Symbol;Acc:HGNC:1033]
Nfu_g_1_006769	150.431	0.76411	0.159183	1.58498e-06	9.19393e-05	Nfu_p_1_016339	ENSG00000184828	ZBTB7C	zinc finger and BTB domain containing 7C [Source:HGNC Symbol;Acc:HGNC:31700]
Nfu_g_1_002655	303.318	0.660061	0.137781	1.66251e-06	9.6113e-05	Nfu_p_1_006654	ENSG00000130522	JUND	JunD proto-oncogene, AP-1 transcription factor subunit [Source:HGNC Symbol;Acc:HGNC:6206]
Nfu_g_1_013270	160.864	-0.930703	0.194422	1.69265e-06	9.75285e-05	Nfu_p_1_031966	ENSG00000070669	ASNS	asparagine synthetase (glutamine-hydrolyzing) [Source:HGNC Symbol;Acc:HGNC:753]
Nfu_g_1_016036	1909.26	0.345944	0.0724518	1.79872e-06	0.000103295	Nfu_p_1_038500	ENSG00000099625	CBARP	CACN subunit beta associated regulatory protein [Source:HGNC Symbol;Acc:HGNC:28617]
Nfu_g_1_001134	717.597	0.394099	0.0825743	1.81809e-06	0.000103862	Nfu_p_1_002786	ENSG00000160767	FAM189B	family with sequence similarity 189 member B [Source:HGNC Symbol;Acc:HGNC:1233]
Nfu_g_1_018649	81.526	0.853543	0.178873	1.82608e-06	0.000103862	Nfu_p_1_044538	ENSG00000183638	RP1L1	RP1 like 1 [Source:HGNC Symbol;Acc:HGNC:15946]
Nfu_g_1_015739	66.9664	1.43268	0.300245	1.82668e-06	0.000103862	Nfu_p_1_037784	ENSG00000091262	ABCC6	ATP binding cassette subfamily C member 6 [Source:HGNC Symbol;Acc:HGNC:57]
Nfu_g_1_022470	681.55	0.43525	0.0914159	1.92436e-06	0.000109056	Nfu_p_1_053802	ENSG00000068366	ACSL4	acyl-CoA synthetase long chain family member 4 [Source:HGNC Symbol;Acc:HGNC:3571]
Nfu_g_1_014399	568.516	0.392817	0.0827148	2.04369e-06	0.000115288	Nfu_p_1_034670	ENSG00000178209	PLEC	plectin [Source:HGNC Symbol;Acc:HGNC:9069]
Nfu_g_1_007981	219.756	0.640056	0.134787	2.04773e-06	0.000115288	Nfu_p_1_019247	ENSG00000111218	PRMT8	protein arginine methyltransferase 8 [Source:HGNC Symbol;Acc:HGNC:5188]
Nfu_g_1_012953	259.629	0.537982	0.113372	2.08198e-06	0.000116835	Nfu_p_1_031279	ENSG00000165322	ARHGAP12	Rho GTPase activating protein 12 [Source:HGNC Symbol;Acc:HGNC:16348]
Nfu_g_1_011238	570.873	-0.513487	0.108245	2.09777e-06	0.000117339	Nfu_p_1_027067	ENSG00000106105	GARS	glycyl-tRNA synthetase [Source:HGNC Symbol;Acc:HGNC:4162]
Nfu_g_1_001453	307.082	-0.532692	0.112405	2.14728e-06	0.00011972	Nfu_p_1_003595	ENSG00000172053	QARS	glutaminyl-tRNA synthetase [Source:HGNC Symbol;Acc:HGNC:9751]
Nfu_g_1_020569	540.329	0.454439	0.0959117	2.15733e-06	0.000119892	Nfu_p_1_049230	ENSG00000173846	PLK3	polo like kinase 3 [Source:HGNC Symbol;Acc:HGNC:2154]
Nfu_g_1_014070	11041.3	0.304778	0.0643628	2.18717e-06	0.000121159	Nfu_p_1_033849	ENSG00000166963	MAP1A	microtubule associated protein 1A [Source:HGNC Symbol;Acc:HGNC:6835]
Nfu_g_1_007429	489.475	-0.551985	0.116688	2.24036e-06	0.000123708	Nfu_p_1_017999	ENSG00000113407	TARS	threonyl-tRNA synthetase [Source:HGNC Symbol;Acc:HGNC:11572]
Nfu_g_1_012337	835.849	-0.378303	0.0801518	2.36033e-06	0.000129916	Nfu_p_1_029861	ENSG00000147130	ZMYM3	zinc finger MYM-type containing 3 [Source:HGNC Symbol;Acc:HGNC:13054]
Nfu_g_1_011786	70.2176	0.946507	0.201123	2.52493e-06	0.000138534	Nfu_p_1_028494	ENSG00000105856	HBP1	HMG-box transcription factor 1 [Source:HGNC Symbol;Acc:HGNC:23200]
Nfu_g_1_002271	36.8402	1.26499	0.269077	2.58608e-06	0.000141438	Nfu_p_1_005716	ENSG00000105643	ARRDC2	arrestin domain containing 2 [Source:HGNC Symbol;Acc:HGNC:25225]
Nfu_g_1_011713	637.931	-0.349015	0.0744286	2.74191e-06	0.000149486	Nfu_p_1_028314	ENSG00000221866	PLXNA4	plexin A4 [Source:HGNC Symbol;Acc:HGNC:9102]
Nfu_g_1_013968	318.128	-0.746456	0.159443	2.84572e-06	0.000154656	Nfu_p_1_033618	ENSG00000274276	CBSL	cystathionine-beta-synthase like [Source:HGNC Symbol;Acc:HGNC:51829]
Nfu_g_1_007234	339.609	0.438844	0.0940821	3.09406e-06	0.000167624	Nfu_p_1_017522	ENSG00000141568	FOXK2	forkhead box K2 [Source:HGNC Symbol;Acc:HGNC:6036]
Nfu_g_1_015581	234.4	-0.543118	0.116561	3.16961e-06	0.000171179	Nfu_p_1_037446	ENSG00000179051	RCC2	regulator of chromosome condensation 2 [Source:HGNC Symbol;Acc:HGNC:30297]
Nfu_g_1_011837	1659.83	0.295691	0.0634703	3.18173e-06	0.000171296	Nfu_p_1_028633	ENSG00000018236	CNTN1	contactin 1 [Source:HGNC Symbol;Acc:HGNC:2171]
Nfu_g_1_012516	901.739	0.350788	0.0753203	3.20417e-06	0.000171967	Nfu_p_1_030216	ENSG00000106052	TAX1BP1	Tax1 binding protein 1 [Source:HGNC Symbol;Acc:HGNC:11575]
Nfu_g_1_022380	10.332	-3.05008	0.655518	3.27261e-06	0.000175095	Nfu_p_1_053572	ENSG00000160282	FTCD	formimidoyltransferase cyclodeaminase [Source:HGNC Symbol;Acc:HGNC:3974]
Nfu_g_1_010385	42.1543	1.19206	0.256485	3.35714e-06	0.000179061	Nfu_p_1_025178	ENSG00000076067	RBMS2	RNA binding motif single stranded interacting protein 2 [Source:HGNC Symbol;Acc:HGNC:9909]
Nfu_g_1_005153	1116.59	0.309837	0.0666909	3.38656e-06	0.000180073	Nfu_p_1_012508	ENSG00000159842	ABR	ABR, RhoGEF and GTPase activating protein [Source:HGNC Symbol;Acc:HGNC:81]
Nfu_g_1_003134	455.517	-0.494922	0.107006	3.74301e-06	0.000197806	Nfu_p_1_007804	ENSG00000165970	SLC6A5	solute carrier family 6 member 5 [Source:HGNC Symbol;Acc:HGNC:11051]
Nfu_g_1_005912	187.144	0.895196	0.193537	3.73797e-06	0.000197806	Nfu_p_1_014336	ENSG00000170775	GPR37	G protein-coupled receptor 37 [Source:HGNC Symbol;Acc:HGNC:4494]
Nfu_g_1_020656	51.1877	1.17114	0.253315	3.7778e-06	0.000199033	Nfu_p_1_049440	ENSG00000173848	NET1	neuroepithelial cell transforming 1 [Source:HGNC Symbol;Acc:HGNC:14592]
Nfu_g_1_022372	56.8401	1.09302	0.236453	3.79029e-06	0.000199083	Nfu_p_1_053553	ENSG00000154175	ABI3BP	ABI family member 3 binding protein [Source:HGNC Symbol;Acc:HGNC:17265]
Nfu_g_1_009526	159.58	-0.686974	0.148811	3.90448e-06	0.000204457	Nfu_p_1_023220	ENSG00000003137	CYP26B1	cytochrome P450 family 26 subfamily B member 1 [Source:HGNC Symbol;Acc:HGNC:20581]
Nfu_g_1_004168	845.692	0.302539	0.0656387	4.04295e-06	0.000211066	NA	NA	NA	NA
Nfu_g_1_017436	402.849	0.452566	0.0982509	4.10042e-06	0.00021342	Nfu_p_1_041734	ENSG00000166454	ATMIN	ATM interactor [Source:HGNC Symbol;Acc:HGNC:29034]
Nfu_g_1_002014	421.432	0.511586	0.111165	4.18332e-06	0.000216715	Nfu_p_1_005119	ENSG00000065357	DGKA	diacylglycerol kinase alpha [Source:HGNC Symbol;Acc:HGNC:2849]
Nfu_g_1_009181	42.4663	1.30162	0.28285	4.18889e-06	0.000216715	Nfu_p_1_022327	ENSG00000176907	C8orf4	NA
Nfu_g_1_003541	174.689	-0.580266	0.126395	4.41349e-06	0.000227652	NA	NA	NA	NA
Nfu_g_1_003822	273.588	0.686657	0.149701	4.49972e-06	0.000231406	Nfu_p_1_009431	ENSG00000015592	STMN4	stathmin 4 [Source:HGNC Symbol;Acc:HGNC:16078]
Nfu_g_1_016879	301.114	0.463195	0.101102	4.61767e-06	0.000236766	Nfu_p_1_040356	ENSG00000178764	ZHX2	zinc fingers and homeoboxes 2 [Source:HGNC Symbol;Acc:HGNC:18513]
Nfu_g_1_017146	379.05	-0.441255	0.0963553	4.66193e-06	0.000237681	NA	NA	NA	NA
Nfu_g_1_014135	1149.29	0.309965	0.0676869	4.66311e-06	0.000237681	Nfu_p_1_034014	ENSG00000181222	POLR2A	RNA polymerase II subunit A [Source:HGNC Symbol;Acc:HGNC:9187]
Nfu_g_1_007305	53.4846	-1.07468	0.235163	4.87922e-06	0.000247233	NA	NA	NA	NA
Nfu_g_1_004810	41.9871	1.19633	0.261775	4.87579e-06	0.000247233	Nfu_p_1_011714	ENSG00000155850	SLC26A2	solute carrier family 26 member 2 [Source:HGNC Symbol;Acc:HGNC:10994]
Nfu_g_1_017318	200.162	0.612	0.133969	4.91927e-06	0.000248531	Nfu_p_1_041408	ENSG00000173276	ZBTB21	zinc finger and BTB domain containing 21 [Source:HGNC Symbol;Acc:HGNC:13083]
Nfu_g_1_005233	853.533	0.378921	0.0831275	5.15671e-06	0.000258874	Nfu_p_1_012720	ENSG00000149970	CNKSR2	connector enhancer of kinase suppressor of Ras 2 [Source:HGNC Symbol;Acc:HGNC:19701]
Nfu_g_1_010960	759.749	0.486667	0.106772	5.16465e-06	0.000258874	Nfu_p_1_026536	ENSG00000174738	NR1D2	nuclear receptor subfamily 1 group D member 2 [Source:HGNC Symbol;Acc:HGNC:7963]
Nfu_g_1_005918	41.172	1.16117	0.254765	5.16907e-06	0.000258874	Nfu_p_1_014350	ENSG00000150510	FAM124A	family with sequence similarity 124 member A [Source:HGNC Symbol;Acc:HGNC:26413]
Nfu_g_1_004094	142.949	0.642717	0.1411	5.23756e-06	0.000260788	Nfu_p_1_010058	ENSG00000242550	SERPINB10	serpin family B member 10 [Source:HGNC Symbol;Acc:HGNC:8942]
Nfu_g_1_005776	199.801	0.658161	0.14448	5.22932e-06	0.000260788	Nfu_p_1_014065	ENSG00000039523	FAM65A	NA
Nfu_g_1_014899	237.378	0.729089	0.160312	5.41756e-06	0.000268973	Nfu_p_1_035863	ENSG00000003989	SLC7A2	solute carrier family 7 member 2 [Source:HGNC Symbol;Acc:HGNC:11060]
Nfu_g_1_019533	540.56	-0.542994	0.119626	5.64959e-06	0.000279687	Nfu_p_1_046669	ENSG00000115902	SLC1A4	solute carrier family 1 member 4 [Source:HGNC Symbol;Acc:HGNC:10942]
Nfu_g_1_005169	4437.11	0.308182	0.0680046	5.84876e-06	0.000288717	Nfu_p_1_012553	ENSG00000141503	MINK1	misshapen like kinase 1 [Source:HGNC Symbol;Acc:HGNC:17565]
Nfu_g_1_012666	362.988	0.468499	0.103439	5.92049e-06	0.000291423	Nfu_p_1_030597	ENSG00000129250	KIF1C	kinesin family member 1C [Source:HGNC Symbol;Acc:HGNC:6317]
Nfu_g_1_008444	704.275	0.357626	0.0795133	6.86959e-06	0.000337178	Nfu_p_1_020368	ENSG00000137876	RSL24D1	ribosomal L24 domain containing 1 [Source:HGNC Symbol;Acc:HGNC:18479]
Nfu_g_1_020462	83.3699	-0.812789	0.180997	7.10124e-06	0.000347557	Nfu_p_1_048999	ENSG00000104738	MCM4	minichromosome maintenance complex component 4 [Source:HGNC Symbol;Acc:HGNC:6947]
Nfu_g_1_014958	876.4	0.355983	0.0793168	7.1858e-06	0.0003507	Nfu_p_1_036005	ENSG00000198933	TBKBP1	TBK1 binding protein 1 [Source:HGNC Symbol;Acc:HGNC:30140]
Nfu_g_1_021723	247.87	-0.496538	0.110664	7.22675e-06	0.000351702	Nfu_p_1_051974	ENSG00000130826	DKC1	dyskerin pseudouridine synthase 1 [Source:HGNC Symbol;Acc:HGNC:2890]
Nfu_g_1_017949	1534.39	0.28305	0.0631771	7.45516e-06	0.000361796	Nfu_p_1_042983	ENSG00000169710	FASN	fatty acid synthase [Source:HGNC Symbol;Acc:HGNC:3594]
Nfu_g_1_007160	1169.65	0.569573	0.127156	7.48834e-06	0.000362385	Nfu_p_1_017336	ENSG00000008710	PKD1	polycystin 1, transient receptor potential channel interacting [Source:HGNC Symbol;Acc:HGNC:9008]
Nfu_g_1_000314	76.3739	1.32087	0.294993	7.54716e-06	0.000364208	Nfu_p_1_000738	ENSG00000103966	EHD4	EH domain containing 4 [Source:HGNC Symbol;Acc:HGNC:3245]
Nfu_g_1_015397	451.841	-0.37927	0.0847492	7.63393e-06	0.000366343	Nfu_p_1_037055	ENSG00000134138	MEIS2	Meis homeobox 2 [Source:HGNC Symbol;Acc:HGNC:7001]
Nfu_g_1_007011	50.9717	1.061	0.237069	7.62426e-06	0.000366343	NA	NA	NA	NA
Nfu_g_1_012877	1527.86	-0.248233	0.0555539	7.88328e-06	0.000376355	Nfu_p_1_031077	ENSG00000077097	TOP2B	DNA topoisomerase II beta [Source:HGNC Symbol;Acc:HGNC:11990]
Nfu_g_1_013959	141.267	0.64355	0.144027	7.88623e-06	0.000376355	Nfu_p_1_033580	ENSG00000184408	KCND2	potassium voltage-gated channel subfamily D member 2 [Source:HGNC Symbol;Acc:HGNC:6238]
Nfu_g_1_021710	1409.8	-0.247495	0.0554272	7.99829e-06	0.000380648	Nfu_p_1_051946	ENSG00000127483	HP1BP3	heterochromatin protein 1 binding protein 3 [Source:HGNC Symbol;Acc:HGNC:24973]
Nfu_g_1_007206	172.681	0.582108	0.130432	8.08519e-06	0.000383723	Nfu_p_1_017444	ENSG00000178607	ERN1	endoplasmic reticulum to nucleus signaling 1 [Source:HGNC Symbol;Acc:HGNC:3449]
Nfu_g_1_006732	747.209	0.339792	0.0762113	8.2515e-06	0.000390541	Nfu_p_1_016246	ENSG00000157654	PALM2-AKAP2	PALM2-AKAP2 readthrough [Source:HGNC Symbol;Acc:HGNC:33529]
Nfu_g_1_020073	3117.76	0.270938	0.0607818	8.29028e-06	0.000391301	Nfu_p_1_047928	ENSG00000047849	MAP4	microtubule associated protein 4 [Source:HGNC Symbol;Acc:HGNC:6862]
Nfu_g_1_004407	329.786	0.583599	0.131126	8.56016e-06	0.000402936	Nfu_p_1_010750	ENSG00000120318	ARAP3	ArfGAP with RhoGAP domain, ankyrin repeat and PH domain 3 [Source:HGNC Symbol;Acc:HGNC:24097]
Nfu_g_1_003546	84.5155	0.7976	0.179361	8.71144e-06	0.000408939	Nfu_p_1_008776	ENSG00000186951	PPARA	peroxisome proliferator activated receptor alpha [Source:HGNC Symbol;Acc:HGNC:9232]
Nfu_g_1_011320	275.087	-0.532319	0.119751	8.78095e-06	0.000411082	Nfu_p_1_027305	ENSG00000106462	EZH2	enhancer of zeste 2 polycomb repressive complex 2 subunit [Source:HGNC Symbol;Acc:HGNC:3527]
Nfu_g_1_007688	82.5119	1.21635	0.273817	8.90482e-06	0.000415751	Nfu_p_1_018565	ENSG00000123146	ADGRE5	adhesion G protein-coupled receptor E5 [Source:HGNC Symbol;Acc:HGNC:1711]
Nfu_g_1_021069	218.999	0.555278	0.125095	9.04415e-06	0.000421115	NA	NA	NA	NA
Nfu_g_1_000674	424.1	0.754651	0.17029	9.3551e-06	0.000434419	NA	NA	NA	NA
Nfu_g_1_020871	32.3449	1.5423	0.348576	9.66328e-06	0.000447524	Nfu_p_1_049935	ENSG00000124762	CDKN1A	cyclin dependent kinase inhibitor 1A [Source:HGNC Symbol;Acc:HGNC:1784]
Nfu_g_1_013020	524.737	0.426178	0.0963983	9.82384e-06	0.00045374	Nfu_p_1_031439	ENSG00000206560	ANKRD28	ankyrin repeat domain 28 [Source:HGNC Symbol;Acc:HGNC:29024]
Nfu_g_1_019392	1476.52	0.357892	0.0810359	1.00331e-05	0.000461425	Nfu_p_1_046334	ENSG00000133026	MYH10	myosin heavy chain 10 [Source:HGNC Symbol;Acc:HGNC:7568]
Nfu_g_1_022017	801.024	0.43263	0.0979636	1.00438e-05	0.000461425	Nfu_p_1_052675	ENSG00000170776	AKAP13	A-kinase anchoring protein 13 [Source:HGNC Symbol;Acc:HGNC:371]
Nfu_g_1_021210	1270.21	0.26786	0.0606906	1.017e-05	0.000465979	Nfu_p_1_050772	ENSG00000135439	AGAP2	ArfGAP with GTPase domain, ankyrin repeat and PH domain 2 [Source:HGNC Symbol;Acc:HGNC:16921]
Nfu_g_1_006244	535.972	-0.328146	0.0743895	1.02803e-05	0.000469787	NA	NA	NA	NA
Nfu_g_1_022092	317.963	0.420022	0.0954398	1.07798e-05	0.000491308	Nfu_p_1_052869	ENSG00000109906	ZBTB16	zinc finger and BTB domain containing 16 [Source:HGNC Symbol;Acc:HGNC:12930]
Nfu_g_1_001180	1776.69	0.350826	0.0797784	1.09502e-05	0.000497759	Nfu_p_1_002892	ENSG00000136274	NACAD	NAC alpha domain containing [Source:HGNC Symbol;Acc:HGNC:22196]
Nfu_g_1_022387	21.0224	-1.79321	0.408848	1.15448e-05	0.000523403	Nfu_p_1_053587	ENSG00000158125	XDH	xanthine dehydrogenase [Source:HGNC Symbol;Acc:HGNC:12805]
Nfu_g_1_009325	93.5449	-0.77212	0.176222	1.17861e-05	0.000531548	Nfu_p_1_022693	ENSG00000184445	KNTC1	kinetochore associated 1 [Source:HGNC Symbol;Acc:HGNC:17255]
Nfu_g_1_010519	158.965	0.855588	0.19526	1.17712e-05	0.000531548	Nfu_p_1_025482	ENSG00000166888	STAT6	signal transducer and activator of transcription 6 [Source:HGNC Symbol;Acc:HGNC:11368]
Nfu_g_1_004614	266.537	0.825973	0.188554	1.18372e-05	0.000532459	NA	NA	NA	NA
Nfu_g_1_018117	220.951	0.481526	0.109947	1.18885e-05	0.000533371	Nfu_p_1_043359	ENSG00000158615	PPP1R15B	protein phosphatase 1 regulatory subunit 15B [Source:HGNC Symbol;Acc:HGNC:14951]
Nfu_g_1_005687	300.666	0.505692	0.115508	1.19785e-05	0.000536015	Nfu_p_1_013759	ENSG00000150457	LATS2	large tumor suppressor kinase 2 [Source:HGNC Symbol;Acc:HGNC:6515]
Nfu_g_1_021212	41.0963	1.34357	0.307553	1.25052e-05	0.000558132	Nfu_p_1_050783	ENSG00000071575	TRIB2	tribbles pseudokinase 2 [Source:HGNC Symbol;Acc:HGNC:30809]
Nfu_g_1_005080	3138.86	-0.246438	0.056495	1.28802e-05	0.000573385	Nfu_p_1_012312	ENSG00000113657	DPYSL3	dihydropyrimidinase like 3 [Source:HGNC Symbol;Acc:HGNC:3015]
Nfu_g_1_010772	457.602	0.349118	0.0801617	1.32963e-05	0.000590383	Nfu_p_1_026047	ENSG00000064989	CALCRL	calcitonin receptor like receptor [Source:HGNC Symbol;Acc:HGNC:16709]
Nfu_g_1_007554	658.901	0.469497	0.107918	1.35818e-05	0.000601511	Nfu_p_1_018243	ENSG00000067191	CACNB1	calcium voltage-gated channel auxiliary subunit beta 1 [Source:HGNC Symbol;Acc:HGNC:1401]
Nfu_g_1_001211	428.58	0.54583	0.125525	1.37157e-05	0.000605882	NA	NA	NA	NA
Nfu_g_1_010162	339.542	0.503084	0.115833	1.40429e-05	0.000618748	Nfu_p_1_024645	ENSG00000121486	TRMT1L	tRNA methyltransferase 1 like [Source:HGNC Symbol;Acc:HGNC:16782]
Nfu_g_1_020682	129.061	0.63713	0.146808	1.42547e-05	0.000626481	Nfu_p_1_049532	ENSG00000144331	ZNF385B	zinc finger protein 385B [Source:HGNC Symbol;Acc:HGNC:26332]
Nfu_g_1_014332	100.421	0.929183	0.214157	1.43264e-05	0.000628027	NA	NA	NA	NA
Nfu_g_1_001369	345.913	0.481943	0.11114	1.4485e-05	0.000633368	NA	NA	NA	NA
Nfu_g_1_003323	1445.3	0.29535	0.0683602	1.55681e-05	0.000679003	Nfu_p_1_008260	ENSG00000008086	CDKL5	cyclin dependent kinase like 5 [Source:HGNC Symbol;Acc:HGNC:11411]
Nfu_g_1_006641	235.914	-0.507789	0.117592	1.57296e-05	0.000684316	Nfu_p_1_016023	ENSG00000251349	MSANTD3-TMEFF1	MSANTD3-TMEFF1 readthrough [Source:HGNC Symbol;Acc:HGNC:38838]
Nfu_g_1_019831	590.534	0.376199	0.087148	1.5832e-05	0.000687037	Nfu_p_1_047338	ENSG00000141232	TOB1	transducer of ERBB2, 1 [Source:HGNC Symbol;Acc:HGNC:11979]
Nfu_g_1_007229	62.3284	-0.916586	0.21263	1.62735e-05	0.000704422	Nfu_p_1_017511	ENSG00000166851	PLK1	polo like kinase 1 [Source:HGNC Symbol;Acc:HGNC:9077]
Nfu_g_1_002065	254.451	0.463669	0.107583	1.63341e-05	0.000705274	Nfu_p_1_005245	ENSG00000136636	KCTD3	potassium channel tetramerization domain containing 3 [Source:HGNC Symbol;Acc:HGNC:21305]
Nfu_g_1_005649	1199.9	0.298068	0.0691876	1.64659e-05	0.000709187	Nfu_p_1_013644	ENSG00000163888	CAMK2N2	calcium/calmodulin dependent protein kinase II inhibitor 2 [Source:HGNC Symbol;Acc:HGNC:24197]
Nfu_g_1_006550	301.14	0.409434	0.0950563	1.65278e-05	0.000710079	Nfu_p_1_015789	ENSG00000213949	ITGA1	integrin subunit alpha 1 [Source:HGNC Symbol;Acc:HGNC:6134]
Nfu_g_1_022795	170.231	0.584276	0.13575	1.67702e-05	0.0007187	Nfu_p_1_054507	ENSG00000198792	TMEM184B	transmembrane protein 184B [Source:HGNC Symbol;Acc:HGNC:1310]
Nfu_g_1_002812	67.688	1.06025	0.246426	1.68877e-05	0.00072194	Nfu_p_1_007090	ENSG00000148541	FAM13C	family with sequence similarity 13 member C [Source:HGNC Symbol;Acc:HGNC:19371]
Nfu_g_1_014970	152.477	0.714161	0.166062	1.70369e-05	0.000726514	Nfu_p_1_036042	ENSG00000213626	LBH	limb bud and heart development [Source:HGNC Symbol;Acc:HGNC:29532]
Nfu_g_1_010041	70.6825	1.43827	0.334936	1.75361e-05	0.000745956	NA	NA	NA	NA
Nfu_g_1_019355	1129.89	-0.291628	0.0679398	1.76715e-05	0.000749864	Nfu_p_1_046231	ENSG00000127616	SMARCA4	SWI/SNF related, matrix associated, actin dependent regulator of chromatin, subfamily a, member 4 [Source:HGNC Symbol;Acc:HGNC:11100]
Nfu_g_1_018198	293.943	0.588801	0.137199	1.77397e-05	0.000750908	Nfu_p_1_043529	ENSG00000135625	EGR4	early growth response 4 [Source:HGNC Symbol;Acc:HGNC:3241]
Nfu_g_1_000947	219.326	0.50936	0.118831	1.81562e-05	0.000766656	Nfu_p_1_002296	ENSG00000119938	PPP1R3C	protein phosphatase 1 regulatory subunit 3C [Source:HGNC Symbol;Acc:HGNC:9293]
Nfu_g_1_023545	154.293	0.600994	0.140236	1.82248e-05	0.000767668	Nfu_p_1_056507	ENSG00000179862	CITED4	Cbp/p300 interacting transactivator with Glu/Asp rich carboxy-terminal domain 4 [Source:HGNC Symbol;Acc:HGNC:18696]
Nfu_g_1_001156	2302.44	0.227132	0.0530292	1.84276e-05	0.00077432	Nfu_p_1_002839	ENSG00000079432	CIC	capicua transcriptional repressor [Source:HGNC Symbol;Acc:HGNC:14214]
Nfu_g_1_017246	178.357	0.531651	0.124148	1.84893e-05	0.000775021	Nfu_p_1_041236	ENSG00000148411	NACC2	NACC family member 2 [Source:HGNC Symbol;Acc:HGNC:23846]
Nfu_g_1_003613	324.837	0.422812	0.0988082	1.8763e-05	0.000784586	Nfu_p_1_008924	ENSG00000157514	TSC22D3	TSC22 domain family member 3 [Source:HGNC Symbol;Acc:HGNC:3051]
Nfu_g_1_018247	52.5236	0.995543	0.233427	1.99985e-05	0.000834222	NA	NA	NA	NA
Nfu_g_1_000449	158.846	-0.582359	0.136652	2.02944e-05	0.000844523	Nfu_p_1_001045	ENSG00000167325	RRM1	ribonucleotide reductase catalytic subunit M1 [Source:HGNC Symbol;Acc:HGNC:10451]
Nfu_g_1_023382	334.249	0.473095	0.111047	2.04151e-05	0.000847497	Nfu_p_1_056130	ENSG00000153443	UBALD1	UBA like domain containing 1 [Source:HGNC Symbol;Acc:HGNC:29576]
Nfu_g_1_009066	1485.22	0.343138	0.0805737	2.05628e-05	0.000851575	NA	NA	NA	NA
Nfu_g_1_004664	388.332	-0.449449	0.105643	2.09618e-05	0.000866019	Nfu_p_1_011359	ENSG00000156925	ZIC3	Zic family member 3 [Source:HGNC Symbol;Acc:HGNC:12874]
Nfu_g_1_015864	260.72	0.568623	0.1337	2.10951e-05	0.00086944	NA	NA	NA	NA
Nfu_g_1_004274	118.912	0.755383	0.177772	2.14571e-05	0.000882249	NA	NA	NA	NA
Nfu_g_1_022595	434.336	0.476779	0.112261	2.16577e-05	0.000888378	Nfu_p_1_054078	ENSG00000128564	VGF	VGF nerve growth factor inducible [Source:HGNC Symbol;Acc:HGNC:12684]
Nfu_g_1_016119	179.185	0.591892	0.139554	2.22203e-05	0.000909293	Nfu_p_1_038699	ENSG00000180921	FAM83H	family with sequence similarity 83 member H [Source:HGNC Symbol;Acc:HGNC:24797]
Nfu_g_1_006230	54.5755	-0.882928	0.208301	2.24803e-05	0.000915582	NA	NA	NA	NA
Nfu_g_1_005109	148.366	-0.66	0.155701	2.24631e-05	0.000915582	Nfu_p_1_012399	ENSG00000090889	KIF4A	kinesin family member 4A [Source:HGNC Symbol;Acc:HGNC:13339]
Nfu_g_1_014319	81.8382	1.13529	0.26893	2.42657e-05	0.000985966	Nfu_p_1_034515	ENSG00000121060	TRIM25	tripartite motif containing 25 [Source:HGNC Symbol;Acc:HGNC:12932]
Nfu_g_1_011729	150.592	-0.549652	0.130282	2.45457e-05	0.000994998	Nfu_p_1_028370	ENSG00000196091	MYBPC1	myosin binding protein C, slow type [Source:HGNC Symbol;Acc:HGNC:7549]
Nfu_g_1_005253	43.9942	-1.08747	0.25804	2.50484e-05	0.00101299	Nfu_p_1_012777	ENSG00000167325	RRM1	ribonucleotide reductase catalytic subunit M1 [Source:HGNC Symbol;Acc:HGNC:10451]
Nfu_g_1_022277	149.315	0.608279	0.144418	2.53187e-05	0.00102152	Nfu_p_1_053341	ENSG00000070444	MNT	MAX network transcriptional repressor [Source:HGNC Symbol;Acc:HGNC:7188]
Nfu_g_1_021483	440.165	-0.620241	0.147459	2.59708e-05	0.00104052	Nfu_p_1_051396	ENSG00000182199	SHMT2	serine hydroxymethyltransferase 2 [Source:HGNC Symbol;Acc:HGNC:10852]
Nfu_g_1_005213	283.738	0.420091	0.099857	2.58865e-05	0.00104052	Nfu_p_1_012671	ENSG00000164463	CREBRF	CREB3 regulatory factor [Source:HGNC Symbol;Acc:HGNC:24050]
Nfu_g_1_012242	402.049	0.457758	0.108821	2.59321e-05	0.00104052	Nfu_p_1_029628	ENSG00000137478	FCHSD2	FCH and double SH3 domains 2 [Source:HGNC Symbol;Acc:HGNC:29114]
Nfu_g_1_017655	142.387	0.602353	0.143408	2.66589e-05	0.00106562	Nfu_p_1_042266	ENSG00000135924	DNAJB2	DnaJ heat shock protein family (Hsp40) member B2 [Source:HGNC Symbol;Acc:HGNC:5228]
Nfu_g_1_008523	195.646	0.615987	0.146724	2.68956e-05	0.00107259	Nfu_p_1_020603	ENSG00000272921	RP11-500M8,7	NA
Nfu_g_1_004617	1001.61	0.532087	0.127009	2.79751e-05	0.00111306	NA	NA	NA	NA
Nfu_g_1_020790	797.833	-0.289046	0.0690608	2.84684e-05	0.00113008	Nfu_p_1_049743	ENSG00000163946	FAM208A	family with sequence similarity 208 member A [Source:HGNC Symbol;Acc:HGNC:30314]
Nfu_g_1_009736	335.433	0.496669	0.118875	2.93968e-05	0.00116425	Nfu_p_1_023720	ENSG00000112297	AIM1	NA
Nfu_g_1_005328	1100.27	0.379651	0.0909641	2.99772e-05	0.00118451	Nfu_p_1_012952	ENSG00000165349	SLC7A3	solute carrier family 7 member 3 [Source:HGNC Symbol;Acc:HGNC:11061]
Nfu_g_1_013459	310.734	0.500079	0.119888	3.02974e-05	0.00119443	Nfu_p_1_032385	ENSG00000180448	ARHGAP45	Rho GTPase activating protein 45 [Source:HGNC Symbol;Acc:HGNC:17102]
Nfu_g_1_009824	97.9073	0.72388	0.17364	3.0612e-05	0.00120407	Nfu_p_1_023927	ENSG00000144791	LIMD1	LIM domains containing 1 [Source:HGNC Symbol;Acc:HGNC:6612]
Nfu_g_1_023010	152.931	-0.549901	0.132194	3.18539e-05	0.0012444	Nfu_p_1_055245	ENSG00000161647	MPP3	membrane palmitoylated protein 3 [Source:HGNC Symbol;Acc:HGNC:7221]
Nfu_g_1_006609	310.136	-0.446544	0.107329	3.1753e-05	0.0012444	Nfu_p_1_015940	ENSG00000113569	NUP155	nucleoporin 155 [Source:HGNC Symbol;Acc:HGNC:8063]
Nfu_g_1_014525	147.859	0.624861	0.150213	3.18486e-05	0.0012444	Nfu_p_1_034981	ENSG00000148840	PPRC1	peroxisome proliferator-activated receptor gamma, coactivator-related 1 [Source:HGNC Symbol;Acc:HGNC:30025]
Nfu_g_1_023067	1292.67	0.543364	0.13083	3.27871e-05	0.00127796	Nfu_p_1_055367	ENSG00000215045	GRID2IP	Grid2 interacting protein [Source:HGNC Symbol;Acc:HGNC:18464]
Nfu_g_1_004669	71.8643	0.758087	0.182688	3.3303e-05	0.00129513	Nfu_p_1_011365	ENSG00000103423	DNAJA3	DnaJ heat shock protein family (Hsp40) member A3 [Source:HGNC Symbol;Acc:HGNC:11808]
Nfu_g_1_008903	1675.85	-0.470996	0.11363	3.39807e-05	0.00131851	Nfu_p_1_021577	ENSG00000164199	ADGRV1	adhesion G protein-coupled receptor V1 [Source:HGNC Symbol;Acc:HGNC:17416]
Nfu_g_1_008980	61.752	0.882976	0.213199	3.44965e-05	0.00133552	Nfu_p_1_021749	ENSG00000156675	RAB11FIP1	RAB11 family interacting protein 1 [Source:HGNC Symbol;Acc:HGNC:30265]
Nfu_g_1_013404	24.4069	-1.63251	0.394335	3.47442e-05	0.00134158	Nfu_p_1_032262	ENSG00000124253	PCK1	phosphoenolpyruvate carboxykinase 1 [Source:HGNC Symbol;Acc:HGNC:8724]
Nfu_g_1_019973	234.321	0.452132	0.109238	3.48868e-05	0.00134158	NA	NA	NA	NA
Nfu_g_1_004114	85.1558	0.768238	0.1856	3.48489e-05	0.00134158	Nfu_p_1_010101	ENSG00000173334	TRIB1	tribbles pseudokinase 1 [Source:HGNC Symbol;Acc:HGNC:16891]
Nfu_g_1_013967	588.992	-0.343048	0.082959	3.54722e-05	0.00136106	NA	NA	NA	NA
Nfu_g_1_006828	312.092	0.468445	0.113338	3.57798e-05	0.00136981	Nfu_p_1_016456	ENSG00000165757	KIAA1462	NA
Nfu_g_1_015475	31.1055	1.21704	0.295102	3.72104e-05	0.00142142	NA	NA	NA	NA
Nfu_g_1_011797	320.826	0.445806	0.108148	3.75321e-05	0.00143054	Nfu_p_1_028511	ENSG00000006459	KDM7A	lysine demethylase 7A [Source:HGNC Symbol;Acc:HGNC:22224]
Nfu_g_1_018698	372.103	-0.381882	0.0927442	3.82865e-05	0.00145607	NA	NA	NA	NA
Nfu_g_1_007464	18.2502	1.75832	0.427256	3.86556e-05	0.00146687	Nfu_p_1_018058	ENSG00000165997	ARL5B	ADP ribosylation factor like GTPase 5B [Source:HGNC Symbol;Acc:HGNC:23052]
Nfu_g_1_015207	531.243	-0.33088	0.0804612	3.9175e-05	0.00147733	Nfu_p_1_036617	ENSG00000066735	KIF26A	kinesin family member 26A [Source:HGNC Symbol;Acc:HGNC:20226]
Nfu_g_1_010005	369.384	0.44739	0.108791	3.91578e-05	0.00147733	Nfu_p_1_024323	ENSG00000169418	NPR1	natriuretic peptide receptor 1 [Source:HGNC Symbol;Acc:HGNC:7943]
Nfu_g_1_008772	60.2031	0.999567	0.243073	3.91885e-05	0.00147733	Nfu_p_1_021290	ENSG00000125257	ABCC4	ATP binding cassette subfamily C member 4 [Source:HGNC Symbol;Acc:HGNC:55]
Nfu_g_1_007023	54.9112	1.00395	0.244232	3.94528e-05	0.00148404	NA	NA	NA	NA
Nfu_g_1_002366	35.1442	-1.08603	0.264291	3.96987e-05	0.00149004	Nfu_p_1_005937	ENSG00000118193	KIF14	kinesin family member 14 [Source:HGNC Symbol;Acc:HGNC:19181]
Nfu_g_1_022781	988.256	0.353856	0.0861393	3.99183e-05	0.00149473	Nfu_p_1_054485	ENSG00000141232	TOB1	transducer of ERBB2, 1 [Source:HGNC Symbol;Acc:HGNC:11979]
Nfu_g_1_022526	180.472	0.506974	0.123427	3.99972e-05	0.00149473	Nfu_p_1_053915	ENSG00000138386	NAB1	NGFI-A binding protein 1 [Source:HGNC Symbol;Acc:HGNC:7626]
Nfu_g_1_010287	629.849	0.295992	0.0721291	4.06688e-05	0.00151654	Nfu_p_1_024960	ENSG00000187961	KLHL17	kelch like family member 17 [Source:HGNC Symbol;Acc:HGNC:24023]
Nfu_g_1_008007	474.524	0.481317	0.117405	4.13813e-05	0.00153978	Nfu_p_1_019285	ENSG00000133794	ARNTL	aryl hydrocarbon receptor nuclear translocator like [Source:HGNC Symbol;Acc:HGNC:701]
Nfu_g_1_000665	98.3971	-0.779588	0.190194	4.15107e-05	0.00154126	Nfu_p_1_001622	ENSG00000132383	RPA1	replication protein A1 [Source:HGNC Symbol;Acc:HGNC:10289]
Nfu_g_1_017842	896.381	0.328855	0.080315	4.2295e-05	0.00156701	Nfu_p_1_042698	ENSG00000022567	SLC45A4	solute carrier family 45 member 4 [Source:HGNC Symbol;Acc:HGNC:29196]
Nfu_g_1_003460	142.654	0.600274	0.14684	4.35194e-05	0.00160891	Nfu_p_1_008578	ENSG00000155158	TTC39B	tetratricopeptide repeat domain 39B [Source:HGNC Symbol;Acc:HGNC:23704]
Nfu_g_1_009617	231.515	0.482277	0.118252	4.53503e-05	0.00167301	NA	NA	NA	NA
Nfu_g_1_009433	23.3453	-1.3905	0.341106	4.57258e-05	0.00168326	Nfu_p_1_022997	ENSG00000080986	NDC80	NDC80, kinetochore complex component [Source:HGNC Symbol;Acc:HGNC:16909]
Nfu_g_1_021785	35.4772	-1.1746	0.28833	4.62541e-05	0.00169908	Nfu_p_1_052134	ENSG00000137804	NUSAP1	nucleolar and spindle associated protein 1 [Source:HGNC Symbol;Acc:HGNC:18538]
Nfu_g_1_000440	104.667	0.660375	0.162219	4.68337e-05	0.0017167	Nfu_p_1_001027	ENSG00000150907	FOXO1	forkhead box O1 [Source:HGNC Symbol;Acc:HGNC:3819]
Nfu_g_1_019953	117.253	0.637776	0.157014	4.86724e-05	0.00177705	Nfu_p_1_047616	ENSG00000124429	POF1B	POF1B, actin binding protein [Source:HGNC Symbol;Acc:HGNC:13711]
Nfu_g_1_023229	55.6559	0.882089	0.217165	4.86864e-05	0.00177705	Nfu_p_1_055754	ENSG00000136238	RAC1	Rac family small GTPase 1 [Source:HGNC Symbol;Acc:HGNC:9801]
Nfu_g_1_011900	372.128	0.395587	0.0975503	5.00881e-05	0.00182435	Nfu_p_1_028774	ENSG00000186951	PPARA	peroxisome proliferator activated receptor alpha [Source:HGNC Symbol;Acc:HGNC:9232]
Nfu_g_1_000328	473.198	0.438007	0.108181	5.1472e-05	0.0018708	NA	NA	NA	NA
Nfu_g_1_013765	86.4901	-0.741857	0.183393	5.22853e-05	0.00189636	Nfu_p_1_033124	ENSG00000198719	DLL1	delta like canonical Notch ligand 1 [Source:HGNC Symbol;Acc:HGNC:2908]
Nfu_g_1_006607	791.125	0.531164	0.131383	5.27985e-05	0.00191095	Nfu_p_1_015937	ENSG00000173821	RNF213	ring finger protein 213 [Source:HGNC Symbol;Acc:HGNC:14539]
Nfu_g_1_000330	1254.1	0.338221	0.0836814	5.30475e-05	0.00191594	Nfu_p_1_000782	ENSG00000073910	FRY	FRY microtubule binding protein [Source:HGNC Symbol;Acc:HGNC:20367]
Nfu_g_1_006037	1562.58	-0.272538	0.0674453	5.32511e-05	0.00191927	Nfu_p_1_014606	ENSG00000143190	POU2F1	POU class 2 homeobox 1 [Source:HGNC Symbol;Acc:HGNC:9212]
Nfu_g_1_019346	318.264	0.589396	0.145982	5.40373e-05	0.00194354	Nfu_p_1_046210	ENSG00000171223	JUNB	JunB proto-oncogene, AP-1 transcription factor subunit [Source:HGNC Symbol;Acc:HGNC:6205]
Nfu_g_1_008629	549.26	-0.307227	0.0761411	5.46094e-05	0.00196002	Nfu_p_1_020927	ENSG00000110721	CHKA	choline kinase alpha [Source:HGNC Symbol;Acc:HGNC:1937]
Nfu_g_1_002882	285.92	-0.509611	0.126344	5.49478e-05	0.00196807	Nfu_p_1_007259	ENSG00000143995	MEIS1	Meis homeobox 1 [Source:HGNC Symbol;Acc:HGNC:7000]
Nfu_g_1_020879	53.3814	0.955021	0.237431	5.76289e-05	0.00205981	Nfu_p_1_049954	ENSG00000124212	PTGIS	prostaglandin I2 synthase [Source:HGNC Symbol;Acc:HGNC:9603]
Nfu_g_1_021728	939.066	-0.280773	0.0699048	5.90685e-05	0.00209664	Nfu_p_1_051988	ENSG00000119772	DNMT3A	DNA methyltransferase 3 alpha [Source:HGNC Symbol;Acc:HGNC:2978]
Nfu_g_1_004642	1859.58	-0.254141	0.0632867	5.92676e-05	0.00209664	Nfu_p_1_011268	ENSG00000170144	HNRNPA3	heterogeneous nuclear ribonucleoprotein A3 [Source:HGNC Symbol;Acc:HGNC:24941]
Nfu_g_1_018843	714.634	0.278806	0.0693977	5.88147e-05	0.00209664	Nfu_p_1_045009	ENSG00000119698	PPP4R4	protein phosphatase 4 regulatory subunit 4 [Source:HGNC Symbol;Acc:HGNC:23788]
Nfu_g_1_006170	481.11	0.350474	0.0872526	5.89994e-05	0.00209664	Nfu_p_1_014908	ENSG00000075426	FOSL2	FOS like 2, AP-1 transcription factor subunit [Source:HGNC Symbol;Acc:HGNC:3798]
Nfu_g_1_016037	245.082	0.444256	0.110625	5.92278e-05	0.00209664	Nfu_p_1_038505	ENSG00000167470	MIDN	midnolin [Source:HGNC Symbol;Acc:HGNC:16298]
Nfu_g_1_014623	228.24	0.631237	0.15727	5.97724e-05	0.00211016	Nfu_p_1_035183	ENSG00000164303	ENPP6	ectonucleotide pyrophosphatase/phosphodiesterase 6 [Source:HGNC Symbol;Acc:HGNC:23409]
Nfu_g_1_003163	28.3224	-1.39963	0.348822	6.0092e-05	0.00211711	Nfu_p_1_007882	ENSG00000140284	SLC27A2	solute carrier family 27 member 2 [Source:HGNC Symbol;Acc:HGNC:10996]
Nfu_g_1_016812	13.3827	2.09383	0.521995	6.04094e-05	0.00212394	Nfu_p_1_040226	ENSG00000088827	SIGLEC1	sialic acid binding Ig like lectin 1 [Source:HGNC Symbol;Acc:HGNC:11127]
Nfu_g_1_018027	164.906	0.555329	0.138651	6.19575e-05	0.00216952	NA	NA	NA	NA
Nfu_g_1_009252	42.4458	1.33123	0.332366	6.19379e-05	0.00216952	Nfu_p_1_022515	ENSG00000188778	ADRB3	adrenoceptor beta 3 [Source:HGNC Symbol;Acc:HGNC:288]
Nfu_g_1_005538	112.477	-0.620338	0.154964	6.25156e-05	0.00218462	Nfu_p_1_013394	ENSG00000143815	LBR	lamin B receptor [Source:HGNC Symbol;Acc:HGNC:6518]
Nfu_g_1_020958	17.3402	1.84813	0.461876	6.29804e-05	0.00219641	NA	NA	NA	NA
Nfu_g_1_020987	4104.96	0.203268	0.0508257	6.35254e-05	0.00221094	Nfu_p_1_050214	ENSG00000108509	CAMTA2	calmodulin binding transcription activator 2 [Source:HGNC Symbol;Acc:HGNC:18807]
Nfu_g_1_006884	93.1143	0.90536	0.226562	6.43995e-05	0.00223685	Nfu_p_1_016565	ENSG00000164736	SOX17	SRY-box 17 [Source:HGNC Symbol;Acc:HGNC:18122]
Nfu_g_1_007434	2064.84	0.320864	0.0803081	6.45817e-05	0.00223866	Nfu_p_1_018009	ENSG00000168575	SLC20A2	solute carrier family 20 member 2 [Source:HGNC Symbol;Acc:HGNC:10947]
Nfu_g_1_004239	161.769	0.56002	0.140371	6.61911e-05	0.00228984	Nfu_p_1_010351	ENSG00000164111	ANXA5	annexin A5 [Source:HGNC Symbol;Acc:HGNC:543]
Nfu_g_1_006455	267.292	0.798536	0.200564	6.84976e-05	0.00236488	Nfu_p_1_015583	ENSG00000214944	ARHGEF28	Rho guanine nucleotide exchange factor 28 [Source:HGNC Symbol;Acc:HGNC:30322]
Nfu_g_1_023155	21.6188	-1.30065	0.326786	6.88794e-05	0.00237331	Nfu_p_1_055608	ENSG00000143228	NUF2	NDC80 kinetochore complex component NUF2 [Source:HGNC Symbol;Acc:HGNC:14621]
Nfu_g_1_005168	56.0688	-0.834919	0.209986	7.00634e-05	0.00240929	Nfu_p_1_012550	ENSG00000198719	DLL1	delta like canonical Notch ligand 1 [Source:HGNC Symbol;Acc:HGNC:2908]
Nfu_g_1_012833	135.032	0.677047	0.170339	7.04689e-05	0.0024184	Nfu_p_1_030960	ENSG00000168389	MFSD2A	major facilitator superfamily domain containing 2A [Source:HGNC Symbol;Acc:HGNC:25897]
Nfu_g_1_007207	716.648	0.300345	0.0756987	7.25883e-05	0.00248619	Nfu_p_1_017458	ENSG00000141867	BRD4	bromodomain containing 4 [Source:HGNC Symbol;Acc:HGNC:13575]
Nfu_g_1_019850	594.968	-0.283934	0.0715916	7.30812e-05	0.0024981	Nfu_p_1_047397	ENSG00000143924	EML4	echinoderm microtubule associated protein like 4 [Source:HGNC Symbol;Acc:HGNC:1316]
Nfu_g_1_018872	193.51	-0.446052	0.112585	7.43502e-05	0.00253143	Nfu_p_1_045104	ENSG00000119203	CPSF3	cleavage and polyadenylation specific factor 3 [Source:HGNC Symbol;Acc:HGNC:2326]
Nfu_g_1_012373	865.317	-0.309166	0.0780273	7.42381e-05	0.00253143	Nfu_p_1_029947	ENSG00000127152	BCL11B	B cell CLL/lymphoma 11B [Source:HGNC Symbol;Acc:HGNC:13222]
Nfu_g_1_009203	33.8135	1.0652	0.269133	7.56151e-05	0.00256942	Nfu_p_1_022401	ENSG00000174600	CMKLR1	chemerin chemokine-like receptor 1 [Source:HGNC Symbol;Acc:HGNC:2121]
Nfu_g_1_002580	55.6013	-0.857959	0.216881	7.62486e-05	0.00258585	Nfu_p_1_006490	ENSG00000276043	UHRF1	ubiquitin like with PHD and ring finger domains 1 [Source:HGNC Symbol;Acc:HGNC:12556]
Nfu_g_1_009806	767.955	0.358194	0.090616	7.72179e-05	0.00261358	Nfu_p_1_023872	ENSG00000170382	LRRN2	leucine rich repeat neuronal 2 [Source:HGNC Symbol;Acc:HGNC:16914]
Nfu_g_1_017815	697.653	-0.370211	0.0936796	7.75387e-05	0.00261929	Nfu_p_1_042637	ENSG00000046653	GPM6B	glycoprotein M6B [Source:HGNC Symbol;Acc:HGNC:4461]
Nfu_g_1_010620	2222.51	0.417959	0.105945	7.97809e-05	0.00268976	Nfu_p_1_025683	ENSG00000182621	PLCB1	phospholipase C beta 1 [Source:HGNC Symbol;Acc:HGNC:15917]
Nfu_g_1_020607	178.665	-0.481383	0.122055	8.01383e-05	0.00269653	NA	NA	NA	NA
Nfu_g_1_015274	83.3464	0.69975	0.177617	8.16011e-05	0.0027404	NA	NA	NA	NA
Nfu_g_1_011772	1349.79	0.277391	0.0704594	8.2543e-05	0.00276664	Nfu_p_1_028467	ENSG00000008405	CRY1	cryptochrome circadian regulator 1 [Source:HGNC Symbol;Acc:HGNC:2384]
Nfu_g_1_000853	307.87	0.383405	0.0975457	8.47632e-05	0.00283554	Nfu_p_1_002098	ENSG00000122884	P4HA1	prolyl 4-hydroxylase subunit alpha 1 [Source:HGNC Symbol;Acc:HGNC:8546]
Nfu_g_1_018251	178.668	0.509418	0.129655	8.52884e-05	0.00284758	Nfu_p_1_043639	ENSG00000230522	MBD3L2	methyl-CpG binding domain protein 3 like 2 [Source:HGNC Symbol;Acc:HGNC:18532]
Nfu_g_1_015140	23.1597	1.38003	0.351535	8.64695e-05	0.00288143	Nfu_p_1_036471	ENSG00000006016	CRLF1	cytokine receptor like factor 1 [Source:HGNC Symbol;Acc:HGNC:2364]
Nfu_g_1_019076	134.859	-0.838673	0.213889	8.81557e-05	0.00293194	Nfu_p_1_045616	ENSG00000120254	MTHFD1L	methylenetetrahydrofolate dehydrogenase (NADP+ dependent) 1 like [Source:HGNC Symbol;Acc:HGNC:21055]
Nfu_g_1_019338	341.107	0.458269	0.116925	8.87854e-05	0.0029472	NA	NA	NA	NA
Nfu_g_1_020924	2024.23	-0.229193	0.0585022	8.94032e-05	0.00295631	Nfu_p_1_050061	ENSG00000172534	HCFC1	host cell factor C1 [Source:HGNC Symbol;Acc:HGNC:4839]
Nfu_g_1_016012	176.025	0.491753	0.125518	8.93643e-05	0.00295631	Nfu_p_1_038456	ENSG00000116194	ANGPTL1	angiopoietin like 1 [Source:HGNC Symbol;Acc:HGNC:489]
Nfu_g_1_023015	505.133	0.316407	0.0808216	9.04502e-05	0.0029852	Nfu_p_1_055260	ENSG00000076344	RGS11	regulator of G protein signaling 11 [Source:HGNC Symbol;Acc:HGNC:9993]
Nfu_g_1_014496	560.582	-0.330778	0.0847032	9.41689e-05	0.00309978	Nfu_p_1_034884	ENSG00000124571	XPO5	exportin 5 [Source:HGNC Symbol;Acc:HGNC:17675]
Nfu_g_1_005484	63.7922	0.796437	0.203961	9.42818e-05	0.00309978	Nfu_p_1_013282	ENSG00000164080	RAD54L2	RAD54 like 2 [Source:HGNC Symbol;Acc:HGNC:29123]
Nfu_g_1_020017	1285.3	-0.276369	0.070893	9.68335e-05	0.00317492	Nfu_p_1_047775	ENSG00000116147	TNR	tenascin R [Source:HGNC Symbol;Acc:HGNC:11953]
Nfu_g_1_014213	594.738	0.346875	0.0889847	9.69357e-05	0.00317492	Nfu_p_1_034190	ENSG00000064651	SLC12A2	solute carrier family 12 member 2 [Source:HGNC Symbol;Acc:HGNC:10911]
Nfu_g_1_017273	41.63	-0.976739	0.251012	9.97458e-05	0.00325877	Nfu_p_1_041293	ENSG00000169607	CKAP2L	cytoskeleton associated protein 2 like [Source:HGNC Symbol;Acc:HGNC:26877]
Nfu_g_1_022237	25.6693	1.24957	0.321152	9.9874e-05	0.00325877	Nfu_p_1_053257	ENSG00000132906	CASP9	caspase 9 [Source:HGNC Symbol;Acc:HGNC:1511]
Nfu_g_1_014553	94.9914	0.682704	0.175536	0.000100549	0.00327458	Nfu_p_1_035039	ENSG00000132669	RIN2	Ras and Rab interactor 2 [Source:HGNC Symbol;Acc:HGNC:18750]
Nfu_g_1_018711	350.292	-0.360671	0.0927671	0.000101106	0.00328651	Nfu_p_1_044668	ENSG00000084774	CAD	carbamoyl-phosphate synthetase 2, aspartate transcarbamylase, and dihydroorotase [Source:HGNC Symbol;Acc:HGNC:1424]
Nfu_g_1_008768	153.688	-0.516127	0.132858	0.000102407	0.00332255	Nfu_p_1_021274	ENSG00000136158	SPRY2	sprouty RTK signaling antagonist 2 [Source:HGNC Symbol;Acc:HGNC:11270]
Nfu_g_1_012112	716.087	-0.306592	0.0789638	0.000103309	0.00334551	Nfu_p_1_029341	ENSG00000072778	ACADVL	acyl-CoA dehydrogenase very long chain [Source:HGNC Symbol;Acc:HGNC:92]
Nfu_g_1_020367	11469.9	0.372284	0.0960095	0.000105504	0.00340377	Nfu_p_1_048729	ENSG00000012223	LTF	lactotransferrin [Source:HGNC Symbol;Acc:HGNC:6720]
Nfu_g_1_004702	257.971	0.425453	0.109711	0.000105351	0.00340377	Nfu_p_1_011442	ENSG00000131269	ABCB7	ATP binding cassette subfamily B member 7 [Source:HGNC Symbol;Acc:HGNC:48]
Nfu_g_1_013392	424.584	0.379413	0.0979036	0.000106462	0.00342827	NA	NA	NA	NA
Nfu_g_1_004305	2551.21	0.401053	0.103535	0.000107246	0.00344707	Nfu_p_1_010503	ENSG00000113328	CCNG1	cyclin G1 [Source:HGNC Symbol;Acc:HGNC:1592]
Nfu_g_1_023523	325.044	0.650119	0.167873	0.000107643	0.0034534	Nfu_p_1_056445	ENSG00000174669	SLC29A2	solute carrier family 29 member 2 [Source:HGNC Symbol;Acc:HGNC:11004]
Nfu_g_1_020107	1046.59	0.256105	0.0662013	0.00010947	0.00350549	Nfu_p_1_048015	ENSG00000151967	SCHIP1	schwannomin interacting protein 1 [Source:HGNC Symbol;Acc:HGNC:15678]
Nfu_g_1_010192	444.875	-0.560387	0.14491	0.000110125	0.0035199	Nfu_p_1_024719	ENSG00000178568	ERBB4	erb-b2 receptor tyrosine kinase 4 [Source:HGNC Symbol;Acc:HGNC:3432]
Nfu_g_1_009083	97.8518	0.942599	0.24381	0.000110582	0.00352799	Nfu_p_1_022097	ENSG00000130222	GADD45G	growth arrest and DNA damage inducible gamma [Source:HGNC Symbol;Acc:HGNC:4097]
Nfu_g_1_023016	11.7324	-2.97409	0.770182	0.00011267	0.00358795	Nfu_p_1_055264	ENSG00000119913	TECTB	tectorin beta [Source:HGNC Symbol;Acc:HGNC:11721]
Nfu_g_1_016456	70.3948	1.15634	0.299932	0.000115564	0.00367331	Nfu_p_1_039447	ENSG00000185567	AHNAK2	AHNAK nucleoprotein 2 [Source:HGNC Symbol;Acc:HGNC:20125]
Nfu_g_1_016105	249.961	0.688763	0.178708	0.000116149	0.0036851	NA	NA	NA	NA
Nfu_g_1_019237	44.5831	1.10281	0.286276	0.000117031	0.00370626	Nfu_p_1_045986	ENSG00000164142	FAM160A1	family with sequence similarity 160 member A1 [Source:HGNC Symbol;Acc:HGNC:34237]
Nfu_g_1_010249	194.224	0.558966	0.145172	0.000117941	0.00372824	Nfu_p_1_024874	ENSG00000170653	ATF7	activating transcription factor 7 [Source:HGNC Symbol;Acc:HGNC:792]
Nfu_g_1_000710	787.874	0.286547	0.0744481	0.000118629	0.00372945	Nfu_p_1_001734	ENSG00000196914	ARHGEF12	Rho guanine nucleotide exchange factor 12 [Source:HGNC Symbol;Acc:HGNC:14193]
Nfu_g_1_004717	741.383	0.29536	0.0767285	0.0001184	0.00372945	Nfu_p_1_011474	ENSG00000059758	CDK17	cyclin dependent kinase 17 [Source:HGNC Symbol;Acc:HGNC:8750]
Nfu_g_1_011583	247.074	0.530396	0.137797	0.00011855	0.00372945	Nfu_p_1_027950	ENSG00000198355	PIM3	Pim-3 proto-oncogene, serine/threonine kinase [Source:HGNC Symbol;Acc:HGNC:19310]
Nfu_g_1_014800	41.298	4.78928	1.24493	0.000119562	0.00375194	Nfu_p_1_035616	ENSG00000131477	RAMP2	receptor activity modifying protein 2 [Source:HGNC Symbol;Acc:HGNC:9844]
Nfu_g_1_015293	84.5941	-0.704284	0.183245	0.000121338	0.00380076	Nfu_p_1_036822	ENSG00000128917	DLL4	delta like canonical Notch ligand 4 [Source:HGNC Symbol;Acc:HGNC:2910]
Nfu_g_1_014049	1085.94	0.552597	0.144006	0.000124377	0.00388888	Nfu_p_1_033804	ENSG00000113328	CCNG1	cyclin G1 [Source:HGNC Symbol;Acc:HGNC:1592]
Nfu_g_1_005965	169.582	0.521101	0.135825	0.000124768	0.00389404	Nfu_p_1_014442	ENSG00000154723	ATP5J	NA
Nfu_g_1_000731	2899.71	0.207042	0.0539803	0.000125305	0.00389898	Nfu_p_1_001801	ENSG00000118058	KMT2A	lysine methyltransferase 2A [Source:HGNC Symbol;Acc:HGNC:7132]
Nfu_g_1_014306	637.648	0.371125	0.0967641	0.000125379	0.00389898	Nfu_p_1_034477	ENSG00000072195	SPEG	SPEG complex locus [Source:HGNC Symbol;Acc:HGNC:16901]
Nfu_g_1_004775	2175.52	0.26752	0.0697917	0.000126528	0.0039276	Nfu_p_1_011634	ENSG00000031003	FAM13B	family with sequence similarity 13 member B [Source:HGNC Symbol;Acc:HGNC:1335]
Nfu_g_1_019000	129.629	-0.573565	0.149708	0.000127502	0.00394479	Nfu_p_1_045393	ENSG00000171848	RRM2	ribonucleotide reductase regulatory subunit M2 [Source:HGNC Symbol;Acc:HGNC:10452]
Nfu_g_1_007061	332.131	0.387979	0.101269	0.000127539	0.00394479	Nfu_p_1_017080	ENSG00000150593	PDCD4	programmed cell death 4 [Source:HGNC Symbol;Acc:HGNC:8763]
Nfu_g_1_000450	171.301	-0.556932	0.145472	0.000128956	0.00398146	Nfu_p_1_001046	ENSG00000138778	CENPE	centromere protein E [Source:HGNC Symbol;Acc:HGNC:1856]
Nfu_g_1_008497	217.172	0.441363	0.115305	0.000129309	0.00398522	Nfu_p_1_020535	ENSG00000005194	CIAPIN1	cytokine induced apoptosis inhibitor 1 [Source:HGNC Symbol;Acc:HGNC:28050]
Nfu_g_1_012499	646.565	0.3927	0.102735	0.000132124	0.00406469	NA	NA	NA	NA
Nfu_g_1_008326	210.419	0.489446	0.128083	0.000132738	0.0040763	Nfu_p_1_020030	ENSG00000127329	PTPRB	protein tyrosine phosphatase, receptor type B [Source:HGNC Symbol;Acc:HGNC:9665]
Nfu_g_1_015095	514.15	-0.326886	0.0856076	0.00013431	0.00411725	Nfu_p_1_036355	ENSG00000125944	HNRNPR	heterogeneous nuclear ribonucleoprotein R [Source:HGNC Symbol;Acc:HGNC:5047]
Nfu_g_1_009051	243.257	-0.432466	0.113361	0.000136212	0.00416117	Nfu_p_1_022029	ENSG00000111432	FZD10	frizzled class receptor 10 [Source:HGNC Symbol;Acc:HGNC:4039]
Nfu_g_1_004372	320.773	-0.358769	0.0940437	0.000136226	0.00416117	Nfu_p_1_010675	ENSG00000110107	PRPF19	pre-mRNA processing factor 19 [Source:HGNC Symbol;Acc:HGNC:17896]
Nfu_g_1_011138	65.5057	0.788037	0.206695	0.000137541	0.00418648	Nfu_p_1_026895	ENSG00000117525	F3	coagulation factor III, tissue factor [Source:HGNC Symbol;Acc:HGNC:3541]
Nfu_g_1_014689	22.4522	1.43226	0.375663	0.000137496	0.00418648	Nfu_p_1_035358	ENSG00000146094	DOK3	docking protein 3 [Source:HGNC Symbol;Acc:HGNC:24583]
Nfu_g_1_003470	97.6602	0.691552	0.181557	0.000139522	0.0042393	Nfu_p_1_008591	ENSG00000110002	VWA5A	von Willebrand factor A domain containing 5A [Source:HGNC Symbol;Acc:HGNC:6658]
Nfu_g_1_010916	290.189	0.395206	0.103848	0.000141446	0.00429019	Nfu_p_1_026429	ENSG00000159496	RGL4	ral guanine nucleotide dissociation stimulator like 4 [Source:HGNC Symbol;Acc:HGNC:31911]
Nfu_g_1_007335	115.483	0.688587	0.18116	0.00014412	0.00436363	Nfu_p_1_017796	ENSG00000101670	LIPG	lipase G, endothelial type [Source:HGNC Symbol;Acc:HGNC:6623]
Nfu_g_1_006395	134.499	0.616421	0.162338	0.000146368	0.00442392	Nfu_p_1_015452	ENSG00000120875	DUSP4	dual specificity phosphatase 4 [Source:HGNC Symbol;Acc:HGNC:3070]
Nfu_g_1_007385	363.321	-0.47073	0.124163	0.000149905	0.00451497	Nfu_p_1_017901	ENSG00000135069	PSAT1	phosphoserine aminotransferase 1 [Source:HGNC Symbol;Acc:HGNC:19129]
Nfu_g_1_020727	172.457	0.473321	0.124843	0.000149842	0.00451497	Nfu_p_1_049636	ENSG00000177606	JUN	Jun proto-oncogene, AP-1 transcription factor subunit [Source:HGNC Symbol;Acc:HGNC:6204]
Nfu_g_1_000982	277.568	0.413694	0.109202	0.000151655	0.00455971	Nfu_p_1_002408	ENSG00000171492	LRRC8D	leucine rich repeat containing 8 VRAC subunit D [Source:HGNC Symbol;Acc:HGNC:16992]
Nfu_g_1_005426	110.485	0.565867	0.149434	0.000152635	0.00458116	Nfu_p_1_013158	ENSG00000170425	ADORA2B	adenosine A2b receptor [Source:HGNC Symbol;Acc:HGNC:264]
Nfu_g_1_018708	263.871	0.417243	0.110233	0.000153643	0.00460341	Nfu_p_1_044660	ENSG00000066027	PPP2R5A	protein phosphatase 2 regulatory subunit B'alpha [Source:HGNC Symbol;Acc:HGNC:9309]
Nfu_g_1_009681	108.198	0.617141	0.163206	0.00015597	0.00466501	NA	NA	NA	NA
Nfu_g_1_022495	226.702	0.64228	0.169931	0.00015705	0.00468919	Nfu_p_1_053853	ENSG00000115415	STAT1	signal transducer and activator of transcription 1 [Source:HGNC Symbol;Acc:HGNC:11362]
Nfu_g_1_010218	58.7939	-0.763885	0.202231	0.000158549	0.00471163	NA	NA	NA	NA
Nfu_g_1_007988	441.658	0.370494	0.098099	0.000158896	0.00471163	Nfu_p_1_019257	ENSG00000128596	CCDC136	coiled-coil domain containing 136 [Source:HGNC Symbol;Acc:HGNC:22225]
Nfu_g_1_004177	126.736	0.574844	0.152195	0.00015871	0.00471163	Nfu_p_1_010227	ENSG00000276418	RP11-26J3,4	NA
Nfu_g_1_005921	91.1173	0.614905	0.162786	0.000158486	0.00471163	Nfu_p_1_014354	ENSG00000077721	UBE2A	ubiquitin conjugating enzyme E2 A [Source:HGNC Symbol;Acc:HGNC:12472]
Nfu_g_1_000800	405.159	-0.351598	0.0931264	0.000159694	0.00472716	Nfu_p_1_001974	ENSG00000176619	LMNB2	lamin B2 [Source:HGNC Symbol;Acc:HGNC:6638]
Nfu_g_1_016651	16.4104	1.70931	0.453344	0.000162953	0.00481535	Nfu_p_1_039863	ENSG00000145832	SLC25A48	solute carrier family 25 member 48 [Source:HGNC Symbol;Acc:HGNC:30451]
Nfu_g_1_006600	168.457	0.456839	0.121362	0.000167035	0.00492754	Nfu_p_1_015915	ENSG00000104765	BNIP3L	BCL2 interacting protein 3 like [Source:HGNC Symbol;Acc:HGNC:1085]
Nfu_g_1_000229	355.379	-0.349387	0.0928653	0.000168358	0.00495806	Nfu_p_1_000526	ENSG00000089116	LHX5	LIM homeobox 5 [Source:HGNC Symbol;Acc:HGNC:14216]
Nfu_g_1_009482	131.867	-0.532673	0.141611	0.000168885	0.00496187	Nfu_p_1_023100	ENSG00000113318	MSH3	mutS homolog 3 [Source:HGNC Symbol;Acc:HGNC:7326]
Nfu_g_1_007388	270.198	-0.485033	0.128955	0.000169063	0.00496187	Nfu_p_1_017910	ENSG00000167315	ACAA2	acetyl-CoA acyltransferase 2 [Source:HGNC Symbol;Acc:HGNC:83]
Nfu_g_1_022410	104.139	-0.570853	0.151984	0.000172648	0.00505847	Nfu_p_1_053638	ENSG00000183943	PRKX	protein kinase X-linked [Source:HGNC Symbol;Acc:HGNC:9441]
Nfu_g_1_000098	588.162	-0.297315	0.0791746	0.000173211	0.00506635	Nfu_p_1_000241	ENSG00000125944	HNRNPR	heterogeneous nuclear ribonucleoprotein R [Source:HGNC Symbol;Acc:HGNC:5047]
Nfu_g_1_002594	223.006	0.480374	0.128039	0.000175584	0.00512704	Nfu_p_1_006505	ENSG00000130311	DDA1	DET1 and DDB1 associated 1 [Source:HGNC Symbol;Acc:HGNC:28360]
Nfu_g_1_003176	26.7172	-1.14528	0.305318	0.000176059	0.00513224	Nfu_p_1_007896	ENSG00000129173	E2F8	E2F transcription factor 8 [Source:HGNC Symbol;Acc:HGNC:24727]
Nfu_g_1_000391	143.383	-0.509797	0.136019	0.000178262	0.00518768	Nfu_p_1_000940	ENSG00000275410	HNF1B	HNF1 homeobox B [Source:HGNC Symbol;Acc:HGNC:11630]
Nfu_g_1_006799	45.1864	1.14607	0.305952	0.000179746	0.00522203	NA	NA	NA	NA
Nfu_g_1_018283	113.732	0.635016	0.1696	0.00018098	0.00524903	Nfu_p_1_043711	ENSG00000123933	MXD4	MAX dimerization protein 4 [Source:HGNC Symbol;Acc:HGNC:13906]
Nfu_g_1_014246	454.322	-0.607033	0.162251	0.000183062	0.00529706	Nfu_p_1_034290	ENSG00000196365	LONP1	lon peptidase 1, mitochondrial [Source:HGNC Symbol;Acc:HGNC:9479]
Nfu_g_1_004543	306.483	0.632555	0.169085	0.000183251	0.00529706	NA	NA	NA	NA
Nfu_g_1_000905	28.4349	1.11189	0.297254	0.000183613	0.00529864	Nfu_p_1_002218	ENSG00000116717	GADD45A	growth arrest and DNA damage inducible alpha [Source:HGNC Symbol;Acc:HGNC:4095]
Nfu_g_1_019754	354.525	0.347864	0.0930096	0.000183961	0.00529979	Nfu_p_1_047189	ENSG00000148411	NACC2	NACC family member 2 [Source:HGNC Symbol;Acc:HGNC:23846]
Nfu_g_1_020441	29.6032	-1.05312	0.281769	0.000185831	0.00533584	Nfu_p_1_048948	ENSG00000142945	KIF2C	kinesin family member 2C [Source:HGNC Symbol;Acc:HGNC:6393]
Nfu_g_1_015278	69.1798	0.717184	0.191877	0.000185684	0.00533584	Nfu_p_1_036780	ENSG00000125810	CD93	CD93 molecule [Source:HGNC Symbol;Acc:HGNC:15855]
Nfu_g_1_016013	93.2807	-0.616079	0.165079	0.000189947	0.00544495	NA	NA	NA	NA
Nfu_g_1_000877	2730.55	0.217233	0.0582451	0.000191757	0.00548769	Nfu_p_1_002148	ENSG00000181409	AATK	apoptosis associated tyrosine kinase [Source:HGNC Symbol;Acc:HGNC:21]
Nfu_g_1_010391	284.011	-0.392389	0.105255	0.000193007	0.00551432	Nfu_p_1_025189	ENSG00000170515	PA2G4	proliferation-associated 2G4 [Source:HGNC Symbol;Acc:HGNC:8550]
Nfu_g_1_006364	607.587	0.305812	0.082079	0.000194673	0.0055435	Nfu_p_1_015341	ENSG00000148082	SHC3	SHC adaptor protein 3 [Source:HGNC Symbol;Acc:HGNC:18181]
Nfu_g_1_016142	241.986	0.405626	0.10886	0.000194447	0.0055435	Nfu_p_1_038744	ENSG00000151929	BAG3	BCL2 associated athanogene 3 [Source:HGNC Symbol;Acc:HGNC:939]
Nfu_g_1_008652	436.769	-0.356037	0.0956122	0.000196277	0.00557077	Nfu_p_1_021004	ENSG00000126216	TUBGCP3	tubulin gamma complex associated protein 3 [Source:HGNC Symbol;Acc:HGNC:18598]
Nfu_g_1_006186	20.1056	1.49187	0.400596	0.000196	0.00557077	Nfu_p_1_014941	ENSG00000136237	RAPGEF5	Rap guanine nucleotide exchange factor 5 [Source:HGNC Symbol;Acc:HGNC:16862]
Nfu_g_1_017544	415.294	-0.454621	0.122122	0.000197115	0.00558534	Nfu_p_1_041975	ENSG00000115414	FN1	fibronectin 1 [Source:HGNC Symbol;Acc:HGNC:3778]
Nfu_g_1_022315	840.652	-0.27067	0.0727724	0.000199698	0.00563395	Nfu_p_1_053434	ENSG00000159086	PAXBP1	PAX3 and PAX7 binding protein 1 [Source:HGNC Symbol;Acc:HGNC:13579]
Nfu_g_1_018385	1067.94	0.329605	0.0886213	0.000199811	0.00563395	Nfu_p_1_043938	ENSG00000164741	DLC1	DLC1 Rho GTPase activating protein [Source:HGNC Symbol;Acc:HGNC:2897]
Nfu_g_1_006516	518.342	0.560525	0.150697	0.00019957	0.00563395	Nfu_p_1_015707	ENSG00000186193	SAPCD2	suppressor APC domain containing 2 [Source:HGNC Symbol;Acc:HGNC:28055]
Nfu_g_1_021233	128.017	-0.512204	0.137801	0.000201628	0.00567588	Nfu_p_1_050854	ENSG00000073111	MCM2	minichromosome maintenance complex component 2 [Source:HGNC Symbol;Acc:HGNC:6944]
Nfu_g_1_018826	89.8813	0.645949	0.174305	0.000210683	0.00592111	Nfu_p_1_044953	ENSG00000132031	MATN3	matrilin 3 [Source:HGNC Symbol;Acc:HGNC:6909]
Nfu_g_1_009691	218.759	0.460175	0.124189	0.000211026	0.00592111	Nfu_p_1_023594	ENSG00000133065	SLC41A1	solute carrier family 41 member 1 [Source:HGNC Symbol;Acc:HGNC:19429]
Nfu_g_1_000669	80.8339	0.74133	0.20045	0.000217026	0.00607955	Nfu_p_1_001638	ENSG00000171189	GRIK1	glutamate ionotropic receptor kainate type subunit 1 [Source:HGNC Symbol;Acc:HGNC:4579]
Nfu_g_1_004420	659.994	0.291571	0.0788585	0.000217828	0.00609212	Nfu_p_1_010774	ENSG00000168993	CPLX1	complexin 1 [Source:HGNC Symbol;Acc:HGNC:2309]
Nfu_g_1_006050	89.7694	-0.655316	0.177277	0.000218543	0.00610111	Nfu_p_1_014632	ENSG00000116830	TTF2	transcription termination factor 2 [Source:HGNC Symbol;Acc:HGNC:12398]
Nfu_g_1_021292	39.682	1.04888	0.283773	0.000218858	0.00610111	NA	NA	NA	NA
Nfu_g_1_014544	34.3434	1.23603	0.334783	0.000222474	0.00619191	Nfu_p_1_035013	ENSG00000154237	LRRK1	leucine rich repeat kinase 1 [Source:HGNC Symbol;Acc:HGNC:18608]
Nfu_g_1_011447	378.611	-0.359876	0.0977516	0.000231831	0.00644191	Nfu_p_1_027665	ENSG00000137203	TFAP2A	transcription factor AP-2 alpha [Source:HGNC Symbol;Acc:HGNC:11742]
Nfu_g_1_001319	108.656	0.728903	0.198039	0.00023268	0.00645508	Nfu_p_1_003266	ENSG00000251246	RP11-540D14,8	NA
Nfu_g_1_011693	1139.12	0.276232	0.0751091	0.000235302	0.00651733	Nfu_p_1_028266	ENSG00000127329	PTPRB	protein tyrosine phosphatase, receptor type B [Source:HGNC Symbol;Acc:HGNC:9665]
Nfu_g_1_007732	380.028	0.359602	0.0979028	0.000239675	0.00662781	Nfu_p_1_018641	ENSG00000105397	TYK2	tyrosine kinase 2 [Source:HGNC Symbol;Acc:HGNC:12440]
Nfu_g_1_020142	755.74	0.335877	0.091456	0.000240142	0.00663008	Nfu_p_1_048102	ENSG00000096696	DSP	desmoplakin [Source:HGNC Symbol;Acc:HGNC:3052]
Nfu_g_1_022960	477.437	0.33886	0.0923042	0.000241487	0.00664591	Nfu_p_1_055115	ENSG00000140750	ARHGAP17	Rho GTPase activating protein 17 [Source:HGNC Symbol;Acc:HGNC:18239]
Nfu_g_1_007435	53.2374	0.874266	0.238131	0.000241251	0.00664591	Nfu_p_1_018012	ENSG00000135070	ISCA1	iron-sulfur cluster assembly 1 [Source:HGNC Symbol;Acc:HGNC:28660]
Nfu_g_1_021550	1262.91	0.239533	0.0652589	0.000242075	0.00665148	Nfu_p_1_051544	ENSG00000088538	DOCK3	dedicator of cytokinesis 3 [Source:HGNC Symbol;Acc:HGNC:2989]
Nfu_g_1_020572	129.187	0.532326	0.145159	0.000245218	0.00672709	Nfu_p_1_049235	ENSG00000134762	DSC3	desmocollin 3 [Source:HGNC Symbol;Acc:HGNC:3037]
Nfu_g_1_023023	556.536	0.437795	0.119405	0.00024593	0.00673589	Nfu_p_1_055275	ENSG00000272636	DOC2B	double C2 domain beta [Source:HGNC Symbol;Acc:HGNC:2986]
Nfu_g_1_013038	1663.76	0.251587	0.0686313	0.000246596	0.00674341	Nfu_p_1_031494	ENSG00000075711	DLG1	discs large MAGUK scaffold protein 1 [Source:HGNC Symbol;Acc:HGNC:2900]
Nfu_g_1_010289	6187.97	0.187157	0.0510689	0.000247545	0.00675864	Nfu_p_1_024963	ENSG00000054523	KIF1B	kinesin family member 1B [Source:HGNC Symbol;Acc:HGNC:16636]
Nfu_g_1_019632	705.046	0.266192	0.0726642	0.000248968	0.00678674	Nfu_p_1_046898	ENSG00000198911	SREBF2	sterol regulatory element binding transcription factor 2 [Source:HGNC Symbol;Acc:HGNC:11290]
Nfu_g_1_002007	84.804	0.717784	0.196133	0.000252532	0.00687301	Nfu_p_1_005105	ENSG00000161835	GRASP	general receptor for phosphoinositides 1 associated scaffold protein [Source:HGNC Symbol;Acc:HGNC:18707]
Nfu_g_1_021297	42.8515	0.967347	0.264367	0.000253099	0.00687758	Nfu_p_1_050994	ENSG00000158286	RNF207	ring finger protein 207 [Source:HGNC Symbol;Acc:HGNC:32947]
Nfu_g_1_015967	552.956	-0.290757	0.0795019	0.000254956	0.00691714	Nfu_p_1_038355	ENSG00000103512	NOMO1	NODAL modulator 1 [Source:HGNC Symbol;Acc:HGNC:30060]
Nfu_g_1_006273	1740.95	-0.309474	0.0846498	0.000256253	0.00694138	Nfu_p_1_015153	ENSG00000092964	DPYSL2	dihydropyrimidinase like 2 [Source:HGNC Symbol;Acc:HGNC:3014]
Nfu_g_1_004156	260.791	0.401403	0.109853	0.000258172	0.00698239	Nfu_p_1_010188	ENSG00000164684	ZNF704	zinc finger protein 704 [Source:HGNC Symbol;Acc:HGNC:32291]
Nfu_g_1_009161	53.4912	-0.879459	0.24082	0.000260268	0.00702805	Nfu_p_1_022283	ENSG00000165244	ZNF367	zinc finger protein 367 [Source:HGNC Symbol;Acc:HGNC:18320]
Nfu_g_1_000937	82.5362	0.760452	0.208665	0.000268055	0.00722698	NA	NA	NA	NA
Nfu_g_1_011480	34.5841	-1.0539	0.289425	0.000271203	0.00730045	Nfu_p_1_027744	ENSG00000121005	CRISPLD1	cysteine rich secretory protein LCCL domain containing 1 [Source:HGNC Symbol;Acc:HGNC:18206]
Nfu_g_1_006264	457.39	0.328901	0.0903393	0.000271862	0.00730678	Nfu_p_1_015130	ENSG00000068796	KIF2A	kinesin family member 2A [Source:HGNC Symbol;Acc:HGNC:6318]
Nfu_g_1_001276	1800.18	-0.197465	0.0542835	0.000275119	0.00738278	Nfu_p_1_003136	ENSG00000133026	MYH10	myosin heavy chain 10 [Source:HGNC Symbol;Acc:HGNC:7568]
Nfu_g_1_004709	602.665	-0.298644	0.0821311	0.000276699	0.00741364	Nfu_p_1_011455	ENSG00000145907	G3BP1	G3BP stress granule assembly factor 1 [Source:HGNC Symbol;Acc:HGNC:30292]
Nfu_g_1_004261	903.086	-0.264326	0.0727114	0.000277683	0.00742845	Nfu_p_1_010406	ENSG00000196159	FAT4	FAT atypical cadherin 4 [Source:HGNC Symbol;Acc:HGNC:23109]
Nfu_g_1_004737	102.013	0.630859	0.173656	0.000280342	0.00748117	Nfu_p_1_011531	ENSG00000123240	OPTN	optineurin [Source:HGNC Symbol;Acc:HGNC:17142]
Nfu_g_1_012613	50.0122	0.892739	0.245754	0.000280522	0.00748117	NA	NA	NA	NA
Nfu_g_1_022568	68.738	0.845765	0.232897	0.000281784	0.00750321	Nfu_p_1_054005	ENSG00000188582	PAQR9	progestin and adipoQ receptor family member 9 [Source:HGNC Symbol;Acc:HGNC:30131]
Nfu_g_1_013971	189.221	0.495252	0.136445	0.000283781	0.00754472	Nfu_p_1_033628	ENSG00000170955	PRKCDBP	NA
Nfu_g_1_003650	4677.12	0.234879	0.0647198	0.000284338	0.00754787	Nfu_p_1_009009	ENSG00000072195	SPEG	SPEG complex locus [Source:HGNC Symbol;Acc:HGNC:16901]
Nfu_g_1_012750	210.767	0.439104	0.121049	0.00028619	0.00758537	Nfu_p_1_030786	ENSG00000163803	PLB1	phospholipase B1 [Source:HGNC Symbol;Acc:HGNC:30041]
Nfu_g_1_002622	656.233	-0.312725	0.0862577	0.000288429	0.00763295	Nfu_p_1_006561	ENSG00000160117	ANKLE1	ankyrin repeat and LEM domain containing 1 [Source:HGNC Symbol;Acc:HGNC:26812]
Nfu_g_1_017407	10333.3	0.198933	0.0549354	0.000293224	0.00774796	Nfu_p_1_041675	ENSG00000070756	PABPC1	poly(A) binding protein cytoplasmic 1 [Source:HGNC Symbol;Acc:HGNC:8554]
Nfu_g_1_011927	372.687	-0.346126	0.0956331	0.000295385	0.0077931	Nfu_p_1_028846	ENSG00000075275	CELSR1	cadherin EGF LAG seven-pass G-type receptor 1 [Source:HGNC Symbol;Acc:HGNC:1850]
Nfu_g_1_020272	2427.09	0.194927	0.0538633	0.000295843	0.00779325	Nfu_p_1_048419	ENSG00000130477	UNC13A	unc-13 homolog A [Source:HGNC Symbol;Acc:HGNC:23150]
Nfu_g_1_014415	678.379	0.417122	0.115286	0.000296709	0.00780414	NA	NA	NA	NA
Nfu_g_1_009034	1287.81	-0.222555	0.0615303	0.00029803	0.00782693	Nfu_p_1_021985	ENSG00000167081	PBX3	PBX homeobox 3 [Source:HGNC Symbol;Acc:HGNC:8634]
Nfu_g_1_014186	318.595	-0.415136	0.114897	0.000302549	0.0079335	Nfu_p_1_034122	ENSG00000113368	LMNB1	lamin B1 [Source:HGNC Symbol;Acc:HGNC:6637]
Nfu_g_1_004273	616.485	0.333742	0.092557	0.000311196	0.00814785	NA	NA	NA	NA
Nfu_g_1_009531	35.8615	0.970323	0.269251	0.000313624	0.00819896	Nfu_p_1_023253	ENSG00000205978	NYNRIN	NYN domain and retroviral integrase containing [Source:HGNC Symbol;Acc:HGNC:20165]
Nfu_g_1_003815	788.68	0.350612	0.0973126	0.00031463	0.0082128	Nfu_p_1_009397	ENSG00000058335	RASGRF1	Ras protein specific guanine nucleotide releasing factor 1 [Source:HGNC Symbol;Acc:HGNC:9875]
Nfu_g_1_018737	1046.71	0.292497	0.0811942	0.000315253	0.00821662	Nfu_p_1_044706	ENSG00000140090	SLC24A4	solute carrier family 24 member 4 [Source:HGNC Symbol;Acc:HGNC:10978]
Nfu_g_1_011912	294.324	-0.381407	0.105936	0.000317768	0.00826964	Nfu_p_1_028810	ENSG00000184575	XPOT	exportin for tRNA [Source:HGNC Symbol;Acc:HGNC:12826]
Nfu_g_1_004790	42.6518	-1.19894	0.333293	0.000321583	0.0083563	NA	NA	NA	NA
Nfu_g_1_001585	3684.4	0.253001	0.0703747	0.000324316	0.00841462	Nfu_p_1_003952	ENSG00000088538	DOCK3	dedicator of cytokinesis 3 [Source:HGNC Symbol;Acc:HGNC:2989]
Nfu_g_1_014087	37.7953	1.01254	0.281683	0.000324877	0.00841651	Nfu_p_1_033890	ENSG00000074276	CDHR2	cadherin related family member 2 [Source:HGNC Symbol;Acc:HGNC:18231]
Nfu_g_1_014214	53.1511	1.21879	0.3391	0.000325403	0.00841749	Nfu_p_1_034192	ENSG00000126562	WNK4	WNK lysine deficient protein kinase 4 [Source:HGNC Symbol;Acc:HGNC:14544]
Nfu_g_1_009013	632.381	0.263582	0.0733509	0.000326335	0.00842893	Nfu_p_1_021867	ENSG00000164327	RICTOR	RPTOR independent companion of MTOR complex 2 [Source:HGNC Symbol;Acc:HGNC:28611]
Nfu_g_1_016674	2712.01	-0.196153	0.0546001	0.000327469	0.00844556	Nfu_p_1_039914	ENSG00000145934	TENM2	teneurin transmembrane protein 2 [Source:HGNC Symbol;Acc:HGNC:29943]
Nfu_g_1_018006	50.8823	-0.869413	0.242119	0.000329607	0.00847532	Nfu_p_1_043092	ENSG00000119938	PPP1R3C	protein phosphatase 1 regulatory subunit 3C [Source:HGNC Symbol;Acc:HGNC:9293]
Nfu_g_1_020824	219.656	0.524019	0.14593	0.000329556	0.00847532	Nfu_p_1_049840	ENSG00000116285	ERRFI1	ERBB receptor feedback inhibitor 1 [Source:HGNC Symbol;Acc:HGNC:18185]
Nfu_g_1_017256	1973.52	-0.194536	0.0542106	0.000332558	0.00851308	Nfu_p_1_041256	ENSG00000106976	DNM1	dynamin 1 [Source:HGNC Symbol;Acc:HGNC:2972]
Nfu_g_1_013224	313.871	0.411914	0.114775	0.000332084	0.00851308	Nfu_p_1_031880	ENSG00000117868	ESYT2	extended synaptotagmin 2 [Source:HGNC Symbol;Acc:HGNC:22211]
Nfu_g_1_004864	118.623	0.635701	0.177127	0.000332011	0.00851308	Nfu_p_1_011872	ENSG00000102034	ELF4	E74 like ETS transcription factor 4 [Source:HGNC Symbol;Acc:HGNC:3319]
Nfu_g_1_001795	607.679	-0.271378	0.0757328	0.000339199	0.00867021	Nfu_p_1_004443	ENSG00000164754	RAD21	RAD21 cohesin complex component [Source:HGNC Symbol;Acc:HGNC:9811]
Nfu_g_1_019862	329.786	0.588659	0.164309	0.000340152	0.0086817	NA	NA	NA	NA
Nfu_g_1_007263	56.187	0.812571	0.226884	0.000341698	0.00870825	Nfu_p_1_017587	ENSG00000162783	IER5	immediate early response 5 [Source:HGNC Symbol;Acc:HGNC:5393]
Nfu_g_1_003206	168.539	0.573307	0.160168	0.000344374	0.00876347	Nfu_p_1_007952	ENSG00000153246	PLA2R1	phospholipase A2 receptor 1 [Source:HGNC Symbol;Acc:HGNC:9042]
Nfu_g_1_015294	801.471	0.247389	0.0691439	0.000346376	0.00880141	Nfu_p_1_036828	ENSG00000164070	HSPA4L	heat shock protein family A (Hsp70) member 4 like [Source:HGNC Symbol;Acc:HGNC:17041]
Nfu_g_1_019185	643.25	-0.296387	0.0828474	0.000346889	0.00880148	Nfu_p_1_045890	ENSG00000140526	ABHD2	abhydrolase domain containing 2 [Source:HGNC Symbol;Acc:HGNC:18717]
Nfu_g_1_021799	233.748	0.448348	0.12534	0.000347509	0.00880424	Nfu_p_1_052170	ENSG00000072042	RDH11	retinol dehydrogenase 11 [Source:HGNC Symbol;Acc:HGNC:17964]
Nfu_g_1_015042	321.618	-0.346384	0.0968708	0.000349252	0.00882245	Nfu_p_1_036217	ENSG00000114054	PCCB	propionyl-CoA carboxylase subunit beta [Source:HGNC Symbol;Acc:HGNC:8654]
Nfu_g_1_004339	1269.79	0.323444	0.09045	0.000348972	0.00882245	Nfu_p_1_010592	ENSG00000118596	SLC16A7	solute carrier family 16 member 7 [Source:HGNC Symbol;Acc:HGNC:10928]
Nfu_g_1_010921	159.026	-0.519226	0.145272	0.000351352	0.00885202	Nfu_p_1_026454	ENSG00000185668	POU3F1	POU class 3 homeobox 1 [Source:HGNC Symbol;Acc:HGNC:9214]
Nfu_g_1_023265	444.795	-0.325739	0.091139	0.00035145	0.00885202	Nfu_p_1_055855	ENSG00000159314	ARHGAP27	Rho GTPase activating protein 27 [Source:HGNC Symbol;Acc:HGNC:31813]
Nfu_g_1_001266	619.406	0.270246	0.0757081	0.00035756	0.00899277	Nfu_p_1_003113	ENSG00000132589	FLOT2	flotillin 2 [Source:HGNC Symbol;Acc:HGNC:3758]
Nfu_g_1_022531	92.3934	0.699708	0.19628	0.000364063	0.00914298	Nfu_p_1_053928	ENSG00000129226	CD68	CD68 molecule [Source:HGNC Symbol;Acc:HGNC:1693]
Nfu_g_1_017733	22.0904	1.21171	0.340059	0.000366296	0.00918565	Nfu_p_1_042432	ENSG00000265107	GJA5	gap junction protein alpha 5 [Source:HGNC Symbol;Acc:HGNC:4279]
Nfu_g_1_009583	210.505	0.502771	0.141236	0.000371155	0.00929398	NA	NA	NA	NA
Nfu_g_1_021328	276.566	-0.3637	0.102182	0.000371784	0.00929622	Nfu_p_1_051059	ENSG00000101361	NOP56	NOP56 ribonucleoprotein [Source:HGNC Symbol;Acc:HGNC:15911]
Nfu_g_1_014268	673.342	0.332082	0.0933226	0.000373079	0.00931507	Nfu_p_1_034364	ENSG00000068024	HDAC4	histone deacetylase 4 [Source:HGNC Symbol;Acc:HGNC:14063]
Nfu_g_1_017661	143.353	0.553396	0.155708	0.000379324	0.00945731	Nfu_p_1_042279	ENSG00000163328	GPR155	G protein-coupled receptor 155 [Source:HGNC Symbol;Acc:HGNC:22951]
Nfu_g_1_005218	41.2772	-0.879188	0.247967	0.000391732	0.00975255	Nfu_p_1_012678	ENSG00000112984	KIF20A	kinesin family member 20A [Source:HGNC Symbol;Acc:HGNC:9787]
Nfu_g_1_004108	1067.81	-0.257216	0.0725637	0.000393072	0.00977177	Nfu_p_1_010085	ENSG00000272333	KMT2B	lysine methyltransferase 2B [Source:HGNC Symbol;Acc:HGNC:15840]
Nfu_g_1_019893	110.897	-0.568396	0.160389	0.000394307	0.00977428	Nfu_p_1_047501	ENSG00000106689	LHX2	LIM homeobox 2 [Source:HGNC Symbol;Acc:HGNC:6594]
Nfu_g_1_008911	332.097	-0.331957	0.0936614	0.000393774	0.00977428	Nfu_p_1_021590	ENSG00000130449	ZSWIM6	zinc finger SWIM-type containing 6 [Source:HGNC Symbol;Acc:HGNC:29316]
Nfu_g_1_000124	57.5763	-0.717636	0.202577	0.00039629	0.00980931	Nfu_p_1_000290	ENSG00000169679	BUB1	BUB1 mitotic checkpoint serine/threonine kinase [Source:HGNC Symbol;Acc:HGNC:1148]
Nfu_g_1_017465	2082.74	-0.209354	0.0591278	0.000399058	0.00986367	Nfu_p_1_041808	ENSG00000153187	HNRNPU	heterogeneous nuclear ribonucleoprotein U [Source:HGNC Symbol;Acc:HGNC:5048]
Nfu_g_1_012713	377.633	0.37952	0.107211	0.000400244	0.0098788	Nfu_p_1_030689	ENSG00000143772	ITPKB	inositol-trisphosphate 3-kinase B [Source:HGNC Symbol;Acc:HGNC:6179]
Nfu_g_1_023528	203.148	0.645308	0.182359	0.000402151	0.00991151	NA	NA	NA	NA
Nfu_g_1_014630	174.725	1.30244	0.368099	0.00040272	0.00991151	Nfu_p_1_035200	ENSG00000120129	DUSP1	dual specificity phosphatase 1 [Source:HGNC Symbol;Acc:HGNC:3064]
Nfu_g_1_006683	836.111	-0.261616	0.0739693	0.000404981	0.00995295	Nfu_p_1_016125	ENSG00000148400	NOTCH1	notch 1 [Source:HGNC Symbol;Acc:HGNC:7881]
Nfu_g_1_002218	42.0186	0.854441	0.241671	0.000406925	0.00998646	Nfu_p_1_005563	ENSG00000149798	CDC42EP2	CDC42 effector protein 2 [Source:HGNC Symbol;Acc:HGNC:16263]
Nfu_g_1_000333	1477.41	-0.235704	0.0666759	0.000407656	0.00999019	Nfu_p_1_000798	ENSG00000185008	ROBO2	roundabout guidance receptor 2 [Source:HGNC Symbol;Acc:HGNC:10250]
Nfu_g_1_011889	22.1582	-1.49131	0.422323	0.000413681	0.0100909	Nfu_p_1_028757	ENSG00000188486	H2AFX	H2A histone family member X [Source:HGNC Symbol;Acc:HGNC:4739]
Nfu_g_1_018362	763.742	-0.22954	0.0649996	0.000413368	0.0100909	Nfu_p_1_043878	ENSG00000181090	EHMT1	euchromatic histone lysine methyltransferase 1 [Source:HGNC Symbol;Acc:HGNC:24650]
Nfu_g_1_015601	1258.73	0.395201	0.111921	0.000413866	0.0100909	Nfu_p_1_037505	ENSG00000096433	ITPR3	inositol 1,4,5-trisphosphate receptor type 3 [Source:HGNC Symbol;Acc:HGNC:6182]
Nfu_g_1_004868	9.48273	2.05995	0.583402	0.00041411	0.0100909	NA	NA	NA	NA
Nfu_g_1_000168	2136.32	0.232001	0.0657251	0.00041576	0.0101168	Nfu_p_1_000365	ENSG00000118181	RPS25	ribosomal protein S25 [Source:HGNC Symbol;Acc:HGNC:10413]
Nfu_g_1_022141	194.294	0.840292	0.238146	0.000417974	0.0101563	Nfu_p_1_053016	ENSG00000133104	SPG20	NA
Nfu_g_1_006718	1386.87	-0.251024	0.0712448	0.000426033	0.0103121	Nfu_p_1_016207	ENSG00000104722	NEFM	neurofilament medium [Source:HGNC Symbol;Acc:HGNC:7734]
Nfu_g_1_001312	85.5878	0.818773	0.232387	0.000426181	0.0103121	Nfu_p_1_003235	ENSG00000172349	IL16	interleukin 16 [Source:HGNC Symbol;Acc:HGNC:5980]
Nfu_g_1_014748	29.1063	1.27753	0.362535	0.000425275	0.0103121	Nfu_p_1_035505	ENSG00000171428	NAT1	N-acetyltransferase 1 [Source:HGNC Symbol;Acc:HGNC:7645]
Nfu_g_1_023429	225.948	0.405526	0.115113	0.000426936	0.0103159	Nfu_p_1_056255	ENSG00000126562	WNK4	WNK lysine deficient protein kinase 4 [Source:HGNC Symbol;Acc:HGNC:14544]
Nfu_g_1_018201	157.634	-0.497586	0.141459	0.000435595	0.0104957	NA	NA	NA	NA
Nfu_g_1_011182	98.6893	0.543498	0.15451	0.000435538	0.0104957	Nfu_p_1_026968	ENSG00000171703	TCEA2	transcription elongation factor A2 [Source:HGNC Symbol;Acc:HGNC:11614]
Nfu_g_1_016622	68.3165	0.752972	0.214123	0.000437228	0.0105203	Nfu_p_1_039808	ENSG00000129521	EGLN3	egl-9 family hypoxia inducible factor 3 [Source:HGNC Symbol;Acc:HGNC:14661]
Nfu_g_1_019342	4270.36	0.240809	0.0684899	0.000438145	0.0105277	Nfu_p_1_046205	ENSG00000140988	RPS2	ribosomal protein S2 [Source:HGNC Symbol;Acc:HGNC:10404]
Nfu_g_1_001848	11.6178	1.90858	0.543012	0.000440084	0.0105596	Nfu_p_1_004623	ENSG00000123358	NR4A1	nuclear receptor subfamily 4 group A member 1 [Source:HGNC Symbol;Acc:HGNC:7980]
Nfu_g_1_009660	173.945	0.58711	0.167082	0.000441571	0.0105805	Nfu_p_1_023531	ENSG00000115325	DOK1	docking protein 1 [Source:HGNC Symbol;Acc:HGNC:2990]
Nfu_g_1_005359	584.212	0.469107	0.133619	0.00044678	0.0106905	Nfu_p_1_013010	ENSG00000019144	PHLDB1	pleckstrin homology like domain family B member 1 [Source:HGNC Symbol;Acc:HGNC:23697]
Nfu_g_1_023288	1349.78	0.200023	0.0569914	0.000448599	0.0107191	Nfu_p_1_055918	ENSG00000188554	NBR1	NBR1, autophagy cargo receptor [Source:HGNC Symbol;Acc:HGNC:6746]
Nfu_g_1_004683	164.128	0.503826	0.143739	0.000456382	0.01089	Nfu_p_1_011410	ENSG00000161011	SQSTM1	sequestosome 1 [Source:HGNC Symbol;Acc:HGNC:11280]
Nfu_g_1_023102	99.4681	0.624104	0.178171	0.000460351	0.0109695	Nfu_p_1_055474	ENSG00000108669	CYTH1	cytohesin 1 [Source:HGNC Symbol;Acc:HGNC:9501]
Nfu_g_1_020800	623.67	0.369627	0.105561	0.000462538	0.0110063	Nfu_p_1_049772	ENSG00000170581	STAT2	signal transducer and activator of transcription 2 [Source:HGNC Symbol;Acc:HGNC:11363]
Nfu_g_1_005780	1360.51	0.266678	0.0761754	0.000463782	0.0110207	Nfu_p_1_014073	ENSG00000082781	ITGB5	integrin subunit beta 5 [Source:HGNC Symbol;Acc:HGNC:6160]
Nfu_g_1_007228	144.608	-0.534454	0.152688	0.000464724	0.0110279	Nfu_p_1_017509	ENSG00000104774	MAN2B1	mannosidase alpha class 2B member 1 [Source:HGNC Symbol;Acc:HGNC:6826]
Nfu_g_1_013268	64.5698	-0.825835	0.235987	0.000466144	0.0110464	Nfu_p_1_031961	ENSG00000011426	ANLN	anillin actin binding protein [Source:HGNC Symbol;Acc:HGNC:14082]
Nfu_g_1_012903	599.873	0.27052	0.0773301	0.000468318	0.0110675	Nfu_p_1_031162	ENSG00000136603	SKIL	SKI like proto-oncogene [Source:HGNC Symbol;Acc:HGNC:10897]
Nfu_g_1_008299	95.0724	0.589702	0.168558	0.000467879	0.0110675	Nfu_p_1_019981	ENSG00000166816	LDHD	lactate dehydrogenase D [Source:HGNC Symbol;Acc:HGNC:19708]
Nfu_g_1_022839	392.855	0.430884	0.1232	0.000469752	0.0110862	Nfu_p_1_054636	ENSG00000176658	MYO1D	myosin ID [Source:HGNC Symbol;Acc:HGNC:7598]
Nfu_g_1_018209	644.851	-0.257045	0.0735062	0.000470678	0.0110928	Nfu_p_1_043548	ENSG00000168769	TET2	tet methylcytosine dioxygenase 2 [Source:HGNC Symbol;Acc:HGNC:25941]
Nfu_g_1_021174	276.471	0.37502	0.107279	0.000472732	0.0111108	Nfu_p_1_050674	ENSG00000134072	CAMK1	calcium/calmodulin dependent protein kinase I [Source:HGNC Symbol;Acc:HGNC:1459]
Nfu_g_1_015650	114.759	0.590034	0.16878	0.000472509	0.0111108	Nfu_p_1_037597	ENSG00000099864	PALM	paralemmin [Source:HGNC Symbol;Acc:HGNC:8594]
Nfu_g_1_008825	135.112	0.52239	0.149539	0.000477043	0.0111969	Nfu_p_1_021378	ENSG00000065911	MTHFD2	methylenetetrahydrofolate dehydrogenase (NADP+ dependent) 2, methenyltetrahydrofolate cyclohydrolase [Source:HGNC Symbol;Acc:HGNC:7434]
Nfu_g_1_003310	122.106	-2.33213	0.667769	0.000478677	0.0112047	Nfu_p_1_008228	ENSG00000171766	GATM	glycine amidinotransferase [Source:HGNC Symbol;Acc:HGNC:4175]
Nfu_g_1_021423	51.5336	0.784601	0.224646	0.000478337	0.0112047	Nfu_p_1_051264	ENSG00000158747	NBL1	NBL1, DAN family BMP antagonist [Source:HGNC Symbol;Acc:HGNC:7650]
Nfu_g_1_017106	35.6772	1.38638	0.39708	0.000480445	0.0112308	Nfu_p_1_040883	ENSG00000169067	ACTBL2	actin, beta like 2 [Source:HGNC Symbol;Acc:HGNC:17780]
Nfu_g_1_011372	101.476	0.706622	0.202572	0.000486195	0.0113498	Nfu_p_1_027439	ENSG00000095777	MYO3A	myosin IIIA [Source:HGNC Symbol;Acc:HGNC:7601]
Nfu_g_1_001706	192.317	0.458969	0.131635	0.000489031	0.0114006	Nfu_p_1_004240	ENSG00000141391	PRELID3A	PRELI domain containing 3A [Source:HGNC Symbol;Acc:HGNC:24639]
Nfu_g_1_012418	648.076	0.303461	0.0870548	0.000490551	0.0114206	Nfu_p_1_030018	ENSG00000125772	GPCPD1	glycerophosphocholine phosphodiesterase 1 [Source:HGNC Symbol;Acc:HGNC:26957]
Nfu_g_1_015041	111.184	0.593809	0.170424	0.000493402	0.0114714	Nfu_p_1_036213	ENSG00000156535	CD109	CD109 molecule [Source:HGNC Symbol;Acc:HGNC:21685]
Nfu_g_1_005919	1010.22	0.277099	0.0795644	0.000496378	0.011521	Nfu_p_1_014351	ENSG00000118922	KLF12	Kruppel like factor 12 [Source:HGNC Symbol;Acc:HGNC:6346]
Nfu_g_1_001056	125.841	0.528941	0.151888	0.000496871	0.011521	Nfu_p_1_002598	ENSG00000108924	HLF	HLF, PAR bZIP transcription factor [Source:HGNC Symbol;Acc:HGNC:4977]
Nfu_g_1_022676	258.845	-0.580982	0.16693	0.000500667	0.0115934	Nfu_p_1_054248	ENSG00000066322	ELOVL1	ELOVL fatty acid elongase 1 [Source:HGNC Symbol;Acc:HGNC:14418]
Nfu_g_1_004741	1449.81	-0.212084	0.0609481	0.0005019	0.0116063	Nfu_p_1_011538	ENSG00000075415	SLC25A3	solute carrier family 25 member 3 [Source:HGNC Symbol;Acc:HGNC:10989]
Nfu_g_1_016558	642.376	0.448556	0.12902	0.000507755	0.011726	Nfu_p_1_039694	ENSG00000171951	SCG2	secretogranin II [Source:HGNC Symbol;Acc:HGNC:10575]
Nfu_g_1_002577	295.877	0.346447	0.0996741	0.000509343	0.0117469	Nfu_p_1_006484	ENSG00000127526	SLC35E1	solute carrier family 35 member E1 [Source:HGNC Symbol;Acc:HGNC:20803]
Nfu_g_1_020628	92.7439	0.666117	0.191747	0.000512877	0.0118126	NA	NA	NA	NA
Nfu_g_1_008336	1070.81	0.4244	0.122337	0.000522197	0.0120112	Nfu_p_1_020051	ENSG00000166268	MYRFL	myelin regulatory factor like [Source:HGNC Symbol;Acc:HGNC:26316]
Nfu_g_1_008817	596.27	-0.325125	0.0937341	0.000523206	0.0120184	Nfu_p_1_021366	ENSG00000175745	NR2F1	nuclear receptor subfamily 2 group F member 1 [Source:HGNC Symbol;Acc:HGNC:7975]
Nfu_g_1_023461	38.3949	2.33792	0.674506	0.000528022	0.0121129	Nfu_p_1_056318	ENSG00000070476	ZXDC	ZXD family zinc finger C [Source:HGNC Symbol;Acc:HGNC:28160]
Nfu_g_1_006951	1113.21	-0.22327	0.064437	0.000530357	0.0121503	Nfu_p_1_016769	ENSG00000179950	PUF60	poly(U) binding splicing factor 60 [Source:HGNC Symbol;Acc:HGNC:17042]
Nfu_g_1_018613	83.9391	-0.694854	0.200585	0.000531921	0.0121699	NA	NA	NA	NA
Nfu_g_1_009629	555.174	0.309195	0.0892808	0.000533835	0.0121975	Nfu_p_1_023464	ENSG00000132872	SYT4	synaptotagmin 4 [Source:HGNC Symbol;Acc:HGNC:11512]
Nfu_g_1_018689	2017.73	-0.363057	0.104866	0.000535986	0.0122304	Nfu_p_1_044616	ENSG00000164434	FABP7	fatty acid binding protein 7 [Source:HGNC Symbol;Acc:HGNC:3562]
Nfu_g_1_008681	2302.26	-0.249854	0.0721773	0.000536823	0.0122333	Nfu_p_1_021072	ENSG00000110955	ATP5B	NA
Nfu_g_1_000106	123.183	0.623179	0.180119	0.000540541	0.0123018	Nfu_p_1_000254	ENSG00000111799	COL12A1	collagen type XII alpha 1 chain [Source:HGNC Symbol;Acc:HGNC:2188]
Nfu_g_1_005225	353.168	0.328674	0.0950496	0.000544364	0.0123724	Nfu_p_1_012704	ENSG00000143507	DUSP10	dual specificity phosphatase 10 [Source:HGNC Symbol;Acc:HGNC:3065]
Nfu_g_1_015830	916.364	0.298003	0.0861899	0.000545173	0.0123745	Nfu_p_1_037976	ENSG00000166783	KIAA0430	NA
Nfu_g_1_001729	140.474	-0.79087	0.228812	0.000547417	0.0124091	Nfu_p_1_004280	ENSG00000163508	EOMES	eomesodermin [Source:HGNC Symbol;Acc:HGNC:3372]
Nfu_g_1_007870	107.013	0.538122	0.155767	0.000551003	0.012474	Nfu_p_1_018981	ENSG00000132669	RIN2	Ras and Rab interactor 2 [Source:HGNC Symbol;Acc:HGNC:18750]
Nfu_g_1_010700	654.615	-0.262452	0.0760139	0.000555022	0.012542	Nfu_p_1_025904	ENSG00000148110	MFSD14B	major facilitator superfamily domain containing 14B [Source:HGNC Symbol;Acc:HGNC:23376]
Nfu_g_1_011081	196.299	0.406248	0.117669	0.000555463	0.012542	Nfu_p_1_026789	ENSG00000185090	MANEAL	mannosidase endo-alpha like [Source:HGNC Symbol;Acc:HGNC:26452]
Nfu_g_1_016715	494.232	-0.296314	0.0858412	0.000556688	0.0125532	Nfu_p_1_040002	ENSG00000114541	FRMD4B	FERM domain containing 4B [Source:HGNC Symbol;Acc:HGNC:24886]
Nfu_g_1_009903	1802.78	0.396484	0.114889	0.000558444	0.0125599	Nfu_p_1_024117	ENSG00000152661	GJA1	gap junction protein alpha 1 [Source:HGNC Symbol;Acc:HGNC:4274]
Nfu_g_1_020263	165.805	0.44623	0.129298	0.000558121	0.0125599	Nfu_p_1_048389	ENSG00000146648	EGFR	epidermal growth factor receptor [Source:HGNC Symbol;Acc:HGNC:3236]
Nfu_g_1_009278	719.116	-0.263684	0.0764628	0.000563649	0.0126604	Nfu_p_1_022579	ENSG00000112787	FBRSL1	fibrosin like 1 [Source:HGNC Symbol;Acc:HGNC:29308]
Nfu_g_1_021971	440.082	-0.458185	0.132881	0.000564588	0.012665	Nfu_p_1_052582	ENSG00000034510	TMSB10	thymosin beta 10 [Source:HGNC Symbol;Acc:HGNC:11879]
Nfu_g_1_000827	358.127	-0.33036	0.0958445	0.0005672	0.0126741	Nfu_p_1_002036	ENSG00000136715	SAP130	Sin3A associated protein 130 [Source:HGNC Symbol;Acc:HGNC:29813]
Nfu_g_1_022564	375.667	0.366805	0.106406	0.000566407	0.0126741	Nfu_p_1_053996	ENSG00000077454	LRCH4	leucine rich repeats and calponin homology domain containing 4 [Source:HGNC Symbol;Acc:HGNC:6691]
Nfu_g_1_011071	20.9695	1.2508	0.362868	0.00056688	0.0126741	NA	NA	NA	NA
Nfu_g_1_007045	205.407	0.432858	0.125633	0.000570176	0.0127241	Nfu_p_1_017037	ENSG00000132002	DNAJB1	DnaJ heat shock protein family (Hsp40) member B1 [Source:HGNC Symbol;Acc:HGNC:5270]
Nfu_g_1_013767	144.269	-0.486568	0.141327	0.000575606	0.0127955	Nfu_p_1_033128	ENSG00000135801	TAF5L	TATA-box binding protein associated factor 5 like [Source:HGNC Symbol;Acc:HGNC:17304]
Nfu_g_1_015117	409.333	0.321887	0.0934876	0.000575086	0.0127955	Nfu_p_1_036404	ENSG00000100605	ITPK1	inositol-tetrakisphosphate 1-kinase [Source:HGNC Symbol;Acc:HGNC:6177]
Nfu_g_1_019471	36.6393	0.932095	0.270719	0.000575225	0.0127955	Nfu_p_1_046539	ENSG00000180739	S1PR5	sphingosine-1-phosphate receptor 5 [Source:HGNC Symbol;Acc:HGNC:14299]
Nfu_g_1_015310	3888.49	0.208086	0.0604533	0.000577215	0.0128148	NA	NA	NA	NA
Nfu_g_1_003965	156.075	-0.543293	0.15792	0.000581072	0.0128672	Nfu_p_1_009752	ENSG00000157456	CCNB2	cyclin B2 [Source:HGNC Symbol;Acc:HGNC:1580]
Nfu_g_1_004677	518.696	0.319594	0.0928927	0.000580719	0.0128672	Nfu_p_1_011395	ENSG00000085185	BCORL1	BCL6 corepressor like 1 [Source:HGNC Symbol;Acc:HGNC:25657]
Nfu_g_1_011996	73.2464	-1.03295	0.300412	0.000585025	0.0129058	Nfu_p_1_029052	ENSG00000174206	C12orf66	chromosome 12 open reading frame 66 [Source:HGNC Symbol;Acc:HGNC:26517]
Nfu_g_1_021631	242.785	-0.418891	0.121826	0.000585062	0.0129058	Nfu_p_1_051768	ENSG00000166986	MARS	methionyl-tRNA synthetase [Source:HGNC Symbol;Acc:HGNC:6898]
Nfu_g_1_018705	1055.99	0.234819	0.0682801	0.000583767	0.0129058	Nfu_p_1_044652	ENSG00000131016	AKAP12	A-kinase anchoring protein 12 [Source:HGNC Symbol;Acc:HGNC:370]
Nfu_g_1_015754	860.066	-0.246916	0.0720111	0.000606138	0.0133536	Nfu_p_1_037827	ENSG00000197063	MAFG	MAF bZIP transcription factor G [Source:HGNC Symbol;Acc:HGNC:6781]
Nfu_g_1_006922	88.3407	0.645204	0.1882	0.000607374	0.0133638	Nfu_p_1_016715	ENSG00000186480	INSIG1	insulin induced gene 1 [Source:HGNC Symbol;Acc:HGNC:6083]
Nfu_g_1_011600	109.766	-0.499578	0.145751	0.000608891	0.0133801	NA	NA	NA	NA
Nfu_g_1_014353	109.974	0.561792	0.164	0.000613545	0.0134652	Nfu_p_1_034574	ENSG00000023839	ABCC2	ATP binding cassette subfamily C member 2 [Source:HGNC Symbol;Acc:HGNC:53]
Nfu_g_1_022007	612.725	0.329821	0.096303	0.000615186	0.013484	Nfu_p_1_052640	ENSG00000071242	RPS6KA2	ribosomal protein S6 kinase A2 [Source:HGNC Symbol;Acc:HGNC:10431]
Nfu_g_1_021841	320.172	-0.33689	0.0984148	0.000618964	0.0135354	Nfu_p_1_052267	ENSG00000109685	WHSC1	NA
Nfu_g_1_021410	176.423	0.422456	0.123413	0.000619101	0.0135354	Nfu_p_1_051241	ENSG00000168309	FAM107A	family with sequence similarity 107 member A [Source:HGNC Symbol;Acc:HGNC:30827]
Nfu_g_1_014160	12.1636	1.66242	0.48574	0.000620579	0.0135505	Nfu_p_1_034069	ENSG00000129214	SHBG	sex hormone binding globulin [Source:HGNC Symbol;Acc:HGNC:10839]
Nfu_g_1_018443	225.604	0.44964	0.131466	0.000625773	0.0136361	NA	NA	NA	NA
Nfu_g_1_001065	246.974	0.537644	0.157208	0.00062632	0.0136361	Nfu_p_1_002620	ENSG00000117394	SLC2A1	solute carrier family 2 member 1 [Source:HGNC Symbol;Acc:HGNC:11005]
Nfu_g_1_016147	141.103	0.617724	0.180636	0.000626874	0.0136361	Nfu_p_1_038765	ENSG00000055332	EIF2AK2	eukaryotic translation initiation factor 2 alpha kinase 2 [Source:HGNC Symbol;Acc:HGNC:9437]
Nfu_g_1_006608	360.135	0.345106	0.101048	0.00063715	0.0138247	Nfu_p_1_015939	ENSG00000113163	COL4A3BP	collagen type IV alpha 3 binding protein [Source:HGNC Symbol;Acc:HGNC:2205]
Nfu_g_1_019663	47.9815	1.19986	0.351286	0.000636403	0.0138247	Nfu_p_1_046982	ENSG00000100385	IL2RB	interleukin 2 receptor subunit beta [Source:HGNC Symbol;Acc:HGNC:6009]
Nfu_g_1_017748	404.302	-0.407202	0.119259	0.00063918	0.0138513	Nfu_p_1_042470	ENSG00000092621	PHGDH	phosphoglycerate dehydrogenase [Source:HGNC Symbol;Acc:HGNC:8923]
Nfu_g_1_008513	776.847	-0.284482	0.0833974	0.000646857	0.013965	Nfu_p_1_020575	ENSG00000181827	RFX7	regulatory factor X7 [Source:HGNC Symbol;Acc:HGNC:25777]
Nfu_g_1_011303	1744.45	0.211848	0.0620953	0.00064569	0.013965	Nfu_p_1_027254	ENSG00000078114	NEBL	nebulette [Source:HGNC Symbol;Acc:HGNC:16932]
Nfu_g_1_005172	486.818	0.289075	0.0847362	0.000646146	0.013965	Nfu_p_1_012569	ENSG00000170606	HSPA4	heat shock protein family A (Hsp70) member 4 [Source:HGNC Symbol;Acc:HGNC:5237]
Nfu_g_1_021399	866.254	-0.365033	0.107202	0.000661378	0.0142606	Nfu_p_1_051226	ENSG00000196305	IARS	isoleucyl-tRNA synthetase [Source:HGNC Symbol;Acc:HGNC:5330]
Nfu_g_1_012965	204.331	-0.419776	0.123358	0.000666729	0.0143401	Nfu_p_1_031323	ENSG00000105810	CDK6	cyclin dependent kinase 6 [Source:HGNC Symbol;Acc:HGNC:1777]
Nfu_g_1_001374	547.433	0.393747	0.115703	0.000666341	0.0143401	Nfu_p_1_003390	ENSG00000144550	CPNE9	copine family member 9 [Source:HGNC Symbol;Acc:HGNC:24336]
Nfu_g_1_010929	421.624	-0.276986	0.0815589	0.000683412	0.0146459	Nfu_p_1_026465	ENSG00000126070	AGO3	argonaute 3, RISC catalytic component [Source:HGNC Symbol;Acc:HGNC:18421]
Nfu_g_1_021932	72.2486	0.667707	0.196598	0.000683002	0.0146459	NA	NA	NA	NA
Nfu_g_1_018479	96.5956	0.919918	0.270874	0.000683497	0.0146459	Nfu_p_1_044135	ENSG00000115415	STAT1	signal transducer and activator of transcription 1 [Source:HGNC Symbol;Acc:HGNC:11362]
Nfu_g_1_006135	71.277	0.655014	0.192929	0.000686029	0.0146819	Nfu_p_1_014827	ENSG00000036672	USP2	ubiquitin specific peptidase 2 [Source:HGNC Symbol;Acc:HGNC:12618]
Nfu_g_1_003547	180.092	-0.511871	0.150937	0.000695633	0.0148689	Nfu_p_1_008777	ENSG00000010379	SLC6A13	solute carrier family 6 member 13 [Source:HGNC Symbol;Acc:HGNC:11046]
Nfu_g_1_011857	413.871	0.348823	0.102905	0.000699548	0.0149341	Nfu_p_1_028670	ENSG00000130037	KCNA5	potassium voltage-gated channel subfamily A member 5 [Source:HGNC Symbol;Acc:HGNC:6224]
Nfu_g_1_014368	36.8711	-0.946769	0.279532	0.00070667	0.0150303	Nfu_p_1_034619	ENSG00000266524	GDF10	growth differentiation factor 10 [Source:HGNC Symbol;Acc:HGNC:4215]
Nfu_g_1_003154	73.5983	-0.673922	0.198964	0.000706197	0.0150303	Nfu_p_1_007863	ENSG00000198719	DLL1	delta like canonical Notch ligand 1 [Source:HGNC Symbol;Acc:HGNC:2908]
Nfu_g_1_021500	728.139	0.337088	0.0995111	0.000705486	0.0150303	Nfu_p_1_051450	ENSG00000147526	TACC1	transforming acidic coiled-coil containing protein 1 [Source:HGNC Symbol;Acc:HGNC:11522]
Nfu_g_1_013636	49.0723	0.818009	0.241671	0.000712279	0.0151309	Nfu_p_1_032829	ENSG00000164142	FAM160A1	family with sequence similarity 160 member A1 [Source:HGNC Symbol;Acc:HGNC:34237]
Nfu_g_1_000293	105.874	0.536624	0.158649	0.000718418	0.0152425	Nfu_p_1_000673	ENSG00000086544	ITPKC	inositol-trisphosphate 3-kinase C [Source:HGNC Symbol;Acc:HGNC:14897]
Nfu_g_1_013082	127.903	0.571435	0.169027	0.000722926	0.0153193	Nfu_p_1_031581	ENSG00000070882	OSBPL3	oxysterol binding protein like 3 [Source:HGNC Symbol;Acc:HGNC:16370]
Nfu_g_1_005911	49.4501	-0.752497	0.222821	0.000732462	0.0155023	Nfu_p_1_014335	ENSG00000149289	ZC3H12C	zinc finger CCCH-type containing 12C [Source:HGNC Symbol;Acc:HGNC:29362]
Nfu_g_1_007458	1649.53	-0.205345	0.0609236	0.000750242	0.0158591	Nfu_p_1_018052	ENSG00000121774	KHDRBS1	KH RNA binding domain containing, signal transduction associated 1 [Source:HGNC Symbol;Acc:HGNC:18116]
Nfu_g_1_016752	29.5013	1.02274	0.303774	0.000760489	0.016056	NA	NA	NA	NA
Nfu_g_1_001394	542.737	-0.283044	0.084089	0.000762673	0.0160773	Nfu_p_1_003412	ENSG00000135439	AGAP2	ArfGAP with GTPase domain, ankyrin repeat and PH domain 2 [Source:HGNC Symbol;Acc:HGNC:16921]
Nfu_g_1_008459	145.337	0.548463	0.162954	0.000763364	0.0160773	Nfu_p_1_020465	ENSG00000139155	SLCO1C1	solute carrier organic anion transporter family member 1C1 [Source:HGNC Symbol;Acc:HGNC:13819]
Nfu_g_1_016243	906.848	-0.340194	0.101169	0.000772021	0.0162398	Nfu_p_1_038937	ENSG00000121769	FABP3	fatty acid binding protein 3 [Source:HGNC Symbol;Acc:HGNC:3557]
Nfu_g_1_006680	80.7696	-0.682097	0.202872	0.00077325	0.0162458	Nfu_p_1_016115	ENSG00000099904	ZDHHC8	zinc finger DHHC-type containing 8 [Source:HGNC Symbol;Acc:HGNC:18474]
Nfu_g_1_023057	25.6489	1.20512	0.358781	0.000782415	0.0164183	NA	NA	NA	NA
Nfu_g_1_008010	40.6435	0.907696	0.270636	0.0007967	0.0166978	Nfu_p_1_019290	ENSG00000174236	REP15	RAB15 effector protein [Source:HGNC Symbol;Acc:HGNC:33748]
Nfu_g_1_004457	25.5474	1.15615	0.344761	0.000797991	0.0167045	Nfu_p_1_010859	ENSG00000131459	GFPT2	glutamine-fructose-6-phosphate transaminase 2 [Source:HGNC Symbol;Acc:HGNC:4242]
Nfu_g_1_022818	2455.79	-0.220225	0.0656843	0.000800061	0.0167275	NA	NA	NA	NA
Nfu_g_1_014389	17.7232	-1.2939	0.386042	0.000803168	0.0167315	Nfu_p_1_034649	ENSG00000120149	MSX2	msh homeobox 2 [Source:HGNC Symbol;Acc:HGNC:7392]
Nfu_g_1_016546	310.656	-0.335208	0.100004	0.000802464	0.0167315	Nfu_p_1_039632	ENSG00000116120	FARSB	phenylalanyl-tRNA synthetase subunit beta [Source:HGNC Symbol;Acc:HGNC:17800]
Nfu_g_1_002890	597.632	-0.294624	0.0878889	0.000801637	0.0167315	Nfu_p_1_007271	ENSG00000165637	VDAC2	voltage dependent anion channel 2 [Source:HGNC Symbol;Acc:HGNC:12672]
Nfu_g_1_006956	79.2649	-0.582348	0.173852	0.000809085	0.0167995	Nfu_p_1_016801	ENSG00000176890	TYMS	thymidylate synthetase [Source:HGNC Symbol;Acc:HGNC:12441]
Nfu_g_1_006652	469.892	-0.311748	0.0930637	0.000808611	0.0167995	NA	NA	NA	NA
Nfu_g_1_020944	161.336	0.428899	0.128046	0.000809358	0.0167995	Nfu_p_1_050103	ENSG00000266094	RASSF5	Ras association domain family member 5 [Source:HGNC Symbol;Acc:HGNC:17609]
Nfu_g_1_004527	36.9846	-0.870757	0.260085	0.000814047	0.0168765	Nfu_p_1_011014	ENSG00000145386	CCNA2	cyclin A2 [Source:HGNC Symbol;Acc:HGNC:1578]
Nfu_g_1_010523	829.728	-0.258912	0.0773706	0.000818709	0.0169347	Nfu_p_1_025486	ENSG00000088367	EPB41L1	erythrocyte membrane protein band 4,1 like 1 [Source:HGNC Symbol;Acc:HGNC:3378]
Nfu_g_1_004792	232.567	0.366092	0.1094	0.000818817	0.0169347	Nfu_p_1_011661	ENSG00000059758	CDK17	cyclin dependent kinase 17 [Source:HGNC Symbol;Acc:HGNC:8750]
Nfu_g_1_017811	666.016	0.461475	0.13797	0.000823526	0.0170116	Nfu_p_1_042624	ENSG00000128641	MYO1B	myosin IB [Source:HGNC Symbol;Acc:HGNC:7596]
Nfu_g_1_021347	203.344	0.471674	0.141045	0.000825385	0.0170296	Nfu_p_1_051123	ENSG00000101162	TUBB1	tubulin beta 1 class VI [Source:HGNC Symbol;Acc:HGNC:16257]
Nfu_g_1_006391	662.328	0.364556	0.1091	0.000833354	0.0171735	NA	NA	NA	NA
Nfu_g_1_005585	1220.11	0.311368	0.093198	0.000834984	0.0171865	Nfu_p_1_013483	ENSG00000054356	PTPRN	protein tyrosine phosphatase, receptor type N [Source:HGNC Symbol;Acc:HGNC:9676]
Nfu_g_1_009216	147.187	0.47541	0.142435	0.000844659	0.0173649	Nfu_p_1_022428	ENSG00000183963	SMTN	smoothelin [Source:HGNC Symbol;Acc:HGNC:11126]
Nfu_g_1_003100	133.484	0.467058	0.139955	0.000846244	0.0173767	Nfu_p_1_007717	ENSG00000145390	USP53	ubiquitin specific peptidase 53 [Source:HGNC Symbol;Acc:HGNC:29255]
Nfu_g_1_011302	122.71	0.517501	0.155091	0.000847607	0.017384	Nfu_p_1_027253	ENSG00000132975	GPR12	G protein-coupled receptor 12 [Source:HGNC Symbol;Acc:HGNC:4466]
Nfu_g_1_012696	29.4934	1.20486	0.361213	0.000851131	0.0174355	Nfu_p_1_030658	ENSG00000104689	TNFRSF10A	TNF receptor superfamily member 10a [Source:HGNC Symbol;Acc:HGNC:11904]
Nfu_g_1_009215	310.182	-0.332948	0.0999412	0.000863984	0.0176778	Nfu_p_1_022425	ENSG00000164180	TMEM161B	transmembrane protein 161B [Source:HGNC Symbol;Acc:HGNC:28483]
Nfu_g_1_017237	174.538	-0.434465	0.130491	0.00087017	0.0177833	Nfu_p_1_041206	ENSG00000099956	SMARCB1	SWI/SNF related, matrix associated, actin dependent regulator of chromatin, subfamily b, member 1 [Source:HGNC Symbol;Acc:HGNC:11103]
Nfu_g_1_017453	158.776	-0.457952	0.137611	0.000875106	0.0178207	Nfu_p_1_041773	ENSG00000186918	ZNF395	zinc finger protein 395 [Source:HGNC Symbol;Acc:HGNC:18737]
Nfu_g_1_004704	582.933	-0.265649	0.0798238	0.000874897	0.0178207	Nfu_p_1_011445	ENSG00000109685	WHSC1	NA
Nfu_g_1_007147	2438.07	0.247448	0.074342	0.000873116	0.0178207	Nfu_p_1_017312	ENSG00000165029	ABCA1	ATP binding cassette subfamily A member 1 [Source:HGNC Symbol;Acc:HGNC:29]
Nfu_g_1_017152	326.06	0.406403	0.122143	0.000877042	0.017839	Nfu_p_1_040982	ENSG00000162733	DDR2	discoidin domain receptor tyrosine kinase 2 [Source:HGNC Symbol;Acc:HGNC:2731]
Nfu_g_1_000594	63.2721	-0.723135	0.217393	0.000879768	0.0178734	Nfu_p_1_001431	ENSG00000133110	POSTN	periostin [Source:HGNC Symbol;Acc:HGNC:16953]
Nfu_g_1_010145	2378.36	0.237835	0.0715096	0.000881274	0.0178829	Nfu_p_1_024593	ENSG00000033867	SLC4A7	solute carrier family 4 member 7 [Source:HGNC Symbol;Acc:HGNC:11033]
Nfu_g_1_019323	211.453	-0.502304	0.15108	0.00088493	0.0179225	Nfu_p_1_046170	ENSG00000145681	HAPLN1	hyaluronan and proteoglycan link protein 1 [Source:HGNC Symbol;Acc:HGNC:2380]
Nfu_g_1_009662	303.723	0.371767	0.111822	0.000885307	0.0179225	Nfu_p_1_023542	ENSG00000158352	SHROOM4	shroom family member 4 [Source:HGNC Symbol;Acc:HGNC:29215]
Nfu_g_1_016944	152.069	-0.477782	0.144001	0.000906976	0.0183396	Nfu_p_1_040491	ENSG00000101224	CDC25B	cell division cycle 25B [Source:HGNC Symbol;Acc:HGNC:1726]
Nfu_g_1_020053	794.902	0.762022	0.229738	0.000910172	0.0183827	Nfu_p_1_047878	ENSG00000132326	PER2	period circadian regulator 2 [Source:HGNC Symbol;Acc:HGNC:8846]
Nfu_g_1_022739	196.084	0.476982	0.143874	0.000915492	0.0184685	NA	NA	NA	NA
Nfu_g_1_003683	76.7223	0.642835	0.19399	0.000920535	0.0185485	Nfu_p_1_009077	ENSG00000157514	TSC22D3	TSC22 domain family member 3 [Source:HGNC Symbol;Acc:HGNC:3051]
Nfu_g_1_009651	259.433	-0.350502	0.105963	0.000940395	0.0189265	Nfu_p_1_023510	ENSG00000197565	COL4A6	collagen type IV alpha 6 chain [Source:HGNC Symbol;Acc:HGNC:2208]
Nfu_g_1_001811	122.462	0.515185	0.155766	0.00094156	0.0189279	Nfu_p_1_004512	ENSG00000008130	NADK	NAD kinase [Source:HGNC Symbol;Acc:HGNC:29831]
Nfu_g_1_018495	362.196	-0.302882	0.0916076	0.000945379	0.0189825	Nfu_p_1_044164	ENSG00000073584	SMARCE1	SWI/SNF related, matrix associated, actin dependent regulator of chromatin, subfamily e, member 1 [Source:HGNC Symbol;Acc:HGNC:11109]
Nfu_g_1_002728	676.548	4.80434	1.45431	0.000954765	0.0191487	Nfu_p_1_006822	ENSG00000259384	GH1	growth hormone 1 [Source:HGNC Symbol;Acc:HGNC:4261]
Nfu_g_1_007613	107.693	0.615862	0.186557	0.000962706	0.0192855	Nfu_p_1_018357	ENSG00000215644	GCGR	glucagon receptor [Source:HGNC Symbol;Acc:HGNC:4192]
Nfu_g_1_000414	529.805	-0.290511	0.0880222	0.000965368	0.0193163	Nfu_p_1_000986	ENSG00000130751	NPAS1	neuronal PAS domain protein 1 [Source:HGNC Symbol;Acc:HGNC:7894]
Nfu_g_1_002546	129.139	0.811695	0.246215	0.000978315	0.0195527	Nfu_p_1_006388	ENSG00000099860	GADD45B	growth arrest and DNA damage inducible beta [Source:HGNC Symbol;Acc:HGNC:4096]
Nfu_g_1_010436	271.1	0.455654	0.138293	0.000984768	0.0196588	Nfu_p_1_025293	ENSG00000155366	RHOC	ras homolog family member C [Source:HGNC Symbol;Acc:HGNC:669]
Nfu_g_1_002909	43.9281	-0.746105	0.226528	0.000988954	0.0197043	Nfu_p_1_007330	ENSG00000182010	RTKN2	rhotekin 2 [Source:HGNC Symbol;Acc:HGNC:19364]
Nfu_g_1_001501	18.257	3.74567	1.13728	0.000989331	0.0197043	Nfu_p_1_003766	ENSG00000163914	RHO	rhodopsin [Source:HGNC Symbol;Acc:HGNC:10012]
Nfu_g_1_012969	1443.28	0.257549	0.0782559	0.000997905	0.0198521	Nfu_p_1_031336	ENSG00000067057	PFKP	phosphofructokinase, platelet [Source:HGNC Symbol;Acc:HGNC:8878]
Nfu_g_1_001146	227.404	0.366496	0.111395	0.00100167	0.019904	Nfu_p_1_002810	ENSG00000041802	LSG1	large 60S subunit nuclear export GTPase 1 [Source:HGNC Symbol;Acc:HGNC:25652]
Nfu_g_1_010440	144.309	0.497367	0.151206	0.00100427	0.0199327	Nfu_p_1_025298	ENSG00000134369	NAV1	neuron navigator 1 [Source:HGNC Symbol;Acc:HGNC:15989]
Nfu_g_1_008470	278.189	-0.355578	0.108115	0.00100584	0.0199354	Nfu_p_1_020488	ENSG00000126261	UBA2	ubiquitin like modifier activating enzyme 2 [Source:HGNC Symbol;Acc:HGNC:30661]
Nfu_g_1_020040	2019.54	-0.166677	0.0506869	0.00100772	0.0199354	Nfu_p_1_047848	ENSG00000170558	CDH2	cadherin 2 [Source:HGNC Symbol;Acc:HGNC:1759]
Nfu_g_1_013029	152.088	0.493	0.149925	0.00100788	0.0199354	NA	NA	NA	NA
Nfu_g_1_016068	2357.13	-0.19844	0.0603828	0.0010149	0.0200512	Nfu_p_1_038560	ENSG00000130287	NCAN	neurocan [Source:HGNC Symbol;Acc:HGNC:2465]
Nfu_g_1_008255	1013.15	-0.281616	0.0857215	0.00101892	0.0201076	Nfu_p_1_019874	ENSG00000124608	AARS2	alanyl-tRNA synthetase 2, mitochondrial [Source:HGNC Symbol;Acc:HGNC:21022]
Nfu_g_1_019627	639.952	0.240753	0.0733297	0.00102652	0.0202345	Nfu_p_1_046889	ENSG00000100354	TNRC6B	trinucleotide repeat containing 6B [Source:HGNC Symbol;Acc:HGNC:29190]
Nfu_g_1_012431	421.706	-0.329541	0.10045	0.0010357	0.0203921	Nfu_p_1_030060	ENSG00000119778	ATAD2B	ATPase family, AAA domain containing 2B [Source:HGNC Symbol;Acc:HGNC:29230]
Nfu_g_1_002783	32.6849	0.893641	0.272546	0.00104225	0.0204976	Nfu_p_1_007024	ENSG00000021461	CYP3A43	cytochrome P450 family 3 subfamily A member 43 [Source:HGNC Symbol;Acc:HGNC:17450]
Nfu_g_1_009822	109.338	0.520601	0.158853	0.00104827	0.0205924	Nfu_p_1_023918	ENSG00000130695	CEP85	centrosomal protein 85 [Source:HGNC Symbol;Acc:HGNC:25309]
Nfu_g_1_019386	301.58	0.326322	0.0997082	0.001065	0.0208972	Nfu_p_1_046302	ENSG00000164855	TMEM184A	transmembrane protein 184A [Source:HGNC Symbol;Acc:HGNC:28797]
Nfu_g_1_001714	12.494	-3.99682	1.22178	0.00107054	0.0209687	Nfu_p_1_004252	ENSG00000105398	SULT2A1	sulfotransferase family 2A member 1 [Source:HGNC Symbol;Acc:HGNC:11458]
Nfu_g_1_009169	506.585	0.311305	0.0951671	0.00107114	0.0209687	Nfu_p_1_022292	ENSG00000147526	TACC1	transforming acidic coiled-coil containing protein 1 [Source:HGNC Symbol;Acc:HGNC:11522]
Nfu_g_1_019270	53.6539	0.949231	0.29021	0.00107229	0.0209687	NA	NA	NA	NA
Nfu_g_1_000612	729.114	-0.275036	0.084128	0.00107831	0.0210624	Nfu_p_1_001475	ENSG00000171533	MAP6	microtubule associated protein 6 [Source:HGNC Symbol;Acc:HGNC:6868]
Nfu_g_1_000520	115.64	-0.553675	0.169428	0.00108349	0.0211035	Nfu_p_1_001252	ENSG00000137497	NUMA1	nuclear mitotic apparatus protein 1 [Source:HGNC Symbol;Acc:HGNC:8059]
Nfu_g_1_015616	293.943	-0.379457	0.116107	0.00108251	0.0211035	NA	NA	NA	NA
Nfu_g_1_017432	223.565	0.422265	0.129222	0.00108409	0.0211035	NA	NA	NA	NA
Nfu_g_1_020863	366.602	0.301518	0.0923223	0.00109105	0.0211912	Nfu_p_1_049923	ENSG00000177301	KCNA2	potassium voltage-gated channel subfamily A member 2 [Source:HGNC Symbol;Acc:HGNC:6220]
Nfu_g_1_017940	76.1478	0.585277	0.17919	0.00108988	0.0211912	NA	NA	NA	NA
Nfu_g_1_003593	219.386	-0.370124	0.113349	0.00109334	0.0212118	Nfu_p_1_008889	ENSG00000164330	EBF1	EBF transcription factor 1 [Source:HGNC Symbol;Acc:HGNC:3126]
Nfu_g_1_011023	306.886	-0.34094	0.104433	0.00109591	0.0212377	Nfu_p_1_026677	ENSG00000182568	SATB1	SATB homeobox 1 [Source:HGNC Symbol;Acc:HGNC:10541]
Nfu_g_1_019169	418.704	-0.317264	0.0972027	0.00109873	0.0212684	Nfu_p_1_045857	ENSG00000170390	DCLK2	doublecortin like kinase 2 [Source:HGNC Symbol;Acc:HGNC:19002]
Nfu_g_1_017946	202.222	0.386227	0.118435	0.00110989	0.0214604	Nfu_p_1_042977	ENSG00000266714	MYO15B	myosin XVB [Source:HGNC Symbol;Acc:HGNC:14083]
Nfu_g_1_002057	132.703	0.466339	0.143066	0.00111565	0.0215234	Nfu_p_1_005221	ENSG00000115216	NRBP1	nuclear receptor binding protein 1 [Source:HGNC Symbol;Acc:HGNC:7993]
Nfu_g_1_004032	48.852	0.808191	0.247923	0.00111474	0.0215234	Nfu_p_1_009897	ENSG00000136383	ALPK3	alpha kinase 3 [Source:HGNC Symbol;Acc:HGNC:17574]
Nfu_g_1_016976	475.746	-0.358197	0.110022	0.00113122	0.0217995	Nfu_p_1_040549	ENSG00000162599	NFIA	nuclear factor I A [Source:HGNC Symbol;Acc:HGNC:7784]
Nfu_g_1_017231	728.469	0.247832	0.0762403	0.00115133	0.0221621	Nfu_p_1_041192	ENSG00000100219	XBP1	X-box binding protein 1 [Source:HGNC Symbol;Acc:HGNC:12801]
Nfu_g_1_009354	2182.41	0.287175	0.0883644	0.00115445	0.0221975	Nfu_p_1_022779	ENSG00000122966	CIT	citron rho-interacting serine/threonine kinase [Source:HGNC Symbol;Acc:HGNC:1985]
Nfu_g_1_020345	1022.9	0.217458	0.0669971	0.00117127	0.0224957	Nfu_p_1_048676	ENSG00000099822	HCN2	hyperpolarization activated cyclic nucleotide gated potassium and sodium channel 2 [Source:HGNC Symbol;Acc:HGNC:4846]
Nfu_g_1_011601	674.539	0.408921	0.126065	0.00117972	0.0226328	Nfu_p_1_027994	ENSG00000118308	LRMP	lymphoid restricted membrane protein [Source:HGNC Symbol;Acc:HGNC:6690]
Nfu_g_1_012510	339.363	0.364628	0.112456	0.00118527	0.0227139	Nfu_p_1_030198	ENSG00000177303	CASKIN2	CASK interacting protein 2 [Source:HGNC Symbol;Acc:HGNC:18200]
Nfu_g_1_016367	175.37	-0.668519	0.206273	0.00119134	0.0228049	Nfu_p_1_039193	ENSG00000283632	EXOC3L2	exocyst complex component 3 like 2 [Source:HGNC Symbol;Acc:HGNC:30162]
Nfu_g_1_022170	2400.93	0.23971	0.0739862	0.0011956	0.0228357	Nfu_p_1_053090	ENSG00000274600	RIMBP3B	RIMS binding protein 3B [Source:HGNC Symbol;Acc:HGNC:33891]
Nfu_g_1_011489	39.4212	0.94825	0.292675	0.00119553	0.0228357	Nfu_p_1_027763	ENSG00000160972	PPP1R16A	protein phosphatase 1 regulatory subunit 16A [Source:HGNC Symbol;Acc:HGNC:14941]
Nfu_g_1_021231	770.342	0.292592	0.0903765	0.00120592	0.0230073	Nfu_p_1_050851	ENSG00000010322	NISCH	nischarin [Source:HGNC Symbol;Acc:HGNC:18006]
Nfu_g_1_020177	294.867	0.425431	0.131474	0.00121281	0.0231131	NA	NA	NA	NA
Nfu_g_1_015192	380.173	-0.285598	0.0883081	0.00122025	0.0232292	Nfu_p_1_036579	ENSG00000142208	AKT1	AKT serine/threonine kinase 1 [Source:HGNC Symbol;Acc:HGNC:391]
Nfu_g_1_001338	540.005	-0.331119	0.102484	0.00123381	0.0234519	NA	NA	NA	NA
Nfu_g_1_006388	485.908	0.277945	0.0860311	0.00123467	0.0234519	Nfu_p_1_015434	ENSG00000197860	SGTB	small glutamine rich tetratricopeptide repeat containing beta [Source:HGNC Symbol;Acc:HGNC:23567]
Nfu_g_1_007624	819.625	0.247908	0.0767608	0.00123957	0.023519	NA	NA	NA	NA
Nfu_g_1_009449	2075.59	-0.292535	0.0905979	0.00124249	0.0235369	Nfu_p_1_023029	ENSG00000092964	DPYSL2	dihydropyrimidinase like 2 [Source:HGNC Symbol;Acc:HGNC:3014]
Nfu_g_1_021198	33.8831	0.983322	0.30455	0.00124324	0.0235369	Nfu_p_1_050724	ENSG00000123358	NR4A1	nuclear receptor subfamily 4 group A member 1 [Source:HGNC Symbol;Acc:HGNC:7980]
Nfu_g_1_005357	165.705	0.41165	0.127642	0.00125957	0.0238198	Nfu_p_1_013006	ENSG00000164056	SPRY1	sprouty RTK signaling antagonist 1 [Source:HGNC Symbol;Acc:HGNC:11269]
Nfu_g_1_018740	154.303	0.469516	0.145766	0.00127735	0.0241296	Nfu_p_1_044712	ENSG00000112414	ADGRG6	adhesion G protein-coupled receptor G6 [Source:HGNC Symbol;Acc:HGNC:13841]
Nfu_g_1_010409	1111.37	0.240046	0.0746004	0.00129195	0.0243787	Nfu_p_1_025230	ENSG00000168710	AHCYL1	adenosylhomocysteinase like 1 [Source:HGNC Symbol;Acc:HGNC:344]
Nfu_g_1_020127	65.6891	-0.729237	0.226687	0.00129572	0.0243963	Nfu_p_1_048066	ENSG00000132780	NASP	nuclear autoantigenic sperm protein [Source:HGNC Symbol;Acc:HGNC:7644]
Nfu_g_1_018510	445.045	0.405012	0.1259	0.00129572	0.0243963	Nfu_p_1_044210	ENSG00000108932	SLC16A6	solute carrier family 16 member 6 [Source:HGNC Symbol;Acc:HGNC:10927]
Nfu_g_1_018971	692.997	-0.267347	0.0831583	0.00130483	0.0245215	Nfu_p_1_045310	ENSG00000171723	GPHN	gephyrin [Source:HGNC Symbol;Acc:HGNC:15465]
Nfu_g_1_003204	93.4622	0.582639	0.181238	0.00130546	0.0245215	Nfu_p_1_007945	ENSG00000166831	RBPMS2	RNA binding protein, mRNA processing factor 2 [Source:HGNC Symbol;Acc:HGNC:19098]
Nfu_g_1_019685	1539.48	1.0942	0.340394	0.00130664	0.0245215	Nfu_p_1_047030	ENSG00000130589	HELZ2	helicase with zinc finger 2 [Source:HGNC Symbol;Acc:HGNC:30021]
Nfu_g_1_011695	215.853	-0.422435	0.13143	0.0013084	0.0245279	Nfu_p_1_028269	ENSG00000134532	SOX5	SRY-box 5 [Source:HGNC Symbol;Acc:HGNC:11201]
Nfu_g_1_018297	502.685	-0.278119	0.0866731	0.00133278	0.0249035	Nfu_p_1_043729	ENSG00000109606	DHX15	DEAH-box helicase 15 [Source:HGNC Symbol;Acc:HGNC:2738]
Nfu_g_1_008769	1276.55	-0.259692	0.0809161	0.00133014	0.0249035	Nfu_p_1_021278	ENSG00000071054	MAP4K4	mitogen-activated protein kinase kinase kinase kinase 4 [Source:HGNC Symbol;Acc:HGNC:6866]
Nfu_g_1_011206	46.858	0.799074	0.249	0.00133135	0.0249035	Nfu_p_1_027009	ENSG00000169252	ADRB2	adrenoceptor beta 2 [Source:HGNC Symbol;Acc:HGNC:286]
Nfu_g_1_014145	713.73	0.236931	0.0738463	0.0013346	0.0249106	Nfu_p_1_034032	ENSG00000184792	OSBP2	oxysterol binding protein 2 [Source:HGNC Symbol;Acc:HGNC:8504]
Nfu_g_1_017258	61.903	0.668738	0.208572	0.00134467	0.0250713	NA	NA	NA	NA
Nfu_g_1_022532	179.53	0.38892	0.121386	0.00135538	0.0252438	Nfu_p_1_053929	ENSG00000101966	XIAP	X-linked inhibitor of apoptosis [Source:HGNC Symbol;Acc:HGNC:592]
Nfu_g_1_000035	221.157	-0.418984	0.130843	0.00136388	0.0253746	Nfu_p_1_000089	ENSG00000103460	TOX3	TOX high mobility group box family member 3 [Source:HGNC Symbol;Acc:HGNC:11972]
Nfu_g_1_011844	602.883	-0.296185	0.0925059	0.00136576	0.0253822	Nfu_p_1_028646	ENSG00000134532	SOX5	SRY-box 5 [Source:HGNC Symbol;Acc:HGNC:11201]
Nfu_g_1_001144	43.2125	-0.763445	0.238533	0.00137153	0.0254345	NA	NA	NA	NA
Nfu_g_1_004288	535.398	0.334851	0.104619	0.00137108	0.0254345	Nfu_p_1_010469	ENSG00000126217	MCF2L	MCF,2 cell line derived transforming sequence like [Source:HGNC Symbol;Acc:HGNC:14576]
Nfu_g_1_000046	232.813	0.378747	0.118488	0.00139104	0.0257686	Nfu_p_1_000121	ENSG00000121281	ADCY7	adenylate cyclase 7 [Source:HGNC Symbol;Acc:HGNC:238]
Nfu_g_1_018922	366.141	0.855376	0.268033	0.00141627	0.0262078	Nfu_p_1_045208	ENSG00000164691	TAGAP	T cell activation RhoGTPase activating protein [Source:HGNC Symbol;Acc:HGNC:15669]
Nfu_g_1_021138	548.003	-0.240482	0.0753877	0.00142306	0.0262769	Nfu_p_1_050575	ENSG00000137073	UBAP2	ubiquitin associated protein 2 [Source:HGNC Symbol;Acc:HGNC:14185]
Nfu_g_1_018262	672.17	0.32139	0.100761	0.00142458	0.0262769	Nfu_p_1_043659	ENSG00000177511	ST8SIA3	ST8 alpha-N-acetyl-neuraminide alpha-2,8-sialyltransferase 3 [Source:HGNC Symbol;Acc:HGNC:14269]
Nfu_g_1_011839	204.096	0.43285	0.135702	0.00142421	0.0262769	Nfu_p_1_028635	ENSG00000110900	TSPAN11	tetraspanin 11 [Source:HGNC Symbol;Acc:HGNC:30795]
Nfu_g_1_021667	291.784	0.347283	0.108896	0.00142711	0.0262955	NA	NA	NA	NA
Nfu_g_1_013236	928.544	0.407584	0.127818	0.00142873	0.0262973	Nfu_p_1_031901	ENSG00000167654	ATCAY	ATCAY, caytaxin [Source:HGNC Symbol;Acc:HGNC:779]
Nfu_g_1_007357	332.611	-0.405739	0.127331	0.00144006	0.0264684	Nfu_p_1_017831	ENSG00000106829	TLE4	transducin like enhancer of split 4 [Source:HGNC Symbol;Acc:HGNC:11840]
Nfu_g_1_011974	301.518	-0.308704	0.0968851	0.0014411	0.0264684	Nfu_p_1_028998	ENSG00000111581	NUP107	nucleoporin 107 [Source:HGNC Symbol;Acc:HGNC:29914]
Nfu_g_1_022402	23.7916	-1.02575	0.322067	0.0014481	0.0265686	Nfu_p_1_053629	ENSG00000088448	ANKRD10	ankyrin repeat domain 10 [Source:HGNC Symbol;Acc:HGNC:20265]
Nfu_g_1_007943	170.535	-0.386033	0.121253	0.00145411	0.0266505	Nfu_p_1_019169	ENSG00000086475	SEPHS1	selenophosphate synthetase 1 [Source:HGNC Symbol;Acc:HGNC:19685]
Nfu_g_1_020629	438.683	-0.272628	0.0856541	0.00145812	0.0266955	Nfu_p_1_049396	ENSG00000082641	NFE2L1	nuclear factor, erythroid 2 like 1 [Source:HGNC Symbol;Acc:HGNC:7781]
Nfu_g_1_006490	302.415	-0.606185	0.190499	0.00146214	0.0267406	Nfu_p_1_015655	ENSG00000124783	SSR1	signal sequence receptor subunit 1 [Source:HGNC Symbol;Acc:HGNC:11323]
Nfu_g_1_016671	38.6164	-0.782282	0.245968	0.00147065	0.0268678	Nfu_p_1_039904	ENSG00000072571	HMMR	hyaluronan mediated motility receptor [Source:HGNC Symbol;Acc:HGNC:5012]
Nfu_g_1_017744	124.029	0.851712	0.268016	0.00148376	0.0270786	Nfu_p_1_042462	ENSG00000115267	IFIH1	interferon induced with helicase C domain 1 [Source:HGNC Symbol;Acc:HGNC:18873]
Nfu_g_1_017356	277.373	-0.328407	0.103354	0.00148557	0.027083	Nfu_p_1_041489	ENSG00000172201	ID4	inhibitor of DNA binding 4, HLH protein [Source:HGNC Symbol;Acc:HGNC:5363]
Nfu_g_1_008568	608.872	0.25979	0.0817807	0.0014898	0.0271313	Nfu_p_1_020733	ENSG00000174485	DENND4A	DENN domain containing 4A [Source:HGNC Symbol;Acc:HGNC:24321]
Nfu_g_1_010169	401.072	-0.284805	0.0897006	0.00149807	0.0272532	Nfu_p_1_024664	ENSG00000118217	ATF6	activating transcription factor 6 [Source:HGNC Symbol;Acc:HGNC:791]
Nfu_g_1_001637	54.8225	-0.861795	0.27167	0.0015128	0.027467	Nfu_p_1_004096	ENSG00000130590	SAMD10	sterile alpha motif domain containing 10 [Source:HGNC Symbol;Acc:HGNC:16129]
Nfu_g_1_006134	50.898	-0.704422	0.222063	0.00151301	0.027467	Nfu_p_1_014823	ENSG00000161036	LRWD1	leucine rich repeats and WD repeat domain containing 1 [Source:HGNC Symbol;Acc:HGNC:21769]
Nfu_g_1_018683	282.037	-0.332077	0.10473	0.00152022	0.0275688	Nfu_p_1_044601	ENSG00000085377	PREP	prolyl endopeptidase [Source:HGNC Symbol;Acc:HGNC:9358]
Nfu_g_1_006501	104.813	0.50233	0.158457	0.00152373	0.0276034	Nfu_p_1_015684	ENSG00000152939	MARVELD2	MARVEL domain containing 2 [Source:HGNC Symbol;Acc:HGNC:26401]
Nfu_g_1_005986	176.138	0.447805	0.141314	0.00153032	0.0276937	Nfu_p_1_014478	ENSG00000091986	CCDC80	coiled-coil domain containing 80 [Source:HGNC Symbol;Acc:HGNC:30649]
Nfu_g_1_017849	660.34	-0.243703	0.0769836	0.00154734	0.0279724	Nfu_p_1_042732	ENSG00000036054	TBC1D23	TBC1 domain family member 23 [Source:HGNC Symbol;Acc:HGNC:25622]
Nfu_g_1_021195	476.462	-0.264648	0.0836386	0.0015552	0.0280849	Nfu_p_1_050721	ENSG00000163939	PBRM1	polybromo 1 [Source:HGNC Symbol;Acc:HGNC:30064]
Nfu_g_1_004322	288.5	-0.342823	0.108392	0.00156264	0.0281896	NA	NA	NA	NA
Nfu_g_1_015477	1511.1	0.236074	0.074666	0.0015683	0.0282622	Nfu_p_1_037207	ENSG00000196924	FLNA	filamin A [Source:HGNC Symbol;Acc:HGNC:3754]
Nfu_g_1_010400	314.624	0.351412	0.111311	0.00159384	0.0286925	Nfu_p_1_025208	ENSG00000139567	ACVRL1	activin A receptor like type 1 [Source:HGNC Symbol;Acc:HGNC:175]
Nfu_g_1_022934	1657.36	0.168621	0.0534437	0.0016044	0.0288524	Nfu_p_1_055043	ENSG00000141576	RNF157	ring finger protein 157 [Source:HGNC Symbol;Acc:HGNC:29402]
Nfu_g_1_012545	124.562	0.680761	0.215861	0.00161217	0.0289619	Nfu_p_1_030266	ENSG00000108771	DHX58	DExH-box helicase 58 [Source:HGNC Symbol;Acc:HGNC:29517]
Nfu_g_1_019350	886.305	0.198432	0.0629506	0.00162055	0.0290821	Nfu_p_1_046218	ENSG00000141551	CSNK1D	casein kinase 1 delta [Source:HGNC Symbol;Acc:HGNC:2452]
Nfu_g_1_023279	789.505	0.236296	0.0749823	0.00162513	0.0290856	Nfu_p_1_055891	ENSG00000141551	CSNK1D	casein kinase 1 delta [Source:HGNC Symbol;Acc:HGNC:2452]
Nfu_g_1_015622	966.644	0.253512	0.0804508	0.00162634	0.0290856	NA	NA	NA	NA
Nfu_g_1_017853	43.9132	0.756686	0.240147	0.0016275	0.0290856	NA	NA	NA	NA
Nfu_g_1_005002	54.1665	0.832123	0.264023	0.00162322	0.0290856	Nfu_p_1_012095	ENSG00000119535	CSF3R	colony stimulating factor 3 receptor [Source:HGNC Symbol;Acc:HGNC:2439]
Nfu_g_1_003902	1341.01	-0.21976	0.0697944	0.00164011	0.0292806	Nfu_p_1_009617	ENSG00000125166	GOT2	glutamic-oxaloacetic transaminase 2 [Source:HGNC Symbol;Acc:HGNC:4433]
Nfu_g_1_001675	688.296	-0.325516	0.103413	0.00164544	0.0293454	Nfu_p_1_004186	ENSG00000031698	SARS	seryl-tRNA synthetase [Source:HGNC Symbol;Acc:HGNC:10537]
Nfu_g_1_009326	447.273	0.303941	0.0966059	0.00165408	0.0294689	NA	NA	NA	NA
Nfu_g_1_003289	1632.58	0.246741	0.0784355	0.00165646	0.0294809	Nfu_p_1_008168	ENSG00000069956	MAPK6	mitogen-activated protein kinase 6 [Source:HGNC Symbol;Acc:HGNC:6879]
Nfu_g_1_011626	366.431	0.302424	0.096197	0.00166773	0.0296509	NA	NA	NA	NA
Nfu_g_1_007952	721.313	-0.261474	0.083198	0.00167345	0.0296913	Nfu_p_1_019183	ENSG00000189091	SF3B3	splicing factor 3b subunit 3 [Source:HGNC Symbol;Acc:HGNC:10770]
Nfu_g_1_013707	172.721	0.581455	0.185004	0.00167264	0.0296913	Nfu_p_1_032984	ENSG00000130164	LDLR	low density lipoprotein receptor [Source:HGNC Symbol;Acc:HGNC:6547]
Nfu_g_1_013362	1939.25	0.200643	0.0638642	0.0016796	0.0297697	Nfu_p_1_032168	ENSG00000067057	PFKP	phosphofructokinase, platelet [Source:HGNC Symbol;Acc:HGNC:8878]
Nfu_g_1_018295	13.0708	-1.60873	0.512115	0.0016817	0.0297763	Nfu_p_1_043727	ENSG00000149131	SERPING1	serpin family G member 1 [Source:HGNC Symbol;Acc:HGNC:1228]
Nfu_g_1_006458	500.107	0.278872	0.0888062	0.00168813	0.0298594	Nfu_p_1_015596	ENSG00000113231	PDE8B	phosphodiesterase 8B [Source:HGNC Symbol;Acc:HGNC:8794]
Nfu_g_1_002769	511.283	-0.322958	0.102897	0.00169723	0.0299896	Nfu_p_1_006958	ENSG00000108001	EBF3	EBF transcription factor 3 [Source:HGNC Symbol;Acc:HGNC:19087]
Nfu_g_1_019540	34.0857	-0.835668	0.266321	0.00170205	0.0300289	Nfu_p_1_046680	ENSG00000108878	CACNG1	calcium voltage-gated channel auxiliary subunit gamma 1 [Source:HGNC Symbol;Acc:HGNC:1405]
Nfu_g_1_010328	1664.13	0.173057	0.0551547	0.00170294	0.0300289	Nfu_p_1_025038	ENSG00000134369	NAV1	neuron navigator 1 [Source:HGNC Symbol;Acc:HGNC:15989]
Nfu_g_1_019594	726.164	0.257449	0.0821387	0.00172251	0.0303429	Nfu_p_1_046806	ENSG00000188191	PRKAR1B	protein kinase cAMP-dependent type I regulatory subunit beta [Source:HGNC Symbol;Acc:HGNC:9390]
Nfu_g_1_004980	177.869	0.421495	0.134542	0.00173133	0.0304671	Nfu_p_1_012056	ENSG00000149582	TMEM25	transmembrane protein 25 [Source:HGNC Symbol;Acc:HGNC:25890]
Nfu_g_1_010924	105.183	0.535713	0.171026	0.00173417	0.0304859	Nfu_p_1_026457	ENSG00000074181	NOTCH3	notch 3 [Source:HGNC Symbol;Acc:HGNC:7883]
Nfu_g_1_020531	12.2994	1.60996	0.514038	0.00173628	0.030492	Nfu_p_1_049148	ENSG00000162636	FAM102B	family with sequence similarity 102 member B [Source:HGNC Symbol;Acc:HGNC:27637]
Nfu_g_1_006856	30.5163	-0.874026	0.279134	0.00174091	0.0305252	Nfu_p_1_016514	ENSG00000105011	ASF1B	anti-silencing function 1B histone chaperone [Source:HGNC Symbol;Acc:HGNC:20996]
Nfu_g_1_021756	52.5114	0.701723	0.224116	0.00174171	0.0305252	Nfu_p_1_052060	ENSG00000103966	EHD4	EH domain containing 4 [Source:HGNC Symbol;Acc:HGNC:3245]
Nfu_g_1_002897	1236.53	-0.259685	0.0829807	0.00175126	0.0306316	Nfu_p_1_007304	ENSG00000183023	SLC8A1	solute carrier family 8 member A1 [Source:HGNC Symbol;Acc:HGNC:11068]
Nfu_g_1_003248	50.0412	0.708855	0.226511	0.00175134	0.0306316	Nfu_p_1_008033	ENSG00000184500	PROS1	protein S [Source:HGNC Symbol;Acc:HGNC:9456]
Nfu_g_1_002088	1432.75	0.176975	0.0565602	0.00175419	0.0306503	Nfu_p_1_005284	ENSG00000110422	HIPK3	homeodomain interacting protein kinase 3 [Source:HGNC Symbol;Acc:HGNC:4915]
Nfu_g_1_014757	2499.22	-0.194863	0.0622861	0.00175694	0.0306672	NA	NA	NA	NA
Nfu_g_1_005778	429.469	-0.276177	0.0883799	0.00177874	0.0310164	Nfu_p_1_014069	ENSG00000088448	ANKRD10	ankyrin repeat domain 10 [Source:HGNC Symbol;Acc:HGNC:20265]
Nfu_g_1_015081	144.576	-0.458612	0.146881	0.00179421	0.0312196	Nfu_p_1_036315	ENSG00000165655	ZNF503	zinc finger protein 503 [Source:HGNC Symbol;Acc:HGNC:23589]
Nfu_g_1_013699	957.494	-0.203987	0.0653457	0.0017984	0.0312196	Nfu_p_1_032950	ENSG00000120053	GOT1	glutamic-oxaloacetic transaminase 1 [Source:HGNC Symbol;Acc:HGNC:4432]
Nfu_g_1_005407	1287.55	0.190568	0.0610507	0.00179946	0.0312196	Nfu_p_1_013126	ENSG00000113742	CPEB4	cytoplasmic polyadenylation element binding protein 4 [Source:HGNC Symbol;Acc:HGNC:21747]
Nfu_g_1_019452	326.2	0.286051	0.0916144	0.00179423	0.0312196	Nfu_p_1_046465	ENSG00000132471	WBP2	WW domain binding protein 2 [Source:HGNC Symbol;Acc:HGNC:12738]
Nfu_g_1_001021	310.185	1.52901	0.489767	0.00179678	0.0312196	NA	NA	NA	NA
Nfu_g_1_007646	154.583	0.547772	0.175554	0.00180696	0.0313182	NA	NA	NA	NA
Nfu_g_1_003452	640.121	-0.228685	0.0732995	0.00180932	0.0313276	Nfu_p_1_008568	ENSG00000070476	ZXDC	ZXD family zinc finger C [Source:HGNC Symbol;Acc:HGNC:28160]
Nfu_g_1_020874	69.6148	0.594995	0.190799	0.00181812	0.0314484	Nfu_p_1_049940	ENSG00000163947	ARHGEF3	Rho guanine nucleotide exchange factor 3 [Source:HGNC Symbol;Acc:HGNC:683]
Nfu_g_1_009037	679.997	0.273047	0.0875971	0.00182654	0.0314623	Nfu_p_1_021995	ENSG00000130787	HIP1R	huntingtin interacting protein 1 related [Source:HGNC Symbol;Acc:HGNC:18415]
Nfu_g_1_014501	255.965	0.34206	0.109723	0.00182399	0.0314623	Nfu_p_1_034935	ENSG00000119946	CNNM1	cyclin and CBS domain divalent metal cation transport mediator 1 [Source:HGNC Symbol;Acc:HGNC:102]
Nfu_g_1_022747	280.459	0.41176	0.132109	0.00182806	0.0314623	Nfu_p_1_054416	ENSG00000175445	LPL	lipoprotein lipase [Source:HGNC Symbol;Acc:HGNC:6677]
Nfu_g_1_012761	143.589	0.421031	0.135069	0.00182607	0.0314623	Nfu_p_1_030811	ENSG00000163050	COQ8A	coenzyme Q8A [Source:HGNC Symbol;Acc:HGNC:16812]
Nfu_g_1_001329	194.881	0.446165	0.143146	0.00182785	0.0314623	Nfu_p_1_003289	ENSG00000005471	ABCB4	ATP binding cassette subfamily B member 4 [Source:HGNC Symbol;Acc:HGNC:45]
Nfu_g_1_011746	1009.87	0.270921	0.0869547	0.00183534	0.0315562	Nfu_p_1_028410	ENSG00000128591	FLNC	filamin C [Source:HGNC Symbol;Acc:HGNC:3756]
Nfu_g_1_019991	224.687	-0.377899	0.121468	0.0018639	0.0320152	Nfu_p_1_047712	ENSG00000104408	EIF3E	eukaryotic translation initiation factor 3 subunit E [Source:HGNC Symbol;Acc:HGNC:3277]
Nfu_g_1_013980	370.16	0.296005	0.0952411	0.00188388	0.0323262	Nfu_p_1_033649	ENSG00000173517	PEAK1	pseudopodium enriched atypical kinase 1 [Source:HGNC Symbol;Acc:HGNC:29431]
Nfu_g_1_008368	365.934	0.424122	0.136515	0.00189133	0.0324217	Nfu_p_1_020142	ENSG00000166387	PPFIBP2	PPFIA binding protein 2 [Source:HGNC Symbol;Acc:HGNC:9250]
Nfu_g_1_019641	905.195	0.239783	0.0771884	0.00189337	0.0324244	Nfu_p_1_046929	ENSG00000087086	FTL	ferritin light chain [Source:HGNC Symbol;Acc:HGNC:3999]
Nfu_g_1_022062	42.0626	0.907663	0.292452	0.00191158	0.0327038	Nfu_p_1_052781	ENSG00000138623	SEMA7A	semaphorin 7A (John Milton Hagen blood group) [Source:HGNC Symbol;Acc:HGNC:10741]
Nfu_g_1_020307	266.397	0.387471	0.125051	0.00194492	0.0332412	Nfu_p_1_048560	ENSG00000154678	PDE1C	phosphodiesterase 1C [Source:HGNC Symbol;Acc:HGNC:8776]
Nfu_g_1_007491	452.101	-0.253403	0.081793	0.00194768	0.0332553	Nfu_p_1_018100	ENSG00000136295	TTYH3	tweety family member 3 [Source:HGNC Symbol;Acc:HGNC:22222]
Nfu_g_1_007826	158.088	0.395213	0.127658	0.0019623	0.0334718	Nfu_p_1_018872	ENSG00000163171	CDC42EP3	CDC42 effector protein 3 [Source:HGNC Symbol;Acc:HGNC:16943]
Nfu_g_1_019587	76.7782	0.562246	0.181635	0.00196499	0.0334845	Nfu_p_1_046796	ENSG00000164509	IL31RA	interleukin 31 receptor A [Source:HGNC Symbol;Acc:HGNC:18969]
Nfu_g_1_006505	402.74	-0.309425	0.100086	0.00199094	0.0338933	Nfu_p_1_015691	ENSG00000182752	PAPPA	pappalysin 1 [Source:HGNC Symbol;Acc:HGNC:8602]
Nfu_g_1_018213	103.684	-0.571613	0.18495	0.00199726	0.0339673	Nfu_p_1_043555	ENSG00000152583	SPARCL1	SPARC like 1 [Source:HGNC Symbol;Acc:HGNC:11220]
Nfu_g_1_003895	49.972	-0.659795	0.213505	0.00199948	0.0339715	Nfu_p_1_009597	ENSG00000121621	KIF18A	kinesin family member 18A [Source:HGNC Symbol;Acc:HGNC:29441]
Nfu_g_1_011177	14.5552	6.33306	2.04992	0.00200551	0.0340404	Nfu_p_1_026962	ENSG00000115457	IGFBP2	insulin like growth factor binding protein 2 [Source:HGNC Symbol;Acc:HGNC:5471]
Nfu_g_1_001883	79.793	-0.520529	0.168507	0.00200788	0.0340462	Nfu_p_1_004733	ENSG00000101945	SUV39H1	suppressor of variegation 3-9 homolog 1 [Source:HGNC Symbol;Acc:HGNC:11479]
Nfu_g_1_007467	314.798	0.382193	0.123736	0.00200981	0.0340462	Nfu_p_1_018066	ENSG00000197653	DNAH10	dynein axonemal heavy chain 10 [Source:HGNC Symbol;Acc:HGNC:2941]
Nfu_g_1_007718	1549.58	-0.301561	0.0976464	0.00201307	0.0340679	Nfu_p_1_018619	ENSG00000108828	VAT1	vesicle amine transport 1 [Source:HGNC Symbol;Acc:HGNC:16919]
Nfu_g_1_021877	50.6752	-0.730024	0.23664	0.00203586	0.034386	NA	NA	NA	NA
Nfu_g_1_017046	164.477	-0.390288	0.126505	0.00203438	0.034386	Nfu_p_1_040716	ENSG00000136108	CKAP2	cytoskeleton associated protein 2 [Source:HGNC Symbol;Acc:HGNC:1990]
Nfu_g_1_019683	2580.77	0.242469	0.0786906	0.00206101	0.0347767	Nfu_p_1_047027	ENSG00000182095	TNRC18	trinucleotide repeat containing 18 [Source:HGNC Symbol;Acc:HGNC:11962]
Nfu_g_1_002677	628.481	0.224923	0.0730184	0.00206746	0.0348515	Nfu_p_1_006691	ENSG00000116679	IVNS1ABP	influenza virus NS1A binding protein [Source:HGNC Symbol;Acc:HGNC:16951]
Nfu_g_1_022232	17.3684	-1.23583	0.401515	0.00208454	0.0350365	Nfu_p_1_053244	ENSG00000125347	IRF1	interferon regulatory factor 1 [Source:HGNC Symbol;Acc:HGNC:6116]
Nfu_g_1_008669	271.635	0.317666	0.103198	0.00208239	0.0350365	Nfu_p_1_021053	ENSG00000115649	CNPPD1	cyclin Pas1/PHO80 domain containing 1 [Source:HGNC Symbol;Acc:HGNC:25220]
Nfu_g_1_023027	101.197	0.574434	0.186619	0.00208314	0.0350365	Nfu_p_1_055279	ENSG00000154478	GPR26	G protein-coupled receptor 26 [Source:HGNC Symbol;Acc:HGNC:4481]
Nfu_g_1_020485	277.692	0.330524	0.107475	0.00210253	0.03527	Nfu_p_1_049037	ENSG00000152601	MBNL1	muscleblind like splicing regulator 1 [Source:HGNC Symbol;Acc:HGNC:6923]
Nfu_g_1_006282	37.8288	0.860531	0.279791	0.00210061	0.03527	NA	NA	NA	NA
Nfu_g_1_019825	21960.9	-0.144113	0.0468875	0.00211497	0.0354443	NA	NA	NA	NA
Nfu_g_1_010597	121.92	0.49247	0.160296	0.00212456	0.0355704	Nfu_p_1_025634	ENSG00000100647	SUSD6	sushi domain containing 6 [Source:HGNC Symbol;Acc:HGNC:19956]
Nfu_g_1_017039	150.81	0.417535	0.136006	0.00214081	0.0358077	NA	NA	NA	NA
Nfu_g_1_021102	94.4871	-0.530538	0.172866	0.00214724	0.0358803	Nfu_p_1_050508	ENSG00000157445	CACNA2D3	calcium voltage-gated channel auxiliary subunit alpha2delta 3 [Source:HGNC Symbol;Acc:HGNC:15460]
Nfu_g_1_010178	1171.14	-0.204175	0.0665366	0.00215059	0.0359015	Nfu_p_1_024687	ENSG00000125944	HNRNPR	heterogeneous nuclear ribonucleoprotein R [Source:HGNC Symbol;Acc:HGNC:5047]
Nfu_g_1_009008	547.685	0.238002	0.0775708	0.00215361	0.0359171	Nfu_p_1_021860	ENSG00000115459	ELMOD3	ELMO domain containing 3 [Source:HGNC Symbol;Acc:HGNC:26158]
Nfu_g_1_010016	276.383	-0.334382	0.109058	0.00216884	0.0361362	Nfu_p_1_024346	ENSG00000171793	CTPS1	CTP synthase 1 [Source:HGNC Symbol;Acc:HGNC:2519]
Nfu_g_1_022168	1224.32	0.336663	0.109843	0.00217696	0.0362365	Nfu_p_1_053088	ENSG00000168959	GRM5	glutamate metabotropic receptor 5 [Source:HGNC Symbol;Acc:HGNC:4597]
Nfu_g_1_005824	33.4906	-0.81772	0.266874	0.00218349	0.0363095	Nfu_p_1_014167	ENSG00000151849	CENPJ	centromere protein J [Source:HGNC Symbol;Acc:HGNC:17272]
Nfu_g_1_022525	192.487	0.403236	0.131621	0.0021868	0.0363095	Nfu_p_1_053913	ENSG00000143924	EML4	echinoderm microtubule associated protein like 4 [Source:HGNC Symbol;Acc:HGNC:1316]
Nfu_g_1_007951	47.4208	0.750483	0.244976	0.00218768	0.0363095	Nfu_p_1_019182	ENSG00000235711	ANKRD34C	ankyrin repeat domain 34C [Source:HGNC Symbol;Acc:HGNC:33888]
Nfu_g_1_003365	1596.34	-0.202033	0.0660058	0.00220726	0.0365993	Nfu_p_1_008373	ENSG00000184226	PCDH9	protocadherin 9 [Source:HGNC Symbol;Acc:HGNC:8661]
Nfu_g_1_009355	249.326	-0.360687	0.117853	0.00220993	0.0366084	Nfu_p_1_022785	ENSG00000085552	IGSF9	immunoglobulin superfamily member 9 [Source:HGNC Symbol;Acc:HGNC:18132]
Nfu_g_1_004550	124.302	0.518093	0.169308	0.00221295	0.0366232	Nfu_p_1_011076	ENSG00000095383	TBC1D2	TBC1 domain family member 2 [Source:HGNC Symbol;Acc:HGNC:18026]
Nfu_g_1_021013	1107.58	-0.213399	0.0697768	0.00222589	0.0368019	Nfu_p_1_050290	ENSG00000196220	SRGAP3	SLIT-ROBO Rho GTPase activating protein 3 [Source:HGNC Symbol;Acc:HGNC:19744]
Nfu_g_1_001086	898.148	-0.200196	0.0654672	0.00222847	0.0368092	Nfu_p_1_002665	ENSG00000111669	TPI1	triosephosphate isomerase 1 [Source:HGNC Symbol;Acc:HGNC:12009]
Nfu_g_1_005370	250.776	0.360171	0.117859	0.00224341	0.0370205	Nfu_p_1_013061	ENSG00000174016	FAM46D	NA
Nfu_g_1_023008	175.933	0.426518	0.1396	0.00224845	0.0370681	NA	NA	NA	NA
Nfu_g_1_009341	454.417	0.271408	0.0888468	0.00225218	0.0370942	Nfu_p_1_022759	ENSG00000166579	NDEL1	nudE neurodevelopment protein 1 like 1 [Source:HGNC Symbol;Acc:HGNC:17620]
Nfu_g_1_019979	376.667	-0.291334	0.0953873	0.00225644	0.0371131	Nfu_p_1_047686	ENSG00000135622	SEMA4F	ssemaphorin 4F [Source:HGNC Symbol;Acc:HGNC:10734]
Nfu_g_1_015816	1511.5	-0.273126	0.0894303	0.00225764	0.0371131	Nfu_p_1_037947	ENSG00000148798	INA	internexin neuronal intermediate filament protein alpha [Source:HGNC Symbol;Acc:HGNC:6057]
Nfu_g_1_016819	303.745	0.378884	0.124128	0.0022705	0.037289	Nfu_p_1_040241	ENSG00000143537	ADAM15	ADAM metallopeptidase domain 15 [Source:HGNC Symbol;Acc:HGNC:193]
Nfu_g_1_000108	307.027	-0.297284	0.0974952	0.00229438	0.0376454	Nfu_p_1_000257	ENSG00000115816	CEBPZ	CCAAT enhancer binding protein zeta [Source:HGNC Symbol;Acc:HGNC:24218]
Nfu_g_1_003200	1516.01	-0.180723	0.0593007	0.00230702	0.0378167	Nfu_p_1_007939	ENSG00000118946	PCDH17	protocadherin 17 [Source:HGNC Symbol;Acc:HGNC:14267]
Nfu_g_1_005811	40.0455	0.813922	0.267269	0.00232429	0.0380635	Nfu_p_1_014138	ENSG00000183508	FAM46C	NA
Nfu_g_1_000152	173.225	0.367682	0.120781	0.00233288	0.038168	Nfu_p_1_000342	ENSG00000109586	GALNT7	polypeptide N-acetylgalactosaminyltransferase 7 [Source:HGNC Symbol;Acc:HGNC:4129]
Nfu_g_1_003939	222.149	-0.381729	0.125412	0.00233612	0.0381846	NA	NA	NA	NA
Nfu_g_1_003284	988.327	-0.243615	0.080047	0.00233921	0.038199	Nfu_p_1_008129	ENSG00000067141	NEO1	neogenin 1 [Source:HGNC Symbol;Acc:HGNC:7754]
Nfu_g_1_009306	52.3611	-0.654985	0.215332	0.00235216	0.0383741	Nfu_p_1_022648	ENSG00000177084	POLE	DNA polymerase epsilon, catalytic subunit [Source:HGNC Symbol;Acc:HGNC:9177]
Nfu_g_1_003349	2192.56	0.205391	0.0676003	0.00237901	0.0387753	Nfu_p_1_008341	ENSG00000165732	DDX21	DExD-box helicase 21 [Source:HGNC Symbol;Acc:HGNC:2744]
Nfu_g_1_020301	621.767	-0.249293	0.0820835	0.00238894	0.0389005	Nfu_p_1_048552	ENSG00000141380	SS18	SS18, nBAF chromatin remodeling complex subunit [Source:HGNC Symbol;Acc:HGNC:11340]
Nfu_g_1_011722	445.582	-0.266683	0.0878264	0.00239357	0.038939	Nfu_p_1_028345	ENSG00000100425	BRD1	bromodomain containing 1 [Source:HGNC Symbol;Acc:HGNC:1102]
Nfu_g_1_001498	81.7206	-1.93523	0.637716	0.00240831	0.0391418	Nfu_p_1_003761	ENSG00000139219	COL2A1	collagen type II alpha 1 chain [Source:HGNC Symbol;Acc:HGNC:2200]
Nfu_g_1_009705	1219.91	0.20025	0.0659999	0.00241254	0.0391737	Nfu_p_1_023622	ENSG00000146122	DAAM2	dishevelled associated activator of morphogenesis 2 [Source:HGNC Symbol;Acc:HGNC:18143]
Nfu_g_1_007882	63.546	-0.619412	0.204432	0.0024462	0.0395499	Nfu_p_1_019007	ENSG00000119969	HELLS	helicase, lymphoid specific [Source:HGNC Symbol;Acc:HGNC:4861]
Nfu_g_1_013822	71.1552	-0.551361	0.18198	0.00244728	0.0395499	Nfu_p_1_033232	ENSG00000271949	RP11-302M6,4	NA
Nfu_g_1_002388	437.849	-0.324084	0.106948	0.00244316	0.0395499	Nfu_p_1_005975	ENSG00000078369	GNB1	G protein subunit beta 1 [Source:HGNC Symbol;Acc:HGNC:4396]
Nfu_g_1_020611	421.115	-0.276099	0.0910955	0.0024385	0.0395499	NA	NA	NA	NA
Nfu_g_1_023267	712.494	-0.244419	0.0806793	0.00244949	0.0395499	Nfu_p_1_055864	ENSG00000107719	PALD1	phosphatase domain containing paladin 1 [Source:HGNC Symbol;Acc:HGNC:23530]
Nfu_g_1_014885	254.783	0.355259	0.117223	0.00244052	0.0395499	Nfu_p_1_035843	ENSG00000072133	RPS6KA6	ribosomal protein S6 kinase A6 [Source:HGNC Symbol;Acc:HGNC:10435]
Nfu_g_1_001874	495.212	0.261686	0.0863906	0.0024528	0.0395663	Nfu_p_1_004696	ENSG00000081026	MAGI3	membrane associated guanylate kinase, WW and PDZ domain containing 3 [Source:HGNC Symbol;Acc:HGNC:29647]
Nfu_g_1_007929	304.974	-0.360329	0.119027	0.00246757	0.0397674	Nfu_p_1_019121	ENSG00000026508	CD44	CD44 molecule (Indian blood group) [Source:HGNC Symbol;Acc:HGNC:1681]
Nfu_g_1_008446	208.716	-0.356561	0.117809	0.0024731	0.0398158	NA	NA	NA	NA
Nfu_g_1_017239	270.352	0.360548	0.119136	0.0024752	0.0398158	Nfu_p_1_041211	ENSG00000100003	SEC14L2	SEC14 like lipid binding 2 [Source:HGNC Symbol;Acc:HGNC:10699]
Nfu_g_1_007628	231.527	0.35603	0.11768	0.00248307	0.039868	Nfu_p_1_018388	ENSG00000125733	TRIP10	thyroid hormone receptor interactor 10 [Source:HGNC Symbol;Acc:HGNC:12304]
Nfu_g_1_022869	159.143	0.421431	0.139291	0.0024818	0.039868	Nfu_p_1_054695	ENSG00000120054	CPN1	carboxypeptidase N subunit 1 [Source:HGNC Symbol;Acc:HGNC:2312]
Nfu_g_1_012411	539.299	-0.239071	0.0790914	0.00250519	0.0401857	Nfu_p_1_030005	ENSG00000165379	LRFN5	leucine rich repeat and fibronectin type III domain containing 5 [Source:HGNC Symbol;Acc:HGNC:20360]
Nfu_g_1_016584	248.029	0.39206	0.129746	0.00251322	0.0402706	Nfu_p_1_039738	ENSG00000108924	HLF	HLF, PAR bZIP transcription factor [Source:HGNC Symbol;Acc:HGNC:4977]
Nfu_g_1_015690	10.2772	1.61054	0.533025	0.00251516	0.0402706	Nfu_p_1_037671	ENSG00000154237	LRRK1	leucine rich repeat kinase 1 [Source:HGNC Symbol;Acc:HGNC:18608]
Nfu_g_1_003584	242.781	0.421971	0.139739	0.00253017	0.0404734	Nfu_p_1_008868	ENSG00000206190	ATP10A	ATPase phospholipid transporting 10A (putative) [Source:HGNC Symbol;Acc:HGNC:13542]
Nfu_g_1_021425	42.9709	-0.736778	0.244012	0.00253253	0.0404735	Nfu_p_1_051267	ENSG00000111602	TIMELESS	timeless circadian regulator [Source:HGNC Symbol;Acc:HGNC:11813]
Nfu_g_1_003082	232.741	-0.346909	0.114943	0.00254368	0.0406141	Nfu_p_1_007671	ENSG00000176371	ZSCAN2	zinc finger and SCAN domain containing 2 [Source:HGNC Symbol;Acc:HGNC:20994]
Nfu_g_1_004862	740.206	-0.205521	0.0681104	0.00254899	0.0406611	Nfu_p_1_011864	ENSG00000099715	PCDH11Y	protocadherin 11 Y-linked [Source:HGNC Symbol;Acc:HGNC:15813]
Nfu_g_1_015112	419.969	0.249643	0.0828297	0.00257886	0.0410995	Nfu_p_1_036385	ENSG00000157978	LDLRAP1	low density lipoprotein receptor adaptor protein 1 [Source:HGNC Symbol;Acc:HGNC:18640]
Nfu_g_1_000433	284.204	-0.324031	0.107568	0.00259254	0.0412793	Nfu_p_1_001011	ENSG00000180660	MAB21L1	mab-21 like 1 [Source:HGNC Symbol;Acc:HGNC:6757]
Nfu_g_1_016238	42.9901	-0.754401	0.250795	0.00262945	0.0417604	Nfu_p_1_038931	ENSG00000121152	NCAPH	non-SMC condensin I complex subunit H [Source:HGNC Symbol;Acc:HGNC:1112]
Nfu_g_1_008118	370.842	0.293197	0.0974596	0.00262629	0.0417604	Nfu_p_1_019552	ENSG00000186654	PRR5	proline rich 5 [Source:HGNC Symbol;Acc:HGNC:31682]
Nfu_g_1_006279	33.889	0.822524	0.273449	0.00263002	0.0417604	Nfu_p_1_015183	ENSG00000148344	PTGES	prostaglandin E synthase [Source:HGNC Symbol;Acc:HGNC:9599]
Nfu_g_1_007739	856.234	0.217304	0.0722614	0.00263673	0.0418283	Nfu_p_1_018657	ENSG00000110066	KMT5B	lysine methyltransferase 5B [Source:HGNC Symbol;Acc:HGNC:24283]
Nfu_g_1_008079	63.2846	-0.673177	0.223894	0.00264117	0.0418602	NA	NA	NA	NA
Nfu_g_1_021270	34.4487	0.896061	0.298192	0.00265602	0.0420569	Nfu_p_1_050924	ENSG00000163545	NUAK2	NUAK family kinase 2 [Source:HGNC Symbol;Acc:HGNC:29558]
Nfu_g_1_012769	228.628	0.335432	0.111742	0.00268347	0.0424525	Nfu_p_1_030833	ENSG00000163050	COQ8A	coenzyme Q8A [Source:HGNC Symbol;Acc:HGNC:16812]
Nfu_g_1_008832	10.5492	1.80467	0.601362	0.00269119	0.0425356	Nfu_p_1_021397	ENSG00000100053	CRYBB3	crystallin beta B3 [Source:HGNC Symbol;Acc:HGNC:2400]
Nfu_g_1_014651	79.0886	-0.57492	0.191626	0.00269791	0.0425637	Nfu_p_1_035270	ENSG00000123933	MXD4	MAX dimerization protein 4 [Source:HGNC Symbol;Acc:HGNC:13906]
Nfu_g_1_001878	361.074	-0.291771	0.0972448	0.00269646	0.0425637	Nfu_p_1_004722	ENSG00000121440	PDZRN3	PDZ domain containing ring finger 3 [Source:HGNC Symbol;Acc:HGNC:17704]
Nfu_g_1_019092	175.138	-0.392076	0.130756	0.00271296	0.042762	Nfu_p_1_045672	ENSG00000115750	TAF1B	TATA-box binding protein associated factor, RNA polymerase I subunit B [Source:HGNC Symbol;Acc:HGNC:11533]
Nfu_g_1_020932	31.0942	0.908441	0.303007	0.00271678	0.042783	Nfu_p_1_050078	ENSG00000123360	PDE1B	phosphodiesterase 1B [Source:HGNC Symbol;Acc:HGNC:8775]
Nfu_g_1_000607	878.59	-0.240728	0.0803205	0.00272563	0.0428833	Nfu_p_1_001463	ENSG00000080854	IGSF9B	immunoglobulin superfamily member 9B [Source:HGNC Symbol;Acc:HGNC:32326]
Nfu_g_1_009506	28.7792	-0.941653	0.314396	0.0027434	0.0431234	Nfu_p_1_023163	ENSG00000147082	CCNB3	cyclin B3 [Source:HGNC Symbol;Acc:HGNC:18709]
Nfu_g_1_015122	71.4815	0.560831	0.187268	0.00274618	0.0431277	Nfu_p_1_036415	ENSG00000105655	ISYNA1	inositol-3-phosphate synthase 1 [Source:HGNC Symbol;Acc:HGNC:29821]
Nfu_g_1_020977	173.588	-0.365358	0.122073	0.00276292	0.0433511	Nfu_p_1_050174	ENSG00000215915	ATAD3C	ATPase family, AAA domain containing 3C [Source:HGNC Symbol;Acc:HGNC:32151]
Nfu_g_1_015335	262.376	-0.487329	0.162862	0.00276902	0.0434073	Nfu_p_1_036914	ENSG00000140105	WARS	tryptophanyl-tRNA synthetase [Source:HGNC Symbol;Acc:HGNC:12729]
Nfu_g_1_009483	664.448	0.303988	0.10164	0.00278206	0.043572	Nfu_p_1_023103	ENSG00000152413	HOMER1	homer scaffold protein 1 [Source:HGNC Symbol;Acc:HGNC:17512]
Nfu_g_1_021698	35.4043	0.806922	0.269883	0.00279074	0.043646	Nfu_p_1_051913	ENSG00000163431	LMOD1	leiomodin 1 [Source:HGNC Symbol;Acc:HGNC:6647]
Nfu_g_1_008420	27.1393	1.69679	0.567532	0.00279185	0.043646	Nfu_p_1_020312	ENSG00000050165	DKK3	dickkopf WNT signaling pathway inhibitor 3 [Source:HGNC Symbol;Acc:HGNC:2893]
Nfu_g_1_021981	93.1917	0.49439	0.165377	0.00279465	0.0436503	NA	NA	NA	NA
Nfu_g_1_012402	61.5553	-0.693945	0.232175	0.00279996	0.0436935	Nfu_p_1_029992	ENSG00000198894	CIPC	CLOCK interacting pacemaker [Source:HGNC Symbol;Acc:HGNC:20365]
Nfu_g_1_016224	206.237	0.416292	0.139305	0.0028049	0.043731	Nfu_p_1_038908	ENSG00000181773	GPR3	G protein-coupled receptor 3 [Source:HGNC Symbol;Acc:HGNC:4484]
Nfu_g_1_012283	401.688	0.279224	0.0934557	0.00281025	0.0437749	Nfu_p_1_029738	ENSG00000116514	RNF19B	ring finger protein 19B [Source:HGNC Symbol;Acc:HGNC:26886]
Nfu_g_1_019798	1149.12	0.271729	0.0909839	0.00282131	0.0439075	NA	NA	NA	NA
Nfu_g_1_017753	25.3495	-0.967613	0.324045	0.00282605	0.0439404	Nfu_p_1_042479	ENSG00000152253	SPC25	SPC25, NDC80 kinetochore complex component [Source:HGNC Symbol;Acc:HGNC:24031]
Nfu_g_1_009530	577.477	-0.237326	0.0794852	0.00282853	0.0439404	Nfu_p_1_023231	ENSG00000204843	DCTN1	dynactin subunit 1 [Source:HGNC Symbol;Acc:HGNC:2711]
Nfu_g_1_012985	201.858	0.453028	0.151867	0.00285377	0.0442926	NA	NA	NA	NA
Nfu_g_1_005146	18.5059	1.17508	0.394218	0.00287509	0.0445833	NA	NA	NA	NA
Nfu_g_1_021000	1245.63	0.201201	0.0675569	0.00289897	0.0449132	Nfu_p_1_050266	ENSG00000188338	SLC38A3	solute carrier family 38 member 3 [Source:HGNC Symbol;Acc:HGNC:18044]
Nfu_g_1_020603	450.488	-0.244461	0.0821328	0.00291645	0.0451434	Nfu_p_1_049326	ENSG00000206579	XKR4	XK related 4 [Source:HGNC Symbol;Acc:HGNC:29394]
Nfu_g_1_003299	122.189	-0.427678	0.143749	0.0029283	0.0452862	Nfu_p_1_008208	ENSG00000066382	MPPED2	metallophosphoesterase domain containing 2 [Source:HGNC Symbol;Acc:HGNC:1180]
Nfu_g_1_005706	212.576	0.406578	0.136743	0.00294607	0.0455201	Nfu_p_1_013861	ENSG00000138413	IDH1	isocitrate dehydrogenase (NADP(+)) 1, cytosolic [Source:HGNC Symbol;Acc:HGNC:5382]
Nfu_g_1_000643	105.589	-0.580604	0.195375	0.00296108	0.0457111	Nfu_p_1_001538	ENSG00000142207	URB1	URB1 ribosome biogenesis homolog [Source:HGNC Symbol;Acc:HGNC:17344]
Nfu_g_1_018703	334.886	-0.353776	0.119071	0.00296689	0.0457487	Nfu_p_1_044641	ENSG00000138029	HADHB	hydroxyacyl-CoA dehydrogenase trifunctional multienzyme complex subunit beta [Source:HGNC Symbol;Acc:HGNC:4803]
Nfu_g_1_001696	232.222	0.344743	0.116038	0.00296883	0.0457487	Nfu_p_1_004225	ENSG00000110092	CCND1	cyclin D1 [Source:HGNC Symbol;Acc:HGNC:1582]
Nfu_g_1_010479	119.715	0.64648	0.217663	0.00297713	0.0458355	Nfu_p_1_025396	ENSG00000155363	MOV10	Mov10 RISC complex RNA helicase [Source:HGNC Symbol;Acc:HGNC:7200]
Nfu_g_1_009397	580.814	0.288999	0.0973142	0.00298044	0.0458456	Nfu_p_1_022889	ENSG00000152409	JMY	junction mediating and regulatory protein, p53 cofactor [Source:HGNC Symbol;Acc:HGNC:28916]
Nfu_g_1_002688	74.8117	0.873156	0.294045	0.0029832	0.045847	NA	NA	NA	NA
Nfu_g_1_021443	92.5815	0.491254	0.165456	0.00298682	0.0458618	Nfu_p_1_051337	ENSG00000117298	ECE1	endothelin converting enzyme 1 [Source:HGNC Symbol;Acc:HGNC:3146]
Nfu_g_1_022612	413.326	0.314358	0.105888	0.00298997	0.0458694	Nfu_p_1_054117	ENSG00000163820	FYCO1	FYVE and coiled-coil domain containing 1 [Source:HGNC Symbol;Acc:HGNC:14673]
Nfu_g_1_022956	329.284	0.290333	0.0978113	0.00299454	0.0458985	Nfu_p_1_055098	ENSG00000051382	PIK3CB	phosphatidylinositol-4,5-bisphosphate 3-kinase catalytic subunit beta [Source:HGNC Symbol;Acc:HGNC:8976]
Nfu_g_1_011499	26.6554	-0.923848	0.31139	0.00300864	0.0459511	Nfu_p_1_027783	ENSG00000180592	SKIDA1	SKI/DACH domain containing 1 [Source:HGNC Symbol;Acc:HGNC:32697]
Nfu_g_1_018329	25.6646	-0.89626	0.302047	0.00300442	0.0459511	Nfu_p_1_043801	ENSG00000134057	CCNB1	cyclin B1 [Source:HGNC Symbol;Acc:HGNC:1579]
Nfu_g_1_006735	160.618	0.418062	0.140899	0.00300627	0.0459511	Nfu_p_1_016284	ENSG00000100056	DGCR14	NA
Nfu_g_1_009520	140.97	0.422477	0.14236	0.00300065	0.0459511	Nfu_p_1_023209	ENSG00000075292	ZNF638	zinc finger protein 638 [Source:HGNC Symbol;Acc:HGNC:17894]
Nfu_g_1_001639	579.361	0.263175	0.0887817	0.00303383	0.0462948	Nfu_p_1_004100	ENSG00000224940	PRRT4	proline rich transmembrane protein 4 [Source:HGNC Symbol;Acc:HGNC:37280]
Nfu_g_1_004155	654.57	-0.229733	0.0775105	0.00303778	0.0463141	Nfu_p_1_010185	ENSG00000074657	ZNF532	zinc finger protein 532 [Source:HGNC Symbol;Acc:HGNC:30940]
Nfu_g_1_015135	210.468	0.331393	0.111848	0.00304768	0.0464238	Nfu_p_1_036464	ENSG00000082497	SERTAD4	SERTA domain containing 4 [Source:HGNC Symbol;Acc:HGNC:25236]
Nfu_g_1_019022	1259.89	0.264111	0.0891624	0.00305511	0.0464549	Nfu_p_1_045475	ENSG00000120885	CLU	clusterin [Source:HGNC Symbol;Acc:HGNC:2095]
Nfu_g_1_017112	391.473	0.2654	0.0895964	0.00305483	0.0464549	Nfu_p_1_040891	ENSG00000158856	DMTN	dematin actin binding protein [Source:HGNC Symbol;Acc:HGNC:3382]
Nfu_g_1_014374	372.297	0.305333	0.103192	0.00308766	0.0469085	Nfu_p_1_034626	ENSG00000170324	FRMPD2	FERM and PDZ domain containing 2 [Source:HGNC Symbol;Acc:HGNC:28572]
Nfu_g_1_022995	32.6454	-0.921964	0.311735	0.00310124	0.0470462	Nfu_p_1_055209	ENSG00000126787	DLGAP5	DLG associated protein 5 [Source:HGNC Symbol;Acc:HGNC:16864]
Nfu_g_1_020522	93.1371	-0.603679	0.204123	0.00310222	0.0470462	Nfu_p_1_049124	ENSG00000135476	ESPL1	extra spindle pole bodies like 1, separase [Source:HGNC Symbol;Acc:HGNC:16856]
Nfu_g_1_008704	7544.6	-0.238795	0.0807516	0.00310492	0.0470462	Nfu_p_1_021138	ENSG00000048991	R3HDM1	R3H domain containing 1 [Source:HGNC Symbol;Acc:HGNC:9757]
Nfu_g_1_012889	86.3593	0.577845	0.195446	0.00311105	0.0470976	Nfu_p_1_031093	ENSG00000168389	MFSD2A	major facilitator superfamily domain containing 2A [Source:HGNC Symbol;Acc:HGNC:25897]
Nfu_g_1_000379	924.331	0.220738	0.0746986	0.00312614	0.0472845	Nfu_p_1_000922	ENSG00000156299	TIAM1	T cell lymphoma invasion and metastasis 1 [Source:HGNC Symbol;Acc:HGNC:11805]
Nfu_g_1_020668	3528.7	0.142366	0.048185	0.00313097	0.0473105	Nfu_p_1_049507	ENSG00000110514	MADD	MAP kinase activating death domain [Source:HGNC Symbol;Acc:HGNC:6766]
Nfu_g_1_017728	612.195	0.251078	0.0849859	0.00313334	0.0473105	Nfu_p_1_042413	ENSG00000011201	ANOS1	anosmin 1 [Source:HGNC Symbol;Acc:HGNC:6211]
Nfu_g_1_012981	762.211	0.22535	0.0763012	0.00314264	0.0473677	Nfu_p_1_031358	ENSG00000067082	KLF6	Kruppel like factor 6 [Source:HGNC Symbol;Acc:HGNC:2235]
Nfu_g_1_012098	174.481	0.39771	0.134657	0.00314197	0.0473677	Nfu_p_1_029319	ENSG00000168528	SERINC2	serine incorporator 2 [Source:HGNC Symbol;Acc:HGNC:23231]
Nfu_g_1_023478	639.629	0.22088	0.0748035	0.00314899	0.0474221	Nfu_p_1_056342	ENSG00000135932	CAB39	calcium binding protein 39 [Source:HGNC Symbol;Acc:HGNC:20292]
Nfu_g_1_004779	82.6316	-0.529109	0.179256	0.00316029	0.0474677	NA	NA	NA	NA
Nfu_g_1_005517	182.881	-0.366989	0.124327	0.00315927	0.0474677	Nfu_p_1_013330	ENSG00000146223	RPL7L1	ribosomal protein L7 like 1 [Source:HGNC Symbol;Acc:HGNC:21370]
Nfu_g_1_023487	524.439	-0.290197	0.098315	0.00316017	0.0474677	Nfu_p_1_056361	ENSG00000122778	KIAA1549	KIAA1549 [Source:HGNC Symbol;Acc:HGNC:22219]
Nfu_g_1_007886	241.807	0.352849	0.119561	0.00316533	0.047502	Nfu_p_1_019034	ENSG00000049323	LTBP1	latent transforming growth factor beta binding protein 1 [Source:HGNC Symbol;Acc:HGNC:6714]
Nfu_g_1_021265	1449.99	-0.221364	0.0750272	0.00317317	0.0475229	Nfu_p_1_050918	ENSG00000134369	NAV1	neuron navigator 1 [Source:HGNC Symbol;Acc:HGNC:15989]
Nfu_g_1_017428	160.665	0.388195	0.131573	0.00317353	0.0475229	Nfu_p_1_041715	ENSG00000116984	MTR	5-methyltetrahydrofolate-homocysteine methyltransferase [Source:HGNC Symbol;Acc:HGNC:7468]
Nfu_g_1_006560	22.9289	0.980497	0.332342	0.00317499	0.0475229	Nfu_p_1_015811	ENSG00000113296	THBS4	thrombospondin 4 [Source:HGNC Symbol;Acc:HGNC:11788]
Nfu_g_1_023422	197.734	0.426495	0.144584	0.00317978	0.0475532	Nfu_p_1_056222	ENSG00000136457	CHAD	chondroadherin [Source:HGNC Symbol;Acc:HGNC:1909]
Nfu_g_1_014874	146.302	-0.418067	0.141761	0.00318699	0.0475785	Nfu_p_1_035813	ENSG00000196767	POU3F4	POU class 3 homeobox 4 [Source:HGNC Symbol;Acc:HGNC:9217]
Nfu_g_1_007164	1186.5	-0.216893	0.0735425	0.00318578	0.0475785	Nfu_p_1_017347	ENSG00000106263	EIF3B	eukaryotic translation initiation factor 3 subunit B [Source:HGNC Symbol;Acc:HGNC:3280]
Nfu_g_1_012513	291.162	0.339258	0.115118	0.00320841	0.0478567	NA	NA	NA	NA
Nfu_g_1_009400	99.4131	-0.48852	0.165851	0.00322403	0.048048	Nfu_p_1_022900	ENSG00000100029	PES1	pescadillo ribosomal biogenesis factor 1 [Source:HGNC Symbol;Acc:HGNC:8848]
Nfu_g_1_008789	841.247	-0.325303	0.110517	0.00324557	0.0483273	Nfu_p_1_021315	ENSG00000123200	ZC3H13	zinc finger CCCH-type containing 13 [Source:HGNC Symbol;Acc:HGNC:20368]
Nfu_g_1_000275	13.9713	-1.33961	0.455265	0.00325592	0.0484257	Nfu_p_1_000618	ENSG00000188486	H2AFX	H2A histone family member X [Source:HGNC Symbol;Acc:HGNC:4739]
Nfu_g_1_015677	285.529	-0.340136	0.115634	0.00326631	0.0484257	Nfu_p_1_037649	ENSG00000178691	SUZ12	SUZ12, polycomb repressive complex 2 subunit [Source:HGNC Symbol;Acc:HGNC:17101]
Nfu_g_1_013257	4274.3	-0.181291	0.0616318	0.00326612	0.0484257	NA	NA	NA	NA
Nfu_g_1_006640	478.317	0.426978	0.14516	0.00326711	0.0484257	NA	NA	NA	NA
Nfu_g_1_018674	76.1746	0.580042	0.19721	0.00326904	0.0484257	Nfu_p_1_044578	ENSG00000092820	EZR	ezrin [Source:HGNC Symbol;Acc:HGNC:12691]
Nfu_g_1_019407	320.587	1.10511	0.375693	0.00326606	0.0484257	NA	NA	NA	NA
Nfu_g_1_002829	853.755	0.203773	0.0693146	0.00328403	0.048606	Nfu_p_1_007140	ENSG00000169764	UGP2	UDP-glucose pyrophosphorylase 2 [Source:HGNC Symbol;Acc:HGNC:12527]
Nfu_g_1_017516	310.254	-0.277363	0.0944189	0.00330786	0.0488816	Nfu_p_1_041903	ENSG00000147130	ZMYM3	zinc finger MYM-type containing 3 [Source:HGNC Symbol;Acc:HGNC:13054]
Nfu_g_1_008992	464.361	0.270284	0.0920189	0.00331117	0.0488816	Nfu_p_1_021792	ENSG00000186716	BCR	BCR, RhoGEF and GTPase activating protein [Source:HGNC Symbol;Acc:HGNC:1014]
Nfu_g_1_005752	310.685	0.357801	0.121813	0.00331091	0.0488816	Nfu_p_1_013969	ENSG00000204634	TBC1D8	TBC1 domain family member 8 [Source:HGNC Symbol;Acc:HGNC:17791]
Nfu_g_1_022061	11666.6	0.179346	0.061085	0.00332461	0.049038	Nfu_p_1_052777	ENSG00000166963	MAP1A	microtubule associated protein 1A [Source:HGNC Symbol;Acc:HGNC:6835]
Nfu_g_1_003407	35.3576	0.851105	0.289932	0.00332973	0.0490715	NA	NA	NA	NA
Nfu_g_1_021856	2808.05	0.16294	0.0555181	0.00333651	0.0491294	Nfu_p_1_052301	ENSG00000108840	HDAC5	histone deacetylase 5 [Source:HGNC Symbol;Acc:HGNC:14068]
Nfu_g_1_001244	122.626	0.488197	0.166358	0.00333964	0.0491336	Nfu_p_1_003046	ENSG00000138606	SHF	Src homology 2 domain containing F [Source:HGNC Symbol;Acc:HGNC:25116]
Nfu_g_1_001351	28.2163	1.04937	0.357686	0.00334881	0.0492263	Nfu_p_1_003348	ENSG00000167695	FAM57A	family with sequence similarity 57 member A [Source:HGNC Symbol;Acc:HGNC:29646]
Nfu_g_1_002198	107.034	0.595708	0.203121	0.00335946	0.0493408	Nfu_p_1_005528	ENSG00000065534	MYLK	myosin light chain kinase [Source:HGNC Symbol;Acc:HGNC:7590]
Nfu_g_1_000964	52.047	-0.689758	0.235281	0.00337181	0.0494379	Nfu_p_1_002346	ENSG00000144230	GPR17	G protein-coupled receptor 17 [Source:HGNC Symbol;Acc:HGNC:4471]
Nfu_g_1_018888	464.172	-0.382761	0.130554	0.00336982	0.0494379	Nfu_p_1_045127	ENSG00000143507	DUSP10	dual specificity phosphatase 10 [Source:HGNC Symbol;Acc:HGNC:3065]
Nfu_g_1_021715	91.4881	0.604507	0.206342	0.00339355	0.0497143	NA	NA	NA	NA
Nfu_g_1_005290	820.24	0.199547	0.0681268	0.00339995	0.0497658	Nfu_p_1_012856	ENSG00000072364	AFF4	AF4/FMR2 family member 4 [Source:HGNC Symbol;Acc:HGNC:17869]
Nfu_g_1_022204	2729.93	-0.182943	0.0625306	0.00343734	0.0502703	Nfu_p_1_053176	ENSG00000166341	DCHS1	dachsous cadherin-related 1 [Source:HGNC Symbol;Acc:HGNC:13681]
Nfu_g_1_022072	33.3308	0.884927	0.30264	0.00345535	0.050491	Nfu_p_1_052830	ENSG00000103064	SLC7A6	solute carrier family 7 member 6 [Source:HGNC Symbol;Acc:HGNC:11064]
Nfu_g_1_006843	28.3121	-0.906407	0.310153	0.00347294	0.0505893	Nfu_p_1_016488	ENSG00000166483	WEE1	WEE1 G2 checkpoint kinase [Source:HGNC Symbol;Acc:HGNC:12761]
Nfu_g_1_010515	284.371	-0.318469	0.108973	0.00347278	0.0505893	Nfu_p_1_025474	ENSG00000124193	SRSF6	serine and arginine rich splicing factor 6 [Source:HGNC Symbol;Acc:HGNC:10788]
Nfu_g_1_015638	409.312	-0.268321	0.0918075	0.00347061	0.0505893	NA	NA	NA	NA
Nfu_g_1_000217	1542.55	0.213762	0.073147	0.00347383	0.0505893	Nfu_p_1_000501	ENSG00000151835	SACS	sacsin molecular chaperone [Source:HGNC Symbol;Acc:HGNC:10519]
Nfu_g_1_000957	60.7134	-0.645028	0.220958	0.00350901	0.0510585	Nfu_p_1_002338	ENSG00000177694	NAALADL2	N-acetylated alpha-linked acidic dipeptidase like 2 [Source:HGNC Symbol;Acc:HGNC:23219]
Nfu_g_1_008665	26.0381	-1.02874	0.352468	0.00351523	0.0511058	NA	NA	NA	NA
Nfu_g_1_011834	607.969	-0.210944	0.0723038	0.00352888	0.051261	Nfu_p_1_028629	ENSG00000189079	ARID2	AT-rich interaction domain 2 [Source:HGNC Symbol;Acc:HGNC:18037]
Nfu_g_1_019043	311.501	0.296803	0.10183	0.0035605	0.0516767	Nfu_p_1_045522	ENSG00000134318	ROCK2	Rho associated coiled-coil containing protein kinase 2 [Source:HGNC Symbol;Acc:HGNC:10252]
Nfu_g_1_014696	97.8234	0.824854	0.283222	0.00358668	0.0520129	NA	NA	NA	NA
Nfu_g_1_007983	328.85	-0.276087	0.0948295	0.00359814	0.0520914	Nfu_p_1_019250	ENSG00000139154	AEBP2	AE binding protein 2 [Source:HGNC Symbol;Acc:HGNC:24051]
Nfu_g_1_001877	501.317	-0.230589	0.0791961	0.00359564	0.0520914	Nfu_p_1_004717	ENSG00000064999	ANKS1A	ankyrin repeat and sterile alpha motif domain containing 1A [Source:HGNC Symbol;Acc:HGNC:20961]
Nfu_g_1_015012	1613.82	0.19843	0.0681728	0.00360623	0.0521647	Nfu_p_1_036161	ENSG00000188559	RALGAPA2	Ral GTPase activating protein catalytic alpha subunit 2 [Source:HGNC Symbol;Acc:HGNC:16207]
Nfu_g_1_016308	382.278	-0.277044	0.095199	0.00361249	0.0522114	Nfu_p_1_039058	ENSG00000104884	ERCC2	ERCC excision repair 2, TFIIH core complex helicase subunit [Source:HGNC Symbol;Acc:HGNC:3434]
Nfu_g_1_010191	658.06	0.278343	0.09577	0.00365651	0.0528033	Nfu_p_1_024714	ENSG00000116337	AMPD2	adenosine monophosphate deaminase 2 [Source:HGNC Symbol;Acc:HGNC:469]
Nfu_g_1_008721	744.202	-0.208705	0.0718202	0.00366162	0.0528329	Nfu_p_1_021173	ENSG00000183878	UTY	ubiquitously transcribed tetratricopeptide repeat containing, Y-linked [Source:HGNC Symbol;Acc:HGNC:12638]
Nfu_g_1_017714	1584.99	0.285924	0.0984229	0.00367192	0.0528487	Nfu_p_1_042397	ENSG00000054356	PTPRN	protein tyrosine phosphatase, receptor type N [Source:HGNC Symbol;Acc:HGNC:9676]
Nfu_g_1_005846	75.6019	0.663586	0.228423	0.00367168	0.0528487	Nfu_p_1_014218	ENSG00000198542	ITGBL1	integrin subunit beta like 1 [Source:HGNC Symbol;Acc:HGNC:6164]
Nfu_g_1_008933	36.677	0.923143	0.317721	0.00366646	0.0528487	Nfu_p_1_021643	ENSG00000145708	CRHBP	corticotropin releasing hormone binding protein [Source:HGNC Symbol;Acc:HGNC:2356]
Nfu_g_1_017961	82.1554	-0.601714	0.207226	0.00368822	0.053039	Nfu_p_1_043015	ENSG00000112118	MCM3	minichromosome maintenance complex component 3 [Source:HGNC Symbol;Acc:HGNC:6945]
Nfu_g_1_013140	57.3892	0.601139	0.207094	0.00369928	0.0531536	Nfu_p_1_031693	ENSG00000214944	ARHGEF28	Rho guanine nucleotide exchange factor 28 [Source:HGNC Symbol;Acc:HGNC:30322]
Nfu_g_1_004304	93.7691	0.475938	0.164076	0.00372311	0.0534515	NA	NA	NA	NA
Nfu_g_1_015142	43.9497	-0.785955	0.271142	0.00374736	0.0537548	Nfu_p_1_036476	ENSG00000187951	ARHGAP11B	Rho GTPase activating protein 11B [Source:HGNC Symbol;Acc:HGNC:15782]
Nfu_g_1_009411	88.3314	0.535791	0.184999	0.00377732	0.0541395	Nfu_p_1_022922	ENSG00000089159	PXN	paxillin [Source:HGNC Symbol;Acc:HGNC:9718]
Nfu_g_1_009941	1188.5	0.183217	0.0632743	0.00378428	0.0541941	Nfu_p_1_024199	ENSG00000185304	RGPD2	RANBP2-like and GRIP domain containing 2 [Source:HGNC Symbol;Acc:HGNC:32415]
Nfu_g_1_022889	217.587	-0.342876	0.118452	0.00379584	0.0543145	Nfu_p_1_054928	ENSG00000058600	POLR3E	RNA polymerase III subunit E [Source:HGNC Symbol;Acc:HGNC:30347]
Nfu_g_1_009264	235.965	0.32927	0.113792	0.00380845	0.0544498	Nfu_p_1_022541	ENSG00000157782	CABP1	calcium binding protein 1 [Source:HGNC Symbol;Acc:HGNC:1384]
Nfu_g_1_010132	77.2041	-0.509053	0.175939	0.00381165	0.0544503	Nfu_p_1_024572	ENSG00000261236	BOP1	block of proliferation 1 [Source:HGNC Symbol;Acc:HGNC:15519]
Nfu_g_1_022355	73.5092	-0.596092	0.206091	0.00382342	0.0545733	NA	NA	NA	NA
Nfu_g_1_022814	6343.02	0.224595	0.0776579	0.00382663	0.0545738	NA	NA	NA	NA
Nfu_g_1_003744	2746.42	-0.171797	0.0594316	0.00384426	0.0547515	Nfu_p_1_009216	ENSG00000169851	PCDH7	protocadherin 7 [Source:HGNC Symbol;Acc:HGNC:8659]
Nfu_g_1_020065	343.305	0.417873	0.144564	0.00384544	0.0547515	Nfu_p_1_047909	ENSG00000162367	TAL1	TAL bHLH transcription factor 1, erythroid differentiation factor [Source:HGNC Symbol;Acc:HGNC:11556]
Nfu_g_1_006100	87.3427	0.619461	0.214379	0.00385777	0.0548816	Nfu_p_1_014766	ENSG00000137491	SLCO2B1	solute carrier organic anion transporter family member 2B1 [Source:HGNC Symbol;Acc:HGNC:10962]
Nfu_g_1_008867	41.4683	-0.744255	0.257663	0.00387108	0.0550255	Nfu_p_1_021495	ENSG00000164181	ELOVL7	ELOVL fatty acid elongase 7 [Source:HGNC Symbol;Acc:HGNC:26292]
Nfu_g_1_008726	70.4415	-3.28669	1.13801	0.00387589	0.0550485	Nfu_p_1_021188	ENSG00000073734	ABCB11	ATP binding cassette subfamily B member 11 [Source:HGNC Symbol;Acc:HGNC:42]
Nfu_g_1_018317	274.804	-0.302439	0.104834	0.00391492	0.0554891	NA	NA	NA	NA
Nfu_g_1_022082	968.65	-0.273124	0.0946828	0.00391887	0.0554891	Nfu_p_1_052851	ENSG00000136628	EPRS	glutamyl-prolyl-tRNA synthetase [Source:HGNC Symbol;Acc:HGNC:3418]
Nfu_g_1_003897	1823.5	-0.239782	0.0831266	0.0039198	0.0554891	Nfu_p_1_009610	ENSG00000129003	VPS13C	vacuolar protein sorting 13 homolog C [Source:HGNC Symbol;Acc:HGNC:23594]
Nfu_g_1_002425	327.788	0.331857	0.115027	0.00391354	0.0554891	Nfu_p_1_006070	ENSG00000171357	LURAP1	leucine rich adaptor protein 1 [Source:HGNC Symbol;Acc:HGNC:32327]
Nfu_g_1_004982	96.8302	0.467402	0.162141	0.00394296	0.0557711	Nfu_p_1_012063	ENSG00000008513	ST3GAL1	ST3 beta-galactoside alpha-2,3-sialyltransferase 1 [Source:HGNC Symbol;Acc:HGNC:10862]
Nfu_g_1_011545	56.9161	-1.04644	0.363388	0.00398082	0.0562605	Nfu_p_1_027863	ENSG00000166535	A2ML1	alpha-2-macroglobulin like 1 [Source:HGNC Symbol;Acc:HGNC:23336]
Nfu_g_1_005478	144.845	-0.376923	0.130938	0.00399393	0.0563995	Nfu_p_1_013272	ENSG00000113648	H2AFY	H2A histone family member Y [Source:HGNC Symbol;Acc:HGNC:4740]
Nfu_g_1_000600	430.449	-0.259284	0.0902178	0.00405334	0.0571916	NA	NA	NA	NA
Nfu_g_1_011920	53.8957	0.620805	0.216201	0.00408632	0.0576097	NA	NA	NA	NA
Nfu_g_1_004343	146.059	-0.397199	0.138345	0.00409076	0.0576252	NA	NA	NA	NA
Nfu_g_1_019296	433.43	-0.292032	0.101806	0.00412407	0.0580307	Nfu_p_1_046105	ENSG00000115091	ACTR3	ARP3 actin related protein 3 homolog [Source:HGNC Symbol;Acc:HGNC:170]
Nfu_g_1_018845	2497.72	0.205034	0.0714818	0.00412633	0.0580307	Nfu_p_1_045017	ENSG00000010818	HIVEP2	human immunodeficiency virus type I enhancer binding protein 2 [Source:HGNC Symbol;Acc:HGNC:4921]
Nfu_g_1_000344	253.781	0.39347	0.137189	0.00412965	0.0580307	Nfu_p_1_000840	ENSG00000139155	SLCO1C1	solute carrier organic anion transporter family member 1C1 [Source:HGNC Symbol;Acc:HGNC:13819]
Nfu_g_1_018287	86.7415	0.548764	0.191516	0.00416532	0.0584842	Nfu_p_1_043718	ENSG00000112964	GHR	growth hormone receptor [Source:HGNC Symbol;Acc:HGNC:4263]
Nfu_g_1_015805	110.634	0.416413	0.145355	0.00417275	0.0585409	Nfu_p_1_037925	ENSG00000110057	UNC93B1	unc-93 homolog B1, TLR signaling regulator [Source:HGNC Symbol;Acc:HGNC:13481]
Nfu_g_1_020796	346.812	0.265221	0.0926115	0.00418584	0.0586767	Nfu_p_1_049762	ENSG00000159346	ADIPOR1	adiponectin receptor 1 [Source:HGNC Symbol;Acc:HGNC:24040]
Nfu_g_1_009625	25.1684	1.0428	0.364203	0.00419347	0.0587359	NA	NA	NA	NA
Nfu_g_1_004390	57.042	-1.01445	0.354366	0.00420025	0.058783	Nfu_p_1_010710	ENSG00000107807	TLX1	T cell leukemia homeobox 1 [Source:HGNC Symbol;Acc:HGNC:5056]
Nfu_g_1_006816	138.064	0.418455	0.146279	0.00422765	0.0591185	Nfu_p_1_016438	ENSG00000160796	NBEAL2	neurobeachin like 2 [Source:HGNC Symbol;Acc:HGNC:31928]
Nfu_g_1_011235	772.816	-0.240651	0.0841384	0.00423405	0.0591442	Nfu_p_1_027064	ENSG00000236396	SLC35G4	solute carrier family 35 member G4 [Source:HGNC Symbol;Acc:HGNC:31043]
Nfu_g_1_020336	1304.64	0.206018	0.0720343	0.00423636	0.0591442	Nfu_p_1_048645	ENSG00000184588	PDE4B	phosphodiesterase 4B [Source:HGNC Symbol;Acc:HGNC:8781]
Nfu_g_1_009454	54.3361	0.650727	0.227554	0.00424095	0.0591604	Nfu_p_1_023038	ENSG00000196850	PPTC7	PTC7 protein phosphatase homolog [Source:HGNC Symbol;Acc:HGNC:30695]
Nfu_g_1_008939	250.987	-0.393095	0.137477	0.00424501	0.059162	Nfu_p_1_021658	ENSG00000277586	NEFL	neurofilament light [Source:HGNC Symbol;Acc:HGNC:7739]
Nfu_g_1_014381	162.555	0.511638	0.178948	0.00424794	0.059162	Nfu_p_1_034638	ENSG00000148826	NKX6-2	NK6 homeobox 2 [Source:HGNC Symbol;Acc:HGNC:19321]
Nfu_g_1_014397	76.268	0.804851	0.281621	0.00426416	0.0593401	Nfu_p_1_034668	ENSG00000186340	THBS2	thrombospondin 2 [Source:HGNC Symbol;Acc:HGNC:11786]
Nfu_g_1_010085	531.808	0.271246	0.0949323	0.00427323	0.0594182	Nfu_p_1_024472	ENSG00000143409	FAM63A	NA
Nfu_g_1_009494	1116.45	0.27169	0.0951163	0.0042848	0.059531	Nfu_p_1_023132	ENSG00000197093	GAL3ST4	galactose-3-O-sulfotransferase 4 [Source:HGNC Symbol;Acc:HGNC:24145]
Nfu_g_1_012335	141.702	-0.392451	0.137436	0.00429672	0.0596486	NA	NA	NA	NA
Nfu_g_1_006585	159.328	0.412775	0.144581	0.0043041	0.0597029	NA	NA	NA	NA
Nfu_g_1_005220	497.507	-0.238151	0.0834293	0.00431017	0.0597391	Nfu_p_1_012683	ENSG00000113649	TCERG1	transcription elongation regulator 1 [Source:HGNC Symbol;Acc:HGNC:15630]
Nfu_g_1_007510	378.958	0.314612	0.110251	0.00432278	0.0598656	Nfu_p_1_018142	ENSG00000060982	BCAT1	branched chain amino acid transaminase 1 [Source:HGNC Symbol;Acc:HGNC:976]
Nfu_g_1_020828	421.299	-0.323842	0.113546	0.00434362	0.060106	Nfu_p_1_049847	ENSG00000101444	AHCY	adenosylhomocysteinase [Source:HGNC Symbol;Acc:HGNC:343]
Nfu_g_1_022408	21.2764	-1.00421	0.35226	0.00436134	0.0602544	NA	NA	NA	NA
Nfu_g_1_021923	296.968	-0.280491	0.0983857	0.00435908	0.0602544	Nfu_p_1_052469	ENSG00000118689	FOXO3	forkhead box O3 [Source:HGNC Symbol;Acc:HGNC:3821]
Nfu_g_1_016776	20.8233	-0.960255	0.336889	0.00436695	0.0602836	Nfu_p_1_040151	ENSG00000116819	TFAP2E	transcription factor AP-2 epsilon [Source:HGNC Symbol;Acc:HGNC:30774]
Nfu_g_1_007515	309.303	-0.473659	0.166201	0.00437294	0.0603178	Nfu_p_1_018149	ENSG00000171532	NEUROD2	neuronal differentiation 2 [Source:HGNC Symbol;Acc:HGNC:7763]
Nfu_g_1_006518	293.039	0.304872	0.106994	0.00437956	0.0603609	Nfu_p_1_015712	ENSG00000108179	PPIF	peptidylprolyl isomerase F [Source:HGNC Symbol;Acc:HGNC:9259]
Nfu_g_1_020508	1394.84	-0.18508	0.0650102	0.0044143	0.0607911	Nfu_p_1_049081	ENSG00000177200	CHD9	chromodomain helicase DNA binding protein 9 [Source:HGNC Symbol;Acc:HGNC:25701]
Nfu_g_1_013615	16.8424	-1.99331	0.70068	0.00444365	0.0610033	Nfu_p_1_032787	ENSG00000240303	ACAD11	acyl-CoA dehydrogenase family member 11 [Source:HGNC Symbol;Acc:HGNC:30211]
Nfu_g_1_017268	662.348	-0.212771	0.0747853	0.00443989	0.0610033	Nfu_p_1_041284	ENSG00000187239	FNBP1	formin binding protein 1 [Source:HGNC Symbol;Acc:HGNC:17069]
Nfu_g_1_006676	1180.82	0.231969	0.0815485	0.00444742	0.0610033	Nfu_p_1_016101	ENSG00000138835	RGS3	regulator of G protein signaling 3 [Source:HGNC Symbol;Acc:HGNC:9999]
Nfu_g_1_007522	338.056	0.265496	0.0933097	0.00443664	0.0610033	Nfu_p_1_018165	ENSG00000204673	AKT1S1	AKT1 substrate 1 [Source:HGNC Symbol;Acc:HGNC:28426]
Nfu_g_1_012705	12.29	1.42738	0.50176	0.00444458	0.0610033	NA	NA	NA	NA
Nfu_g_1_004806	198.685	-0.475065	0.167069	0.0044618	0.0611519	NA	NA	NA	NA
Nfu_g_1_022991	3089.24	0.187404	0.0659128	0.0044662	0.0611635	Nfu_p_1_055180	ENSG00000058404	CAMK2B	calcium/calmodulin dependent protein kinase II beta [Source:HGNC Symbol;Acc:HGNC:1461]
Nfu_g_1_019292	38.593	0.783232	0.275524	0.00447333	0.0612126	Nfu_p_1_046094	ENSG00000205929	C21orf62	chromosome 21 open reading frame 62 [Source:HGNC Symbol;Acc:HGNC:1305]
Nfu_g_1_004265	19.9229	1.20851	0.425382	0.00449734	0.0614923	Nfu_p_1_010412	ENSG00000121060	TRIM25	tripartite motif containing 25 [Source:HGNC Symbol;Acc:HGNC:12932]
Nfu_g_1_020318	231.983	0.344998	0.121502	0.00451914	0.0617413	Nfu_p_1_048588	ENSG00000167470	MIDN	midnolin [Source:HGNC Symbol;Acc:HGNC:16298]
Nfu_g_1_000466	43.4926	-0.690705	0.243302	0.00452724	0.061803	Nfu_p_1_001091	ENSG00000182103	FAM181B	family with sequence similarity 181 member B [Source:HGNC Symbol;Acc:HGNC:28512]
Nfu_g_1_006407	279.304	0.364374	0.128378	0.00453547	0.0618662	Nfu_p_1_015484	ENSG00000163629	PTPN13	protein tyrosine phosphatase, non-receptor type 13 [Source:HGNC Symbol;Acc:HGNC:9646]
Nfu_g_1_019651	1534.08	-0.171691	0.060506	0.00454554	0.0619546	Nfu_p_1_046960	ENSG00000100393	EP300	E1A binding protein p300 [Source:HGNC Symbol;Acc:HGNC:3373]
Nfu_g_1_015303	61.8548	-2.78422	0.981629	0.00456357	0.0620042	NA	NA	NA	NA
Nfu_g_1_003886	132.811	-0.391862	0.138147	0.00456036	0.0620042	Nfu_p_1_009573	ENSG00000167005	NUDT21	nudix hydrolase 21 [Source:HGNC Symbol;Acc:HGNC:13870]
Nfu_g_1_001956	270.247	0.498137	0.175615	0.00456054	0.0620042	Nfu_p_1_004955	ENSG00000079337	RAPGEF3	Rap guanine nucleotide exchange factor 3 [Source:HGNC Symbol;Acc:HGNC:16629]
Nfu_g_1_022569	61.6293	0.575143	0.202766	0.00456121	0.0620042	Nfu_p_1_054012	ENSG00000167601	AXL	AXL receptor tyrosine kinase [Source:HGNC Symbol;Acc:HGNC:905]
Nfu_g_1_014386	246.047	-0.317058	0.111809	0.00457249	0.0620275	Nfu_p_1_034645	ENSG00000119737	GPR75	G protein-coupled receptor 75 [Source:HGNC Symbol;Acc:HGNC:4526]
Nfu_g_1_022543	233.479	0.338787	0.119467	0.00457066	0.0620275	NA	NA	NA	NA
Nfu_g_1_001159	497.142	-0.237543	0.0838307	0.00460258	0.0623865	Nfu_p_1_002844	ENSG00000111667	USP5	ubiquitin specific peptidase 5 [Source:HGNC Symbol;Acc:HGNC:12628]
Nfu_g_1_023400	801.354	-0.23009	0.0812219	0.00461337	0.0624836	Nfu_p_1_056172	ENSG00000175029	CTBP2	C-terminal binding protein 2 [Source:HGNC Symbol;Acc:HGNC:2495]
Nfu_g_1_015791	534.134	0.286875	0.101287	0.00462158	0.0625457	Nfu_p_1_037895	ENSG00000133392	MYH11	myosin heavy chain 11 [Source:HGNC Symbol;Acc:HGNC:7569]
Nfu_g_1_017524	815.723	0.291059	0.102777	0.00462647	0.0625627	Nfu_p_1_041916	ENSG00000134318	ROCK2	Rho associated coiled-coil containing protein kinase 2 [Source:HGNC Symbol;Acc:HGNC:10252]
Nfu_g_1_009145	570.861	0.24307	0.0858425	0.0046319	0.062587	NA	NA	NA	NA
Nfu_g_1_013744	139.705	-0.487737	0.1724	0.00466788	0.0628883	Nfu_p_1_033076	ENSG00000169299	PGM2	phosphoglucomutase 2 [Source:HGNC Symbol;Acc:HGNC:8906]
Nfu_g_1_000313	834.676	-0.250394	0.088504	0.00466673	0.0628883	Nfu_p_1_000737	ENSG00000104824	HNRNPL	heterogeneous nuclear ribonucleoprotein L [Source:HGNC Symbol;Acc:HGNC:5045]
Nfu_g_1_022656	271.268	0.303672	0.107337	0.00466715	0.0628883	Nfu_p_1_054212	ENSG00000143344	RGL1	ral guanine nucleotide dissociation stimulator like 1 [Source:HGNC Symbol;Acc:HGNC:30281]
Nfu_g_1_021289	244.316	1.15232	0.407319	0.0046688	0.0628883	Nfu_p_1_050961	ENSG00000124201	ZNFX1	zinc finger NFX1-type containing 1 [Source:HGNC Symbol;Acc:HGNC:29271]
Nfu_g_1_008414	1811.96	-0.196062	0.0693216	0.00467964	0.062985	Nfu_p_1_020259	ENSG00000140836	ZFHX3	zinc finger homeobox 3 [Source:HGNC Symbol;Acc:HGNC:777]
Nfu_g_1_005166	335.87	-0.355557	0.125742	0.00468871	0.0630578	Nfu_p_1_012546	ENSG00000077279	DCX	doublecortin [Source:HGNC Symbol;Acc:HGNC:2714]
Nfu_g_1_005116	237.919	0.445835	0.157903	0.00475069	0.0638415	Nfu_p_1_012410	ENSG00000126861	OMG	oligodendrocyte myelin glycoprotein [Source:HGNC Symbol;Acc:HGNC:8135]
Nfu_g_1_002965	1655.25	0.153781	0.0545144	0.00478846	0.064299	Nfu_p_1_007442	ENSG00000135749	PCNX2	pecanex 2 [Source:HGNC Symbol;Acc:HGNC:8736]
Nfu_g_1_007980	720.744	-0.21705	0.0769746	0.00480597	0.0644838	Nfu_p_1_019243	ENSG00000155561	NUP205	nucleoporin 205 [Source:HGNC Symbol;Acc:HGNC:18658]
Nfu_g_1_018258	1381.19	0.184717	0.0655184	0.00481275	0.0645245	NA	NA	NA	NA
Nfu_g_1_013975	1322.44	0.178084	0.0631872	0.00482697	0.0646146	Nfu_p_1_033637	ENSG00000215301	DDX3X	DEAD-box helicase 3 X-linked [Source:HGNC Symbol;Acc:HGNC:2745]
Nfu_g_1_003181	627.267	0.251356	0.0891833	0.00482615	0.0646146	Nfu_p_1_007902	ENSG00000073417	PDE8A	phosphodiesterase 8A [Source:HGNC Symbol;Acc:HGNC:8793]
Nfu_g_1_005273	536.919	0.244732	0.0868549	0.00483674	0.0646762	Nfu_p_1_012806	ENSG00000166924	NYAP1	neuronal tyrosine phosphorylated phosphoinositide-3-kinase adaptor 1 [Source:HGNC Symbol;Acc:HGNC:22009]
Nfu_g_1_023165	281.93	0.318513	0.113046	0.00483907	0.0646762	Nfu_p_1_055626	ENSG00000198517	MAFK	MAF bZIP transcription factor K [Source:HGNC Symbol;Acc:HGNC:6782]
Nfu_g_1_008182	19.0832	-1.9169	0.680572	0.00485357	0.0648197	Nfu_p_1_019708	ENSG00000166349	RAG1	recombination activating 1 [Source:HGNC Symbol;Acc:HGNC:9831]
Nfu_g_1_000732	12.6032	1.38633	0.492274	0.00485985	0.0648533	NA	NA	NA	NA
Nfu_g_1_002272	172.868	-0.462829	0.164414	0.00487735	0.0650364	Nfu_p_1_005718	ENSG00000114315	HES1	hes family bHLH transcription factor 1 [Source:HGNC Symbol;Acc:HGNC:5192]
Nfu_g_1_015922	244.874	-0.295459	0.104994	0.00489215	0.0651832	NA	NA	NA	NA
Nfu_g_1_007944	11.8782	-1.26534	0.449746	0.00490122	0.0652324	NA	NA	NA	NA
Nfu_g_1_011435	2504.83	0.174947	0.0621853	0.00490341	0.0652324	Nfu_p_1_027632	ENSG00000107863	ARHGAP21	Rho GTPase activating protein 21 [Source:HGNC Symbol;Acc:HGNC:23725]
Nfu_g_1_014965	941.509	-0.258714	0.0919915	0.00491782	0.0652729	Nfu_p_1_036023	ENSG00000175130	MARCKSL1	MARCKS like 1 [Source:HGNC Symbol;Acc:HGNC:7142]
Nfu_g_1_001535	697.205	-0.222251	0.0790196	0.00491419	0.0652729	Nfu_p_1_003840	ENSG00000167566	NCKAP5L	NCK associated protein 5 like [Source:HGNC Symbol;Acc:HGNC:29321]
Nfu_g_1_004364	1984.55	-0.179506	0.0638173	0.00491102	0.0652729	Nfu_p_1_010659	ENSG00000156453	PCDH1	protocadherin 1 [Source:HGNC Symbol;Acc:HGNC:8655]
Nfu_g_1_010860	235.016	-0.312282	0.11113	0.00495328	0.0656903	Nfu_p_1_026249	ENSG00000256206	RP11-140L24,4	NA
Nfu_g_1_015511	581.397	0.22986	0.0818131	0.00496071	0.0656903	NA	NA	NA	NA
Nfu_g_1_004738	30.9784	0.821049	0.292226	0.0049597	0.0656903	Nfu_p_1_011533	ENSG00000111145	ELK3	ELK3, ETS transcription factor [Source:HGNC Symbol;Acc:HGNC:3325]
Nfu_g_1_023520	140.262	0.400798	0.142682	0.00496896	0.0657491	Nfu_p_1_056442	ENSG00000173327	MAP3K11	mitogen-activated protein kinase kinase kinase 11 [Source:HGNC Symbol;Acc:HGNC:6850]
Nfu_g_1_008198	128.772	-0.514691	0.183313	0.00498938	0.0659686	Nfu_p_1_019745	ENSG00000149503	INCENP	inner centromere protein [Source:HGNC Symbol;Acc:HGNC:6058]
Nfu_g_1_020861	55.9365	0.720896	0.256818	0.0050001	0.0660089	Nfu_p_1_049913	ENSG00000189410	SH2D5	SH2 domain containing 5 [Source:HGNC Symbol;Acc:HGNC:28819]
Nfu_g_1_007906	29.3057	0.876886	0.312382	0.00499909	0.0660089	NA	NA	NA	NA
Nfu_g_1_012747	667.639	0.220863	0.0787094	0.00501529	0.0661082	Nfu_p_1_030783	ENSG00000189367	KIAA0408	KIAA0408 [Source:HGNC Symbol;Acc:HGNC:21636]
Nfu_g_1_011638	9.76833	1.5523	0.553185	0.00501429	0.0661082	NA	NA	NA	NA
Nfu_g_1_014408	56.584	-0.649259	0.231461	0.00503092	0.0662635	Nfu_p_1_034690	ENSG00000165730	STOX1	storkhead box 1 [Source:HGNC Symbol;Acc:HGNC:23508]
Nfu_g_1_006982	402.494	0.301269	0.107416	0.00503633	0.0662841	Nfu_p_1_016861	ENSG00000172985	SH3RF3	SH3 domain containing ring finger 3 [Source:HGNC Symbol;Acc:HGNC:24699]
Nfu_g_1_019029	11.7595	-1.24637	0.444554	0.00505272	0.0664327	Nfu_p_1_045492	ENSG00000171320	ESCO2	establishment of sister chromatid cohesion N-acetyltransferase 2 [Source:HGNC Symbol;Acc:HGNC:27230]
Nfu_g_1_017512	142.936	-0.420056	0.149847	0.00505919	0.0664327	Nfu_p_1_041899	ENSG00000100902	PSMA6	proteasome subunit alpha 6 [Source:HGNC Symbol;Acc:HGNC:9535]
Nfu_g_1_021531	65.8918	0.631591	0.22529	0.00505574	0.0664327	Nfu_p_1_051506	ENSG00000169676	DRD5	dopamine receptor D5 [Source:HGNC Symbol;Acc:HGNC:3026]
Nfu_g_1_023056	85.4541	-0.458782	0.163755	0.00508439	0.0666113	NA	NA	NA	NA
Nfu_g_1_004411	263.629	0.29731	0.106117	0.00508296	0.0666113	NA	NA	NA	NA
Nfu_g_1_003309	229.818	0.317973	0.113477	0.00507738	0.0666113	Nfu_p_1_008223	ENSG00000260836	RP11-152F13,10	NA
Nfu_g_1_010693	53.3514	0.621546	0.221899	0.00509396	0.066686	Nfu_p_1_025892	ENSG00000112893	MAN2A1	mannosidase alpha class 2A member 1 [Source:HGNC Symbol;Acc:HGNC:6824]
Nfu_g_1_000644	1290.71	0.25117	0.0896981	0.00510762	0.066814	Nfu_p_1_001541	ENSG00000110237	ARHGEF17	Rho guanine nucleotide exchange factor 17 [Source:HGNC Symbol;Acc:HGNC:21726]
Nfu_g_1_004253	613.141	0.237501	0.0848694	0.00513524	0.0671243	Nfu_p_1_010380	ENSG00000122203	KIAA1191	KIAA1191 [Source:HGNC Symbol;Acc:HGNC:29209]
Nfu_g_1_021152	106.436	0.457106	0.163405	0.00515191	0.0672912	Nfu_p_1_050619	ENSG00000131669	NINJ1	ninjurin 1 [Source:HGNC Symbol;Acc:HGNC:7824]
Nfu_g_1_005495	916.983	-0.211227	0.0755307	0.00516477	0.0674081	Nfu_p_1_013300	ENSG00000041982	TNC	tenascin C [Source:HGNC Symbol;Acc:HGNC:5318]
Nfu_g_1_017443	6331.16	0.17074	0.0610746	0.00518047	0.0675619	Nfu_p_1_041743	ENSG00000132639	SNAP25	synaptosome associated protein 25 [Source:HGNC Symbol;Acc:HGNC:11132]
Nfu_g_1_022064	227.013	-0.564453	0.201929	0.005185	0.0675697	Nfu_p_1_052786	ENSG00000007372	PAX6	paired box 6 [Source:HGNC Symbol;Acc:HGNC:8620]
Nfu_g_1_019179	216.047	0.414199	0.148257	0.00520953	0.0678381	Nfu_p_1_045877	ENSG00000109686	SH3D19	SH3 domain containing 19 [Source:HGNC Symbol;Acc:HGNC:30418]
Nfu_g_1_002947	139.962	-0.437114	0.1565	0.00522131	0.0679095	Nfu_p_1_007406	ENSG00000169567	HINT1	histidine triad nucleotide binding protein 1 [Source:HGNC Symbol;Acc:HGNC:4912]
Nfu_g_1_013995	693.718	-0.218361	0.0781826	0.0052229	0.0679095	Nfu_p_1_033683	ENSG00000157827	FMNL2	formin like 2 [Source:HGNC Symbol;Acc:HGNC:18267]
Nfu_g_1_000045	627.937	0.232389	0.0832469	0.00524541	0.0681507	Nfu_p_1_000119	ENSG00000083799	CYLD	CYLD lysine 63 deubiquitinase [Source:HGNC Symbol;Acc:HGNC:2584]
Nfu_g_1_011311	173.164	-0.621356	0.222664	0.0052618	0.0682608	Nfu_p_1_027273	ENSG00000178814	OPLAH	5-oxoprolinase, ATP-hydrolysing [Source:HGNC Symbol;Acc:HGNC:8149]
Nfu_g_1_008692	16.6785	1.08077	0.387276	0.00525939	0.0682608	Nfu_p_1_021097	ENSG00000078098	FAP	fibroblast activation protein alpha [Source:HGNC Symbol;Acc:HGNC:3590]
Nfu_g_1_022841	96.4924	-0.717491	0.257287	0.00529226	0.0686042	Nfu_p_1_054639	ENSG00000266524	GDF10	growth differentiation factor 10 [Source:HGNC Symbol;Acc:HGNC:4215]
Nfu_g_1_014063	224.932	0.352476	0.126407	0.00529653	0.068608	Nfu_p_1_033832	ENSG00000102606	ARHGEF7	Rho guanine nucleotide exchange factor 7 [Source:HGNC Symbol;Acc:HGNC:15607]
Nfu_g_1_014295	321.317	-0.305972	0.10979	0.0053216	0.0688293	Nfu_p_1_034457	ENSG00000182871	COL18A1	collagen type XVIII alpha 1 chain [Source:HGNC Symbol;Acc:HGNC:2195]
Nfu_g_1_020174	43.4664	0.790034	0.283478	0.00532091	0.0688293	Nfu_p_1_048161	ENSG00000176720	BOK	BCL2 family apoptosis regulator BOK [Source:HGNC Symbol;Acc:HGNC:1087]
Nfu_g_1_011258	23.382	-0.891404	0.319976	0.00533885	0.0689488	Nfu_p_1_027119	ENSG00000185697	MYBL1	MYB proto-oncogene like 1 [Source:HGNC Symbol;Acc:HGNC:7547]
Nfu_g_1_005956	269.216	0.316274	0.113524	0.00533683	0.0689488	Nfu_p_1_014421	ENSG00000137727	ARHGAP20	Rho GTPase activating protein 20 [Source:HGNC Symbol;Acc:HGNC:18357]
Nfu_g_1_009166	178.272	0.398742	0.143243	0.00537481	0.0693612	Nfu_p_1_022289	ENSG00000100100	PIK3IP1	phosphoinositide-3-kinase interacting protein 1 [Source:HGNC Symbol;Acc:HGNC:24942]
Nfu_g_1_004762	32.5726	-0.793138	0.285073	0.00539872	0.0696177	Nfu_p_1_011594	ENSG00000139263	LRIG3	leucine rich repeats and immunoglobulin like domains 3 [Source:HGNC Symbol;Acc:HGNC:30991]
Nfu_g_1_018782	1781.98	0.34943	0.125615	0.00540657	0.0696667	Nfu_p_1_044826	ENSG00000197555	SIPA1L1	signal induced proliferation associated 1 like 1 [Source:HGNC Symbol;Acc:HGNC:20284]
Nfu_g_1_010880	271.553	-0.296206	0.106531	0.00542812	0.0697357	Nfu_p_1_026347	ENSG00000010803	SCMH1	Scm polycomb group protein homolog 1 [Source:HGNC Symbol;Acc:HGNC:19003]
Nfu_g_1_004559	986.556	0.180604	0.0649504	0.00542502	0.0697357	Nfu_p_1_011102	ENSG00000165240	ATP7A	ATPase copper transporting alpha [Source:HGNC Symbol;Acc:HGNC:869]
Nfu_g_1_002142	1277.17	0.234405	0.0843001	0.00542587	0.0697357	Nfu_p_1_005403	ENSG00000104112	SCG3	secretogranin III [Source:HGNC Symbol;Acc:HGNC:13707]
Nfu_g_1_004975	103.492	0.448099	0.161133	0.00542031	0.0697357	NA	NA	NA	NA
Nfu_g_1_011452	145.91	-0.566726	0.203886	0.00544217	0.0698507	Nfu_p_1_027674	ENSG00000139800	ZIC5	Zic family member 5 [Source:HGNC Symbol;Acc:HGNC:20322]
Nfu_g_1_000220	381.955	-0.251628	0.0905319	0.00544517	0.0698507	Nfu_p_1_000506	ENSG00000062725	APPBP2	amyloid beta precursor protein binding protein 2 [Source:HGNC Symbol;Acc:HGNC:622]
Nfu_g_1_013805	429.675	-0.232744	0.0837737	0.0054654	0.0699061	Nfu_p_1_033194	ENSG00000123143	PKN1	protein kinase N1 [Source:HGNC Symbol;Acc:HGNC:9405]
Nfu_g_1_002750	905.989	0.19551	0.0703696	0.00546394	0.0699061	Nfu_p_1_006860	ENSG00000165443	PHYHIPL	phytanoyl-CoA 2-hydroxylase interacting protein like [Source:HGNC Symbol;Acc:HGNC:29378]
Nfu_g_1_021827	55.1989	0.77751	0.279859	0.00546573	0.0699061	Nfu_p_1_052241	ENSG00000175985	PLEKHD1	pleckstrin homology and coiled-coil domain containing D1 [Source:HGNC Symbol;Acc:HGNC:20148]
Nfu_g_1_018190	12.0505	1.58412	0.570133	0.00546102	0.0699061	NA	NA	NA	NA
Nfu_g_1_015006	41.495	-0.767306	0.276239	0.00547462	0.0699679	Nfu_p_1_036151	ENSG00000163808	KIF15	kinesin family member 15 [Source:HGNC Symbol;Acc:HGNC:17273]
Nfu_g_1_016670	339.735	0.275627	0.099245	0.00548233	0.0700145	NA	NA	NA	NA
Nfu_g_1_008923	303.689	-0.404524	0.145681	0.00549014	0.0700623	Nfu_p_1_021617	ENSG00000182168	UNC5C	unc-5 netrin receptor C [Source:HGNC Symbol;Acc:HGNC:12569]
Nfu_g_1_017566	39.4893	-0.704308	0.253809	0.00552103	0.0704043	Nfu_p_1_042046	ENSG00000144354	CDCA7	cell division cycle associated 7 [Source:HGNC Symbol;Acc:HGNC:14628]
Nfu_g_1_004371	120.867	-0.530338	0.191155	0.00553048	0.0704727	Nfu_p_1_010674	ENSG00000134595	SOX3	SRY-box 3 [Source:HGNC Symbol;Acc:HGNC:11199]
Nfu_g_1_003879	239.175	0.358526	0.129243	0.00553635	0.0704954	Nfu_p_1_009554	ENSG00000102908	NFAT5	nuclear factor of activated T cells 5 [Source:HGNC Symbol;Acc:HGNC:7774]
Nfu_g_1_012241	173.791	0.617181	0.222758	0.00559464	0.071185	Nfu_p_1_029623	ENSG00000089682	RBM41	RNA binding motif protein 41 [Source:HGNC Symbol;Acc:HGNC:25617]
Nfu_g_1_009609	452.691	0.286616	0.103502	0.00561994	0.0714541	Nfu_p_1_023422	ENSG00000075292	ZNF638	zinc finger protein 638 [Source:HGNC Symbol;Acc:HGNC:17894]
Nfu_g_1_013396	215.676	-0.386708	0.139723	0.00564568	0.0716931	Nfu_p_1_032246	ENSG00000196497	IPO4	importin 4 [Source:HGNC Symbol;Acc:HGNC:19426]
Nfu_g_1_022144	196.378	0.428078	0.154675	0.00564706	0.0716931	NA	NA	NA	NA
Nfu_g_1_012941	350.317	0.28881	0.104443	0.00568815	0.0721616	Nfu_p_1_031261	ENSG00000162728	KCNJ9	potassium voltage-gated channel subfamily J member 9 [Source:HGNC Symbol;Acc:HGNC:6270]
Nfu_g_1_019324	209.983	-0.326135	0.117954	0.0056934	0.0721751	Nfu_p_1_046171	ENSG00000176248	ANAPC2	anaphase promoting complex subunit 2 [Source:HGNC Symbol;Acc:HGNC:19989]
Nfu_g_1_007577	185.806	-0.443737	0.16053	0.00570622	0.0722844	Nfu_p_1_018290	ENSG00000167085	PHB	prohibitin [Source:HGNC Symbol;Acc:HGNC:8912]
Nfu_g_1_021634	9.25486	1.55383	0.56246	0.00573501	0.0725958	Nfu_p_1_051773	ENSG00000186891	TNFRSF18	TNF receptor superfamily member 18 [Source:HGNC Symbol;Acc:HGNC:11914]
Nfu_g_1_004633	9.33956	1.58063	0.572608	0.00577308	0.073024	Nfu_p_1_011249	ENSG00000175592	FOSL1	FOS like 1, AP-1 transcription factor subunit [Source:HGNC Symbol;Acc:HGNC:13718]
Nfu_g_1_022600	210.378	0.489736	0.177455	0.00578417	0.0731106	Nfu_p_1_054088	ENSG00000113319	RASGRF2	Ras protein specific guanine nucleotide releasing factor 2 [Source:HGNC Symbol;Acc:HGNC:9876]
Nfu_g_1_013347	44.5928	0.713105	0.258418	0.00578889	0.0731165	Nfu_p_1_032132	ENSG00000175984	DENND2C	DENN domain containing 2C [Source:HGNC Symbol;Acc:HGNC:24748]
Nfu_g_1_012027	239.554	0.314495	0.113988	0.00579764	0.0731734	Nfu_p_1_029133	ENSG00000100225	FBXO7	F-box protein 7 [Source:HGNC Symbol;Acc:HGNC:13586]
Nfu_g_1_004573	150.852	-0.381937	0.138473	0.00581197	0.0733005	Nfu_p_1_011125	ENSG00000171497	PPID	peptidylprolyl isomerase D [Source:HGNC Symbol;Acc:HGNC:9257]
Nfu_g_1_006222	15.9749	1.09765	0.398045	0.00582253	0.07338	NA	NA	NA	NA
Nfu_g_1_010942	43.8622	-0.688555	0.249838	0.00585129	0.0736348	Nfu_p_1_026490	ENSG00000204086	RPA4	replication protein A4 [Source:HGNC Symbol;Acc:HGNC:30305]
Nfu_g_1_014850	39.5612	0.702683	0.254954	0.00584919	0.0736348	NA	NA	NA	NA
Nfu_g_1_004211	250.847	0.392396	0.14242	0.00586569	0.0737622	Nfu_p_1_010290	ENSG00000173706	HEG1	heart development protein with EGF like domains 1 [Source:HGNC Symbol;Acc:HGNC:29227]
Nfu_g_1_002373	446.678	-0.286654	0.104052	0.00587095	0.0737744	Nfu_p_1_005950	ENSG00000137266	SLC22A23	solute carrier family 22 member 23 [Source:HGNC Symbol;Acc:HGNC:21106]
Nfu_g_1_019693	29.6845	-0.833755	0.302686	0.00587776	0.0738062	Nfu_p_1_047066	ENSG00000170312	CDK1	cyclin dependent kinase 1 [Source:HGNC Symbol;Acc:HGNC:1722]
Nfu_g_1_014502	429.687	0.281586	0.102268	0.00589793	0.0740055	Nfu_p_1_034936	ENSG00000112541	PDE10A	phosphodiesterase 10A [Source:HGNC Symbol;Acc:HGNC:8772]
Nfu_g_1_000523	185.347	0.441661	0.160437	0.00590754	0.0740722	Nfu_p_1_001257	ENSG00000177374	HIC1	HIC ZBTB transcriptional repressor 1 [Source:HGNC Symbol;Acc:HGNC:4909]
Nfu_g_1_018654	29.1148	0.899463	0.326944	0.00593918	0.0744146	NA	NA	NA	NA
Nfu_g_1_022217	54.3675	-0.596303	0.216827	0.00595706	0.0744893	Nfu_p_1_053192	ENSG00000133119	RFC3	replication factor C subunit 3 [Source:HGNC Symbol;Acc:HGNC:9971]
Nfu_g_1_009365	168.033	-0.379155	0.137869	0.0059574	0.0744893	Nfu_p_1_022810	ENSG00000139438	FAM222A	family with sequence similarity 222 member A [Source:HGNC Symbol;Acc:HGNC:25915]
Nfu_g_1_003244	604.89	0.230624	0.0838611	0.00595811	0.0744893	Nfu_p_1_008029	ENSG00000139746	RBM26	RNA binding motif protein 26 [Source:HGNC Symbol;Acc:HGNC:20327]
Nfu_g_1_015257	588.594	0.206753	0.0752233	0.00598633	0.0747879	Nfu_p_1_036727	ENSG00000100644	HIF1A	hypoxia inducible factor 1 subunit alpha [Source:HGNC Symbol;Acc:HGNC:4910]
Nfu_g_1_014137	228.491	-0.290208	0.105614	0.00599951	0.0748982	Nfu_p_1_034017	ENSG00000141510	TP53	tumor protein p53 [Source:HGNC Symbol;Acc:HGNC:11998]
Nfu_g_1_019008	1057.07	0.177525	0.064633	0.00602066	0.0750901	Nfu_p_1_045411	ENSG00000084710	EFR3B	EFR3 homolog B [Source:HGNC Symbol;Acc:HGNC:29155]
Nfu_g_1_011200	307.713	0.335637	0.122206	0.00602359	0.0750901	Nfu_p_1_027002	ENSG00000177469	PTRF	NA
Nfu_g_1_010201	550.895	0.330276	0.120294	0.00604057	0.0751929	Nfu_p_1_024746	ENSG00000161642	ZNF385A	zinc finger protein 385A [Source:HGNC Symbol;Acc:HGNC:17521]
Nfu_g_1_016388	57.1576	0.75038	0.273288	0.00603738	0.0751929	Nfu_p_1_039244	ENSG00000267748	CTB-102L5,4	NA
Nfu_g_1_012917	153.136	-0.427887	0.155863	0.00604584	0.0752041	Nfu_p_1_031201	ENSG00000105486	LIG1	DNA ligase 1 [Source:HGNC Symbol;Acc:HGNC:6598]
Nfu_g_1_021776	421.913	-0.351215	0.128044	0.00608933	0.0756313	Nfu_p_1_052113	ENSG00000146285	SCML4	Scm polycomb group protein like 4 [Source:HGNC Symbol;Acc:HGNC:21397]
Nfu_g_1_017687	347.333	-0.315244	0.114939	0.00609335	0.0756313	Nfu_p_1_042350	ENSG00000115866	DARS	aspartyl-tRNA synthetase [Source:HGNC Symbol;Acc:HGNC:2678]
Nfu_g_1_003492	597.746	0.314937	0.114811	0.00608638	0.0756313	Nfu_p_1_008663	ENSG00000108021	FAM208B	family with sequence similarity 208 member B [Source:HGNC Symbol;Acc:HGNC:23484]
Nfu_g_1_005078	12.3202	1.31039	0.477944	0.0061116	0.0758032	NA	NA	NA	NA
Nfu_g_1_004777	161.445	0.36466	0.133032	0.0061224	0.0758826	Nfu_p_1_011639	ENSG00000114520	SNX4	sorting nexin 4 [Source:HGNC Symbol;Acc:HGNC:11175]
Nfu_g_1_006616	996.554	-0.341374	0.124563	0.00613316	0.0759612	Nfu_p_1_015966	ENSG00000182168	UNC5C	unc-5 netrin receptor C [Source:HGNC Symbol;Acc:HGNC:12569]
Nfu_g_1_020032	1687.06	-0.188377	0.0687911	0.00617396	0.0760933	Nfu_p_1_047830	ENSG00000114867	EIF4G1	eukaryotic translation initiation factor 4 gamma 1 [Source:HGNC Symbol;Acc:HGNC:3296]
Nfu_g_1_010749	3064.89	-0.13163	0.0480639	0.00616941	0.0760933	Nfu_p_1_025997	ENSG00000134982	APC	APC, WNT signaling pathway regulator [Source:HGNC Symbol;Acc:HGNC:583]
Nfu_g_1_010200	8236.36	0.130721	0.0477364	0.0061741	0.0760933	Nfu_p_1_024742	ENSG00000123384	LRP1	LDL receptor related protein 1 [Source:HGNC Symbol;Acc:HGNC:6692]
Nfu_g_1_017282	259.794	0.363402	0.132708	0.00617474	0.0760933	Nfu_p_1_041318	ENSG00000137766	UNC13C	unc-13 homolog C [Source:HGNC Symbol;Acc:HGNC:23149]
Nfu_g_1_022640	303.542	0.372308	0.135915	0.00615767	0.0760933	Nfu_p_1_054183	ENSG00000105656	ELL	elongation factor for RNA polymerase II [Source:HGNC Symbol;Acc:HGNC:23114]
Nfu_g_1_002525	131.431	0.429902	0.156981	0.00617068	0.0760933	NA	NA	NA	NA
Nfu_g_1_015143	25.8408	0.891516	0.325509	0.00616568	0.0760933	Nfu_p_1_036482	ENSG00000013297	CLDN11	claudin 11 [Source:HGNC Symbol;Acc:HGNC:8514]
Nfu_g_1_004941	559.12	-0.201785	0.0738307	0.00627455	0.0772129	Nfu_p_1_011996	ENSG00000125755	SYMPK	symplekin [Source:HGNC Symbol;Acc:HGNC:22935]
Nfu_g_1_001429	1159.94	0.255198	0.0933661	0.00627026	0.0772129	Nfu_p_1_003513	ENSG00000163681	SLMAP	sarcolemma associated protein [Source:HGNC Symbol;Acc:HGNC:16643]
Nfu_g_1_020921	757.204	0.209833	0.0768253	0.0063086	0.0775211	Nfu_p_1_050058	ENSG00000179912	R3HDM2	R3H domain containing 2 [Source:HGNC Symbol;Acc:HGNC:29167]
Nfu_g_1_016132	153.749	0.415307	0.152051	0.00630742	0.0775211	NA	NA	NA	NA
Nfu_g_1_020356	296.191	-0.336397	0.123183	0.00631678	0.0775662	Nfu_p_1_048706	ENSG00000163872	YEATS2	YEATS domain containing 2 [Source:HGNC Symbol;Acc:HGNC:25489]
Nfu_g_1_009868	140.404	0.413114	0.151304	0.0063267	0.0776327	Nfu_p_1_024049	ENSG00000171798	KNDC1	kinase non-catalytic C-lobe domain containing 1 [Source:HGNC Symbol;Acc:HGNC:29374]
Nfu_g_1_006302	295.32	0.293325	0.107443	0.00633247	0.0776482	Nfu_p_1_015231	ENSG00000152409	JMY	junction mediating and regulatory protein, p53 cofactor [Source:HGNC Symbol;Acc:HGNC:28916]
Nfu_g_1_012199	40.6306	-0.640501	0.234738	0.00636088	0.0779411	Nfu_p_1_029542	ENSG00000156136	DCK	deoxycytidine kinase [Source:HGNC Symbol;Acc:HGNC:2704]
Nfu_g_1_000774	1332.02	0.233234	0.0855168	0.00638465	0.0781768	Nfu_p_1_001893	ENSG00000143153	ATP1B1	ATPase Na+/K+ transporting subunit beta 1 [Source:HGNC Symbol;Acc:HGNC:804]
Nfu_g_1_022909	173.331	-0.410818	0.15069	0.00640608	0.0782124	Nfu_p_1_054968	ENSG00000075891	PAX2	paired box 2 [Source:HGNC Symbol;Acc:HGNC:8616]
Nfu_g_1_007324	278.431	-0.289234	0.106077	0.00639804	0.0782124	Nfu_p_1_017775	ENSG00000109466	KLHL2	kelch like family member 2 [Source:HGNC Symbol;Acc:HGNC:6353]
Nfu_g_1_004375	505.116	0.283995	0.104179	0.00641026	0.0782124	Nfu_p_1_010682	ENSG00000113721	PDGFRB	platelet derived growth factor receptor beta [Source:HGNC Symbol;Acc:HGNC:8804]
Nfu_g_1_020296	257.348	0.320273	0.117469	0.00640209	0.0782124	Nfu_p_1_048512	ENSG00000061938	TNK2	tyrosine kinase non receptor 2 [Source:HGNC Symbol;Acc:HGNC:19297]
Nfu_g_1_008318	157.34	0.377561	0.138473	0.0063992	0.0782124	Nfu_p_1_020014	ENSG00000224940	PRRT4	proline rich transmembrane protein 4 [Source:HGNC Symbol;Acc:HGNC:37280]
Nfu_g_1_000646	236.564	0.328323	0.120467	0.00642211	0.0783015	Nfu_p_1_001565	ENSG00000133121	STARD13	StAR related lipid transfer domain containing 13 [Source:HGNC Symbol;Acc:HGNC:19164]
Nfu_g_1_006092	36.2381	-1.25862	0.461875	0.0064299	0.0783411	Nfu_p_1_014748	ENSG00000109927	TECTA	tectorin alpha [Source:HGNC Symbol;Acc:HGNC:11720]
Nfu_g_1_001801	533.088	-0.260481	0.0956208	0.00644769	0.0785023	Nfu_p_1_004475	ENSG00000214338	SOGA3	SOGA family member 3 [Source:HGNC Symbol;Acc:HGNC:21494]
Nfu_g_1_018486	102.87	-0.479927	0.17624	0.00646636	0.0785281	NA	NA	NA	NA
Nfu_g_1_005620	1104.54	0.200807	0.0737394	0.00646541	0.0785281	Nfu_p_1_013580	ENSG00000008086	CDKL5	cyclin dependent kinase like 5 [Source:HGNC Symbol;Acc:HGNC:11411]
Nfu_g_1_008251	292.668	0.286933	0.105348	0.00645597	0.0785281	Nfu_p_1_019870	ENSG00000140391	TSPAN3	tetraspanin 3 [Source:HGNC Symbol;Acc:HGNC:17752]
Nfu_g_1_004123	610.76	0.304173	0.111703	0.00646804	0.0785281	Nfu_p_1_010113	ENSG00000104341	LAPTM4B	lysosomal protein transmembrane 4 beta [Source:HGNC Symbol;Acc:HGNC:13646]
Nfu_g_1_018327	499.929	-0.256345	0.0942014	0.0065036	0.0788487	Nfu_p_1_043789	ENSG00000138795	LEF1	lymphoid enhancer binding factor 1 [Source:HGNC Symbol;Acc:HGNC:6551]
Nfu_g_1_013184	684.826	-0.214776	0.0789241	0.00650271	0.0788487	Nfu_p_1_031785	ENSG00000117054	ACADM	acyl-CoA dehydrogenase medium chain [Source:HGNC Symbol;Acc:HGNC:89]
Nfu_g_1_021305	350.827	0.323045	0.118787	0.00653735	0.0792022	Nfu_p_1_051015	ENSG00000112062	MAPK14	mitogen-activated protein kinase 14 [Source:HGNC Symbol;Acc:HGNC:6876]
Nfu_g_1_004930	3590.19	0.264914	0.0974243	0.00654443	0.0792322	Nfu_p_1_011982	ENSG00000198626	RYR2	ryanodine receptor 2 [Source:HGNC Symbol;Acc:HGNC:10484]
Nfu_g_1_009250	2100.72	-0.205171	0.0756	0.00664946	0.0804473	Nfu_p_1_022513	ENSG00000152234	ATP5A1	NA
Nfu_g_1_006697	17.3028	1.0175	0.375022	0.00666431	0.0805704	NA	NA	NA	NA
Nfu_g_1_018967	131.674	0.516886	0.190562	0.00667908	0.0806922	Nfu_p_1_045304	ENSG00000170345	FOS	Fos proto-oncogene, AP-1 transcription factor subunit [Source:HGNC Symbol;Acc:HGNC:3796]
Nfu_g_1_015344	57.4133	-0.573507	0.211461	0.00668535	0.0807114	Nfu_p_1_036938	ENSG00000179627	ZBTB42	zinc finger and BTB domain containing 42 [Source:HGNC Symbol;Acc:HGNC:32550]
Nfu_g_1_010632	64.1475	0.558632	0.206193	0.00674325	0.0812965	NA	NA	NA	NA
Nfu_g_1_020234	12.7436	1.29857	0.479282	0.00674028	0.0812965	NA	NA	NA	NA
Nfu_g_1_007582	125.905	0.385157	0.142253	0.00677818	0.0816605	NA	NA	NA	NA
Nfu_g_1_022524	268.484	-0.27764	0.102555	0.00678453	0.0816799	Nfu_p_1_053910	ENSG00000248643	RBM14-RBM4	RBM14-RBM4 readthrough [Source:HGNC Symbol;Acc:HGNC:38840]
Nfu_g_1_000058	122.72	-0.388996	0.143708	0.00679231	0.0817164	Nfu_p_1_000150	ENSG00000140807	NKD1	naked cuticle homolog 1 [Source:HGNC Symbol;Acc:HGNC:17045]
Nfu_g_1_015795	401.687	0.283826	0.104888	0.00681033	0.081876	Nfu_p_1_037910	ENSG00000171302	CANT1	calcium activated nucleotidase 1 [Source:HGNC Symbol;Acc:HGNC:19721]
Nfu_g_1_001315	411.298	-0.267589	0.0988998	0.00681701	0.0818992	Nfu_p_1_003259	ENSG00000204394	VARS	valyl-tRNA synthetase [Source:HGNC Symbol;Acc:HGNC:12651]
Nfu_g_1_017986	464.044	0.245493	0.0907764	0.00684339	0.0821588	Nfu_p_1_043061	ENSG00000100425	BRD1	bromodomain containing 1 [Source:HGNC Symbol;Acc:HGNC:1102]
Nfu_g_1_008390	530.554	-0.313436	0.115948	0.00686658	0.0823798	Nfu_p_1_020206	ENSG00000185551	NR2F2	nuclear receptor subfamily 2 group F member 2 [Source:HGNC Symbol;Acc:HGNC:7976]
Nfu_g_1_013731	18.2847	-1.20036	0.4441	0.0068735	0.0824055	Nfu_p_1_033045	ENSG00000165304	MELK	maternal embryonic leucine zipper kinase [Source:HGNC Symbol;Acc:HGNC:16870]
Nfu_g_1_017674	705.543	-0.225947	0.0836052	0.00688114	0.0824397	Nfu_p_1_042314	ENSG00000154518	ATP5G3	NA
Nfu_g_1_016747	91.5085	-0.451319	0.167067	0.00690408	0.0825997	Nfu_p_1_040074	ENSG00000105677	TMEM147	transmembrane protein 147 [Source:HGNC Symbol;Acc:HGNC:30414]
Nfu_g_1_019846	290.612	-0.33241	0.123044	0.00690184	0.0825997	Nfu_p_1_047383	ENSG00000103540	CCP110	centriolar coiled-coil protein 110 [Source:HGNC Symbol;Acc:HGNC:24342]
Nfu_g_1_022559	561.978	-0.383789	0.142115	0.0069225	0.0827051	Nfu_p_1_053986	ENSG00000144369	FAM171B	family with sequence similarity 171 member B [Source:HGNC Symbol;Acc:HGNC:29412]
Nfu_g_1_015914	485.111	0.300344	0.111215	0.00692189	0.0827051	Nfu_p_1_038201	ENSG00000108759	KRT32	keratin 32 [Source:HGNC Symbol;Acc:HGNC:6449]
Nfu_g_1_001337	155.545	-0.389158	0.144141	0.0069373	0.0827641	Nfu_p_1_003302	ENSG00000126746	ZNF384	zinc finger protein 384 [Source:HGNC Symbol;Acc:HGNC:11955]
Nfu_g_1_002635	1914.33	-0.200814	0.0743861	0.00694185	0.0827641	Nfu_p_1_006602	ENSG00000078549	ADCYAP1R1	ADCYAP receptor type I [Source:HGNC Symbol;Acc:HGNC:242]
Nfu_g_1_007069	91.0941	0.445181	0.164879	0.0069329	0.0827641	Nfu_p_1_017096	ENSG00000137460	FHDC1	FH2 domain containing 1 [Source:HGNC Symbol;Acc:HGNC:29363]
Nfu_g_1_012253	675.78	-0.194219	0.0719562	0.00695202	0.0828214	Nfu_p_1_029668	ENSG00000048649	RSF1	remodeling and spacing factor 1 [Source:HGNC Symbol;Acc:HGNC:18118]
Nfu_g_1_014697	23.8672	0.879223	0.325767	0.00695627	0.0828214	Nfu_p_1_035384	ENSG00000168874	ATOH8	atonal bHLH transcription factor 8 [Source:HGNC Symbol;Acc:HGNC:24126]
Nfu_g_1_015009	426.808	0.316051	0.117114	0.00696185	0.0828306	Nfu_p_1_036155	ENSG00000169641	LUZP1	leucine zipper protein 1 [Source:HGNC Symbol;Acc:HGNC:14985]
Nfu_g_1_020669	142.638	-0.386153	0.143104	0.00696736	0.0828389	Nfu_p_1_049512	ENSG00000129151	BBOX1	gamma-butyrobetaine hydroxylase 1 [Source:HGNC Symbol;Acc:HGNC:964]
Nfu_g_1_005632	175.819	-0.352961	0.130882	0.0070011	0.0831827	Nfu_p_1_013607	ENSG00000169891	REPS2	RALBP1 associated Eps domain containing 2 [Source:HGNC Symbol;Acc:HGNC:9963]
Nfu_g_1_023302	68.6376	-0.545244	0.202226	0.00701321	0.0832692	Nfu_p_1_055949	ENSG00000100138	SNU13	small nuclear ribonucleoprotein 13 [Source:HGNC Symbol;Acc:HGNC:7819]
Nfu_g_1_002230	849.031	-0.187845	0.0696833	0.00702431	0.0833436	Nfu_p_1_005582	ENSG00000150394	CDH8	cadherin 8 [Source:HGNC Symbol;Acc:HGNC:1767]
Nfu_g_1_006741	163.528	0.400756	0.148702	0.00703828	0.0834518	Nfu_p_1_016290	ENSG00000049192	ADAMTS6	ADAM metallopeptidase with thrombospondin type 1 motif 6 [Source:HGNC Symbol;Acc:HGNC:222]
Nfu_g_1_007999	309.905	0.282997	0.105058	0.00706619	0.0837251	Nfu_p_1_019274	ENSG00000182208	MOB2	MOB kinase activator 2 [Source:HGNC Symbol;Acc:HGNC:24904]
Nfu_g_1_014607	216.918	-0.320248	0.118928	0.00708584	0.0838736	Nfu_p_1_035150	ENSG00000041982	TNC	tenascin C [Source:HGNC Symbol;Acc:HGNC:5318]
Nfu_g_1_010244	217.642	-0.317306	0.117841	0.00708846	0.0838736	Nfu_p_1_024867	ENSG00000168679	SLC16A4	solute carrier family 16 member 4 [Source:HGNC Symbol;Acc:HGNC:10925]
Nfu_g_1_002733	176.848	0.383375	0.142468	0.00712493	0.0842473	Nfu_p_1_006832	ENSG00000075391	RASAL2	RAS protein activator like 2 [Source:HGNC Symbol;Acc:HGNC:9874]
Nfu_g_1_001662	704.217	-0.221868	0.0824665	0.00713663	0.0843277	Nfu_p_1_004148	ENSG00000198646	NCOA6	nuclear receptor coactivator 6 [Source:HGNC Symbol;Acc:HGNC:15936]
Nfu_g_1_008555	36.1337	-0.74943	0.278671	0.00716013	0.0844659	Nfu_p_1_020676	ENSG00000140525	FANCI	FA complementation group I [Source:HGNC Symbol;Acc:HGNC:25568]
Nfu_g_1_013682	64.9961	-0.519344	0.193141	0.00716815	0.0844659	Nfu_p_1_032923	ENSG00000274211	SOCS7	suppressor of cytokine signaling 7 [Source:HGNC Symbol;Acc:HGNC:29846]
Nfu_g_1_006470	454.628	-0.321688	0.119644	0.0071729	0.0844659	Nfu_p_1_015620	ENSG00000277586	NEFL	neurofilament light [Source:HGNC Symbol;Acc:HGNC:7739]
Nfu_g_1_018788	1073.58	0.205796	0.0765471	0.00717774	0.0844659	Nfu_p_1_044835	ENSG00000118515	SGK1	serum/glucocorticoid regulated kinase 1 [Source:HGNC Symbol;Acc:HGNC:10810]
Nfu_g_1_013998	23.7049	0.891806	0.331592	0.00715658	0.0844659	Nfu_p_1_033690	ENSG00000120899	PTK2B	protein tyrosine kinase 2 beta [Source:HGNC Symbol;Acc:HGNC:9612]
Nfu_g_1_016156	12.9057	1.19556	0.444611	0.00716635	0.0844659	NA	NA	NA	NA
Nfu_g_1_002530	422.912	0.266988	0.0993899	0.00722545	0.0849694	Nfu_p_1_006312	ENSG00000143248	RGS5	regulator of G protein signaling 5 [Source:NCBI gene;Acc:8490]
Nfu_g_1_011872	245.497	0.327996	0.12222	0.00728225	0.0855788	Nfu_p_1_028701	ENSG00000180263	FGD6	FYVE, RhoGEF and PH domain containing 6 [Source:HGNC Symbol;Acc:HGNC:21740]
Nfu_g_1_008248	158.092	-0.658398	0.245377	0.00729199	0.0856349	Nfu_p_1_019864	ENSG00000140262	TCF12	transcription factor 12 [Source:HGNC Symbol;Acc:HGNC:11623]
Nfu_g_1_011469	282.513	-0.285263	0.106358	0.00731601	0.0858001	Nfu_p_1_027705	ENSG00000132970	WASF3	WAS protein family member 3 [Source:HGNC Symbol;Acc:HGNC:12734]
Nfu_g_1_005079	2293.61	0.156949	0.058515	0.00731403	0.0858001	Nfu_p_1_012300	ENSG00000196498	NCOR2	nuclear receptor corepressor 2 [Source:HGNC Symbol;Acc:HGNC:7673]
Nfu_g_1_002764	789.092	-0.186881	0.0696883	0.00732572	0.0858555	Nfu_p_1_006922	ENSG00000138095	LRPPRC	leucine rich pentatricopeptide repeat containing [Source:HGNC Symbol;Acc:HGNC:15714]
Nfu_g_1_008205	33.4626	0.807115	0.301018	0.00733401	0.0858941	Nfu_p_1_019754	ENSG00000153993	SEMA3D	semaphorin 3D [Source:HGNC Symbol;Acc:HGNC:10726]
Nfu_g_1_014731	230.445	0.299508	0.111717	0.00734112	0.0859191	Nfu_p_1_035463	ENSG00000273749	CYFIP1	cytoplasmic FMR1 interacting protein 1 [Source:HGNC Symbol;Acc:HGNC:13759]
Nfu_g_1_005387	1274.61	-0.195422	0.0729387	0.00737848	0.0862977	Nfu_p_1_013092	ENSG00000156453	PCDH1	protocadherin 1 [Source:HGNC Symbol;Acc:HGNC:8655]
Nfu_g_1_008816	160.296	-0.483864	0.18065	0.00739607	0.0864447	Nfu_p_1_021365	ENSG00000132646	PCNA	proliferating cell nuclear antigen [Source:HGNC Symbol;Acc:HGNC:8729]
Nfu_g_1_002858	806.419	0.195708	0.0731242	0.00744226	0.0868769	Nfu_p_1_007191	ENSG00000065613	SLK	STE20 like kinase [Source:HGNC Symbol;Acc:HGNC:11088]
Nfu_g_1_018392	111.548	0.470724	0.175884	0.00744313	0.0868769	Nfu_p_1_043960	ENSG00000157782	CABP1	calcium binding protein 1 [Source:HGNC Symbol;Acc:HGNC:1384]
Nfu_g_1_022793	373.073	0.31525	0.11785	0.00747277	0.0871637	Nfu_p_1_054505	ENSG00000198933	TBKBP1	TBK1 binding protein 1 [Source:HGNC Symbol;Acc:HGNC:30140]
Nfu_g_1_019114	14.0442	1.6379	0.61256	0.00749851	0.0874049	NA	NA	NA	NA
Nfu_g_1_009432	83.7297	-0.444186	0.16617	0.00751574	0.0875464	NA	NA	NA	NA
Nfu_g_1_018567	460.937	0.223104	0.083494	0.00753798	0.0877461	Nfu_p_1_044385	ENSG00000127585	FBXL16	F-box and leucine rich repeat protein 16 [Source:HGNC Symbol;Acc:HGNC:14150]
Nfu_g_1_006870	38.6281	-0.73568	0.275383	0.0075518	0.0877974	Nfu_p_1_016543	ENSG00000146918	NCAPG2	non-SMC condensin II complex subunit G2 [Source:HGNC Symbol;Acc:HGNC:21904]
Nfu_g_1_012809	82.1774	0.667816	0.249983	0.00755258	0.0877974	NA	NA	NA	NA
Nfu_g_1_008423	935.638	0.247102	0.0925595	0.00759297	0.088148	Nfu_p_1_020319	ENSG00000184545	DUSP8	dual specificity phosphatase 8 [Source:HGNC Symbol;Acc:HGNC:3074]
Nfu_g_1_007972	284.264	0.298869	0.111947	0.00759083	0.088148	NA	NA	NA	NA
Nfu_g_1_002872	287.3	-0.268829	0.100744	0.00762065	0.088302	Nfu_p_1_007219	ENSG00000175029	CTBP2	C-terminal binding protein 2 [Source:HGNC Symbol;Acc:HGNC:2495]
Nfu_g_1_012577	256.315	0.279268	0.104667	0.00762674	0.088302	NA	NA	NA	NA
Nfu_g_1_011378	25.9146	1.03248	0.386949	0.00762441	0.088302	Nfu_p_1_027457	ENSG00000178460	MCMDC2	minichromosome maintenance domain containing 2 [Source:HGNC Symbol;Acc:HGNC:26368]
Nfu_g_1_008996	17.1014	1.17621	0.440763	0.00761713	0.088302	Nfu_p_1_021805	ENSG00000112936	C7	complement C7 [Source:HGNC Symbol;Acc:HGNC:1346]
Nfu_g_1_014262	32.3029	-2.57856	0.967299	0.00768195	0.0888342	Nfu_p_1_034331	ENSG00000135929	CYP27A1	cytochrome P450 family 27 subfamily A member 1 [Source:HGNC Symbol;Acc:HGNC:2605]
Nfu_g_1_008273	236.273	0.282417	0.105945	0.00768302	0.0888342	Nfu_p_1_019917	ENSG00000105856	HBP1	HMG-box transcription factor 1 [Source:HGNC Symbol;Acc:HGNC:23200]
Nfu_g_1_003877	88.1361	-0.464779	0.174516	0.00773917	0.0893635	Nfu_p_1_009543	ENSG00000124383	MPHOSPH10	M-phase phosphoprotein 10 [Source:HGNC Symbol;Acc:HGNC:7213]
Nfu_g_1_015349	13.6501	1.51614	0.569245	0.00773494	0.0893635	Nfu_p_1_036948	ENSG00000134321	RSAD2	radical S-adenosyl methionine domain containing 2 [Source:HGNC Symbol;Acc:HGNC:30908]
Nfu_g_1_015625	143.835	-0.366081	0.137483	0.00775099	0.08944	Nfu_p_1_037556	ENSG00000177000	MTHFR	methylenetetrahydrofolate reductase [Source:HGNC Symbol;Acc:HGNC:7436]
Nfu_g_1_016835	958.119	0.177209	0.0665878	0.00778443	0.0897201	Nfu_p_1_040285	ENSG00000165156	ZHX1	zinc fingers and homeoboxes 1 [Source:HGNC Symbol;Acc:HGNC:12871]
Nfu_g_1_013490	23.7213	0.834818	0.313697	0.00778567	0.0897201	Nfu_p_1_032513	ENSG00000169439	SDC2	syndecan 2 [Source:HGNC Symbol;Acc:HGNC:10659]
Nfu_g_1_014868	131.516	-0.361373	0.135846	0.00781005	0.0899409	Nfu_p_1_035800	ENSG00000185129	PURA	purine rich element binding protein A [Source:HGNC Symbol;Acc:HGNC:9701]
Nfu_g_1_016131	33.0321	0.809522	0.304371	0.00782206	0.090019	Nfu_p_1_038718	ENSG00000055332	EIF2AK2	eukaryotic translation initiation factor 2 alpha kinase 2 [Source:HGNC Symbol;Acc:HGNC:9437]
Nfu_g_1_020242	3993.74	0.255083	0.0959302	0.00783616	0.090121	Nfu_p_1_048315	ENSG00000171951	SCG2	secretogranin II [Source:HGNC Symbol;Acc:HGNC:10575]
Nfu_g_1_007195	1071.2	-0.19601	0.073754	0.00786953	0.0904444	Nfu_p_1_017414	ENSG00000075618	FSCN1	fascin actin-bundling protein 1 [Source:HGNC Symbol;Acc:HGNC:11148]
Nfu_g_1_006316	313.83	-0.422182	0.158888	0.00788168	0.0905237	Nfu_p_1_015253	ENSG00000113593	PPWD1	peptidylprolyl isomerase domain and WD repeat containing 1 [Source:HGNC Symbol;Acc:HGNC:28954]
Nfu_g_1_005508	22.4918	0.976705	0.367643	0.00789178	0.0905793	Nfu_p_1_013319	ENSG00000197077	KIAA1671	KIAA1671 [Source:HGNC Symbol;Acc:HGNC:29345]
Nfu_g_1_006677	726.147	0.252682	0.0951258	0.00790044	0.0906183	Nfu_p_1_016106	ENSG00000184792	OSBP2	oxysterol binding protein 2 [Source:HGNC Symbol;Acc:HGNC:8504]
Nfu_g_1_012643	504.487	0.23513	0.0885552	0.00792661	0.090858	Nfu_p_1_030533	ENSG00000013306	SLC25A39	solute carrier family 25 member 39 [Source:HGNC Symbol;Acc:HGNC:24279]
Nfu_g_1_008094	28.5817	-0.839222	0.316151	0.00794268	0.0909243	Nfu_p_1_019497	ENSG00000103175	WFDC1	WAP four-disulfide core domain 1 [Source:HGNC Symbol;Acc:HGNC:15466]
Nfu_g_1_015062	106.15	0.395229	0.148891	0.00794295	0.0909243	Nfu_p_1_036259	ENSG00000180370	PAK2	p21 (RAC1) activated kinase 2 [Source:HGNC Symbol;Acc:HGNC:8591]
Nfu_g_1_012832	395.575	-0.223965	0.0844087	0.00796989	0.0911721	Nfu_p_1_030956	ENSG00000036549	ZZZ3	NA
Nfu_g_1_009517	143.383	-0.379955	0.143233	0.00798492	0.091223	Nfu_p_1_023206	ENSG00000055044	NOP58	NOP58 ribonucleoprotein [Source:HGNC Symbol;Acc:HGNC:29926]
Nfu_g_1_008006	977.428	-0.20779	0.0783251	0.00797992	0.091223	Nfu_p_1_019284	ENSG00000069667	RORA	RAR related orphan receptor A [Source:HGNC Symbol;Acc:HGNC:10258]
Nfu_g_1_022196	122.893	-0.399526	0.150645	0.00799938	0.0913275	Nfu_p_1_053150	ENSG00000183207	RUVBL2	RuvB like AAA ATPase 2 [Source:HGNC Symbol;Acc:HGNC:10475]
Nfu_g_1_015924	166.259	-0.371798	0.140239	0.00802146	0.091398	Nfu_p_1_038220	ENSG00000148840	PPRC1	peroxisome proliferator-activated receptor gamma, coactivator-related 1 [Source:HGNC Symbol;Acc:HGNC:30025]
Nfu_g_1_016020	156.397	-0.342884	0.12933	0.00801996	0.091398	Nfu_p_1_038472	ENSG00000167670	CHAF1A	chromatin assembly factor 1 subunit A [Source:HGNC Symbol;Acc:HGNC:1910]
Nfu_g_1_007731	638.709	0.221106	0.0833892	0.00801368	0.091398	Nfu_p_1_018639	ENSG00000130811	EIF3G	eukaryotic translation initiation factor 3 subunit G [Source:HGNC Symbol;Acc:HGNC:3274]
Nfu_g_1_009460	115.63	-0.560364	0.211409	0.00803441	0.091485	Nfu_p_1_023055	ENSG00000151176	PLBD2	phospholipase B domain containing 2 [Source:HGNC Symbol;Acc:HGNC:27283]
Nfu_g_1_005349	1036.48	-0.188105	0.0709812	0.00804747	0.0915732	NA	NA	NA	NA
Nfu_g_1_016431	104.612	0.516218	0.194919	0.00808802	0.0919739	Nfu_p_1_039365	ENSG00000090924	PLEKHG2	pleckstrin homology and RhoGEF domain containing G2 [Source:HGNC Symbol;Acc:HGNC:29515]
Nfu_g_1_008358	48.3508	-0.588201	0.22212	0.00809392	0.0919802	Nfu_p_1_020121	ENSG00000188779	SKOR1	SKI family transcriptional corepressor 1 [Source:HGNC Symbol;Acc:HGNC:21326]
Nfu_g_1_018347	563.941	-0.279968	0.105752	0.00811113	0.0920544	Nfu_p_1_043844	ENSG00000187323	DCC	DCC netrin 1 receptor [Source:HGNC Symbol;Acc:HGNC:2701]
Nfu_g_1_018191	98.9579	0.564095	0.213071	0.00811025	0.0920544	NA	NA	NA	NA
Nfu_g_1_022473	107.46	-0.398054	0.150426	0.00814084	0.0923307	Nfu_p_1_053806	ENSG00000162227	TAF6L	TATA-box binding protein associated factor 6 like [Source:HGNC Symbol;Acc:HGNC:17305]
Nfu_g_1_005599	60.0764	-0.528827	0.199964	0.00817854	0.0926973	Nfu_p_1_013519	ENSG00000173226	IQCB1	IQ motif containing B1 [Source:HGNC Symbol;Acc:HGNC:28949]
Nfu_g_1_004319	1165.55	-0.192744	0.0728914	0.00818699	0.092732	Nfu_p_1_010525	ENSG00000169100	SLC25A6	solute carrier family 25 member 6 [Source:HGNC Symbol;Acc:HGNC:10992]
Nfu_g_1_013749	120.375	-0.374065	0.141502	0.00820469	0.0928137	Nfu_p_1_033082	ENSG00000181541	MAB21L2	mab-21 like 2 [Source:HGNC Symbol;Acc:HGNC:6758]
Nfu_g_1_006924	39.8163	0.683582	0.258588	0.00820498	0.0928137	Nfu_p_1_016718	ENSG00000101577	LPIN2	lipin 2 [Source:HGNC Symbol;Acc:HGNC:14450]
Nfu_g_1_018131	89.1917	0.484373	0.183331	0.00824015	0.0930883	NA	NA	NA	NA
Nfu_g_1_019517	65.836	0.576452	0.2182	0.00824546	0.0930883	Nfu_p_1_046644	ENSG00000179833	SERTAD2	SERTA domain containing 2 [Source:HGNC Symbol;Acc:HGNC:30784]
Nfu_g_1_009762	15.4984	1.73063	0.654984	0.00823567	0.0930883	NA	NA	NA	NA
Nfu_g_1_015796	14.6477	1.18763	0.449795	0.00828111	0.0934296	Nfu_p_1_037911	ENSG00000160951	PTGER1	prostaglandin E receptor 1 [Source:HGNC Symbol;Acc:HGNC:9593]
Nfu_g_1_019628	1844.91	-0.160466	0.0608122	0.00832206	0.0938301	Nfu_p_1_046891	ENSG00000171467	ZNF318	zinc finger protein 318 [Source:HGNC Symbol;Acc:HGNC:13578]
Nfu_g_1_003433	383.147	-0.230444	0.0873429	0.00833023	0.0938608	Nfu_p_1_008537	ENSG00000121774	KHDRBS1	KH RNA binding domain containing, signal transduction associated 1 [Source:HGNC Symbol;Acc:HGNC:18116]
Nfu_g_1_015080	500.955	0.25932	0.098338	0.00836364	0.0940528	Nfu_p_1_036313	ENSG00000186298	PPP1CC	protein phosphatase 1 catalytic subunit gamma [Source:HGNC Symbol;Acc:HGNC:9283]
Nfu_g_1_011984	684.693	0.264818	0.100421	0.00836217	0.0940528	Nfu_p_1_029019	ENSG00000224940	PRRT4	proline rich transmembrane protein 4 [Source:HGNC Symbol;Acc:HGNC:37280]
Nfu_g_1_011462	1103.48	0.289578	0.1098	0.00835638	0.0940528	Nfu_p_1_027692	ENSG00000149970	CNKSR2	connector enhancer of kinase suppressor of Ras 2 [Source:HGNC Symbol;Acc:HGNC:19701]
Nfu_g_1_014035	326.682	-0.278974	0.105839	0.00839278	0.0942573	Nfu_p_1_033768	ENSG00000128656	CHN1	chimerin 1 [Source:HGNC Symbol;Acc:HGNC:1943]
Nfu_g_1_007340	64.7145	0.588122	0.22312	0.00839143	0.0942573	Nfu_p_1_017805	ENSG00000124074	ENKD1	enkurin domain containing 1 [Source:HGNC Symbol;Acc:HGNC:25246]
Nfu_g_1_022581	2955.06	-0.215793	0.0818877	0.00840802	0.0943056	Nfu_p_1_054046	ENSG00000169554	ZEB2	zinc finger E-box binding homeobox 2 [Source:HGNC Symbol;Acc:HGNC:14881]
Nfu_g_1_017228	76.9286	0.582902	0.221185	0.00840487	0.0943056	Nfu_p_1_041183	ENSG00000173200	PARP15	poly(ADP-ribose) polymerase family member 15 [Source:HGNC Symbol;Acc:HGNC:26876]
Nfu_g_1_005190	322.358	-0.32078	0.121811	0.00845277	0.0947458	Nfu_p_1_012626	ENSG00000133706	LARS	leucyl-tRNA synthetase [Source:HGNC Symbol;Acc:HGNC:6512]
Nfu_g_1_002436	145.011	0.358719	0.136355	0.00851912	0.0954275	NA	NA	NA	NA
Nfu_g_1_015277	449.221	-0.224245	0.0852864	0.00855557	0.0957735	Nfu_p_1_036777	ENSG00000078618	NRDC	nardilysin convertase [Source:HGNC Symbol;Acc:HGNC:7995]
Nfu_g_1_015956	293.944	0.319074	0.121365	0.00856276	0.0957917	Nfu_p_1_038335	ENSG00000173801	JUP	junction plakoglobin [Source:HGNC Symbol;Acc:HGNC:6207]
Nfu_g_1_020192	106.486	0.410426	0.156133	0.00857149	0.0958271	Nfu_p_1_048219	ENSG00000157379	DHRS1	dehydrogenase/reductase 1 [Source:HGNC Symbol;Acc:HGNC:16445]
Nfu_g_1_000030	195.34	-0.351271	0.133651	0.00858179	0.0958801	Nfu_p_1_000081	ENSG00000176842	IRX5	iroquois homeobox 5 [Source:HGNC Symbol;Acc:HGNC:14361]
Nfu_g_1_021584	1038.67	-0.172751	0.0657444	0.00859864	0.096006	Nfu_p_1_051611	ENSG00000117139	KDM5B	lysine demethylase 5B [Source:HGNC Symbol;Acc:HGNC:18039]
Nfu_g_1_003021	447.551	-0.289254	0.110121	0.0086217	0.0962012	Nfu_p_1_007548	ENSG00000161647	MPP3	membrane palmitoylated protein 3 [Source:HGNC Symbol;Acc:HGNC:7221]
Nfu_g_1_006878	118.815	-0.373236	0.142115	0.00863177	0.0962231	Nfu_p_1_016556	ENSG00000163781	TOPBP1	DNA topoisomerase II binding protein 1 [Source:HGNC Symbol;Acc:HGNC:17008]
Nfu_g_1_018391	55.6044	0.584466	0.222554	0.00863484	0.0962231	Nfu_p_1_043952	ENSG00000087266	SH3BP2	SH3 domain binding protein 2 [Source:HGNC Symbol;Acc:HGNC:10825]
Nfu_g_1_016635	782.635	-0.273643	0.104215	0.00864582	0.0962832	Nfu_p_1_039835	ENSG00000186868	MAPT	microtubule associated protein tau [Source:HGNC Symbol;Acc:HGNC:6893]
Nfu_g_1_009825	249.872	0.303121	0.11547	0.00866211	0.0963401	Nfu_p_1_023930	ENSG00000158062	UBXN11	UBX domain protein 11 [Source:HGNC Symbol;Acc:HGNC:30600]
Nfu_g_1_002016	30.7339	0.81682	0.311142	0.00865893	0.0963401	Nfu_p_1_005125	ENSG00000049249	TNFRSF9	TNF receptor superfamily member 9 [Source:HGNC Symbol;Acc:HGNC:11924]
Nfu_g_1_007635	6272.7	-0.159703	0.0608437	0.00866983	0.0963637	Nfu_p_1_018408	ENSG00000196361	ELAVL3	ELAV like RNA binding protein 3 [Source:HGNC Symbol;Acc:HGNC:3314]
Nfu_g_1_016684	820.275	-0.184544	0.0703287	0.00868978	0.0965232	Nfu_p_1_039929	ENSG00000069849	ATP1B3	ATPase Na+/K+ transporting subunit beta 3 [Source:HGNC Symbol;Acc:HGNC:806]
Nfu_g_1_019916	27.0334	-0.768968	0.293151	0.00871307	0.0967195	Nfu_p_1_047537	ENSG00000085840	ORC1	origin recognition complex subunit 1 [Source:HGNC Symbol;Acc:HGNC:8487]
Nfu_g_1_023445	24.8508	0.881687	0.336546	0.00879793	0.0975987	Nfu_p_1_056279	ENSG00000196118	CCDC189	coiled-coil domain containing 189 [Source:HGNC Symbol;Acc:HGNC:28078]
Nfu_g_1_008195	421.836	0.316958	0.121098	0.00886093	0.098211	NA	NA	NA	NA
Nfu_g_1_022681	58.809	0.519247	0.198395	0.00886453	0.098211	Nfu_p_1_054258	ENSG00000185361	TNFAIP8L1	TNF alpha induced protein 8 like 1 [Source:HGNC Symbol;Acc:HGNC:28279]
Nfu_g_1_020180	129.717	-0.419516	0.160343	0.00888709	0.0982225	NA	NA	NA	NA
Nfu_g_1_020273	171.859	-0.374745	0.143224	0.0088838	0.0982225	Nfu_p_1_048422	ENSG00000100462	PRMT5	protein arginine methyltransferase 5 [Source:HGNC Symbol;Acc:HGNC:10894]
Nfu_g_1_011573	1074.45	0.238437	0.0911346	0.00888837	0.0982225	Nfu_p_1_027929	ENSG00000082805	ERC1	ELKS/RAB6-interacting/CAST family member 1 [Source:HGNC Symbol;Acc:HGNC:17072]
Nfu_g_1_022805	384.633	0.319177	0.121975	0.00887705	0.0982225	Nfu_p_1_054536	ENSG00000151208	DLG5	discs large MAGUK scaffold protein 5 [Source:HGNC Symbol;Acc:HGNC:2904]
Nfu_g_1_005381	132.046	0.426639	0.163101	0.00890204	0.0983105	Nfu_p_1_013075	ENSG00000108381	ASPA	aspartoacylase [Source:HGNC Symbol;Acc:HGNC:756]
Nfu_g_1_014811	245.134	-0.294896	0.112762	0.00891762	0.0983564	Nfu_p_1_035636	ENSG00000198721	ECI2	enoyl-CoA delta isomerase 2 [Source:HGNC Symbol;Acc:HGNC:14601]
Nfu_g_1_004152	885.075	-0.205214	0.0784685	0.00891643	0.0983564	Nfu_p_1_010178	ENSG00000166913	YWHAB	tyrosine 3-monooxygenase/tryptophan 5-monooxygenase activation protein beta [Source:HGNC Symbol;Acc:HGNC:12849]
Nfu_g_1_016252	1371.9	-0.184921	0.0707299	0.00893652	0.0985018	Nfu_p_1_038955	ENSG00000111642	CHD4	chromodomain helicase DNA binding protein 4 [Source:HGNC Symbol;Acc:HGNC:1919]
Nfu_g_1_015198	129.154	0.426135	0.163122	0.00899193	0.0989859	Nfu_p_1_036595	ENSG00000100652	SLC10A1	solute carrier family 10 member 1 [Source:HGNC Symbol;Acc:HGNC:10905]
Nfu_g_1_006576	74.042	0.59117	0.226288	0.00898926	0.0989859	Nfu_p_1_015846	ENSG00000163297	ANTXR2	ANTXR cell adhesion molecule 2 [Source:HGNC Symbol;Acc:HGNC:21732]
Nfu_g_1_020212	59.4018	0.688239	0.263488	0.0090006	0.0990181	Nfu_p_1_048260	ENSG00000162383	SLC1A7	solute carrier family 1 member 7 [Source:HGNC Symbol;Acc:HGNC:10945]
Nfu_g_1_015368	102.2	0.424453	0.162626	0.00905443	0.0994637	NA	NA	NA	NA
Nfu_g_1_022178	142.694	0.429254	0.164475	0.00905842	0.0994637	Nfu_p_1_053114	ENSG00000142494	SLC47A1	solute carrier family 47 member 1 [Source:HGNC Symbol;Acc:HGNC:25588]
Nfu_g_1_004132	14.9729	1.91915	0.735302	0.00905364	0.0994637	NA	NA	NA	NA
Nfu_g_1_022711	76.1261	0.549371	0.210601	0.00909166	0.099765	Nfu_p_1_054336	ENSG00000143171	RXRG	retinoid X receptor gamma [Source:HGNC Symbol;Acc:HGNC:10479]
Nfu_g_1_008142	120.12	-0.429896	0.165051	0.0091974	0.100745	Nfu_p_1_019602	ENSG00000189431	RASSF10	Ras association domain family member 10 [Source:HGNC Symbol;Acc:HGNC:33984]
Nfu_g_1_017310	263.872	-0.261635	0.100452	0.00919849	0.100745	NA	NA	NA	NA
Nfu_g_1_020502	18.9227	1.21179	0.465193	0.0091897	0.100745	NA	NA	NA	NA
Nfu_g_1_015268	36.9134	-0.68996	0.264974	0.00921747	0.100889	Nfu_p_1_036743	ENSG00000142731	PLK4	polo like kinase 4 [Source:HGNC Symbol;Acc:HGNC:11397]
Nfu_g_1_017537	555.382	0.200444	0.0769909	0.00922838	0.100944	Nfu_p_1_041958	ENSG00000116044	NFE2L2	nuclear factor, erythroid 2 like 2 [Source:HGNC Symbol;Acc:HGNC:7782]
Nfu_g_1_006602	60.4945	-0.519175	0.199534	0.00926987	0.101141	Nfu_p_1_015918	ENSG00000155324	GRAMD3	NA
Nfu_g_1_020146	543.449	-0.229405	0.0881637	0.00926736	0.101141	Nfu_p_1_048110	ENSG00000117461	PIK3R3	phosphoinositide-3-kinase regulatory subunit 3 [Source:HGNC Symbol;Acc:HGNC:8981]
Nfu_g_1_010933	341.821	0.43022	0.165341	0.00926771	0.101141	Nfu_p_1_026470	ENSG00000160781	PAQR6	progestin and adipoQ receptor family member 6 [Source:HGNC Symbol;Acc:HGNC:30132]
Nfu_g_1_003971	10.0898	1.47664	0.567382	0.00925338	0.101141	Nfu_p_1_009763	ENSG00000197696	NMB	neuromedin B [Source:HGNC Symbol;Acc:HGNC:7842]
Nfu_g_1_010812	207.659	0.484845	0.186356	0.00927611	0.101145	Nfu_p_1_026143	ENSG00000113369	ARRDC3	arrestin domain containing 3 [Source:HGNC Symbol;Acc:HGNC:29263]
Nfu_g_1_001669	105.99	-0.57539	0.221229	0.00929859	0.101326	NA	NA	NA	NA
Nfu_g_1_001971	563.137	0.390152	0.150033	0.0093103	0.101389	Nfu_p_1_005010	ENSG00000102007	PLP2	proteolipid protein 2 [Source:HGNC Symbol;Acc:HGNC:9087]
Nfu_g_1_009632	48.3907	-0.598834	0.230325	0.00932367	0.101407	Nfu_p_1_023468	ENSG00000147874	HAUS6	HAUS augmin like complex subunit 6 [Source:HGNC Symbol;Acc:HGNC:25948]
Nfu_g_1_000955	1039.6	0.300676	0.115643	0.00932119	0.101407	Nfu_p_1_002326	ENSG00000053524	MCF2L2	MCF,2 cell line derived transforming sequence-like 2 [Source:HGNC Symbol;Acc:HGNC:30319]
Nfu_g_1_014219	132.107	-0.384358	0.147876	0.00934445	0.101569	Nfu_p_1_034201	ENSG00000172006	ZNF554	zinc finger protein 554 [Source:HGNC Symbol;Acc:HGNC:26629]
Nfu_g_1_007298	54.7244	-0.526733	0.202684	0.00935526	0.101622	Nfu_p_1_017686	ENSG00000075461	CACNG4	calcium voltage-gated channel auxiliary subunit gamma 4 [Source:HGNC Symbol;Acc:HGNC:1408]
Nfu_g_1_016793	52.2131	-0.59434	0.228763	0.00937535	0.101776	Nfu_p_1_040181	ENSG00000112742	TTK	TTK protein kinase [Source:HGNC Symbol;Acc:HGNC:12401]
Nfu_g_1_008256	933.798	-0.213761	0.082285	0.009382	0.101784	Nfu_p_1_019877	ENSG00000182054	IDH2	isocitrate dehydrogenase (NADP(+)) 2, mitochondrial [Source:HGNC Symbol;Acc:HGNC:5383]
Nfu_g_1_022510	192.232	-0.311148	0.119808	0.00940268	0.101944	Nfu_p_1_053882	ENSG00000108839	ALOX12	arachidonate 12-lipoxygenase, 12S type [Source:HGNC Symbol;Acc:HGNC:429]
Nfu_g_1_018423	689.638	-0.206839	0.0796647	0.00942158	0.102085	Nfu_p_1_044021	ENSG00000164708	PGAM2	phosphoglycerate mutase 2 [Source:HGNC Symbol;Acc:HGNC:8889]
Nfu_g_1_021915	437.944	-0.224292	0.0864274	0.00945503	0.102383	Nfu_p_1_052454	ENSG00000006432	MAP3K9	mitogen-activated protein kinase kinase kinase 9 [Source:HGNC Symbol;Acc:HGNC:6861]
Nfu_g_1_006229	407.574	0.307084	0.118386	0.00948862	0.102647	Nfu_p_1_015052	ENSG00000159023	EPB41	erythrocyte membrane protein band 4,1 [Source:HGNC Symbol;Acc:HGNC:3377]
Nfu_g_1_019143	15.3473	1.04517	0.402943	0.00949129	0.102647	NA	NA	NA	NA
Nfu_g_1_022539	199.338	-0.30121	0.116144	0.00950238	0.102702	Nfu_p_1_053949	ENSG00000143786	CNIH3	cornichon family AMPA receptor auxiliary protein 3 [Source:HGNC Symbol;Acc:HGNC:26802]
Nfu_g_1_016044	1128.37	-0.167432	0.0645745	0.00951831	0.102745	Nfu_p_1_038514	ENSG00000142864	SERBP1	SERPINE1 mRNA binding protein 1 [Source:HGNC Symbol;Acc:HGNC:17860]
Nfu_g_1_014436	84.5029	0.664449	0.256247	0.00951434	0.102745	NA	NA	NA	NA
Nfu_g_1_001489	29.6105	-0.768157	0.296348	0.00953982	0.102866	Nfu_p_1_003743	ENSG00000154764	WNT7A	Wnt family member 7A [Source:HGNC Symbol;Acc:HGNC:12786]
Nfu_g_1_009105	397.332	0.227698	0.0878531	0.00954739	0.102866	Nfu_p_1_022156	ENSG00000145687	SSBP2	single stranded DNA binding protein 2 [Source:HGNC Symbol;Acc:HGNC:15831]
Nfu_g_1_020479	408.343	0.286055	0.110366	0.0095455	0.102866	Nfu_p_1_049028	ENSG00000150995	ITPR1	inositol 1,4,5-trisphosphate receptor type 1 [Source:HGNC Symbol;Acc:HGNC:6180]
Nfu_g_1_020134	1142.79	-0.185671	0.0716706	0.0095802	0.103155	Nfu_p_1_048080	ENSG00000134107	BHLHE40	basic helix-loop-helix family member e40 [Source:HGNC Symbol;Acc:HGNC:1046]
Nfu_g_1_016475	248.484	-0.403972	0.156038	0.00962754	0.103394	Nfu_p_1_039477	ENSG00000177646	ACAD9	acyl-CoA dehydrogenase family member 9 [Source:HGNC Symbol;Acc:HGNC:21497]
Nfu_g_1_011679	187.411	-0.303228	0.117126	0.00962824	0.103394	Nfu_p_1_028225	ENSG00000134283	PPHLN1	periphilin 1 [Source:HGNC Symbol;Acc:HGNC:19369]
Nfu_g_1_013485	1490.37	0.154145	0.0595452	0.00963394	0.103394	Nfu_p_1_032447	ENSG00000169398	PTK2	protein tyrosine kinase 2 [Source:HGNC Symbol;Acc:HGNC:9611]
Nfu_g_1_010003	537.641	0.271061	0.104711	0.00963496	0.103394	Nfu_p_1_024321	ENSG00000178764	ZHX2	zinc fingers and homeoboxes 2 [Source:HGNC Symbol;Acc:HGNC:18513]
Nfu_g_1_010892	253.184	0.274506	0.106047	0.00963846	0.103394	Nfu_p_1_026379	ENSG00000131378	RFTN1	raftlin, lipid raft linker 1 [Source:HGNC Symbol;Acc:HGNC:30278]
Nfu_g_1_018728	10.4425	1.29404	0.49989	0.00963527	0.103394	NA	NA	NA	NA
Nfu_g_1_001790	57.7065	-0.554866	0.214373	0.00964452	0.103395	Nfu_p_1_004436	ENSG00000112242	E2F3	E2F transcription factor 3 [Source:HGNC Symbol;Acc:HGNC:3115]
Nfu_g_1_001541	36.0443	0.72483	0.280125	0.00966684	0.10357	Nfu_p_1_003853	ENSG00000114251	WNT5A	Wnt family member 5A [Source:HGNC Symbol;Acc:HGNC:12784]
Nfu_g_1_016728	1675.5	0.173484	0.0670554	0.00967652	0.103609	Nfu_p_1_040040	ENSG00000073578	SDHA	succinate dehydrogenase complex flavoprotein subunit A [Source:HGNC Symbol;Acc:HGNC:10680]
Nfu_g_1_006097	1263.34	0.17593	0.068028	0.00970554	0.10382	Nfu_p_1_014754	ENSG00000167695	FAM57A	family with sequence similarity 57 member A [Source:HGNC Symbol;Acc:HGNC:29646]
Nfu_g_1_005343	72.2819	0.555172	0.214679	0.00970823	0.10382	Nfu_p_1_012977	ENSG00000054938	CHRDL2	chordin like 2 [Source:HGNC Symbol;Acc:HGNC:24168]
Nfu_g_1_020509	120.589	0.420403	0.162589	0.00971869	0.103867	Nfu_p_1_049083	ENSG00000011198	ABHD5	abhydrolase domain containing 5 [Source:HGNC Symbol;Acc:HGNC:21396]
Nfu_g_1_009437	100.252	0.484843	0.187538	0.00972922	0.103915	Nfu_p_1_023008	ENSG00000113319	RASGRF2	Ras protein specific guanine nucleotide releasing factor 2 [Source:HGNC Symbol;Acc:HGNC:9876]
Nfu_g_1_007788	570.296	-0.193711	0.0749607	0.00976152	0.104195	Nfu_p_1_018789	ENSG00000064313	TAF2	TATA-box binding protein associated factor 2 [Source:HGNC Symbol;Acc:HGNC:11536]
Nfu_g_1_006036	90.4137	0.450746	0.174467	0.00977879	0.104315	NA	NA	NA	NA
Nfu_g_1_000657	745.805	-0.186743	0.0722898	0.00978749	0.104343	Nfu_p_1_001611	ENSG00000101384	JAG1	jagged 1 [Source:HGNC Symbol;Acc:HGNC:6188]
Nfu_g_1_003152	824.961	0.180883	0.0700671	0.00983539	0.104789	NA	NA	NA	NA
Nfu_g_1_021215	23.399	1.07239	0.415533	0.00985843	0.10497	Nfu_p_1_050791	ENSG00000019186	CYP24A1	cytochrome P450 family 24 subfamily A member 1 [Source:HGNC Symbol;Acc:HGNC:2602]
Nfu_g_1_002502	30.9754	-0.86807	0.336498	0.00988804	0.105025	NA	NA	NA	NA
Nfu_g_1_018626	242.641	-0.312566	0.121142	0.00987557	0.105025	Nfu_p_1_044494	ENSG00000136010	ALDH1L2	aldehyde dehydrogenase 1 family member L2 [Source:HGNC Symbol;Acc:HGNC:26777]
Nfu_g_1_015101	12290.2	-0.111023	0.0430309	0.00987813	0.105025	Nfu_p_1_036362	ENSG00000197102	DYNC1H1	dynein cytoplasmic 1 heavy chain 1 [Source:HGNC Symbol;Acc:HGNC:2961]
Nfu_g_1_010755	308.7	0.324753	0.125878	0.00988285	0.105025	Nfu_p_1_026014	ENSG00000178773	CPNE7	copine 7 [Source:HGNC Symbol;Acc:HGNC:2320]
Nfu_g_1_019645	96.792	-0.458031	0.177737	0.00996583	0.105786	Nfu_p_1_046940	ENSG00000125445	MRPS7	mitochondrial ribosomal protein S7 [Source:HGNC Symbol;Acc:HGNC:14499]
Nfu_g_1_001951	856.512	0.176595	0.068555	0.00999635	0.106045	NA	NA	NA	NA
Nfu_g_1_002631	16.6618	-0.969678	0.376575	0.0100243	0.106233	Nfu_p_1_006589	ENSG00000035499	DEPDC1B	DEP domain containing 1B [Source:HGNC Symbol;Acc:HGNC:24902]
Nfu_g_1_013711	335.65	0.254288	0.0987558	0.0100264	0.106233	NA	NA	NA	NA
Nfu_g_1_021817	154.279	0.371677	0.144439	0.0100751	0.106683	Nfu_p_1_052204	ENSG00000131508	UBE2D2	ubiquitin conjugating enzyme E2 D2 [Source:HGNC Symbol;Acc:HGNC:12475]
Nfu_g_1_017836	513.858	0.228203	0.0887736	0.0101518	0.10743	Nfu_p_1_042691	ENSG00000143376	SNX27	sorting nexin family member 27 [Source:HGNC Symbol;Acc:HGNC:20073]
Nfu_g_1_022527	203.133	-0.289086	0.112486	0.0101707	0.107497	Nfu_p_1_053916	ENSG00000151327	FAM177A1	family with sequence similarity 177 member A1 [Source:HGNC Symbol;Acc:HGNC:19829]
Nfu_g_1_021309	555.67	-0.200707	0.0780933	0.0101672	0.107497	Nfu_p_1_051019	ENSG00000164068	RNF123	ring finger protein 123 [Source:HGNC Symbol;Acc:HGNC:21148]
Nfu_g_1_017583	200.146	-0.319421	0.12441	0.0102442	0.108207	Nfu_p_1_042086	ENSG00000102595	UGGT2	UDP-glucose glycoprotein glucosyltransferase 2 [Source:HGNC Symbol;Acc:HGNC:15664]
Nfu_g_1_015240	246.515	-0.271362	0.105709	0.0102564	0.108271	Nfu_p_1_036688	ENSG00000205683	DPF3	double PHD fingers 3 [Source:HGNC Symbol;Acc:HGNC:17427]
Nfu_g_1_021948	342.101	-0.254226	0.0990461	0.0102659	0.108304	Nfu_p_1_052514	ENSG00000116127	ALMS1	ALMS1, centrosome and basal body associated protein [Source:HGNC Symbol;Acc:HGNC:428]
Nfu_g_1_018311	44.0237	-0.627082	0.244393	0.0102916	0.108509	Nfu_p_1_043756	ENSG00000177602	GSG2	NA
Nfu_g_1_007367	616.101	-0.220883	0.0861308	0.0103322	0.108738	NA	NA	NA	NA
Nfu_g_1_007347	4717.21	0.152381	0.0594167	0.0103292	0.108738	Nfu_p_1_017815	ENSG00000089009	RPL6	ribosomal protein L6 [Source:HGNC Symbol;Acc:HGNC:10362]
Nfu_g_1_020805	32.5304	0.779921	0.304071	0.0103197	0.108738	NA	NA	NA	NA
Nfu_g_1_008924	236.478	0.310646	0.12115	0.0103429	0.108784	NA	NA	NA	NA
Nfu_g_1_019569	14.6141	-1.07731	0.42026	0.0103638	0.108804	Nfu_p_1_046736	ENSG00000161888	SPC24	SPC24, NDC80 kinetochore complex component [Source:HGNC Symbol;Acc:HGNC:26913]
Nfu_g_1_021822	456.998	0.240677	0.0938763	0.0103543	0.108804	Nfu_p_1_052228	ENSG00000072110	ACTN1	actinin alpha 1 [Source:HGNC Symbol;Acc:HGNC:163]
Nfu_g_1_019328	28.1792	0.773764	0.301836	0.0103614	0.108804	Nfu_p_1_046182	ENSG00000002745	WNT16	Wnt family member 16 [Source:HGNC Symbol;Acc:HGNC:16267]
Nfu_g_1_001644	1174.78	0.19258	0.0751332	0.0103716	0.10882	Nfu_p_1_004111	ENSG00000101191	DIDO1	death inducer-obliterator 1 [Source:HGNC Symbol;Acc:HGNC:2680]
Nfu_g_1_012881	24.4412	0.9388	0.366321	0.0103839	0.108882	NA	NA	NA	NA
Nfu_g_1_015088	213.807	0.336361	0.13127	0.0103963	0.108946	Nfu_p_1_036341	ENSG00000198208	RPS6KL1	ribosomal protein S6 kinase like 1 [Source:HGNC Symbol;Acc:HGNC:20222]
Nfu_g_1_015215	877.56	0.249674	0.0974689	0.0104199	0.109127	Nfu_p_1_036626	ENSG00000117602	RCAN3	RCAN family member 3 [Source:HGNC Symbol;Acc:HGNC:3042]
Nfu_g_1_004393	34.7675	-1.22126	0.476803	0.0104264	0.109129	Nfu_p_1_010717	ENSG00000084110	HAL	histidine ammonia-lyase [Source:HGNC Symbol;Acc:HGNC:4806]
Nfu_g_1_003794	219.816	0.290681	0.113529	0.0104547	0.109359	Nfu_p_1_009307	ENSG00000157483	MYO1E	myosin IE [Source:HGNC Symbol;Acc:HGNC:7599]
Nfu_g_1_020605	9877.27	0.10831	0.0423125	0.0104741	0.109495	Nfu_p_1_049328	ENSG00000130294	KIF1A	kinesin family member 1A [Source:HGNC Symbol;Acc:HGNC:888]
Nfu_g_1_017373	151.942	-0.353135	0.138037	0.0105198	0.109906	Nfu_p_1_041594	ENSG00000184486	POU3F2	POU class 3 homeobox 2 [Source:HGNC Symbol;Acc:HGNC:9215]
Nfu_g_1_020946	39.9543	0.641506	0.250896	0.010562	0.110281	Nfu_p_1_050105	ENSG00000172819	RARG	retinoic acid receptor gamma [Source:HGNC Symbol;Acc:HGNC:9866]
Nfu_g_1_010345	86.239	-0.422503	0.16526	0.0105702	0.110298	Nfu_p_1_025083	ENSG00000182263	FIGN	fidgetin, microtubule severing factor [Source:HGNC Symbol;Acc:HGNC:13285]
Nfu_g_1_020339	12.1412	1.26173	0.493639	0.0105887	0.110425	Nfu_p_1_048654	ENSG00000116996	ZP4	zona pellucida glycoprotein 4 [Source:HGNC Symbol;Acc:HGNC:15770]
Nfu_g_1_005978	282.217	-0.295133	0.115556	0.0106482	0.110925	Nfu_p_1_014463	ENSG00000187231	SESTD1	SEC14 and spectrin domain containing 1 [Source:HGNC Symbol;Acc:HGNC:18379]
Nfu_g_1_011520	211.832	-0.293784	0.115029	0.0106495	0.110925	Nfu_p_1_027817	ENSG00000114853	ZBTB47	zinc finger and BTB domain containing 47 [Source:HGNC Symbol;Acc:HGNC:26955]
Nfu_g_1_020166	833.413	-0.181578	0.0711072	0.0106622	0.11099	Nfu_p_1_048147	ENSG00000174469	CNTNAP2	contactin associated protein like 2 [Source:HGNC Symbol;Acc:HGNC:13830]
Nfu_g_1_018229	558.092	-0.251374	0.0984754	0.0106904	0.111217	Nfu_p_1_043601	ENSG00000134440	NARS	asparaginyl-tRNA synthetase [Source:HGNC Symbol;Acc:HGNC:7643]
Nfu_g_1_020360	26.823	-0.771929	0.302698	0.0107672	0.11188	Nfu_p_1_048714	ENSG00000182263	FIGN	fidgetin, microtubule severing factor [Source:HGNC Symbol;Acc:HGNC:13285]
Nfu_g_1_011288	381.606	0.281671	0.110443	0.010761	0.11188	Nfu_p_1_027219	ENSG00000104369	JPH1	junctophilin 1 [Source:HGNC Symbol;Acc:HGNC:14201]
Nfu_g_1_009497	97.3626	-0.414508	0.162603	0.0107968	0.11212	Nfu_p_1_023136	ENSG00000125931	CITED1	Cbp/p300 interacting transactivator with Glu/Asp rich carboxy-terminal domain 1 [Source:HGNC Symbol;Acc:HGNC:1986]
Nfu_g_1_007880	171.344	0.353697	0.138798	0.0108252	0.112347	Nfu_p_1_019000	ENSG00000152518	ZFP36L2	ZFP36 ring finger protein like 2 [Source:HGNC Symbol;Acc:HGNC:1108]
Nfu_g_1_016384	586.98	0.226808	0.0890272	0.0108458	0.112493	Nfu_p_1_039235	ENSG00000124440	HIF3A	hypoxia inducible factor 3 subunit alpha [Source:HGNC Symbol;Acc:HGNC:15825]
Nfu_g_1_020232	245.164	-0.478555	0.187895	0.0108676	0.112652	Nfu_p_1_048299	ENSG00000178538	CA8	carbonic anhydrase 8 [Source:HGNC Symbol;Acc:HGNC:1382]
Nfu_g_1_015244	93.1839	-0.428948	0.168467	0.010891	0.112826	NA	NA	NA	NA
Nfu_g_1_004385	357.804	-0.23927	0.0939801	0.0108976	0.112827	Nfu_p_1_010702	ENSG00000178163	ZNF518B	zinc finger protein 518B [Source:HGNC Symbol;Acc:HGNC:29365]
Nfu_g_1_000806	13.6232	-1.74402	0.685238	0.0109235	0.113019	Nfu_p_1_001986	ENSG00000169994	MYO7B	myosin VIIB [Source:HGNC Symbol;Acc:HGNC:7607]
Nfu_g_1_020168	213.287	-0.312313	0.122718	0.0109292	0.113019	Nfu_p_1_048152	ENSG00000186010	NDUFA13	NADH:ubiquinone oxidoreductase subunit A13 [Source:HGNC Symbol;Acc:HGNC:17194]
Nfu_g_1_012322	16.6452	1.08291	0.425584	0.0109427	0.11309	Nfu_p_1_029834	ENSG00000078401	EDN1	endothelin 1 [Source:HGNC Symbol;Acc:HGNC:3176]
Nfu_g_1_014084	678.817	0.345821	0.135958	0.010972	0.113325	Nfu_p_1_033887	ENSG00000169258	GPRIN1	G protein regulated inducer of neurite outgrowth 1 [Source:HGNC Symbol;Acc:HGNC:24835]
Nfu_g_1_012944	128.671	-0.386659	0.152065	0.010999	0.113519	Nfu_p_1_031265	ENSG00000114739	ACVR2B	activin A receptor type 2B [Source:HGNC Symbol;Acc:HGNC:174]
Nfu_g_1_010862	584.512	0.292644	0.115097	0.011004	0.113519	Nfu_p_1_026309	ENSG00000076864	RAP1GAP	RAP1 GTPase activating protein [Source:HGNC Symbol;Acc:HGNC:9858]
Nfu_g_1_022297	377.627	0.276316	0.108724	0.0110398	0.113821	Nfu_p_1_053382	ENSG00000133107	TRPC4	transient receptor potential cation channel subfamily C member 4 [Source:HGNC Symbol;Acc:HGNC:12336]
Nfu_g_1_019212	105.378	0.468882	0.184548	0.011063	0.113992	Nfu_p_1_045945	ENSG00000137460	FHDC1	FH2 domain containing 1 [Source:HGNC Symbol;Acc:HGNC:29363]
Nfu_g_1_000339	673.428	-0.194262	0.0764675	0.0110711	0.114006	Nfu_p_1_000826	ENSG00000009954	BAZ1B	bromodomain adjacent to zinc finger domain 1B [Source:HGNC Symbol;Acc:HGNC:961]
Nfu_g_1_002567	252.681	-0.267872	0.10552	0.0111303	0.114491	Nfu_p_1_006450	ENSG00000164904	ALDH7A1	aldehyde dehydrogenase 7 family member A1 [Source:HGNC Symbol;Acc:HGNC:877]
Nfu_g_1_013794	343.062	0.255039	0.100467	0.0111314	0.114491	Nfu_p_1_033178	ENSG00000131242	RAB11FIP4	RAB11 family interacting protein 4 [Source:HGNC Symbol;Acc:HGNC:30267]
Nfu_g_1_006692	99.2298	-0.410301	0.161676	0.0111553	0.114668	NA	NA	NA	NA
Nfu_g_1_012308	205.217	0.330642	0.130313	0.0111712	0.114763	Nfu_p_1_029796	ENSG00000261150	EPPK1	epiplakin 1 [Source:HGNC Symbol;Acc:HGNC:15577]
Nfu_g_1_013377	75.1176	-0.525144	0.207066	0.011209	0.115083	Nfu_p_1_032208	ENSG00000080573	COL5A3	collagen type V alpha 3 chain [Source:HGNC Symbol;Acc:HGNC:14864]
Nfu_g_1_006758	456.938	0.233372	0.0920302	0.0112186	0.115112	Nfu_p_1_016316	ENSG00000185133	INPP5J	inositol polyphosphate-5-phosphatase J [Source:HGNC Symbol;Acc:HGNC:8956]
Nfu_g_1_001792	4554.39	0.149061	0.0588111	0.0112582	0.11545	Nfu_p_1_004439	ENSG00000038382	TRIO	trio Rho guanine nucleotide exchange factor [Source:HGNC Symbol;Acc:HGNC:12303]
Nfu_g_1_015270	902.29	-0.188155	0.0742765	0.0113035	0.115846	Nfu_p_1_036757	ENSG00000188994	ZNF292	zinc finger protein 292 [Source:HGNC Symbol;Acc:HGNC:18410]
Nfu_g_1_017263	180.225	0.401045	0.158434	0.0113639	0.116395	Nfu_p_1_041277	ENSG00000160447	PKN3	protein kinase N3 [Source:HGNC Symbol;Acc:HGNC:17999]
Nfu_g_1_002440	67.6144	-0.603422	0.238413	0.0113739	0.116428	Nfu_p_1_006104	ENSG00000153904	DDAH1	dimethylarginine dimethylaminohydrolase 1 [Source:HGNC Symbol;Acc:HGNC:2715]
Nfu_g_1_023401	123.069	-0.505508	0.199968	0.0114735	0.117309	Nfu_p_1_056173	ENSG00000128805	ARHGAP22	Rho GTPase activating protein 22 [Source:HGNC Symbol;Acc:HGNC:30320]
Nfu_g_1_020402	485.706	0.201681	0.0797775	0.0114701	0.117309	Nfu_p_1_048850	ENSG00000118680	MYL12B	myosin light chain 12B [Source:HGNC Symbol;Acc:HGNC:29827]
Nfu_g_1_013174	160.376	-0.318077	0.125858	0.0114953	0.117323	Nfu_p_1_031763	ENSG00000170142	UBE2E1	ubiquitin conjugating enzyme E2 E1 [Source:HGNC Symbol;Acc:HGNC:12477]
Nfu_g_1_017060	341.71	-0.242975	0.0961344	0.0114893	0.117323	Nfu_p_1_040743	ENSG00000171533	MAP6	microtubule associated protein 6 [Source:HGNC Symbol;Acc:HGNC:6868]
Nfu_g_1_002498	256.407	0.296939	0.117489	0.0114919	0.117323	Nfu_p_1_006251	ENSG00000116266	STXBP3	syntaxin binding protein 3 [Source:HGNC Symbol;Acc:HGNC:11446]
Nfu_g_1_009086	227.918	-0.331954	0.131375	0.0115121	0.117424	Nfu_p_1_022106	ENSG00000196781	TLE1	transducin like enhancer of split 1 [Source:HGNC Symbol;Acc:HGNC:11837]
Nfu_g_1_022293	1462.6	0.185789	0.0735582	0.0115452	0.11767	Nfu_p_1_053378	ENSG00000174238	PITPNA	phosphatidylinositol transfer protein alpha [Source:HGNC Symbol;Acc:HGNC:9001]
Nfu_g_1_018670	17.1746	0.976545	0.386657	0.0115498	0.11767	Nfu_p_1_044572	ENSG00000092529	CAPN3	calpain 3 [Source:HGNC Symbol;Acc:HGNC:1480]
Nfu_g_1_007584	1380.83	-0.344615	0.136461	0.0115575	0.117679	Nfu_p_1_018311	ENSG00000072071	ADGRL1	adhesion G protein-coupled receptor L1 [Source:HGNC Symbol;Acc:HGNC:20973]
Nfu_g_1_023137	370.21	0.228578	0.0905243	0.0115682	0.117718	Nfu_p_1_055546	ENSG00000008256	CYTH3	cytohesin 3 [Source:HGNC Symbol;Acc:HGNC:9504]
Nfu_g_1_017096	871.988	0.165937	0.0657232	0.011577	0.117739	Nfu_p_1_040854	ENSG00000180530	NRIP1	nuclear receptor interacting protein 1 [Source:HGNC Symbol;Acc:HGNC:8001]
Nfu_g_1_012617	15.1454	-1.11482	0.441709	0.0116067	0.117949	NA	NA	NA	NA
Nfu_g_1_001937	150.024	-0.380988	0.151005	0.011635	0.117949	Nfu_p_1_004905	ENSG00000142798	HSPG2	heparan sulfate proteoglycan 2 [Source:HGNC Symbol;Acc:HGNC:5273]
Nfu_g_1_016402	160.888	-0.337	0.133564	0.0116317	0.117949	Nfu_p_1_039283	ENSG00000125746	EML2	echinoderm microtubule associated protein like 2 [Source:HGNC Symbol;Acc:HGNC:18035]
Nfu_g_1_018647	405.133	-0.258915	0.102622	0.0116362	0.117949	Nfu_p_1_044533	ENSG00000143799	PARP1	poly(ADP-ribose) polymerase 1 [Source:HGNC Symbol;Acc:HGNC:270]
Nfu_g_1_006323	82.4948	0.432458	0.171384	0.0116248	0.117949	Nfu_p_1_015269	ENSG00000134817	APLNR	apelin receptor [Source:HGNC Symbol;Acc:HGNC:339]
Nfu_g_1_000241	25.1826	0.844082	0.334567	0.0116388	0.117949	Nfu_p_1_000546	ENSG00000130038	CRACR2A	calcium release activated channel regulator 2A [Source:HGNC Symbol;Acc:HGNC:28657]
Nfu_g_1_007837	5348.96	-0.155157	0.0615158	0.0116612	0.118106	Nfu_p_1_018899	ENSG00000198668	CALM1	calmodulin 1 [Source:HGNC Symbol;Acc:HGNC:1442]
Nfu_g_1_001617	138.212	0.407952	0.161765	0.0116729	0.118155	NA	NA	NA	NA
Nfu_g_1_019226	642.243	0.199083	0.0789563	0.011688	0.118239	Nfu_p_1_045970	ENSG00000107295	SH3GL2	SH3 domain containing GRB2 like 2, endophilin A1 [Source:HGNC Symbol;Acc:HGNC:10831]
Nfu_g_1_021690	139.633	-0.346643	0.137545	0.0117281	0.118575	Nfu_p_1_051900	ENSG00000114268	PFKFB4	6-phosphofructo-2-kinase/fructose-2,6-biphosphatase 4 [Source:HGNC Symbol;Acc:HGNC:8875]
Nfu_g_1_006176	235.988	-0.266739	0.105946	0.0118123	0.119181	Nfu_p_1_014917	ENSG00000135801	TAF5L	TATA-box binding protein associated factor 5 like [Source:HGNC Symbol;Acc:HGNC:17304]
Nfu_g_1_007190	395.081	-0.259261	0.102987	0.0118217	0.119181	Nfu_p_1_017405	ENSG00000153147	SMARCA5	SWI/SNF related, matrix associated, actin dependent regulator of chromatin, subfamily a, member 5 [Source:HGNC Symbol;Acc:HGNC:11101]
Nfu_g_1_002479	467.984	-0.201866	0.0801721	0.0118055	0.119181	Nfu_p_1_006213	ENSG00000171109	MFN1	mitofusin 1 [Source:HGNC Symbol;Acc:HGNC:18262]
Nfu_g_1_020313	451.038	0.228862	0.0909122	0.0118226	0.119181	Nfu_p_1_048578	ENSG00000114859	CLCN2	chloride voltage-gated channel 2 [Source:HGNC Symbol;Acc:HGNC:2020]
Nfu_g_1_010449	236.55	0.314866	0.125069	0.0118175	0.119181	Nfu_p_1_025326	ENSG00000172602	RND1	Rho family GTPase 1 [Source:HGNC Symbol;Acc:HGNC:18314]
Nfu_g_1_013162	106.101	-0.396623	0.157602	0.0118488	0.119236	Nfu_p_1_031742	ENSG00000050344	NFE2L3	nuclear factor, erythroid 2 like 3 [Source:HGNC Symbol;Acc:HGNC:7783]
Nfu_g_1_010895	116.456	-0.379746	0.150888	0.0118446	0.119236	Nfu_p_1_026383	ENSG00000179862	CITED4	Cbp/p300 interacting transactivator with Glu/Asp rich carboxy-terminal domain 4 [Source:HGNC Symbol;Acc:HGNC:18696]
Nfu_g_1_003997	160.747	-0.332232	0.131998	0.0118378	0.119236	Nfu_p_1_009817	ENSG00000148943	LIN7C	lin-7 homolog C, crumbs cell polarity complex component [Source:HGNC Symbol;Acc:HGNC:17789]
Nfu_g_1_011714	741.443	-0.191057	0.0759857	0.0119241	0.119861	Nfu_p_1_028316	ENSG00000221866	PLXNA4	plexin A4 [Source:HGNC Symbol;Acc:HGNC:9102]
Nfu_g_1_018139	76.3667	0.455653	0.18122	0.0119249	0.119861	Nfu_p_1_043427	ENSG00000198774	RASSF9	Ras association domain family member 9 [Source:HGNC Symbol;Acc:HGNC:15739]
Nfu_g_1_004200	159.992	0.398552	0.158529	0.0119349	0.119892	Nfu_p_1_010268	ENSG00000143575	HAX1	HCLS1 associated protein X-1 [Source:HGNC Symbol;Acc:HGNC:16915]
Nfu_g_1_015976	141.836	-0.400606	0.159403	0.0119652	0.12007	Nfu_p_1_038385	ENSG00000011451	WIZ	widely interspaced zinc finger motifs [Source:HGNC Symbol;Acc:HGNC:30917]
Nfu_g_1_020412	646.749	0.188468	0.0749933	0.0119666	0.12007	Nfu_p_1_048875	ENSG00000157107	FCHO2	FCH domain only 2 [Source:HGNC Symbol;Acc:HGNC:25180]
Nfu_g_1_000613	510.944	-0.194151	0.077317	0.0120356	0.120693	Nfu_p_1_001477	ENSG00000178404	CEP295NL	CEP295 N-terminal like [Source:HGNC Symbol;Acc:HGNC:44659]
Nfu_g_1_022482	127.473	-0.369424	0.147163	0.0120629	0.120895	Nfu_p_1_053829	ENSG00000164032	H2AFZ	H2A histone family member Z [Source:HGNC Symbol;Acc:HGNC:4741]
Nfu_g_1_010915	107.253	0.41628	0.165894	0.0120965	0.121162	Nfu_p_1_026427	ENSG00000142733	MAP3K6	mitogen-activated protein kinase kinase kinase 6 [Source:HGNC Symbol;Acc:HGNC:6858]
Nfu_g_1_007274	31.7148	0.746939	0.297743	0.0121185	0.121311	Nfu_p_1_017628	ENSG00000100060	MFNG	MFNG O-fucosylpeptide 3-beta-N-acetylglucosaminyltransferase [Source:HGNC Symbol;Acc:HGNC:7038]
Nfu_g_1_016469	1532.74	-0.18048	0.0719742	0.0121565	0.121622	Nfu_p_1_039466	ENSG00000175130	MARCKSL1	MARCKS like 1 [Source:HGNC Symbol;Acc:HGNC:7142]
Nfu_g_1_013220	84.7728	0.477037	0.190281	0.0121754	0.12174	Nfu_p_1_031872	ENSG00000167460	TPM4	tropomyosin 4 [Source:HGNC Symbol;Acc:HGNC:12013]
Nfu_g_1_003317	91.8436	-0.601225	0.239891	0.0122022	0.121937	Nfu_p_1_008248	ENSG00000137807	KIF23	kinesin family member 23 [Source:HGNC Symbol;Acc:HGNC:6392]
Nfu_g_1_010733	364.633	-0.239873	0.0957228	0.0122135	0.121979	Nfu_p_1_025965	ENSG00000148154	UGCG	UDP-glucose ceramide glucosyltransferase [Source:HGNC Symbol;Acc:HGNC:12524]
Nfu_g_1_001755	1405.51	-0.168088	0.0670848	0.0122244	0.122017	Nfu_p_1_004343	ENSG00000146701	MDH2	malate dehydrogenase 2 [Source:HGNC Symbol;Acc:HGNC:6971]
Nfu_g_1_002074	454.57	-0.247585	0.098831	0.0122405	0.122065	Nfu_p_1_005260	ENSG00000154518	ATP5G3	NA
Nfu_g_1_018604	54.3478	0.681777	0.272161	0.0122433	0.122065	Nfu_p_1_044447	ENSG00000188039	NWD1	NACHT and WD repeat domain containing 1 [Source:HGNC Symbol;Acc:HGNC:27619]
Nfu_g_1_003703	704.783	0.183819	0.073416	0.0122868	0.122427	Nfu_p_1_009130	ENSG00000078018	MAP2	microtubule associated protein 2 [Source:HGNC Symbol;Acc:HGNC:6839]
Nfu_g_1_015352	327.555	0.454493	0.18157	0.01231	0.122588	Nfu_p_1_036964	ENSG00000070182	SPTB	spectrin beta, erythrocytic [Source:HGNC Symbol;Acc:HGNC:11274]
Nfu_g_1_010650	1676.28	0.188941	0.0755051	0.0123369	0.122784	Nfu_p_1_025747	ENSG00000174373	RALGAPA1	Ral GTPase activating protein catalytic alpha subunit 1 [Source:HGNC Symbol;Acc:HGNC:17770]
Nfu_g_1_022463	18.5307	1.52668	0.610351	0.0123734	0.123077	Nfu_p_1_053779	ENSG00000183570	PCBP3	poly(rC) binding protein 3 [Source:HGNC Symbol;Acc:HGNC:8651]
Nfu_g_1_001622	547.238	-0.191086	0.0764221	0.0124051	0.123321	Nfu_p_1_004056	ENSG00000173402	DAG1	dystroglycan 1 [Source:HGNC Symbol;Acc:HGNC:2666]
Nfu_g_1_007527	169.247	0.321312	0.128522	0.0124171	0.123369	Nfu_p_1_018170	ENSG00000161714	PLCD3	phospholipase C delta 3 [Source:HGNC Symbol;Acc:HGNC:9061]
Nfu_g_1_014814	472.507	0.23023	0.0921394	0.0124643	0.123767	Nfu_p_1_035664	ENSG00000155093	PTPRN2	protein tyrosine phosphatase, receptor type N2 [Source:HGNC Symbol;Acc:HGNC:9677]
Nfu_g_1_000573	149.147	-0.316435	0.12665	0.0124724	0.123776	Nfu_p_1_001380	ENSG00000169359	SLC33A1	solute carrier family 33 member 1 [Source:HGNC Symbol;Acc:HGNC:95]
Nfu_g_1_008604	861.952	-0.161388	0.064606	0.0124885	0.123864	Nfu_p_1_020857	ENSG00000156642	NPTN	neuroplastin [Source:HGNC Symbol;Acc:HGNC:17867]
Nfu_g_1_020179	297.445	0.298944	0.119729	0.0125303	0.124136	Nfu_p_1_048168	ENSG00000026025	VIM	vimentin [Source:HGNC Symbol;Acc:HGNC:12692]
Nfu_g_1_018020	9.60731	1.28117	0.513101	0.0125278	0.124136	NA	NA	NA	NA
Nfu_g_1_005036	319.378	-0.260939	0.104526	0.0125461	0.124221	Nfu_p_1_012162	ENSG00000121905	HPCA	hippocalcin [Source:HGNC Symbol;Acc:HGNC:5144]
Nfu_g_1_000235	131.124	0.559562	0.224175	0.0125571	0.124258	Nfu_p_1_000535	ENSG00000166105	GLB1L3	galactosidase beta 1 like 3 [Source:HGNC Symbol;Acc:HGNC:25147]
Nfu_g_1_017248	250.383	-0.272696	0.109263	0.0125685	0.124299	Nfu_p_1_041242	ENSG00000130559	CAMSAP1	calmodulin regulated spectrin associated protein 1 [Source:HGNC Symbol;Acc:HGNC:19946]
Nfu_g_1_015165	157.366	0.367628	0.147344	0.0125946	0.124486	Nfu_p_1_036522	ENSG00000119686	FLVCR2	feline leukemia virus subgroup C cellular receptor family member 2 [Source:HGNC Symbol;Acc:HGNC:20105]
Nfu_g_1_000393	314.682	-0.269871	0.108183	0.0126104	0.124571	Nfu_p_1_000945	ENSG00000004139	SARM1	sterile alpha and TIR motif containing 1 [Source:HGNC Symbol;Acc:HGNC:17074]
Nfu_g_1_011618	49.0502	-0.751063	0.301143	0.0126298	0.12462	Nfu_p_1_028053	ENSG00000273802	HIST1H2BG	histone cluster 1 H2B family member g [Source:HGNC Symbol;Acc:HGNC:4746]
Nfu_g_1_015526	381.652	-0.237136	0.0950748	0.0126242	0.12462	Nfu_p_1_037306	ENSG00000124198	ARFGEF2	ADP ribosylation factor guanine nucleotide exchange factor 2 [Source:HGNC Symbol;Acc:HGNC:15853]
Nfu_g_1_014908	324.642	0.299283	0.120028	0.0126508	0.124755	Nfu_p_1_035886	ENSG00000196872	KIAA1211L	KIAA1211 like [Source:HGNC Symbol;Acc:HGNC:33454]
Nfu_g_1_002025	331.886	-0.251159	0.100759	0.0126789	0.124962	Nfu_p_1_005146	ENSG00000102312	PORCN	porcupine O-acyltransferase [Source:HGNC Symbol;Acc:HGNC:17652]
Nfu_g_1_011951	163.414	-0.350137	0.140501	0.0127001	0.125099	Nfu_p_1_028930	ENSG00000205593	DENND6B	DENN domain containing 6B [Source:HGNC Symbol;Acc:HGNC:32690]
Nfu_g_1_019739	34.435	-0.754652	0.302906	0.0127249	0.125271	Nfu_p_1_047163	ENSG00000162063	CCNF	cyclin F [Source:HGNC Symbol;Acc:HGNC:1591]
Nfu_g_1_002568	1818.71	-0.133613	0.053635	0.0127328	0.125278	Nfu_p_1_006452	ENSG00000116641	DOCK7	dedicator of cytokinesis 7 [Source:HGNC Symbol;Acc:HGNC:19190]
Nfu_g_1_007911	106.04	-0.373002	0.14986	0.0128101	0.125934	Nfu_p_1_019092	ENSG00000198860	TSEN15	tRNA splicing endonuclease subunit 15 [Source:HGNC Symbol;Acc:HGNC:16791]
Nfu_g_1_013223	101.463	0.399976	0.160704	0.0128142	0.125934	NA	NA	NA	NA
Nfu_g_1_003447	544.855	-0.193822	0.0778912	0.012833	0.125975	Nfu_p_1_008561	ENSG00000109089	CDR2L	cerebellar degeneration related protein 2 like [Source:HGNC Symbol;Acc:HGNC:29999]
Nfu_g_1_005204	147.926	0.351927	0.141423	0.0128295	0.125975	Nfu_p_1_012659	ENSG00000072786	STK10	serine/threonine kinase 10 [Source:HGNC Symbol;Acc:HGNC:11388]
Nfu_g_1_012714	385.331	0.229834	0.0923785	0.0128478	0.126007	Nfu_p_1_030691	ENSG00000111860	CEP85L	centrosomal protein 85 like [Source:HGNC Symbol;Acc:HGNC:21638]
Nfu_g_1_015197	18.4736	0.996003	0.400342	0.0128508	0.126007	Nfu_p_1_036594	ENSG00000181781	ODF3L2	outer dense fiber of sperm tails 3 like 2 [Source:HGNC Symbol;Acc:HGNC:26841]
Nfu_g_1_004130	1450.48	0.14975	0.0601971	0.0128588	0.126013	Nfu_p_1_010127	ENSG00000116604	MEF2D	myocyte enhancer factor 2D [Source:HGNC Symbol;Acc:HGNC:6997]
Nfu_g_1_014264	1279.45	0.167598	0.0673887	0.012881	0.126159	Nfu_p_1_034338	ENSG00000079308	TNS1	tensin 1 [Source:HGNC Symbol;Acc:HGNC:11973]
Nfu_g_1_013269	72.7471	-0.460398	0.185149	0.0128958	0.126232	Nfu_p_1_031965	ENSG00000077514	POLD3	DNA polymerase delta 3, accessory subunit [Source:HGNC Symbol;Acc:HGNC:20932]
Nfu_g_1_014598	1059.23	-0.220038	0.0885109	0.0129188	0.126314	Nfu_p_1_035129	ENSG00000127152	BCL11B	B cell CLL/lymphoma 11B [Source:HGNC Symbol;Acc:HGNC:13222]
Nfu_g_1_022538	42.383	0.648263	0.260747	0.0129125	0.126314	Nfu_p_1_053946	ENSG00000180801	ARSJ	arylsulfatase family member J [Source:HGNC Symbol;Acc:HGNC:26286]
Nfu_g_1_014457	376.381	0.230487	0.0927466	0.0129506	0.126553	Nfu_p_1_034802	ENSG00000143514	TP53BP2	tumor protein p53 binding protein 2 [Source:HGNC Symbol;Acc:HGNC:12000]
Nfu_g_1_003654	4027.6	0.169467	0.0682152	0.0129808	0.126762	Nfu_p_1_009028	ENSG00000144406	UNC80	unc-80 homolog, NALCN channel complex subunit [Source:HGNC Symbol;Acc:HGNC:26582]
Nfu_g_1_003522	354.354	0.264882	0.106629	0.0129867	0.126762	Nfu_p_1_008725	ENSG00000111262	KCNA1	potassium voltage-gated channel subfamily A member 1 [Source:HGNC Symbol;Acc:HGNC:6218]
Nfu_g_1_003201	1042.33	-0.206455	0.0831187	0.0129968	0.126788	Nfu_p_1_007940	ENSG00000138593	SECISBP2L	SECIS binding protein 2 like [Source:HGNC Symbol;Acc:HGNC:28997]
Nfu_g_1_006330	29.2955	0.8326	0.335232	0.0130043	0.12679	Nfu_p_1_015276	ENSG00000167210	LOXHD1	lipoxygenase homology domains 1 [Source:HGNC Symbol;Acc:HGNC:26521]
Nfu_g_1_017360	44.6616	-0.61283	0.246807	0.013027	0.12694	Nfu_p_1_041496	ENSG00000146250	PRSS35	serine protease 35 [Source:HGNC Symbol;Acc:HGNC:21387]
Nfu_g_1_020352	238.889	-0.268736	0.108255	0.0130484	0.126997	Nfu_p_1_048685	ENSG00000136754	ABI1	abl interactor 1 [Source:HGNC Symbol;Acc:HGNC:11320]
Nfu_g_1_009282	488.374	0.275801	0.111117	0.0130623	0.126997	Nfu_p_1_022583	ENSG00000179388	EGR3	early growth response 3 [Source:HGNC Symbol;Acc:HGNC:3240]
Nfu_g_1_001253	218.528	0.295461	0.119034	0.0130592	0.126997	Nfu_p_1_003074	ENSG00000075429	CACNG5	calcium voltage-gated channel auxiliary subunit gamma 5 [Source:HGNC Symbol;Acc:HGNC:1409]
Nfu_g_1_010659	44.9645	1.70339	0.68626	0.0130597	0.126997	Nfu_p_1_025784	ENSG00000171522	PTGER4	prostaglandin E receptor 4 [Source:HGNC Symbol;Acc:HGNC:9596]
Nfu_g_1_011061	94.2616	-0.441557	0.177987	0.0131073	0.127362	Nfu_p_1_026758	ENSG00000105379	ETFB	electron transfer flavoprotein subunit beta [Source:HGNC Symbol;Acc:HGNC:3482]
Nfu_g_1_008135	710.272	0.207559	0.0836992	0.0131447	0.127653	Nfu_p_1_019588	ENSG00000174775	HRAS	HRas proto-oncogene, GTPase [Source:HGNC Symbol;Acc:HGNC:5173]
Nfu_g_1_022272	186.605	0.302803	0.122124	0.0131579	0.127709	Nfu_p_1_053328	ENSG00000133107	TRPC4	transient receptor potential cation channel subfamily C member 4 [Source:HGNC Symbol;Acc:HGNC:12336]
Nfu_g_1_016605	101.268	-0.399674	0.161218	0.0131716	0.12777	Nfu_p_1_039772	ENSG00000168411	RFWD3	ring finger and WD repeat domain 3 [Source:HGNC Symbol;Acc:HGNC:25539]
Nfu_g_1_018322	154.061	-0.344662	0.139071	0.0132008	0.127982	Nfu_p_1_043771	ENSG00000141582	CBX4	chromobox 4 [Source:HGNC Symbol;Acc:HGNC:1554]
Nfu_g_1_019687	95.4167	-0.474467	0.191534	0.0132421	0.128285	NA	NA	NA	NA
Nfu_g_1_017036	46.9018	0.669869	0.270429	0.013247	0.128285	Nfu_p_1_040682	ENSG00000085741	WNT11	Wnt family member 11 [Source:HGNC Symbol;Acc:HGNC:12776]
Nfu_g_1_008962	156.374	0.368866	0.149027	0.0133175	0.128896	Nfu_p_1_021709	ENSG00000164970	FAM219A	family with sequence similarity 219 member A [Source:HGNC Symbol;Acc:HGNC:19920]
Nfu_g_1_018165	39.0613	-0.723333	0.292375	0.0133613	0.129174	Nfu_p_1_043467	ENSG00000051128	HOMER3	homer scaffold protein 3 [Source:HGNC Symbol;Acc:HGNC:17514]
Nfu_g_1_015276	38.5644	-0.618494	0.249983	0.0133557	0.129174	Nfu_p_1_036776	ENSG00000125820	NKX2-2	NK2 homeobox 2 [Source:HGNC Symbol;Acc:HGNC:7835]
Nfu_g_1_013903	296.358	-0.240606	0.0972815	0.0133872	0.129352	Nfu_p_1_033465	ENSG00000069248	NUP133	nucleoporin 133 [Source:HGNC Symbol;Acc:HGNC:18016]
Nfu_g_1_019785	1546.39	-0.146267	0.0591768	0.0134476	0.129823	Nfu_p_1_047253	ENSG00000171634	BPTF	bromodomain PHD finger transcription factor [Source:HGNC Symbol;Acc:HGNC:3581]
Nfu_g_1_008054	203.365	0.31866	0.128929	0.0134511	0.129823	Nfu_p_1_019389	ENSG00000179588	ZFPM1	zinc finger protein, FOG family member 1 [Source:HGNC Symbol;Acc:HGNC:19762]
Nfu_g_1_018639	56.7731	-0.515528	0.208798	0.013548	0.130586	NA	NA	NA	NA
Nfu_g_1_016231	676.318	-0.200759	0.0813036	0.0135395	0.130586	Nfu_p_1_038917	ENSG00000134644	PUM1	pumilio RNA binding family member 1 [Source:HGNC Symbol;Acc:HGNC:14957]
Nfu_g_1_014196	66.0967	0.491494	0.199074	0.0135528	0.130586	NA	NA	NA	NA
Nfu_g_1_017474	74.1794	0.470896	0.19075	0.0135621	0.130603	Nfu_p_1_041831	ENSG00000187554	TLR5	toll like receptor 5 [Source:HGNC Symbol;Acc:HGNC:11851]
Nfu_g_1_013292	517.535	-0.193198	0.0783029	0.0136129	0.130943	Nfu_p_1_031996	ENSG00000106052	TAX1BP1	Tax1 binding protein 1 [Source:HGNC Symbol;Acc:HGNC:11575]
Nfu_g_1_005277	807.197	0.176571	0.0715609	0.0136087	0.130943	Nfu_p_1_012823	ENSG00000169047	IRS1	insulin receptor substrate 1 [Source:HGNC Symbol;Acc:HGNC:6125]
Nfu_g_1_007462	36.9644	0.657545	0.266523	0.0136202	0.130943	Nfu_p_1_018056	ENSG00000049283	EPN3	epsin 3 [Source:HGNC Symbol;Acc:HGNC:18235]
Nfu_g_1_004369	896.252	-0.162846	0.0660226	0.0136433	0.131091	Nfu_p_1_010670	ENSG00000152377	SPOCK1	SPARC (osteonectin), cwcv and kazal like domains proteoglycan 1 [Source:HGNC Symbol;Acc:HGNC:11251]
Nfu_g_1_004753	295.455	-0.243959	0.0989416	0.0136753	0.131271	Nfu_p_1_011578	ENSG00000100347	SAMM50	SAMM50 sorting and assembly machinery component [Source:HGNC Symbol;Acc:HGNC:24276]
Nfu_g_1_013787	1397.51	-0.189702	0.0769387	0.0136773	0.131271	Nfu_p_1_033161	ENSG00000105613	MAST1	microtubule associated serine/threonine kinase 1 [Source:HGNC Symbol;Acc:HGNC:19034]
Nfu_g_1_008885	226.347	0.311515	0.12638	0.0137049	0.131463	Nfu_p_1_021538	ENSG00000124788	ATXN1	ataxin 1 [Source:HGNC Symbol;Acc:HGNC:10548]
Nfu_g_1_006933	607.063	0.200887	0.0815533	0.0137681	0.131996	Nfu_p_1_016738	ENSG00000120549	KIAA1217	KIAA1217 [Source:HGNC Symbol;Acc:HGNC:25428]
Nfu_g_1_006056	28.6541	0.841398	0.341663	0.0137913	0.132145	Nfu_p_1_014644	ENSG00000144218	AFF3	AF4/FMR2 family member 3 [Source:HGNC Symbol;Acc:HGNC:6473]
Nfu_g_1_004732	1584.77	-0.140999	0.057315	0.0138907	0.133023	Nfu_p_1_011509	ENSG00000120733	KDM3B	lysine demethylase 3B [Source:HGNC Symbol;Acc:HGNC:1337]
Nfu_g_1_020606	318.465	-0.253893	0.10326	0.0139409	0.133374	Nfu_p_1_049342	ENSG00000071564	TCF3	transcription factor 3 [Source:HGNC Symbol;Acc:HGNC:11633]
Nfu_g_1_015858	217.554	0.320047	0.130167	0.0139428	0.133374	Nfu_p_1_038029	ENSG00000137075	RNF38	ring finger protein 38 [Source:HGNC Symbol;Acc:HGNC:18052]
Nfu_g_1_020218	130.331	-0.575756	0.234371	0.014026	0.134095	Nfu_p_1_048268	ENSG00000164600	NEUROD6	neuronal differentiation 6 [Source:HGNC Symbol;Acc:HGNC:13804]
Nfu_g_1_000372	271.788	0.329492	0.134174	0.0140608	0.134305	NA	NA	NA	NA
Nfu_g_1_006182	67.1986	0.467313	0.190302	0.0140636	0.134305	Nfu_p_1_014931	ENSG00000112218	GPR63	G protein-coupled receptor 63 [Source:HGNC Symbol;Acc:HGNC:13302]
Nfu_g_1_004353	37.1287	0.680966	0.277458	0.0141157	0.134728	NA	NA	NA	NA
Nfu_g_1_000261	88.8654	-0.436808	0.178011	0.0141343	0.134832	NA	NA	NA	NA
Nfu_g_1_007267	617.91	0.20043	0.0817091	0.0141684	0.135082	Nfu_p_1_017617	ENSG00000109458	GAB1	GRB2 associated binding protein 1 [Source:HGNC Symbol;Acc:HGNC:4066]
Nfu_g_1_012477	259.608	-0.258405	0.10537	0.0141922	0.135159	Nfu_p_1_030145	ENSG00000257103	LSM14A	LSM14A, mRNA processing body assembly factor [Source:HGNC Symbol;Acc:HGNC:24489]
Nfu_g_1_015687	35.7393	0.737865	0.300868	0.0141886	0.135159	Nfu_p_1_037665	ENSG00000113389	NPR3	natriuretic peptide receptor 3 [Source:HGNC Symbol;Acc:HGNC:7945]
Nfu_g_1_007076	30.1839	-0.718215	0.292891	0.0142001	0.135159	Nfu_p_1_017109	ENSG00000189152	GRAPL	GRB2 related adaptor protein like [Source:HGNC Symbol;Acc:HGNC:37240]
Nfu_g_1_009020	2043.62	-0.128055	0.0522453	0.0142444	0.135437	Nfu_p_1_021905	ENSG00000083168	KAT6A	lysine acetyltransferase 6A [Source:HGNC Symbol;Acc:HGNC:13013]
Nfu_g_1_009421	295.964	0.238418	0.0972727	0.0142449	0.135437	Nfu_p_1_022961	ENSG00000175727	MLXIP	MLX interacting protein [Source:HGNC Symbol;Acc:HGNC:17055]
Nfu_g_1_010641	540.233	0.24219	0.0988344	0.0142672	0.135574	Nfu_p_1_025723	ENSG00000170579	DLGAP1	DLG associated protein 1 [Source:HGNC Symbol;Acc:HGNC:2905]
Nfu_g_1_010854	80.9265	0.431648	0.17618	0.0142843	0.135662	Nfu_p_1_026239	ENSG00000152284	TCF7L1	transcription factor 7 like 1 [Source:HGNC Symbol;Acc:HGNC:11640]
Nfu_g_1_004377	411.354	-0.221854	0.090572	0.0143064	0.135797	Nfu_p_1_010684	ENSG00000133424	LARGE1	LARGE xylosyl- and glucuronyltransferase 1 [Source:HGNC Symbol;Acc:HGNC:6511]
Nfu_g_1_005099	205.427	-0.314339	0.128372	0.0143385	0.135969	NA	NA	NA	NA
Nfu_g_1_019794	278.102	-0.299231	0.122204	0.0143404	0.135969	Nfu_p_1_047268	ENSG00000125398	SOX9	SRY-box 9 [Source:HGNC Symbol;Acc:HGNC:11204]
Nfu_g_1_000431	380.384	0.216464	0.0884347	0.0143759	0.136231	Nfu_p_1_001009	ENSG00000149575	SCN2B	sodium voltage-gated channel beta subunit 2 [Source:HGNC Symbol;Acc:HGNC:10589]
Nfu_g_1_011335	166.799	-0.319281	0.130535	0.0144473	0.136832	NA	NA	NA	NA
Nfu_g_1_017363	2305.35	0.17691	0.0723422	0.0144669	0.136943	Nfu_p_1_041499	ENSG00000176406	RIMS2	regulating synaptic membrane exocytosis 2 [Source:HGNC Symbol;Acc:HGNC:17283]
Nfu_g_1_000918	93.9175	0.497383	0.203408	0.0144752	0.136946	NA	NA	NA	NA
Nfu_g_1_012375	127.338	-0.375144	0.153579	0.0145788	0.137653	Nfu_p_1_029951	ENSG00000174197	MGA	MGA, MAX dimerization protein [Source:HGNC Symbol;Acc:HGNC:14010]
Nfu_g_1_004803	151.931	-0.33537	0.137301	0.0145819	0.137653	NA	NA	NA	NA
Nfu_g_1_007454	341.831	0.96982	0.397006	0.0145724	0.137653	Nfu_p_1_018046	ENSG00000165948	IFI27L1	interferon alpha inducible protein 27 like 1 [Source:HGNC Symbol;Acc:HGNC:19754]
Nfu_g_1_023215	21.7813	1.03534	0.423779	0.0145616	0.137653	Nfu_p_1_055722	ENSG00000135636	DYSF	dysferlin [Source:HGNC Symbol;Acc:HGNC:3097]
Nfu_g_1_015884	78.6779	-0.434475	0.177892	0.0145917	0.13767	Nfu_p_1_038094	ENSG00000183010	PYCR1	pyrroline-5-carboxylate reductase 1 [Source:HGNC Symbol;Acc:HGNC:9721]
Nfu_g_1_007693	280.805	-0.256401	0.105003	0.0146123	0.137756	Nfu_p_1_018571	ENSG00000122299	ZC3H7A	zinc finger CCCH-type containing 7A [Source:HGNC Symbol;Acc:HGNC:30959]
Nfu_g_1_013854	979.577	-0.17474	0.0715688	0.0146239	0.137756	Nfu_p_1_033336	ENSG00000014641	MDH1	malate dehydrogenase 1 [Source:HGNC Symbol;Acc:HGNC:6970]
Nfu_g_1_009383	793.373	0.188707	0.0772901	0.0146248	0.137756	Nfu_p_1_022870	ENSG00000198363	ASPH	aspartate beta-hydroxylase [Source:HGNC Symbol;Acc:HGNC:757]
Nfu_g_1_010110	388.958	0.258853	0.10606	0.0146615	0.137876	Nfu_p_1_024520	ENSG00000143393	PI4KB	phosphatidylinositol 4-kinase beta [Source:HGNC Symbol;Acc:HGNC:8984]
Nfu_g_1_015850	177.068	0.31637	0.129621	0.0146573	0.137876	Nfu_p_1_038006	ENSG00000173805	HAP1	huntingtin associated protein 1 [Source:HGNC Symbol;Acc:HGNC:4812]
Nfu_g_1_000441	18.506	0.994827	0.407567	0.0146509	0.137876	NA	NA	NA	NA
Nfu_g_1_013381	334.299	0.227033	0.093053	0.0146945	0.138111	Nfu_p_1_032216	ENSG00000099246	RAB18	RAB18, member RAS oncogene family [Source:HGNC Symbol;Acc:HGNC:14244]
Nfu_g_1_014841	87.6711	0.457407	0.187542	0.0147295	0.138364	Nfu_p_1_035735	ENSG00000241489	AF011889,5	NA
Nfu_g_1_006261	223.476	-0.280508	0.11505	0.0147635	0.138608	Nfu_p_1_015119	ENSG00000087338	GMCL1	germ cell-less, spermatogenesis associated 1 [Source:HGNC Symbol;Acc:HGNC:23843]
Nfu_g_1_000458	1061.55	0.17926	0.0735301	0.0147723	0.138615	Nfu_p_1_001072	ENSG00000151967	SCHIP1	schwannomin interacting protein 1 [Source:HGNC Symbol;Acc:HGNC:15678]
Nfu_g_1_020539	19.969	-0.862344	0.353925	0.0148296	0.138943	NA	NA	NA	NA
Nfu_g_1_002444	713.688	-0.235642	0.0967177	0.0148348	0.138943	Nfu_p_1_006112	ENSG00000143355	LHX9	LIM homeobox 9 [Source:HGNC Symbol;Acc:HGNC:14222]
Nfu_g_1_022037	738.108	-0.214965	0.0882354	0.0148395	0.138943	Nfu_p_1_052725	ENSG00000171208	NETO2	neuropilin and tolloid like 2 [Source:HGNC Symbol;Acc:HGNC:14644]
Nfu_g_1_019408	10.1889	1.43755	0.589975	0.0148252	0.138943	NA	NA	NA	NA
Nfu_g_1_010657	452.411	0.266686	0.109534	0.0149034	0.139465	Nfu_p_1_025774	ENSG00000131584	ACAP3	ArfGAP with coiled-coil, ankyrin repeat and PH domains 3 [Source:HGNC Symbol;Acc:HGNC:16754]
Nfu_g_1_009697	232.097	0.368803	0.151675	0.0150351	0.140622	NA	NA	NA	NA
Nfu_g_1_018939	1467.27	0.183384	0.0754391	0.0150619	0.140666	Nfu_p_1_045249	ENSG00000140093	SERPINA10	serpin family A member 10 [Source:HGNC Symbol;Acc:HGNC:15996]
Nfu_g_1_005382	1847.96	0.221758	0.0912211	0.0150575	0.140666	NA	NA	NA	NA
Nfu_g_1_000916	48.6555	0.71905	0.295828	0.0150725	0.140666	Nfu_p_1_002231	ENSG00000118520	ARG1	arginase 1 [Source:HGNC Symbol;Acc:HGNC:663]
Nfu_g_1_007450	14.2327	1.55995	0.641764	0.015069	0.140666	Nfu_p_1_018040	ENSG00000165948	IFI27L1	interferon alpha inducible protein 27 like 1 [Source:HGNC Symbol;Acc:HGNC:19754]
Nfu_g_1_006581	96.0005	-0.474632	0.195359	0.0151184	0.141017	NA	NA	NA	NA
Nfu_g_1_005738	437.043	-0.208874	0.085985	0.0151324	0.141072	Nfu_p_1_013927	ENSG00000206560	ANKRD28	ankyrin repeat domain 28 [Source:HGNC Symbol;Acc:HGNC:29024]
Nfu_g_1_002772	105.78	0.42419	0.174648	0.0151476	0.141138	Nfu_p_1_006961	ENSG00000107789	MINPP1	multiple inositol-polyphosphate phosphatase 1 [Source:HGNC Symbol;Acc:HGNC:7102]
Nfu_g_1_012486	94.9548	-0.38948	0.160442	0.0152018	0.141566	Nfu_p_1_030158	ENSG00000155393	HEATR3	HEAT repeat containing 3 [Source:HGNC Symbol;Acc:HGNC:26087]
Nfu_g_1_020772	905.589	0.176962	0.0729101	0.0152193	0.141652	Nfu_p_1_049710	ENSG00000198892	SHISA4	shisa family member 4 [Source:HGNC Symbol;Acc:HGNC:27139]
Nfu_g_1_019598	29.3952	0.757922	0.312395	0.0152593	0.141948	NA	NA	NA	NA
Nfu_g_1_010055	1926.13	0.301935	0.12446	0.0152678	0.14195	Nfu_p_1_024430	ENSG00000136960	ENPP2	ectonucleotide pyrophosphatase/phosphodiesterase 2 [Source:HGNC Symbol;Acc:HGNC:3357]
Nfu_g_1_015225	1369.01	0.155161	0.0639724	0.0152902	0.142082	Nfu_p_1_036655	ENSG00000057468	MSH4	mutS homolog 4 [Source:HGNC Symbol;Acc:HGNC:7327]
Nfu_g_1_017839	81.2583	0.785941	0.324113	0.0153127	0.142214	Nfu_p_1_042694	ENSG00000197747	S100A10	S100 calcium binding protein A10 [Source:HGNC Symbol;Acc:HGNC:10487]
Nfu_g_1_001332	113.354	-0.380584	0.157032	0.0153672	0.142643	Nfu_p_1_003293	ENSG00000158042	MRPL17	mitochondrial ribosomal protein L17 [Source:HGNC Symbol;Acc:HGNC:14053]
Nfu_g_1_016692	1185.53	0.233087	0.0962068	0.0154028	0.142819	Nfu_p_1_039958	ENSG00000138326	RPS24	ribosomal protein S24 [Source:HGNC Symbol;Acc:HGNC:10411]
Nfu_g_1_004852	42.256	0.743382	0.306815	0.0153972	0.142819	Nfu_p_1_011822	ENSG00000178878	APOLD1	apolipoprotein L domain containing 1 [Source:HGNC Symbol;Acc:HGNC:25268]
Nfu_g_1_022792	26.5858	-0.778862	0.321655	0.01546	0.143182	Nfu_p_1_054504	ENSG00000156398	SFXN2	sideroflexin 2 [Source:HGNC Symbol;Acc:HGNC:16086]
Nfu_g_1_012256	1199.21	-0.142441	0.0588284	0.0154651	0.143182	Nfu_p_1_029680	ENSG00000106665	CLIP2	CAP-Gly domain containing linker protein 2 [Source:HGNC Symbol;Acc:HGNC:2586]
Nfu_g_1_015288	214.684	0.316822	0.13085	0.0154668	0.143182	Nfu_p_1_036811	ENSG00000165861	ZFYVE1	zinc finger FYVE-type containing 1 [Source:HGNC Symbol;Acc:HGNC:13180]
Nfu_g_1_015129	878.232	0.178156	0.0736107	0.0155101	0.143506	Nfu_p_1_036440	ENSG00000135317	SNX14	sorting nexin 14 [Source:HGNC Symbol;Acc:HGNC:14977]
Nfu_g_1_011004	82.9474	-0.530725	0.219318	0.0155252	0.143568	Nfu_p_1_026647	ENSG00000183856	IQGAP3	IQ motif containing GTPase activating protein 3 [Source:HGNC Symbol;Acc:HGNC:20669]
Nfu_g_1_010450	324.195	-0.263888	0.10908	0.0155539	0.14368	Nfu_p_1_025327	ENSG00000160094	ZNF362	zinc finger protein 362 [Source:HGNC Symbol;Acc:HGNC:18079]
Nfu_g_1_016032	1018.33	-0.199383	0.0824149	0.0155522	0.14368	Nfu_p_1_038495	ENSG00000105255	FSD1	fibronectin type III and SPRY domain containing 1 [Source:HGNC Symbol;Acc:HGNC:13745]
Nfu_g_1_008325	10.4778	1.26582	0.523324	0.0155717	0.143767	Nfu_p_1_020029	ENSG00000205502	C2CD4B	C2 calcium dependent domain containing 4B [Source:HGNC Symbol;Acc:HGNC:33628]
Nfu_g_1_006727	360.642	-0.238475	0.0986119	0.0155922	0.143879	Nfu_p_1_016231	ENSG00000127191	TRAF2	TNF receptor associated factor 2 [Source:HGNC Symbol;Acc:HGNC:12032]
Nfu_g_1_013756	48.0971	-1.44423	0.597303	0.0156098	0.143888	NA	NA	NA	NA
Nfu_g_1_009308	451.359	-0.22543	0.093226	0.0156016	0.143888	Nfu_p_1_022650	ENSG00000182168	UNC5C	unc-5 netrin receptor C [Source:HGNC Symbol;Acc:HGNC:12569]
Nfu_g_1_004588	834.206	-0.206667	0.0855313	0.0156803	0.144383	Nfu_p_1_011141	ENSG00000135486	HNRNPA1	heterogeneous nuclear ribonucleoprotein A1 [Source:HGNC Symbol;Acc:HGNC:5031]
Nfu_g_1_007297	325.203	0.241835	0.100082	0.0156762	0.144383	Nfu_p_1_017685	ENSG00000105088	OLFM2	olfactomedin 2 [Source:HGNC Symbol;Acc:HGNC:17189]
Nfu_g_1_009863	687.375	-0.167776	0.0694667	0.0157266	0.144722	Nfu_p_1_024038	ENSG00000108424	KPNB1	karyopherin subunit beta 1 [Source:HGNC Symbol;Acc:HGNC:6400]
Nfu_g_1_012574	218.837	0.283629	0.117443	0.015734	0.144722	Nfu_p_1_030316	ENSG00000106113	CRHR2	corticotropin releasing hormone receptor 2 [Source:HGNC Symbol;Acc:HGNC:2358]
Nfu_g_1_010874	28.8167	-3.77564	1.56434	0.0157972	0.145226	NA	NA	NA	NA
Nfu_g_1_012252	336.5	-0.222871	0.0923487	0.0158062	0.145232	Nfu_p_1_029664	ENSG00000091073	DTX2	deltex E3 ubiquitin ligase 2 [Source:HGNC Symbol;Acc:HGNC:15973]
Nfu_g_1_023157	115.462	0.386653	0.160296	0.0158599	0.145635	Nfu_p_1_055610	ENSG00000138111	MFSD13A	major facilitator superfamily domain containing 13A [Source:HGNC Symbol;Acc:HGNC:26196]
Nfu_g_1_008030	12.2136	1.17305	0.486348	0.015867	0.145635	Nfu_p_1_019327	ENSG00000176678	FOXL1	forkhead box L1 [Source:HGNC Symbol;Acc:HGNC:3817]
Nfu_g_1_005762	27.4578	-0.725765	0.300982	0.0158948	0.145735	NA	NA	NA	NA
Nfu_g_1_005789	80.0528	0.432683	0.17943	0.0158898	0.145735	Nfu_p_1_014090	ENSG00000160193	WDR4	WD repeat domain 4 [Source:HGNC Symbol;Acc:HGNC:12756]
Nfu_g_1_006207	1202.9	-0.175095	0.0726207	0.0159049	0.14575	Nfu_p_1_014999	ENSG00000172006	ZNF554	zinc finger protein 554 [Source:HGNC Symbol;Acc:HGNC:26629]
Nfu_g_1_004408	378.726	-0.290332	0.120429	0.0159175	0.145787	Nfu_p_1_010751	ENSG00000249209	AP000304,12	NA
Nfu_g_1_011670	132.097	0.449023	0.186275	0.0159293	0.145818	Nfu_p_1_028206	ENSG00000157303	SUSD3	sushi domain containing 3 [Source:HGNC Symbol;Acc:HGNC:28391]
Nfu_g_1_002426	29.937	0.989817	0.410724	0.0159556	0.145982	Nfu_p_1_006074	ENSG00000055732	MCOLN3	mucolipin 3 [Source:HGNC Symbol;Acc:HGNC:13358]
Nfu_g_1_014375	428.253	0.214386	0.0889698	0.015968	0.146017	Nfu_p_1_034628	ENSG00000168216	LMBRD1	LMBR1 domain containing 1 [Source:HGNC Symbol;Acc:HGNC:23038]
Nfu_g_1_013319	212.731	0.338238	0.140391	0.0159849	0.14608	Nfu_p_1_032059	ENSG00000137831	UACA	uveal autoantigen with coiled-coil domains and ankyrin repeats [Source:HGNC Symbol;Acc:HGNC:15947]
Nfu_g_1_018481	55.1056	0.550803	0.228634	0.0159918	0.14608	Nfu_p_1_044141	ENSG00000272636	DOC2B	double C2 domain beta [Source:HGNC Symbol;Acc:HGNC:2986]
Nfu_g_1_004204	201.348	0.297099	0.123337	0.0160031	0.146106	Nfu_p_1_010272	ENSG00000007944	MYLIP	myosin regulatory light chain interacting protein [Source:HGNC Symbol;Acc:HGNC:21155]
Nfu_g_1_005622	227.845	0.346956	0.144115	0.0160623	0.146568	Nfu_p_1_013588	ENSG00000102104	RS1	retinoschisin 1 [Source:HGNC Symbol;Acc:HGNC:10457]
Nfu_g_1_010123	83.5074	-0.4174	0.173403	0.0160796	0.146571	Nfu_p_1_024558	ENSG00000138738	PRDM5	PR/SET domain 5 [Source:HGNC Symbol;Acc:HGNC:9349]
Nfu_g_1_007766	22.8967	0.787988	0.327342	0.016074	0.146571	Nfu_p_1_018731	ENSG00000164142	FAM160A1	family with sequence similarity 160 member A1 [Source:HGNC Symbol;Acc:HGNC:34237]
Nfu_g_1_016689	61.152	0.547487	0.227465	0.0160882	0.146572	Nfu_p_1_039953	ENSG00000152689	RASGRP3	RAS guanyl releasing protein 3 [Source:HGNC Symbol;Acc:HGNC:14545]
Nfu_g_1_001200	21.8895	0.801522	0.333065	0.016106	0.146656	Nfu_p_1_002945	ENSG00000065970	FOXJ2	forkhead box J2 [Source:HGNC Symbol;Acc:HGNC:24818]
Nfu_g_1_019588	152.398	0.365031	0.151809	0.0161927	0.147368	Nfu_p_1_046798	ENSG00000261371	PECAM1	platelet and endothelial cell adhesion molecule 1 [Source:HGNC Symbol;Acc:HGNC:8823]
Nfu_g_1_021497	807.344	-0.225972	0.0939861	0.016203	0.147384	Nfu_p_1_051435	ENSG00000164082	GRM2	glutamate metabotropic receptor 2 [Source:HGNC Symbol;Acc:HGNC:4594]
Nfu_g_1_011169	97.3944	-0.397182	0.165264	0.0162473	0.147505	NA	NA	NA	NA
Nfu_g_1_005304	144.822	-0.386872	0.161005	0.0162677	0.147505	Nfu_p_1_012895	ENSG00000160867	FGFR4	fibroblast growth factor receptor 4 [Source:HGNC Symbol;Acc:HGNC:3691]
Nfu_g_1_000586	199.216	-0.333615	0.138814	0.0162467	0.147505	Nfu_p_1_001413	ENSG00000185008	ROBO2	roundabout guidance receptor 2 [Source:HGNC Symbol;Acc:HGNC:10250]
Nfu_g_1_003006	2861.53	0.269009	0.111952	0.0162655	0.147505	Nfu_p_1_007527	ENSG00000183044	ABAT	4-aminobutyrate aminotransferase [Source:HGNC Symbol;Acc:HGNC:23]
Nfu_g_1_007018	128.827	0.339186	0.14114	0.0162526	0.147505	Nfu_p_1_016974	ENSG00000130309	COLGALT1	collagen beta(1-O)galactosyltransferase 1 [Source:HGNC Symbol;Acc:HGNC:26182]
Nfu_g_1_010803	15.4453	0.940728	0.391471	0.0162585	0.147505	Nfu_p_1_026120	ENSG00000184113	CLDN5	claudin 5 [Source:HGNC Symbol;Acc:HGNC:2047]
Nfu_g_1_000059	147.137	-0.342327	0.142543	0.0163251	0.147637	Nfu_p_1_000157	ENSG00000177508	IRX3	iroquois homeobox 3 [Source:HGNC Symbol;Acc:HGNC:14360]
Nfu_g_1_000444	149.199	-0.30555	0.127214	0.0163122	0.147637	Nfu_p_1_001035	ENSG00000149308	NPAT	nuclear protein, coactivator of histone transcription [Source:HGNC Symbol;Acc:HGNC:7896]
Nfu_g_1_000876	503.381	0.221234	0.0921138	0.0163168	0.147637	Nfu_p_1_002144	ENSG00000141577	CEP131	centrosomal protein 131 [Source:HGNC Symbol;Acc:HGNC:29511]
Nfu_g_1_002792	1144.6	0.269003	0.111995	0.0163092	0.147637	Nfu_p_1_007048	ENSG00000125851	PCSK2	proprotein convertase subtilisin/kexin type 2 [Source:HGNC Symbol;Acc:HGNC:8744]
Nfu_g_1_002389	91.2557	0.479929	0.199798	0.0163025	0.147637	Nfu_p_1_005976	ENSG00000143248	RGS5	regulator of G protein signaling 5 [Source:NCBI gene;Acc:8490]
Nfu_g_1_006215	565.869	0.265674	0.110654	0.0163529	0.147743	Nfu_p_1_015015	ENSG00000048052	HDAC9	histone deacetylase 9 [Source:HGNC Symbol;Acc:HGNC:14065]
Nfu_g_1_001308	113.061	0.394874	0.164468	0.016354	0.147743	Nfu_p_1_003217	ENSG00000143375	CGN	cingulin [Source:HGNC Symbol;Acc:HGNC:17429]
Nfu_g_1_015340	288.82	0.247992	0.103381	0.016448	0.148359	Nfu_p_1_036926	ENSG00000163904	SENP2	SUMO specific peptidase 2 [Source:HGNC Symbol;Acc:HGNC:23116]
Nfu_g_1_015045	121.868	0.408832	0.170426	0.0164453	0.148359	NA	NA	NA	NA
Nfu_g_1_006346	15.6393	0.975149	0.406455	0.0164328	0.148359	NA	NA	NA	NA
Nfu_g_1_012543	1049.81	-0.181508	0.0757011	0.016499	0.148742	Nfu_p_1_030262	ENSG00000198597	ZNF536	zinc finger protein 536 [Source:HGNC Symbol;Acc:HGNC:29025]
Nfu_g_1_005515	257.824	0.256155	0.106888	0.0165536	0.149155	Nfu_p_1_013328	ENSG00000244694	PTCHD4	patched domain containing 4 [Source:HGNC Symbol;Acc:HGNC:21345]
Nfu_g_1_013705	4337.53	-0.198539	0.0828586	0.0165696	0.149221	Nfu_p_1_032969	ENSG00000008441	NFIX	nuclear factor I X [Source:HGNC Symbol;Acc:HGNC:7788]
Nfu_g_1_001919	13.7303	1.51725	0.63329	0.016583	0.149264	NA	NA	NA	NA
Nfu_g_1_022726	128.593	0.367449	0.153422	0.0166195	0.149358	Nfu_p_1_054368	ENSG00000135838	NPL	N-acetylneuraminate pyruvate lyase [Source:HGNC Symbol;Acc:HGNC:16781]
Nfu_g_1_003210	58.9318	0.511474	0.213527	0.0166042	0.149358	Nfu_p_1_007968	ENSG00000185634	SHC4	SHC adaptor protein 4 [Source:HGNC Symbol;Acc:HGNC:16743]
Nfu_g_1_010964	20.8405	2.41816	1.00959	0.016612	0.149358	NA	NA	NA	NA
Nfu_g_1_001932	64.2575	-0.475787	0.198794	0.0166945	0.149721	Nfu_p_1_004897	ENSG00000101115	SALL4	spalt like transcription factor 4 [Source:HGNC Symbol;Acc:HGNC:15924]
Nfu_g_1_007103	1167.55	0.172961	0.0722606	0.0166849	0.149721	Nfu_p_1_017166	ENSG00000122257	RBBP6	RB binding protein 6, ubiquitin ligase [Source:HGNC Symbol;Acc:HGNC:9889]
Nfu_g_1_002920	128.448	0.363361	0.151806	0.0166844	0.149721	Nfu_p_1_007352	ENSG00000122884	P4HA1	prolyl 4-hydroxylase subunit alpha 1 [Source:HGNC Symbol;Acc:HGNC:8546]
Nfu_g_1_007300	24.0732	0.828812	0.346294	0.016694	0.149721	Nfu_p_1_017689	ENSG00000078579	FGF20	fibroblast growth factor 20 [Source:HGNC Symbol;Acc:HGNC:3677]
Nfu_g_1_020601	177.073	-0.382437	0.159806	0.0167051	0.149737	Nfu_p_1_049324	ENSG00000119782	FKBP1B	FK506 binding protein 1B [Source:HGNC Symbol;Acc:HGNC:3712]
Nfu_g_1_003037	1058.84	-0.20469	0.0855403	0.0167154	0.149752	Nfu_p_1_007591	ENSG00000111110	PPM1H	protein phosphatase, Mg2+/Mn2+ dependent 1H [Source:HGNC Symbol;Acc:HGNC:18583]
Nfu_g_1_016035	255.97	-0.297557	0.124385	0.0167466	0.149954	Nfu_p_1_038498	ENSG00000099624	ATP5D	NA
Nfu_g_1_020007	103.474	-0.615753	0.257622	0.0168418	0.150728	Nfu_p_1_047752	ENSG00000076344	RGS11	regulator of G protein signaling 11 [Source:HGNC Symbol;Acc:HGNC:9993]
Nfu_g_1_018682	16.7771	-0.904106	0.378333	0.0168617	0.150737	Nfu_p_1_044599	ENSG00000143476	DTL	denticleless E3 ubiquitin protein ligase homolog [Source:HGNC Symbol;Acc:HGNC:30288]
Nfu_g_1_002981	116.156	-0.419079	0.17538	0.0168691	0.150737	Nfu_p_1_007482	ENSG00000138286	FAM149B1	family with sequence similarity 149 member B1 [Source:HGNC Symbol;Acc:HGNC:29162]
Nfu_g_1_010692	151.152	-0.316439	0.132407	0.016853	0.150737	Nfu_p_1_025891	ENSG00000119471	HSDL2	hydroxysteroid dehydrogenase like 2 [Source:HGNC Symbol;Acc:HGNC:18572]
Nfu_g_1_019065	604.118	0.220484	0.0922859	0.0168876	0.150824	NA	NA	NA	NA
Nfu_g_1_013068	147.687	-0.387221	0.162204	0.016975	0.151526	Nfu_p_1_031551	ENSG00000043514	TRIT1	tRNA isopentenyltransferase 1 [Source:HGNC Symbol;Acc:HGNC:20286]
Nfu_g_1_010413	111.062	-0.358237	0.150093	0.0169975	0.151648	Nfu_p_1_025245	ENSG00000079387	SENP1	SUMO specific peptidase 1 [Source:HGNC Symbol;Acc:HGNC:17927]
Nfu_g_1_010965	73.3577	-0.492964	0.206783	0.0171269	0.152724	Nfu_p_1_026549	ENSG00000150967	ABCB9	ATP binding cassette subfamily B member 9 [Source:HGNC Symbol;Acc:HGNC:50]
Nfu_g_1_023351	147.699	-0.342791	0.143807	0.0171402	0.152763	Nfu_p_1_056059	ENSG00000167394	ZNF668	zinc finger protein 668 [Source:HGNC Symbol;Acc:HGNC:25821]
Nfu_g_1_005165	680.508	0.171333	0.0719298	0.0172216	0.153409	Nfu_p_1_012543	ENSG00000101972	STAG2	stromal antigen 2 [Source:HGNC Symbol;Acc:HGNC:11355]
Nfu_g_1_002540	1892.89	0.165954	0.0697012	0.0172689	0.153751	Nfu_p_1_006339	ENSG00000118473	SGIP1	SH3 domain GRB2 like endophilin interacting protein 1 [Source:HGNC Symbol;Acc:HGNC:25412]
Nfu_g_1_009277	71.2249	0.824162	0.346254	0.017302	0.153967	NA	NA	NA	NA
Nfu_g_1_020477	212.432	0.264569	0.111183	0.0173321	0.154155	Nfu_p_1_049023	ENSG00000180834	MAP6D1	MAP6 domain containing 1 [Source:HGNC Symbol;Acc:HGNC:25753]
Nfu_g_1_010225	195.458	0.272036	0.11434	0.0173508	0.154241	Nfu_p_1_024796	ENSG00000174233	ADCY6	adenylate cyclase 6 [Source:HGNC Symbol;Acc:HGNC:237]
Nfu_g_1_012837	340.9	-0.226912	0.0953814	0.0173599	0.154243	Nfu_p_1_030964	ENSG00000173218	VANGL1	VANGL planar cell polarity protein 1 [Source:HGNC Symbol;Acc:HGNC:15512]
Nfu_g_1_004546	556.665	0.226086	0.0950545	0.0173836	0.154266	Nfu_p_1_011053	ENSG00000159307	SCUBE1	signal peptide, CUB domain and EGF like domain containing 1 [Source:HGNC Symbol;Acc:HGNC:13441]
Nfu_g_1_012937	472.121	0.29262	0.123054	0.0174073	0.154266	Nfu_p_1_031252	ENSG00000078295	ADCY2	adenylate cyclase 2 [Source:HGNC Symbol;Acc:HGNC:233]
Nfu_g_1_004974	165.713	0.355696	0.149575	0.017405	0.154266	NA	NA	NA	NA
Nfu_g_1_006533	118.958	0.453737	0.190768	0.0173847	0.154266	Nfu_p_1_015740	ENSG00000181104	F2R	coagulation factor II thrombin receptor [Source:HGNC Symbol;Acc:HGNC:3537]
Nfu_g_1_014690	58.3675	0.582824	0.24509	0.0174069	0.154266	Nfu_p_1_035365	ENSG00000120729	MYOT	myotilin [Source:HGNC Symbol;Acc:HGNC:12399]
Nfu_g_1_022003	130.343	-0.382062	0.160692	0.0174254	0.154347	Nfu_p_1_052635	ENSG00000184056	VPS33B	VPS33B, late endosome and lysosome associated [Source:HGNC Symbol;Acc:HGNC:12712]
Nfu_g_1_015431	783.344	-0.165058	0.0694284	0.0174358	0.154359	Nfu_p_1_037128	ENSG00000197892	KIF13B	kinesin family member 13B [Source:HGNC Symbol;Acc:HGNC:14405]
Nfu_g_1_019682	111.395	-0.35567	0.149636	0.0174585	0.154481	Nfu_p_1_047026	ENSG00000125651	GTF2F1	general transcription factor IIF subunit 1 [Source:HGNC Symbol;Acc:HGNC:4652]
Nfu_g_1_020713	150.514	0.358705	0.150951	0.0174871	0.154655	Nfu_p_1_049601	ENSG00000064666	CNN2	calponin 2 [Source:HGNC Symbol;Acc:HGNC:2156]
Nfu_g_1_021185	71.9991	-0.534609	0.225122	0.0175609	0.154989	Nfu_p_1_050708	ENSG00000125968	ID1	inhibitor of DNA binding 1, HLH protein [Source:HGNC Symbol;Acc:HGNC:5360]
Nfu_g_1_021835	378.918	0.234177	0.0986072	0.0175564	0.154989	Nfu_p_1_052258	ENSG00000103994	ZNF106	zinc finger protein 106 [Source:HGNC Symbol;Acc:HGNC:12886]
Nfu_g_1_018136	162.252	0.372284	0.15676	0.0175549	0.154989	Nfu_p_1_043418	ENSG00000110693	SOX6	SRY-box 6 [Source:HGNC Symbol;Acc:HGNC:16421]
Nfu_g_1_020577	13.2556	1.13331	0.477194	0.0175513	0.154989	Nfu_p_1_049244	ENSG00000152056	AP1S3	adaptor related protein complex 1 subunit sigma 3 [Source:HGNC Symbol;Acc:HGNC:18971]
Nfu_g_1_016613	296.353	-0.251219	0.10583	0.0176059	0.155307	Nfu_p_1_039792	ENSG00000082684	SEMA5B	semaphorin 5B [Source:HGNC Symbol;Acc:HGNC:10737]
Nfu_g_1_023138	64.4331	-0.449247	0.189361	0.0176709	0.155396	Nfu_p_1_055547	ENSG00000107815	TWNK	twinkle mtDNA helicase [Source:HGNC Symbol;Acc:HGNC:1160]
Nfu_g_1_020862	141.329	-0.346991	0.146252	0.0176654	0.155396	Nfu_p_1_049922	ENSG00000163938	GNL3	G protein nucleolar 3 [Source:HGNC Symbol;Acc:HGNC:29931]
Nfu_g_1_010403	856.937	-0.15513	0.0653838	0.0176633	0.155396	Nfu_p_1_025221	ENSG00000066084	DIP2B	disco interacting protein 2 homolog B [Source:HGNC Symbol;Acc:HGNC:29284]
Nfu_g_1_005215	1386.43	0.174484	0.073527	0.0176414	0.155396	Nfu_p_1_012673	ENSG00000125675	GRIA3	glutamate ionotropic receptor AMPA type subunit 3 [Source:HGNC Symbol;Acc:HGNC:4573]
Nfu_g_1_011026	166.053	0.297094	0.125183	0.0176308	0.155396	Nfu_p_1_026682	ENSG00000143033	MTF2	metal response element binding transcription factor 2 [Source:HGNC Symbol;Acc:HGNC:29535]
Nfu_g_1_017953	187.068	0.306689	0.129248	0.0176506	0.155396	Nfu_p_1_042993	ENSG00000167799	NUDT8	nudix hydrolase 8 [Source:HGNC Symbol;Acc:HGNC:8055]
Nfu_g_1_020251	98.0076	0.392026	0.165253	0.0176791	0.155396	Nfu_p_1_048338	ENSG00000170011	MYRIP	myosin VIIA and Rab interacting protein [Source:HGNC Symbol;Acc:HGNC:19156]
Nfu_g_1_005469	105.871	-0.368765	0.155464	0.0176906	0.155417	Nfu_p_1_013253	ENSG00000089116	LHX5	LIM homeobox 5 [Source:HGNC Symbol;Acc:HGNC:14216]
Nfu_g_1_005038	136.881	0.401517	0.169333	0.0177318	0.155621	Nfu_p_1_012167	ENSG00000139318	DUSP6	dual specificity phosphatase 6 [Source:HGNC Symbol;Acc:HGNC:3072]
Nfu_g_1_003851	103.301	0.421681	0.177836	0.0177313	0.155621	Nfu_p_1_009492	ENSG00000133789	SWAP70	switching B cell complex subunit SWAP70 [Source:HGNC Symbol;Acc:HGNC:17070]
Nfu_g_1_007600	121.663	0.394875	0.166575	0.0177615	0.155802	Nfu_p_1_018338	ENSG00000173757	STAT5B	signal transducer and activator of transcription 5B [Source:HGNC Symbol;Acc:HGNC:11367]
Nfu_g_1_013503	486.183	0.245251	0.103535	0.0178472	0.156395	Nfu_p_1_032527	ENSG00000197885	NKIRAS1	NFKB inhibitor interacting Ras like 1 [Source:HGNC Symbol;Acc:HGNC:17899]
Nfu_g_1_008147	36.3344	0.622304	0.262702	0.0178431	0.156395	Nfu_p_1_019611	ENSG00000255346	NOX5	NADPH oxidase 5 [Source:HGNC Symbol;Acc:HGNC:14874]
Nfu_g_1_010557	107.324	0.40042	0.16911	0.0178937	0.156722	Nfu_p_1_025546	ENSG00000179604	CDC42EP4	CDC42 effector protein 4 [Source:HGNC Symbol;Acc:HGNC:17147]
Nfu_g_1_021843	20.2438	0.902571	0.381228	0.0179068	0.156757	Nfu_p_1_052270	ENSG00000165929	TC2N	tandem C2 domains, nuclear [Source:HGNC Symbol;Acc:HGNC:19859]
Nfu_g_1_018945	89.9672	-0.437514	0.1849	0.0179708	0.156939	Nfu_p_1_045259	ENSG00000115364	MRPL19	mitochondrial ribosomal protein L19 [Source:HGNC Symbol;Acc:HGNC:14052]
Nfu_g_1_014303	91.4627	-0.426787	0.180353	0.0179622	0.156939	NA	NA	NA	NA
Nfu_g_1_012601	149.63	-0.351234	0.148463	0.0179912	0.156939	Nfu_p_1_030382	ENSG00000137841	PLCB2	phospholipase C beta 2 [Source:HGNC Symbol;Acc:HGNC:9055]
Nfu_g_1_018717	189.762	-0.285592	0.120709	0.0179837	0.156939	Nfu_p_1_044680	ENSG00000157833	GAREM2	GRB2 associated regulator of MAPK1 subtype 2 [Source:HGNC Symbol;Acc:HGNC:27172]
Nfu_g_1_019643	213.441	-0.277695	0.117352	0.0179647	0.156939	Nfu_p_1_046936	ENSG00000118900	UBN1	ubinuclein 1 [Source:HGNC Symbol;Acc:HGNC:12506]
Nfu_g_1_016247	311.757	-0.240083	0.101455	0.0179624	0.156939	Nfu_p_1_038942	ENSG00000111669	TPI1	triosephosphate isomerase 1 [Source:HGNC Symbol;Acc:HGNC:12009]
Nfu_g_1_018611	66.4498	0.48241	0.20391	0.0179914	0.156939	Nfu_p_1_044457	ENSG00000174640	SLCO2A1	solute carrier organic anion transporter family member 2A1 [Source:HGNC Symbol;Acc:HGNC:10955]
Nfu_g_1_001048	159.663	-0.297863	0.125935	0.01802	0.157062	Nfu_p_1_002579	ENSG00000160691	SHC1	SHC adaptor protein 1 [Source:HGNC Symbol;Acc:HGNC:10840]
Nfu_g_1_001411	133.504	0.388154	0.164128	0.0180328	0.157062	Nfu_p_1_003456	ENSG00000101331	CCM2L	CCM2 like scaffold protein [Source:HGNC Symbol;Acc:HGNC:16153]
Nfu_g_1_005127	134.838	0.415176	0.175541	0.0180239	0.157062	Nfu_p_1_012431	ENSG00000031081	ARHGAP31	Rho GTPase activating protein 31 [Source:HGNC Symbol;Acc:HGNC:29216]
Nfu_g_1_000914	771.299	0.181202	0.0766369	0.0180583	0.157205	Nfu_p_1_002229	ENSG00000143149	ALDH9A1	aldehyde dehydrogenase 9 family member A1 [Source:HGNC Symbol;Acc:HGNC:412]
Nfu_g_1_013893	59.0532	0.524835	0.222164	0.0181583	0.157996	Nfu_p_1_033429	ENSG00000170264	FAM161A	FAM161A, centrosomal protein [Source:HGNC Symbol;Acc:HGNC:25808]
Nfu_g_1_005388	196.93	0.839101	0.355237	0.0181724	0.158038	NA	NA	NA	NA
Nfu_g_1_019221	35.3922	0.661255	0.279973	0.0181837	0.158057	Nfu_p_1_045958	ENSG00000137460	FHDC1	FH2 domain containing 1 [Source:HGNC Symbol;Acc:HGNC:29363]
Nfu_g_1_001517	772.85	0.174623	0.0739637	0.0182291	0.158372	Nfu_p_1_003809	ENSG00000174306	ZHX3	zinc fingers and homeoboxes 3 [Source:HGNC Symbol;Acc:HGNC:15935]
Nfu_g_1_011683	1464.73	0.17886	0.0757762	0.018257	0.158534	Nfu_p_1_028244	ENSG00000060237	WNK1	WNK lysine deficient protein kinase 1 [Source:HGNC Symbol;Acc:HGNC:14540]
Nfu_g_1_000044	340.946	-0.279413	0.118435	0.0183137	0.158894	Nfu_p_1_000115	ENSG00000103449	SALL1	spalt like transcription factor 1 [Source:HGNC Symbol;Acc:HGNC:10524]
Nfu_g_1_008443	10.5889	1.25992	0.534057	0.0183169	0.158894	NA	NA	NA	NA
Nfu_g_1_006985	16.2951	-1.04597	0.443492	0.0183494	0.159096	Nfu_p_1_016894	ENSG00000163071	SPATA18	spermatogenesis associated 18 [Source:HGNC Symbol;Acc:HGNC:29579]
Nfu_g_1_007514	38.3651	0.672586	0.28529	0.018396	0.15942	NA	NA	NA	NA
Nfu_g_1_001077	39.1962	0.728624	0.309138	0.0184255	0.159595	Nfu_p_1_002641	ENSG00000197993	KEL	Kell metallo-endopeptidase (Kell blood group) [Source:HGNC Symbol;Acc:HGNC:6308]
Nfu_g_1_012909	17.3458	0.951362	0.403822	0.0184781	0.15997	NA	NA	NA	NA
Nfu_g_1_017502	341.402	-0.247312	0.105047	0.0185577	0.160579	Nfu_p_1_041878	ENSG00000121741	ZMYM2	zinc finger MYM-type containing 2 [Source:HGNC Symbol;Acc:HGNC:12989]
Nfu_g_1_009887	627.707	-0.220164	0.0935341	0.0185807	0.160697	Nfu_p_1_024088	ENSG00000112159	MDN1	midasin AAA ATPase 1 [Source:HGNC Symbol;Acc:HGNC:18302]
Nfu_g_1_017592	55.5079	-0.494725	0.210221	0.0186046	0.160807	NA	NA	NA	NA
Nfu_g_1_016820	465.669	-0.196455	0.0834838	0.0186121	0.160807	NA	NA	NA	NA
Nfu_g_1_012711	63.0733	0.593234	0.252133	0.0186297	0.160878	Nfu_p_1_030686	ENSG00000134324	LPIN1	lipin 1 [Source:HGNC Symbol;Acc:HGNC:13345]
Nfu_g_1_003375	89.9559	-0.397401	0.168938	0.018655	0.160935	Nfu_p_1_008410	ENSG00000128951	DUT	deoxyuridine triphosphatase [Source:HGNC Symbol;Acc:HGNC:3078]
Nfu_g_1_017865	554.993	0.211415	0.0898701	0.01865	0.160935	Nfu_p_1_042784	ENSG00000083290	ULK2	unc-51 like autophagy activating kinase 2 [Source:HGNC Symbol;Acc:HGNC:13480]
Nfu_g_1_018050	5399.25	-0.144311	0.0613758	0.0187095	0.161298	Nfu_p_1_043187	ENSG00000163399	ATP1A1	ATPase Na+/K+ transporting subunit alpha 1 [Source:HGNC Symbol;Acc:HGNC:799]
[truncated: 21,547 more rows]

## Sheet: Tab2
Tab2. DeSeq2 output for 39wph vs. 12wph comparison
Nfu.gene.id	baseMean	log2FoldChange	lfcSE	pvalue	padj	Notobranchius_gene_ID	Human_gene_ID	Human_gene_name	description
Nfu_g_1_006470	367.868	-1.21937	0.133858	8.28296e-20	1.39402e-15	Nfu_p_1_015620	ENSG00000277586	NEFL	neurofilament light [Source:HGNC Symbol;Acc:HGNC:7739]
Nfu_g_1_011764	768.994	-1.29628	0.143924	2.12466e-19	1.7879e-15	NA	NA	NA	NA
Nfu_g_1_011303	2951.2	0.557966	0.0679703	2.23081e-16	1.25148e-12	Nfu_p_1_027254	ENSG00000078114	NEBL	nebulette [Source:HGNC Symbol;Acc:HGNC:16932]
Nfu_g_1_022942	308.163	-1.35868	0.167082	4.22778e-16	1.77884e-12	Nfu_p_1_055062	ENSG00000189060	H1F0	H1 histone family member 0 [Source:HGNC Symbol;Acc:HGNC:4714]
Nfu_g_1_011601	1248.95	0.632044	0.0787365	9.96139e-16	3.353e-12	Nfu_p_1_027994	ENSG00000118308	LRMP	lymphoid restricted membrane protein [Source:HGNC Symbol;Acc:HGNC:6690]
Nfu_g_1_017773	1533.63	-0.514853	0.0646418	1.65631e-15	4.64595e-12	Nfu_p_1_042531	ENSG00000114948	ADAM23	ADAM metallopeptidase domain 23 [Source:HGNC Symbol;Acc:HGNC:202]
Nfu_g_1_001338	457.827	-0.982014	0.123708	2.0518e-15	4.9331e-12	NA	NA	NA	NA
Nfu_g_1_006718	1283.9	-0.763505	0.0969678	3.44038e-15	7.23769e-12	Nfu_p_1_016207	ENSG00000104722	NEFM	neurofilament medium [Source:HGNC Symbol;Acc:HGNC:7734]
Nfu_g_1_009697	232.711	-1.32513	0.171119	9.64104e-15	1.80288e-11	NA	NA	NA	NA
Nfu_g_1_003134	354.991	-1.07531	0.13922	1.12874e-14	1.89967e-11	Nfu_p_1_007804	ENSG00000165970	SLC6A5	solute carrier family 6 member 5 [Source:HGNC Symbol;Acc:HGNC:11051]
Nfu_g_1_003197	1352.24	-0.858639	0.11169	1.49834e-14	2.29245e-11	NA	NA	NA	NA
Nfu_g_1_015294	950.516	-0.48981	0.0642903	2.5621e-14	3.59335e-11	Nfu_p_1_036828	ENSG00000164070	HSPA4L	heat shock protein family A (Hsp70) member 4 like [Source:HGNC Symbol;Acc:HGNC:17041]
Nfu_g_1_009071	1620.5	-0.907975	0.120228	4.28309e-14	5.54495e-11	NA	NA	NA	NA
Nfu_g_1_004204	374.918	0.710208	0.0944504	5.50383e-14	6.61639e-11	Nfu_p_1_010272	ENSG00000007944	MYLIP	myosin regulatory light chain interacting protein [Source:HGNC Symbol;Acc:HGNC:21155]
Nfu_g_1_017453	237.506	0.85055	0.115407	1.70618e-13	1.91434e-10	Nfu_p_1_041773	ENSG00000186918	ZNF395	zinc finger protein 395 [Source:HGNC Symbol;Acc:HGNC:18737]
Nfu_g_1_001474	1189.53	0.508339	0.0690555	1.82102e-13	1.91549e-10	Nfu_p_1_003674	ENSG00000125520	SLC2A4RG	SLC2A4 regulator [Source:HGNC Symbol;Acc:HGNC:15930]
Nfu_g_1_021971	362.575	-0.895258	0.122738	3.00696e-13	2.97689e-10	Nfu_p_1_052582	ENSG00000034510	TMSB10	thymosin beta 10 [Source:HGNC Symbol;Acc:HGNC:11879]
Nfu_g_1_005188	2128.35	-1.02318	0.141935	5.64641e-13	5.27939e-10	Nfu_p_1_012621	ENSG00000147394	ZNF185	zinc finger protein 185 with LIM domain [Source:HGNC Symbol;Acc:HGNC:12976]
Nfu_g_1_021563	386.479	-0.868139	0.120925	7.01585e-13	5.90384e-10	NA	NA	NA	NA
Nfu_g_1_012354	3105.03	-0.574798	0.0800073	6.75426e-13	5.90384e-10	Nfu_p_1_029901	ENSG00000080824	HSP90AA1	heat shock protein 90 alpha family class A member 1 [Source:HGNC Symbol;Acc:HGNC:5253]
Nfu_g_1_007379	199.802	-1.0781	0.1505	7.86661e-13	6.01795e-10	Nfu_p_1_017882	ENSG00000170571	EMB	embigin [Source:HGNC Symbol;Acc:HGNC:30465]
Nfu_g_1_007147	4457.56	0.716377	0.0999375	7.59634e-13	6.01795e-10	Nfu_p_1_017312	ENSG00000165029	ABCA1	ATP binding cassette subfamily A member 1 [Source:HGNC Symbol;Acc:HGNC:29]
Nfu_g_1_006910	379.672	-0.635278	0.0890674	9.85211e-13	7.20918e-10	Nfu_p_1_016614	ENSG00000033050	ABCF2	ATP binding cassette subfamily F member 2 [Source:HGNC Symbol;Acc:HGNC:71]
Nfu_g_1_023147	2041.78	-0.402558	0.0564956	1.03722e-12	7.27348e-10	Nfu_p_1_055596	ENSG00000100412	ACO2	aconitase 2 [Source:HGNC Symbol;Acc:HGNC:118]
Nfu_g_1_004681	725.837	0.747282	0.105276	1.2627e-12	8.50052e-10	Nfu_p_1_011408	ENSG00000120738	EGR1	early growth response 1 [Source:HGNC Symbol;Acc:HGNC:3238]
Nfu_g_1_021146	221.773	-1.4289	0.2023	1.62651e-12	1.05285e-09	Nfu_p_1_050603	ENSG00000026025	VIM	vimentin [Source:HGNC Symbol;Acc:HGNC:12692]
Nfu_g_1_001211	502.702	-0.860407	0.123151	2.81664e-12	1.7557e-09	NA	NA	NA	NA
Nfu_g_1_007336	1591.66	-0.654104	0.0939346	3.3216e-12	1.99652e-09	NA	NA	NA	NA
Nfu_g_1_017042	737.678	-0.956423	0.137748	3.83054e-12	2.22303e-09	Nfu_p_1_040694	ENSG00000137936	BCAR3	BCAR3, NSP family adaptor protein [Source:HGNC Symbol;Acc:HGNC:973]
Nfu_g_1_018307	847.521	-0.701007	0.101235	4.37343e-12	2.4535e-09	Nfu_p_1_043751	ENSG00000088826	SMOX	spermine oxidase [Source:HGNC Symbol;Acc:HGNC:15862]
Nfu_g_1_000283	1445.54	-0.594634	0.0860004	4.70111e-12	2.55225e-09	Nfu_p_1_000641	ENSG00000170145	SIK2	salt inducible kinase 2 [Source:HGNC Symbol;Acc:HGNC:21680]
Nfu_g_1_020797	832.665	-0.856499	0.124145	5.23017e-12	2.59399e-09	Nfu_p_1_049763	ENSG00000125503	PPP1R12C	protein phosphatase 1 regulatory subunit 12C [Source:HGNC Symbol;Acc:HGNC:14947]
Nfu_g_1_009338	1534.3	-0.76077	0.110274	5.24038e-12	2.59399e-09	Nfu_p_1_022756	ENSG00000100285	NEFH	neurofilament heavy [Source:HGNC Symbol;Acc:HGNC:7737]
Nfu_g_1_020134	1633.55	0.483576	0.0700137	4.95465e-12	2.59399e-09	Nfu_p_1_048080	ENSG00000134107	BHLHE40	basic helix-loop-helix family member e40 [Source:HGNC Symbol;Acc:HGNC:1046]
Nfu_g_1_009195	1249.45	-0.397558	0.0583171	9.28421e-12	4.43353e-09	Nfu_p_1_022379	ENSG00000008056	SYN1	synapsin I [Source:HGNC Symbol;Acc:HGNC:11494]
Nfu_g_1_021198	99.4655	1.33447	0.195838	9.48349e-12	4.43353e-09	Nfu_p_1_050724	ENSG00000123358	NR4A1	nuclear receptor subfamily 4 group A member 1 [Source:HGNC Symbol;Acc:HGNC:7980]
Nfu_g_1_007124	1021.06	0.596502	0.0881734	1.33211e-11	6.05929e-09	Nfu_p_1_017260	ENSG00000151623	NR3C2	nuclear receptor subfamily 3 group C member 2 [Source:HGNC Symbol;Acc:HGNC:7979]
Nfu_g_1_004169	426.641	-0.8826	0.13218	2.43463e-11	1.07829e-08	Nfu_p_1_010210	ENSG00000137198	GMPR	guanosine monophosphate reductase [Source:HGNC Symbol;Acc:HGNC:4376]
Nfu_g_1_001335	4837.76	0.313366	0.0471782	3.0908e-11	1.3338e-08	Nfu_p_1_003297	ENSG00000160294	MCM3AP	minichromosome maintenance complex component 3 associated protein [Source:HGNC Symbol;Acc:HGNC:6946]
Nfu_g_1_005172	584.311	-0.486628	0.0736667	3.95345e-11	1.66341e-08	Nfu_p_1_012569	ENSG00000170606	HSPA4	heat shock protein family A (Hsp70) member 4 [Source:HGNC Symbol;Acc:HGNC:5237]
Nfu_g_1_010806	176.227	-0.810421	0.122881	4.24731e-11	1.74347e-08	Nfu_p_1_026129	ENSG00000157168	NRG1	neuregulin 1 [Source:HGNC Symbol;Acc:HGNC:7997]
Nfu_g_1_002373	426.988	-0.59504	0.0904555	4.75987e-11	1.90735e-08	Nfu_p_1_005950	ENSG00000137266	SLC22A23	solute carrier family 22 member 23 [Source:HGNC Symbol;Acc:HGNC:21106]
Nfu_g_1_019726	53.0073	-1.49807	0.228451	5.47169e-11	2.1078e-08	Nfu_p_1_047130	ENSG00000171634	BPTF	bromodomain PHD finger transcription factor [Source:HGNC Symbol;Acc:HGNC:3581]
Nfu_g_1_005136	3072.01	-0.607682	0.0926846	5.51059e-11	2.1078e-08	Nfu_p_1_012454	ENSG00000069849	ATP1B3	ATPase Na+/K+ transporting subunit beta 3 [Source:HGNC Symbol;Acc:HGNC:806]
Nfu_g_1_022216	130.961	-1.31774	0.201103	5.65566e-11	2.11522e-08	Nfu_p_1_053191	ENSG00000197208	SLC22A4	solute carrier family 22 member 4 [Source:HGNC Symbol;Acc:HGNC:10968]
Nfu_g_1_021769	1094.99	-0.697311	0.106878	6.82772e-11	2.49806e-08	NA	NA	NA	NA
Nfu_g_1_015816	1429.52	-0.643063	0.0992571	9.24812e-11	3.31161e-08	Nfu_p_1_037947	ENSG00000148798	INA	internexin neuronal intermediate filament protein alpha [Source:HGNC Symbol;Acc:HGNC:6057]
Nfu_g_1_002076	209.041	-1.0602	0.163726	9.45218e-11	3.31417e-08	Nfu_p_1_005264	ENSG00000117724	CENPF	centromere protein F [Source:HGNC Symbol;Acc:HGNC:1857]
Nfu_g_1_012075	547.577	-0.731354	0.113612	1.21624e-10	4.01358e-08	Nfu_p_1_029280	ENSG00000131473	ACLY	ATP citrate lyase [Source:HGNC Symbol;Acc:HGNC:115]
Nfu_g_1_002079	594.745	-0.552908	0.085889	1.21481e-10	4.01358e-08	NA	NA	NA	NA
Nfu_g_1_022381	407.182	-0.667162	0.103638	1.21521e-10	4.01358e-08	Nfu_p_1_053575	ENSG00000143153	ATP1B1	ATPase Na+/K+ transporting subunit beta 1 [Source:HGNC Symbol;Acc:HGNC:804]
Nfu_g_1_006525	5800.63	-0.360322	0.0560134	1.25285e-10	4.03084e-08	Nfu_p_1_015726	ENSG00000131711	MAP1B	microtubule associated protein 1B [Source:HGNC Symbol;Acc:HGNC:6836]
Nfu_g_1_018967	280.74	0.891103	0.138568	1.26937e-10	4.03084e-08	Nfu_p_1_045304	ENSG00000170345	FOS	Fos proto-oncogene, AP-1 transcription factor subunit [Source:HGNC Symbol;Acc:HGNC:3796]
Nfu_g_1_000518	1615.98	0.406303	0.0632441	1.32426e-10	4.12729e-08	Nfu_p_1_001242	ENSG00000105738	SIPA1L3	signal induced proliferation associated 1 like 3 [Source:HGNC Symbol;Acc:HGNC:23801]
Nfu_g_1_001119	14363.9	-0.513162	0.0799699	1.39038e-10	4.25458e-08	Nfu_p_1_002752	ENSG00000163399	ATP1A1	ATPase Na+/K+ transporting subunit alpha 1 [Source:HGNC Symbol;Acc:HGNC:799]
Nfu_g_1_020411	317.656	-0.653837	0.102818	2.02856e-10	6.09654e-08	Nfu_p_1_048874	ENSG00000158201	ABHD3	abhydrolase domain containing 3 [Source:HGNC Symbol;Acc:HGNC:18718]
Nfu_g_1_020290	927.797	-0.689996	0.108769	2.2434e-10	6.62394e-08	Nfu_p_1_048479	ENSG00000141449	GREB1L	GREB1 like retinoic acid receptor coactivator [Source:HGNC Symbol;Acc:HGNC:31042]
Nfu_g_1_000834	904.331	-0.443555	0.0708449	3.82692e-10	1.11047e-07	Nfu_p_1_002054	ENSG00000151640	DPYSL4	dihydropyrimidinase like 4 [Source:HGNC Symbol;Acc:HGNC:3016]
Nfu_g_1_023108	869.492	-0.693549	0.111266	4.56895e-10	1.30331e-07	NA	NA	NA	NA
Nfu_g_1_016795	2722.9	-0.944301	0.152685	6.22529e-10	1.74619e-07	Nfu_p_1_040183	ENSG00000197971	MBP	myelin basic protein [Source:HGNC Symbol;Acc:HGNC:6925]
Nfu_g_1_022875	565.712	-0.585603	0.0951579	7.55449e-10	2.0843e-07	NA	NA	NA	NA
Nfu_g_1_017756	1223.09	-0.422323	0.0687133	7.93795e-10	2.15477e-07	Nfu_p_1_042485	ENSG00000128683	GAD1	glutamate decarboxylase 1 [Source:HGNC Symbol;Acc:HGNC:4092]
Nfu_g_1_010183	216.629	1.25099	0.20417	8.94336e-10	2.38915e-07	Nfu_p_1_024697	ENSG00000089820	ARHGAP4	Rho GTPase activating protein 4 [Source:HGNC Symbol;Acc:HGNC:674]
Nfu_g_1_022412	329.613	0.606742	0.0992445	9.74041e-10	2.52587e-07	Nfu_p_1_053641	ENSG00000183337	BCOR	BCL6 corepressor [Source:HGNC Symbol;Acc:HGNC:20893]
Nfu_g_1_012809	90.7774	-1.29631	0.212045	9.75527e-10	2.52587e-07	NA	NA	NA	NA
Nfu_g_1_010608	2434.65	-0.390434	0.064018	1.06862e-09	2.72497e-07	Nfu_p_1_025656	ENSG00000125814	NAPB	NSF attachment protein beta [Source:HGNC Symbol;Acc:HGNC:15751]
Nfu_g_1_000719	656.986	0.484845	0.0795766	1.10952e-09	2.78705e-07	Nfu_p_1_001776	ENSG00000154134	ROBO3	roundabout guidance receptor 3 [Source:HGNC Symbol;Acc:HGNC:13433]
Nfu_g_1_020341	109.502	-1.01022	0.166123	1.19286e-09	2.95233e-07	Nfu_p_1_048656	ENSG00000137267	TUBB2A	tubulin beta 2A class IIa [Source:HGNC Symbol;Acc:HGNC:12412]
Nfu_g_1_016036	2448.97	-0.326197	0.0538864	1.41807e-09	3.45885e-07	Nfu_p_1_038500	ENSG00000099625	CBARP	CACN subunit beta associated regulatory protein [Source:HGNC Symbol;Acc:HGNC:28617]
Nfu_g_1_003159	775.439	-0.50151	0.0829359	1.47603e-09	3.54881e-07	Nfu_p_1_007871	ENSG00000054219	LY75	lymphocyte antigen 75 [Source:HGNC Symbol;Acc:HGNC:6729]
Nfu_g_1_000909	1419.75	0.334824	0.0557328	1.88211e-09	4.4614e-07	Nfu_p_1_002223	ENSG00000156860	FBRS	fibrosin [Source:HGNC Symbol;Acc:HGNC:20442]
Nfu_g_1_020841	5465.2	-0.477153	0.0797433	2.18248e-09	5.10155e-07	Nfu_p_1_049871	ENSG00000124140	SLC12A5	solute carrier family 12 member 5 [Source:HGNC Symbol;Acc:HGNC:13818]
Nfu_g_1_017730	213.24	-0.73014	0.122379	2.42837e-09	5.59856e-07	Nfu_p_1_042415	ENSG00000160209	PDXK	pyridoxal kinase [Source:HGNC Symbol;Acc:HGNC:8819]
Nfu_g_1_006784	2600.5	0.818593	0.137269	2.46979e-09	5.61711e-07	Nfu_p_1_016363	ENSG00000137094	DNAJB5	DnaJ heat shock protein family (Hsp40) member B5 [Source:HGNC Symbol;Acc:HGNC:14887]
Nfu_g_1_001755	1472.24	-0.424834	0.0714382	2.73317e-09	6.13322e-07	Nfu_p_1_004343	ENSG00000146701	MDH2	malate dehydrogenase 2 [Source:HGNC Symbol;Acc:HGNC:6971]
Nfu_g_1_022149	951.469	-0.762962	0.128626	2.99945e-09	6.64221e-07	Nfu_p_1_053032	ENSG00000141298	SSH2	slingshot protein phosphatase 2 [Source:HGNC Symbol;Acc:HGNC:30580]
Nfu_g_1_021724	724.843	-0.618603	0.104327	3.03967e-09	6.64386e-07	Nfu_p_1_051977	ENSG00000157851	DPYSL5	dihydropyrimidinase like 5 [Source:HGNC Symbol;Acc:HGNC:20637]
Nfu_g_1_010894	168.214	-1.04887	0.177028	3.12534e-09	6.74353e-07	Nfu_p_1_026381	ENSG00000132702	HAPLN2	hyaluronan and proteoglycan link protein 2 [Source:HGNC Symbol;Acc:HGNC:17410]
Nfu_g_1_011923	928.299	-0.497111	0.0840751	3.36538e-09	7.16953e-07	Nfu_p_1_028841	ENSG00000006652	IFRD1	interferon related developmental regulator 1 [Source:HGNC Symbol;Acc:HGNC:5456]
Nfu_g_1_017661	168.853	-0.868214	0.146987	3.48915e-09	7.3403e-07	Nfu_p_1_042279	ENSG00000163328	GPR155	G protein-coupled receptor 155 [Source:HGNC Symbol;Acc:HGNC:22951]
Nfu_g_1_000255	265.125	-0.619508	0.105195	3.88183e-09	8.06558e-07	Nfu_p_1_000579	ENSG00000113810	SMC4	structural maintenance of chromosomes 4 [Source:HGNC Symbol;Acc:HGNC:14013]
Nfu_g_1_006324	1022.3	-0.512988	0.0874396	4.44382e-09	9.12068e-07	Nfu_p_1_015270	ENSG00000152234	ATP5A1	NA
Nfu_g_1_006170	830.057	0.502147	0.0856696	4.5886e-09	9.30434e-07	Nfu_p_1_014908	ENSG00000075426	FOSL2	FOS like 2, AP-1 transcription factor subunit [Source:HGNC Symbol;Acc:HGNC:3798]
Nfu_g_1_008486	1024.02	-0.852786	0.145927	5.09839e-09	1.0215e-06	Nfu_p_1_020511	ENSG00000140403	DNAJA4	DnaJ heat shock protein family (Hsp40) member A4 [Source:HGNC Symbol;Acc:HGNC:14885]
Nfu_g_1_018006	79.1918	1.30534	0.2237	5.37139e-09	1.06354e-06	Nfu_p_1_043092	ENSG00000119938	PPP1R3C	protein phosphatase 1 regulatory subunit 3C [Source:HGNC Symbol;Acc:HGNC:9293]
Nfu_g_1_016726	129.13	-1.04966	0.180472	6.01895e-09	1.17789e-06	Nfu_p_1_040035	ENSG00000105398	SULT2A1	sulfotransferase family 2A member 1 [Source:HGNC Symbol;Acc:HGNC:11458]
Nfu_g_1_008605	142.715	-1.11377	0.191868	6.44056e-09	1.24591e-06	NA	NA	NA	NA
Nfu_g_1_009445	927.453	0.357995	0.0616959	6.53027e-09	1.24891e-06	Nfu_p_1_023022	ENSG00000152223	EPG5	ectopic P-granules autophagy protein 5 homolog [Source:HGNC Symbol;Acc:HGNC:29331]
Nfu_g_1_010626	846.447	-0.615824	0.106187	6.65367e-09	1.25822e-06	Nfu_p_1_025693	ENSG00000116016	EPAS1	endothelial PAS domain protein 1 [Source:HGNC Symbol;Acc:HGNC:3374]
Nfu_g_1_001908	239.711	-1.22786	0.212461	7.50432e-09	1.40331e-06	Nfu_p_1_004805	ENSG00000064787	BCAS1	breast carcinoma amplified sequence 1 [Source:HGNC Symbol;Acc:HGNC:974]
Nfu_g_1_000328	584.784	-0.553416	0.0959575	8.05503e-09	1.48974e-06	NA	NA	NA	NA
Nfu_g_1_008620	5008.36	0.367723	0.0640602	9.45261e-09	1.71062e-06	Nfu_p_1_020895	ENSG00000189056	RELN	reelin [Source:HGNC Symbol;Acc:HGNC:9957]
Nfu_g_1_006215	986.132	0.59351	0.10339	9.4392e-09	1.71062e-06	Nfu_p_1_015015	ENSG00000048052	HDAC9	histone deacetylase 9 [Source:HGNC Symbol;Acc:HGNC:14065]
Nfu_g_1_008078	144.115	0.958086	0.167048	9.72756e-09	1.72331e-06	Nfu_p_1_019441	ENSG00000140853	NLRC5	NLR family CARD domain containing 5 [Source:HGNC Symbol;Acc:HGNC:29933]
Nfu_g_1_023271	223.119	-1.08394	0.188989	9.72478e-09	1.72332e-06	Nfu_p_1_055871	ENSG00000173868	PHOSPHO1	phosphoethanolamine/phosphocholine phosphatase [Source:HGNC Symbol;Acc:HGNC:16815]
Nfu_g_1_015532	27.5313	-3.89591	0.680971	1.05826e-08	1.81101e-06	NA	NA	NA	NA
Nfu_g_1_000774	1571.4	-0.489491	0.0855754	1.0653e-08	1.81101e-06	Nfu_p_1_001893	ENSG00000143153	ATP1B1	ATPase Na+/K+ transporting subunit beta 1 [Source:HGNC Symbol;Acc:HGNC:804]
Nfu_g_1_021716	8808.6	0.357104	0.0623959	1.04537e-08	1.81101e-06	Nfu_p_1_051960	ENSG00000164061	BSN	bassoon presynaptic cytomatrix protein [Source:HGNC Symbol;Acc:HGNC:1117]
Nfu_g_1_017452	196.621	0.883213	0.154387	1.0604e-08	1.81101e-06	Nfu_p_1_041767	ENSG00000197872	FAM49A	family with sequence similarity 49 member A [Source:HGNC Symbol;Acc:HGNC:25373]
Nfu_g_1_005309	2084.57	-0.375523	0.0657189	1.10293e-08	1.85623e-06	Nfu_p_1_012904	ENSG00000173110	HSPA6	heat shock protein family A (Hsp70) member 6 [Source:HGNC Symbol;Acc:HGNC:5239]
Nfu_g_1_017621	1743.94	0.879246	0.154089	1.15595e-08	1.9262e-06	Nfu_p_1_042155	ENSG00000144290	SLC4A10	solute carrier family 4 member 10 [Source:HGNC Symbol;Acc:HGNC:13811]
Nfu_g_1_018671	2571.16	-0.387656	0.0682608	1.35447e-08	2.23488e-06	Nfu_p_1_044575	ENSG00000157851	DPYSL5	dihydropyrimidinase like 5 [Source:HGNC Symbol;Acc:HGNC:20637]
Nfu_g_1_015015	861.92	-0.617912	0.109142	1.50003e-08	2.44749e-06	Nfu_p_1_036165	ENSG00000277443	MARCKS	myristoylated alanine rich protein kinase C substrate [Source:HGNC Symbol;Acc:HGNC:6759]
Nfu_g_1_018260	2585.27	0.435722	0.0769807	1.51241e-08	2.44749e-06	Nfu_p_1_043657	ENSG00000196628	TCF4	transcription factor 4 [Source:HGNC Symbol;Acc:HGNC:11634]
Nfu_g_1_010951	3452.81	0.377428	0.0667656	1.57646e-08	2.52684e-06	Nfu_p_1_026515	ENSG00000136848	DAB2IP	DAB2 interacting protein [Source:HGNC Symbol;Acc:HGNC:17294]
Nfu_g_1_014241	500.99	0.492248	0.087334	1.73657e-08	2.75722e-06	Nfu_p_1_034267	ENSG00000151623	NR3C2	nuclear receptor subfamily 3 group C member 2 [Source:HGNC Symbol;Acc:HGNC:7979]
Nfu_g_1_002978	128.741	-0.909022	0.161869	1.95668e-08	3.04915e-06	Nfu_p_1_007472	ENSG00000070748	CHAT	choline O-acetyltransferase [Source:HGNC Symbol;Acc:HGNC:1912]
Nfu_g_1_015075	502.058	-0.635631	0.113175	1.95015e-08	3.04915e-06	Nfu_p_1_036302	ENSG00000159248	GJD2	gap junction protein delta 2 [Source:HGNC Symbol;Acc:HGNC:19154]
Nfu_g_1_001132	617.186	0.400448	0.0714774	2.11357e-08	3.26343e-06	Nfu_p_1_002779	ENSG00000163125	RPRD2	regulation of nuclear pre-mRNA domain containing 2 [Source:HGNC Symbol;Acc:HGNC:29039]
Nfu_g_1_020287	1464.54	0.442617	0.0793048	2.38845e-08	3.65433e-06	Nfu_p_1_048475	ENSG00000151025	GPR158	G protein-coupled receptor 158 [Source:HGNC Symbol;Acc:HGNC:23689]
Nfu_g_1_016464	992.363	-0.478581	0.0860755	2.69758e-08	4.09012e-06	Nfu_p_1_039459	ENSG00000273554	AC136616,1
Nfu_g_1_004339	1487.13	-0.618476	0.111296	2.74377e-08	4.123e-06	Nfu_p_1_010592	ENSG00000118596	SLC16A7	solute carrier family 16 member 7 [Source:HGNC Symbol;Acc:HGNC:10928]
Nfu_g_1_022855	137.359	-1.11376	0.200613	2.82769e-08	4.2115e-06	Nfu_p_1_054669	ENSG00000148773	MKI67	marker of proliferation Ki-67 [Source:HGNC Symbol;Acc:HGNC:7107]
Nfu_g_1_020386	899.117	-0.535459	0.0967484	3.12013e-08	4.6063e-06	Nfu_p_1_048790	ENSG00000099625	CBARP	CACN subunit beta associated regulatory protein [Source:HGNC Symbol;Acc:HGNC:28617]
Nfu_g_1_013373	204.407	0.718961	0.13038	3.50031e-08	5.12263e-06	Nfu_p_1_032202	ENSG00000099260	PALMD	palmdelphin [Source:HGNC Symbol;Acc:HGNC:15846]
Nfu_g_1_021497	1100.14	0.396451	0.0720102	3.68149e-08	5.34134e-06	Nfu_p_1_051435	ENSG00000164082	GRM2	glutamate metabotropic receptor 2 [Source:HGNC Symbol;Acc:HGNC:4594]
Nfu_g_1_021535	2977.73	-0.715993	0.130169	3.78723e-08	5.44778e-06	Nfu_p_1_051511	ENSG00000132164	SLC6A11	solute carrier family 6 member 11 [Source:HGNC Symbol;Acc:HGNC:11044]
Nfu_g_1_003530	2549.11	-0.382971	0.0700044	4.48324e-08	6.39432e-06	Nfu_p_1_008742	ENSG00000018236	CNTN1	contactin 1 [Source:HGNC Symbol;Acc:HGNC:2171]
Nfu_g_1_012732	903.658	-0.422668	0.0773104	4.5732e-08	6.46782e-06	Nfu_p_1_030731	ENSG00000128965	CHAC1	ChaC glutathione specific gamma-glutamylcyclotransferase 1 [Source:HGNC Symbol;Acc:HGNC:28680]
Nfu_g_1_019169	402.104	-0.534453	0.0978842	4.7599e-08	6.67575e-06	Nfu_p_1_045857	ENSG00000170390	DCLK2	doublecortin like kinase 2 [Source:HGNC Symbol;Acc:HGNC:19002]
Nfu_g_1_004050	724.506	-0.582855	0.106787	4.81162e-08	6.69253e-06	Nfu_p_1_009963	ENSG00000124370	MCEE	methylmalonyl-CoA epimerase [Source:HGNC Symbol;Acc:HGNC:16732]
Nfu_g_1_007826	184.091	-0.714647	0.131202	5.12533e-08	7.05205e-06	Nfu_p_1_018872	ENSG00000163171	CDC42EP3	CDC42 effector protein 3 [Source:HGNC Symbol;Acc:HGNC:16943]
Nfu_g_1_009234	800.725	0.482325	0.0885897	5.19581e-08	7.05205e-06	Nfu_p_1_022476	ENSG00000113441	LNPEP	leucyl and cystinyl aminopeptidase [Source:HGNC Symbol;Acc:HGNC:6656]
Nfu_g_1_022580	6013.12	-0.772558	0.141863	5.1574e-08	7.05205e-06	Nfu_p_1_054037	ENSG00000160307	S100B	S100 calcium binding protein B [Source:HGNC Symbol;Acc:HGNC:10500]
Nfu_g_1_005533	520.756	0.412219	0.0758147	5.41292e-08	7.28796e-06	Nfu_p_1_013377	ENSG00000155111	CDK19	cyclin dependent kinase 19 [Source:HGNC Symbol;Acc:HGNC:19338]
Nfu_g_1_018249	385.073	-0.983613	0.181029	5.52698e-08	7.38246e-06	Nfu_p_1_043636	ENSG00000174607	UGT8	UDP glycosyltransferase 8 [Source:HGNC Symbol;Acc:HGNC:12555]
Nfu_g_1_007559	2011.04	-0.553137	0.101886	5.66806e-08	7.5113e-06	Nfu_p_1_018253	ENSG00000108797	CNTNAP1	contactin associated protein 1 [Source:HGNC Symbol;Acc:HGNC:8011]
Nfu_g_1_022814	10252.9	0.436949	0.0805357	5.77834e-08	7.59761e-06	NA	NA	NA	NA
Nfu_g_1_004709	596.437	-0.446651	0.0825977	6.38914e-08	8.33559e-06	Nfu_p_1_011455	ENSG00000145907	G3BP1	G3BP stress granule assembly factor 1 [Source:HGNC Symbol;Acc:HGNC:30292]
Nfu_g_1_005294	7147.79	-0.351162	0.0649735	6.49195e-08	8.38665e-06	Nfu_p_1_012866	ENSG00000169100	SLC25A6	solute carrier family 25 member 6 [Source:HGNC Symbol;Acc:HGNC:10992]
Nfu_g_1_013361	424.232	0.52682	0.0974925	6.52793e-08	8.38665e-06	Nfu_p_1_032158	ENSG00000134215	VAV3	vav guanine nucleotide exchange factor 3 [Source:HGNC Symbol;Acc:HGNC:12659]
Nfu_g_1_002517	547.144	-0.491796	0.0911988	6.94566e-08	8.85572e-06	Nfu_p_1_006284	ENSG00000130377	ACSBG2	acyl-CoA synthetase bubblegum family member 2 [Source:HGNC Symbol;Acc:HGNC:24174]
Nfu_g_1_013013	1285.89	-0.716948	0.133048	7.09927e-08	8.98352e-06	Nfu_p_1_031428	ENSG00000157551	KCNJ15	potassium voltage-gated channel subfamily J member 15 [Source:HGNC Symbol;Acc:HGNC:6261]
Nfu_g_1_006241	565.206	-0.511753	0.0950586	7.30314e-08	9.11831e-06	Nfu_p_1_015071	ENSG00000182749	PAQR7	progestin and adipoQ receptor family member 7 [Source:HGNC Symbol;Acc:HGNC:23146]
Nfu_g_1_000461	497.247	0.585984	0.108853	7.31415e-08	9.11831e-06	Nfu_p_1_001079	ENSG00000169860	P2RY1	purinergic receptor P2Y1 [Source:HGNC Symbol;Acc:HGNC:8539]
Nfu_g_1_018125	1728.8	-0.38691	0.0719761	7.63556e-08	9.449e-06	Nfu_p_1_043392	ENSG00000237289	CKMT1B	creatine kinase, mitochondrial 1B [Source:HGNC Symbol;Acc:HGNC:1995]
Nfu_g_1_019444	3645.92	-0.27625	0.0514523	7.91523e-08	9.7236e-06	Nfu_p_1_046444	ENSG00000073969	NSF	N-ethylmaleimide sensitive factor, vesicle fusing ATPase [Source:HGNC Symbol;Acc:HGNC:8016]
Nfu_g_1_011828	427.74	-0.765026	0.142633	8.15885e-08	9.95025e-06	Nfu_p_1_028588	ENSG00000171840	NINJ2	ninjurin 2 [Source:HGNC Symbol;Acc:HGNC:7825]
Nfu_g_1_012598	1090	0.676872	0.126344	8.44495e-08	1.02251e-05	Nfu_p_1_030376	ENSG00000273003	ARL2-SNX15	ARL2-SNX15 readthrough (NMD candidate) [Source:HGNC Symbol;Acc:HGNC:49197]
Nfu_g_1_000761	1574.3	-0.323688	0.0604708	8.66068e-08	1.03375e-05	Nfu_p_1_001851	ENSG00000264364	DYNLL2	dynein light chain LC8-type 2 [Source:HGNC Symbol;Acc:HGNC:24596]
Nfu_g_1_006448	69.5611	1.38767	0.259219	8.63769e-08	1.03375e-05	NA	NA	NA	NA
Nfu_g_1_004432	928.212	-0.395056	0.0739856	9.31377e-08	1.10388e-05	Nfu_p_1_010799	ENSG00000170606	HSPA4	heat shock protein family A (Hsp70) member 4 [Source:HGNC Symbol;Acc:HGNC:5237]
Nfu_g_1_005242	1715.7	-1.36413	0.256305	1.02473e-07	1.20603e-05	Nfu_p_1_012750	ENSG00000123560	PLP1	proteolipid protein 1 [Source:HGNC Symbol;Acc:HGNC:9086]
Nfu_g_1_019757	628.836	0.654878	0.123146	1.04982e-07	1.22698e-05	Nfu_p_1_047193	ENSG00000141582	CBX4	chromobox 4 [Source:HGNC Symbol;Acc:HGNC:1554]
Nfu_g_1_019632	874.022	-0.352089	0.0663146	1.09999e-07	1.27675e-05	Nfu_p_1_046898	ENSG00000198911	SREBF2	sterol regulatory element binding transcription factor 2 [Source:HGNC Symbol;Acc:HGNC:11290]
Nfu_g_1_022187	690.137	0.580666	0.109529	1.14861e-07	1.31665e-05	Nfu_p_1_053128	ENSG00000156299	TIAM1	T cell lymphoma invasion and metastasis 1 [Source:HGNC Symbol;Acc:HGNC:11805]
Nfu_g_1_007150	1468.34	-0.39045	0.0736522	1.15001e-07	1.31665e-05	NA	NA	NA	NA
Nfu_g_1_012601	219.071	0.691184	0.130576	1.20096e-07	1.36569e-05	Nfu_p_1_030382	ENSG00000137841	PLCB2	phospholipase C beta 2 [Source:HGNC Symbol;Acc:HGNC:9055]
Nfu_g_1_006605	670.73	-0.469236	0.0886829	1.21537e-07	1.3728e-05	Nfu_p_1_015928	ENSG00000078668	VDAC3	voltage dependent anion channel 3 [Source:HGNC Symbol;Acc:HGNC:12674]
Nfu_g_1_020065	403.376	-0.716043	0.135526	1.26794e-07	1.41959e-05	Nfu_p_1_047909	ENSG00000162367	TAL1	TAL bHLH transcription factor 1, erythroid differentiation factor [Source:HGNC Symbol;Acc:HGNC:11556]
Nfu_g_1_017256	2093.46	-0.349086	0.0660823	1.27367e-07	1.41959e-05	Nfu_p_1_041256	ENSG00000106976	DNM1	dynamin 1 [Source:HGNC Symbol;Acc:HGNC:2972]
Nfu_g_1_001369	420.669	-0.651237	0.123385	1.30535e-07	1.44533e-05	NA	NA	NA	NA
Nfu_g_1_004185	2280.38	0.468581	0.0888398	1.33155e-07	1.45519e-05	Nfu_p_1_010245	ENSG00000136848	DAB2IP	DAB2 interacting protein [Source:HGNC Symbol;Acc:HGNC:17294]
Nfu_g_1_011355	694.169	0.579158	0.109793	1.32747e-07	1.45519e-05	Nfu_p_1_027409	ENSG00000173698	ADGRG2	adhesion G protein-coupled receptor G2 [Source:HGNC Symbol;Acc:HGNC:4516]
Nfu_g_1_000186	3943.57	-0.303023	0.0574954	1.36137e-07	1.47819e-05	Nfu_p_1_000408	ENSG00000141367	CLTC	clathrin heavy chain [Source:HGNC Symbol;Acc:HGNC:2092]
Nfu_g_1_021948	496.826	0.583278	0.110925	1.45391e-07	1.56854e-05	Nfu_p_1_052514	ENSG00000116127	ALMS1	ALMS1, centrosome and basal body associated protein [Source:HGNC Symbol;Acc:HGNC:428]
Nfu_g_1_004918	156.244	-0.670843	0.128059	1.61842e-07	1.7349e-05	Nfu_p_1_011968	ENSG00000106049	HIBADH	3-hydroxyisobutyrate dehydrogenase [Source:HGNC Symbol;Acc:HGNC:4907]
Nfu_g_1_016700	684.833	-0.435949	0.0832855	1.6553e-07	1.76321e-05	Nfu_p_1_039971	ENSG00000168291	PDHB	pyruvate dehydrogenase E1 beta subunit [Source:HGNC Symbol;Acc:HGNC:8808]
Nfu_g_1_022089	1148.84	-0.337969	0.0646854	1.74331e-07	1.84528e-05	Nfu_p_1_052861	ENSG00000159720	ATP6V0D1	ATPase H+ transporting V0 subunit d1 [Source:HGNC Symbol;Acc:HGNC:13724]
Nfu_g_1_016243	863.303	-0.526379	0.100823	1.78141e-07	1.87382e-05	Nfu_p_1_038937	ENSG00000121769	FABP3	fatty acid binding protein 3 [Source:HGNC Symbol;Acc:HGNC:3557]
Nfu_g_1_000531	373.545	0.558787	0.107101	1.81463e-07	1.8852e-05	Nfu_p_1_001267	ENSG00000064309	CDON	cell adhesion associated, oncogene regulated [Source:HGNC Symbol;Acc:HGNC:17104]
Nfu_g_1_008789	1201.97	0.613393	0.117556	1.80992e-07	1.8852e-05	Nfu_p_1_021315	ENSG00000123200	ZC3H13	zinc finger CCCH-type containing 13 [Source:HGNC Symbol;Acc:HGNC:20368]
Nfu_g_1_023312	138.473	-0.739516	0.14184	1.85086e-07	1.91104e-05	NA	NA	NA	NA
Nfu_g_1_006779	169.464	-1.39322	0.267363	1.87862e-07	1.92788e-05	Nfu_p_1_016352	ENSG00000144130	NT5DC4	5'-nucleotidase domain containing 4 [Source:HGNC Symbol;Acc:HGNC:27678]
Nfu_g_1_019753	523.219	0.400565	0.0769197	1.9133e-07	1.95157e-05	Nfu_p_1_047188	ENSG00000136504	KAT7	lysine acetyltransferase 7 [Source:HGNC Symbol;Acc:HGNC:17016]
Nfu_g_1_005424	206.456	-1.01538	0.195169	1.96543e-07	1.95641e-05	NA	NA	NA	NA
Nfu_g_1_003504	354.9	-0.53599	0.103043	1.9755e-07	1.95641e-05	Nfu_p_1_008693	ENSG00000178741	COX5A	cytochrome c oxidase subunit 5A [Source:HGNC Symbol;Acc:HGNC:2267]
Nfu_g_1_012504	1660.68	0.542234	0.104244	1.97617e-07	1.95641e-05	NA	NA	NA	NA
Nfu_g_1_022893	1639.83	0.333309	0.0640565	1.95713e-07	1.95641e-05	Nfu_p_1_054933	ENSG00000171132	PRKCE	protein kinase C epsilon [Source:HGNC Symbol;Acc:HGNC:9401]
Nfu_g_1_023172	765.892	0.493212	0.0948186	1.97536e-07	1.95641e-05	Nfu_p_1_055646	ENSG00000008838	MED24	mediator complex subunit 24 [Source:HGNC Symbol;Acc:HGNC:22963]
Nfu_g_1_011606	81.1287	-1.72017	0.331082	2.0404e-07	2.00818e-05	Nfu_p_1_028018	ENSG00000124610	HIST1H1A	histone cluster 1 H1 family member a [Source:HGNC Symbol;Acc:HGNC:4715]
Nfu_g_1_023527	266.554	0.579723	0.111693	2.09944e-07	2.0424e-05	NA	NA	NA	NA
Nfu_g_1_020107	1305.34	-0.325255	0.0626619	2.09583e-07	2.0424e-05	Nfu_p_1_048015	ENSG00000151967	SCHIP1	schwannomin interacting protein 1 [Source:HGNC Symbol;Acc:HGNC:15678]
Nfu_g_1_002323	467.129	-0.524627	0.101194	2.16723e-07	2.09623e-05	Nfu_p_1_005830	ENSG00000105649	RAB3A	RAB3A, member RAS oncogene family [Source:HGNC Symbol;Acc:HGNC:9777]
Nfu_g_1_006204	122.319	-0.778243	0.150413	2.29085e-07	2.20315e-05	Nfu_p_1_014989	ENSG00000167604	NFKBID	NFKB inhibitor delta [Source:HGNC Symbol;Acc:HGNC:15671]
Nfu_g_1_013074	999.288	0.320911	0.0620459	2.31419e-07	2.21295e-05	Nfu_p_1_031562	ENSG00000120616	EPC1	enhancer of polycomb homolog 1 [Source:HGNC Symbol;Acc:HGNC:19876]
Nfu_g_1_017825	185.28	0.806866	0.157181	2.8461e-07	2.70621e-05	Nfu_p_1_042677	ENSG00000181322	NME9	NME/NM23 family member 9 [Source:HGNC Symbol;Acc:HGNC:21343]
Nfu_g_1_002596	2402.54	-0.621048	0.121113	2.93081e-07	2.7711e-05	Nfu_p_1_006516	ENSG00000047457	CP	ceruloplasmin [Source:HGNC Symbol;Acc:HGNC:2295]
Nfu_g_1_010349	142.944	-0.848142	0.165559	3.00888e-07	2.82902e-05	NA	NA	NA	NA
Nfu_g_1_002852	224.991	0.712908	0.139375	3.13653e-07	2.93266e-05	Nfu_p_1_007181	ENSG00000107954	NEURL1	neuralized E3 ubiquitin protein ligase 1 [Source:HGNC Symbol;Acc:HGNC:7761]
Nfu_g_1_006623	2510.69	-0.368102	0.0720262	3.21017e-07	2.98493e-05	Nfu_p_1_015983	ENSG00000174437	ATP2A2	ATPase sarcoplasmic/endoplasmic reticulum Ca2+ transporting 2 [Source:HGNC Symbol;Acc:HGNC:812]
Nfu_g_1_005080	3261.1	-0.353064	0.0691856	3.34054e-07	3.08908e-05	Nfu_p_1_012312	ENSG00000113657	DPYSL3	dihydropyrimidinase like 3 [Source:HGNC Symbol;Acc:HGNC:3015]
Nfu_g_1_010812	225.602	-1.10937	0.217543	3.40508e-07	3.11777e-05	Nfu_p_1_026143	ENSG00000113369	ARRDC3	arrestin domain containing 3 [Source:HGNC Symbol;Acc:HGNC:29263]
Nfu_g_1_017078	378.244	0.48143	0.0944105	3.40862e-07	3.11777e-05	NA	NA	NA	NA
Nfu_g_1_022188	1198.3	-0.373244	0.0732127	3.43136e-07	3.12161e-05	Nfu_p_1_053130	ENSG00000213585	VDAC1	voltage dependent anion channel 1 [Source:HGNC Symbol;Acc:HGNC:12669]
Nfu_g_1_020555	226.817	-0.902706	0.177299	3.55377e-07	3.18574e-05	NA	NA	NA	NA
Nfu_g_1_007042	916.968	-0.326084	0.0640278	3.52704e-07	3.18574e-05	Nfu_p_1_017027	ENSG00000241685	ARPC1A	actin related protein 2/3 complex subunit 1A [Source:HGNC Symbol;Acc:HGNC:703]
Nfu_g_1_008101	782.391	0.419299	0.0823581	3.55864e-07	3.18574e-05	Nfu_p_1_019505	ENSG00000184408	KCND2	potassium voltage-gated channel subfamily D member 2 [Source:HGNC Symbol;Acc:HGNC:6238]
Nfu_g_1_004311	532.287	-0.661634	0.130052	3.62926e-07	3.23177e-05	Nfu_p_1_010510	ENSG00000145888	GLRA1	glycine receptor alpha 1 [Source:HGNC Symbol;Acc:HGNC:4326]
Nfu_g_1_008411	315.596	-0.769711	0.151386	3.68759e-07	3.26643e-05	Nfu_p_1_020256	ENSG00000172137	CALB2	calbindin 2 [Source:HGNC Symbol;Acc:HGNC:1435]
Nfu_g_1_014466	624.309	-0.476202	0.0937166	3.74874e-07	3.30321e-05	Nfu_p_1_034819	ENSG00000164708	PGAM2	phosphoglycerate mutase 2 [Source:HGNC Symbol;Acc:HGNC:8889]
Nfu_g_1_000817	597.555	-0.609501	0.119997	3.78849e-07	3.32085e-05	Nfu_p_1_002013	ENSG00000175866	BAIAP2	BAI1 associated protein 2 [Source:HGNC Symbol;Acc:HGNC:947]
Nfu_g_1_010957	521.278	0.83156	0.16405	4.00012e-07	3.48819e-05	Nfu_p_1_026531	ENSG00000079385	CEACAM1	carcinoembryonic antigen related cell adhesion molecule 1 [Source:HGNC Symbol;Acc:HGNC:1814]
Nfu_g_1_003693	408.59	0.5163	0.101936	4.08511e-07	3.54394e-05	Nfu_p_1_009098	ENSG00000107140	TESK1	testis associated actin remodelling kinase 1 [Source:HGNC Symbol;Acc:HGNC:11731]
Nfu_g_1_011238	523.137	-0.421892	0.0834803	4.33122e-07	3.69651e-05	Nfu_p_1_027067	ENSG00000106105	GARS	glycyl-tRNA synthetase [Source:HGNC Symbol;Acc:HGNC:4162]
Nfu_g_1_010409	1358.05	-0.380438	0.0752892	4.34883e-07	3.69651e-05	Nfu_p_1_025230	ENSG00000168710	AHCYL1	adenosylhomocysteinase like 1 [Source:HGNC Symbol;Acc:HGNC:344]
Nfu_g_1_018681	13046.6	0.380876	0.0753429	4.29875e-07	3.69651e-05	Nfu_p_1_044596	ENSG00000131018	SYNE1	spectrin repeat containing nuclear envelope protein 1 [Source:HGNC Symbol;Acc:HGNC:17089]
Nfu_g_1_019937	1503.37	0.710603	0.140594	4.31967e-07	3.69651e-05	Nfu_p_1_047587	ENSG00000175497	DPP10	dipeptidyl peptidase like 10 [Source:HGNC Symbol;Acc:HGNC:20823]
Nfu_g_1_010186	9461.13	0.479668	0.0952778	4.7931e-07	4.05366e-05	Nfu_p_1_024705	ENSG00000198887	SMC5	structural maintenance of chromosomes 5 [Source:HGNC Symbol;Acc:HGNC:20465]
Nfu_g_1_005447	145.283	0.667577	0.132837	5.02063e-07	4.20889e-05	Nfu_p_1_013213	ENSG00000205089	CCNI2	cyclin I family member 2 [Source:HGNC Symbol;Acc:HGNC:33869]
Nfu_g_1_004392	331.471	0.672678	0.133858	5.02666e-07	4.20889e-05	Nfu_p_1_010714	ENSG00000172209	GPR22	G protein-coupled receptor 22 [Source:HGNC Symbol;Acc:HGNC:4477]
Nfu_g_1_022007	729.169	-0.568471	0.113235	5.15908e-07	4.29392e-05	Nfu_p_1_052640	ENSG00000071242	RPS6KA2	ribosomal protein S6 kinase A2 [Source:HGNC Symbol;Acc:HGNC:10431]
Nfu_g_1_020011	557.609	-0.483037	0.0962429	5.19596e-07	4.29392e-05	Nfu_p_1_047758	ENSG00000196517	SLC6A9	solute carrier family 6 member 9 [Source:HGNC Symbol;Acc:HGNC:11056]
Nfu_g_1_008195	753.388	0.606801	0.12091	5.20475e-07	4.29392e-05	NA	NA	NA	NA
Nfu_g_1_020367	14122.6	-0.489312	0.0975501	5.27548e-07	4.33104e-05	Nfu_p_1_048729	ENSG00000012223	LTF	lactotransferrin [Source:HGNC Symbol;Acc:HGNC:6720]
Nfu_g_1_011018	1163.48	0.604472	0.120846	5.67353e-07	4.63522e-05	Nfu_p_1_026664	ENSG00000130203	APOE	apolipoprotein E [Source:HGNC Symbol;Acc:HGNC:613]
Nfu_g_1_017240	4201.16	-0.373507	0.0747123	5.75469e-07	4.65632e-05	Nfu_p_1_041220	ENSG00000080493	SLC4A4	solute carrier family 4 member 4 [Source:HGNC Symbol;Acc:HGNC:11030]
Nfu_g_1_003289	2004.67	-0.36689	0.0733849	5.7472e-07	4.65632e-05	Nfu_p_1_008168	ENSG00000069956	MAPK6	mitogen-activated protein kinase 6 [Source:HGNC Symbol;Acc:HGNC:6879]
Nfu_g_1_010184	1073.67	-0.527103	0.105577	5.95732e-07	4.79721e-05	Nfu_p_1_024698	ENSG00000139641	ESYT1	extended synaptotagmin 1 [Source:HGNC Symbol;Acc:HGNC:29534]
Nfu_g_1_004844	320.177	-1.06204	0.212869	6.06366e-07	4.85959e-05	NA	NA	NA	NA
Nfu_g_1_012877	1626.71	-0.272135	0.0545838	6.1758e-07	4.926e-05	Nfu_p_1_031077	ENSG00000077097	TOP2B	DNA topoisomerase II beta [Source:HGNC Symbol;Acc:HGNC:11990]
Nfu_g_1_000250	2337.38	0.414723	0.0832112	6.22893e-07	4.94495e-05	Nfu_p_1_000563	ENSG00000153820	SPHKAP	SPHK1 interactor, AKAP domain containing [Source:HGNC Symbol;Acc:HGNC:30619]
Nfu_g_1_020863	445.517	-0.457999	0.091943	6.31472e-07	4.98951e-05	Nfu_p_1_049923	ENSG00000177301	KCNA2	potassium voltage-gated channel subfamily A member 2 [Source:HGNC Symbol;Acc:HGNC:6220]
Nfu_g_1_015810	630.511	-0.462523	0.0929007	6.40192e-07	5.03478e-05	Nfu_p_1_037937	ENSG00000185813	PCYT2	phosphate cytidylyltransferase 2, ethanolamine [Source:HGNC Symbol;Acc:HGNC:8756]
Nfu_g_1_007229	39.0078	-1.28501	0.258331	6.54912e-07	5.12659e-05	Nfu_p_1_017511	ENSG00000166851	PLK1	polo like kinase 1 [Source:HGNC Symbol;Acc:HGNC:9077]
Nfu_g_1_021778	10484.4	-0.594717	0.119614	6.62767e-07	5.14026e-05	NA	NA	NA	NA
Nfu_g_1_014121	969.199	-0.304017	0.0611439	6.62118e-07	5.14026e-05	Nfu_p_1_033987	ENSG00000155096	AZIN1	antizyme inhibitor 1 [Source:HGNC Symbol;Acc:HGNC:16432]
Nfu_g_1_015626	338.297	0.562293	0.113169	6.74389e-07	5.20641e-05	Nfu_p_1_037560	ENSG00000134262	AP4B1	adaptor related protein complex 4 subunit beta 1 [Source:HGNC Symbol;Acc:HGNC:572]
Nfu_g_1_017104	1302.15	0.341795	0.0691685	7.75298e-07	5.95811e-05	NA	NA	NA	NA
Nfu_g_1_011466	2735.74	-0.374388	0.0757998	7.8454e-07	6.00173e-05	Nfu_p_1_027701	ENSG00000136750	GAD2	glutamate decarboxylase 2 [Source:HGNC Symbol;Acc:HGNC:4093]
Nfu_g_1_002074	423.412	-0.737201	0.149391	8.02706e-07	6.11292e-05	Nfu_p_1_005260	ENSG00000154518	ATP5G3	NA
Nfu_g_1_002429	95.2336	-1.15749	0.235041	8.45284e-07	6.36243e-05	Nfu_p_1_006081	ENSG00000066279	ASPM	abnormal spindle microtubule assembly [Source:HGNC Symbol;Acc:HGNC:19048]
Nfu_g_1_015385	830.342	-0.363283	0.0737741	8.46812e-07	6.36243e-05	Nfu_p_1_037035	ENSG00000130479	MAP1S	microtubule associated protein 1S [Source:HGNC Symbol;Acc:HGNC:15715]
Nfu_g_1_019683	4124.82	0.394781	0.0801456	8.40195e-07	6.36243e-05	Nfu_p_1_047027	ENSG00000182095	TNRC18	trinucleotide repeat containing 18 [Source:HGNC Symbol;Acc:HGNC:11962]
Nfu_g_1_018749	111.23	-0.87052	0.177206	8.99338e-07	6.72705e-05	NA	NA	NA	NA
Nfu_g_1_005706	254.71	-0.624089	0.127141	9.17068e-07	6.77617e-05	Nfu_p_1_013861	ENSG00000138413	IDH1	isocitrate dehydrogenase (NADP(+)) 1, cytosolic [Source:HGNC Symbol;Acc:HGNC:5382]
Nfu_g_1_005018	1219.36	0.368042	0.0749642	9.12752e-07	6.77617e-05	Nfu_p_1_012134	ENSG00000108509	CAMTA2	calmodulin binding transcription activator 2 [Source:HGNC Symbol;Acc:HGNC:18807]
Nfu_g_1_016200	1907.41	0.493891	0.100628	9.19599e-07	6.77617e-05	Nfu_p_1_038876	ENSG00000162105	SHANK2	SH3 and multiple ankyrin repeat domains 2 [Source:HGNC Symbol;Acc:HGNC:14295]
Nfu_g_1_003584	441.991	0.580692	0.118325	9.22011e-07	6.77617e-05	Nfu_p_1_008868	ENSG00000206190	ATP10A	ATPase phospholipid transporting 10A (putative) [Source:HGNC Symbol;Acc:HGNC:13542]
Nfu_g_1_006007	827.514	-0.379045	0.0772934	9.39134e-07	6.87201e-05	Nfu_p_1_014528	ENSG00000144381	HSPD1	heat shock protein family D (Hsp60) member 1 [Source:HGNC Symbol;Acc:HGNC:5261]
Nfu_g_1_014747	731.825	-0.339607	0.0693086	9.58749e-07	6.98517e-05	Nfu_p_1_035502	ENSG00000108175	ZMIZ1	zinc finger MIZ-type containing 1 [Source:HGNC Symbol;Acc:HGNC:16493]
Nfu_g_1_007621	150.742	-0.636313	0.130268	1.03625e-06	7.51728e-05	Nfu_p_1_018366	ENSG00000132002	DNAJB1	DnaJ heat shock protein family (Hsp40) member B1 [Source:HGNC Symbol;Acc:HGNC:5270]
Nfu_g_1_004373	965.862	-0.351954	0.0720731	1.04327e-06	7.53574e-05	Nfu_p_1_010677	ENSG00000168843	FSTL5	follistatin like 5 [Source:HGNC Symbol;Acc:HGNC:21386]
Nfu_g_1_010257	126.918	0.724421	0.148519	1.07368e-06	7.72225e-05	Nfu_p_1_024887	ENSG00000174738	NR1D2	nuclear receptor subfamily 1 group D member 2 [Source:HGNC Symbol;Acc:HGNC:7963]
Nfu_g_1_023140	2661.02	0.368356	0.0755422	1.08173e-06	7.74704e-05	Nfu_p_1_055577	ENSG00000156113	KCNMA1	potassium calcium-activated channel subfamily M alpha 1 [Source:HGNC Symbol;Acc:HGNC:6284]
Nfu_g_1_022086	1574.81	0.32064	0.0658933	1.13846e-06	8.11879e-05	Nfu_p_1_052857	ENSG00000140538	NTRK3	neurotrophic receptor tyrosine kinase 3 [Source:HGNC Symbol;Acc:HGNC:8033]
Nfu_g_1_016470	941.008	-0.349353	0.0719459	1.19914e-06	8.47965e-05	Nfu_p_1_039467	ENSG00000116478	HDAC1	histone deacetylase 1 [Source:HGNC Symbol;Acc:HGNC:4852]
Nfu_g_1_014188	1295.01	0.442098	0.0910327	1.19492e-06	8.47965e-05	Nfu_p_1_034124	ENSG00000091428	RAPGEF4	Rap guanine nucleotide exchange factor 4 [Source:HGNC Symbol;Acc:HGNC:16626]
Nfu_g_1_012473	308.845	1.05347	0.21703	1.20976e-06	8.51891e-05	Nfu_p_1_030140	ENSG00000213578	CPLX3	complexin 3 [Source:HGNC Symbol;Acc:HGNC:27652]
Nfu_g_1_010611	312.98	-0.609955	0.125744	1.22994e-06	8.55367e-05	NA	NA	NA	NA
Nfu_g_1_008742	3213.68	0.392725	0.0809481	1.22495e-06	8.55367e-05	Nfu_p_1_021215	ENSG00000166206	GABRB3	gamma-aminobutyric acid type A receptor beta3 subunit [Source:HGNC Symbol;Acc:HGNC:4083]
Nfu_g_1_008469	1036.68	0.417076	0.0859531	1.21995e-06	8.55367e-05	Nfu_p_1_020487	ENSG00000173575	CHD2	chromodomain helicase DNA binding protein 2 [Source:HGNC Symbol;Acc:HGNC:1917]
Nfu_g_1_004408	368.985	-0.521251	0.107567	1.26101e-06	8.66512e-05	Nfu_p_1_010751	ENSG00000249209	AP000304,12	NA
Nfu_g_1_003740	452.446	0.555789	0.114702	1.26281e-06	8.66512e-05	Nfu_p_1_009208	ENSG00000179094	PER1	period circadian regulator 1 [Source:HGNC Symbol;Acc:HGNC:8845]
Nfu_g_1_017841	269.316	0.74466	0.15364	1.25479e-06	8.66512e-05	Nfu_p_1_042696	ENSG00000251246	RP11-540D14,8	NA
Nfu_g_1_015490	29.6045	1.48801	0.307128	1.26656e-06	8.66512e-05	NA	NA	NA	NA
Nfu_g_1_020172	249.588	-0.575961	0.118926	1.27869e-06	8.71268e-05	Nfu_p_1_048159	ENSG00000130193	THEM6	thioesterase superfamily member 6 [Source:HGNC Symbol;Acc:HGNC:29656]
Nfu_g_1_009513	356.492	-0.661187	0.136654	1.30891e-06	8.88264e-05	Nfu_p_1_023200	ENSG00000196116	TDRD7	tudor domain containing 7 [Source:HGNC Symbol;Acc:HGNC:30831]
Nfu_g_1_016838	7367.93	-0.444489	0.0919103	1.324e-06	8.91315e-05	Nfu_p_1_040289	ENSG00000105679	GAPDHS	glyceraldehyde-3-phosphate dehydrogenase, spermatogenic [Source:HGNC Symbol;Acc:HGNC:24864]
Nfu_g_1_022449	1066.48	-1.24254	0.256919	1.32262e-06	8.91315e-05	NA	NA	NA	NA
Nfu_g_1_006734	151.511	0.650004	0.134584	1.36732e-06	9.1681e-05	Nfu_p_1_016283	ENSG00000089094	KDM2B	lysine demethylase 2B [Source:HGNC Symbol;Acc:HGNC:13610]
Nfu_g_1_006380	1955.9	-0.335672	0.0695745	1.40257e-06	9.33016e-05	Nfu_p_1_015420	ENSG00000112992	NNT	nicotinamide nucleotide transhydrogenase [Source:HGNC Symbol;Acc:HGNC:7863]
Nfu_g_1_015548	595.979	0.417111	0.0864434	1.39829e-06	9.33016e-05	NA	NA	NA	NA
Nfu_g_1_018986	91.182	-0.791044	0.164126	1.43752e-06	9.48766e-05	Nfu_p_1_045349	ENSG00000008197	TFAP2D	transcription factor AP-2 delta [Source:HGNC Symbol;Acc:HGNC:15581]
Nfu_g_1_021000	1507.86	-0.369507	0.0766621	1.43599e-06	9.48766e-05	Nfu_p_1_050266	ENSG00000188338	SLC38A3	solute carrier family 38 member 3 [Source:HGNC Symbol;Acc:HGNC:18044]
Nfu_g_1_000791	175.477	-0.642906	0.13388	1.57012e-06	0.000103223	Nfu_p_1_001931	ENSG00000171488	LRRC8C	leucine rich repeat containing 8 VRAC subunit C [Source:HGNC Symbol;Acc:HGNC:25075]
Nfu_g_1_005283	472.969	0.46968	0.0978628	1.59166e-06	0.000104232	Nfu_p_1_012834	ENSG00000173210	ABLIM3	actin binding LIM protein family member 3 [Source:HGNC Symbol;Acc:HGNC:29132]
Nfu_g_1_017768	470.02	0.398742	0.083106	1.60263e-06	0.000104544	Nfu_p_1_042515	ENSG00000165300	SLITRK5	SLIT and NTRK like family member 5 [Source:HGNC Symbol;Acc:HGNC:20295]
Nfu_g_1_018181	48.7603	1.15872	0.241666	1.62885e-06	0.000105844	NA	NA	NA	NA
Nfu_g_1_016285	239.375	-0.586192	0.122303	1.6436e-06	0.000106	Nfu_p_1_039001	ENSG00000063660	GPC1	glypican 1 [Source:HGNC Symbol;Acc:HGNC:4449]
Nfu_g_1_013018	1760.94	0.556841	0.116194	1.64857e-06	0.000106	Nfu_p_1_031437	ENSG00000154027	AK5	adenylate kinase 5 [Source:HGNC Symbol;Acc:HGNC:365]
Nfu_g_1_022600	380.111	0.521523	0.108829	1.65015e-06	0.000106	Nfu_p_1_054088	ENSG00000113319	RASGRF2	Ras protein specific guanine nucleotide releasing factor 2 [Source:HGNC Symbol;Acc:HGNC:9876]
Nfu_g_1_017524	1326.37	0.402309	0.0842975	1.81966e-06	0.000116445	Nfu_p_1_041916	ENSG00000134318	ROCK2	Rho associated coiled-coil containing protein kinase 2 [Source:HGNC Symbol;Acc:HGNC:10252]
Nfu_g_1_005436	283.394	-0.599802	0.125763	1.84866e-06	0.000117407	Nfu_p_1_013177	ENSG00000170516	COX7B2	cytochrome c oxidase subunit 7B2 [Source:HGNC Symbol;Acc:HGNC:24381]
Nfu_g_1_021765	822.309	0.361732	0.0758436	1.84735e-06	0.000117407	Nfu_p_1_052089	ENSG00000156030	ELMSAN1	ELM2 and Myb/SANT domain containing 1 [Source:HGNC Symbol;Acc:HGNC:19853]
Nfu_g_1_002829	1053.15	-0.305117	0.064137	1.96234e-06	0.000124159	Nfu_p_1_007140	ENSG00000169764	UGP2	UDP-glucose pyrophosphorylase 2 [Source:HGNC Symbol;Acc:HGNC:12527]
Nfu_g_1_020697	821.771	0.429566	0.0903128	1.97048e-06	0.000124207	Nfu_p_1_049560	ENSG00000114166	KAT2B	lysine acetyltransferase 2B [Source:HGNC Symbol;Acc:HGNC:8638]
Nfu_g_1_017355	21.0456	-1.84489	0.388016	1.98769e-06	0.00012436	Nfu_p_1_041487	ENSG00000104549	SQLE	squalene epoxidase [Source:HGNC Symbol;Acc:HGNC:11279]
Nfu_g_1_011989	414.104	-0.597722	0.125694	1.98073e-06	0.00012436	Nfu_p_1_029038	ENSG00000139209	SLC38A4	solute carrier family 38 member 4 [Source:HGNC Symbol;Acc:HGNC:14679]
Nfu_g_1_004076	411.949	-0.434059	0.0913078	1.99631e-06	0.000124436	Nfu_p_1_010023	ENSG00000135387	CAPRIN1	cell cycle associated protein 1 [Source:HGNC Symbol;Acc:HGNC:6743]
Nfu_g_1_017191	1620.35	0.61468	0.129403	2.03286e-06	0.000126247	Nfu_p_1_041081	ENSG00000130558	OLFM1	olfactomedin 1 [Source:HGNC Symbol;Acc:HGNC:17187]
Nfu_g_1_013299	44.1125	-1.17228	0.246965	2.06704e-06	0.000127898	Nfu_p_1_032014	ENSG00000136231	IGF2BP3	insulin like growth factor 2 mRNA binding protein 3 [Source:HGNC Symbol;Acc:HGNC:28868]
Nfu_g_1_020025	837.534	0.492919	0.10398	2.13161e-06	0.00013141	Nfu_p_1_047805	ENSG00000053747	LAMA3	laminin subunit alpha 3 [Source:HGNC Symbol;Acc:HGNC:6483]
Nfu_g_1_009472	690.37	-0.523833	0.110575	2.16506e-06	0.000132985	Nfu_p_1_023078	ENSG00000111775	COX6A1	cytochrome c oxidase subunit 6A1 [Source:HGNC Symbol;Acc:HGNC:2277]
Nfu_g_1_008349	263.392	0.517375	0.109302	2.20758e-06	0.000135104	Nfu_p_1_020095	ENSG00000139146	FAM60A	NA
Nfu_g_1_015900	1105.48	-0.297794	0.0629328	2.22394e-06	0.000135612	Nfu_p_1_038167	ENSG00000156395	SORCS3	sortilin related VPS10 domain containing receptor 3 [Source:HGNC Symbol;Acc:HGNC:16699]
Nfu_g_1_019190	923.518	-0.390974	0.0827322	2.29233e-06	0.000138893	Nfu_p_1_045899	ENSG00000177888	ZBTB41	zinc finger and BTB domain containing 41 [Source:HGNC Symbol;Acc:HGNC:24819]
Nfu_g_1_003882	177.785	0.905012	0.191512	2.29425e-06	0.000138893	Nfu_p_1_009559	ENSG00000157570	TSPAN18	tetraspanin 18 [Source:HGNC Symbol;Acc:HGNC:20660]
Nfu_g_1_003785	52.933	1.34148	0.283959	2.3103e-06	0.000139364	Nfu_p_1_009290	ENSG00000153266	FEZF2	FEZ family zinc finger 2 [Source:HGNC Symbol;Acc:HGNC:13506]
Nfu_g_1_003403	494.692	-0.623199	0.13198	2.33619e-06	0.000140422	Nfu_p_1_008462	ENSG00000036672	USP2	ubiquitin specific peptidase 2 [Source:HGNC Symbol;Acc:HGNC:12618]
Nfu_g_1_008152	1548.48	0.325992	0.0690703	2.36174e-06	0.000141452	Nfu_p_1_019621	ENSG00000162105	SHANK2	SH3 and multiple ankyrin repeat domains 2 [Source:HGNC Symbol;Acc:HGNC:14295]
Nfu_g_1_005235	985.199	-0.39498	0.083726	2.38724e-06	0.000142472	Nfu_p_1_012727	ENSG00000185008	ROBO2	roundabout guidance receptor 2 [Source:HGNC Symbol;Acc:HGNC:10250]
Nfu_g_1_021210	1630.15	-0.244861	0.0519775	2.46625e-06	0.000146668	Nfu_p_1_050772	ENSG00000135439	AGAP2	ArfGAP with GTPase domain, ankyrin repeat and PH domain 2 [Source:HGNC Symbol;Acc:HGNC:16921]
Nfu_g_1_010830	607.015	-0.480421	0.102223	2.6049e-06	0.000154097	NA	NA	NA	NA
Nfu_g_1_004588	883.163	-0.336022	0.0715034	2.60949e-06	0.000154097	Nfu_p_1_011141	ENSG00000135486	HNRNPA1	heterogeneous nuclear ribonucleoprotein A1 [Source:HGNC Symbol;Acc:HGNC:5031]
Nfu_g_1_001916	1108.91	-0.380181	0.0809214	2.62533e-06	0.00015449	Nfu_p_1_004838	ENSG00000135469	COQ10A	coenzyme Q10A [Source:HGNC Symbol;Acc:HGNC:26515]
Nfu_g_1_005292	498.895	0.369033	0.0785625	2.63606e-06	0.000154582	Nfu_p_1_012862	ENSG00000113580	NR3C1	nuclear receptor subfamily 3 group C member 1 [Source:HGNC Symbol;Acc:HGNC:7978]
Nfu_g_1_002890	598.532	-0.406628	0.0865955	2.65676e-06	0.000155254	Nfu_p_1_007271	ENSG00000165637	VDAC2	voltage dependent anion channel 2 [Source:HGNC Symbol;Acc:HGNC:12672]
Nfu_g_1_005747	138.519	-0.815685	0.173762	2.67559e-06	0.000155276	NA	NA	NA	NA
Nfu_g_1_017359	908.024	-0.354865	0.0755859	2.66802e-06	0.000155276	Nfu_p_1_041494	ENSG00000166913	YWHAB	tyrosine 3-monooxygenase/tryptophan 5-monooxygenase activation protein beta [Source:HGNC Symbol;Acc:HGNC:12849]
Nfu_g_1_020281	134.79	-1.2534	0.267314	2.74713e-06	0.00015888	Nfu_p_1_048462	ENSG00000164879	CA3	carbonic anhydrase 3 [Source:HGNC Symbol;Acc:HGNC:1374]
Nfu_g_1_022306	945.385	-0.584406	0.124825	2.84343e-06	0.000163327	Nfu_p_1_053410	ENSG00000128564	VGF	VGF nerve growth factor inducible [Source:HGNC Symbol;Acc:HGNC:12684]
Nfu_g_1_021290	1147.54	-0.366034	0.0781764	2.83882e-06	0.000163327	Nfu_p_1_050970	ENSG00000133216	EPHB2	EPH receptor B2 [Source:HGNC Symbol;Acc:HGNC:3393]
Nfu_g_1_011389	192.631	-0.752201	0.160895	2.93819e-06	0.000168196	Nfu_p_1_027487	ENSG00000167701	GPT	glutamic--pyruvic transaminase [Source:HGNC Symbol;Acc:HGNC:4552]
Nfu_g_1_005830	590.885	0.400359	0.0856891	2.97946e-06	0.000169981	Nfu_p_1_014179	ENSG00000179603	GRM8	glutamate metabotropic receptor 8 [Source:HGNC Symbol;Acc:HGNC:4600]
Nfu_g_1_014562	1443.16	-0.503963	0.107886	2.99377e-06	0.00017022	Nfu_p_1_035051	ENSG00000101079	NDRG3	NDRG family member 3 [Source:HGNC Symbol;Acc:HGNC:14462]
Nfu_g_1_000651	656.593	-0.324249	0.0695324	3.11214e-06	0.000176355	Nfu_p_1_001594	ENSG00000104853	CLPTM1	CLPTM1, transmembrane protein [Source:HGNC Symbol;Acc:HGNC:2087]
Nfu_g_1_005052	567.734	0.380779	0.0816833	3.13683e-06	0.000177157	Nfu_p_1_012208	ENSG00000141068	KSR1	kinase suppressor of ras 1 [Source:HGNC Symbol;Acc:HGNC:6465]
Nfu_g_1_020828	410.295	-0.483072	0.103674	3.16941e-06	0.000178398	Nfu_p_1_049847	ENSG00000101444	AHCY	adenosylhomocysteinase [Source:HGNC Symbol;Acc:HGNC:343]
Nfu_g_1_017865	685.524	-0.320682	0.0691283	3.50206e-06	0.000196465	Nfu_p_1_042784	ENSG00000083290	ULK2	unc-51 like autophagy activating kinase 2 [Source:HGNC Symbol;Acc:HGNC:13480]
Nfu_g_1_018062	656.467	-0.410283	0.0885331	3.58255e-06	0.000200313	NA	NA	NA	NA
Nfu_g_1_020462	56.1094	-1.09677	0.236866	3.65081e-06	0.000203454	Nfu_p_1_048999	ENSG00000104738	MCM4	minichromosome maintenance complex component 4 [Source:HGNC Symbol;Acc:HGNC:6947]
Nfu_g_1_001128	91.4484	-2.63664	0.569523	3.66444e-06	0.00020354	Nfu_p_1_002768	ENSG00000111640	GAPDH	glyceraldehyde-3-phosphate dehydrogenase [Source:HGNC Symbol;Acc:HGNC:4141]
Nfu_g_1_020981	280.902	-0.731646	0.158067	3.67925e-06	0.00020369	Nfu_p_1_050203	ENSG00000143858	SYT2	synaptotagmin 2 [Source:HGNC Symbol;Acc:HGNC:11510]
Nfu_g_1_020345	1274.5	-0.286261	0.0618601	3.7e-06	0.000204167	Nfu_p_1_048676	ENSG00000099822	HCN2	hyperpolarization activated cyclic nucleotide gated potassium and sodium channel 2 [Source:HGNC Symbol;Acc:HGNC:4846]
Nfu_g_1_021073	809.507	-0.404916	0.0875285	3.72602e-06	0.000204791	Nfu_p_1_050435	ENSG00000010256	UQCRC1	ubiquinol-cytochrome c reductase core protein 1 [Source:HGNC Symbol;Acc:HGNC:12585]
Nfu_g_1_021066	3986.64	0.365534	0.0790246	3.73565e-06	0.000204791	Nfu_p_1_050383	ENSG00000003756	RBM5	RNA binding motif protein 5 [Source:HGNC Symbol;Acc:HGNC:9902]
Nfu_g_1_012373	896.056	-0.291145	0.0630052	3.81956e-06	0.000208712	Nfu_p_1_029947	ENSG00000127152	BCL11B	B cell CLL/lymphoma 11B [Source:HGNC Symbol;Acc:HGNC:13222]
Nfu_g_1_003354	100.034	-0.772205	0.167278	3.90658e-06	0.000212776	Nfu_p_1_008348	ENSG00000152192	POU4F1	POU class 4 homeobox 1 [Source:HGNC Symbol;Acc:HGNC:9218]
Nfu_g_1_017844	36.7163	-1.35749	0.29434	3.98842e-06	0.000216533	Nfu_p_1_042700	ENSG00000188015	S100A3	S100 calcium binding protein A3 [Source:HGNC Symbol;Acc:HGNC:10493]
Nfu_g_1_001187	288.148	0.587053	0.127406	4.07096e-06	0.000220303	Nfu_p_1_002908	ENSG00000106123	EPHB6	EPH receptor B6 [Source:HGNC Symbol;Acc:HGNC:3396]
Nfu_g_1_017793	495.449	0.444942	0.0966885	4.18835e-06	0.000225929	Nfu_p_1_042581	ENSG00000118257	NRP2	neuropilin 2 [Source:HGNC Symbol;Acc:HGNC:8005]
Nfu_g_1_016546	305.315	-0.436099	0.094806	4.22676e-06	0.000227273	Nfu_p_1_039632	ENSG00000116120	FARSB	phenylalanyl-tRNA synthetase subunit beta [Source:HGNC Symbol;Acc:HGNC:17800]
Nfu_g_1_003900	1862.78	0.392441	0.0853424	4.2568e-06	0.000228159	Nfu_p_1_009613	ENSG00000171914	TLN2	talin 2 [Source:HGNC Symbol;Acc:HGNC:15447]
Nfu_g_1_016562	230.284	-0.532718	0.115915	4.31204e-06	0.000230386	Nfu_p_1_039699	ENSG00000171551	ECEL1	endothelin converting enzyme like 1 [Source:HGNC Symbol;Acc:HGNC:3147]
Nfu_g_1_007092	424.509	-0.556742	0.121199	4.3558e-06	0.000231988	Nfu_p_1_017145	ENSG00000167863	ATP5H	NA
Nfu_g_1_014679	136.085	-0.733942	0.159799	4.371e-06	0.000232063	Nfu_p_1_035331	ENSG00000151014	NOCT	nocturnin [Source:HGNC Symbol;Acc:HGNC:14254]
Nfu_g_1_015099	616.845	-0.711503	0.155151	4.52074e-06	0.000237022	Nfu_p_1_036360	ENSG00000168952	STXBP6	syntaxin binding protein 6 [Source:HGNC Symbol;Acc:HGNC:19666]
Nfu_g_1_015426	1702.22	-0.30988	0.067547	4.48326e-06	0.000237022	Nfu_p_1_037117	ENSG00000176533	GNG7	G protein subunit gamma 7 [Source:HGNC Symbol;Acc:HGNC:4410]
Nfu_g_1_020369	813.994	-0.290987	0.0634417	4.50325e-06	0.000237022	Nfu_p_1_048731	ENSG00000075945	KIFAP3	kinesin associated protein 3 [Source:HGNC Symbol;Acc:HGNC:17060]
Nfu_g_1_017307	727.402	0.473524	0.103252	4.51565e-06	0.000237022	Nfu_p_1_041383	ENSG00000154134	ROBO3	roundabout guidance receptor 3 [Source:HGNC Symbol;Acc:HGNC:13433]
Nfu_g_1_007055	3169.64	0.302011	0.0659588	4.6771e-06	0.000244458	Nfu_p_1_017065	ENSG00000183454	GRIN2A	glutamate ionotropic receptor NMDA type subunit 2A [Source:HGNC Symbol;Acc:HGNC:4585]
Nfu_g_1_016946	167.262	-0.712886	0.15577	4.72771e-06	0.000245578	Nfu_p_1_040495	ENSG00000153446	C16orf89	chromosome 16 open reading frame 89 [Source:HGNC Symbol;Acc:HGNC:28687]
Nfu_g_1_009282	793.293	0.414013	0.0904565	4.71854e-06	0.000245578	Nfu_p_1_022583	ENSG00000179388	EGR3	early growth response 3 [Source:HGNC Symbol;Acc:HGNC:3240]
Nfu_g_1_008522	803.897	-0.35625	0.0778741	4.7692e-06	0.000246971	Nfu_p_1_020599	ENSG00000069345	DNAJA2	DnaJ heat shock protein family (Hsp40) member A2 [Source:HGNC Symbol;Acc:HGNC:14884]
Nfu_g_1_022676	209.133	-0.781707	0.171103	4.90937e-06	0.00025345	Nfu_p_1_054248	ENSG00000066322	ELOVL1	ELOVL fatty acid elongase 1 [Source:HGNC Symbol;Acc:HGNC:14418]
Nfu_g_1_001429	1376.02	-0.496006	0.108659	4.99993e-06	0.000256551	Nfu_p_1_003513	ENSG00000163681	SLMAP	sarcolemma associated protein [Source:HGNC Symbol;Acc:HGNC:16643]
Nfu_g_1_022934	2041.49	-0.276816	0.0606375	4.99271e-06	0.000256551	Nfu_p_1_055043	ENSG00000141576	RNF157	ring finger protein 157 [Source:HGNC Symbol;Acc:HGNC:29402]
Nfu_g_1_019392	2307.02	0.244712	0.0536393	5.06257e-06	0.000257411	Nfu_p_1_046334	ENSG00000133026	MYH10	myosin heavy chain 10 [Source:HGNC Symbol;Acc:HGNC:7568]
Nfu_g_1_008063	1300.86	0.391933	0.0858988	5.04938e-06	0.000257411	Nfu_p_1_019414	ENSG00000184408	KCND2	potassium voltage-gated channel subfamily D member 2 [Source:HGNC Symbol;Acc:HGNC:6238]
Nfu_g_1_009410	363.704	0.419772	0.0919925	5.04005e-06	0.000257411	Nfu_p_1_022921	ENSG00000145743	FBXL17	F-box and leucine rich repeat protein 17 [Source:HGNC Symbol;Acc:HGNC:13615]
Nfu_g_1_017514	1595.68	-0.395049	0.086681	5.17641e-06	0.00026173	Nfu_p_1_041901	ENSG00000198668	CALM1	calmodulin 1 [Source:HGNC Symbol;Acc:HGNC:1442]
Nfu_g_1_012266	135.454	0.669958	0.147004	5.17861e-06	0.00026173	Nfu_p_1_029704	ENSG00000278195	SSTR3	somatostatin receptor 3 [Source:HGNC Symbol;Acc:HGNC:11332]
Nfu_g_1_007226	1183.34	-0.313021	0.0687067	5.21612e-06	0.000262836	Nfu_p_1_017506	ENSG00000185624	P4HB	prolyl 4-hydroxylase subunit beta [Source:HGNC Symbol;Acc:HGNC:8548]
Nfu_g_1_019670	432.077	-0.495568	0.108856	5.30069e-06	0.000265633	Nfu_p_1_046998	ENSG00000075618	FSCN1	fascin actin-bundling protein 1 [Source:HGNC Symbol;Acc:HGNC:11148]
Nfu_g_1_018255	606.346	-0.447884	0.0983837	5.30319e-06	0.000265633	NA	NA	NA	NA
Nfu_g_1_000921	37.2513	-1.23475	0.271286	5.32739e-06	0.000266053	Nfu_p_1_002241	ENSG00000120075	HOXB5	homeobox B5 [Source:HGNC Symbol;Acc:HGNC:5116]
Nfu_g_1_005887	512.205	-0.404598	0.0890268	5.50187e-06	0.000273938	Nfu_p_1_014283	ENSG00000134871	COL4A2	collagen type IV alpha 2 chain [Source:HGNC Symbol;Acc:HGNC:2203]
Nfu_g_1_018744	872.95	0.345852	0.0761105	5.51782e-06	0.000273938	Nfu_p_1_044718	ENSG00000084676	NCOA1	nuclear receptor coactivator 1 [Source:HGNC Symbol;Acc:HGNC:7668]
Nfu_g_1_002828	351.332	0.574458	0.126506	5.59958e-06	0.000277179	Nfu_p_1_007139	ENSG00000135775	COG2	component of oligomeric golgi complex 2 [Source:HGNC Symbol;Acc:HGNC:6546]
Nfu_g_1_010383	280.585	-0.686565	0.15132	5.70167e-06	0.0002814	Nfu_p_1_025175	ENSG00000101438	SLC32A1	solute carrier family 32 member 1 [Source:HGNC Symbol;Acc:HGNC:11018]
Nfu_g_1_011766	472.947	-0.465344	0.102577	5.71828e-06	0.0002814	Nfu_p_1_028449	ENSG00000081800	SLC13A1	solute carrier family 13 member 1 [Source:HGNC Symbol;Acc:HGNC:10916]
Nfu_g_1_008815	233.76	0.516877	0.11405	5.84209e-06	0.000286654	NA	NA	NA	NA
Nfu_g_1_011837	2070.34	-0.366814	0.0809928	5.927e-06	0.000289975	Nfu_p_1_028633	ENSG00000018236	CNTN1	contactin 1 [Source:HGNC Symbol;Acc:HGNC:2171]
Nfu_g_1_000171	36.136	-1.27475	0.281737	6.05014e-06	0.000294289	NA	NA	NA	NA
Nfu_g_1_005620	1681.2	0.30296	0.0669524	6.03964e-06	0.000294289	Nfu_p_1_013580	ENSG00000008086	CDKL5	cyclin dependent kinase like 5 [Source:HGNC Symbol;Acc:HGNC:11411]
Nfu_g_1_019533	495.515	-0.381726	0.084413	6.12206e-06	0.000296076	Nfu_p_1_046669	ENSG00000115902	SLC1A4	solute carrier family 1 member 4 [Source:HGNC Symbol;Acc:HGNC:10942]
Nfu_g_1_019574	1983.84	0.421602	0.0932278	6.11759e-06	0.000296076	Nfu_p_1_046759	ENSG00000162104	ADCY9	adenylate cyclase 9 [Source:HGNC Symbol;Acc:HGNC:240]
Nfu_g_1_023427	140.974	-3.6554	0.808791	6.19613e-06	0.000298799	NA	NA	NA	NA
Nfu_g_1_020197	2470.07	-0.350421	0.077559	6.2391e-06	0.000300011	Nfu_p_1_048231	ENSG00000128683	GAD1	glutamate decarboxylase 1 [Source:HGNC Symbol;Acc:HGNC:4092]
Nfu_g_1_001198	628.846	0.434039	0.0961295	6.32741e-06	0.000303391	Nfu_p_1_002942	ENSG00000148468	FAM171A1	family with sequence similarity 171 member A1 [Source:HGNC Symbol;Acc:HGNC:23522]
Nfu_g_1_015233	334.115	0.654813	0.145049	6.34854e-06	0.000303539	Nfu_p_1_036668	ENSG00000172575	RASGRP1	RAS guanyl releasing protein 1 [Source:HGNC Symbol;Acc:HGNC:9878]
Nfu_g_1_008671	384.653	-0.582689	0.129233	6.51891e-06	0.000310803	Nfu_p_1_021055	ENSG00000154723	ATP5J	NA
Nfu_g_1_022079	729.488	-0.350859	0.0778545	6.58735e-06	0.000313178	Nfu_p_1_052842	ENSG00000140575	IQGAP1	IQ motif containing GTPase activating protein 1 [Source:HGNC Symbol;Acc:HGNC:6110]
Nfu_g_1_010287	777.209	-0.404128	0.0896943	6.6181e-06	0.000313754	Nfu_p_1_024960	ENSG00000187961	KLHL17	kelch like family member 17 [Source:HGNC Symbol;Acc:HGNC:24023]
Nfu_g_1_021675	535.154	-0.717699	0.159668	6.959e-06	0.000328688	Nfu_p_1_051869	ENSG00000068745	IP6K2	inositol hexakisphosphate kinase 2 [Source:HGNC Symbol;Acc:HGNC:17313]
Nfu_g_1_004258	560.738	-0.350238	0.0779253	6.97217e-06	0.000328688	Nfu_p_1_010395	ENSG00000126950	TMEM35A	transmembrane protein 35A [Source:HGNC Symbol;Acc:HGNC:25864]
Nfu_g_1_007181	2362.94	-0.228897	0.0509655	7.08151e-06	0.00033291	Nfu_p_1_017385	ENSG00000072071	ADGRL1	adhesion G protein-coupled receptor L1 [Source:HGNC Symbol;Acc:HGNC:20973]
Nfu_g_1_001134	912.938	-0.407313	0.0907787	7.2276e-06	0.000338832	Nfu_p_1_002786	ENSG00000160767	FAM189B	family with sequence similarity 189 member B [Source:HGNC Symbol;Acc:HGNC:1233]
Nfu_g_1_006368	4847.87	0.303128	0.0676053	7.33304e-06	0.000342819	Nfu_p_1_015378	ENSG00000087274	ADD1	adducin 1 [Source:HGNC Symbol;Acc:HGNC:243]
Nfu_g_1_011624	4692.97	0.236473	0.0527748	7.43643e-06	0.00034669	Nfu_p_1_028065	ENSG00000151067	CACNA1C	calcium voltage-gated channel subunit alpha1 C [Source:HGNC Symbol;Acc:HGNC:1390]
Nfu_g_1_003732	190.12	-0.573887	0.128292	7.70321e-06	0.000358136	Nfu_p_1_009186	ENSG00000115457	IGFBP2	insulin like growth factor binding protein 2 [Source:HGNC Symbol;Acc:HGNC:5471]
Nfu_g_1_004335	323.74	-0.559775	0.125265	7.86907e-06	0.000364839	Nfu_p_1_010579	ENSG00000113140	SPARC	secreted protein acidic and cysteine rich [Source:HGNC Symbol;Acc:HGNC:11219]
Nfu_g_1_018932	264.826	-0.472047	0.105649	7.89375e-06	0.000364978	Nfu_p_1_045231	ENSG00000112096	SOD2	superoxide dismutase 2 [Source:HGNC Symbol;Acc:HGNC:11180]
Nfu_g_1_017559	947.501	0.392957	0.0880481	8.08298e-06	0.000372703	Nfu_p_1_042032	ENSG00000081479	LRP2	LDL receptor related protein 2 [Source:HGNC Symbol;Acc:HGNC:6694]
Nfu_g_1_016937	80.5476	-0.937025	0.210049	8.15849e-06	0.000375157	Nfu_p_1_040482	ENSG00000110680	CALCA	calcitonin related polypeptide alpha [Source:HGNC Symbol;Acc:HGNC:1437]
Nfu_g_1_005244	12958.2	-0.409385	0.0917964	8.20715e-06	0.000376366	Nfu_p_1_012757	ENSG00000086289	EPDR1	ependymin related 1 [Source:HGNC Symbol;Acc:HGNC:17572]
Nfu_g_1_000692	82.4909	-0.811362	0.18216	8.42334e-06	0.000385231	Nfu_p_1_001672	ENSG00000177098	SCN4B	sodium voltage-gated channel beta subunit 4 [Source:HGNC Symbol;Acc:HGNC:10592]
Nfu_g_1_009525	105.755	-1.40647	0.315876	8.48311e-06	0.000386018	Nfu_p_1_023219	ENSG00000077522	ACTN2	actinin alpha 2 [Source:HGNC Symbol;Acc:HGNC:164]
Nfu_g_1_018465	556.118	0.378184	0.0849369	8.48644e-06	0.000386018	Nfu_p_1_044098	ENSG00000109381	ELF2	E74 like ETS transcription factor 2 [Source:HGNC Symbol;Acc:HGNC:3317]
Nfu_g_1_013048	142.257	-0.704747	0.15851	8.74553e-06	0.000392546	NA	NA	NA	NA
Nfu_g_1_012616	463.559	-0.41939	0.0943112	8.71298e-06	0.000392546	Nfu_p_1_030429	ENSG00000103034	NDRG4	NDRG family member 4 [Source:HGNC Symbol;Acc:HGNC:14466]
Nfu_g_1_020554	3880.9	0.227037	0.0510481	8.6871e-06	0.000392546	Nfu_p_1_049188	ENSG00000198216	CACNA1E	calcium voltage-gated channel subunit alpha1 E [Source:HGNC Symbol;Acc:HGNC:1392]
Nfu_g_1_014766	298.6	0.476965	0.107278	8.74656e-06	0.000392546	Nfu_p_1_035544	ENSG00000070886	EPHA8	EPH receptor A8 [Source:HGNC Symbol;Acc:HGNC:3391]
Nfu_g_1_012341	927.765	0.497755	0.111934	8.71322e-06	0.000392546	Nfu_p_1_029879	ENSG00000148700	ADD3	adducin 3 [Source:HGNC Symbol;Acc:HGNC:245]
Nfu_g_1_000642	1547.09	-0.379928	0.0855339	8.91897e-06	0.000399219	Nfu_p_1_001535	ENSG00000114805	PLCH1	phospholipase C eta 1 [Source:HGNC Symbol;Acc:HGNC:29185]
Nfu_g_1_008273	383.488	0.398329	0.0896987	8.96495e-06	0.000400213	Nfu_p_1_019917	ENSG00000105856	HBP1	HMG-box transcription factor 1 [Source:HGNC Symbol;Acc:HGNC:23200]
Nfu_g_1_019769	62.8295	1.01699	0.229316	9.21256e-06	0.000410178	Nfu_p_1_047230	ENSG00000177706	FAM20C	FAM20C, golgi associated secretory pathway kinase [Source:HGNC Symbol;Acc:HGNC:22140]
Nfu_g_1_019680	237.313	-0.711621	0.160692	9.48953e-06	0.00042087	Nfu_p_1_047024	ENSG00000140650	PMM2	phosphomannomutase 2 [Source:HGNC Symbol;Acc:HGNC:9115]
Nfu_g_1_007470	157.38	0.670072	0.15132	9.50272e-06	0.00042087	Nfu_p_1_018071	ENSG00000104228	TRIM35	tripartite motif containing 35 [Source:HGNC Symbol;Acc:HGNC:16285]
Nfu_g_1_010436	329.402	-0.629786	0.142261	9.55616e-06	0.000421489	Nfu_p_1_025293	ENSG00000155366	RHOC	ras homolog family member C [Source:HGNC Symbol;Acc:HGNC:669]
Nfu_g_1_020857	659.738	-0.382742	0.0864613	9.56677e-06	0.000421489	Nfu_p_1_049906	ENSG00000179091	CYC1	cytochrome c1 [Source:HGNC Symbol;Acc:HGNC:2579]
Nfu_g_1_011103	1093.76	-0.453145	0.102442	9.71433e-06	0.000426872	Nfu_p_1_026826	ENSG00000254726	MEX3A	mex-3 RNA binding family member A [Source:HGNC Symbol;Acc:HGNC:33482]
Nfu_g_1_013885	4543.05	0.329484	0.0745825	9.97523e-06	0.000437196	Nfu_p_1_033414	ENSG00000183454	GRIN2A	glutamate ionotropic receptor NMDA type subunit 2A [Source:HGNC Symbol;Acc:HGNC:4585]
Nfu_g_1_000403	850.252	0.312741	0.0708599	1.01707e-05	0.000444606	Nfu_p_1_000963	ENSG00000177311	ZBTB38	zinc finger and BTB domain containing 38 [Source:HGNC Symbol;Acc:HGNC:26636]
Nfu_g_1_018510	539.499	-0.577672	0.131026	1.03922e-05	0.00045311	Nfu_p_1_044210	ENSG00000108932	SLC16A6	solute carrier family 16 member 6 [Source:HGNC Symbol;Acc:HGNC:10927]
Nfu_g_1_002019	364.382	-0.969813	0.220316	1.07301e-05	0.000466637	Nfu_p_1_005132	ENSG00000167553	TUBA1C	tubulin alpha 1c [Source:HGNC Symbol;Acc:HGNC:20768]
Nfu_g_1_016728	2100.68	-0.222558	0.0505694	1.07731e-05	0.000467297	Nfu_p_1_040040	ENSG00000073578	SDHA	succinate dehydrogenase complex flavoprotein subunit A [Source:HGNC Symbol;Acc:HGNC:10680]
Nfu_g_1_006913	1881.59	0.339472	0.0771644	1.08582e-05	0.000469777	Nfu_p_1_016617	ENSG00000184863	RBM33	RNA binding motif protein 33 [Source:HGNC Symbol;Acc:HGNC:27223]
Nfu_g_1_005037	1016.57	-0.430496	0.0978894	1.09362e-05	0.00047194	Nfu_p_1_012163	ENSG00000121900	TMEM54	transmembrane protein 54 [Source:HGNC Symbol;Acc:HGNC:24143]
Nfu_g_1_017070	71.4016	-0.882515	0.200885	1.11727e-05	0.000480158	Nfu_p_1_040780	ENSG00000186051	TAL2	TAL bHLH transcription factor 2 [Source:HGNC Symbol;Acc:HGNC:11557]
Nfu_g_1_011907	452.133	-0.359411	0.0818159	1.11837e-05	0.000480158	Nfu_p_1_028802	ENSG00000087470	DNM1L	dynamin 1 like [Source:HGNC Symbol;Acc:HGNC:2973]
Nfu_g_1_017208	3531.91	0.27344	0.0622687	1.12679e-05	0.000482541	Nfu_p_1_041136	ENSG00000107147	KCNT1	potassium sodium-activated channel subfamily T member 1 [Source:HGNC Symbol;Acc:HGNC:18865]
Nfu_g_1_007154	259.657	-0.640878	0.146069	1.14655e-05	0.000489756	NA	NA	NA	NA
Nfu_g_1_002525	157.607	-0.644454	0.146927	1.15342e-05	0.000491445	NA	NA	NA	NA
Nfu_g_1_001774	570.371	0.5956	0.135813	1.15748e-05	0.00049193	Nfu_p_1_004408	ENSG00000170873	MTSS1	MTSS1, I-BAR domain containing [Source:HGNC Symbol;Acc:HGNC:20443]
Nfu_g_1_020449	9098.44	-0.491835	0.112284	1.18529e-05	0.00050248	Nfu_p_1_048973	ENSG00000135821	GLUL	glutamate-ammonia ligase [Source:HGNC Symbol;Acc:HGNC:4341]
Nfu_g_1_017920	1265.02	0.324223	0.0740447	1.19365e-05	0.000504752	Nfu_p_1_042915	ENSG00000162601	MYSM1	Myb like, SWIRM and MPN domains 1 [Source:HGNC Symbol;Acc:HGNC:29401]
Nfu_g_1_008746	3004.27	0.330457	0.0755466	1.21867e-05	0.000514042	Nfu_p_1_021228	ENSG00000136546	SCN7A	sodium voltage-gated channel alpha subunit 7 [Source:HGNC Symbol;Acc:HGNC:10594]
Nfu_g_1_012330	696.941	-0.300773	0.0688003	1.2329e-05	0.000517629	Nfu_p_1_029849	ENSG00000011009	LYPLA2	lysophospholipase II [Source:HGNC Symbol;Acc:HGNC:6738]
Nfu_g_1_005948	1054.74	0.387553	0.0886522	1.23333e-05	0.000517629	NA	NA	NA	NA
Nfu_g_1_011004	64.3436	-1.0433	0.238938	1.26315e-05	0.000528826	Nfu_p_1_026647	ENSG00000183856	IQGAP3	IQ motif containing GTPase activating protein 3 [Source:HGNC Symbol;Acc:HGNC:20669]
Nfu_g_1_022633	605.522	0.354306	0.0812487	1.29612e-05	0.000541284	Nfu_p_1_054165	ENSG00000167680	SEMA6B	semaphorin 6B [Source:HGNC Symbol;Acc:HGNC:10739]
Nfu_g_1_008117	707.501	0.345092	0.0791758	1.30927e-05	0.000545422	Nfu_p_1_019547	ENSG00000103479	RBL2	RB transcriptional corepressor like 2 [Source:HGNC Symbol;Acc:HGNC:9894]
Nfu_g_1_020442	489.782	-0.494606	0.113498	1.31347e-05	0.000545819	Nfu_p_1_048954	ENSG00000154917	RAB6B	RAB6B, member RAS oncogene family [Source:HGNC Symbol;Acc:HGNC:14902]
Nfu_g_1_018689	1837.92	-0.658112	0.151115	1.33042e-05	0.000549858	Nfu_p_1_044616	ENSG00000164434	FABP7	fatty acid binding protein 7 [Source:HGNC Symbol;Acc:HGNC:3562]
Nfu_g_1_009449	2125.93	-0.343352	0.0788413	1.33083e-05	0.000549858	Nfu_p_1_023029	ENSG00000092964	DPYSL2	dihydropyrimidinase like 2 [Source:HGNC Symbol;Acc:HGNC:3014]
Nfu_g_1_007296	7141.46	-0.218043	0.0500716	1.33299e-05	0.000549858	Nfu_p_1_017682	ENSG00000136295	TTYH3	tweety family member 3 [Source:HGNC Symbol;Acc:HGNC:22222]
Nfu_g_1_009010	680.296	0.318236	0.0730901	1.33663e-05	0.000550013	Nfu_p_1_021863	ENSG00000090615	GOLGA3	golgin A3 [Source:HGNC Symbol;Acc:HGNC:4426]
Nfu_g_1_009295	432.342	-0.350121	0.0804262	1.34092e-05	0.00055043	Nfu_p_1_022607	ENSG00000168546	GFRA2	GDNF family receptor alpha 2 [Source:HGNC Symbol;Acc:HGNC:4244]
Nfu_g_1_020222	149.413	-0.907372	0.208523	1.35259e-05	0.000553873	Nfu_p_1_048277	ENSG00000250424	RP5-877J2,1	NA
Nfu_g_1_019706	31.2287	-3.80911	0.87632	1.38192e-05	0.000561782	NA	NA	NA	NA
Nfu_g_1_005370	303.545	-0.536741	0.123481	1.38169e-05	0.000561782	Nfu_p_1_013061	ENSG00000174016	FAM46D	NA
Nfu_g_1_002770	216.433	0.531675	0.122315	1.38158e-05	0.000561782	Nfu_p_1_006959	ENSG00000112419	PHACTR2	phosphatase and actin regulator 2 [Source:HGNC Symbol;Acc:HGNC:20956]
Nfu_g_1_020351	695.297	-0.32494	0.0748172	1.40471e-05	0.000569668	Nfu_p_1_048684	ENSG00000184432	COPB2	coatomer protein complex subunit beta 2 [Source:HGNC Symbol;Acc:HGNC:2232]
Nfu_g_1_011820	182.711	0.705706	0.162525	1.41108e-05	0.000570876	Nfu_p_1_028562	ENSG00000155530	LRGUK	leucine rich repeats and guanylate kinase domain containing [Source:HGNC Symbol;Acc:HGNC:21964]
Nfu_g_1_006971	1219.84	-0.417321	0.0961798	1.43151e-05	0.000577755	Nfu_p_1_016839	ENSG00000165868	HSPA12A	heat shock protein family A (Hsp70) member 12A [Source:HGNC Symbol;Acc:HGNC:19022]
Nfu_g_1_006958	31.9198	-1.40841	0.324675	1.43841e-05	0.00057915	Nfu_p_1_016810	ENSG00000036448	MYOM2	myomesin 2 [Source:HGNC Symbol;Acc:HGNC:7614]
Nfu_g_1_021441	649.39	-0.412588	0.095199	1.46456e-05	0.000588272	NA	NA	NA	NA
Nfu_g_1_001684	1602.22	-0.590986	0.136392	1.47089e-05	0.000589406	Nfu_p_1_004211	ENSG00000078804	TP53INP2	tumor protein p53 inducible nuclear protein 2 [Source:HGNC Symbol;Acc:HGNC:16104]
Nfu_g_1_014635	343.366	-0.512217	0.118234	1.47614e-05	0.000590107	NA	NA	NA	NA
Nfu_g_1_004723	2381.13	-0.605756	0.139885	1.48841e-05	0.000593602	Nfu_p_1_011493	ENSG00000101892	ATP1B4	ATPase Na+/K+ transporting family member beta 4 [Source:HGNC Symbol;Acc:HGNC:808]
Nfu_g_1_013453	439.395	-0.438292	0.101254	1.50017e-05	0.000596876	Nfu_p_1_032375	ENSG00000150093	ITGB1	integrin subunit beta 1 [Source:HGNC Symbol;Acc:HGNC:6153]
Nfu_g_1_003650	6997.45	0.228948	0.0529293	1.52157e-05	0.000603962	Nfu_p_1_009009	ENSG00000072195	SPEG	SPEG complex locus [Source:HGNC Symbol;Acc:HGNC:16901]
Nfu_g_1_016525	2514.98	-0.526582	0.121765	1.52837e-05	0.000605233	NA	NA	NA	NA
Nfu_g_1_012055	1453.95	-0.252418	0.0583802	1.53443e-05	0.000606207	Nfu_p_1_029199	ENSG00000166226	CCT2	chaperonin containing TCP1 subunit 2 [Source:HGNC Symbol;Acc:HGNC:1615]
Nfu_g_1_007612	19.9151	-5.38962	1.24682	1.5413e-05	0.000607256	Nfu_p_1_018356	ENSG00000006788	MYH13	myosin heavy chain 13 [Source:HGNC Symbol;Acc:HGNC:7571]
Nfu_g_1_016478	351.884	0.408998	0.0946257	1.5443e-05	0.000607256	Nfu_p_1_039487	ENSG00000243710	CFAP57	cilia and flagella associated protein 57 [Source:HGNC Symbol;Acc:HGNC:26485]
Nfu_g_1_000235	155.844	-0.811742	0.187863	1.55368e-05	0.000609521	Nfu_p_1_000535	ENSG00000166105	GLB1L3	galactosidase beta 1 like 3 [Source:HGNC Symbol;Acc:HGNC:25147]
Nfu_g_1_000521	677.814	-0.363137	0.0841121	1.57955e-05	0.000616085	Nfu_p_1_001255	ENSG00000110400	NECTIN1	nectin cell adhesion molecule 1 [Source:HGNC Symbol;Acc:HGNC:9706]
Nfu_g_1_010272	6337.27	-0.302948	0.0701637	1.57634e-05	0.000616085	Nfu_p_1_024914	ENSG00000074800	ENO1	enolase 1 [Source:HGNC Symbol;Acc:HGNC:3350]
Nfu_g_1_000294	883.451	0.274999	0.0637025	1.5822e-05	0.000616085	Nfu_p_1_000675	ENSG00000130758	MAP3K10	mitogen-activated protein kinase kinase kinase 10 [Source:HGNC Symbol;Acc:HGNC:6849]
Nfu_g_1_008521	773.07	0.375081	0.0868941	1.58506e-05	0.000616085	Nfu_p_1_020594	ENSG00000068305	MEF2A	myocyte enhancer factor 2A [Source:HGNC Symbol;Acc:HGNC:6993]
Nfu_g_1_017056	259.951	-0.619476	0.143607	1.60547e-05	0.000622583	Nfu_p_1_040733	ENSG00000105968	H2AFV	H2A histone family member V [Source:HGNC Symbol;Acc:HGNC:20664]
Nfu_g_1_000300	1464.45	0.405186	0.0939507	1.61236e-05	0.000623815	Nfu_p_1_000706	ENSG00000186642	PDE2A	phosphodiesterase 2A [Source:HGNC Symbol;Acc:HGNC:8777]
Nfu_g_1_021319	94.6902	-0.713216	0.165414	1.62004e-05	0.000625352	Nfu_p_1_051039	ENSG00000093010	COMT	catechol-O-methyltransferase [Source:HGNC Symbol;Acc:HGNC:2228]
Nfu_g_1_003370	53.0641	-1.16393	0.270133	1.6419e-05	0.000632336	Nfu_p_1_008386	ENSG00000166426	CRABP1	cellular retinoic acid binding protein 1 [Source:HGNC Symbol;Acc:HGNC:2338]
Nfu_g_1_005455	167.8	-0.538345	0.12496	1.64621e-05	0.000632549	NA	NA	NA	NA
Nfu_g_1_018698	468.457	0.353237	0.082043	1.66599e-05	0.000638695	NA	NA	NA	NA
Nfu_g_1_015681	932.528	-0.389612	0.090503	1.67017e-05	0.00063884	Nfu_p_1_037654	ENSG00000011677	GABRA3	gamma-aminobutyric acid type A receptor alpha3 subunit [Source:HGNC Symbol;Acc:HGNC:4077]
Nfu_g_1_010451	470.433	-0.41929	0.0974335	1.68239e-05	0.000642055	Nfu_p_1_025332	ENSG00000092841	MYL6	myosin light chain 6 [Source:HGNC Symbol;Acc:HGNC:7587]
Nfu_g_1_010570	1573.53	0.439715	0.102207	1.69116e-05	0.00064394	Nfu_p_1_025575	ENSG00000162105	SHANK2	SH3 and multiple ankyrin repeat domains 2 [Source:HGNC Symbol;Acc:HGNC:14295]
Nfu_g_1_005081	4373.96	0.231313	0.0538247	1.72715e-05	0.000656163	Nfu_p_1_012315	ENSG00000075711	DLG1	discs large MAGUK scaffold protein 1 [Source:HGNC Symbol;Acc:HGNC:2900]
Nfu_g_1_019346	590.379	0.514929	0.119883	1.74479e-05	0.00066137	Nfu_p_1_046210	ENSG00000171223	JUNB	JunB proto-oncogene, AP-1 transcription factor subunit [Source:HGNC Symbol;Acc:HGNC:6205]
Nfu_g_1_020848	133.603	0.629462	0.146625	1.76271e-05	0.000666663	NA	NA	NA	NA
Nfu_g_1_002444	732.932	-0.410394	0.0956107	1.76796e-05	0.000667149	Nfu_p_1_006112	ENSG00000143355	LHX9	LIM homeobox 9 [Source:HGNC Symbol;Acc:HGNC:14222]
Nfu_g_1_005403	24.3021	-2.31313	0.539213	1.78818e-05	0.000672488	NA	NA	NA	NA
Nfu_g_1_003108	722.903	0.442423	0.103139	1.79011e-05	0.000672488	Nfu_p_1_007750	ENSG00000185774	KCNIP4	potassium voltage-gated channel interacting protein 4 [Source:HGNC Symbol;Acc:HGNC:30083]
Nfu_g_1_020955	805.923	-0.465668	0.108602	1.80425e-05	0.000676292	Nfu_p_1_050124	ENSG00000114268	PFKFB4	6-phosphofructo-2-kinase/fructose-2,6-biphosphatase 4 [Source:HGNC Symbol;Acc:HGNC:8875]
Nfu_g_1_022581	3831.65	0.262672	0.0612951	1.82439e-05	0.000682321	Nfu_p_1_054046	ENSG00000169554	ZEB2	zinc finger E-box binding homeobox 2 [Source:HGNC Symbol;Acc:HGNC:14881]
Nfu_g_1_021197	36.3656	-2.02426	0.472452	1.83083e-05	0.000683213	Nfu_p_1_050723	ENSG00000133055	MYBPH	myosin binding protein H [Source:HGNC Symbol;Acc:HGNC:7552]
Nfu_g_1_017587	234.005	-0.616661	0.14398	1.84431e-05	0.000686719	Nfu_p_1_042095	ENSG00000142185	TRPM2	transient receptor potential cation channel subfamily M member 2 [Source:HGNC Symbol;Acc:HGNC:12339]
Nfu_g_1_015411	177.084	-0.61412	0.143515	1.87633e-05	0.0006971	Nfu_p_1_037082	ENSG00000169504	CLIC4	chloride intracellular channel 4 [Source:HGNC Symbol;Acc:HGNC:13518]
Nfu_g_1_012422	672.289	-0.662226	0.154807	1.88781e-05	0.000698607	Nfu_p_1_030031	ENSG00000089199	CHGB	chromogranin B [Source:HGNC Symbol;Acc:HGNC:1930]
Nfu_g_1_016684	891.298	-0.279747	0.0653986	1.88945e-05	0.000698607	Nfu_p_1_039929	ENSG00000069849	ATP1B3	ATPase Na+/K+ transporting subunit beta 3 [Source:HGNC Symbol;Acc:HGNC:806]
Nfu_g_1_001915	1308.4	0.307065	0.0717915	1.89284e-05	0.000698607	NA	NA	NA	NA
Nfu_g_1_007569	175.643	-3.86578	0.904419	1.91719e-05	0.000706046	Nfu_p_1_018274	ENSG00000180209	MYLPF	myosin light chain, phosphorylatable, fast skeletal muscle [Source:HGNC Symbol;Acc:HGNC:29824]
Nfu_g_1_009081	1479.83	-0.358051	0.0838225	1.94126e-05	0.00071335	Nfu_p_1_022095	ENSG00000165280	VCP	valosin containing protein [Source:HGNC Symbol;Acc:HGNC:12666]
Nfu_g_1_014440	227.102	0.677906	0.158735	1.94869e-05	0.00071452	Nfu_p_1_034769	ENSG00000283652	WDFY4	WDFY family member 4 [Source:HGNC Symbol;Acc:HGNC:29323]
Nfu_g_1_008874	2445.92	-0.465551	0.109133	1.99092e-05	0.000728419	Nfu_p_1_021508	ENSG00000113369	ARRDC3	arrestin domain containing 3 [Source:HGNC Symbol;Acc:HGNC:29263]
Nfu_g_1_005734	45.8475	-3.67329	0.8613	2.00066e-05	0.000730393	Nfu_p_1_013922	ENSG00000130598	TNNI2	troponin I2, fast skeletal type [Source:HGNC Symbol;Acc:HGNC:11946]
Nfu_g_1_017592	43.4093	-1.06258	0.249342	2.03015e-05	0.000737956	NA	NA	NA	NA
Nfu_g_1_006065	1475.89	0.532033	0.124837	2.0278e-05	0.000737956	Nfu_p_1_014668	ENSG00000138443	ABI2	abl interactor 2 [Source:HGNC Symbol;Acc:HGNC:24011]
Nfu_g_1_002387	1221.22	0.370891	0.0870453	2.0361e-05	0.000738524	Nfu_p_1_005972	ENSG00000162636	FAM102B	family with sequence similarity 102 member B [Source:HGNC Symbol;Acc:HGNC:27637]
Nfu_g_1_002628	738.392	0.394359	0.092595	2.05378e-05	0.000743336	Nfu_p_1_006583	ENSG00000114331	ACAP2	ArfGAP with coiled-coil, ankyrin repeat and PH domains 2 [Source:HGNC Symbol;Acc:HGNC:16469]
Nfu_g_1_015127	211.153	-0.567168	0.133242	2.07491e-05	0.000749372	Nfu_p_1_036435	ENSG00000176887	SOX11	SRY-box 11 [Source:HGNC Symbol;Acc:HGNC:11191]
Nfu_g_1_000670	1707.6	0.362692	0.0852241	2.08352e-05	0.00075087	NA	NA	NA	NA
Nfu_g_1_006996	213.312	-0.92882	0.218426	2.11557e-05	0.000760792	Nfu_p_1_016925	ENSG00000176244	ACBD7	acyl-CoA binding domain containing 7 [Source:HGNC Symbol;Acc:HGNC:17715]
Nfu_g_1_018292	787.028	-1.0947	0.257498	2.12528e-05	0.000761543	Nfu_p_1_043724	ENSG00000124610	HIST1H1A	histone cluster 1 H1 family member a [Source:HGNC Symbol;Acc:HGNC:4715]
Nfu_g_1_010649	867.627	0.304843	0.0717084	2.12671e-05	0.000761543	Nfu_p_1_025746	ENSG00000100941	PNN	pinin, desmosome associated protein [Source:HGNC Symbol;Acc:HGNC:9162]
Nfu_g_1_021689	556.251	-0.445667	0.104898	2.15131e-05	0.00076436	Nfu_p_1_051899	ENSG00000023330	ALAS1	5'-aminolevulinate synthase 1 [Source:HGNC Symbol;Acc:HGNC:396]
Nfu_g_1_012600	1049.55	-0.266976	0.0628256	2.14275e-05	0.00076436	Nfu_p_1_030380	ENSG00000135624	CCT7	chaperonin containing TCP1 subunit 7 [Source:HGNC Symbol;Acc:HGNC:1622]
Nfu_g_1_006255	223.188	0.944025	0.222206	2.15274e-05	0.00076436	NA	NA	NA	NA
Nfu_g_1_003352	144.518	1.14296	0.269013	2.14994e-05	0.00076436	Nfu_p_1_008346	ENSG00000075073	TACR2	tachykinin receptor 2 [Source:HGNC Symbol;Acc:HGNC:11527]
Nfu_g_1_006428	549.118	-0.363399	0.0855638	2.16548e-05	0.000766429	Nfu_p_1_015534	ENSG00000180957	PITPNB	phosphatidylinositol transfer protein beta [Source:HGNC Symbol;Acc:HGNC:9002]
Nfu_g_1_018030	225.222	0.78548	0.184955	2.16768e-05	0.000766429	NA	NA	NA	NA
Nfu_g_1_019153	90.702	-0.742107	0.174806	2.18292e-05	0.0007702	NA	NA	NA	NA
Nfu_g_1_009264	285.778	-0.508341	0.119755	2.18757e-05	0.000770226	Nfu_p_1_022541	ENSG00000157782	CABP1	calcium binding protein 1 [Source:HGNC Symbol;Acc:HGNC:1384]
Nfu_g_1_015765	895.21	-0.525482	0.123844	2.20463e-05	0.000770524	NA	NA	NA	NA
Nfu_g_1_000034	2963.62	-0.436379	0.102872	2.21588e-05	0.000770524	Nfu_p_1_000088	ENSG00000067225	PKM	pyruvate kinase M1/2 [Source:HGNC Symbol;Acc:HGNC:9021]
Nfu_g_1_007510	481.019	-0.330218	0.07783	2.20741e-05	0.000770524	Nfu_p_1_018142	ENSG00000060982	BCAT1	branched chain amino acid transaminase 1 [Source:HGNC Symbol;Acc:HGNC:976]
Nfu_g_1_005664	958.202	0.266624	0.062834	2.20242e-05	0.000770524	Nfu_p_1_013674	ENSG00000136141	LRCH1	leucine rich repeats and calponin homology domain containing 1 [Source:HGNC Symbol;Acc:HGNC:20309]
Nfu_g_1_005917	581.718	0.481675	0.113542	2.21273e-05	0.000770524	Nfu_p_1_014346	ENSG00000244405	ETV5	ETS variant 5 [Source:HGNC Symbol;Acc:HGNC:3494]
Nfu_g_1_007543	1039.34	0.717006	0.168979	2.20388e-05	0.000770524	NA	NA	NA	NA
Nfu_g_1_002738	391.315	0.833241	0.196555	2.24282e-05	0.000778281	Nfu_p_1_006837	ENSG00000224389	C4B	complement C4B (Chido blood group) [Source:HGNC Symbol;Acc:HGNC:1324]
Nfu_g_1_001706	229.443	-0.70215	0.165836	2.29576e-05	0.00079338	Nfu_p_1_004240	ENSG00000141391	PRELID3A	PRELI domain containing 3A [Source:HGNC Symbol;Acc:HGNC:24639]
Nfu_g_1_012070	604.233	0.448986	0.106042	2.2953e-05	0.00079338	Nfu_p_1_029257	ENSG00000198363	ASPH	aspartate beta-hydroxylase [Source:HGNC Symbol;Acc:HGNC:757]
Nfu_g_1_016553	913.804	-0.348877	0.0824138	2.3035e-05	0.000794425	Nfu_p_1_039674	ENSG00000175166	PSMD2	proteasome 26S subunit, non-ATPase 2 [Source:HGNC Symbol;Acc:HGNC:9559]
Nfu_g_1_021464	45.435	-1.08625	0.256659	2.31354e-05	0.000796255	Nfu_p_1_051373	ENSG00000186897	C1QL4	complement C1q like 4 [Source:HGNC Symbol;Acc:HGNC:31416]
Nfu_g_1_001956	495.261	0.544311	0.128625	2.31847e-05	0.000796324	Nfu_p_1_004955	ENSG00000079337	RAPGEF3	Rap guanine nucleotide exchange factor 3 [Source:HGNC Symbol;Acc:HGNC:16629]
Nfu_g_1_009621	324.328	-0.640856	0.151684	2.39019e-05	0.000816795	Nfu_p_1_023443	ENSG00000153012	LGI2	leucine rich repeat LGI family member 2 [Source:HGNC Symbol;Acc:HGNC:18710]
Nfu_g_1_020340	920.987	-0.421905	0.0998665	2.39263e-05	0.000816795	Nfu_p_1_048655	ENSG00000128683	GAD1	glutamate decarboxylase 1 [Source:HGNC Symbol;Acc:HGNC:4092]
Nfu_g_1_003644	7348.65	-0.35122	0.0831309	2.39047e-05	0.000816795	Nfu_p_1_008982	ENSG00000163399	ATP1A1	ATPase Na+/K+ transporting subunit alpha 1 [Source:HGNC Symbol;Acc:HGNC:799]
Nfu_g_1_017443	7771.28	-0.288591	0.068318	2.39757e-05	0.000816822	Nfu_p_1_041743	ENSG00000132639	SNAP25	synaptosome associated protein 25 [Source:HGNC Symbol;Acc:HGNC:11132]
Nfu_g_1_008992	725.151	0.310918	0.0737215	2.47065e-05	0.000840019	Nfu_p_1_021792	ENSG00000186716	BCR	BCR, RhoGEF and GTPase activating protein [Source:HGNC Symbol;Acc:HGNC:1014]
Nfu_g_1_016252	1504	-0.251483	0.0596644	2.49825e-05	0.000847692	Nfu_p_1_038955	ENSG00000111642	CHD4	chromodomain helicase DNA binding protein 4 [Source:HGNC Symbol;Acc:HGNC:1919]
Nfu_g_1_000653	522.043	-0.449525	0.106666	2.50515e-05	0.000848322	Nfu_p_1_001603	ENSG00000170017	ALCAM	activated leukocyte cell adhesion molecule [Source:HGNC Symbol;Acc:HGNC:400]
Nfu_g_1_003047	102.216	-0.782251	0.185642	2.5116e-05	0.000848799	Nfu_p_1_007607	ENSG00000115665	SLC5A7	solute carrier family 5 member 7 [Source:HGNC Symbol;Acc:HGNC:14025]
Nfu_g_1_013392	698.691	0.357531	0.0848637	2.52003e-05	0.00084994	NA	NA	NA	NA
Nfu_g_1_007701	79.841	0.859351	0.204014	2.5287e-05	0.00085116	Nfu_p_1_018589	ENSG00000089639	GMIP	GEM interacting protein [Source:HGNC Symbol;Acc:HGNC:24852]
Nfu_g_1_021816	203.445	0.505564	0.120051	2.53973e-05	0.000853167	Nfu_p_1_052203	ENSG00000185650	ZFP36L1	ZFP36 ring finger protein like 1 [Source:HGNC Symbol;Acc:HGNC:1107]
Nfu_g_1_000892	950.347	0.282188	0.0670161	2.54528e-05	0.000853327	Nfu_p_1_002191	ENSG00000169760	NLGN1	neuroligin 1 [Source:HGNC Symbol;Acc:HGNC:14291]
Nfu_g_1_007009	1080.3	0.321827	0.0765057	2.59277e-05	0.00086752	Nfu_p_1_016962	ENSG00000069020	MAST4	microtubule associated serine/threonine kinase family member 4 [Source:HGNC Symbol;Acc:HGNC:19037]
Nfu_g_1_001605	310.851	-0.46968	0.111669	2.59938e-05	0.000868008	Nfu_p_1_003999	ENSG00000243955	GSTA1	glutathione S-transferase alpha 1 [Source:HGNC Symbol;Acc:HGNC:4626]
Nfu_g_1_011276	540.067	0.375566	0.0893229	2.61555e-05	0.000871676	Nfu_p_1_027173	ENSG00000065923	SLC9A7	solute carrier family 9 member A7 [Source:HGNC Symbol;Acc:HGNC:17123]
Nfu_g_1_003350	324.795	0.436392	0.103844	2.64122e-05	0.000878493	Nfu_p_1_008342	ENSG00000185238	PRMT3	protein arginine methyltransferase 3 [Source:HGNC Symbol;Acc:HGNC:30163]
Nfu_g_1_010396	410.991	-0.383336	0.091298	2.68412e-05	0.000889846	Nfu_p_1_025194	ENSG00000012171	SEMA3B	semaphorin 3B [Source:HGNC Symbol;Acc:HGNC:10724]
Nfu_g_1_022317	1281.74	0.298999	0.0712143	2.68593e-05	0.000889846	Nfu_p_1_053436	ENSG00000043143	JADE2	jade family PHD finger 2 [Source:HGNC Symbol;Acc:HGNC:22984]
Nfu_g_1_023103	1493.86	0.331522	0.078982	2.69949e-05	0.000892581	Nfu_p_1_055476	ENSG00000006283	CACNA1G	calcium voltage-gated channel subunit alpha1 G [Source:HGNC Symbol;Acc:HGNC:1394]
Nfu_g_1_023167	618.286	-0.49212	0.117325	2.73476e-05	0.000901875	Nfu_p_1_055635	ENSG00000070748	CHAT	choline O-acetyltransferase [Source:HGNC Symbol;Acc:HGNC:1912]
Nfu_g_1_013001	12129.1	-0.906574	0.216149	2.73831e-05	0.000901875	Nfu_p_1_031400	ENSG00000158887	MPZ	myelin protein zero [Source:HGNC Symbol;Acc:HGNC:7225]
Nfu_g_1_021002	76.1583	-0.809904	0.193151	2.75163e-05	0.000902728	Nfu_p_1_050270	ENSG00000182379	NXPH4	neurexophilin 4 [Source:HGNC Symbol;Acc:HGNC:8078]
Nfu_g_1_002764	846.438	-0.318873	0.0760418	2.74808e-05	0.000902728	Nfu_p_1_006922	ENSG00000138095	LRPPRC	leucine rich pentatricopeptide repeat containing [Source:HGNC Symbol;Acc:HGNC:15714]
Nfu_g_1_005218	25.6527	-1.35477	0.323502	2.81637e-05	0.00092217	Nfu_p_1_012678	ENSG00000112984	KIF20A	kinesin family member 20A [Source:HGNC Symbol;Acc:HGNC:9787]
Nfu_g_1_016977	179.211	0.768554	0.183572	2.83098e-05	0.000925153	Nfu_p_1_040550	ENSG00000133401	PDZD2	PDZ domain containing 2 [Source:HGNC Symbol;Acc:HGNC:18486]
Nfu_g_1_013237	364.434	-0.390248	0.0932838	2.87112e-05	0.000936452	Nfu_p_1_031902	ENSG00000182568	SATB1	SATB homeobox 1 [Source:HGNC Symbol;Acc:HGNC:10541]
Nfu_g_1_004152	924.782	-0.383484	0.0917028	2.89192e-05	0.000941414	Nfu_p_1_010178	ENSG00000166913	YWHAB	tyrosine 3-monooxygenase/tryptophan 5-monooxygenase activation protein beta [Source:HGNC Symbol;Acc:HGNC:12849]
Nfu_g_1_022528	16.9025	-1.66638	0.39865	2.91426e-05	0.000946854	Nfu_p_1_053919	ENSG00000204262	COL5A2	collagen type V alpha 2 chain [Source:HGNC Symbol;Acc:HGNC:2210]
Nfu_g_1_004262	1442.69	0.581163	0.139116	2.94677e-05	0.000955572	Nfu_p_1_010407	ENSG00000174576	NPAS4	neuronal PAS domain protein 4 [Source:HGNC Symbol;Acc:HGNC:18983]
Nfu_g_1_012256	1340.46	-0.242848	0.0581436	2.95768e-05	0.000957264	Nfu_p_1_029680	ENSG00000106665	CLIP2	CAP-Gly domain containing linker protein 2 [Source:HGNC Symbol;Acc:HGNC:2586]
Nfu_g_1_000731	4369.36	0.271247	0.0649497	2.96342e-05	0.000957281	Nfu_p_1_001801	ENSG00000118058	KMT2A	lysine methyltransferase 2A [Source:HGNC Symbol;Acc:HGNC:7132]
Nfu_g_1_000773	67.4751	-0.85507	0.204818	2.98267e-05	0.000959814	Nfu_p_1_001891	ENSG00000165443	PHYHIPL	phytanoyl-CoA 2-hydroxylase interacting protein like [Source:HGNC Symbol;Acc:HGNC:29378]
Nfu_g_1_004369	995.406	-0.244901	0.0586614	2.98204e-05	0.000959814	Nfu_p_1_010670	ENSG00000152377	SPOCK1	SPARC (osteonectin), cwcv and kazal like domains proteoglycan 1 [Source:HGNC Symbol;Acc:HGNC:11251]
Nfu_g_1_022152	1046.89	-0.285434	0.0684188	3.02124e-05	0.00097037	Nfu_p_1_053038	ENSG00000281938	CTB-127M13,1	NA
Nfu_g_1_001971	677.299	-0.593237	0.142332	3.07323e-05	0.00098519	Nfu_p_1_005010	ENSG00000102007	PLP2	proteolipid protein 2 [Source:HGNC Symbol;Acc:HGNC:9087]
[truncated: 23,020 more rows]

## Sheet: Tab3
Tab3. DeSeq2 output for 12wph vs. 5wph comparison (Baumgart et al.)
[truncated: 23,565 more rows]

[truncated: 2 more sheets: Tab4, Tab5]
