# Supplementary material for: Reduced proteasome activity in the aging brain results in ribosome stoichiometry loss and aggregation
Source: Mol Syst Biol. 2020 Jun 18;16(6):e9596. doi: 10.15252/msb.20209596 (PMC7301280; doi:10.15252/msb.20209596)
Supplement: Supplementary file 6 — Dataset EV4 [file MSB-16-e9596-s006.xlsx]

## Sheet: Description
Dataset EV4 related to Figure 1.
Comparison of transcriptome and proteome (N. furzeri)
Tab1. Comparison transcriptome vs. proteome 12wph vs. 5wph
Tab2. Comparison transcriptome vs. proteome 39wph vs. 12wph
Tab3. KEGG pathways enriched for concordant cases in 12wph vs. 5wph (Up transcript / Up protein)
Tab4. KEGG pathways enriched for discordant cases in 12wph vs. 5wph (Down transcript / Up protein)
Tab5. KEGG pathways enriched for concordant cases in 12wph vs. 5wph (Down transcript / Down protein)
Tab6. KEGG pathways enriched for discordant cases in 12wph vs. 5wph (Up transcript / Down protein)
Tab7. KEGG pathways enriched for concordant cases in 39wph vs. 12wph (Up transcript / Up protein)
Tab8. KEGG pathways enriched for discordant cases in 39wph vs. 12wph (Down transcript / Up protein)
Tab9. KEGG pathways enriched for concordant cases in 39wph vs. 12wph (Down transcript / Down protein)
Tab10. KEGG pathways enriched for discordant cases in 39wph vs. 12wph (Up transcript / Down protein)

## Sheet: Column Key
Tab	Column Header	Meaning
Tab 1,2	Human.Ensembl.ID	Ensembl human gene ID
Tab 1,2	Human.gene.name	human gene symbol
Tab 1,2	logFC.protein	log2 (fold change from proteome only)
Tab 1,2	Pvalue.protein	P. Value (from proteome only)
Tab 1,2	Padj.Protein	adj.P.Val (from proteome only)
Tab 1,2	Notho.Protein.ID	protein ID Nothobranchius furzeri
Tab 1,2	Notho.Gene.ID	gene ID Nothobranchius furzeri
Tab 1,2	logFC.RNA	log2 (fold change from transcriptome only)
Tab 1,2	Pvalue.RNA	P. Value (from transcriptome only)
Tab 1,2	Padj.RNA	adj.P.Val (from transcriptome only)
Tab 1,2	Sign.Protein	It indicates whether a protein is significantly regulated or not
Tab 1,2	Sign.RNA	It indicates whether a transcript is significantly regulated or not
Tab 1,2	combined_pval	combined transcriptome and proteome p value obtained using Fisher's method
Tab 1,2	Protein_level_reg	It indicates whether miRNA, transcription or other post-transcription mechanisms regulate protein level
Tab 1,2	RNA_proteome_concordance	It indicates whether the regulation of a transcript and its corresponding protein is concordant or discordant
Tab 3 -10	Name	KEGG pathway term identifier. Enrichment was performed using Webgestalt
Tab 3 -10	#Gene	number of genes present in the dataset that is also present in KEGG category
Tab 3 -10	FDR	false discovery rate (FDR) computed for over-representation analysis
Tab 3 -10	log10 - FDR	log10 (false discovery rate)

## Sheet: Tab1
Tab1. Comparison transcriptome vs. proteome 12wph vs. 5wph
	Human.Ensembl.ID	Human.gene.name	logFC.protein	Pvalue.protein	Padj.Protein	Notho.Protein.ID	Notho.Gene.ID	logFC.RNA	Pvalue.RNA	Padj.RNA	Sign.Protein	Sign.RNA	combined_pval	Protein_level_reg	RNA_proteome_concordance
Nfu_p_1_018346	ENSG00000213934	HBG1	-2.85762	3.34779e-06	0.000566732	Nfu_p_1_018346	Nfu_g_1_007603	-2.31038	6.24767e-18	1.16685e-15	YES	YES	0	transcription-regulated (sign. transcript)	concordant
Nfu_p_1_054669	ENSG00000148773	MKI67	-1.17403	1.61918e-05	0.00111088	Nfu_p_1_054669	Nfu_g_1_022855	-2.39787	4.93104e-33	6.56946e-30	YES	YES	0	transcription-regulated (sign. transcript)	concordant
Nfu_p_1_036165	ENSG00000277443	MARCKS	-1.01906	2.15449e-07	0.000127653	Nfu_p_1_036165	Nfu_g_1_015015	-0.904065	1.03313e-13	9.38459e-12	YES	YES	0	transcription-regulated (sign. transcript)	concordant
Nfu_p_1_050854	ENSG00000073111	MCM2	-0.940065	1.14162e-05	0.000956539	Nfu_p_1_050854	Nfu_g_1_021233	-1.79984	1.47669e-27	8.67945e-25	YES	YES	0	transcription-regulated (sign. transcript)	concordant
Nfu_p_1_043014	ENSG00000112118	MCM3	-0.918604	2.04809e-06	0.000405294	Nfu_p_1_043014	Nfu_g_1_017961	-1.97797	6.25466e-31	5.95205e-28	YES	YES	0	transcription-regulated (sign. transcript)	concordant
Nfu_p_1_031967	ENSG00000070669	ASNS	-0.910023	0.000671228	0.0072973	Nfu_p_1_031967	Nfu_g_1_013270	-1.0609	1.38904e-20	4.08215e-18	YES	YES	0	transcription-regulated (sign. transcript)	concordant
Nfu_p_1_048998	ENSG00000104738	MCM4	-0.899014	1.68505e-05	0.00111289	Nfu_p_1_048998	Nfu_g_1_020462	-2.22255	7.9219e-26	3.86125e-23	YES	YES	0	transcription-regulated (sign. transcript)	concordant
Nfu_p_1_049040	ENSG00000076003	MCM6	-0.823756	0.00531719	0.0263006	Nfu_p_1_049040	Nfu_g_1_020488	-2.40895	7.62787e-40	2.54059e-36	YES	YES	0	transcription-regulated (sign. transcript)	concordant
Nfu_p_1_043437	ENSG00000139372	TDG	-0.796698	4.87507e-05	0.00176105	Nfu_p_1_043437	Nfu_g_1_018147	-0.742623	9.56255e-18	1.73726e-15	YES	YES	0	transcription-regulated (sign. transcript)	concordant
Nfu_p_1_037442	ENSG00000179051	RCC2	-0.754879	2.27225e-06	0.000438333	Nfu_p_1_037442	Nfu_g_1_015581	-1.1949	1.75695e-24	7.63281e-22	YES	YES	0	transcription-regulated (sign. transcript)	concordant
Nfu_p_1_047007	ENSG00000073111	MCM2	-0.708087	2.86219e-05	0.00140478	Nfu_p_1_047007	Nfu_g_1_019673	-2.08173	2.18987e-23	8.41584e-21	YES	YES	0	transcription-regulated (sign. transcript)	concordant
Nfu_p_1_001621	ENSG00000132383	RPA1	-0.692417	0.0473532	0.118741	Nfu_p_1_001621	Nfu_g_1_000665	-2.00764	5.57949e-37	9.29172e-34	NO	YES	0	non-sign protein	concordant
Nfu_p_1_024869	ENSG00000170144	HNRNPA3	-0.670906	7.8453e-06	0.000803417	Nfu_p_1_024869	Nfu_g_1_010245	-0.518691	1.21194e-16	1.87748e-14	YES	YES	0	transcription-regulated (sign. transcript)	concordant
Nfu_p_1_029287	ENSG00000173786	CNP	-0.640261	2.93109e-05	0.00141357	Nfu_p_1_029287	Nfu_g_1_012080	-1.27942	1.88952e-33	2.69715e-30	YES	YES	0	transcription-regulated (sign. transcript)	concordant
Nfu_p_1_033155	ENSG00000136824	SMC2	-0.632223	1.48838e-05	0.00106432	Nfu_p_1_033155	Nfu_g_1_013782	-2.41491	5.6199e-33	7.01925e-30	YES	YES	0	transcription-regulated (sign. transcript)	concordant
Nfu_p_1_047066	ENSG00000170312	CDK1	-0.609882	0.000629373	0.00700682	Nfu_p_1_047066	Nfu_g_1_019693	-1.97238	1.08074e-16	1.6873e-14	YES	YES	0	transcription-regulated (sign. transcript)	concordant
Nfu_p_1_051241	ENSG00000168309	FAM107A	-0.583271	0.0900061	0.185953	Nfu_p_1_051241	Nfu_g_1_021410	0.777479	1.76464e-18	3.59843e-16	NO	YES	0	non-sign protein	discordant
Nfu_p_1_048063	ENSG00000132780	NASP	-0.562422	8.03841e-05	0.00228191	Nfu_p_1_048063	Nfu_g_1_020127	-2.07722	1.96412e-32	2.18061e-29	YES	YES	0	transcription-regulated (sign. transcript)	concordant
Nfu_p_1_021365	ENSG00000132646	PCNA	-0.560287	0.00196165	0.0141126	Nfu_p_1_021365	Nfu_g_1_008816	-1.51052	6.63346e-22	2.32567e-19	YES	YES	0	transcription-regulated (sign. transcript)	concordant
Nfu_p_1_050721	ENSG00000163939	PBRM1	-0.513365	0.000260588	0.00449057	Nfu_p_1_050721	Nfu_g_1_021195	-0.645469	3.46334e-15	4.11972e-13	YES	YES	0	transcription-regulated (sign. transcript)	concordant
Nfu_p_1_042108	ENSG00000116128	BCL9	-0.50518	0.00169621	0.012916	Nfu_p_1_042108	Nfu_g_1_017595	-0.447606	1.38763e-16	2.10078e-14	YES	YES	0	transcription-regulated (sign. transcript)	concordant
Nfu_p_1_038954	ENSG00000111642	CHD4	-0.471459	0.000302836	0.00479534	Nfu_p_1_038954	Nfu_g_1_016252	-0.944757	1.75405e-17	2.99598e-15	YES	YES	0	transcription-regulated (sign. transcript)	concordant
Nfu_p_1_001045	ENSG00000167325	RRM1	-0.468727	0.0026443	0.0170564	Nfu_p_1_001045	Nfu_g_1_000449	-1.64461	1.06042e-37	2.35459e-34	YES	YES	0	transcription-regulated (sign. transcript)	concordant
Nfu_p_1_015941	ENSG00000113569	NUP155	-0.385043	0.00107689	0.00965708	Nfu_p_1_015941	Nfu_g_1_006609	-0.827406	6.96998e-16	9.28587e-14	YES	YES	0	transcription-regulated (sign. transcript)	concordant
Nfu_p_1_034122	ENSG00000113368	LMNB1	-0.384948	0.00199646	0.0142745	Nfu_p_1_034122	Nfu_g_1_014186	-1.11572	1.98825e-21	6.40858e-19	YES	YES	0	transcription-regulated (sign. transcript)	concordant
Nfu_p_1_028640	ENSG00000136026	CKAP4	-0.380206	0.00324725	0.0192951	Nfu_p_1_028640	Nfu_g_1_011840	-1.82994	1.18342e-19	2.88409e-17	YES	YES	0	transcription-regulated (sign. transcript)	concordant
Nfu_p_1_026826	ENSG00000254726	MEX3A	-0.368309	0.000485406	0.0062769	Nfu_p_1_026826	Nfu_g_1_011103	-1.0101	1.18539e-17	2.11508e-15	YES	YES	0	transcription-regulated (sign. transcript)	concordant
Nfu_p_1_001974	ENSG00000176619	LMNB2	-0.184271	0.0387817	0.102843	Nfu_p_1_001974	Nfu_g_1_000800	-1.01803	1.65258e-20	4.78624e-18	NO	YES	0	non-sign protein	concordant
Nfu_p_1_011504	ENSG00000165029	ABCA1	-0.139876	0.111111	0.216913	Nfu_p_1_011504	Nfu_g_1_004730	-1.28288	9.24633e-20	2.30973e-17	NO	YES	0	non-sign protein	concordant
Nfu_p_1_002054	ENSG00000151640	DPYSL4	-0.114591	0.208996	0.344588	Nfu_p_1_002054	Nfu_g_1_000834	-0.852994	7.10383e-28	4.30191e-25	NO	YES	0	non-sign protein	concordant
Nfu_p_1_055153	ENSG00000131747	TOP2A	-0.113825	0.695172	0.792355	Nfu_p_1_055153	Nfu_g_1_022975	-1.91483	1.08128e-28	7.20276e-26	NO	YES	0	non-sign protein	concordant
Nfu_p_1_044707	ENSG00000140090	SLC24A4	-0.111112	0.382374	0.528418	Nfu_p_1_044707	Nfu_g_1_018737	0.593063	1.73867e-20	4.96365e-18	NO	YES	0	non-sign protein	discordant
Nfu_p_1_007255	ENSG00000138035	PNPT1	-0.0142482	0.882407	0.924888	Nfu_p_1_007255	Nfu_g_1_002880	-1.12814	5.59998e-23	2.07241e-20	NO	YES	0	non-sign protein	concordant
Nfu_p_1_022292	ENSG00000147526	TACC1	0.035957	0.66139	0.767949	Nfu_p_1_022292	Nfu_g_1_009169	0.656619	5.45802e-21	1.70427e-18	NO	YES	0	non-sign protein	concordant
Nfu_p_1_051450	ENSG00000147526	TACC1	0.0688214	0.480204	0.617373	Nfu_p_1_051450	Nfu_g_1_021500	0.39586	1.07372e-20	3.20256e-18	NO	YES	0	non-sign protein	concordant
Nfu_p_1_029611	ENSG00000239521	GATS	0.155103	0.115513	0.223405	Nfu_p_1_029611	Nfu_g_1_012234	0.59473	1.02277e-20	3.09684e-18	NO	YES	0	non-sign protein	concordant
Nfu_p_1_055800	ENSG00000166348	USP54	0.275907	0.0859618	0.179973	Nfu_p_1_055800	Nfu_g_1_023242	0.874143	5.40794e-50	2.70181e-46	NO	YES	0	non-sign protein	concordant
Nfu_p_1_006031	ENSG00000116675	DNAJC6	0.29826	0.0387765	0.102843	Nfu_p_1_006031	Nfu_g_1_002406	0.36671	2.97615e-20	8.26047e-18	NO	YES	0	non-sign protein	concordant
Nfu_p_1_001864	ENSG00000166263	STXBP4	0.507782	0.00125271	0.0106577	Nfu_p_1_001864	Nfu_g_1_000768	0.860806	7.41752e-27	4.11755e-24	YES	YES	0	transcription-regulated (sign. transcript)	concordant
Nfu_p_1_002298	ENSG00000136436	CALCOCO2	0.98206	0.0038816	0.0216967	Nfu_p_1_002298	Nfu_g_1_000948	1.20031	6.01577e-20	1.58183e-17	YES	YES	0	transcription-regulated (sign. transcript)	concordant
Nfu_p_1_055051	ENSG00000213934	HBG1	-2.6235	0.000192859	0.00377372	Nfu_p_1_055051	Nfu_g_1_022937	-2.18625	1.38878e-14	1.4607e-12	YES	YES	1.83137e-14	transcription-regulated (sign. transcript)	concordant
Nfu_p_1_045692	ENSG00000119772	DNMT3A	-0.605095	0.000203074	0.00388375	Nfu_p_1_045692	Nfu_g_1_019101	-1.01801	1.10321e-14	1.17896e-12	YES	YES	1.83137e-14	transcription-regulated (sign. transcript)	concordant
Nfu_p_1_020488	ENSG00000126261	UBA2	-0.534597	1.08084e-05	0.000942942	Nfu_p_1_020488	Nfu_g_1_008470	-0.961391	3.46645e-13	2.79329e-11	YES	YES	1.83137e-14	transcription-regulated (sign. transcript)	concordant
Nfu_p_1_026469	ENSG00000132692	BCAN	-0.301938	0.153419	0.274921	Nfu_p_1_026469	Nfu_g_1_010932	-0.65842	2.39047e-17	3.98093e-15	NO	YES	1.83137e-14	non-sign protein	concordant
Nfu_p_1_040733	ENSG00000105968	H2AFV	-0.0809997	0.41168	0.555793	Nfu_p_1_040733	Nfu_g_1_017056	-1.27878	4.54731e-18	8.65461e-16	NO	YES	1.83137e-14	non-sign protein	concordant
Nfu_p_1_038197	ENSG00000164104	HMGB2	-2.76026	3.02788e-09	2.51162e-05	Nfu_p_1_038197	Nfu_g_1_015911	-0.92867	1.36201e-09	4.45475e-08	YES	YES	3.50689e-14	transcription-regulated (sign. transcript)	concordant
Nfu_p_1_053799	ENSG00000248643	RBM14-RBM4	-0.509565	0.00264689	0.0170598	Nfu_p_1_053799	Nfu_g_1_022469	-0.62796	1.8292e-15	2.28466e-13	YES	YES	3.50689e-14	transcription-regulated (sign. transcript)	concordant
Nfu_p_1_032013	ENSG00000136231	IGF2BP3	-1.13886	1.02019e-07	8.4625e-05	Nfu_p_1_032013	Nfu_g_1_013299	-1.31292	6.71684e-11	3.02318e-09	YES	YES	4.94471e-14	transcription-regulated (sign. transcript)	concordant
Nfu_p_1_036355	ENSG00000125944	HNRNPR	-0.60632	0.000669435	0.00729693	Nfu_p_1_036355	Nfu_g_1_015095	-0.829024	1.07168e-14	1.15143e-12	YES	YES	4.94471e-14	transcription-regulated (sign. transcript)	concordant
Nfu_p_1_031077	ENSG00000077097	TOP2B	-0.40807	0.000399859	0.00556305	Nfu_p_1_031077	Nfu_g_1_012877	-0.621669	2.37052e-14	2.40469e-12	YES	YES	4.94471e-14	transcription-regulated (sign. transcript)	concordant
Nfu_p_1_011409	ENSG00000166508	MCM7	-0.171605	0.117673	0.226172	Nfu_p_1_011409	Nfu_g_1_004682	-1.30275	9.80922e-17	1.54352e-14	NO	YES	6.46367e-14	non-sign protein	concordant
Nfu_p_1_026690	ENSG00000132688	NES	0.199569	0.0800705	0.170829	Nfu_p_1_026690	Nfu_g_1_011030	-1.07992	1.73622e-16	2.55123e-14	NO	YES	7.63073e-14	non-sign protein	discordant
Nfu_p_1_041208	ENSG00000100003	SEC14L2	0.70481	8.42908e-05	0.0023229	Nfu_p_1_041208	Nfu_g_1_017239	0.831499	1.60663e-13	1.39595e-11	YES	YES	7.63073e-14	transcription-regulated (sign. transcript)	concordant
Nfu_p_1_002619	ENSG00000117394	SLC2A1	1.02792	1.17709e-05	0.000966729	Nfu_p_1_002619	Nfu_g_1_001065	0.90275	1.13081e-12	8.2777e-11	YES	YES	7.63073e-14	transcription-regulated (sign. transcript)	concordant
Nfu_p_1_000826	ENSG00000009954	BAZ1B	-0.498118	0.000529745	0.00650035	Nfu_p_1_000826	Nfu_g_1_000339	-0.760415	3.07074e-14	3.0837e-12	YES	YES	8.82984e-14	transcription-regulated (sign. transcript)	concordant
Nfu_p_1_018165	ENSG00000204673	AKT1S1	-0.316897	0.00382615	0.0215464	Nfu_p_1_018165	Nfu_g_1_007522	0.786288	4.75526e-15	5.51495e-13	YES	YES	8.82984e-14	other post-transcr.mechanism	discordant
Nfu_p_1_015386	ENSG00000041982	TNC	-0.895168	8.67525e-05	0.0023701	Nfu_p_1_015386	Nfu_g_1_006372	-0.576224	2.15927e-13	1.80547e-11	YES	YES	9.94626e-14	transcription-regulated (sign. transcript)	concordant
Nfu_p_1_030216	ENSG00000106052	TAX1BP1	0.268511	0.0288721	0.0835347	Nfu_p_1_030216	Nfu_g_1_012516	0.581823	6.92639e-16	9.28587e-14	NO	YES	9.94626e-14	non-sign protein	concordant
Nfu_p_1_004115	ENSG00000198900	TOP1	-0.909258	4.60085e-07	0.00021605	Nfu_p_1_004115	Nfu_g_1_001648	-0.664146	6.16521e-11	2.82581e-09	YES	YES	1.39681e-13	transcription-regulated (sign. transcript)	concordant
Nfu_p_1_019257	ENSG00000128596	CCDC136	0.132615	0.258492	0.401609	Nfu_p_1_019257	Nfu_g_1_007988	0.656544	1.25966e-16	1.92161e-14	NO	YES	1.51088e-13	non-sign protein	concordant
Nfu_p_1_053911	ENSG00000248643	RBM14-RBM4	-0.273981	0.0140114	0.0500969	Nfu_p_1_053911	Nfu_g_1_022524	-0.90884	2.92668e-15	3.54466e-13	NO	YES	1.89142e-13	non-sign protein	concordant
Nfu_p_1_039634	ENSG00000116120	FARSB	-0.121388	0.170429	0.296562	Nfu_p_1_039634	Nfu_g_1_016546	-0.949506	3.26501e-16	4.66057e-14	NO	YES	2.52552e-13	non-sign protein	concordant
Nfu_p_1_003321	ENSG00000177628	GBA	1.53238	8.2254e-09	3.00079e-05	Nfu_p_1_003321	Nfu_g_1_001340	0.717656	7.79326e-09	2.20909e-07	YES	YES	2.87787e-13	transcription-regulated (sign. transcript)	concordant
Nfu_p_1_044186	ENSG00000049449	RCN1	-0.407772	0.0155172	0.0538105	Nfu_p_1_044186	Nfu_g_1_018501	-1.22653	4.46807e-15	5.22164e-13	NO	YES	3.09044e-13	non-sign protein	concordant
Nfu_p_1_052114	ENSG00000146285	SCML4	-0.429812	0.000491686	0.00628274	Nfu_p_1_052114	Nfu_g_1_021776	-0.80401	1.9322e-13	1.64311e-11	YES	YES	4.0572e-13	transcription-regulated (sign. transcript)	concordant
Nfu_p_1_055753	ENSG00000213934	HBG1	-2.56791	3.01886e-06	0.000534526	Nfu_p_1_055753	Nfu_g_1_023228	-1.8655	3.30197e-11	1.63333e-09	YES	YES	4.24546e-13	transcription-regulated (sign. transcript)	concordant
Nfu_p_1_048423	ENSG00000100462	PRMT5	-0.610355	2.45085e-05	0.00133449	Nfu_p_1_048423	Nfu_g_1_020273	-1.10661	4.28137e-12	2.73351e-10	YES	YES	4.4281e-13	transcription-regulated (sign. transcript)	concordant
Nfu_p_1_036113	ENSG00000188549	C15orf52	0.406886	0.000209604	0.00392262	Nfu_p_1_036113	Nfu_g_1_014991	0.702879	8.16363e-13	6.14968e-11	YES	YES	6.90805e-13	transcription-regulated (sign. transcript)	concordant
Nfu_p_1_018052	ENSG00000121774	KHDRBS1	-0.18687	0.109123	0.21399	Nfu_p_1_018052	Nfu_g_1_007458	-0.58337	1.6401e-15	2.11456e-13	NO	YES	7.16625e-13	non-sign protein	concordant
Nfu_p_1_029680	ENSG00000106665	CLIP2	-0.460698	0.00055846	0.00669383	Nfu_p_1_029680	Nfu_g_1_012256	-0.555807	3.31399e-13	2.71421e-11	YES	YES	7.29934e-13	transcription-regulated (sign. transcript)	concordant
Nfu_p_1_013175	ENSG00000164402	sept8	0.24671	0.0197823	0.0640993	Nfu_p_1_013175	Nfu_g_1_005435	0.495871	1.14304e-14	1.21503e-12	NO	YES	8.70548e-13	non-sign protein	concordant
Nfu_p_1_013394	ENSG00000143815	LBR	-0.343226	0.0146086	0.0514428	Nfu_p_1_013394	Nfu_g_1_005538	-1.28308	1.59199e-14	1.66567e-12	NO	YES	8.92795e-13	non-sign protein	concordant
Nfu_p_1_048168	ENSG00000026025	VIM	0.539529	8.71467e-05	0.0023701	Nfu_p_1_048168	Nfu_g_1_020179	0.55633	3.35444e-12	2.22708e-10	YES	YES	1.09506e-12	transcription-regulated (sign. transcript)	concordant
Nfu_p_1_000580	ENSG00000113810	SMC4	-0.163648	0.211104	0.347097	Nfu_p_1_000580	Nfu_g_1_000255	-1.26948	1.70904e-15	2.16161e-13	NO	YES	1.32527e-12	non-sign protein	concordant
Nfu_p_1_042470	ENSG00000092621	PHGDH	-0.273123	0.0110296	0.0425933	Nfu_p_1_042470	Nfu_g_1_017748	-0.794155	3.40116e-14	3.38153e-12	YES	YES	1.35155e-12	transcription-regulated (sign. transcript)	concordant
Nfu_p_1_015581	ENSG00000120158	RCL1	-0.439282	0.000333363	0.00508318	Nfu_p_1_015581	Nfu_g_1_006453	0.800944	1.78221e-12	1.25408e-10	YES	YES	2.09283e-12	other post-transcr.mechanism	discordant
Nfu_p_1_026743	ENSG00000144597	EAF1	-0.117048	0.269271	0.413234	Nfu_p_1_026743	Nfu_g_1_011054	0.806221	2.53237e-15	3.10471e-13	NO	YES	2.36533e-12	non-sign protein	discordant
Nfu_p_1_012381	ENSG00000102024	PLS3	0.566506	0.00666667	0.0304683	Nfu_p_1_012381	Nfu_g_1_005104	-0.61886	1.20277e-13	1.08271e-11	YES	YES	2.72593e-12	other post-transcr.mechanism	discordant
Nfu_p_1_033057	ENSG00000171681	ATF7IP	-0.623814	6.86692e-06	0.000780289	Nfu_p_1_033057	Nfu_g_1_013738	-0.416926	1.1883e-10	4.99936e-09	YES	YES	2.74358e-12	transcription-regulated (sign. transcript)	concordant
Nfu_p_1_012863	ENSG00000254986	DPP3	-0.298255	0.012303	0.0459079	Nfu_p_1_012863	Nfu_g_1_005293	-0.663128	9.36101e-14	8.54203e-12	YES	YES	3.78064e-12	transcription-regulated (sign. transcript)	concordant
Nfu_p_1_046465	ENSG00000132471	WBP2	-0.458325	0.0112722	0.0432284	Nfu_p_1_046465	Nfu_g_1_019452	0.454145	1.19011e-13	1.07616e-11	YES	YES	4.33425e-12	other post-transcr.mechanism	discordant
Nfu_p_1_000243	ENSG00000125944	HNRNPR	-0.633229	0.000502219	0.00636017	Nfu_p_1_000243	Nfu_g_1_000098	-0.634015	2.83572e-12	1.90164e-10	YES	YES	4.53265e-12	transcription-regulated (sign. transcript)	concordant
Nfu_p_1_007359	ENSG00000198682	PAPSS2	-0.758123	0.00314442	0.0189007	Nfu_p_1_007359	Nfu_g_1_002924	-1.01579	4.8583e-13	3.82237e-11	YES	YES	4.79577e-12	transcription-regulated (sign. transcript)	concordant
Nfu_p_1_011268	ENSG00000170144	HNRNPA3	-0.520292	0.0027802	0.0175365	Nfu_p_1_011268	Nfu_g_1_004642	-0.552712	8.17171e-13	6.14968e-11	YES	YES	6.96576e-12	transcription-regulated (sign. transcript)	concordant
Nfu_p_1_050646	ENSG00000178467	P4HTM	-0.24981	0.0313388	0.0884503	Nfu_p_1_050646	Nfu_g_1_021168	0.824739	7.82092e-14	7.20245e-12	NO	YES	7.41707e-12	non-sign protein	discordant
Nfu_p_1_034691	ENSG00000119943	PYROXD2	-0.443296	0.0479648	0.119552	Nfu_p_1_034691	Nfu_g_1_014409	-1.79056	6.39609e-14	6.08664e-12	NO	YES	9.11322e-12	non-sign protein	concordant
Nfu_p_1_027089	ENSG00000150753	CCT5	-0.283644	0.00771674	0.0333909	Nfu_p_1_027089	Nfu_g_1_011247	-0.532925	4.21118e-13	3.35284e-11	YES	YES	9.52946e-12	transcription-regulated (sign. transcript)	concordant
Nfu_p_1_051932	ENSG00000071127	WDR1	-0.446034	0.000559877	0.00669383	Nfu_p_1_051932	Nfu_g_1_021705	-0.519055	5.94737e-12	3.64127e-10	YES	YES	9.64593e-12	transcription-regulated (sign. transcript)	concordant
Nfu_p_1_042230	ENSG00000144283	PKP4	-0.551642	0.0199632	0.0645343	Nfu_p_1_042230	Nfu_g_1_017645	0.8156	1.7623e-13	1.5115e-11	NO	YES	1.00561e-11	non-sign protein	discordant
Nfu_p_1_024687	ENSG00000125944	HNRNPR	-0.391647	0.00112529	0.00995123	Nfu_p_1_024687	Nfu_g_1_010178	-0.452757	5.25429e-12	3.29159e-10	YES	YES	1.64641e-11	transcription-regulated (sign. transcript)	concordant
Nfu_p_1_034340	ENSG00000079308	TNS1	0.317597	0.00169722	0.012916	Nfu_p_1_034340	Nfu_g_1_014264	0.589425	3.59061e-12	2.34492e-10	YES	YES	1.67722e-11	transcription-regulated (sign. transcript)	concordant
Nfu_p_1_019183	ENSG00000189091	SF3B3	-0.356261	0.00189527	0.0138149	Nfu_p_1_019183	Nfu_g_1_007952	-0.828837	4.22524e-12	2.70632e-10	YES	YES	2.16152e-11	transcription-regulated (sign. transcript)	concordant
Nfu_p_1_025189	ENSG00000170515	PA2G4	-0.106094	0.23261	0.372059	Nfu_p_1_025189	Nfu_g_1_010391	-0.910879	3.85599e-14	3.79597e-12	NO	YES	2.38729e-11	non-sign protein	concordant
Nfu_p_1_049847	ENSG00000101444	AHCY	-0.478861	0.00233067	0.0156923	Nfu_p_1_049847	Nfu_g_1_020828	-0.782726	4.16844e-12	2.68132e-10	YES	YES	2.55214e-11	transcription-regulated (sign. transcript)	concordant
Nfu_p_1_050063	ENSG00000172534	HCFC1	-0.505162	9.85378e-05	0.0024996	Nfu_p_1_050063	Nfu_g_1_020924	-0.592986	1.01931e-10	4.35256e-09	YES	YES	2.60768e-11	transcription-regulated (sign. transcript)	concordant
Nfu_p_1_000737	ENSG00000104824	HNRNPL	-1.14475	2.92932e-08	4.04979e-05	Nfu_p_1_000737	Nfu_g_1_000313	-0.419146	3.6684e-07	6.82581e-06	YES	YES	2.75565e-11	transcription-regulated (sign. transcript)	concordant
Nfu_p_1_028669	ENSG00000106028	SSBP1	-0.572048	0.00455904	0.023761	Nfu_p_1_028669	Nfu_g_1_011856	-0.936901	2.6602e-12	1.78995e-10	YES	YES	3.06708e-11	transcription-regulated (sign. transcript)	concordant
Nfu_p_1_021283	ENSG00000071054	MAP4K4	-0.545713	0.000223693	0.00403272	Nfu_p_1_021283	Nfu_g_1_008769	-0.491883	6.0031e-11	2.75784e-09	YES	YES	3.35029e-11	transcription-regulated (sign. transcript)	concordant
Nfu_p_1_044533	ENSG00000143799	PARP1	-0.61085	8.84782e-06	0.000824637	Nfu_p_1_044533	Nfu_g_1_018647	-0.6371	1.53798e-09	4.96528e-08	YES	YES	3.35974e-11	transcription-regulated (sign. transcript)	concordant
Nfu_p_1_018667	ENSG00000130816	DNMT1	-0.427869	0.00206389	0.0145578	Nfu_p_1_018667	Nfu_g_1_007742	-0.637426	6.90042e-12	4.14108e-10	YES	YES	3.47613e-11	transcription-regulated (sign. transcript)	concordant
Nfu_p_1_045249	ENSG00000140093	SERPINA10	0.378804	0.00106547	0.00958579	Nfu_p_1_045249	Nfu_g_1_018939	0.594133	1.36405e-11	7.50942e-10	YES	YES	3.51026e-11	transcription-regulated (sign. transcript)	concordant
Nfu_p_1_055365	ENSG00000215045	GRID2IP	-0.381085	0.00260809	0.0168664	Nfu_p_1_055365	Nfu_g_1_023067	0.6909	5.66251e-12	3.50339e-10	YES	YES	3.52997e-11	other post-transcr.mechanism	discordant
Nfu_p_1_026490	ENSG00000204086	RPA4	-0.159734	0.212472	0.348221	Nfu_p_1_026490	Nfu_g_1_010942	-1.10445	7.27421e-14	6.73232e-12	NO	YES	3.62691e-11	non-sign protein	concordant
Nfu_p_1_030786	ENSG00000163803	PLB1	0.554092	0.000352626	0.00522327	Nfu_p_1_030786	Nfu_g_1_012750	0.68605	4.39337e-11	2.09041e-09	YES	YES	3.62691e-11	transcription-regulated (sign. transcript)	concordant
Nfu_p_1_050885	ENSG00000157020	SEC13	-0.755361	1.33715e-05	0.00102027	Nfu_p_1_050885	Nfu_g_1_021250	-0.616696	1.30116e-09	4.29081e-08	YES	YES	4.02013e-11	transcription-regulated (sign. transcript)	concordant
Nfu_p_1_034884	ENSG00000124571	XPO5	-0.280008	0.00160241	0.0124925	Nfu_p_1_034884	Nfu_g_1_014496	-0.749348	1.24853e-11	6.96943e-10	YES	YES	4.55909e-11	transcription-regulated (sign. transcript)	concordant
Nfu_p_1_018170	ENSG00000161714	PLCD3	0.536191	5.99111e-05	0.00192839	Nfu_p_1_018170	Nfu_g_1_007527	0.914623	3.58807e-10	1.35803e-08	YES	YES	4.84227e-11	transcription-regulated (sign. transcript)	concordant
Nfu_p_1_018686	ENSG00000213934	HBG1	-2.779	8.35369e-06	0.000815222	Nfu_p_1_018686	Nfu_g_1_007753	-1.68078	2.88264e-09	8.7283e-08	YES	YES	5.35524e-11	transcription-regulated (sign. transcript)	concordant
Nfu_p_1_054000	ENSG00000248643	RBM14-RBM4	-0.773875	5.71289e-05	0.00187918	Nfu_p_1_054000	Nfu_g_1_022565	-0.33522	4.26117e-10	1.59135e-08	YES	YES	5.36282e-11	transcription-regulated (sign. transcript)	concordant
Nfu_p_1_012546	ENSG00000077279	DCX	-0.628888	0.000187563	0.00373999	Nfu_p_1_012546	Nfu_g_1_005166	-0.669871	1.32692e-10	5.4901e-09	YES	YES	5.42869e-11	transcription-regulated (sign. transcript)	concordant
Nfu_p_1_030448	ENSG00000198729	PPP1R14C	-0.372932	0.0751364	0.163156	Nfu_p_1_030448	Nfu_g_1_012628	-1.013	3.34609e-13	2.71822e-11	NO	YES	5.43324e-11	non-sign protein	concordant
Nfu_p_1_007105	ENSG00000156508	EEF1A1	-0.811452	5.21925e-05	0.00181241	Nfu_p_1_007105	Nfu_g_1_002821	0.564198	4.97106e-10	1.82613e-08	YES	YES	5.55103e-11	miRNA-regulated	discordant
Nfu_p_1_011456	ENSG00000145907	G3BP1	-0.367121	0.000813382	0.00830275	Nfu_p_1_011456	Nfu_g_1_004709	-0.843718	3.2735e-11	1.6273e-09	YES	YES	5.64193e-11	transcription-regulated (sign. transcript)	concordant
Nfu_p_1_017405	ENSG00000153147	SMARCA5	-0.450498	0.000950898	0.00904924	Nfu_p_1_017405	Nfu_g_1_007190	-0.734264	3.30062e-11	1.63333e-09	YES	YES	6.55712e-11	transcription-regulated (sign. transcript)	concordant
Nfu_p_1_038961	ENSG00000122642	FKBP9	-0.17041	0.0870635	0.181501	Nfu_p_1_038961	Nfu_g_1_016257	-1.28271	3.63655e-13	2.91859e-11	NO	YES	6.55712e-11	non-sign protein	concordant
Nfu_p_1_003408	ENSG00000127084	FGD3	-0.411358	0.000630994	0.00700682	Nfu_p_1_003408	Nfu_g_1_001391	-0.449149	5.15852e-11	2.40298e-09	YES	YES	6.67678e-11	transcription-regulated (sign. transcript)	concordant
Nfu_p_1_043690	ENSG00000109805	NCAPG	-0.329282	0.00166386	0.0127708	Nfu_p_1_043690	Nfu_g_1_018272	-1.37197	2.42599e-11	1.27247e-09	YES	YES	8.15455e-11	transcription-regulated (sign. transcript)	concordant
Nfu_p_1_017347	ENSG00000106263	EIF3B	-0.376403	0.00136584	0.0112621	Nfu_p_1_017347	Nfu_g_1_007164	-0.389908	3.03759e-11	1.52521e-09	YES	YES	8.30334e-11	transcription-regulated (sign. transcript)	concordant
Nfu_p_1_046918	ENSG00000009413	REV3L	-0.518845	0.000379876	0.00543273	Nfu_p_1_046918	Nfu_g_1_019637	-0.498938	1.12578e-10	4.76644e-09	YES	YES	8.47873e-11	transcription-regulated (sign. transcript)	concordant
Nfu_p_1_039991	ENSG00000144746	ARL6IP5	0.851675	7.72253e-06	0.00080073	Nfu_p_1_039991	Nfu_g_1_016711	0.686834	5.91664e-09	1.71858e-07	YES	YES	8.96435e-11	transcription-regulated (sign. transcript)	concordant
Nfu_p_1_000704	ENSG00000146733	PSPH	-0.282286	0.0123458	0.0459848	Nfu_p_1_000704	Nfu_g_1_000299	-1.17493	4.17278e-12	2.68132e-10	YES	YES	9.98546e-11	transcription-regulated (sign. transcript)	concordant
Nfu_p_1_013113	ENSG00000146828	SLC12A9	-0.471221	0.00113451	0.0100032	Nfu_p_1_013113	Nfu_g_1_005398	0.617709	4.85495e-11	2.28824e-09	YES	YES	1.05663e-10	other post-transcr.mechanism	discordant
Nfu_p_1_027502	ENSG00000142230	SAE1	-0.398082	0.000598614	0.00682748	Nfu_p_1_027502	Nfu_g_1_011397	-1.05361	9.88317e-11	4.22923e-09	YES	YES	1.11801e-10	transcription-regulated (sign. transcript)	concordant
Nfu_p_1_053150	ENSG00000183207	RUVBL2	-0.330665	0.00871289	0.0364649	Nfu_p_1_053150	Nfu_g_1_022196	-0.78942	6.81454e-12	4.10186e-10	YES	YES	1.11801e-10	transcription-regulated (sign. transcript)	concordant
Nfu_p_1_000505	ENSG00000125743	SNRPD2	-0.889246	8.93651e-05	0.00240676	Nfu_p_1_000505	Nfu_g_1_000219	-0.718536	6.86113e-10	2.41822e-08	YES	YES	1.14414e-10	transcription-regulated (sign. transcript)	concordant
Nfu_p_1_046231	ENSG00000127616	SMARCA4	-0.402562	0.000747875	0.00783435	Nfu_p_1_046231	Nfu_g_1_019355	-0.756355	9.50245e-11	4.1282e-09	YES	YES	1.30943e-10	transcription-regulated (sign. transcript)	concordant
Nfu_p_1_014611	ENSG00000102763	VWA8	-0.0584916	0.584932	0.709434	Nfu_p_1_014611	Nfu_g_1_006040	-1.03968	1.22572e-13	1.09842e-11	NO	YES	1.31022e-10	non-sign protein	concordant
Nfu_p_1_022806	ENSG00000182944	EWSR1	-0.750259	3.56115e-06	0.000568072	Nfu_p_1_022806	Nfu_g_1_009363	-0.537051	2.05126e-08	5.21531e-07	YES	YES	1.32374e-10	transcription-regulated (sign. transcript)	concordant
Nfu_p_1_010225	ENSG00000276418	RP11-26J3.4	0.369997	0.00372268	0.021194	Nfu_p_1_010225	Nfu_g_1_004177	0.793112	2.01603e-11	1.06583e-09	YES	YES	1.3483e-10	transcription-regulated (sign. transcript)	concordant
Nfu_p_1_027015	ENSG00000163754	GYG1	0.72638	0.00475372	0.0243408	Nfu_p_1_027015	Nfu_g_1_011212	1.01216	1.60298e-11	8.70489e-10	YES	YES	1.35777e-10	transcription-regulated (sign. transcript)	concordant
Nfu_p_1_021437	ENSG00000110880	CORO1C	-0.324238	0.0281532	0.0823162	Nfu_p_1_021437	Nfu_g_1_008854	-0.47517	3.44988e-12	2.26784e-10	NO	YES	1.70404e-10	non-sign protein	concordant
Nfu_p_1_049903	ENSG00000114631	PODXL2	-0.156517	0.0547332	0.130576	Nfu_p_1_049903	Nfu_g_1_020855	0.468966	2.11546e-12	1.45466e-10	NO	YES	2.00461e-10	non-sign protein	discordant
Nfu_p_1_040643	ENSG00000186871	ERCC6L	-0.48328	0.00405004	0.0222484	Nfu_p_1_040643	Nfu_g_1_017020	-1.09376	2.91527e-11	1.47491e-09	YES	YES	2.02752e-10	transcription-regulated (sign. transcript)	concordant
Nfu_p_1_015434	ENSG00000197860	SGTB	0.182524	0.113005	0.219819	Nfu_p_1_015434	Nfu_g_1_006388	0.706184	1.09684e-12	8.08827e-11	NO	YES	2.10925e-10	non-sign protein	concordant
Nfu_p_1_039467	ENSG00000116478	HDAC1	-0.646604	6.97584e-05	0.0021238	Nfu_p_1_039467	Nfu_g_1_016470	-0.570529	1.94382e-09	6.0886e-08	YES	YES	2.27857e-10	transcription-regulated (sign. transcript)	concordant
Nfu_p_1_036137	ENSG00000011304	PTBP1	0.296577	0.00230843	0.0156241	Nfu_p_1_036137	Nfu_g_1_015002	-0.669573	5.90538e-11	2.71919e-09	YES	YES	2.27857e-10	miRNA-regulated	discordant
Nfu_p_1_040758	ENSG00000108506	INTS2	-0.797589	0.00381926	0.0215223	Nfu_p_1_040758	Nfu_g_1_017064	-0.498234	3.90739e-11	1.89527e-09	YES	YES	2.46887e-10	transcription-regulated (sign. transcript)	concordant
Nfu_p_1_048564	ENSG00000154678	PDE1C	0.02865	0.773739	0.851781	Nfu_p_1_048564	Nfu_g_1_020307	0.647548	2.04626e-13	1.72542e-11	NO	YES	2.59532e-10	non-sign protein	concordant
Nfu_p_1_048635	ENSG00000144460	NYAP2	-0.204111	0.0766066	0.165353	Nfu_p_1_048635	Nfu_g_1_020332	-0.489203	2.11822e-12	1.45466e-10	NO	YES	2.63866e-10	non-sign protein	concordant
Nfu_p_1_024473	ENSG00000143409	FAM63A	0.406724	0.000267239	0.00452741	Nfu_p_1_024473	Nfu_g_1_010085	0.438972	6.80155e-10	2.40541e-08	YES	YES	2.92362e-10	transcription-regulated (sign. transcript)	concordant
Nfu_p_1_050575	ENSG00000137073	UBAP2	-0.66199	2.72151e-05	0.00138421	Nfu_p_1_050575	Nfu_g_1_021138	-0.520244	6.80035e-09	1.96101e-07	YES	YES	2.95397e-10	transcription-regulated (sign. transcript)	concordant
Nfu_p_1_037597	ENSG00000099864	PALM	0.417962	0.10664	0.210513	Nfu_p_1_037597	Nfu_g_1_015650	1.08029	1.83003e-12	1.27548e-10	NO	YES	3.08748e-10	non-sign protein	concordant
Nfu_p_1_052133	ENSG00000084754	HADHA	-0.134945	0.0901439	0.186098	Nfu_p_1_052133	Nfu_g_1_021784	-0.652827	2.23199e-12	1.52754e-10	NO	YES	3.15776e-10	non-sign protein	concordant
Nfu_p_1_006922	ENSG00000138095	LRPPRC	-0.366588	0.000498604	0.00632403	Nfu_p_1_006922	Nfu_g_1_002764	-0.665826	4.12396e-10	1.55386e-08	YES	YES	3.19229e-10	transcription-regulated (sign. transcript)	concordant
Nfu_p_1_034034	ENSG00000184792	OSBP2	-0.185777	0.0202105	0.0651813	Nfu_p_1_034034	Nfu_g_1_014145	0.500634	1.02137e-11	5.83172e-10	NO	YES	3.19229e-10	non-sign protein	discordant
Nfu_p_1_001154	ENSG00000270647	TAF15	-0.47249	0.00735568	0.0324205	Nfu_p_1_001154	Nfu_g_1_000494	-0.600273	3.03663e-11	1.52521e-09	YES	YES	3.42167e-10	transcription-regulated (sign. transcript)	concordant
Nfu_p_1_033235	ENSG00000105514	RAB3D	0.244788	0.0277839	0.0815473	Nfu_p_1_033235	Nfu_g_1_013825	0.727336	8.17993e-12	4.79378e-10	NO	YES	3.44431e-10	non-sign protein	concordant
Nfu_p_1_052667	ENSG00000170776	AKAP13	0.31361	0.00433638	0.0229989	Nfu_p_1_052667	Nfu_g_1_022017	0.516462	5.2597e-11	2.4331e-09	YES	YES	3.44431e-10	transcription-regulated (sign. transcript)	concordant
Nfu_p_1_044601	ENSG00000085377	PREP	-0.373362	0.00302357	0.0185233	Nfu_p_1_044601	Nfu_g_1_018683	-0.727086	8.45237e-11	3.69611e-09	YES	YES	3.81899e-10	transcription-regulated (sign. transcript)	concordant
Nfu_p_1_050174	ENSG00000215915	ATAD3C	-0.228553	0.00678148	0.030739	Nfu_p_1_050174	Nfu_g_1_020977	-1.06579	3.83739e-11	1.8704e-09	YES	YES	3.86045e-10	transcription-regulated (sign. transcript)	concordant
Nfu_p_1_053882	ENSG00000108839	ALOX12	-0.507269	0.00652313	0.0300441	Nfu_p_1_053882	Nfu_g_1_022510	-0.533744	4.05476e-11	1.95726e-09	YES	YES	3.89562e-10	transcription-regulated (sign. transcript)	concordant
Nfu_p_1_046823	ENSG00000117984	CTSD	0.382973	0.00387658	0.0216967	Nfu_p_1_046823	Nfu_g_1_019603	0.44727	6.94795e-11	3.11318e-09	YES	YES	3.93853e-10	transcription-regulated (sign. transcript)	concordant
Nfu_p_1_049560	ENSG00000114166	KAT2B	-0.0844498	0.556404	0.684896	Nfu_p_1_049560	Nfu_g_1_020697	0.646241	5.43398e-13	4.2419e-11	NO	YES	4.37532e-10	non-sign protein	discordant
Nfu_p_1_047487	ENSG00000197451	HNRNPAB	-0.342187	0.00392609	0.0218131	Nfu_p_1_047487	Nfu_g_1_019880	-0.563996	7.96405e-11	3.49788e-09	YES	YES	4.43275e-10	transcription-regulated (sign. transcript)	concordant
Nfu_p_1_019145	ENSG00000087086	FTL	0.672843	0.00587023	0.0281839	Nfu_p_1_019145	Nfu_g_1_007932	0.431192	5.28858e-11	2.44081e-09	YES	YES	4.43275e-10	transcription-regulated (sign. transcript)	concordant
Nfu_p_1_028699	ENSG00000104228	TRIM35	0.780512	2.50105e-05	0.00134172	Nfu_p_1_028699	Nfu_g_1_011871	0.623442	1.24539e-08	3.34964e-07	YES	YES	4.43275e-10	transcription-regulated (sign. transcript)	concordant
Nfu_p_1_052338	ENSG00000138101	DTNB	0.282193	0.00696598	0.0312847	Nfu_p_1_052338	Nfu_g_1_021868	0.352837	4.54926e-11	2.15944e-09	YES	YES	4.462e-10	transcription-regulated (sign. transcript)	concordant
Nfu_p_1_007467	ENSG00000117020	AKT3	-0.224543	0.0292401	0.0842469	Nfu_p_1_007467	Nfu_g_1_002975	0.800176	1.11258e-11	6.29855e-10	NO	YES	4.54757e-10	non-sign protein	discordant
Nfu_p_1_003390	ENSG00000144550	CPNE9	0.342674	0.00801866	0.0341955	Nfu_p_1_003390	Nfu_g_1_001374	0.44546	4.09267e-11	1.96605e-09	YES	YES	4.55732e-10	transcription-regulated (sign. transcript)	concordant
Nfu_p_1_022884	ENSG00000169599	NFU1	0.585119	6.12774e-05	0.0019475	Nfu_p_1_022884	Nfu_g_1_009394	0.683949	5.54899e-09	1.61649e-07	YES	YES	4.68676e-10	transcription-regulated (sign. transcript)	concordant
Nfu_p_1_018866	ENSG00000082898	XPO1	-0.0535535	0.577784	0.702745	Nfu_p_1_018866	Nfu_g_1_007825	-0.552281	6.18077e-13	4.76898e-11	NO	YES	4.86505e-10	non-sign protein	concordant
Nfu_p_1_055348	ENSG00000006282	SPATA20	0.433237	0.00174474	0.0131689	Nfu_p_1_055348	Nfu_g_1_023061	0.985153	2.05186e-10	8.15195e-09	YES	YES	4.86505e-10	transcription-regulated (sign. transcript)	concordant
Nfu_p_1_023037	ENSG00000089154	GCN1	-0.284106	0.00793335	0.0340089	Nfu_p_1_023037	Nfu_g_1_009453	-0.63307	4.68672e-11	2.21942e-09	YES	YES	5.01544e-10	transcription-regulated (sign. transcript)	concordant
Nfu_p_1_011830	ENSG00000170748	RBMXL2	-0.401343	0.000492319	0.00628274	Nfu_p_1_011830	Nfu_g_1_004857	-0.783338	8.77131e-10	2.99634e-08	YES	YES	5.76019e-10	transcription-regulated (sign. transcript)	concordant
Nfu_p_1_051358	ENSG00000123836	PFKFB2	0.0823976	0.51564	0.647477	Nfu_p_1_051358	Nfu_g_1_021455	0.551456	8.69916e-13	6.51101e-11	NO	YES	5.9395e-10	non-sign protein	concordant
Nfu_p_1_051239	ENSG00000066117	SMARCD1	-0.194988	0.193636	0.326002	Nfu_p_1_051239	Nfu_g_1_021408	-0.72433	2.91811e-12	1.95035e-10	NO	YES	7.37854e-10	non-sign protein	concordant
Nfu_p_1_039131	ENSG00000142230	SAE1	-0.544708	0.000491603	0.00628274	Nfu_p_1_039131	Nfu_g_1_016333	-0.919325	1.20668e-09	4.01905e-08	YES	YES	7.687e-10	transcription-regulated (sign. transcript)	concordant
Nfu_p_1_023026	ENSG00000092964	DPYSL2	-0.132169	0.337351	0.485255	Nfu_p_1_023026	Nfu_g_1_009449	-0.500123	1.83177e-12	1.27548e-10	NO	YES	7.94877e-10	non-sign protein	concordant
Nfu_p_1_006559	ENSG00000116745	RPE65	-0.58011	0.00459876	0.0238865	Nfu_p_1_006559	Nfu_g_1_002620	-0.581338	1.36437e-10	5.62176e-09	YES	YES	8.01892e-10	transcription-regulated (sign. transcript)	concordant
Nfu_p_1_018902	ENSG00000115421	PAPOLG	-0.185518	0.0332553	0.0923201	Nfu_p_1_018902	Nfu_g_1_007838	-0.458411	1.91191e-11	1.02159e-09	NO	YES	8.07442e-10	non-sign protein	concordant
Nfu_p_1_003412	ENSG00000135439	AGAP2	-0.426048	0.000563983	0.00671373	Nfu_p_1_003412	Nfu_g_1_001394	-0.470552	1.15982e-09	3.87591e-08	YES	YES	8.25029e-10	transcription-regulated (sign. transcript)	concordant
Nfu_p_1_044668	ENSG00000084774	CAD	-0.14567	0.0734267	0.160621	Nfu_p_1_044668	Nfu_g_1_018711	-0.90757	9.61406e-12	5.5209e-10	NO	YES	8.82875e-10	non-sign protein	concordant
Nfu_p_1_040002	ENSG00000114541	FRMD4B	-0.0889415	0.502047	0.63716	Nfu_p_1_040002	Nfu_g_1_016715	-0.671948	1.41658e-12	1.01831e-10	NO	YES	8.84089e-10	non-sign protein	concordant
Nfu_p_1_014409	ENSG00000253710	ALG11	0.606284	0.00104742	0.00950582	Nfu_p_1_014409	Nfu_g_1_005946	0.652311	7.40487e-10	2.58705e-08	YES	YES	9.55745e-10	transcription-regulated (sign. transcript)	concordant
Nfu_p_1_041949	ENSG00000213024	NUP62	-0.424732	0.000124098	0.00286739	Nfu_p_1_041949	Nfu_g_1_017535	-0.690412	6.67832e-09	1.92861e-07	YES	YES	1.00863e-09	transcription-regulated (sign. transcript)	concordant
Nfu_p_1_007866	ENSG00000115241	PPM1G	-0.370954	0.00137765	0.0113145	Nfu_p_1_007866	Nfu_g_1_003156	-0.635151	6.02379e-10	2.17291e-08	YES	YES	1.00863e-09	transcription-regulated (sign. transcript)	concordant
Nfu_p_1_021496	ENSG00000163104	SMARCAD1	-0.185142	0.285517	0.431044	Nfu_p_1_021496	Nfu_g_1_008868	-0.841063	3.47733e-12	2.2784e-10	NO	YES	1.19242e-09	non-sign protein	concordant
Nfu_p_1_049855	ENSG00000182179	UBA7	-0.407074	0.00663504	0.0303572	Nfu_p_1_049855	Nfu_g_1_020834	-0.7966	1.56037e-10	6.31224e-09	YES	YES	1.22774e-09	transcription-regulated (sign. transcript)	concordant
Nfu_p_1_031068	ENSG00000107937	GTPBP4	-0.354514	0.00120159	0.0104494	Nfu_p_1_031068	Nfu_g_1_012871	0.492827	8.58861e-10	2.93895e-08	YES	YES	1.22774e-09	other post-transcr.mechanism	discordant
Nfu_p_1_041597	ENSG00000147649	MTDH	-0.429078	0.000260801	0.00449057	Nfu_p_1_041597	Nfu_g_1_017374	-0.466783	4.08181e-09	1.2193e-07	YES	YES	1.25417e-09	transcription-regulated (sign. transcript)	concordant
Nfu_p_1_008564	ENSG00000141522	ARHGDIA	0.219067	0.0740358	0.1614	Nfu_p_1_008564	Nfu_g_1_003449	-0.638819	1.46295e-11	7.98785e-10	NO	YES	1.26822e-09	non-sign protein	discordant
Nfu_p_1_017208	ENSG00000171298	GAA	-0.0756049	0.456507	0.59478	Nfu_p_1_017208	Nfu_g_1_007110	0.724766	2.52802e-12	1.71254e-10	NO	YES	1.34089e-09	non-sign protein	discordant
Nfu_p_1_050561	ENSG00000163605	PPP4R2	-0.508459	0.000130172	0.00295829	Nfu_p_1_050561	Nfu_g_1_021131	-0.588485	8.99835e-09	2.51149e-07	YES	YES	1.35282e-09	transcription-regulated (sign. transcript)	concordant
Nfu_p_1_012411	ENSG00000126861	OMG	0.79598	1.89075e-06	0.000405294	Nfu_p_1_012411	Nfu_g_1_005116	0.626701	6.83716e-07	1.17788e-05	YES	YES	1.47978e-09	transcription-regulated (sign. transcript)	concordant
Nfu_p_1_006283	ENSG00000130377	ACSBG2	-0.0125121	0.893165	0.932462	Nfu_p_1_006283	Nfu_g_1_002517	-0.64317	1.51598e-12	1.08198e-10	NO	YES	1.53903e-09	non-sign protein	concordant
Nfu_p_1_041675	ENSG00000070756	PABPC1	-0.353	0.0216129	0.0680376	Nfu_p_1_041675	Nfu_g_1_017407	0.500724	6.58455e-11	2.97033e-09	NO	YES	1.59745e-09	non-sign protein	discordant
Nfu_p_1_007911	ENSG00000156515	HK1	0.580711	1.27617e-05	0.00101303	Nfu_p_1_007911	Nfu_g_1_003183	-0.771039	1.10972e-07	2.37438e-06	YES	YES	1.59745e-09	other post-transcr.mechanism	discordant
Nfu_p_1_007333	ENSG00000108179	PPIF	-0.889565	0.00315397	0.0189306	Nfu_p_1_007333	Nfu_g_1_002911	0.762874	4.57777e-10	1.69726e-08	YES	YES	1.61125e-09	other post-transcr.mechanism	discordant
Nfu_p_1_022199	ENSG00000175471	MCTP1	0.0725421	0.350008	0.496718	Nfu_p_1_022199	Nfu_g_1_009129	0.407865	4.32459e-12	2.74358e-10	NO	YES	1.67743e-09	non-sign protein	concordant
Nfu_p_1_042866	ENSG00000180370	PAK2	-0.101558	0.258986	0.401965	Nfu_p_1_042866	Nfu_g_1_017901	-0.783053	5.95825e-12	3.64127e-10	NO	YES	1.69991e-09	non-sign protein	concordant
Nfu_p_1_009752	ENSG00000157456	CCNB2	-0.392862	0.010378	0.0406831	Nfu_p_1_009752	Nfu_g_1_003965	-0.766869	1.5015e-10	6.09877e-09	YES	YES	1.70703e-09	transcription-regulated (sign. transcript)	concordant
Nfu_p_1_031199	ENSG00000105486	LIG1	-0.61575	0.00393965	0.0218591	Nfu_p_1_031199	Nfu_g_1_012917	-1.04963	4.43719e-10	1.65126e-08	YES	YES	1.88791e-09	transcription-regulated (sign. transcript)	concordant
Nfu_p_1_035923	ENSG00000174080	CTSF	-0.354239	0.00232223	0.0156737	Nfu_p_1_035923	Nfu_g_1_014920	0.491264	7.52967e-10	2.62389e-08	YES	YES	1.88791e-09	other post-transcr.mechanism	discordant
Nfu_p_1_053016	ENSG00000133104	SPG20	0.689411	5.73549e-05	0.00187918	Nfu_p_1_053016	Nfu_g_1_022141	1.15887	3.41503e-08	8.27225e-07	YES	YES	2.09537e-09	transcription-regulated (sign. transcript)	concordant
Nfu_p_1_027011	ENSG00000121552	CSTA	0.115468	0.507242	0.641531	Nfu_p_1_027011	Nfu_g_1_011208	1.06548	3.90871e-12	2.53609e-10	NO	YES	2.10922e-09	non-sign protein	concordant
Nfu_p_1_041744	ENSG00000132639	SNAP25	0.118659	0.263774	0.407147	Nfu_p_1_041744	Nfu_g_1_017443	0.626905	7.96666e-12	4.68252e-10	NO	YES	2.2195e-09	non-sign protein	concordant
Nfu_p_1_012380	ENSG00000087053	MTMR2	0.263193	0.0075349	0.0328958	Nfu_p_1_012380	Nfu_g_1_005103	-0.505899	2.86358e-10	1.09838e-08	YES	YES	2.26523e-09	miRNA-regulated	discordant
Nfu_p_1_032527	ENSG00000197885	NKIRAS1	0.338949	0.00201838	0.014322	Nfu_p_1_032527	Nfu_g_1_013503	0.428875	1.32888e-09	4.36065e-08	YES	YES	2.77978e-09	transcription-regulated (sign. transcript)	concordant
Nfu_p_1_033464	ENSG00000069248	NUP133	0.0867994	0.462127	0.599588	Nfu_p_1_033464	Nfu_g_1_013903	-0.692349	6.67702e-12	4.03123e-10	NO	YES	3.1657e-09	non-sign protein	discordant
Nfu_p_1_009395	ENSG00000058335	RASGRF1	0.347819	0.00784193	0.0338274	Nfu_p_1_009395	Nfu_g_1_003815	0.596613	4.03634e-10	1.52481e-08	YES	YES	3.22818e-09	transcription-regulated (sign. transcript)	concordant
Nfu_p_1_010682	ENSG00000113721	PDGFRB	-0.115917	0.301009	0.448111	Nfu_p_1_010682	Nfu_g_1_004375	0.718122	1.07086e-11	6.08222e-10	NO	YES	3.26894e-09	non-sign protein	discordant
Nfu_p_1_026192	ENSG00000172733	PURG	-0.863061	7.86e-07	0.000276482	Nfu_p_1_026192	Nfu_g_1_010839	-0.892448	4.24629e-06	5.82415e-05	YES	YES	3.36371e-09	transcription-regulated (sign. transcript)	concordant
Nfu_p_1_032210	ENSG00000004961	HCCS	-0.465948	0.000122598	0.00285659	Nfu_p_1_032210	Nfu_g_1_013378	-0.522598	2.76952e-08	6.88085e-07	YES	YES	3.38628e-09	transcription-regulated (sign. transcript)	concordant
Nfu_p_1_006251	ENSG00000116266	STXBP3	0.197654	0.0321505	0.0900669	Nfu_p_1_006251	Nfu_g_1_002498	0.440874	1.05404e-10	4.49127e-09	NO	YES	3.38628e-09	non-sign protein	concordant
Nfu_p_1_040170	ENSG00000188573	FBLL1	-0.359263	0.00107855	0.00966152	Nfu_p_1_040170	Nfu_g_1_016786	-0.730617	3.21525e-09	9.66219e-08	YES	YES	3.41346e-09	transcription-regulated (sign. transcript)	concordant
Nfu_p_1_039753	ENSG00000119812	FAM98A	-0.127042	0.127909	0.239828	Nfu_p_1_039753	Nfu_g_1_016595	-0.541265	2.704e-11	1.38201e-09	NO	YES	3.41346e-09	non-sign protein	concordant
Nfu_p_1_019822	ENSG00000011105	TSPAN9	0.578434	0.00276108	0.0174967	Nfu_p_1_019822	Nfu_g_1_008228	0.532816	1.2589e-09	4.17213e-08	YES	YES	3.41346e-09	transcription-regulated (sign. transcript)	concordant
Nfu_p_1_044571	ENSG00000168078	PBK	-0.399421	0.0276345	0.0813155	Nfu_p_1_044571	Nfu_g_1_018669	-1.04822	1.27333e-10	5.29027e-09	NO	YES	3.4374e-09	non-sign protein	concordant
Nfu_p_1_014112	ENSG00000115539	PDCL3	0.130022	0.162377	0.286395	Nfu_p_1_014112	Nfu_g_1_005802	0.682388	2.46562e-11	1.28533e-09	NO	YES	3.87392e-09	non-sign protein	concordant
Nfu_p_1_040035	ENSG00000105398	SULT2A1	-1.75092	0.000183505	0.00370358	Nfu_p_1_040035	Nfu_g_1_016726	-0.49359	2.27815e-08	5.73383e-07	YES	YES	4.00042e-09	transcription-regulated (sign. transcript)	concordant
Nfu_p_1_053192	ENSG00000133119	RFC3	-0.375826	0.000606617	0.00685544	Nfu_p_1_053192	Nfu_g_1_022217	-0.899086	6.87968e-09	1.97818e-07	YES	YES	4.00042e-09	transcription-regulated (sign. transcript)	concordant
Nfu_p_1_002892	ENSG00000136274	NACAD	-0.00719141	0.946196	0.966231	Nfu_p_1_002892	Nfu_g_1_001180	0.423417	4.52745e-12	2.86319e-10	NO	YES	4.07631e-09	non-sign protein	discordant
Nfu_p_1_016803	ENSG00000176890	TYMS	-0.677182	0.000170106	0.00351666	Nfu_p_1_016803	Nfu_g_1_006956	-0.855335	2.57463e-08	6.43143e-07	YES	YES	4.13709e-09	transcription-regulated (sign. transcript)	concordant
Nfu_p_1_051175	ENSG00000197763	TXNRD3	-0.398607	0.000526392	0.00649765	Nfu_p_1_051175	Nfu_g_1_021377	-0.561925	8.34514e-09	2.34886e-07	YES	YES	4.13709e-09	transcription-regulated (sign. transcript)	concordant
Nfu_p_1_018994	ENSG00000114999	TTL	-0.404164	0.00256009	0.0166868	Nfu_p_1_018994	Nfu_g_1_007877	-0.439145	1.82701e-09	5.79539e-08	YES	YES	4.37441e-09	transcription-regulated (sign. transcript)	concordant
Nfu_p_1_007525	ENSG00000183044	ABAT	0.0858264	0.274882	0.4196	Nfu_p_1_007525	Nfu_g_1_003006	0.614581	1.88347e-11	1.00909e-09	NO	YES	4.80153e-09	non-sign protein	concordant
Nfu_p_1_041919	ENSG00000134318	ROCK2	0.0422158	0.755998	0.83798	Nfu_p_1_041919	Nfu_g_1_017524	0.432664	6.94092e-12	4.15292e-10	NO	YES	4.84163e-09	non-sign protein	concordant
Nfu_p_1_008272	ENSG00000138363	ATIC	0.135528	0.147731	0.267268	Nfu_p_1_008272	Nfu_g_1_003328	-0.756033	3.84726e-11	1.87065e-09	NO	YES	5.20465e-09	non-sign protein	discordant
Nfu_p_1_044167	ENSG00000073584	SMARCE1	-0.635227	0.000368133	0.00534792	Nfu_p_1_044167	Nfu_g_1_018495	-0.776553	1.58202e-08	4.13809e-07	YES	YES	5.30244e-09	transcription-regulated (sign. transcript)	concordant
Nfu_p_1_055542	ENSG00000119927	GPAM	-0.104494	0.188024	0.319733	Nfu_p_1_055542	Nfu_g_1_023136	-0.680625	3.11119e-11	1.55824e-09	NO	YES	5.30244e-09	non-sign protein	concordant
Nfu_p_1_016778	ENSG00000179950	PUF60	-0.258272	0.0392599	0.103846	Nfu_p_1_016778	Nfu_g_1_006951	-0.360199	1.51346e-10	6.13487e-09	NO	YES	5.3584e-09	non-sign protein	concordant
Nfu_p_1_016028	ENSG00000138674	SEC31A	-0.534934	0.000434093	0.00581712	Nfu_p_1_016028	Nfu_g_1_006644	-0.596749	1.38981e-08	3.69335e-07	YES	YES	5.4131e-09	transcription-regulated (sign. transcript)	concordant
Nfu_p_1_007241	ENSG00000011566	MAP4K3	-0.241739	0.0145575	0.0512976	Nfu_p_1_007241	Nfu_g_1_002876	0.438427	4.23537e-10	1.58501e-08	NO	YES	5.50279e-09	non-sign protein	discordant
Nfu_p_1_043878	ENSG00000181090	EHMT1	-0.178346	0.125376	0.236902	Nfu_p_1_043878	Nfu_g_1_018362	-0.561731	4.9533e-11	2.3291e-09	NO	YES	5.51639e-09	non-sign protein	concordant
Nfu_p_1_027067	ENSG00000106105	GARS	-0.148823	0.0708652	0.156879	Nfu_p_1_027067	Nfu_g_1_011238	-0.755844	9.07394e-11	3.95063e-09	NO	YES	5.67903e-09	non-sign protein	concordant
Nfu_p_1_013332	ENSG00000100902	PSMA6	-0.819808	0.02436	0.0740712	Nfu_p_1_013332	Nfu_g_1_005518	-0.853164	2.67783e-10	1.03317e-08	NO	YES	5.73254e-09	non-sign protein	concordant
Nfu_p_1_026987	ENSG00000144908	ALDH1L1	0.360263	0.00710974	0.0317926	Nfu_p_1_026987	Nfu_g_1_011190	0.637	9.22082e-10	3.14173e-08	YES	YES	5.73471e-09	transcription-regulated (sign. transcript)	concordant
Nfu_p_1_036415	ENSG00000105655	ISYNA1	0.809708	1.79206e-05	0.00112902	Nfu_p_1_036415	Nfu_g_1_015122	-0.968403	3.99212e-07	7.32585e-06	YES	YES	6.21033e-09	other post-transcr.mechanism	discordant
Nfu_p_1_041747	ENSG00000032742	IFT88	0.0857038	0.509055	0.642711	Nfu_p_1_041747	Nfu_g_1_017444	0.935854	1.45136e-11	7.94628e-10	NO	YES	6.37782e-09	non-sign protein	concordant
Nfu_p_1_053131	ENSG00000146731	CCT6A	-0.515887	0.000358984	0.00527039	Nfu_p_1_053131	Nfu_g_1_022189	-0.598064	2.09073e-08	5.29546e-07	YES	YES	6.44615e-09	transcription-regulated (sign. transcript)	concordant
Nfu_p_1_019064	ENSG00000018699	TTC27	-0.208611	0.0981255	0.197849	Nfu_p_1_019064	Nfu_g_1_007897	-0.925312	7.68226e-11	3.38901e-09	NO	YES	6.44615e-09	non-sign protein	concordant
Nfu_p_1_032749	ENSG00000133789	SWAP70	0.084654	0.400639	0.546056	Nfu_p_1_032749	Nfu_g_1_013595	0.568679	1.97954e-11	1.05491e-09	NO	YES	6.73971e-09	non-sign protein	concordant
Nfu_p_1_040060	ENSG00000156802	ATAD2	-0.0403008	0.648371	0.759316	Nfu_p_1_040060	Nfu_g_1_016740	-0.835392	1.28316e-11	7.10321e-10	NO	YES	7.02709e-09	non-sign protein	concordant
Nfu_p_1_025474	ENSG00000124193	SRSF6	-0.0485201	0.573332	0.699406	Nfu_p_1_025474	Nfu_g_1_010515	-0.662046	1.47942e-11	8.05576e-10	NO	YES	7.12841e-09	non-sign protein	concordant
Nfu_p_1_055089	ENSG00000189369	GSPT2	-0.478122	0.0050113	0.0252851	Nfu_p_1_055089	Nfu_g_1_022949	-0.491419	1.80332e-09	5.72934e-08	YES	YES	7.54444e-09	transcription-regulated (sign. transcript)	concordant
Nfu_p_1_009743	ENSG00000103091	WDR59	-0.081257	0.390203	0.535794	Nfu_p_1_009743	Nfu_g_1_003960	0.724393	2.70243e-11	1.38201e-09	NO	YES	8.71489e-09	non-sign protein	discordant
Nfu_p_1_040309	ENSG00000138073	PREB	-0.876529	2.3062e-05	0.00129256	Nfu_p_1_040309	Nfu_g_1_016853	-0.430867	4.64069e-07	8.33988e-06	YES	YES	8.76567e-09	transcription-regulated (sign. transcript)	concordant
Nfu_p_1_012798	ENSG00000181163	NPM1	-0.420732	0.00726778	0.032187	Nfu_p_1_012798	Nfu_g_1_005267	-0.69625	1.46993e-09	4.76959e-08	YES	YES	8.76567e-09	transcription-regulated (sign. transcript)	concordant
Nfu_p_1_003840	ENSG00000167566	NCKAP5L	-0.290179	0.0052315	0.0260008	Nfu_p_1_003840	Nfu_g_1_001535	-0.504757	2.15427e-09	6.67456e-08	YES	YES	9.17395e-09	transcription-regulated (sign. transcript)	concordant
Nfu_p_1_039961	ENSG00000180817	PPA1	-0.348129	0.0029328	0.0181549	Nfu_p_1_039961	Nfu_g_1_016695	-0.523875	4.14739e-09	1.23519e-07	YES	YES	9.74999e-09	transcription-regulated (sign. transcript)	concordant
Nfu_p_1_019241	ENSG00000155561	NUP205	-0.0455672	0.60749	0.726859	Nfu_p_1_019241	Nfu_g_1_007980	-0.524385	1.99383e-11	1.05689e-09	NO	YES	9.74999e-09	non-sign protein	concordant
Nfu_p_1_037327	ENSG00000167553	TUBA1C	0.298483	0.0108756	0.0421752	Nfu_p_1_037327	Nfu_g_1_015537	-1.04387	1.10954e-09	3.72032e-08	YES	YES	9.74999e-09	other post-transcr.mechanism	discordant
Nfu_p_1_011039	ENSG00000197451	HNRNPAB	-1.18475	4.96841e-05	0.00177124	Nfu_p_1_011039	Nfu_g_1_004537	-0.474172	2.54064e-07	4.90553e-06	YES	YES	1.00624e-08	transcription-regulated (sign. transcript)	concordant
Nfu_p_1_037001	ENSG00000136731	UGGT1	-0.220557	0.00897955	0.0368739	Nfu_p_1_037001	Nfu_g_1_015370	-0.578079	1.47021e-09	4.76959e-08	YES	YES	1.04627e-08	transcription-regulated (sign. transcript)	concordant
Nfu_p_1_046747	ENSG00000164828	SUN1	-0.389859	0.000335276	0.00509361	Nfu_p_1_046747	Nfu_g_1_019571	0.334195	4.07797e-08	9.69832e-07	YES	YES	1.07769e-08	other post-transcr.mechanism	discordant
Nfu_p_1_039660	ENSG00000120451	SNX19	0.0848274	0.582893	0.707403	Nfu_p_1_039660	Nfu_g_1_016548	0.391605	2.36964e-11	1.24618e-09	NO	YES	1.08388e-08	non-sign protein	concordant
Nfu_p_1_038359	ENSG00000072786	STK10	-0.40423	0.00101096	0.00934849	Nfu_p_1_038359	Nfu_g_1_015971	-0.424839	1.4626e-08	3.8611e-07	YES	YES	1.15256e-08	transcription-regulated (sign. transcript)	concordant
Nfu_p_1_014099	ENSG00000283149	RP11-134F2.8	-0.63119	3.88472e-05	0.00157879	Nfu_p_1_014099	Nfu_g_1_005793	-0.755965	3.84257e-07	7.08395e-06	YES	YES	1.15845e-08	transcription-regulated (sign. transcript)	concordant
Nfu_p_1_016286	ENSG00000110987	BCL7A	-0.392511	0.000388994	0.00549694	Nfu_p_1_016286	Nfu_g_1_006737	-0.761226	4.14133e-08	9.80573e-07	YES	YES	1.24151e-08	transcription-regulated (sign. transcript)	concordant
Nfu_p_1_035167	ENSG00000113719	ERGIC1	-0.256198	0.021968	0.0688007	Nfu_p_1_035167	Nfu_g_1_014617	-0.799611	7.83499e-10	2.71831e-08	NO	YES	1.314e-08	non-sign protein	concordant
Nfu_p_1_047565	ENSG00000123815	COQ8B	0.061301	0.517088	0.648903	Nfu_p_1_047565	Nfu_g_1_019927	-0.569592	3.33251e-11	1.64032e-09	NO	YES	1.314e-08	non-sign protein	discordant
Nfu_p_1_003951	ENSG00000137309	HMGA1	-0.65871	0.000302925	0.00479534	Nfu_p_1_003951	Nfu_g_1_001584	-0.851932	5.85084e-08	1.33474e-06	YES	YES	1.33934e-08	transcription-regulated (sign. transcript)	concordant
Nfu_p_1_047817	ENSG00000197959	DNM3	-0.228701	0.0376422	0.100945	Nfu_p_1_047817	Nfu_g_1_020029	0.332857	4.7077e-10	1.73898e-08	NO	YES	1.33934e-08	non-sign protein	discordant
Nfu_p_1_040902	ENSG00000134910	STT3A	-0.25349	0.0211823	0.0670994	Nfu_p_1_040902	Nfu_g_1_017116	-0.728722	8.51696e-10	2.92445e-08	NO	YES	1.35701e-08	non-sign protein	concordant
Nfu_p_1_002556	ENSG00000152749	GPR180	-0.459927	0.000627676	0.00700682	Nfu_p_1_002556	Nfu_g_1_001044	0.315413	2.94823e-08	7.26478e-07	YES	YES	1.38512e-08	other post-transcr.mechanism	discordant
Nfu_p_1_052356	ENSG00000143801	PSEN2	-0.0969632	0.568255	0.695541	Nfu_p_1_052356	Nfu_g_1_021872	-0.740058	3.33065e-11	1.64032e-09	NO	YES	1.40989e-08	non-sign protein	concordant
Nfu_p_1_001602	ENSG00000170017	ALCAM	-0.194783	0.10523	0.208326	Nfu_p_1_001602	Nfu_g_1_000653	-0.499234	1.80778e-10	7.23982e-09	NO	YES	1.4113e-08	non-sign protein	concordant
Nfu_p_1_048642	ENSG00000168300	PCMTD1	-0.0996301	0.530731	0.661222	Nfu_p_1_048642	Nfu_g_1_020334	0.812291	3.96126e-11	1.91675e-09	NO	YES	1.5476e-08	non-sign protein	discordant
Nfu_p_1_027558	ENSG00000067992	PDK3	0.242338	0.0089125	0.0368173	Nfu_p_1_027558	Nfu_g_1_011410	0.412914	2.38141e-09	7.3555e-08	YES	YES	1.54978e-08	transcription-regulated (sign. transcript)	concordant
Nfu_p_1_015059	ENSG00000126878	AIF1L	0.367536	0.00766063	0.0332522	Nfu_p_1_015059	Nfu_g_1_006234	1.13518	2.76707e-09	8.39107e-08	YES	YES	1.54978e-08	transcription-regulated (sign. transcript)	concordant
Nfu_p_1_036889	ENSG00000100714	MTHFD1	-0.120441	0.217534	0.354578	Nfu_p_1_036889	Nfu_g_1_015324	-0.713974	9.83239e-11	4.22308e-09	NO	YES	1.55534e-08	non-sign protein	concordant
Nfu_p_1_049369	ENSG00000116350	SRSF4	-0.438445	0.00104359	0.00948147	Nfu_p_1_049369	Nfu_g_1_020617	-0.356499	2.08491e-08	5.28742e-07	YES	YES	1.57509e-08	transcription-regulated (sign. transcript)	concordant
Nfu_p_1_043443	ENSG00000157766	ACAN	0.252213	0.0107779	0.0418551	Nfu_p_1_043443	Nfu_g_1_018150	0.868825	2.05405e-09	6.39378e-08	YES	YES	1.59544e-08	transcription-regulated (sign. transcript)	concordant
Nfu_p_1_050276	ENSG00000145050	MANF	-0.309781	0.0042346	0.0227788	Nfu_p_1_050276	Nfu_g_1_021007	-1.06586	5.51421e-09	1.6087e-07	YES	YES	1.67293e-08	transcription-regulated (sign. transcript)	concordant
Nfu_p_1_038366	ENSG00000214595	EML6	-0.233574	0.0108323	0.0420469	Nfu_p_1_038366	Nfu_g_1_015972	-0.439944	2.47599e-09	7.62406e-08	YES	YES	1.90384e-08	transcription-regulated (sign. transcript)	concordant
Nfu_p_1_002323	ENSG00000053524	MCF2L2	-0.111659	0.525841	0.657103	Nfu_p_1_002323	Nfu_g_1_000955	-0.609516	5.12044e-11	2.39081e-09	NO	YES	1.90384e-08	non-sign protein	concordant
Nfu_p_1_056204	ENSG00000186298	PPP1CC	-0.731778	2.42971e-05	0.00133449	Nfu_p_1_056204	Nfu_g_1_023412	-0.411845	1.22127e-06	1.96981e-05	YES	YES	2.08227e-08	transcription-regulated (sign. transcript)	concordant
Nfu_p_1_031892	ENSG00000150093	ITGB1	-0.525951	4.97526e-05	0.00177124	Nfu_p_1_031892	Nfu_g_1_013230	-0.356632	6.06971e-07	1.06401e-05	YES	YES	2.10701e-08	transcription-regulated (sign. transcript)	concordant
Nfu_p_1_044575	ENSG00000157851	DPYSL5	-0.0999692	0.416775	0.558776	Nfu_p_1_044575	Nfu_g_1_018671	-0.575646	7.29219e-11	3.2312e-09	NO	YES	2.10701e-08	non-sign protein	concordant
Nfu_p_1_038584	ENSG00000099821	POLRMT	0.890967	1.83699e-06	0.000405294	Nfu_p_1_038584	Nfu_g_1_016082	-0.332024	1.65217e-05	0.000188668	YES	YES	2.10701e-08	other post-transcr.mechanism	discordant
Nfu_p_1_015072	ENSG00000103449	SALL1	-0.596014	3.31796e-05	0.00150598	Nfu_p_1_015072	Nfu_g_1_006242	-0.366284	9.20812e-07	1.5373e-05	YES	YES	2.10985e-08	transcription-regulated (sign. transcript)	concordant
Nfu_p_1_036023	ENSG00000175130	MARCKSL1	-0.497148	0.000589999	0.00681555	Nfu_p_1_036023	Nfu_g_1_014965	-0.550634	5.39426e-08	1.24336e-06	YES	YES	2.1862e-08	transcription-regulated (sign. transcript)	concordant
Nfu_p_1_043186	ENSG00000132589	FLOT2	0.67649	6.41845e-06	0.000771609	Nfu_p_1_043186	Nfu_g_1_018049	0.410287	4.97808e-06	6.67216e-05	YES	YES	2.18643e-08	transcription-regulated (sign. transcript)	concordant
Nfu_p_1_011141	ENSG00000135486	HNRNPA1	-0.462122	0.000491179	0.00628274	Nfu_p_1_011141	Nfu_g_1_004588	-0.633208	6.81448e-08	1.53379e-06	YES	YES	2.27786e-08	transcription-regulated (sign. transcript)	concordant
Nfu_p_1_040049	ENSG00000124795	DEK	-0.326755	0.0211403	0.0670331	Nfu_p_1_040049	Nfu_g_1_016735	-0.680701	1.60941e-09	5.1708e-08	NO	YES	2.30551e-08	non-sign protein	concordant
Nfu_p_1_014073	ENSG00000082781	ITGB5	-0.198709	0.0641909	0.146161	Nfu_p_1_014073	Nfu_g_1_005780	0.466424	6.1778e-10	2.20854e-08	NO	YES	2.6611e-08	non-sign protein	discordant
Nfu_p_1_038938	ENSG00000121769	FABP3	-0.805161	7.60553e-05	0.00222118	Nfu_p_1_038938	Nfu_g_1_016243	-0.729144	5.47019e-07	9.63988e-06	YES	YES	2.77639e-08	transcription-regulated (sign. transcript)	concordant
Nfu_p_1_034646	ENSG00000116062	MSH6	0.0351907	0.701466	0.796815	Nfu_p_1_034646	Nfu_g_1_014387	-0.799313	6.19269e-11	2.83192e-09	NO	YES	2.88347e-08	non-sign protein	discordant
Nfu_p_1_052457	ENSG00000111218	PRMT8	-0.697855	9.3148e-06	0.000838633	Nfu_p_1_052457	Nfu_g_1_021917	-0.407283	4.71488e-06	6.37929e-05	YES	YES	2.90351e-08	transcription-regulated (sign. transcript)	concordant
Nfu_p_1_053653	ENSG00000196526	AFAP1	-0.970945	8.63622e-07	0.000283266	Nfu_p_1_053653	Nfu_g_1_022419	-0.298581	5.11396e-05	0.000492755	YES	YES	2.90503e-08	transcription-regulated (sign. transcript)	concordant
Nfu_p_1_018831	ENSG00000135968	GCC2	-0.125304	0.19323	0.32545	Nfu_p_1_018831	Nfu_g_1_007806	0.457016	2.29107e-10	8.94235e-09	NO	YES	2.90503e-08	non-sign protein	discordant
Nfu_p_1_053787	ENSG00000168280	KIF5C	0.147424	0.218127	0.355335	Nfu_p_1_053787	Nfu_g_1_022467	0.334884	2.22034e-10	8.72595e-09	NO	YES	3.15537e-08	non-sign protein	concordant
Nfu_p_1_043503	ENSG00000095713	CRTAC1	0.267189	0.0250132	0.0752846	Nfu_p_1_043503	Nfu_g_1_018186	-0.604012	1.97799e-09	6.18595e-08	NO	YES	3.20925e-08	non-sign protein	discordant
Nfu_p_1_010350	ENSG00000164111	ANXA5	0.778038	1.17165e-06	0.000323961	Nfu_p_1_010350	Nfu_g_1_004239	0.480712	4.28669e-05	0.000422412	YES	YES	3.24439e-08	transcription-regulated (sign. transcript)	concordant
Nfu_p_1_006088	ENSG00000047410	TPR	-0.239811	0.0115649	0.0439259	Nfu_p_1_006088	Nfu_g_1_002431	-0.5441	4.4308e-09	1.3079e-07	YES	YES	3.29579e-08	transcription-regulated (sign. transcript)	concordant
Nfu_p_1_054248	ENSG00000066322	ELOVL1	-0.451754	0.486219	0.623175	Nfu_p_1_054248	Nfu_g_1_022676	-0.831403	1.1021e-10	4.6761e-09	NO	YES	3.42831e-08	non-sign protein	concordant
Nfu_p_1_047824	ENSG00000114867	EIF4G1	-0.236931	0.0040953	0.0223637	Nfu_p_1_047824	Nfu_g_1_020032	-0.608324	1.31435e-08	3.51619e-07	YES	YES	3.43105e-08	transcription-regulated (sign. transcript)	concordant
Nfu_p_1_048648	ENSG00000184588	PDE4B	0.190272	0.108868	0.21364	Nfu_p_1_048648	Nfu_g_1_020336	0.40978	4.9853e-10	1.82801e-08	NO	YES	3.44639e-08	non-sign protein	concordant
Nfu_p_1_002720	ENSG00000082701	GSK3B	-1.46123	1.31327e-08	3.00079e-05	Nfu_p_1_002720	Nfu_g_1_001107	-0.25048	0.00418231	0.0189136	YES	YES	3.47399e-08	transcription-regulated (sign. transcript)	concordant
Nfu_p_1_018069	ENSG00000213339	QTRT1	-0.0557294	0.586501	0.710408	Nfu_p_1_018069	Nfu_g_1_007469	-0.746333	9.84765e-11	4.22308e-09	NO	YES	3.63306e-08	non-sign protein	concordant
Nfu_p_1_012819	ENSG00000147065	MSN	-0.299051	0.00453527	0.0236902	Nfu_p_1_012819	Nfu_g_1_005275	-0.517906	1.33642e-08	3.56094e-07	YES	YES	3.79201e-08	transcription-regulated (sign. transcript)	concordant
Nfu_p_1_049795	ENSG00000088367	EPB41L1	-0.0665907	0.46881	0.606011	Nfu_p_1_049795	Nfu_g_1_020810	0.376231	1.30621e-10	5.41564e-09	NO	YES	3.81647e-08	non-sign protein	discordant
Nfu_p_1_047520	ENSG00000108883	EFTUD2	-0.316021	0.00124567	0.0106416	Nfu_p_1_047520	Nfu_g_1_019905	-0.569384	5.10925e-08	1.18449e-06	YES	YES	3.94677e-08	transcription-regulated (sign. transcript)	concordant
Nfu_p_1_046460	ENSG00000126231	PROZ	-0.264878	0.0247653	0.0748373	Nfu_p_1_046460	Nfu_g_1_019449	0.609698	2.63392e-09	8.04835e-08	NO	YES	4.02728e-08	non-sign protein	discordant
Nfu_p_1_007753	ENSG00000150961	SEC24D	0.195777	0.109241	0.214119	Nfu_p_1_007753	Nfu_g_1_003111	-1.13089	6.00945e-10	2.17166e-08	NO	YES	4.03829e-08	non-sign protein	discordant
Nfu_p_1_012684	ENSG00000113649	TCERG1	-0.48027	0.00036569	0.00533111	Nfu_p_1_012684	Nfu_g_1_005220	-0.365484	1.80487e-07	3.65067e-06	YES	YES	4.04551e-08	transcription-regulated (sign. transcript)	concordant
Nfu_p_1_012770	ENSG00000184368	MAP7D2	-0.258853	0.0516503	0.125495	Nfu_p_1_012770	Nfu_g_1_005251	0.473406	1.32616e-09	4.35887e-08	NO	YES	4.16387e-08	non-sign protein	discordant
Nfu_p_1_010785	ENSG00000130540	SULT4A1	0.0511902	0.498545	0.634657	Nfu_p_1_010785	Nfu_g_1_004429	0.555476	1.37247e-10	5.64352e-09	NO	YES	4.16387e-08	non-sign protein	concordant
Nfu_p_1_003846	ENSG00000131067	GGT7	0.036932	0.698461	0.794533	Nfu_p_1_003846	Nfu_g_1_001539	0.494327	1.08953e-10	4.63257e-09	NO	YES	4.57536e-08	non-sign protein	concordant
Nfu_p_1_014384	ENSG00000125633	CCDC93	0.15342	0.355054	0.501135	Nfu_p_1_014384	Nfu_g_1_005934	0.424941	2.13963e-10	8.46699e-09	NO	YES	4.57536e-08	non-sign protein	concordant
Nfu_p_1_035161	ENSG00000126945	HNRNPH2	-0.447697	0.0011847	0.0103443	Nfu_p_1_035161	Nfu_g_1_014613	-0.494499	7.11453e-08	1.59212e-06	YES	YES	5.02952e-08	transcription-regulated (sign. transcript)	concordant
Nfu_p_1_016577	ENSG00000118680	MYL12B	0.428244	0.122998	0.233404	Nfu_p_1_016577	Nfu_g_1_006891	-0.489666	7.01341e-10	2.46753e-08	NO	YES	5.12557e-08	non-sign protein	discordant
Nfu_p_1_012626	ENSG00000133706	LARS	-0.348326	0.0101937	0.0401887	Nfu_p_1_012626	Nfu_g_1_005190	-0.651689	8.62393e-09	2.41374e-07	YES	YES	5.20208e-08	transcription-regulated (sign. transcript)	concordant
Nfu_p_1_011545	ENSG00000149136	SSRP1	-0.28602	0.0177482	0.0593555	Nfu_p_1_011545	Nfu_g_1_004744	-0.564067	5.05291e-09	1.47844e-07	NO	YES	5.26769e-08	non-sign protein	concordant
Nfu_p_1_030812	ENSG00000163050	COQ8A	0.870517	6.02113e-05	0.00192839	Nfu_p_1_030812	Nfu_g_1_012761	0.671879	1.48819e-06	2.35658e-05	YES	YES	5.26769e-08	transcription-regulated (sign. transcript)	concordant
Nfu_p_1_029341	ENSG00000072778	ACADVL	-0.658009	3.60385e-05	0.00156513	Nfu_p_1_029341	Nfu_g_1_012112	-0.266372	2.52343e-06	3.71616e-05	YES	YES	5.32119e-08	transcription-regulated (sign. transcript)	concordant
Nfu_p_1_050851	ENSG00000010322	NISCH	0.411938	0.00308305	0.0187355	Nfu_p_1_050851	Nfu_g_1_021231	0.571104	2.9917e-08	7.35881e-07	YES	YES	5.37622e-08	transcription-regulated (sign. transcript)	concordant
Nfu_p_1_030111	ENSG00000140474	ULK3	0.0243576	0.784722	0.859083	Nfu_p_1_030111	Nfu_g_1_012459	0.752866	1.1925e-10	5.00649e-09	NO	YES	5.43349e-08	non-sign protein	concordant
Nfu_p_1_005010	ENSG00000102007	PLP2	1.22851	8.18453e-05	0.00230138	Nfu_p_1_005010	Nfu_g_1_001971	0.57171	1.16823e-06	1.89651e-05	YES	YES	5.5146e-08	transcription-regulated (sign. transcript)	concordant
Nfu_p_1_035937	ENSG00000173110	HSPA6	1.45771	2.74299e-08	4.04979e-05	Nfu_p_1_035937	Nfu_g_1_014930	-0.532196	0.00348816	0.0163402	YES	YES	5.5146e-08	other post-transcr.mechanism	discordant
Nfu_p_1_022532	ENSG00000185274	WBSCR17	-0.213156	0.0118262	0.0445902	Nfu_p_1_022532	Nfu_g_1_009256	0.307392	8.46984e-09	2.37727e-07	YES	YES	5.74367e-08	other post-transcr.mechanism	discordant
Nfu_p_1_038354	ENSG00000103512	NOMO1	-0.192035	0.0543164	0.129918	Nfu_p_1_038354	Nfu_g_1_015967	-0.499135	1.85101e-09	5.84371e-08	NO	YES	5.74576e-08	non-sign protein	concordant
Nfu_p_1_032944	ENSG00000035928	RFC1	0.149325	0.249281	0.391627	Nfu_p_1_032944	Nfu_g_1_013695	-0.602031	4.26824e-10	1.59135e-08	NO	YES	6.04686e-08	non-sign protein	discordant
Nfu_p_1_018407	ENSG00000196361	ELAVL3	-0.387269	0.000284871	0.0046885	Nfu_p_1_018407	Nfu_g_1_007635	-0.271713	3.75023e-07	6.95218e-06	YES	YES	6.05115e-08	transcription-regulated (sign. transcript)	concordant
Nfu_p_1_024516	ENSG00000104419	NDRG1	0.264012	0.00735029	0.0324205	Nfu_p_1_024516	Nfu_g_1_010106	0.514245	1.47807e-08	3.89167e-07	YES	YES	6.12981e-08	transcription-regulated (sign. transcript)	concordant
Nfu_p_1_008902	ENSG00000156475	PPP2R2B	0.0200394	0.903986	0.939552	Nfu_p_1_008902	Nfu_g_1_003597	-0.571933	1.20964e-10	5.05722e-09	NO	YES	6.14853e-08	non-sign protein	discordant
Nfu_p_1_015658	ENSG00000145293	ENOPH1	0.0921297	0.372819	0.518794	Nfu_p_1_015658	Nfu_g_1_006491	-0.565713	2.96603e-10	1.13333e-08	NO	YES	6.19513e-08	non-sign protein	discordant
Nfu_p_1_026461	ENSG00000106460	TMEM106B	-0.0899074	0.386811	0.532725	Nfu_p_1_026461	Nfu_g_1_010925	0.502945	3.00376e-10	1.14337e-08	NO	YES	6.47553e-08	non-sign protein	discordant
Nfu_p_1_018639	ENSG00000130811	EIF3G	-0.362493	0.0850301	0.178608	Nfu_p_1_018639	Nfu_g_1_007731	0.536207	1.37711e-09	4.49677e-08	NO	YES	6.5035e-08	non-sign protein	discordant
Nfu_p_1_029863	ENSG00000147130	ZMYM3	-0.440059	0.000411971	0.00562056	Nfu_p_1_029863	Nfu_g_1_012337	-0.408832	3.02657e-07	5.74386e-06	YES	YES	6.88523e-08	transcription-regulated (sign. transcript)	concordant
Nfu_p_1_023206	ENSG00000055044	NOP58	-0.24742	0.00889853	0.0368146	Nfu_p_1_023206	Nfu_g_1_009517	-0.663978	1.46511e-08	3.86263e-07	YES	YES	7.16342e-08	transcription-regulated (sign. transcript)	concordant
Nfu_p_1_019699	ENSG00000103187	COTL1	-0.504505	0.000407374	0.00558001	Nfu_p_1_019699	Nfu_g_1_008179	-0.678254	3.27957e-07	6.18291e-06	YES	YES	7.31044e-08	transcription-regulated (sign. transcript)	concordant
Nfu_p_1_044915	ENSG00000100632	ERH	-0.868316	6.52037e-07	0.000257555	Nfu_p_1_044915	Nfu_g_1_018807	-0.340937	0.000211329	0.00163626	YES	YES	7.50677e-08	transcription-regulated (sign. transcript)	concordant
Nfu_p_1_005949	ENSG00000137266	SLC22A23	-0.393861	0.013008	0.047744	Nfu_p_1_005949	Nfu_g_1_002373	-0.692419	1.07543e-08	2.94477e-07	YES	YES	7.59265e-08	transcription-regulated (sign. transcript)	concordant
Nfu_p_1_021145	ENSG00000150459	SAP18	-0.650241	0.000184503	0.0037147	Nfu_p_1_021145	Nfu_g_1_008707	-0.530995	7.70396e-07	1.30582e-05	YES	YES	7.68581e-08	transcription-regulated (sign. transcript)	concordant
Nfu_p_1_048656	ENSG00000137267	TUBB2A	0.735739	1.38961e-06	0.000360214	Nfu_p_1_048656	Nfu_g_1_020341	-0.617125	0.000111758	0.000958121	YES	YES	8.34034e-08	other post-transcr.mechanism	discordant
Nfu_p_1_011626	ENSG00000031003	FAM13B	0.0582529	0.56524	0.693282	Nfu_p_1_011626	Nfu_g_1_004775	0.532084	2.81159e-10	1.08052e-08	NO	YES	8.50042e-08	non-sign protein	concordant
Nfu_p_1_054482	ENSG00000095002	MSH2	0.11206	0.247092	0.389422	Nfu_p_1_054482	Nfu_g_1_022780	-0.828663	6.50724e-10	2.31802e-08	NO	YES	8.56979e-08	non-sign protein	discordant
Nfu_p_1_001275	ENSG00000160392	C19orf47	-0.262306	0.0240213	0.073391	Nfu_p_1_001275	Nfu_g_1_000534	-0.397034	6.93378e-09	1.99087e-07	NO	YES	8.83706e-08	non-sign protein	concordant
Nfu_p_1_031336	ENSG00000067057	PFKP	0.0861619	0.413311	0.556651	Nfu_p_1_031336	Nfu_g_1_012969	0.5357	4.13553e-10	1.55386e-08	NO	YES	9.03136e-08	non-sign protein	concordant
Nfu_p_1_006097	ENSG00000130005	GAMT	-0.695176	0.000958642	0.0090832	Nfu_p_1_006097	Nfu_g_1_002434	-0.912917	1.79455e-07	3.64824e-06	YES	YES	9.04701e-08	transcription-regulated (sign. transcript)	concordant
Nfu_p_1_032017	ENSG00000135829	DHX9	-0.6065	7.89627e-05	0.00226642	Nfu_p_1_032017	Nfu_g_1_013300	-0.438831	2.18229e-06	3.27655e-05	YES	YES	9.04701e-08	transcription-regulated (sign. transcript)	concordant
Nfu_p_1_053507	ENSG00000106244	PDAP1	-0.667671	6.86446e-05	0.00210113	Nfu_p_1_053507	Nfu_g_1_022345	-0.731326	2.59635e-06	3.80392e-05	YES	YES	9.31558e-08	transcription-regulated (sign. transcript)	concordant
Nfu_p_1_040246	ENSG00000106588	PSMA2	-0.470959	0.00144219	0.0116927	Nfu_p_1_040246	Nfu_g_1_016822	-0.447175	1.24323e-07	2.6263e-06	YES	YES	9.34119e-08	transcription-regulated (sign. transcript)	concordant
Nfu_p_1_003397	ENSG00000253506	NACA2	0.0328063	0.680527	0.782177	Nfu_p_1_003397	Nfu_g_1_001381	0.428098	2.67466e-10	1.03317e-08	NO	YES	9.4485e-08	non-sign protein	concordant
Nfu_p_1_055863	ENSG00000103275	UBE2I	-0.752721	1.72622e-05	0.00111289	Nfu_p_1_055863	Nfu_g_1_023266	-0.431661	1.06771e-05	0.000128382	YES	YES	9.53396e-08	transcription-regulated (sign. transcript)	concordant
Nfu_p_1_026465	ENSG00000126070	AGO3	-0.0846513	0.297419	0.44444	Nfu_p_1_026465	Nfu_g_1_010929	-0.579934	6.60054e-10	2.34707e-08	NO	YES	1.00974e-07	non-sign protein	concordant
Nfu_p_1_012174	ENSG00000169855	ROBO1	-0.644924	0.000112725	0.00270443	Nfu_p_1_012174	Nfu_g_1_005044	-0.375266	1.76492e-06	2.72778e-05	YES	YES	1.01751e-07	transcription-regulated (sign. transcript)	concordant
Nfu_p_1_011134	ENSG00000022267	FHL1	0.843354	2.69967e-05	0.00138417	Nfu_p_1_011134	Nfu_g_1_004582	0.68876	7.37569e-06	9.34068e-05	YES	YES	1.01751e-07	transcription-regulated (sign. transcript)	concordant
Nfu_p_1_013075	ENSG00000108381	ASPA	-0.0259536	0.859337	0.908977	Nfu_p_1_013075	Nfu_g_1_005381	1.01865	2.39603e-10	9.31563e-09	NO	YES	1.04756e-07	non-sign protein	discordant
Nfu_p_1_055480	ENSG00000108671	PSMD11	-0.479568	0.0103311	0.0405951	Nfu_p_1_055480	Nfu_g_1_023106	-0.646438	2.13855e-08	5.40289e-07	YES	YES	1.11738e-07	transcription-regulated (sign. transcript)	concordant
Nfu_p_1_007405	ENSG00000213551	DNAJC9	-0.33674	0.0535848	0.12865	Nfu_p_1_007405	Nfu_g_1_002946	-0.862398	4.16061e-09	1.23729e-07	NO	YES	1.12381e-07	non-sign protein	concordant
Nfu_p_1_003595	ENSG00000172053	QARS	-0.256343	0.00881425	0.0366671	Nfu_p_1_003595	Nfu_g_1_001453	-0.538505	2.58549e-08	6.45049e-07	YES	YES	1.14431e-07	transcription-regulated (sign. transcript)	concordant
Nfu_p_1_014528	ENSG00000144381	HSPD1	0.0109875	0.862178	0.910474	Nfu_p_1_014528	Nfu_g_1_006007	-0.700314	2.67805e-10	1.03317e-08	NO	YES	1.15537e-07	non-sign protein	discordant
Nfu_p_1_047337	ENSG00000262246	CORO7	-0.390382	0.000333355	0.00508318	Nfu_p_1_047337	Nfu_g_1_019830	-0.482541	7.07975e-07	1.21339e-05	YES	YES	1.17641e-07	transcription-regulated (sign. transcript)	concordant
Nfu_p_1_036175	ENSG00000248905	FMN1	0.174671	0.278536	0.42386	Nfu_p_1_036175	Nfu_g_1_015019	0.567556	8.50481e-10	2.92445e-08	NO	YES	1.17721e-07	non-sign protein	concordant
Nfu_p_1_035295	ENSG00000102158	MAGT1	0.0335539	0.825236	0.888658	Nfu_p_1_035295	Nfu_g_1_014663	-0.92491	2.91517e-10	1.11603e-08	NO	YES	1.19126e-07	non-sign protein	discordant
Nfu_p_1_046585	ENSG00000123136	DDX39A	-0.276278	0.147099	0.266416	Nfu_p_1_046585	Nfu_g_1_019494	-0.717402	1.6516e-09	5.28936e-08	NO	YES	1.19907e-07	non-sign protein	concordant
Nfu_p_1_009289	ENSG00000135736	CCDC102A	0.105476	0.364389	0.510058	Nfu_p_1_009289	Nfu_g_1_003784	-0.776797	6.74208e-10	2.39051e-08	NO	YES	1.20846e-07	non-sign protein	discordant
Nfu_p_1_020472	ENSG00000166598	HSP90B1	-0.0715294	0.361313	0.50705	Nfu_p_1_020472	Nfu_g_1_008461	-0.787869	7.14821e-10	2.51054e-08	NO	YES	1.26407e-07	non-sign protein	concordant
Nfu_p_1_033618	ENSG00000274276	CBSL	-0.633108	2.27839e-05	0.00128566	Nfu_p_1_033618	Nfu_g_1_013968	0.407526	1.1667e-05	0.000138803	YES	YES	1.29568e-07	other post-transcr.mechanism	discordant
Nfu_p_1_046998	ENSG00000075618	FSCN1	-0.38145	0.00052263	0.00648014	Nfu_p_1_046998	Nfu_g_1_019670	-0.645042	5.26375e-07	9.33371e-06	YES	YES	1.33511e-07	transcription-regulated (sign. transcript)	concordant
Nfu_p_1_001625	ENSG00000084234	APLP2	-0.435535	0.000950085	0.00904924	Nfu_p_1_001625	Nfu_g_1_000666	0.233211	2.93486e-07	5.60082e-06	YES	YES	1.34862e-07	miRNA-regulated	discordant
Nfu_p_1_030943	ENSG00000122565	CBX3	-0.46055	0.000426725	0.00574677	Nfu_p_1_030943	Nfu_g_1_012825	-0.57657	7.06399e-07	1.21173e-05	YES	YES	1.44849e-07	transcription-regulated (sign. transcript)	concordant
Nfu_p_1_010675	ENSG00000110107	PRPF19	-0.321555	0.00183374	0.0135149	Nfu_p_1_010675	Nfu_g_1_004372	-0.62591	1.64823e-07	3.36791e-06	YES	YES	1.44849e-07	transcription-regulated (sign. transcript)	concordant
Nfu_p_1_051940	ENSG00000127483	HP1BP3	-0.642987	9.97043e-05	0.00250512	Nfu_p_1_051940	Nfu_g_1_021710	-0.405401	3.08619e-06	4.41519e-05	YES	YES	1.46939e-07	transcription-regulated (sign. transcript)	concordant
Nfu_p_1_027006	ENSG00000088247	KHSRP	-0.255668	0.0143681	0.0508895	Nfu_p_1_027006	Nfu_g_1_011203	-0.551107	2.15577e-08	5.43951e-07	NO	YES	1.47455e-07	non-sign protein	concordant
Nfu_p_1_025226	ENSG00000171960	PPIH	-0.290381	0.00768682	0.0333066	Nfu_p_1_025226	Nfu_g_1_010405	-0.668768	4.06894e-08	9.69832e-07	YES	YES	1.48418e-07	transcription-regulated (sign. transcript)	concordant
Nfu_p_1_055177	ENSG00000154473	BUB3	-0.207753	0.021753	0.0683417	Nfu_p_1_055177	Nfu_g_1_022989	-0.809541	1.51819e-08	3.99204e-07	NO	YES	1.55904e-07	non-sign protein	concordant
Nfu_p_1_014463	ENSG00000187231	SESTD1	-0.10138	0.373075	0.518889	Nfu_p_1_014463	Nfu_g_1_005978	-0.538514	9.74207e-10	3.29975e-08	NO	YES	1.70383e-07	non-sign protein	concordant
Nfu_p_1_022027	ENSG00000137073	UBAP2	-0.466189	0.000493679	0.00629043	Nfu_p_1_022027	Nfu_g_1_009050	-0.348285	7.5775e-07	1.28882e-05	YES	YES	1.74654e-07	transcription-regulated (sign. transcript)	concordant
Nfu_p_1_016483	ENSG00000133789	SWAP70	-0.354526	0.000578056	0.00677256	Nfu_p_1_016483	Nfu_g_1_006839	0.543776	6.48995e-07	1.1268e-05	YES	YES	1.74654e-07	other post-transcr.mechanism	discordant
Nfu_p_1_025407	ENSG00000065978	YBX1	-1.16739	8.08474e-08	7.5756e-05	Nfu_p_1_025407	Nfu_g_1_010484	0.211399	0.00482991	0.0211669	YES	YES	1.8097e-07	other post-transcr.mechanism	discordant
Nfu_p_1_019167	ENSG00000086475	SEPHS1	-0.333483	0.0104771	0.0409609	Nfu_p_1_019167	Nfu_g_1_007943	-0.763181	3.97796e-08	9.49769e-07	YES	YES	1.9207e-07	transcription-regulated (sign. transcript)	concordant
Nfu_p_1_010082	ENSG00000143368	SF3B4	-0.241919	0.00902489	0.0370032	Nfu_p_1_010082	Nfu_g_1_004106	-0.644808	4.73026e-08	1.1082e-06	YES	YES	1.95453e-07	transcription-regulated (sign. transcript)	concordant
Nfu_p_1_015606	ENSG00000136003	ISCU	0.0699854	0.442419	0.582703	Nfu_p_1_015606	Nfu_g_1_006462	0.686144	9.63277e-10	3.26827e-08	NO	YES	1.95453e-07	non-sign protein	concordant
Nfu_p_1_043334	ENSG00000166689	PLEKHA7	0.553458	3.84147e-05	0.00157879	Nfu_p_1_043334	Nfu_g_1_018108	0.350338	1.16688e-05	0.000138803	YES	YES	2.04228e-07	transcription-regulated (sign. transcript)	concordant
Nfu_p_1_027506	ENSG00000144827	ABHD10	0.345299	0.00823893	0.0348861	Nfu_p_1_027506	Nfu_g_1_011400	-0.564844	5.48471e-08	1.2612e-06	YES	YES	2.05248e-07	other post-transcr.mechanism	discordant
Nfu_p_1_015340	ENSG00000145349	CAMK2D	-0.345257	0.00445395	0.023424	Nfu_p_1_015340	Nfu_g_1_006363	0.381161	1.03247e-07	2.23541e-06	YES	YES	2.08141e-07	other post-transcr.mechanism	discordant
Nfu_p_1_021376	ENSG00000041982	TNC	-0.663475	0.00181828	0.0134786	Nfu_p_1_021376	Nfu_g_1_008823	-0.467447	2.59415e-07	4.98956e-06	YES	YES	2.1268e-07	transcription-regulated (sign. transcript)	concordant
Nfu_p_1_052601	ENSG00000007237	GAS7	0.392906	0.00132473	0.0110328	Nfu_p_1_052601	Nfu_g_1_021982	0.474028	3.65816e-07	6.8131e-06	YES	YES	2.17654e-07	transcription-regulated (sign. transcript)	concordant
Nfu_p_1_019976	ENSG00000134343	ANO3	0.33417	0.00240063	0.0160074	Nfu_p_1_019976	Nfu_g_1_008298	0.33856	2.08614e-07	4.13997e-06	YES	YES	2.23996e-07	transcription-regulated (sign. transcript)	concordant
Nfu_p_1_051997	ENSG00000163050	COQ8A	-0.283451	0.0324176	0.0906929	Nfu_p_1_051997	Nfu_g_1_021735	-0.511031	1.60211e-08	4.17971e-07	NO	YES	2.31299e-07	non-sign protein	concordant
Nfu_p_1_032246	ENSG00000196497	IPO4	-0.195083	0.0159427	0.0548733	Nfu_p_1_032246	Nfu_g_1_013396	-0.766228	3.30894e-08	8.04451e-07	NO	YES	2.34145e-07	non-sign protein	concordant
Nfu_p_1_000365	ENSG00000118181	RPS25	-0.302621	0.0015719	0.0123709	Nfu_p_1_000365	Nfu_g_1_000168	0.471916	3.40276e-07	6.39705e-06	YES	YES	2.36233e-07	other post-transcr.mechanism	discordant
Nfu_p_1_056162	ENSG00000166006	KCNC2	0.273258	0.0332297	0.0923201	Nfu_p_1_056162	Nfu_g_1_023397	0.339222	1.61133e-08	4.19829e-07	NO	YES	2.36233e-07	non-sign protein	concordant
Nfu_p_1_044705	ENSG00000143870	PDIA6	-0.115816	0.542022	0.671757	Nfu_p_1_044705	Nfu_g_1_018736	-0.710401	1.03182e-09	3.48897e-08	NO	YES	2.45611e-07	non-sign protein	concordant
Nfu_p_1_050496	ENSG00000198900	TOP1	-0.0151341	0.876729	0.920812	Nfu_p_1_050496	Nfu_g_1_021099	-0.59532	6.44817e-10	2.30108e-08	NO	YES	2.47497e-07	non-sign protein	concordant
Nfu_p_1_012551	ENSG00000154310	TNIK	-0.156891	0.125678	0.237095	Nfu_p_1_012551	Nfu_g_1_005169	0.528331	4.5478e-09	1.33849e-07	NO	YES	2.49441e-07	non-sign protein	discordant
Nfu_p_1_028887	ENSG00000139343	SNRPF	-0.228206	0.0736416	0.160967	Nfu_p_1_028887	Nfu_g_1_011934	-0.695739	7.82285e-09	2.21433e-07	NO	YES	2.50667e-07	non-sign protein	concordant
Nfu_p_1_047871	ENSG00000158258	CLSTN2	-0.370558	0.00174814	0.0131746	Nfu_p_1_047871	Nfu_g_1_020050	0.295557	3.38179e-07	6.36362e-06	YES	YES	2.56263e-07	other post-transcr.mechanism	discordant
Nfu_p_1_001016	ENSG00000174231	PRPF8	-0.46856	0.00029266	0.00475922	Nfu_p_1_001016	Nfu_g_1_000437	-0.439608	2.03762e-06	3.08717e-05	YES	YES	2.57716e-07	transcription-regulated (sign. transcript)	concordant
Nfu_p_1_018837	ENSG00000070831	CDC42	-0.281084	0.0213076	0.0673065	Nfu_p_1_018837	Nfu_g_1_007810	-0.396572	2.8674e-08	7.08309e-07	NO	YES	2.63069e-07	non-sign protein	concordant
Nfu_p_1_000917	ENSG00000137693	YAP1	-0.274126	0.0670729	0.150699	Nfu_p_1_000917	Nfu_g_1_000376	-0.556659	9.30643e-09	2.59386e-07	NO	YES	2.67809e-07	non-sign protein	concordant
Nfu_p_1_037275	ENSG00000143977	SNRPG	-0.02136	0.763919	0.844669	Nfu_p_1_037275	Nfu_g_1_015507	-0.788315	8.26654e-10	2.85317e-08	NO	YES	2.7009e-07	non-sign protein	concordant
Nfu_p_1_002810	ENSG00000041802	LSG1	-0.746981	7.2659e-06	0.000798114	Nfu_p_1_002810	Nfu_g_1_001146	0.346325	8.88385e-05	0.000791506	YES	YES	2.75088e-07	other post-transcr.mechanism	discordant
Nfu_p_1_032285	ENSG00000166710	B2M	-0.256147	0.0715141	0.157811	Nfu_p_1_032285	Nfu_g_1_013414	0.695466	9.34161e-09	2.60004e-07	NO	YES	2.83529e-07	non-sign protein	discordant
Nfu_p_1_052294	ENSG00000135525	MAP7	-0.0841198	0.538288	0.668128	Nfu_p_1_052294	Nfu_g_1_021853	0.44468	1.24694e-09	4.13935e-08	NO	YES	2.84074e-07	non-sign protein	discordant
Nfu_p_1_015792	ENSG00000074695	LMAN1	-0.501071	8.35322e-05	0.0023229	Nfu_p_1_015792	Nfu_g_1_006551	-0.57479	8.16736e-06	0.000101503	YES	YES	2.87048e-07	transcription-regulated (sign. transcript)	concordant
Nfu_p_1_028966	ENSG00000170775	GPR37	1.73298	1.44909e-07	0.000105667	Nfu_p_1_028966	Nfu_g_1_011961	-0.417539	0.00470676	0.0207592	YES	YES	2.87048e-07	other post-transcr.mechanism	discordant
Nfu_p_1_053030	ENSG00000088986	DYNLL1	-0.417516	0.00298274	0.0183544	Nfu_p_1_053030	Nfu_g_1_022148	-0.529727	2.30726e-07	4.49399e-06	YES	YES	2.887e-07	transcription-regulated (sign. transcript)	concordant
Nfu_p_1_005972	ENSG00000162636	FAM102B	0.130911	0.276965	0.42201	Nfu_p_1_005972	Nfu_g_1_002387	0.559692	2.52069e-09	7.74977e-08	NO	YES	2.91936e-07	non-sign protein	concordant
Nfu_p_1_034974	ENSG00000107833	NPM3	-0.57128	6.62942e-05	0.00205959	Nfu_p_1_034974	Nfu_g_1_014518	-0.649295	1.10789e-05	0.000132734	YES	YES	3.0564e-07	transcription-regulated (sign. transcript)	concordant
Nfu_p_1_050918	ENSG00000134369	NAV1	-0.587022	1.13274e-05	0.000956539	Nfu_p_1_050918	Nfu_g_1_021265	-0.508258	6.5421e-05	0.000610067	YES	YES	3.07472e-07	transcription-regulated (sign. transcript)	concordant
Nfu_p_1_051300	ENSG00000163902	RPN1	-0.575902	1.48829e-05	0.00106432	Nfu_p_1_051300	Nfu_g_1_021437	-0.363055	5.08884e-05	0.000490808	YES	YES	3.13137e-07	transcription-regulated (sign. transcript)	concordant
Nfu_p_1_031801	ENSG00000151240	DIP2C	-0.185315	0.374759	0.520883	Nfu_p_1_031801	Nfu_g_1_013195	0.685232	2.05121e-09	6.39378e-08	NO	YES	3.1681e-07	non-sign protein	discordant
Nfu_p_1_053027	ENSG00000132591	ERAL1	0.213129	0.103178	0.205193	Nfu_p_1_053027	Nfu_g_1_022146	0.426697	7.48895e-09	2.1319e-07	NO	YES	3.17574e-07	non-sign protein	concordant
Nfu_p_1_018825	ENSG00000180198	RCC1	-0.557655	0.000141793	0.00310336	Nfu_p_1_018825	Nfu_g_1_007803	-0.653921	5.53488e-06	7.26257e-05	YES	YES	3.21516e-07	transcription-regulated (sign. transcript)	concordant
Nfu_p_1_018619	ENSG00000108828	VAT1	-0.331937	0.00675836	0.0307262	Nfu_p_1_018619	Nfu_g_1_007718	-0.488766	1.24639e-07	2.63019e-06	YES	YES	3.43118e-07	transcription-regulated (sign. transcript)	concordant
Nfu_p_1_030732	ENSG00000146376	ARHGAP18	0.309915	0.00241835	0.0160868	Nfu_p_1_030732	Nfu_g_1_012733	0.697646	3.61191e-07	6.73953e-06	YES	YES	3.54321e-07	transcription-regulated (sign. transcript)	concordant
Nfu_p_1_046772	ENSG00000100401	RANGAP1	-0.106524	0.35215	0.498223	Nfu_p_1_046772	Nfu_g_1_019575	-0.589959	2.56256e-09	7.86638e-08	NO	YES	3.64594e-07	non-sign protein	concordant
Nfu_p_1_046388	ENSG00000006453	BAIAP2L1	0.510009	0.000400609	0.00556305	Nfu_p_1_046388	Nfu_g_1_019417	0.500868	2.35776e-06	3.49573e-05	YES	YES	3.79873e-07	transcription-regulated (sign. transcript)	concordant
Nfu_p_1_031242	ENSG00000132716	DCAF8	-0.0382384	0.652657	0.762148	Nfu_p_1_031242	Nfu_g_1_012933	0.473832	1.52239e-09	4.92289e-08	NO	YES	3.97565e-07	non-sign protein	discordant
Nfu_p_1_001251	ENSG00000173110	HSPA6	0.362553	0.00133117	0.0110634	Nfu_p_1_001251	Nfu_g_1_000519	0.443439	7.48112e-07	1.2778e-05	YES	YES	3.97565e-07	transcription-regulated (sign. transcript)	concordant
Nfu_p_1_039734	ENSG00000167281	RBFOX3	-1.21545	1.62387e-06	0.000396177	Nfu_p_1_039734	Nfu_g_1_016583	0.266665	0.000617924	0.00398856	YES	YES	3.99455e-07	other post-transcr.mechanism	discordant
Nfu_p_1_001794	ENSG00000168827	GFM1	-0.426306	0.0216124	0.0680376	Nfu_p_1_001794	Nfu_g_1_000730	-0.779273	4.94041e-08	1.15186e-06	NO	YES	4.22797e-07	non-sign protein	concordant
Nfu_p_1_030195	ENSG00000071539	TRIP13	-0.420905	0.00256698	0.0166874	Nfu_p_1_030195	Nfu_g_1_012509	-1.14972	4.3589e-07	7.90472e-06	YES	YES	4.41019e-07	transcription-regulated (sign. transcript)	concordant
Nfu_p_1_017129	ENSG00000139223	ANP32D	-0.441389	0.00605677	0.0287419	Nfu_p_1_017129	Nfu_g_1_007087	-0.487054	1.93014e-07	3.8688e-06	YES	YES	4.58712e-07	transcription-regulated (sign. transcript)	concordant
Nfu_p_1_001471	ENSG00000091622	PITPNM3	0.0550753	0.506281	0.64077	Nfu_p_1_001471	Nfu_g_1_000611	0.459041	2.32951e-09	7.20633e-08	NO	YES	4.61452e-07	non-sign protein	concordant
Nfu_p_1_032262	ENSG00000124253	PCK1	-0.943631	0.0018338	0.0135149	Nfu_p_1_032262	Nfu_g_1_013404	-1.04492	6.53584e-07	1.13379e-05	YES	YES	4.67454e-07	transcription-regulated (sign. transcript)	concordant
Nfu_p_1_047987	ENSG00000101557	USP14	-0.563122	0.00409133	0.0223568	Nfu_p_1_047987	Nfu_g_1_020101	-0.543557	3.01254e-07	5.72268e-06	YES	YES	4.78917e-07	transcription-regulated (sign. transcript)	concordant
Nfu_p_1_010799	ENSG00000170606	HSPA4	-0.324939	0.00331246	0.0195983	Nfu_p_1_010799	Nfu_g_1_004432	-0.48304	3.88539e-07	7.14968e-06	YES	YES	4.97873e-07	transcription-regulated (sign. transcript)	concordant
Nfu_p_1_027616	ENSG00000174469	CNTNAP2	-1.56004	1.44704e-08	3.00079e-05	Nfu_p_1_027616	Nfu_g_1_011430	0.1473	0.0912821	0.204186	YES	NO	5.0912e-07	other post-transcr.mechanism	discordant
Nfu_p_1_024429	ENSG00000136960	ENPP2	0.0705379	0.72443	0.814717	Nfu_p_1_024429	Nfu_g_1_010055	0.543813	1.83236e-09	5.80315e-08	NO	YES	5.10283e-07	non-sign protein	concordant
Nfu_p_1_032401	ENSG00000125844	RRBP1	-0.347309	0.0220724	0.069038	Nfu_p_1_032401	Nfu_g_1_013465	-0.670198	6.34592e-08	1.4362e-06	NO	YES	5.3581e-07	non-sign protein	concordant
Nfu_p_1_055868	ENSG00000109089	CDR2L	-0.455331	0.000262921	0.00451538	Nfu_p_1_055868	Nfu_g_1_023269	-0.528698	5.45659e-06	7.19936e-05	YES	YES	5.46867e-07	transcription-regulated (sign. transcript)	concordant
Nfu_p_1_009169	ENSG00000115365	LANCL1	-0.941196	0.000915769	0.00885513	Nfu_p_1_009169	Nfu_g_1_003726	0.487507	1.64832e-06	2.5815e-05	YES	YES	5.70939e-07	other post-transcr.mechanism	discordant
Nfu_p_1_027666	ENSG00000137203	TFAP2A	-0.269272	0.18454	0.314906	Nfu_p_1_027666	Nfu_g_1_011447	-0.515578	8.1895e-09	2.31157e-07	NO	YES	5.70939e-07	non-sign protein	concordant
Nfu_p_1_000422	ENSG00000149257	SERPINH1	-0.207722	0.0877947	0.182566	Nfu_p_1_000422	Nfu_g_1_000192	-1.16848	1.72259e-08	4.44003e-07	NO	YES	5.70939e-07	non-sign protein	concordant
Nfu_p_1_000788	ENSG00000110171	TRIM3	-0.71961	0.000341215	0.0051368	Nfu_p_1_000788	Nfu_g_1_000332	-0.212757	4.71253e-06	6.37929e-05	YES	YES	6.02425e-07	transcription-regulated (sign. transcript)	concordant
Nfu_p_1_017600	ENSG00000109458	GAB1	-0.568828	0.00494082	0.0250055	Nfu_p_1_017600	Nfu_g_1_007267	0.376847	3.25162e-07	6.13602e-06	YES	YES	6.02425e-07	other post-transcr.mechanism	discordant
Nfu_p_1_045158	ENSG00000165934	CPSF2	-0.280961	0.00735369	0.0324205	Nfu_p_1_045158	Nfu_g_1_018901	-0.488994	2.2115e-07	4.34986e-06	YES	YES	6.07508e-07	transcription-regulated (sign. transcript)	concordant
Nfu_p_1_015266	ENSG00000177169	ULK1	-0.329338	0.00846579	0.0356104	Nfu_p_1_015266	Nfu_g_1_006321	0.507926	1.94818e-07	3.90104e-06	YES	YES	6.14243e-07	other post-transcr.mechanism	discordant
Nfu_p_1_051418	ENSG00000096063	SRPK1	-0.482824	4.84838e-05	0.00176105	Nfu_p_1_051418	Nfu_g_1_021488	0.213668	3.42317e-05	0.000350275	YES	YES	6.16476e-07	other post-transcr.mechanism	discordant
Nfu_p_1_025955	ENSG00000134987	WDR36	-0.240831	0.156875	0.279058	Nfu_p_1_025955	Nfu_g_1_010724	-0.675511	1.07901e-08	2.94978e-07	NO	YES	6.26673e-07	non-sign protein	concordant
Nfu_p_1_015370	ENSG00000087274	ADD1	0.39183	0.00380712	0.0214977	Nfu_p_1_015370	Nfu_g_1_006368	0.366522	4.55094e-07	8.20071e-06	YES	YES	6.39239e-07	transcription-regulated (sign. transcript)	concordant
Nfu_p_1_001543	ENSG00000149294	NCAM1	-0.175237	0.0676616	0.151507	Nfu_p_1_001543	Nfu_g_1_000645	0.246103	2.56794e-08	6.42275e-07	NO	YES	6.39466e-07	non-sign protein	discordant
Nfu_p_1_052966	ENSG00000198242	RPL23A	-0.639493	2.46145e-05	0.00133449	Nfu_p_1_052966	Nfu_g_1_022123	0.322971	7.27675e-05	0.000670132	YES	YES	6.56715e-07	other post-transcr.mechanism	discordant
Nfu_p_1_041495	ENSG00000166913	YWHAB	-0.498727	0.000404262	0.00556718	Nfu_p_1_041495	Nfu_g_1_017359	-0.390062	4.45621e-06	6.06627e-05	YES	YES	6.58788e-07	transcription-regulated (sign. transcript)	concordant
Nfu_p_1_018172	ENSG00000076924	XAB2	-0.583508	0.000151714	0.00323514	Nfu_p_1_018172	Nfu_g_1_007529	-0.390634	1.19329e-05	0.000141524	YES	YES	6.60355e-07	transcription-regulated (sign. transcript)	concordant
Nfu_p_1_030499	ENSG00000132622	HSPA12B	1.39709	4.87913e-08	5.78177e-05	Nfu_p_1_030499	Nfu_g_1_012631	0.349349	0.0400757	0.111387	YES	NO	7.0898e-07	transcription-regulated (non sign. transcript)	concordant
Nfu_p_1_037122	ENSG00000256269	HMBS	-0.682727	0.000203668	0.00388375	Nfu_p_1_037122	Nfu_g_1_015429	-0.607407	9.89037e-06	0.000119921	YES	YES	7.27656e-07	transcription-regulated (sign. transcript)	concordant
Nfu_p_1_028633	ENSG00000018236	CNTN1	0.120505	0.163701	0.288056	Nfu_p_1_028633	Nfu_g_1_011837	0.416979	1.25516e-08	3.36687e-07	NO	YES	7.3982e-07	non-sign protein	concordant
Nfu_p_1_055004	ENSG00000132470	ITGB4	0.271552	0.0627076	0.14377	Nfu_p_1_055004	Nfu_g_1_022922	0.667114	3.32273e-08	8.06821e-07	NO	YES	7.47997e-07	non-sign protein	concordant
Nfu_p_1_055553	ENSG00000156113	KCNMA1	0.164349	0.0642495	0.146214	Nfu_p_1_055553	Nfu_g_1_023140	0.565939	3.26205e-08	7.94017e-07	NO	YES	7.50455e-07	non-sign protein	concordant
Nfu_p_1_034620	ENSG00000120057	SFRP5	0.301509	0.0385747	0.10259	Nfu_p_1_034620	Nfu_g_1_014369	-0.573168	5.49059e-08	1.2612e-06	NO	YES	7.56261e-07	non-sign protein	discordant
Nfu_p_1_024196	ENSG00000133112	TPT1	-0.500103	0.000854947	0.00850619	Nfu_p_1_024196	Nfu_g_1_009939	0.34101	2.63837e-06	3.85699e-05	YES	YES	8.01166e-07	other post-transcr.mechanism	discordant
Nfu_p_1_017509	ENSG00000104774	MAN2B1	-0.758339	0.000828673	0.0083814	Nfu_p_1_017509	Nfu_g_1_007228	-0.556869	2.72999e-06	3.96772e-05	YES	YES	8.01566e-07	transcription-regulated (sign. transcript)	concordant
Nfu_p_1_011029	ENSG00000038002	AGA	0.393259	0.00610302	0.028887	Nfu_p_1_011029	Nfu_g_1_004532	0.870421	3.74571e-07	6.95026e-06	YES	YES	8.07731e-07	transcription-regulated (sign. transcript)	concordant
Nfu_p_1_031844	ENSG00000269058	CALR3	-0.182731	0.212596	0.348308	Nfu_p_1_031844	Nfu_g_1_013207	-0.751212	1.08322e-08	2.95322e-07	NO	YES	8.11557e-07	non-sign protein	concordant
Nfu_p_1_056462	ENSG00000214530	STARD10	0.0139204	0.920001	0.951429	Nfu_p_1_056462	Nfu_g_1_023530	-0.611613	2.58507e-09	7.92332e-08	NO	YES	8.34425e-07	non-sign protein	discordant
Nfu_p_1_042357	ENSG00000138399	FASTKD1	0.800413	7.2665e-06	0.000798114	Nfu_p_1_042357	Nfu_g_1_017690	-0.447719	0.000327862	0.00236263	YES	YES	8.34425e-07	other post-transcr.mechanism	discordant
Nfu_p_1_044827	ENSG00000143994	ABHD1	-0.560447	0.0132727	0.0484757	Nfu_p_1_044827	Nfu_g_1_018783	-0.723696	1.80156e-07	3.65067e-06	YES	YES	8.35453e-07	transcription-regulated (sign. transcript)	concordant
Nfu_p_1_036439	ENSG00000135317	SNX14	-0.11356	0.172235	0.298786	Nfu_p_1_036439	Nfu_g_1_015129	0.487641	1.39468e-08	3.70135e-07	NO	YES	8.37206e-07	non-sign protein	discordant
Nfu_p_1_044910	ENSG00000120438	TCP1	-0.203835	0.0268005	0.0795101	Nfu_p_1_044910	Nfu_g_1_018803	-0.444147	9.14005e-08	1.99623e-06	NO	YES	8.5103e-07	non-sign protein	concordant
Nfu_p_1_046806	ENSG00000188191	PRKAR1B	0.264917	0.0717805	0.158188	Nfu_p_1_046806	Nfu_g_1_019594	0.394275	3.42608e-08	8.28896e-07	NO	YES	8.52315e-07	non-sign protein	concordant
Nfu_p_1_031259	ENSG00000107959	PITRM1	0.061998	0.531753	0.662097	Nfu_p_1_031259	Nfu_g_1_012940	-0.541666	4.69596e-09	1.37803e-07	NO	YES	8.62857e-07	non-sign protein	discordant
Nfu_p_1_004477	ENSG00000117713	ARID1A	-0.261471	0.058682	0.136848	Nfu_p_1_004477	Nfu_g_1_001802	-0.390219	4.28078e-08	1.00881e-06	NO	YES	8.6584e-07	non-sign protein	concordant
Nfu_p_1_040488	ENSG00000093000	NUP50	-0.630215	1.34202e-05	0.00102027	Nfu_p_1_040488	Nfu_g_1_016941	-0.403746	0.000191605	0.00150987	YES	YES	8.81382e-07	transcription-regulated (sign. transcript)	concordant
Nfu_p_1_008751	ENSG00000198001	IRAK4	0.564706	0.0117979	0.0445665	Nfu_p_1_008751	Nfu_g_1_003534	0.660217	2.17957e-07	4.29129e-06	YES	YES	8.81382e-07	transcription-regulated (sign. transcript)	concordant
Nfu_p_1_032442	ENSG00000104324	CPQ	0.512035	0.0022775	0.0155328	Nfu_p_1_032442	Nfu_g_1_013482	0.505597	1.16099e-06	1.88815e-05	YES	YES	9.03078e-07	transcription-regulated (sign. transcript)	concordant
Nfu_p_1_005829	ENSG00000070087	PFN2	0.461119	0.000177776	0.00362322	Nfu_p_1_005829	Nfu_g_1_002322	-0.396234	1.51986e-05	0.000175081	YES	YES	9.19817e-07	other post-transcr.mechanism	discordant
Nfu_p_1_015762	ENSG00000129691	ASH2L	-0.38389	0.000161149	0.00341002	Nfu_p_1_015762	Nfu_g_1_006540	-0.300683	1.78429e-05	0.000201226	YES	YES	9.7376e-07	transcription-regulated (sign. transcript)	concordant
Nfu_p_1_026703	ENSG00000176619	LMNB2	0.0692666	0.305689	0.453612	Nfu_p_1_026703	Nfu_g_1_011038	-0.737169	9.80712e-09	2.71073e-07	NO	YES	1.01099e-06	non-sign protein	discordant
Nfu_p_1_021753	ENSG00000136819	C9orf78	-0.494386	7.85505e-05	0.00226458	Nfu_p_1_021753	Nfu_g_1_008981	0.304186	3.83955e-05	0.000385964	YES	YES	1.01455e-06	other post-transcr.mechanism	discordant
Nfu_p_1_034077	ENSG00000110880	CORO1C	-0.650638	4.67128e-05	0.00174542	Nfu_p_1_034077	Nfu_g_1_014163	-0.294907	6.55312e-05	0.000610809	YES	YES	1.02449e-06	transcription-regulated (sign. transcript)	concordant
Nfu_p_1_037021	ENSG00000004487	KDM1A	-0.0909113	0.417881	0.559988	Nfu_p_1_037021	Nfu_g_1_015380	-0.368636	7.3215e-09	2.0872e-07	NO	YES	1.02449e-06	non-sign protein	concordant
Nfu_p_1_051977	ENSG00000157851	DPYSL5	-0.20823	0.012167	0.0454824	Nfu_p_1_051977	Nfu_g_1_021724	-0.536664	2.53741e-07	4.90553e-06	YES	YES	1.02831e-06	transcription-regulated (sign. transcript)	concordant
Nfu_p_1_025482	ENSG00000166888	STAT6	0.745625	0.00139597	0.0114139	Nfu_p_1_025482	Nfu_g_1_010519	0.807194	2.21041e-06	3.30635e-05	YES	YES	1.02831e-06	transcription-regulated (sign. transcript)	concordant
Nfu_p_1_047358	ENSG00000125450	NUP85	0.450018	0.022256	0.0693514	Nfu_p_1_047358	Nfu_g_1_019839	-0.453039	1.45139e-07	3.00877e-06	NO	YES	1.07122e-06	non-sign protein	discordant
Nfu_p_1_038486	ENSG00000099817	POLR2E	-0.323773	0.00221428	0.0152048	Nfu_p_1_038486	Nfu_g_1_016027	-0.558286	1.46407e-06	2.32945e-05	YES	YES	1.07256e-06	transcription-regulated (sign. transcript)	concordant
Nfu_p_1_010943	ENSG00000187522	HSPA14	-0.561255	0.00101131	0.00934849	Nfu_p_1_010943	Nfu_g_1_004496	-0.546662	3.30013e-06	4.67066e-05	YES	YES	1.09786e-06	transcription-regulated (sign. transcript)	concordant
Nfu_p_1_023531	ENSG00000115325	DOK1	0.219955	0.0471376	0.118307	Nfu_p_1_023531	Nfu_g_1_009660	0.595686	7.0643e-08	1.58443e-06	NO	YES	1.09786e-06	non-sign protein	concordant
Nfu_p_1_037947	ENSG00000148798	INA	0.641436	0.000517485	0.00644614	Nfu_p_1_037947	Nfu_g_1_015816	-0.429446	6.55708e-06	8.41597e-05	YES	YES	1.1129e-06	other post-transcr.mechanism	discordant
Nfu_p_1_034628	ENSG00000168216	LMBRD1	-0.102903	0.316822	0.46481	Nfu_p_1_034628	Nfu_g_1_014375	0.434051	1.08064e-08	2.95021e-07	NO	YES	1.12e-06	non-sign protein	discordant
Nfu_p_1_050641	ENSG00000138030	KHK	-0.277949	0.046604	0.117395	Nfu_p_1_050641	Nfu_g_1_021166	0.520215	7.5297e-08	1.67193e-06	NO	YES	1.14411e-06	non-sign protein	discordant
Nfu_p_1_001608	ENSG00000156256	USP16	-0.131549	0.102712	0.204637	Nfu_p_1_001608	Nfu_g_1_000654	-0.592428	3.43695e-08	8.30521e-07	NO	YES	1.14816e-06	non-sign protein	concordant
Nfu_p_1_019165	ENSG00000030066	NUP160	-0.0670306	0.61559	0.734194	Nfu_p_1_019165	Nfu_g_1_007941	-0.645828	5.95519e-09	1.72726e-07	NO	YES	1.18759e-06	non-sign protein	concordant
Nfu_p_1_008408	ENSG00000115414	FN1	0.659956	0.0035984	0.0206855	Nfu_p_1_008408	Nfu_g_1_003374	0.897214	1.026e-06	1.69873e-05	YES	YES	1.19305e-06	transcription-regulated (sign. transcript)	concordant
Nfu_p_1_037383	ENSG00000049541	RFC2	-0.463807	0.00341607	0.0200398	Nfu_p_1_037383	Nfu_g_1_015559	-0.850936	1.11338e-06	1.82646e-05	YES	YES	1.22466e-06	transcription-regulated (sign. transcript)	concordant
Nfu_p_1_041975	ENSG00000115414	FN1	-0.0680109	0.54402	0.673731	Nfu_p_1_041975	Nfu_g_1_017544	-1.13385	7.0271e-09	2.01188e-07	NO	YES	1.22801e-06	non-sign protein	concordant
Nfu_p_1_029824	ENSG00000090020	SLC9A1	-0.85643	9.24549e-06	0.000838633	Nfu_p_1_029824	Nfu_g_1_012316	-0.422671	0.000426675	0.00292812	YES	YES	1.26255e-06	transcription-regulated (sign. transcript)	concordant
Nfu_p_1_011385	ENSG00000159692	CTBP1	-1.4441	0.0163144	0.0558284	Nfu_p_1_011385	Nfu_g_1_004675	-0.294603	2.46465e-07	4.78654e-06	NO	YES	1.28298e-06	non-sign protein	concordant
Nfu_p_1_052813	ENSG00000067369	TP53BP1	-0.423014	0.00065972	0.00723859	Nfu_p_1_052813	Nfu_g_1_022068	-0.342677	6.11017e-06	7.89817e-05	YES	YES	1.28332e-06	transcription-regulated (sign. transcript)	concordant
Nfu_p_1_051234	ENSG00000134077	THUMPD3	0.135005	0.322902	0.470595	Nfu_p_1_051234	Nfu_g_1_021406	-0.671819	1.2523e-08	3.3637e-07	NO	YES	1.28445e-06	non-sign protein	discordant
Nfu_p_1_001336	ENSG00000136450	SRSF1	-0.565576	0.00100184	0.00934849	Nfu_p_1_001336	Nfu_g_1_000549	-0.364685	4.19987e-06	5.77634e-05	YES	YES	1.33109e-06	transcription-regulated (sign. transcript)	concordant
Nfu_p_1_003259	ENSG00000204394	VARS	-0.334902	0.00560314	0.0273722	Nfu_p_1_003259	Nfu_g_1_001315	-0.576568	7.65535e-07	1.29868e-05	YES	YES	1.35285e-06	transcription-regulated (sign. transcript)	concordant
Nfu_p_1_043680	ENSG00000134324	LPIN1	-0.184574	0.0606663	0.140488	Nfu_p_1_043680	Nfu_g_1_018267	0.998321	7.09387e-08	1.58928e-06	NO	YES	1.35426e-06	non-sign protein	discordant
Nfu_p_1_006509	ENSG00000132780	NASP	-0.658942	0.013688	0.0494151	Nfu_p_1_006509	Nfu_g_1_002595	-0.467484	3.16713e-07	5.98788e-06	YES	YES	1.36086e-06	transcription-regulated (sign. transcript)	concordant
Nfu_p_1_021910	ENSG00000106628	POLD2	-0.216656	0.106584	0.210503	Nfu_p_1_021910	Nfu_g_1_009021	-0.548417	4.0895e-08	9.69902e-07	NO	YES	1.36504e-06	non-sign protein	concordant
Nfu_p_1_013885	ENSG00000185621	LMLN	-0.238817	0.0276728	0.0813365	Nfu_p_1_013885	Nfu_g_1_005716	-0.577288	1.58915e-07	3.25384e-06	NO	YES	1.37375e-06	non-sign protein	concordant
Nfu_p_1_048684	ENSG00000184432	COPB2	-0.37028	0.00335731	0.019765	Nfu_p_1_048684	Nfu_g_1_020351	-0.389274	1.32188e-06	2.11841e-05	YES	YES	1.38286e-06	transcription-regulated (sign. transcript)	concordant
Nfu_p_1_012334	ENSG00000113282	CLINT1	-0.384311	0.00145302	0.0117245	Nfu_p_1_012334	Nfu_g_1_005088	-0.360847	3.08648e-06	4.41519e-05	YES	YES	1.39381e-06	transcription-regulated (sign. transcript)	concordant
Nfu_p_1_019121	ENSG00000026508	CD44	-0.814973	8.98555e-05	0.00241214	Nfu_p_1_019121	Nfu_g_1_007929	-0.63101	5.03733e-05	0.00048678	YES	YES	1.40319e-06	transcription-regulated (sign. transcript)	concordant
Nfu_p_1_008017	ENSG00000096746	HNRNPH3	-0.260387	0.00274233	0.0174311	Nfu_p_1_008017	Nfu_g_1_003235	-0.391546	1.66485e-06	2.59925e-05	YES	YES	1.41184e-06	transcription-regulated (sign. transcript)	concordant
Nfu_p_1_051554	ENSG00000198879	SFMBT2	-0.87361	0.00291583	0.0181039	Nfu_p_1_051554	Nfu_g_1_021554	-0.429014	1.60126e-06	2.51965e-05	YES	YES	1.43926e-06	transcription-regulated (sign. transcript)	concordant
Nfu_p_1_003172	ENSG00000127954	STEAP4	0.469702	0.156089	0.278263	Nfu_p_1_003172	Nfu_g_1_001285	1.01623	3.00332e-08	7.37326e-07	NO	YES	1.44181e-06	non-sign protein	concordant
Nfu_p_1_037494	ENSG00000096433	ITPR3	0.502913	0.00519159	0.0258799	Nfu_p_1_037494	Nfu_g_1_015601	0.492167	9.12035e-07	1.52648e-05	YES	YES	1.45258e-06	transcription-regulated (sign. transcript)	concordant
Nfu_p_1_037952	ENSG00000125870	SNRPB2	-0.338503	0.114631	0.222164	Nfu_p_1_037952	Nfu_g_1_015819	-0.871714	4.15445e-08	9.82515e-07	NO	YES	1.45758e-06	non-sign protein	concordant
Nfu_p_1_027423	ENSG00000155660	PDIA4	-0.120942	0.256113	0.399307	Nfu_p_1_027423	Nfu_g_1_011362	-0.547966	1.89673e-08	4.8471e-07	NO	YES	1.48231e-06	non-sign protein	concordant
Nfu_p_1_029722	ENSG00000116560	SFPQ	-0.608803	8.25408e-06	0.000815222	Nfu_p_1_029722	Nfu_g_1_012276	-0.31485	0.000594672	0.00386595	YES	YES	1.49395e-06	transcription-regulated (sign. transcript)	concordant
Nfu_p_1_039094	ENSG00000105270	CLIP3	-0.0428524	0.7309	0.819078	Nfu_p_1_039094	Nfu_g_1_016321	0.504613	7.07605e-09	2.023e-07	NO	YES	1.56685e-06	non-sign protein	discordant
Nfu_p_1_019166	ENSG00000182253	SYNM	0.518724	0.000932748	0.00894468	Nfu_p_1_019166	Nfu_g_1_007942	0.655349	5.60102e-06	7.33491e-05	YES	YES	1.57874e-06	transcription-regulated (sign. transcript)	concordant
Nfu_p_1_037576	ENSG00000164104	HMGB2	-0.518422	0.00311649	0.018842	Nfu_p_1_037576	Nfu_g_1_015637	-0.400579	1.69296e-06	2.6349e-05	YES	YES	1.58716e-06	transcription-regulated (sign. transcript)	concordant
Nfu_p_1_053343	ENSG00000073536	NLE1	0.791065	5.47274e-06	0.000732199	Nfu_p_1_053343	Nfu_g_1_022279	-0.48203	0.000963927	0.00577432	YES	YES	1.58716e-06	other post-transcr.mechanism	discordant
Nfu_p_1_001037	ENSG00000109113	RAB34	0.134369	0.343218	0.490269	Nfu_p_1_001037	Nfu_g_1_000446	-0.825392	1.5529e-08	4.0682e-07	NO	YES	1.59928e-06	non-sign protein	discordant
Nfu_p_1_054357	ENSG00000127511	SIN3B	-0.0992381	0.243193	0.384905	Nfu_p_1_054357	Nfu_g_1_022719	-0.336803	2.19782e-08	5.53863e-07	NO	YES	1.60037e-06	non-sign protein	concordant
Nfu_p_1_055912	ENSG00000188554	NBR1	0.043479	0.561451	0.689757	Nfu_p_1_055912	Nfu_g_1_023288	0.403754	9.62701e-09	2.6733e-07	NO	YES	1.61422e-06	non-sign protein	concordant
Nfu_p_1_043513	ENSG00000153012	LGI2	0.499264	0.000670858	0.0072973	Nfu_p_1_043513	Nfu_g_1_018189	0.480234	8.1341e-06	0.000101171	YES	YES	1.62563e-06	transcription-regulated (sign. transcript)	concordant
Nfu_p_1_019182	ENSG00000235711	ANKRD34C	0.264144	0.0467473	0.117684	Nfu_p_1_019182	Nfu_g_1_007951	0.827672	1.20632e-07	2.56186e-06	NO	YES	1.67385e-06	non-sign protein	concordant
Nfu_p_1_039788	ENSG00000007350	TKTL1	-0.350083	0.000740314	0.00781286	Nfu_p_1_039788	Nfu_g_1_016609	-0.404522	7.76176e-06	9.7554e-05	YES	YES	1.70059e-06	transcription-regulated (sign. transcript)	concordant
Nfu_p_1_038201	ENSG00000108759	KRT32	0.477367	0.00100033	0.00934849	Nfu_p_1_038201	Nfu_g_1_015914	0.676514	5.77755e-06	7.52138e-05	YES	YES	1.70654e-06	transcription-regulated (sign. transcript)	concordant
Nfu_p_1_036122	ENSG00000129951	PLPPR3	-0.806955	3.46812e-05	0.0015384	Nfu_p_1_036122	Nfu_g_1_014997	-0.52733	0.000167556	0.00134854	YES	YES	1.71199e-06	transcription-regulated (sign. transcript)	concordant
Nfu_p_1_013911	ENSG00000065183	WDR3	-0.464145	0.000422429	0.00570692	Nfu_p_1_013911	Nfu_g_1_005727	-0.545467	1.39577e-05	0.000161981	YES	YES	1.73235e-06	transcription-regulated (sign. transcript)	concordant
Nfu_p_1_050931	ENSG00000128739	SNRPN	-0.23209	0.0399276	0.105148	Nfu_p_1_050931	Nfu_g_1_021274	-0.796436	1.50154e-07	3.09988e-06	NO	YES	1.75653e-06	non-sign protein	concordant
Nfu_p_1_031547	ENSG00000136237	RAPGEF5	-0.223211	0.09563	0.194234	Nfu_p_1_031547	Nfu_g_1_013065	0.354898	6.50094e-08	1.46962e-06	NO	YES	1.81453e-06	non-sign protein	discordant
Nfu_p_1_049390	ENSG00000108468	CBX1	-0.945643	0.000402264	0.00556718	Nfu_p_1_049390	Nfu_g_1_020627	-0.440849	1.56266e-05	0.000179369	YES	YES	1.83008e-06	transcription-regulated (sign. transcript)	concordant
Nfu_p_1_039674	ENSG00000175166	PSMD2	-0.258989	0.00863105	0.0362137	Nfu_p_1_039674	Nfu_g_1_016553	-0.49454	7.33846e-07	1.25451e-05	YES	YES	1.83968e-06	transcription-regulated (sign. transcript)	concordant
Nfu_p_1_025418	ENSG00000130985	UBA1	-0.213711	0.00948158	0.0381795	Nfu_p_1_025418	Nfu_g_1_010489	-0.329013	6.70351e-07	1.15885e-05	YES	YES	1.84216e-06	transcription-regulated (sign. transcript)	concordant
Nfu_p_1_003953	ENSG00000088538	DOCK3	0.476111	0.00615128	0.0289761	Nfu_p_1_003953	Nfu_g_1_001585	0.350219	1.03875e-06	1.71416e-05	YES	YES	1.8478e-06	transcription-regulated (sign. transcript)	concordant
Nfu_p_1_014783	ENSG00000132386	SERPINF1	0.115962	0.630134	0.744476	Nfu_p_1_014783	Nfu_g_1_006113	-1.36965	1.02202e-08	2.81711e-07	NO	YES	1.858e-06	non-sign protein	discordant
Nfu_p_1_016195	ENSG00000039123	SKIV2L2	-0.0526656	0.461912	0.599578	Nfu_p_1_016195	Nfu_g_1_006714	-0.481385	1.42378e-08	3.76361e-07	NO	YES	1.89168e-06	non-sign protein	concordant
Nfu_p_1_051123	ENSG00000101162	TUBB1	1.22264	4.68825e-07	0.00021605	Nfu_p_1_051123	Nfu_g_1_021347	0.432007	0.0143054	0.0502954	YES	NO	1.92345e-06	miRNA-regulated	concordant
Nfu_p_1_031501	ENSG00000031823	RANBP3	-0.536878	3.22186e-05	0.00150598	Nfu_p_1_031501	Nfu_g_1_013042	-0.24848	0.000209792	0.00162689	YES	YES	1.93396e-06	transcription-regulated (sign. transcript)	concordant
Nfu_p_1_002466	ENSG00000111196	MAGOHB	-0.537786	0.000510144	0.00641475	Nfu_p_1_002466	Nfu_g_1_001009	-0.419219	1.34051e-05	0.000156477	YES	YES	1.95172e-06	transcription-regulated (sign. transcript)	concordant
Nfu_p_1_051805	ENSG00000101464	PIGU	0.396151	0.00187206	0.0136817	Nfu_p_1_051805	Nfu_g_1_021655	-0.565138	3.66649e-06	5.10956e-05	YES	YES	1.95478e-06	miRNA-regulated	discordant
Nfu_p_1_031244	ENSG00000129484	PARP2	-0.439397	0.00123555	0.0106096	Nfu_p_1_031244	Nfu_g_1_012934	-0.530588	5.6542e-06	7.39003e-05	YES	YES	1.98396e-06	transcription-regulated (sign. transcript)	concordant
Nfu_p_1_002838	ENSG00000139194	RBP5	-0.21118	0.0982024	0.197956	Nfu_p_1_002838	Nfu_g_1_001155	-0.809087	7.38083e-08	1.6407e-06	NO	YES	2.0506e-06	non-sign protein	concordant
Nfu_p_1_012311	ENSG00000113657	DPYSL3	0.202531	0.0173232	0.0584131	Nfu_p_1_012311	Nfu_g_1_005080	-0.39053	4.20114e-07	7.66717e-06	NO	YES	2.05457e-06	non-sign protein	discordant
Nfu_p_1_020846	ENSG00000081014	AP4E1	0.140123	0.129433	0.241765	Nfu_p_1_020846	Nfu_g_1_008596	0.960967	5.85054e-08	1.33474e-06	NO	YES	2.12747e-06	non-sign protein	concordant
Nfu_p_1_027907	ENSG00000205707	ETFRF1	0.305652	0.0195971	0.0638234	Nfu_p_1_027907	Nfu_g_1_011569	0.45136	3.86824e-07	7.1247e-06	NO	YES	2.12747e-06	non-sign protein	concordant
Nfu_p_1_004243	ENSG00000125841	NRSN2	-0.528395	0.00207976	0.01462	Nfu_p_1_004243	Nfu_g_1_001709	0.346855	3.788e-06	5.26055e-05	YES	YES	2.2024e-06	other post-transcr.mechanism	discordant
Nfu_p_1_008968	ENSG00000214253	FIS1	0.488139	0.00232968	0.0156923	Nfu_p_1_008968	Nfu_g_1_003640	0.461312	3.40824e-06	4.78302e-05	YES	YES	2.2146e-06	transcription-regulated (sign. transcript)	concordant
Nfu_p_1_025340	ENSG00000161813	LARP4	-0.513794	0.000285674	0.00469241	Nfu_p_1_025340	Nfu_g_1_010455	-0.375146	2.78968e-05	0.000294968	YES	YES	2.21812e-06	transcription-regulated (sign. transcript)	concordant
Nfu_p_1_008381	ENSG00000104177	MYEF2	-0.454786	0.000885494	0.00870281	Nfu_p_1_008381	Nfu_g_1_003367	-0.299374	9.06182e-06	0.000111031	YES	YES	2.22833e-06	transcription-regulated (sign. transcript)	concordant
Nfu_p_1_051154	ENSG00000257727	CNPY2	-0.602419	0.000676504	0.0073163	Nfu_p_1_051154	Nfu_g_1_021359	-0.486459	1.24235e-05	0.000146214	YES	YES	2.32403e-06	transcription-regulated (sign. transcript)	concordant
Nfu_p_1_009575	ENSG00000167005	NUDT21	0.13073	0.245078	0.387223	Nfu_p_1_009575	Nfu_g_1_003886	-0.628232	3.48481e-08	8.41069e-07	NO	YES	2.35522e-06	non-sign protein	discordant
Nfu_p_1_006673	ENSG00000173692	PSMD1	-0.0936037	0.283525	0.429325	Nfu_p_1_006673	Nfu_g_1_002670	-0.447958	3.06072e-08	7.47744e-07	NO	YES	2.38663e-06	non-sign protein	concordant
Nfu_p_1_041177	ENSG00000169925	BRD3	-0.415083	0.00420885	0.0226999	Nfu_p_1_041177	Nfu_g_1_017226	-0.393192	2.07132e-06	3.12401e-05	YES	YES	2.39252e-06	transcription-regulated (sign. transcript)	concordant
Nfu_p_1_041235	ENSG00000188505	NCCRP1	-0.115118	0.494271	0.63028	Nfu_p_1_041235	Nfu_g_1_017245	0.688605	1.79358e-08	4.59525e-07	NO	YES	2.42627e-06	non-sign protein	discordant
Nfu_p_1_019851	ENSG00000261609	GAN	0.1824	0.0215772	0.0680357	Nfu_p_1_019851	Nfu_g_1_008238	0.773087	4.15641e-07	7.59248e-06	NO	YES	2.44384e-06	non-sign protein	concordant
Nfu_p_1_054038	ENSG00000160307	S100B	0.736424	1.10691e-05	0.000946578	Nfu_p_1_054038	Nfu_g_1_022580	0.505741	0.000810048	0.00500134	YES	YES	2.44384e-06	transcription-regulated (sign. transcript)	concordant
Nfu_p_1_053376	ENSG00000156261	CCT8	-0.500616	7.21934e-05	0.00216189	Nfu_p_1_053376	Nfu_g_1_022291	-0.293875	0.000126907	0.00106604	YES	YES	2.48917e-06	transcription-regulated (sign. transcript)	concordant
Nfu_p_1_037653	ENSG00000011677	GABRA3	-0.567534	0.000472997	0.00616904	Nfu_p_1_037653	Nfu_g_1_015681	0.303248	1.96321e-05	0.000219055	YES	YES	2.51641e-06	other post-transcr.mechanism	discordant
Nfu_p_1_005771	ENSG00000162433	AK4	-0.246169	0.0660915	0.1493	Nfu_p_1_005771	Nfu_g_1_002297	0.711767	1.4235e-07	2.96915e-06	NO	YES	2.54306e-06	non-sign protein	discordant
Nfu_p_1_008418	ENSG00000233927	RPS28	-0.950762	3.23534e-05	0.00150598	Nfu_p_1_008418	Nfu_g_1_003378	0.322308	0.000295154	0.00216796	YES	YES	2.57426e-06	other post-transcr.mechanism	discordant
Nfu_p_1_030834	ENSG00000163050	COQ8A	0.496052	0.0795663	0.17006	Nfu_p_1_030834	Nfu_g_1_012769	0.608769	1.20245e-07	2.55635e-06	NO	YES	2.57426e-06	non-sign protein	concordant
Nfu_p_1_021292	ENSG00000136546	SCN7A	-0.000670335	0.998341	0.998823	Nfu_p_1_021292	Nfu_g_1_008774	0.568544	9.63159e-09	2.6733e-07	NO	YES	2.58175e-06	non-sign protein	discordant
Nfu_p_1_014266	ENSG00000102763	VWA8	-0.0319037	0.729654	0.818345	Nfu_p_1_014266	Nfu_g_1_005878	-0.880338	1.33322e-08	3.55714e-07	NO	YES	2.60549e-06	non-sign protein	concordant
Nfu_p_1_016869	ENSG00000075539	FRYL	-0.182402	0.0361061	0.0980361	Nfu_p_1_016869	Nfu_g_1_006983	0.366429	2.72144e-07	5.21431e-06	NO	YES	2.62556e-06	non-sign protein	discordant
Nfu_p_1_052679	ENSG00000142082	SIRT3	-0.996119	5.63219e-06	0.000741571	Nfu_p_1_052679	Nfu_g_1_022018	0.417401	0.00177734	0.00955051	YES	YES	2.66729e-06	other post-transcr.mechanism	discordant
Nfu_p_1_007086	ENSG00000185532	PRKG1	-0.199324	0.142409	0.259802	Nfu_p_1_007086	Nfu_g_1_002810	0.473482	7.12646e-08	1.59301e-06	NO	YES	2.69727e-06	non-sign protein	discordant
Nfu_p_1_003143	ENSG00000133026	MYH10	-0.279634	0.00201379	0.0143017	Nfu_p_1_003143	Nfu_g_1_001276	-0.440157	5.19246e-06	6.92235e-05	YES	YES	2.76969e-06	transcription-regulated (sign. transcript)	concordant
Nfu_p_1_010674	ENSG00000134595	SOX3	-0.319039	0.0187817	0.0616762	Nfu_p_1_010674	Nfu_g_1_004371	-0.687813	5.77631e-07	1.01525e-05	NO	YES	2.86289e-06	non-sign protein	concordant
Nfu_p_1_051974	ENSG00000130826	DKC1	-0.176287	0.0574957	0.134954	Nfu_p_1_051974	Nfu_g_1_021723	-0.73555	1.9772e-07	3.95518e-06	NO	YES	2.98714e-06	non-sign protein	concordant
Nfu_p_1_041388	ENSG00000080503	SMARCA2	-0.333488	0.000829551	0.0083814	Nfu_p_1_041388	Nfu_g_1_017308	0.288882	1.38559e-05	0.000160987	YES	YES	3.01304e-06	other post-transcr.mechanism	discordant
Nfu_p_1_034728	ENSG00000052749	RRP12	-0.185396	0.0292159	0.0842063	Nfu_p_1_034728	Nfu_g_1_014424	-0.663291	3.95698e-07	7.27473e-06	NO	YES	3.02402e-06	non-sign protein	concordant
Nfu_p_1_044319	ENSG00000126214	KLC1	-0.0495212	0.665524	0.7707	Nfu_p_1_044319	Nfu_g_1_018547	0.667096	1.78031e-08	4.57886e-07	NO	YES	3.08968e-06	non-sign protein	discordant
Nfu_p_1_039955	ENSG00000148730	EIF4EBP2	-0.172804	0.169577	0.295576	Nfu_p_1_039955	Nfu_g_1_016690	0.488217	7.01759e-08	1.57573e-06	NO	YES	3.09685e-06	non-sign protein	discordant
Nfu_p_1_028581	ENSG00000184164	CRELD2	0.0599637	0.509714	0.643119	Nfu_p_1_028581	Nfu_g_1_011824	-0.829598	2.40338e-08	6.0414e-07	NO	YES	3.17737e-06	non-sign protein	discordant
Nfu_p_1_055332	ENSG00000100354	TNRC6B	-0.449811	0.00181378	0.0134573	Nfu_p_1_055332	Nfu_g_1_023055	-0.29499	6.84813e-06	8.7446e-05	YES	YES	3.21345e-06	transcription-regulated (sign. transcript)	concordant
Nfu_p_1_054411	ENSG00000167674	CTB-50L17.10	-0.542496	0.000591584	0.00681555	Nfu_p_1_054411	Nfu_g_1_022742	-0.360299	2.12513e-05	0.0002338	YES	YES	3.24458e-06	transcription-regulated (sign. transcript)	concordant
Nfu_p_1_006339	ENSG00000118473	SGIP1	-0.370576	0.000330429	0.00506637	Nfu_p_1_006339	Nfu_g_1_002540	0.3536	3.90004e-05	0.000391061	YES	YES	3.31556e-06	miRNA-regulated	discordant
Nfu_p_1_010058	ENSG00000242550	SERPINB10	0.207852	0.145253	0.263937	Nfu_p_1_010058	Nfu_g_1_004094	0.584857	8.90993e-08	1.95237e-06	NO	YES	3.32298e-06	non-sign protein	concordant
Nfu_p_1_037801	ENSG00000111361	EIF2B1	-0.20293	0.062087	0.142781	Nfu_p_1_037801	Nfu_g_1_015743	-0.673629	2.10225e-07	4.16673e-06	NO	YES	3.34379e-06	non-sign protein	concordant
Nfu_p_1_032942	ENSG00000121892	PDS5A	-0.342102	0.00563779	0.027473	Nfu_p_1_032942	Nfu_g_1_013693	-0.344217	2.34266e-06	3.47813e-05	YES	YES	3.37536e-06	transcription-regulated (sign. transcript)	concordant
Nfu_p_1_053972	ENSG00000248643	RBM14-RBM4	-0.777289	5.30952e-05	0.00181241	Nfu_p_1_053972	Nfu_g_1_022551	-0.399208	0.000257282	0.00193581	YES	YES	3.47874e-06	transcription-regulated (sign. transcript)	concordant
Nfu_p_1_030919	ENSG00000161204	ABCF3	-0.374297	0.0023699	0.0158663	Nfu_p_1_030919	Nfu_g_1_012812	-0.489288	5.84725e-06	7.59269e-05	YES	YES	3.51992e-06	transcription-regulated (sign. transcript)	concordant
Nfu_p_1_024038	ENSG00000108424	KPNB1	0.0267291	0.860226	0.909454	Nfu_p_1_024038	Nfu_g_1_009863	-0.688885	1.61885e-08	4.21239e-07	NO	YES	3.53006e-06	non-sign protein	discordant
Nfu_p_1_042691	ENSG00000143376	SNX27	-0.416357	0.0209041	0.0665385	Nfu_p_1_042691	Nfu_g_1_017836	0.384202	6.74996e-07	1.16587e-05	NO	YES	3.56795e-06	non-sign protein	discordant
Nfu_p_1_003113	ENSG00000132589	FLOT2	0.578028	2.14657e-05	0.00123651	Nfu_p_1_003113	Nfu_g_1_001266	0.331632	0.000659336	0.00421502	YES	YES	3.57186e-06	transcription-regulated (sign. transcript)	concordant
Nfu_p_1_000584	ENSG00000167721	TSR1	-0.238583	0.00690521	0.0311467	Nfu_p_1_000584	Nfu_g_1_000257	-0.722876	2.06108e-06	3.11092e-05	YES	YES	3.58438e-06	transcription-regulated (sign. transcript)	concordant
Nfu_p_1_002948	ENSG00000023318	ERP44	-0.820841	8.61581e-06	0.000821473	Nfu_p_1_002948	Nfu_g_1_001202	-0.367053	0.00165714	0.00901613	YES	YES	3.58883e-06	transcription-regulated (sign. transcript)	concordant
Nfu_p_1_028403	ENSG00000149182	ARFGAP2	0.548974	0.0123608	0.0459856	Nfu_p_1_028403	Nfu_g_1_011742	0.421679	1.16048e-06	1.88815e-05	YES	YES	3.59835e-06	transcription-regulated (sign. transcript)	concordant
Nfu_p_1_022184	ENSG00000147140	NONO	-0.450329	0.00036155	0.00528934	Nfu_p_1_022184	Nfu_g_1_009122	-0.405469	3.99562e-05	0.000398644	YES	YES	3.61221e-06	transcription-regulated (sign. transcript)	concordant
Nfu_p_1_025335	ENSG00000116649	SRM	-0.206774	0.0550983	0.131124	Nfu_p_1_025335	Nfu_g_1_010453	-0.665335	2.62378e-07	5.0417e-06	NO	YES	3.61221e-06	non-sign protein	concordant
Nfu_p_1_055466	ENSG00000131467	PSME3	-0.357553	0.00541799	0.0267195	Nfu_p_1_055466	Nfu_g_1_023100	-0.490362	2.68709e-06	3.91677e-05	YES	YES	3.62994e-06	transcription-regulated (sign. transcript)	concordant
Nfu_p_1_035195	ENSG00000164620	RELL2	-0.302305	0.0311172	0.0880123	Nfu_p_1_035195	Nfu_g_1_014627	0.5536	4.729e-07	8.46813e-06	NO	YES	3.6605e-06	non-sign protein	discordant
Nfu_p_1_040915	ENSG00000104824	HNRNPL	-0.516753	7.13079e-05	0.00214311	Nfu_p_1_040915	Nfu_g_1_017124	-0.309303	0.000207799	0.00161456	YES	YES	3.67815e-06	transcription-regulated (sign. transcript)	concordant
Nfu_p_1_009141	ENSG00000163626	COX18	-0.496329	0.000380521	0.00543273	Nfu_p_1_009141	Nfu_g_1_003713	0.401278	3.93086e-05	0.000393362	YES	YES	3.70455e-06	other post-transcr.mechanism	discordant
Nfu_p_1_024414	ENSG00000163468	CCT3	-0.369926	0.000352342	0.00522327	Nfu_p_1_024414	Nfu_g_1_010047	-0.38272	4.27988e-05	0.00042195	YES	YES	3.72666e-06	transcription-regulated (sign. transcript)	concordant
Nfu_p_1_007541	ENSG00000145912	NHP2	-0.899268	7.52064e-06	0.000799847	Nfu_p_1_007541	Nfu_g_1_003015	-0.497652	0.00210647	0.0109767	YES	YES	3.89804e-06	transcription-regulated (sign. transcript)	concordant
Nfu_p_1_054694	ENSG00000126581	BECN1	-0.361142	0.00742074	0.0325422	Nfu_p_1_054694	Nfu_g_1_022868	0.418875	2.15076e-06	3.23407e-05	YES	YES	3.91874e-06	other post-transcr.mechanism	discordant
Nfu_p_1_019781	ENSG00000103034	NDRG4	-0.0989034	0.538632	0.668455	Nfu_p_1_019781	Nfu_g_1_008211	0.550491	3.01204e-08	7.38559e-07	NO	YES	3.96617e-06	non-sign protein	discordant
Nfu_p_1_002710	ENSG00000102054	RBBP7	0.00971978	0.908604	0.943054	Nfu_p_1_002710	Nfu_g_1_001101	-0.867982	1.78548e-08	4.58624e-07	NO	YES	3.96617e-06	non-sign protein	discordant
Nfu_p_1_050766	ENSG00000163636	PSMD6	-0.704626	1.16436e-05	0.000965838	Nfu_p_1_050766	Nfu_g_1_021205	-0.397905	0.00140877	0.00787336	YES	YES	4.00072e-06	transcription-regulated (sign. transcript)	concordant
Nfu_p_1_004099	ENSG00000224940	PRRT4	0.0160653	0.886379	0.927636	Nfu_p_1_004099	Nfu_g_1_001639	0.395431	1.92029e-08	4.90103e-07	NO	YES	4.13614e-06	non-sign protein	concordant
Nfu_p_1_025221	ENSG00000066084	DIP2B	-0.687199	9.94942e-05	0.00250512	Nfu_p_1_025221	Nfu_g_1_010403	-0.320038	0.000171887	0.00137896	YES	YES	4.14753e-06	transcription-regulated (sign. transcript)	concordant
Nfu_p_1_029639	ENSG00000110074	FOXRED1	0.048732	0.603447	0.724751	Nfu_p_1_029639	Nfu_g_1_012245	-0.734109	3.04568e-08	7.4569e-07	NO	YES	4.42498e-06	non-sign protein	discordant
Nfu_p_1_028668	ENSG00000075188	NUP37	0.113566	0.30629	0.454179	Nfu_p_1_028668	Nfu_g_1_011855	-0.792282	5.99628e-08	1.36325e-06	NO	YES	4.42498e-06	non-sign protein	discordant
Nfu_p_1_039905	ENSG00000055163	CYFIP2	-0.33845	0.00349661	0.0203539	Nfu_p_1_039905	Nfu_g_1_016672	-0.259033	5.39708e-06	7.14455e-05	YES	YES	4.52933e-06	transcription-regulated (sign. transcript)	concordant
Nfu_p_1_035150	ENSG00000041982	TNC	-1.25764	0.00809067	0.0344066	Nfu_p_1_035150	Nfu_g_1_014607	-0.436348	2.35801e-06	3.49573e-05	YES	YES	4.56836e-06	transcription-regulated (sign. transcript)	concordant
Nfu_p_1_015564	ENSG00000078114	NEBL	-0.171204	0.0678258	0.151689	Nfu_p_1_015564	Nfu_g_1_006442	0.439164	2.84117e-07	5.4333e-06	NO	YES	4.6041e-06	non-sign protein	discordant
Nfu_p_1_042484	ENSG00000128683	GAD1	0.168894	0.102936	0.20488	Nfu_p_1_042484	Nfu_g_1_017756	0.252134	1.87649e-07	3.77642e-06	NO	YES	4.60647e-06	non-sign protein	concordant
Nfu_p_1_035786	ENSG00000110063	DCPS	-0.190386	0.076311	0.164973	Nfu_p_1_035786	Nfu_g_1_014862	-0.523345	2.57341e-07	4.95921e-06	NO	YES	4.65638e-06	non-sign protein	concordant
Nfu_p_1_042267	ENSG00000135924	DNAJB2	0.296483	0.0112543	0.0431797	Nfu_p_1_042267	Nfu_g_1_017655	0.553154	1.74345e-06	2.70296e-05	YES	YES	4.65638e-06	transcription-regulated (sign. transcript)	concordant
Nfu_p_1_054935	ENSG00000131771	PPP1R1B	0.885814	4.70228e-05	0.00174912	Nfu_p_1_054935	Nfu_g_1_022895	0.402092	0.000417735	0.00287466	YES	YES	4.65638e-06	transcription-regulated (sign. transcript)	concordant
Nfu_p_1_019998	ENSG00000102900	NUP93	-0.118928	0.0952802	0.193778	Nfu_p_1_019998	Nfu_g_1_008310	-0.487622	2.11604e-07	4.18683e-06	NO	YES	4.76456e-06	non-sign protein	concordant
Nfu_p_1_017741	ENSG00000186635	ARAP1	-0.445756	0.000521306	0.0064734	Nfu_p_1_017741	Nfu_g_1_007308	0.500262	3.90689e-05	0.000391551	YES	YES	4.80228e-06	other post-transcr.mechanism	discordant
Nfu_p_1_047178	ENSG00000108654	DDX5	-1.24438	8.21945e-08	7.5756e-05	Nfu_p_1_047178	Nfu_g_1_019749	-0.132527	0.254631	0.421936	YES	NO	4.91935e-06	transcription-regulated (non sign. transcript)	concordant
Nfu_p_1_038717	ENSG00000008869	HEATR5B	-0.355038	0.000599205	0.00682748	Nfu_p_1_038717	Nfu_g_1_016130	-0.305939	3.55852e-05	0.000362269	YES	YES	4.99838e-06	transcription-regulated (sign. transcript)	concordant
Nfu_p_1_006451	ENSG00000164904	ALDH7A1	0.0957149	0.36198	0.50771	Nfu_p_1_006451	Nfu_g_1_002567	-0.569363	5.93548e-08	1.3525e-06	NO	YES	5.02167e-06	non-sign protein	discordant
Nfu_p_1_053433	ENSG00000070366	SMG6	0.334672	0.0251318	0.0755868	Nfu_p_1_053433	Nfu_g_1_022314	0.400132	8.55666e-07	1.43936e-05	NO	YES	5.02167e-06	non-sign protein	concordant
Nfu_p_1_052910	ENSG00000185924	RTN4RL1	-0.198806	0.0508247	0.124143	Nfu_p_1_052910	Nfu_g_1_022112	0.429489	4.2536e-07	7.74876e-06	NO	YES	5.03844e-06	non-sign protein	discordant
Nfu_p_1_028997	ENSG00000111581	NUP107	-0.0970679	0.214502	0.35053	Nfu_p_1_028997	Nfu_g_1_011974	-0.584109	1.02033e-07	2.21394e-06	NO	YES	5.08033e-06	non-sign protein	concordant
Nfu_p_1_046275	ENSG00000205937	RNPS1	0.321254	0.0147438	0.051768	Nfu_p_1_046275	Nfu_g_1_019375	-0.516647	1.48416e-06	2.35206e-05	NO	YES	5.08033e-06	non-sign protein	discordant
Nfu_p_1_054043	ENSG00000169554	ZEB2	-0.914684	6.5198e-07	0.000257555	Nfu_p_1_054043	Nfu_g_1_022581	-0.105492	0.0338415	0.0977784	YES	NO	5.11077e-06	transcription-regulated (non sign. transcript)	concordant
Nfu_p_1_012417	ENSG00000160007	ARHGAP35	-0.309745	0.00686565	0.0310526	Nfu_p_1_012417	Nfu_g_1_005120	-0.415087	3.25033e-06	4.60843e-05	YES	YES	5.15727e-06	transcription-regulated (sign. transcript)	concordant
Nfu_p_1_050709	ENSG00000169282	KCNAB1	0.524858	0.000110805	0.00268751	Nfu_p_1_050709	Nfu_g_1_021186	0.22709	0.000203903	0.00158861	YES	YES	5.20931e-06	transcription-regulated (sign. transcript)	concordant
Nfu_p_1_046092	ENSG00000088205	DDX18	-0.463906	0.000605028	0.00685373	Nfu_p_1_046092	Nfu_g_1_019291	-0.461809	3.81166e-05	0.000383353	YES	YES	5.30252e-06	transcription-regulated (sign. transcript)	concordant
Nfu_p_1_018489	ENSG00000108883	EFTUD2	-0.103265	0.198269	0.331581	Nfu_p_1_018489	Nfu_g_1_007659	-0.507523	1.1725e-07	2.50067e-06	NO	YES	5.33397e-06	non-sign protein	concordant
Nfu_p_1_022799	ENSG00000120913	PDLIM2	0.188133	0.0922222	0.189025	Nfu_p_1_022799	Nfu_g_1_009361	0.636027	2.59386e-07	4.98956e-06	NO	YES	5.47109e-06	non-sign protein	concordant
Nfu_p_1_022842	ENSG00000183495	EP400	-0.354639	0.00127166	0.0107747	Nfu_p_1_022842	Nfu_g_1_009374	-0.316766	1.88582e-05	0.000211483	YES	YES	5.47501e-06	transcription-regulated (sign. transcript)	concordant
Nfu_p_1_030905	ENSG00000105926	MPP6	-0.450646	0.00245152	0.0162423	Nfu_p_1_030905	Nfu_g_1_012807	-0.438112	9.89543e-06	0.000119921	YES	YES	5.51664e-06	transcription-regulated (sign. transcript)	concordant
Nfu_p_1_021328	ENSG00000064545	TMEM161A	-0.283148	0.0551188	0.131124	Nfu_p_1_021328	Nfu_g_1_008800	-0.504245	4.39408e-07	7.96114e-06	NO	YES	5.51664e-06	non-sign protein	concordant
Nfu_p_1_009369	ENSG00000140859	KIFC3	-0.148567	0.0662809	0.149605	Nfu_p_1_009369	Nfu_g_1_003812	-0.365934	3.68701e-07	6.85406e-06	NO	YES	5.54597e-06	non-sign protein	concordant
Nfu_p_1_013232	ENSG00000087087	SRRT	-0.656397	0.000140768	0.00309728	Nfu_p_1_013232	Nfu_g_1_005457	-0.193056	0.000174296	0.00139604	YES	YES	5.55774e-06	transcription-regulated (sign. transcript)	concordant
Nfu_p_1_030221	ENSG00000069275	NUCKS1	-0.781338	0.000558088	0.00669383	Nfu_p_1_030221	Nfu_g_1_012520	-0.376797	4.46414e-05	0.000437525	YES	YES	5.62416e-06	transcription-regulated (sign. transcript)	concordant
Nfu_p_1_036344	ENSG00000021776	AQR	-0.067787	0.520236	0.651966	Nfu_p_1_036344	Nfu_g_1_015089	-0.589627	4.79244e-08	1.12014e-06	NO	YES	5.62416e-06	non-sign protein	concordant
Nfu_p_1_024129	ENSG00000112159	MDN1	0.0180527	0.886807	0.927742	Nfu_p_1_024129	Nfu_g_1_009907	-0.668103	2.82876e-08	7.01364e-07	NO	YES	5.64767e-06	non-sign protein	discordant
Nfu_p_1_033194	ENSG00000123143	PKN1	-0.429346	0.0115884	0.0439726	Nfu_p_1_033194	Nfu_g_1_013805	-0.348718	2.18457e-06	3.27752e-05	YES	YES	5.67802e-06	transcription-regulated (sign. transcript)	concordant
Nfu_p_1_039448	ENSG00000185567	AHNAK2	-0.020624	0.875729	0.920242	Nfu_p_1_039448	Nfu_g_1_016456	1.23973	2.8862e-08	7.12072e-07	NO	YES	5.67802e-06	non-sign protein	discordant
Nfu_p_1_026139	ENSG00000038427	VCAN	0.429406	0.0157845	0.0545515	Nfu_p_1_026139	Nfu_g_1_010810	0.902802	1.64554e-06	2.57917e-05	NO	YES	5.8081e-06	non-sign protein	concordant
Nfu_p_1_043732	ENSG00000070214	SLC44A1	1.08242	3.66122e-05	0.00157463	Nfu_p_1_043732	Nfu_g_1_018298	0.416309	0.000714657	0.00451667	YES	YES	5.839e-06	transcription-regulated (sign. transcript)	concordant
Nfu_p_1_044048	ENSG00000066926	FECH	-0.041503	0.678196	0.78058	Nfu_p_1_044048	Nfu_g_1_018439	-0.35549	3.9698e-08	9.48952e-07	NO	YES	5.98908e-06	non-sign protein	concordant
Nfu_p_1_025154	ENSG00000100129	EIF3L	-0.267662	0.00547535	0.0269224	Nfu_p_1_025154	Nfu_g_1_010373	0.303529	4.94077e-06	6.63106e-05	YES	YES	6.00655e-06	other post-transcr.mechanism	discordant
Nfu_p_1_015153	ENSG00000092964	DPYSL2	-0.119241	0.196699	0.32982	Nfu_p_1_015153	Nfu_g_1_006273	-0.640189	1.37828e-07	2.88413e-06	NO	YES	6.00899e-06	non-sign protein	concordant
Nfu_p_1_009503	ENSG00000087263	OGFOD1	-0.442747	0.000297206	0.00475922	Nfu_p_1_009503	Nfu_g_1_003855	-0.417323	9.18146e-05	0.000811509	YES	YES	6.03636e-06	transcription-regulated (sign. transcript)	concordant
Nfu_p_1_046207	ENSG00000105576	TNPO2	0.252494	0.0304593	0.0866759	Nfu_p_1_046207	Nfu_g_1_019343	-0.628788	9.13619e-07	1.52785e-05	NO	YES	6.13941e-06	non-sign protein	discordant
Nfu_p_1_008410	ENSG00000128951	DUT	-0.624499	0.00616437	0.0290201	Nfu_p_1_008410	Nfu_g_1_003375	-0.64161	4.52337e-06	6.14933e-05	YES	YES	6.14106e-06	transcription-regulated (sign. transcript)	concordant
Nfu_p_1_033076	ENSG00000169299	PGM2	-0.330441	0.00430419	0.0229308	Nfu_p_1_033076	Nfu_g_1_013744	-0.616911	6.5986e-06	8.45375e-05	YES	YES	6.2388e-06	transcription-regulated (sign. transcript)	concordant
Nfu_p_1_014340	ENSG00000165775	FUNDC2	-0.237082	0.0730531	0.160184	Nfu_p_1_014340	Nfu_g_1_005915	0.383878	3.99981e-07	7.33323e-06	NO	YES	6.39116e-06	non-sign protein	discordant
Nfu_p_1_036360	ENSG00000168952	STXBP6	0.496749	0.000216595	0.0039487	Nfu_p_1_036360	Nfu_g_1_015099	0.521199	0.000134975	0.00112342	YES	YES	6.39116e-06	transcription-regulated (sign. transcript)	concordant
Nfu_p_1_010903	ENSG00000280987	MATR3	-0.528566	0.000245823	0.00432013	Nfu_p_1_010903	Nfu_g_1_004475	-0.276525	0.000119735	0.00101303	YES	YES	6.4219e-06	transcription-regulated (sign. transcript)	concordant
Nfu_p_1_041727	ENSG00000166446	CDYL2	-0.0397357	0.804961	0.873287	Nfu_p_1_041727	Nfu_g_1_017433	0.430792	3.67154e-08	8.82938e-07	NO	YES	6.42625e-06	non-sign protein	discordant
Nfu_p_1_005048	ENSG00000101367	MAPRE1	-0.00125059	0.986293	0.992394	Nfu_p_1_005048	Nfu_g_1_001980	-0.741613	2.99375e-08	7.35881e-07	NO	YES	6.42625e-06	non-sign protein	concordant
Nfu_p_1_030033	ENSG00000021645	NRXN3	-0.72729	4.29381e-06	0.000647584	Nfu_p_1_030033	Nfu_g_1_012423	0.148629	0.00704507	0.0288561	YES	YES	6.55869e-06	other post-transcr.mechanism	discordant
Nfu_p_1_028620	ENSG00000091732	ZC3HC1	-0.537207	0.000855234	0.00850619	Nfu_p_1_028620	Nfu_g_1_011833	-0.319791	3.54562e-05	0.00036114	YES	YES	6.56323e-06	transcription-regulated (sign. transcript)	concordant
Nfu_p_1_008964	ENSG00000106853	PTGR1	0.644083	8.57405e-06	0.000821473	Nfu_p_1_008964	Nfu_g_1_003638	-0.375404	0.00371178	0.0171784	YES	YES	6.85914e-06	other post-transcr.mechanism	discordant
Nfu_p_1_004698	ENSG00000081026	MAGI3	0.101582	0.369304	0.515049	Nfu_p_1_004698	Nfu_g_1_001874	0.3676	8.97356e-08	1.96201e-06	NO	YES	7.11535e-06	non-sign protein	concordant
Nfu_p_1_019806	ENSG00000004059	ARF5	-0.0999606	0.598932	0.72117	Nfu_p_1_019806	Nfu_g_1_008221	-0.695606	5.56938e-08	1.27783e-06	NO	YES	7.14806e-06	non-sign protein	concordant
Nfu_p_1_033788	ENSG00000275895	U2AF1L5	-0.608646	0.000634415	0.007026	Nfu_p_1_033788	Nfu_g_1_014044	-0.448278	5.38739e-05	0.000514635	YES	YES	7.30276e-06	transcription-regulated (sign. transcript)	concordant
Nfu_p_1_021675	ENSG00000110917	MLEC	-0.240876	0.00922139	0.0375695	Nfu_p_1_021675	Nfu_g_1_008945	-0.654814	3.74678e-06	5.21056e-05	YES	YES	7.36622e-06	transcription-regulated (sign. transcript)	concordant
Nfu_p_1_012069	ENSG00000196535	MYO18A	0.374034	0.000854541	0.00850619	Nfu_p_1_012069	Nfu_g_1_004985	0.308871	4.10609e-05	0.000408036	YES	YES	7.46271e-06	transcription-regulated (sign. transcript)	concordant
Nfu_p_1_055999	ENSG00000035862	TIMP2	0.171182	0.287628	0.433875	Nfu_p_1_055999	Nfu_g_1_023328	0.565402	1.22835e-07	2.60312e-06	NO	YES	7.49965e-06	non-sign protein	concordant
Nfu_p_1_041701	ENSG00000185345	PARK2	0.303504	0.0201547	0.0650401	Nfu_p_1_041701	Nfu_g_1_017423	0.542403	1.81554e-06	2.79521e-05	NO	YES	7.74008e-06	non-sign protein	concordant
Nfu_p_1_051173	ENSG00000157152	SYN2	0.159774	0.0841618	0.177391	Nfu_p_1_051173	Nfu_g_1_021376	0.350883	4.35899e-07	7.90472e-06	NO	YES	7.74675e-06	non-sign protein	concordant
Nfu_p_1_011016	ENSG00000023734	STRAP	-0.642241	0.000597736	0.00682748	Nfu_p_1_011016	Nfu_g_1_004529	-0.387631	6.42456e-05	0.000601915	YES	YES	8.07595e-06	transcription-regulated (sign. transcript)	concordant
Nfu_p_1_043397	ENSG00000166181	API5	-0.435467	0.000264446	0.00451664	Nfu_p_1_043397	Nfu_g_1_018128	-0.401488	0.000148246	0.00121615	YES	YES	8.22214e-06	transcription-regulated (sign. transcript)	concordant
Nfu_p_1_026941	ENSG00000011260	UTP18	-0.665306	5.44093e-05	0.00181986	Nfu_p_1_026941	Nfu_g_1_011164	-0.373821	0.000734288	0.00461373	YES	YES	8.35737e-06	transcription-regulated (sign. transcript)	concordant
Nfu_p_1_019203	ENSG00000137869	CYP19A1	0.485866	0.0477816	0.119382	Nfu_p_1_019203	Nfu_g_1_007967	1.29972	8.42371e-07	1.41939e-05	NO	YES	8.40305e-06	non-sign protein	concordant
Nfu_p_1_033878	ENSG00000164941	INTS8	-0.0371163	0.755538	0.837972	Nfu_p_1_033878	Nfu_g_1_014078	-0.507477	5.45237e-08	1.2553e-06	NO	YES	8.57588e-06	non-sign protein	concordant
Nfu_p_1_055965	ENSG00000204842	ATXN2	-0.500225	0.000478994	0.00622767	Nfu_p_1_055965	Nfu_g_1_023311	-0.51009	8.74077e-05	0.00078015	YES	YES	8.69459e-06	transcription-regulated (sign. transcript)	concordant
Nfu_p_1_023505	ENSG00000155886	SLC24A2	-1.26421	1.24632e-06	0.000333492	Nfu_p_1_023505	Nfu_g_1_009648	0.175043	0.0340388	0.0981859	YES	NO	8.78986e-06	other post-transcr.mechanism	discordant
Nfu_p_1_023168	ENSG00000138814	PPP3CA	0.218996	0.0368872	0.099473	Nfu_p_1_023168	Nfu_g_1_009507	0.432995	1.1571e-06	1.88609e-05	NO	YES	8.82675e-06	non-sign protein	concordant
Nfu_p_1_047897	ENSG00000126088	UROD	-0.466085	0.00181283	0.0134573	Nfu_p_1_047897	Nfu_g_1_020057	-0.562235	2.3771e-05	0.000258034	YES	YES	8.85204e-06	transcription-regulated (sign. transcript)	concordant
Nfu_p_1_022032	ENSG00000158669	GPAT4	-0.111141	0.204242	0.339109	Nfu_p_1_022032	Nfu_g_1_009054	-0.334463	2.1038e-07	4.16673e-06	NO	YES	8.85204e-06	non-sign protein	concordant
Nfu_p_1_022719	ENSG00000186815	TPCN1	0.236221	0.0417782	0.108833	Nfu_p_1_022719	Nfu_g_1_009333	0.369426	1.03131e-06	1.70492e-05	NO	YES	8.85204e-06	non-sign protein	concordant
Nfu_p_1_047288	ENSG00000175662	TOM1L2	0.445612	0.0052819	0.0261885	Nfu_p_1_047288	Nfu_g_1_019807	0.374765	8.13558e-06	0.000101171	YES	YES	8.85204e-06	transcription-regulated (sign. transcript)	concordant
Nfu_p_1_020938	ENSG00000173166	RAPH1	-0.0940652	0.302057	0.449187	Nfu_p_1_020938	Nfu_g_1_008632	-0.339009	1.42912e-07	2.97186e-06	NO	YES	8.85294e-06	non-sign protein	concordant
Nfu_p_1_003404	ENSG00000004399	PLXND1	0.228882	0.0835242	0.176473	Nfu_p_1_003404	Nfu_g_1_001387	-0.330043	5.1923e-07	9.22337e-06	NO	YES	8.87812e-06	non-sign protein	discordant
Nfu_p_1_007456	ENSG00000182901	RGS7	-0.514511	6.43926e-05	0.00202325	Nfu_p_1_007456	Nfu_g_1_002967	0.191184	0.000677311	0.00431888	YES	YES	8.91188e-06	other post-transcr.mechanism	discordant
Nfu_p_1_008551	ENSG00000144908	ALDH1L1	0.143603	0.243353	0.385012	Nfu_p_1_008551	Nfu_g_1_003440	0.658655	1.80477e-07	3.65067e-06	NO	YES	8.95716e-06	non-sign protein	concordant
Nfu_p_1_052298	ENSG00000126775	ATG14	0.614565	4.36122e-05	0.00168689	Nfu_p_1_052298	Nfu_g_1_021854	0.38532	0.00102118	0.00605556	YES	YES	9.06188e-06	transcription-regulated (sign. transcript)	concordant
Nfu_p_1_032807	ENSG00000144659	SLC25A38	-0.625991	0.00119504	0.0104236	Nfu_p_1_032807	Nfu_g_1_013625	-0.366575	3.74378e-05	0.000377095	YES	YES	9.08711e-06	transcription-regulated (sign. transcript)	concordant
Nfu_p_1_053768	ENSG00000133895	MEN1	0.0123134	0.895047	0.933654	Nfu_p_1_053768	Nfu_g_1_022458	-0.547252	5.02794e-08	1.167e-06	NO	YES	9.12359e-06	non-sign protein	discordant
Nfu_p_1_030995	ENSG00000132294	EFR3A	0.262003	0.0140535	0.0501696	Nfu_p_1_030995	Nfu_g_1_012856	0.393852	3.24386e-06	4.60734e-05	NO	YES	9.22152e-06	non-sign protein	concordant
Nfu_p_1_034550	ENSG00000173821	RNF213	-0.467308	0.000205589	0.00389352	Nfu_p_1_034550	Nfu_g_1_014340	-0.379735	0.000223882	0.0017188	YES	YES	9.29138e-06	transcription-regulated (sign. transcript)	concordant
Nfu_p_1_044946	ENSG00000166922	SCG5	-1.1579	0.0010133	0.00934964	Nfu_p_1_044946	Nfu_g_1_018823	0.442809	4.5931e-05	0.000448186	YES	YES	9.37511e-06	other post-transcr.mechanism	discordant
Nfu_p_1_051058	ENSG00000139637	C12orf10	-0.453243	0.000151017	0.00322856	Nfu_p_1_051058	Nfu_g_1_021327	-0.407076	0.000310889	0.00226167	YES	YES	9.4251e-06	transcription-regulated (sign. transcript)	concordant
Nfu_p_1_002021	ENSG00000182446	NPLOC4	-0.111495	0.266764	0.410387	Nfu_p_1_002021	Nfu_g_1_000823	-0.384004	1.76018e-07	3.58568e-06	NO	YES	9.4251e-06	non-sign protein	concordant
Nfu_p_1_005172	ENSG00000171735	CAMTA1	-0.149828	0.0728649	0.159898	Nfu_p_1_005172	Nfu_g_1_002031	0.324181	6.45922e-07	1.12244e-05	NO	YES	9.43163e-06	non-sign protein	discordant
Nfu_p_1_017777	ENSG00000002549	LAP3	-0.864632	0.161176	0.284761	Nfu_p_1_017777	Nfu_g_1_007326	-0.492689	2.93718e-07	5.60082e-06	NO	YES	9.46169e-06	non-sign protein	concordant
Nfu_p_1_051059	ENSG00000101361	NOP56	-0.487541	0.00167638	0.0128162	Nfu_p_1_051059	Nfu_g_1_021328	-0.436882	2.82654e-05	0.000298077	YES	YES	9.46169e-06	transcription-regulated (sign. transcript)	concordant
Nfu_p_1_024197	ENSG00000185304	RGPD2	-0.334587	0.0276502	0.0813328	Nfu_p_1_024197	Nfu_g_1_009940	-0.455788	1.71953e-06	2.6721e-05	NO	YES	9.46169e-06	non-sign protein	concordant
Nfu_p_1_042060	ENSG00000142197	DOPEY2	0.192451	0.020754	0.0662897	Nfu_p_1_042060	Nfu_g_1_017576	0.339928	2.2915e-06	3.41487e-05	NO	YES	9.46169e-06	non-sign protein	concordant
Nfu_p_1_044081	ENSG00000136830	FAM129B	0.537898	0.00121333	0.0104861	Nfu_p_1_044081	Nfu_g_1_018452	0.439772	3.92948e-05	0.000393362	YES	YES	9.46169e-06	transcription-regulated (sign. transcript)	concordant
Nfu_p_1_054636	ENSG00000176658	MYO1D	0.593501	0.000930222	0.00893078	Nfu_p_1_054636	Nfu_g_1_022839	0.495338	5.12435e-05	0.00049328	YES	YES	9.46169e-06	transcription-regulated (sign. transcript)	concordant
Nfu_p_1_020661	ENSG00000093072	CECR1	-0.231539	0.0380516	0.101491	Nfu_p_1_020661	Nfu_g_1_008545	0.435718	1.25744e-06	2.02324e-05	NO	YES	9.47934e-06	non-sign protein	discordant
Nfu_p_1_023315	ENSG00000135636	DYSF	0.431929	0.000852319	0.00850619	Nfu_p_1_023315	Nfu_g_1_009555	0.52701	5.68014e-05	0.000540019	YES	YES	9.57075e-06	transcription-regulated (sign. transcript)	concordant
Nfu_p_1_020929	ENSG00000151491	EPS8	-0.391771	0.000750687	0.0078524	Nfu_p_1_020929	Nfu_g_1_008630	0.58293	6.62052e-05	0.00061623	YES	YES	9.79602e-06	other post-transcr.mechanism	discordant
Nfu_p_1_010604	ENSG00000047315	POLR2B	-0.18197	0.0343822	0.094727	Nfu_p_1_010604	Nfu_g_1_004346	-0.353079	1.44781e-06	2.30542e-05	NO	YES	9.7962e-06	non-sign protein	concordant
Nfu_p_1_032819	ENSG00000145362	ANK2	0.254489	0.00590435	0.0282938	Nfu_p_1_032819	Nfu_g_1_013631	0.293327	8.57037e-06	0.000105984	YES	YES	9.93433e-06	transcription-regulated (sign. transcript)	concordant
Nfu_p_1_008068	ENSG00000257207	AC108938.5	0.249424	0.00632434	0.0295219	Nfu_p_1_008068	Nfu_g_1_003258	0.329029	8.064e-06	0.000100551	YES	YES	9.99301e-06	transcription-regulated (sign. transcript)	concordant
Nfu_p_1_013917	ENSG00000150401	DCUN1D2	-1.09125	9.22023e-07	0.000283266	Nfu_p_1_013917	Nfu_g_1_005730	-0.172179	0.0554416	0.141122	YES	NO	1.00002e-05	transcription-regulated (non sign. transcript)	concordant
Nfu_p_1_026135	ENSG00000047188	YTHDC2	-0.699962	0.000208524	0.00391771	Nfu_p_1_026135	Nfu_g_1_010807	-0.355968	0.000246846	0.00187632	YES	YES	1.00359e-05	transcription-regulated (sign. transcript)	concordant
Nfu_p_1_012136	ENSG00000087087	SRRT	-0.390467	0.00552323	0.0270935	Nfu_p_1_012136	Nfu_g_1_005019	-0.457073	9.30951e-06	0.000113578	YES	YES	1.00359e-05	transcription-regulated (sign. transcript)	concordant
Nfu_p_1_003929	ENSG00000132792	CTNNBL1	-0.168003	0.071501	0.157811	Nfu_p_1_003929	Nfu_g_1_001578	-0.504372	7.22786e-07	1.23772e-05	NO	YES	1.00591e-05	non-sign protein	concordant
Nfu_p_1_003189	ENSG00000180626	ZNF594	-0.626429	3.9143e-05	0.00157879	Nfu_p_1_003189	Nfu_g_1_001294	-0.307472	0.0013331	0.00750443	YES	YES	1.01214e-05	transcription-regulated (sign. transcript)	concordant
Nfu_p_1_045475	ENSG00000120885	CLU	0.172665	0.0296589	0.08504	Nfu_p_1_045475	Nfu_g_1_019022	0.4936	1.75807e-06	2.71929e-05	NO	YES	1.01214e-05	non-sign protein	concordant
Nfu_p_1_043468	ENSG00000070087	PFN2	-1.13355	0.000219674	0.0039786	Nfu_p_1_043468	Nfu_g_1_018166	-0.239907	0.000239255	0.00182701	YES	YES	1.01753e-05	transcription-regulated (sign. transcript)	concordant
Nfu_p_1_047600	ENSG00000071894	CPSF1	-0.233046	0.0183258	0.060628	Nfu_p_1_047600	Nfu_g_1_019944	-0.423902	2.90446e-06	4.19082e-05	NO	YES	1.02823e-05	non-sign protein	concordant
Nfu_p_1_046170	ENSG00000145681	HAPLN1	-0.741336	0.00724739	0.0321482	Nfu_p_1_046170	Nfu_g_1_019323	-0.561228	7.5414e-06	9.50835e-05	YES	YES	1.05271e-05	transcription-regulated (sign. transcript)	concordant
Nfu_p_1_014529	ENSG00000275895	U2AF1L5	-1.00258	0.000171276	0.00351666	Nfu_p_1_014529	Nfu_g_1_006008	-0.411282	0.000320412	0.00231829	YES	YES	1.05523e-05	transcription-regulated (sign. transcript)	concordant
Nfu_p_1_005808	ENSG00000162704	ARPC5	-0.279052	0.0205922	0.0659507	Nfu_p_1_005808	Nfu_g_1_002307	-0.388431	2.75041e-06	3.9858e-05	NO	YES	1.08551e-05	non-sign protein	concordant
Nfu_p_1_047921	ENSG00000158270	COLEC12	-0.336293	0.0386832	0.102681	Nfu_p_1_047921	Nfu_g_1_020070	0.683869	1.48277e-06	2.35173e-05	NO	YES	1.09695e-05	non-sign protein	discordant
Nfu_p_1_002837	ENSG00000111639	MRPL51	-0.723904	7.86254e-05	0.00226458	Nfu_p_1_002837	Nfu_g_1_001154	-0.342189	0.000734706	0.00461373	YES	YES	1.1027e-05	transcription-regulated (sign. transcript)	concordant
Nfu_p_1_022833	ENSG00000168481	LGI3	0.200251	0.118075	0.226616	Nfu_p_1_022833	Nfu_g_1_009373	0.507087	4.9147e-07	8.77707e-06	NO	YES	1.10585e-05	non-sign protein	concordant
Nfu_p_1_035577	ENSG00000156110	ADK	-1.35672	1.56486e-07	0.000105667	Nfu_p_1_035577	Nfu_g_1_014776	0.165619	0.37265	0.546451	YES	NO	1.10773e-05	other post-transcr.mechanism	discordant
Nfu_p_1_024250	ENSG00000117523	PRRC2C	-0.462007	9.32304e-05	0.00244937	Nfu_p_1_024250	Nfu_g_1_009967	-0.324157	0.000625017	0.0040298	YES	YES	1.10773e-05	transcription-regulated (sign. transcript)	concordant
Nfu_p_1_020142	ENSG00000166387	PPFIBP2	-0.0921597	0.501002	0.636516	Nfu_p_1_020142	Nfu_g_1_008368	0.6967	1.1872e-07	2.52663e-06	NO	YES	1.12695e-05	non-sign protein	discordant
Nfu_p_1_053676	ENSG00000114062	UBE3A	-0.649497	1.32028e-05	0.00102027	Nfu_p_1_053676	Nfu_g_1_022432	-0.249789	0.0045139	0.020077	YES	YES	1.12742e-05	transcription-regulated (sign. transcript)	concordant
Nfu_p_1_022277	ENSG00000165119	HNRNPK	-0.290357	0.00408801	0.0223559	Nfu_p_1_022277	Nfu_g_1_009159	-0.439545	1.47252e-05	0.000169999	YES	YES	1.13649e-05	transcription-regulated (sign. transcript)	concordant
Nfu_p_1_046990	ENSG00000198931	APRT	-0.181115	0.136072	0.251328	Nfu_p_1_046990	Nfu_g_1_019664	-0.878278	4.48466e-07	8.1032e-06	NO	YES	1.14954e-05	non-sign protein	concordant
Nfu_p_1_050571	ENSG00000175792	RUVBL1	-0.470649	0.0211946	0.0671027	Nfu_p_1_050571	Nfu_g_1_021136	-0.539395	2.9129e-06	4.19955e-05	NO	YES	1.16056e-05	non-sign protein	concordant
Nfu_p_1_010106	ENSG00000141994	DUS3L	-0.245113	0.0206372	0.0659721	Nfu_p_1_010106	Nfu_g_1_004119	-0.518267	3.00227e-06	4.31325e-05	NO	YES	1.1628e-05	non-sign protein	concordant
Nfu_p_1_018279	ENSG00000136448	NMT1	-0.323651	0.00155149	0.0122802	Nfu_p_1_018279	Nfu_g_1_007572	-0.444793	4.05589e-05	0.000403851	YES	YES	1.17691e-05	transcription-regulated (sign. transcript)	concordant
Nfu_p_1_030930	ENSG00000187514	PTMA	-0.29566	0.00299595	0.0184084	Nfu_p_1_030930	Nfu_g_1_012817	-0.484783	2.10107e-05	0.000231977	YES	YES	1.17691e-05	transcription-regulated (sign. transcript)	concordant
Nfu_p_1_009040	ENSG00000040933	INPP4A	-0.56103	0.000141237	0.00309937	Nfu_p_1_009040	Nfu_g_1_003661	0.373275	0.000451295	0.00306758	YES	YES	1.18847e-05	other post-transcr.mechanism	discordant
Nfu_p_1_014403	ENSG00000071054	MAP4K4	-0.307297	0.00479698	0.0244886	Nfu_p_1_014403	Nfu_g_1_005944	-0.198162	1.32992e-05	0.000155422	YES	YES	1.18847e-05	transcription-regulated (sign. transcript)	concordant
Nfu_p_1_037155	ENSG00000058091	CDK14	-1.08107	4.59547e-06	0.000650903	Nfu_p_1_037155	Nfu_g_1_015453	0.318973	0.0139794	0.0493838	YES	YES	1.19459e-05	other post-transcr.mechanism	discordant
Nfu_p_1_017999	ENSG00000113407	TARS	-0.318825	0.00469626	0.0241211	Nfu_p_1_017999	Nfu_g_1_007429	-0.420199	1.3703e-05	0.000159488	YES	YES	1.19483e-05	transcription-regulated (sign. transcript)	concordant
Nfu_p_1_008031	ENSG00000167986	DDB1	-0.447733	7.95058e-05	0.00227414	Nfu_p_1_008031	Nfu_g_1_003246	-0.21718	0.000812221	0.00500955	YES	YES	1.19704e-05	transcription-regulated (sign. transcript)	concordant
Nfu_p_1_006502	ENSG00000108592	FTSJ3	-0.381855	0.00166389	0.0127708	Nfu_p_1_006502	Nfu_g_1_002591	-0.572663	3.96921e-05	0.000396801	YES	YES	1.22093e-05	transcription-regulated (sign. transcript)	concordant
Nfu_p_1_008416	ENSG00000142002	DPP9	-0.0581323	0.604004	0.724962	Nfu_p_1_008416	Nfu_g_1_003377	-0.437826	1.10048e-07	2.35757e-06	NO	YES	1.22592e-05	non-sign protein	concordant
Nfu_p_1_026758	ENSG00000105379	ETFB	-0.0278081	0.724454	0.814717	Nfu_p_1_026758	Nfu_g_1_011061	-0.479354	9.18339e-08	2.0035e-06	NO	YES	1.22592e-05	non-sign protein	concordant
Nfu_p_1_013944	ENSG00000169062	UPF3A	-0.117543	0.197489	0.330649	Nfu_p_1_013944	Nfu_g_1_005745	0.472289	3.40675e-07	6.39853e-06	NO	YES	1.2372e-05	non-sign protein	discordant
Nfu_p_1_041881	ENSG00000121741	ZMYM2	-0.428081	0.0154783	0.0537206	Nfu_p_1_041881	Nfu_g_1_017502	-0.491464	4.35442e-06	5.94813e-05	NO	YES	1.23751e-05	non-sign protein	concordant
Nfu_p_1_043445	ENSG00000167004	PDIA3	-0.288676	0.00418606	0.0226654	Nfu_p_1_043445	Nfu_g_1_018151	-0.515362	1.64279e-05	0.00018792	YES	YES	1.25943e-05	transcription-regulated (sign. transcript)	concordant
Nfu_p_1_014535	ENSG00000118260	CREB1	-0.235463	0.287683	0.433878	Nfu_p_1_014535	Nfu_g_1_006012	0.667101	2.43671e-07	4.7415e-06	NO	YES	1.2806e-05	non-sign protein	discordant
Nfu_p_1_054931	ENSG00000095539	SEMA4G	-0.39019	0.00402419	0.0221888	Nfu_p_1_054931	Nfu_g_1_022892	0.436426	1.77947e-05	0.000200836	YES	YES	1.30474e-05	other post-transcr.mechanism	discordant
Nfu_p_1_052865	ENSG00000102893	PHKB	0.520013	0.000754006	0.00786727	Nfu_p_1_052865	Nfu_g_1_022091	0.286259	9.55041e-05	0.000839663	YES	YES	1.3098e-05	transcription-regulated (sign. transcript)	concordant
Nfu_p_1_011824	ENSG00000122692	SMU1	-0.487184	8.70195e-05	0.0023701	Nfu_p_1_011824	Nfu_g_1_004853	-0.19682	0.000833321	0.00510988	YES	YES	1.3166e-05	transcription-regulated (sign. transcript)	concordant
Nfu_p_1_034400	ENSG00000183570	PCBP3	-0.340702	0.0184889	0.0609095	Nfu_p_1_034400	Nfu_g_1_014280	0.571728	3.94878e-06	5.45352e-05	NO	YES	1.32318e-05	non-sign protein	discordant
Nfu_p_1_002999	ENSG00000010292	NCAPD2	-0.874335	0.000515898	0.00644484	Nfu_p_1_002999	Nfu_g_1_001225	-0.604368	0.000143754	0.0011827	YES	YES	1.341e-05	transcription-regulated (sign. transcript)	concordant
Nfu_p_1_040925	ENSG00000171435	KSR2	-0.727735	1.73071e-05	0.00111289	Nfu_p_1_040925	Nfu_g_1_017130	0.178875	0.0043808	0.0195834	YES	YES	1.36731e-05	miRNA-regulated	discordant
Nfu_p_1_033422	ENSG00000143889	HNRNPLL	-0.388805	0.00809665	0.0344066	Nfu_p_1_033422	Nfu_g_1_013888	0.255075	9.56999e-06	0.000116259	YES	YES	1.39276e-05	other post-transcr.mechanism	discordant
Nfu_p_1_024241	ENSG00000076258	FMO4	0.420261	0.00355145	0.0205148	Nfu_p_1_024241	Nfu_g_1_009964	0.783395	2.18352e-05	0.000238967	YES	YES	1.39276e-05	transcription-regulated (sign. transcript)	concordant
Nfu_p_1_011474	ENSG00000059758	CDK17	-0.410758	0.0248973	0.0751266	Nfu_p_1_011474	Nfu_g_1_004717	0.418567	3.2048e-06	4.55834e-05	NO	YES	1.42868e-05	non-sign protein	discordant
Nfu_p_1_035388	ENSG00000147383	NSDHL	0.137294	0.259179	0.402149	Nfu_p_1_035388	Nfu_g_1_014701	-1.07517	3.08303e-07	5.83993e-06	NO	YES	1.42868e-05	non-sign protein	discordant
Nfu_p_1_038604	ENSG00000112655	PTK7	-0.385347	0.0126309	0.0468154	Nfu_p_1_038604	Nfu_g_1_016091	-0.430512	6.35362e-06	8.17584e-05	YES	YES	1.43252e-05	transcription-regulated (sign. transcript)	concordant
Nfu_p_1_017986	ENSG00000185608	MRPL40	-0.430634	0.000295211	0.00475922	Nfu_p_1_017986	Nfu_g_1_007422	-0.466505	0.000276936	0.0020577	YES	YES	1.45576e-05	transcription-regulated (sign. transcript)	concordant
Nfu_p_1_048686	ENSG00000136754	ABI1	-0.335982	0.0205652	0.0659381	Nfu_p_1_048686	Nfu_g_1_020352	-0.404576	3.98939e-06	5.50579e-05	NO	YES	1.45797e-05	non-sign protein	concordant
Nfu_p_1_040662	ENSG00000196730	DAPK1	-0.099877	0.403068	0.5482	Nfu_p_1_040662	Nfu_g_1_017032	0.433528	2.03754e-07	4.0637e-06	NO	YES	1.45797e-05	non-sign protein	discordant
Nfu_p_1_039249	ENSG00000149269	PAK1	-0.5381	0.00110736	0.00983466	Nfu_p_1_039249	Nfu_g_1_016392	-0.468848	7.46539e-05	0.000683723	YES	YES	1.46501e-05	transcription-regulated (sign. transcript)	concordant
Nfu_p_1_027791	ENSG00000121039	RDH10	-0.749982	2.22177e-05	0.0012623	Nfu_p_1_027791	Nfu_g_1_011505	-0.32623	0.00373198	0.0172599	YES	YES	1.46711e-05	transcription-regulated (sign. transcript)	concordant
Nfu_p_1_048231	ENSG00000128683	GAD1	0.403005	0.000306543	0.00483417	Nfu_p_1_048231	Nfu_g_1_020197	0.245288	0.000275261	0.00204949	YES	YES	1.48945e-05	transcription-regulated (sign. transcript)	concordant
Nfu_p_1_019694	ENSG00000120645	IQSEC3	0.222474	0.0313298	0.0884503	Nfu_p_1_019694	Nfu_g_1_008178	0.283544	2.74168e-06	3.98181e-05	NO	YES	1.51258e-05	non-sign protein	concordant
Nfu_p_1_055905	ENSG00000141562	NARF	-0.121119	0.113658	0.220744	Nfu_p_1_055905	Nfu_g_1_023283	-0.717149	7.58931e-07	1.28898e-05	NO	YES	1.51651e-05	non-sign protein	concordant
Nfu_p_1_055693	ENSG00000148690	FRA10AC1	-0.5027	0.000556381	0.00669383	Nfu_p_1_055693	Nfu_g_1_023197	0.357297	0.000156505	0.00127087	YES	YES	1.52795e-05	other post-transcr.mechanism	discordant
Nfu_p_1_004786	ENSG00000162408	NOL9	-0.317757	0.00103625	0.00943015	Nfu_p_1_004786	Nfu_g_1_001905	-0.350885	8.47841e-05	0.000759447	YES	YES	1.53875e-05	transcription-regulated (sign. transcript)	concordant
Nfu_p_1_038787	ENSG00000197771	MCMBP	-0.213242	0.205282	0.340223	Nfu_p_1_038787	Nfu_g_1_016154	-0.648626	4.28999e-07	7.80684e-06	NO	YES	1.54008e-05	non-sign protein	concordant
Nfu_p_1_004549	ENSG00000062485	CS	-0.0802811	0.391038	0.536674	Nfu_p_1_004549	Nfu_g_1_001815	-0.473165	2.25704e-07	4.40906e-06	NO	YES	1.54115e-05	non-sign protein	concordant
Nfu_p_1_039356	ENSG00000011485	PPP5C	0.229616	0.053496	0.128511	Nfu_p_1_039356	Nfu_g_1_016429	-0.550222	1.69984e-06	2.64355e-05	NO	YES	1.58297e-05	non-sign protein	discordant
Nfu_p_1_011183	ENSG00000100413	POLR3H	-0.515147	0.000488078	0.0062769	Nfu_p_1_011183	Nfu_g_1_004595	-0.429791	0.000187389	0.00148191	YES	YES	1.58942e-05	transcription-regulated (sign. transcript)	concordant
Nfu_p_1_028198	ENSG00000111058	ACSS3	0.0571269	0.731173	0.819273	Nfu_p_1_028198	Nfu_g_1_011665	0.524767	1.25403e-07	2.64351e-06	NO	YES	1.59103e-05	non-sign protein	concordant
Nfu_p_1_034551	ENSG00000148832	PAOX	-0.0673559	0.44928	0.588283	Nfu_p_1_034551	Nfu_g_1_014341	-0.438701	2.06178e-07	4.09977e-06	NO	YES	1.60422e-05	non-sign protein	concordant
Nfu_p_1_018366	ENSG00000132002	DNAJB1	0.498231	0.000480577	0.00623847	Nfu_p_1_018366	Nfu_g_1_007621	-0.483789	0.000194091	0.00152525	YES	YES	1.61254e-05	other post-transcr.mechanism	discordant
Nfu_p_1_022828	ENSG00000101290	CDS2	-0.735608	0.000377965	0.00543273	Nfu_p_1_022828	Nfu_g_1_009371	0.187961	0.000248287	0.00188373	YES	YES	1.61959e-05	other post-transcr.mechanism	discordant
Nfu_p_1_047955	ENSG00000047410	TPR	-0.253641	0.00416391	0.0225718	Nfu_p_1_047955	Nfu_g_1_020089	-0.359591	2.26272e-05	0.000246959	YES	YES	1.62128e-05	transcription-regulated (sign. transcript)	concordant
Nfu_p_1_055052	ENSG00000120063	GNA13	0.488143	0.00273398	0.0174047	Nfu_p_1_055052	Nfu_g_1_022938	-0.486662	3.4435e-05	0.000351815	YES	YES	1.62128e-05	other post-transcr.mechanism	discordant
Nfu_p_1_015736	ENSG00000100095	SEZ6L	-0.237861	0.114819	0.222478	Nfu_p_1_015736	Nfu_g_1_006530	0.314645	8.38968e-07	1.41485e-05	NO	YES	1.65325e-05	non-sign protein	discordant
Nfu_p_1_041290	ENSG00000148334	PTGES2	-0.00992617	0.929654	0.95676	Nfu_p_1_041290	Nfu_g_1_017272	-0.473921	1.05932e-07	2.28119e-06	NO	YES	1.68571e-05	non-sign protein	concordant
Nfu_p_1_013757	ENSG00000142192	APP	-0.378723	0.000663396	0.00725972	Nfu_p_1_013757	Nfu_g_1_005685	0.192888	0.000152702	0.00124708	YES	YES	1.72883e-05	other post-transcr.mechanism	discordant
Nfu_p_1_021215	ENSG00000166206	GABRB3	0.245609	0.0562555	0.132908	Nfu_p_1_021215	Nfu_g_1_008742	0.429448	1.84645e-06	2.83842e-05	NO	YES	1.76773e-05	non-sign protein	concordant
Nfu_p_1_053035	ENSG00000281938	CTB-127M13.1	0.0238009	0.781178	0.85737	Nfu_p_1_053035	Nfu_g_1_022152	-0.407155	1.36955e-07	2.86887e-06	NO	YES	1.81513e-05	non-sign protein	discordant
Nfu_p_1_056106	ENSG00000095906	NUBP2	-1.4908	4.74035e-05	0.00175541	Nfu_p_1_056106	Nfu_g_1_023367	-0.424599	0.00228606	0.011726	YES	YES	1.83472e-05	transcription-regulated (sign. transcript)	concordant
Nfu_p_1_020330	ENSG00000155115	GTF3C6	-0.557724	5.88236e-05	0.0019135	Nfu_p_1_020330	Nfu_g_1_008428	0.450024	0.00185489	0.00985592	YES	YES	1.8441e-05	other post-transcr.mechanism	discordant
Nfu_p_1_040165	ENSG00000143416	SELENBP1	0.206139	0.0498075	0.12267	Nfu_p_1_040165	Nfu_g_1_016783	-0.816265	2.19652e-06	3.29049e-05	NO	YES	1.84627e-05	non-sign protein	discordant
Nfu_p_1_008788	ENSG00000135241	PNPLA8	-0.204201	0.288354	0.434416	Nfu_p_1_008788	Nfu_g_1_003550	0.424877	3.80873e-07	7.03048e-06	NO	YES	1.85053e-05	non-sign protein	discordant
Nfu_p_1_038242	ENSG00000108654	DDX5	-0.789802	3.26499e-06	0.000564231	Nfu_p_1_038242	Nfu_g_1_015934	0.309045	0.0338637	0.0977795	YES	NO	1.85975e-05	miRNA-regulated	discordant
Nfu_p_1_029198	ENSG00000166226	CCT2	-0.659148	3.33851e-05	0.00150598	Nfu_p_1_029198	Nfu_g_1_012055	-0.334582	0.0034091	0.0160868	YES	YES	1.9086e-05	transcription-regulated (sign. transcript)	concordant
Nfu_p_1_010147	ENSG00000170323	FABP4	-0.113621	0.245058	0.387223	Nfu_p_1_010147	Nfu_g_1_004140	-0.738645	4.6557e-07	8.35934e-06	NO	YES	1.91045e-05	non-sign protein	concordant
Nfu_p_1_042639	ENSG00000173218	VANGL1	-0.380987	0.00468451	0.0240905	Nfu_p_1_042639	Nfu_g_1_017816	-0.435242	2.49398e-05	0.000267955	YES	YES	1.95099e-05	transcription-regulated (sign. transcript)	concordant
Nfu_p_1_024973	ENSG00000114302	PRKAR2A	-0.241595	0.00493494	0.024991	Nfu_p_1_024973	Nfu_g_1_010294	-0.429515	2.38843e-05	0.000258982	YES	YES	1.96468e-05	transcription-regulated (sign. transcript)	concordant
Nfu_p_1_048572	ENSG00000132205	EMILIN2	-0.0382349	0.775509	0.85305	Nfu_p_1_048572	Nfu_g_1_020311	-0.852721	1.5292e-07	3.14723e-06	NO	YES	1.97341e-05	non-sign protein	concordant
Nfu_p_1_028937	ENSG00000110841	PPFIBP1	-0.33677	0.0135602	0.0491618	Nfu_p_1_028937	Nfu_g_1_011956	-0.446217	8.78819e-06	0.000108252	YES	YES	1.97985e-05	transcription-regulated (sign. transcript)	concordant
Nfu_p_1_055050	ENSG00000182307	C8orf33	0.518318	9.67597e-05	0.00248108	Nfu_p_1_055050	Nfu_g_1_022936	-0.486111	0.00123504	0.00706384	YES	YES	1.98243e-05	other post-transcr.mechanism	discordant
Nfu_p_1_015294	ENSG00000123064	DDX54	-0.103417	0.22155	0.359147	Nfu_p_1_015294	Nfu_g_1_006341	-0.627227	5.41664e-07	9.57084e-06	NO	YES	1.98766e-05	non-sign protein	concordant
Nfu_p_1_014405	ENSG00000182389	CACNB4	-0.0142471	0.881032	0.923797	Nfu_p_1_014405	Nfu_g_1_005945	0.374441	1.38491e-07	2.89499e-06	NO	YES	2.01631e-05	non-sign protein	discordant
Nfu_p_1_008251	ENSG00000159461	AMFR	-0.350722	0.00711574	0.0318023	Nfu_p_1_008251	Nfu_g_1_003320	0.310301	1.7321e-05	0.000196449	YES	YES	2.03286e-05	miRNA-regulated	discordant
Nfu_p_1_027082	ENSG00000160124	CCDC58	-0.0942556	0.31131	0.459569	Nfu_p_1_027082	Nfu_g_1_011242	-0.768686	3.97294e-07	7.29735e-06	NO	YES	2.03685e-05	non-sign protein	concordant
Nfu_p_1_051741	ENSG00000125967	NECAB3	-0.428811	0.000278012	0.00461222	Nfu_p_1_051741	Nfu_g_1_021621	0.262451	0.000446385	0.0030373	YES	YES	2.04066e-05	other post-transcr.mechanism	discordant
Nfu_p_1_033078	ENSG00000163682	RPL9	-0.949247	1.38555e-05	0.00103542	Nfu_p_1_033078	Nfu_g_1_013746	0.226257	0.00906038	0.035151	YES	YES	2.06017e-05	other post-transcr.mechanism	discordant
Nfu_p_1_001594	ENSG00000104853	CLPTM1	-0.490258	0.000162877	0.00341142	Nfu_p_1_001594	Nfu_g_1_000651	-0.245706	0.000773922	0.00481359	YES	YES	2.06545e-05	transcription-regulated (sign. transcript)	concordant
Nfu_p_1_013754	ENSG00000080345	RIF1	0.0192522	0.849231	0.90278	Nfu_p_1_013754	Nfu_g_1_005683	-0.576259	1.50003e-07	3.09988e-06	NO	YES	2.08327e-05	non-sign protein	discordant
Nfu_p_1_018012	ENSG00000135070	ISCA1	0.238837	0.0139802	0.0500285	Nfu_p_1_018012	Nfu_g_1_007435	0.691479	9.2417e-06	0.000113096	NO	YES	2.10842e-05	non-sign protein	concordant
Nfu_p_1_025877	ENSG00000132356	PRKAA1	-0.239707	0.0647723	0.147202	Nfu_p_1_025877	Nfu_g_1_010685	0.497623	1.99782e-06	3.03377e-05	NO	YES	2.10878e-05	non-sign protein	discordant
Nfu_p_1_042552	ENSG00000144357	UBR3	-0.0314529	0.720251	0.811529	Nfu_p_1_042552	Nfu_g_1_017781	0.466511	1.80115e-07	3.65067e-06	NO	YES	2.111e-05	non-sign protein	discordant
Nfu_p_1_035093	ENSG00000117408	IPO13	0.080776	0.358149	0.504131	Nfu_p_1_035093	Nfu_g_1_014580	0.257783	3.63034e-07	6.7676e-06	NO	YES	2.11273e-05	non-sign protein	concordant
Nfu_p_1_006124	ENSG00000162642	C1orf52	-0.869105	1.28232e-05	0.00101303	Nfu_p_1_006124	Nfu_g_1_002452	0.334097	0.0102244	0.0385372	YES	YES	2.12661e-05	other post-transcr.mechanism	discordant
Nfu_p_1_002861	ENSG00000130204	TOMM40	-0.0169326	0.86386	0.911785	Nfu_p_1_002861	Nfu_g_1_001170	-0.741476	1.52357e-07	3.1421e-06	NO	YES	2.13155e-05	non-sign protein	concordant
Nfu_p_1_016090	ENSG00000168906	MAT2A	0.381525	0.00390863	0.0217598	Nfu_p_1_016090	Nfu_g_1_006671	0.342696	3.40926e-05	0.000349209	YES	YES	2.15375e-05	transcription-regulated (sign. transcript)	concordant
Nfu_p_1_050510	ENSG00000198700	IPO9	-0.139943	0.209836	0.345699	Nfu_p_1_050510	Nfu_g_1_021103	-0.525908	6.38824e-07	1.11301e-05	NO	YES	2.16301e-05	non-sign protein	concordant
Nfu_p_1_030031	ENSG00000089199	CHGB	0.411264	0.024724	0.0747802	Nfu_p_1_030031	Nfu_g_1_012422	0.383936	5.43483e-06	7.18318e-05	NO	YES	2.1651e-05	non-sign protein	concordant
Nfu_p_1_014615	ENSG00000154678	PDE1C	0.304153	0.0753299	0.163534	Nfu_p_1_014615	Nfu_g_1_006044	0.540265	1.85778e-06	2.85146e-05	NO	YES	2.24659e-05	non-sign protein	concordant
Nfu_p_1_031479	ENSG00000075711	DLG1	0.0382089	0.661848	0.768266	Nfu_p_1_031479	Nfu_g_1_013038	0.378033	2.1202e-07	4.19091e-06	NO	YES	2.24941e-05	non-sign protein	concordant
Nfu_p_1_027673	ENSG00000121579	NAA50	-0.435758	0.00123462	0.0106096	Nfu_p_1_027673	Nfu_g_1_011451	-0.441498	0.000115885	0.000985468	YES	YES	2.28788e-05	transcription-regulated (sign. transcript)	concordant
Nfu_p_1_056221	ENSG00000103319	EEF2K	-0.672652	0.000223087	0.0040316	Nfu_p_1_056221	Nfu_g_1_023421	0.548455	0.000643369	0.00412748	YES	YES	2.29174e-05	other post-transcr.mechanism	discordant
Nfu_p_1_019900	ENSG00000197535	MYO5A	-0.171989	0.109949	0.215355	Nfu_p_1_019900	Nfu_g_1_008268	-0.763329	1.31814e-06	2.11423e-05	NO	YES	2.30981e-05	non-sign protein	concordant
Nfu_p_1_039254	ENSG00000105323	HNRNPUL1	-0.649498	0.00112137	0.00992717	Nfu_p_1_039254	Nfu_g_1_016397	-0.334398	0.000129991	0.00108874	YES	YES	2.31942e-05	transcription-regulated (sign. transcript)	concordant
Nfu_p_1_046706	ENSG00000063854	HAGH	0.143871	0.22017	0.35796	Nfu_p_1_046706	Nfu_g_1_019552	0.448788	6.65383e-07	1.15126e-05	NO	YES	2.32735e-05	non-sign protein	concordant
Nfu_p_1_037073	ENSG00000099864	PALM	0.240366	0.0440942	0.112931	Nfu_p_1_037073	Nfu_g_1_015404	0.309603	3.346e-06	4.72221e-05	NO	YES	2.33991e-05	non-sign protein	concordant
Nfu_p_1_003964	ENSG00000131389	SLC6A6	0.436321	0.00366045	0.0209114	Nfu_p_1_003964	Nfu_g_1_001593	0.544714	4.05413e-05	0.000403851	YES	YES	2.34974e-05	transcription-regulated (sign. transcript)	concordant
Nfu_p_1_025138	ENSG00000001167	NFYA	-0.333628	0.00425355	0.0227928	Nfu_p_1_025138	Nfu_g_1_010371	-0.328129	3.50622e-05	0.000357491	YES	YES	2.35774e-05	transcription-regulated (sign. transcript)	concordant
Nfu_p_1_017471	ENSG00000099797	TECR	-0.381891	0.00704062	0.0315616	Nfu_p_1_017471	Nfu_g_1_007212	-0.378052	2.16139e-05	0.000236935	YES	YES	2.39978e-05	transcription-regulated (sign. transcript)	concordant
Nfu_p_1_039858	ENSG00000115760	BIRC6	0.0399909	0.619634	0.736581	Nfu_p_1_039858	Nfu_g_1_016646	-0.444278	2.47081e-07	4.78919e-06	NO	YES	2.41041e-05	non-sign protein	discordant
Nfu_p_1_053989	ENSG00000106688	SLC1A1	-0.938768	6.03296e-06	0.000758233	Nfu_p_1_053989	Nfu_g_1_022562	0.284432	0.0256385	0.0790334	YES	NO	2.43065e-05	other post-transcr.mechanism	discordant
Nfu_p_1_038477	ENSG00000105229	PIAS4	-0.585074	7.11696e-05	0.00214311	Nfu_p_1_038477	Nfu_g_1_016023	-0.297438	0.00220583	0.0113699	YES	YES	2.45855e-05	transcription-regulated (sign. transcript)	concordant
Nfu_p_1_043812	ENSG00000148356	LRSAM1	-0.574797	6.60931e-05	0.00205959	Nfu_p_1_043812	Nfu_g_1_018336	0.20833	0.00237216	0.0120348	YES	YES	2.45855e-05	other post-transcr.mechanism	discordant
Nfu_p_1_043159	ENSG00000126267	COX6B1	-0.0821823	0.508323	0.642276	Nfu_p_1_043159	Nfu_g_1_018035	0.464125	3.12599e-07	5.91571e-06	NO	YES	2.48356e-05	non-sign protein	discordant
Nfu_p_1_056424	ENSG00000109519	GRPEL1	-0.455222	0.0206161	0.0659721	Nfu_p_1_056424	Nfu_g_1_023514	-0.730825	7.73269e-06	9.73724e-05	NO	YES	2.488e-05	non-sign protein	concordant
Nfu_p_1_054064	ENSG00000165494	PCF11	-0.15129	0.173451	0.300107	Nfu_p_1_054064	Nfu_g_1_022587	0.467339	9.38759e-07	1.56465e-05	NO	YES	2.53481e-05	non-sign protein	discordant
Nfu_p_1_005924	ENSG00000136518	ACTL6A	-0.377438	0.00060564	0.00685373	Nfu_p_1_005924	Nfu_g_1_002361	-0.390147	0.000271774	0.0020273	YES	YES	2.55423e-05	transcription-regulated (sign. transcript)	concordant
Nfu_p_1_016744	ENSG00000120992	LYPLA1	0.848998	7.42243e-07	0.000276482	Nfu_p_1_016744	Nfu_g_1_006938	-0.140461	0.221751	0.383184	YES	NO	2.55423e-05	other post-transcr.mechanism	discordant
Nfu_p_1_001765	ENSG00000072110	ACTN1	0.0819978	0.301584	0.448563	Nfu_p_1_001765	Nfu_g_1_000714	-0.348711	5.48077e-07	9.65002e-06	NO	YES	2.56112e-05	non-sign protein	discordant
Nfu_p_1_052657	ENSG00000140259	MFAP1	-0.862446	1.9147e-05	0.00116692	Nfu_p_1_052657	Nfu_g_1_022014	-0.23425	0.00866617	0.0340112	YES	YES	2.56722e-05	transcription-regulated (sign. transcript)	concordant
Nfu_p_1_027948	ENSG00000106348	IMPDH1	-0.158032	0.336102	0.484346	Nfu_p_1_027948	Nfu_g_1_011581	-0.549429	4.95644e-07	8.8437e-06	NO	YES	2.57352e-05	non-sign protein	concordant
Nfu_p_1_023228	ENSG00000204843	DCTN1	-0.226325	0.0145209	0.0511903	Nfu_p_1_023228	Nfu_g_1_009530	-0.34401	1.16387e-05	0.000138693	NO	YES	2.60446e-05	non-sign protein	concordant
Nfu_p_1_019265	ENSG00000140848	CPNE2	0.0389762	0.835279	0.894827	Nfu_p_1_019265	Nfu_g_1_007992	0.521331	2.02529e-07	4.0433e-06	NO	YES	2.60446e-05	non-sign protein	concordant
Nfu_p_1_019639	ENSG00000177225	PDDC1	0.175913	0.0318318	0.08946	Nfu_p_1_019639	Nfu_g_1_008161	0.587845	5.32677e-06	7.0684e-05	NO	YES	2.60687e-05	non-sign protein	concordant
Nfu_p_1_004294	ENSG00000001629	ANKIB1	-0.548336	3.69024e-05	0.00157463	Nfu_p_1_004294	Nfu_g_1_001740	0.523348	0.00460941	0.0204109	YES	YES	2.61138e-05	other post-transcr.mechanism	discordant
Nfu_p_1_037713	ENSG00000113643	RARS	-0.389822	0.000856869	0.00851225	Nfu_p_1_037713	Nfu_g_1_015709	-0.486391	0.000199382	0.00155764	YES	YES	2.61562e-05	transcription-regulated (sign. transcript)	concordant
Nfu_p_1_024906	ENSG00000130764	LRRC47	0.105615	0.156381	0.278485	Nfu_p_1_024906	Nfu_g_1_010266	-0.42488	1.09123e-06	1.79483e-05	NO	YES	2.61562e-05	non-sign protein	discordant
Nfu_p_1_022905	ENSG00000135148	TRAFD1	0.448972	0.00465123	0.0240087	Nfu_p_1_022905	Nfu_g_1_009403	-0.307074	3.7153e-05	0.000374983	YES	YES	2.64057e-05	miRNA-regulated	discordant
Nfu_p_1_043817	ENSG00000115275	MOGS	0.0188929	0.786291	0.860039	Nfu_p_1_043817	Nfu_g_1_018338	-0.58754	2.22075e-07	4.35948e-06	NO	YES	2.66321e-05	non-sign protein	discordant
Nfu_p_1_014814	ENSG00000154114	TBCEL	0.148694	0.16683	0.292261	Nfu_p_1_014814	Nfu_g_1_006128	0.657361	1.05104e-06	1.73157e-05	NO	YES	2.67034e-05	non-sign protein	concordant
Nfu_p_1_031965	ENSG00000077514	POLD3	-0.57386	4.1482e-05	0.00163854	Nfu_p_1_031965	Nfu_g_1_013269	-0.33221	0.00423909	0.0191271	YES	YES	2.67362e-05	transcription-regulated (sign. transcript)	concordant
Nfu_p_1_052153	ENSG00000100575	TIMM9	0.790993	1.35298e-05	0.00102027	Nfu_p_1_052153	Nfu_g_1_021792	-0.358918	0.0130111	0.0467229	YES	YES	2.67362e-05	other post-transcr.mechanism	discordant
Nfu_p_1_040302	ENSG00000067596	DHX8	0.0399685	0.590465	0.713533	Nfu_p_1_040302	Nfu_g_1_016849	-0.483329	3.0025e-07	5.70903e-06	NO	YES	2.68814e-05	non-sign protein	discordant
Nfu_p_1_027933	ENSG00000082805	ERC1	0.117739	0.257636	0.400654	Nfu_p_1_027933	Nfu_g_1_011573	0.39521	6.98317e-07	1.1989e-05	NO	YES	2.72215e-05	non-sign protein	concordant
Nfu_p_1_046524	ENSG00000179604	CDC42EP4	0.105856	0.313981	0.462278	Nfu_p_1_046524	Nfu_g_1_019463	0.680745	5.80956e-07	1.0202e-05	NO	YES	2.75424e-05	non-sign protein	concordant
Nfu_p_1_015684	ENSG00000152939	MARVELD2	-0.0476759	0.610415	0.729596	Nfu_p_1_015684	Nfu_g_1_006501	0.657456	2.99626e-07	5.70259e-06	NO	YES	2.75775e-05	non-sign protein	discordant
Nfu_p_1_024980	ENSG00000188976	NOC2L	-0.203907	0.130748	0.243556	Nfu_p_1_024980	Nfu_g_1_010298	-0.653641	1.40626e-06	2.24283e-05	NO	YES	2.76808e-05	non-sign protein	concordant
Nfu_p_1_027836	ENSG00000163584	RPL22L1	-0.988684	2.05212e-06	0.000405294	Nfu_p_1_027836	Nfu_g_1_011529	0.191541	0.0903198	0.202667	YES	NO	2.7856e-05	other post-transcr.mechanism	discordant
Nfu_p_1_037082	ENSG00000169504	CLIC4	-0.955733	0.000894201	0.00874814	Nfu_p_1_037082	Nfu_g_1_015411	-0.358452	0.000211104	0.00163579	YES	YES	2.82358e-05	transcription-regulated (sign. transcript)	concordant
Nfu_p_1_053133	ENSG00000132581	SDF2	-0.954718	1.4435e-06	0.000362844	Nfu_p_1_053133	Nfu_g_1_022191	-0.208032	0.130497	0.264622	YES	NO	2.82358e-05	miRNA-regulated	concordant
Nfu_p_1_011094	ENSG00000051596	THOC3	-0.0372791	0.706745	0.80121	Nfu_p_1_011094	Nfu_g_1_004556	-0.600303	2.67105e-07	5.12268e-06	NO	YES	2.82358e-05	non-sign protein	concordant
Nfu_p_1_009035	ENSG00000115091	ACTR3	-0.0059622	0.941293	0.963478	Nfu_p_1_009035	Nfu_g_1_003656	-0.56215	2.04305e-07	4.07063e-06	NO	YES	2.86622e-05	non-sign protein	concordant
Nfu_p_1_029132	ENSG00000100225	FBXO7	0.271633	0.0729013	0.159936	Nfu_p_1_029132	Nfu_g_1_012027	0.3866	2.6366e-06	3.85699e-05	NO	YES	2.86622e-05	non-sign protein	concordant
Nfu_p_1_034459	ENSG00000182871	COL18A1	-0.586851	0.00193683	0.014007	Nfu_p_1_034459	Nfu_g_1_014295	-0.412494	0.000100553	0.00087672	YES	YES	2.89685e-05	transcription-regulated (sign. transcript)	concordant
Nfu_p_1_002259	ENSG00000108468	CBX1	-0.419136	0.00227951	0.0155328	Nfu_p_1_002259	Nfu_g_1_000930	-0.314024	8.58941e-05	0.0007687	YES	YES	2.90789e-05	transcription-regulated (sign. transcript)	concordant
Nfu_p_1_007827	ENSG00000166147	FBN1	-0.31222	0.0579453	0.135638	Nfu_p_1_007827	Nfu_g_1_003144	-0.736536	3.38706e-06	4.76027e-05	NO	YES	2.91087e-05	non-sign protein	concordant
Nfu_p_1_038997	ENSG00000164050	PLXNB1	-0.242847	0.108324	0.212975	Nfu_p_1_038997	Nfu_g_1_016281	-0.360076	1.82696e-06	2.81062e-05	NO	YES	2.93013e-05	non-sign protein	concordant
Nfu_p_1_054230	ENSG00000167654	ATCAY	-0.542823	0.0295341	0.0847906	Nfu_p_1_054230	Nfu_g_1_022666	0.317697	6.77243e-06	8.659e-05	NO	YES	2.95594e-05	non-sign protein	discordant
Nfu_p_1_013330	ENSG00000146223	RPL7L1	-0.212683	0.0170257	0.0576206	Nfu_p_1_013330	Nfu_g_1_005517	-0.494043	1.17786e-05	0.000139942	NO	YES	2.95958e-05	non-sign protein	concordant
Nfu_p_1_050718	ENSG00000186468	RPS23	-0.598827	1.79663e-05	0.00112902	Nfu_p_1_050718	Nfu_g_1_021192	0.232057	0.0113003	0.0416115	YES	YES	2.9904e-05	other post-transcr.mechanism	discordant
Nfu_p_1_004006	ENSG00000135439	AGAP2	-0.246489	0.0383918	0.102136	Nfu_p_1_004006	Nfu_g_1_001610	-0.446837	5.3327e-06	7.07158e-05	NO	YES	3.00836e-05	non-sign protein	concordant
Nfu_p_1_049325	ENSG00000104897	SF3A2	-0.159896	0.155598	0.277627	Nfu_p_1_049325	Nfu_g_1_020602	-0.48074	1.31822e-06	2.11423e-05	NO	YES	3.00836e-05	non-sign protein	concordant
Nfu_p_1_008677	ENSG00000188677	PARVB	0.217962	0.0415508	0.108453	Nfu_p_1_008677	Nfu_g_1_003499	0.718959	4.93513e-06	6.62793e-05	NO	YES	3.00836e-05	non-sign protein	concordant
Nfu_p_1_030158	ENSG00000155393	HEATR3	-0.208109	0.0673423	0.151056	Nfu_p_1_030158	Nfu_g_1_012486	-0.760106	3.05706e-06	4.38259e-05	NO	YES	3.01515e-05	non-sign protein	concordant
Nfu_p_1_031361	ENSG00000141404	GNAL	-0.514197	2.94819e-05	0.0014136	Nfu_p_1_031361	Nfu_g_1_012982	0.148622	0.00704691	0.0288577	YES	YES	3.03744e-05	other post-transcr.mechanism	discordant
Nfu_p_1_002882	ENSG00000111676	ATN1	0.122444	0.275348	0.420087	Nfu_p_1_002882	Nfu_g_1_001179	0.21778	7.59172e-07	1.28898e-05	NO	YES	3.05134e-05	non-sign protein	concordant
Nfu_p_1_004443	ENSG00000164754	RAD21	-0.112787	0.450669	0.589637	Nfu_p_1_004443	Nfu_g_1_001795	-0.468636	4.67271e-07	8.38236e-06	NO	YES	3.06887e-05	non-sign protein	concordant
Nfu_p_1_046654	ENSG00000100095	SEZ6L	-0.432637	0.0130534	0.0478711	Nfu_p_1_046654	Nfu_g_1_019522	0.260991	1.6457e-05	0.000188145	YES	YES	3.12305e-05	other post-transcr.mechanism	discordant
Nfu_p_1_017278	ENSG00000109654	TRIM2	0.412832	0.141841	0.259042	Nfu_p_1_017278	Nfu_g_1_007133	0.380836	1.53138e-06	2.41721e-05	NO	YES	3.1519e-05	non-sign protein	concordant
Nfu_p_1_016576	ENSG00000137547	MRPL15	-0.536538	0.000318955	0.00496385	Nfu_p_1_016576	Nfu_g_1_006890	-0.411752	0.000684143	0.00435273	YES	YES	3.16172e-05	transcription-regulated (sign. transcript)	concordant
Nfu_p_1_007920	ENSG00000156232	WHAMM	0.365809	0.00343644	0.0201309	Nfu_p_1_007920	Nfu_g_1_003189	0.371239	6.57255e-05	0.00061205	YES	YES	3.26179e-05	transcription-regulated (sign. transcript)	concordant
Nfu_p_1_051034	ENSG00000132406	TMEM128	-0.272187	0.0453379	0.11522	Nfu_p_1_051034	Nfu_g_1_021317	0.508464	5.08524e-06	6.8021e-05	NO	YES	3.32138e-05	non-sign protein	discordant
Nfu_p_1_029200	ENSG00000166046	TCP11L2	0.294315	0.0043326	0.0229935	Nfu_p_1_029200	Nfu_g_1_012056	0.606162	5.34654e-05	0.000511711	YES	YES	3.33215e-05	transcription-regulated (sign. transcript)	concordant
Nfu_p_1_000171	ENSG00000166164	BRD7	-0.369996	0.0041257	0.0224853	Nfu_p_1_000171	Nfu_g_1_000065	-0.393272	5.64633e-05	0.000537571	YES	YES	3.3458e-05	transcription-regulated (sign. transcript)	concordant
Nfu_p_1_041446	ENSG00000162066	AMDHD2	0.46509	0.000224121	0.00403272	Nfu_p_1_041446	Nfu_g_1_017339	0.530383	0.00104125	0.00615088	YES	YES	3.34743e-05	transcription-regulated (sign. transcript)	concordant
Nfu_p_1_045766	ENSG00000174238	PITPNA	0.338218	0.0408992	0.107318	Nfu_p_1_045766	Nfu_g_1_019140	-0.972722	5.83504e-06	7.58176e-05	NO	YES	3.41443e-05	non-sign protein	discordant
Nfu_p_1_016103	ENSG00000138835	RGS3	-0.358729	0.000429516	0.00577445	Nfu_p_1_016103	Nfu_g_1_006676	0.27528	0.000558247	0.00366853	YES	YES	3.4255e-05	other post-transcr.mechanism	discordant
Nfu_p_1_020089	ENSG00000038358	EDC4	-0.567239	0.000398063	0.00555747	Nfu_p_1_020089	Nfu_g_1_008344	-0.29104	0.000608228	0.00393615	YES	YES	3.44994e-05	transcription-regulated (sign. transcript)	concordant
Nfu_p_1_031550	ENSG00000043514	TRIT1	0.179974	0.211017	0.347097	Nfu_p_1_031550	Nfu_g_1_013068	-0.739013	1.14782e-06	1.8725e-05	NO	YES	3.44994e-05	non-sign protein	discordant
Nfu_p_1_014727	ENSG00000189077	TMEM120A	-0.492063	0.000512326	0.00641956	Nfu_p_1_014727	Nfu_g_1_006085	-0.346214	0.000475302	0.0032046	YES	YES	3.46322e-05	transcription-regulated (sign. transcript)	concordant
Nfu_p_1_013295	ENSG00000064419	TNPO3	0.698355	8.19644e-06	0.000815222	Nfu_p_1_013295	Nfu_g_1_005492	-0.206929	0.03073	0.0907104	YES	NO	3.57055e-05	other post-transcr.mechanism	discordant
Nfu_p_1_048149	ENSG00000077380	DYNC1I2	-0.38885	0.0153543	0.0534244	Nfu_p_1_048149	Nfu_g_1_020167	-0.297425	1.65578e-05	0.000188972	NO	YES	3.59763e-05	non-sign protein	concordant
Nfu_p_1_016762	ENSG00000112739	PRPF4B	-0.127511	0.146764	0.266042	Nfu_p_1_016762	Nfu_g_1_006946	-0.323797	1.7817e-06	2.75159e-05	NO	YES	3.68955e-05	non-sign protein	concordant
Nfu_p_1_002514	ENSG00000173210	ABLIM3	-0.291601	0.00432256	0.022975	Nfu_p_1_002514	Nfu_g_1_001027	0.605316	6.06932e-05	0.000572119	YES	YES	3.69657e-05	other post-transcr.mechanism	discordant
Nfu_p_1_021716	ENSG00000145708	CRHBP	1.0682	0.000200422	0.00386629	Nfu_p_1_021716	Nfu_g_1_008968	0.418208	0.00131779	0.00743527	YES	YES	3.71552e-05	transcription-regulated (sign. transcript)	concordant
Nfu_p_1_004924	ENSG00000068394	GPKOW	-0.478656	0.00024946	0.00433809	Nfu_p_1_004924	Nfu_g_1_001942	-0.276895	0.00106193	0.00626153	YES	YES	3.72165e-05	transcription-regulated (sign. transcript)	concordant
Nfu_p_1_037875	ENSG00000080298	RFX3	0.564782	2.86483e-05	0.00140478	Nfu_p_1_037875	Nfu_g_1_015781	0.307174	0.00928984	0.0358054	YES	YES	3.73346e-05	transcription-regulated (sign. transcript)	concordant
Nfu_p_1_051384	ENSG00000170515	PA2G4	-0.554787	0.00397208	0.0219921	Nfu_p_1_051384	Nfu_g_1_021474	-0.443795	6.72842e-05	0.000623947	YES	YES	3.74382e-05	transcription-regulated (sign. transcript)	concordant
Nfu_p_1_053191	ENSG00000197208	SLC22A4	-0.83235	0.000983609	0.00925061	Nfu_p_1_053191	Nfu_g_1_022216	-0.732947	0.000273988	0.00204077	YES	YES	3.76883e-05	transcription-regulated (sign. transcript)	concordant
Nfu_p_1_045724	ENSG00000088038	CNOT3	-0.850156	9.76451e-05	0.0024922	Nfu_p_1_045724	Nfu_g_1_019118	-0.258034	0.00276537	0.013615	YES	YES	3.77134e-05	transcription-regulated (sign. transcript)	concordant
Nfu_p_1_025323	ENSG00000110958	PTGES3	-0.728605	0.00529333	0.0262295	Nfu_p_1_025323	Nfu_g_1_010446	-0.42143	5.11156e-05	0.000492755	YES	YES	3.77409e-05	transcription-regulated (sign. transcript)	concordant
Nfu_p_1_047128	ENSG00000103245	NARFL	1.10536	4.6211e-07	0.00021605	Nfu_p_1_047128	Nfu_g_1_019725	0.0526164	0.605674	0.745681	YES	NO	3.89132e-05	miRNA-regulated	concordant
Nfu_p_1_055713	ENSG00000188917	TRMT2B	-0.381903	0.0117076	0.0443242	Nfu_p_1_055713	Nfu_g_1_023210	-0.403299	2.41694e-05	0.000261365	YES	YES	3.92686e-05	transcription-regulated (sign. transcript)	concordant
Nfu_p_1_016018	ENSG00000165282	PIGO	0.0670429	0.607333	0.726859	Nfu_p_1_016018	Nfu_g_1_006639	-0.544432	4.85459e-07	8.67748e-06	NO	YES	4.07638e-05	non-sign protein	discordant
Nfu_p_1_009513	ENSG00000159713	TPPP3	0.41973	0.0146714	0.0515677	Nfu_p_1_009513	Nfu_g_1_003862	0.965246	2.04496e-05	0.000226955	NO	YES	4.13882e-05	non-sign protein	concordant
Nfu_p_1_010758	ENSG00000185666	SYN3	-1.04176	5.01698e-07	0.000219031	Nfu_p_1_010758	Nfu_g_1_004412	-0.112165	0.601388	0.742191	YES	NO	4.15585e-05	transcription-regulated (non sign. transcript)	concordant
Nfu_p_1_023568	ENSG00000138442	WDR12	-0.207404	0.040502	0.106453	Nfu_p_1_023568	Nfu_g_1_009677	-0.660781	7.45953e-06	9.42296e-05	NO	YES	4.15634e-05	non-sign protein	concordant
Nfu_p_1_000999	ENSG00000099341	PSMD8	-0.190254	0.0415365	0.10845	Nfu_p_1_000999	Nfu_g_1_000424	-0.421846	7.2894e-06	9.24311e-05	NO	YES	4.15991e-05	non-sign protein	concordant
Nfu_p_1_048091	ENSG00000163820	FYCO1	0.0917706	0.316336	0.464636	Nfu_p_1_048091	Nfu_g_1_020141	0.537567	9.62594e-07	1.6017e-05	NO	YES	4.17732e-05	non-sign protein	concordant
Nfu_p_1_002932	ENSG00000136891	TEX10	-0.155217	0.0581474	0.135907	Nfu_p_1_002932	Nfu_g_1_001194	-0.465599	5.29613e-06	7.03709e-05	NO	YES	4.21685e-05	non-sign protein	concordant
Nfu_p_1_010522	ENSG00000172830	SSH3	0.0895304	0.456266	0.594752	Nfu_p_1_010522	Nfu_g_1_004318	0.453205	6.77823e-07	1.16974e-05	NO	YES	4.2288e-05	non-sign protein	concordant
Nfu_p_1_035292	ENSG00000113013	HSPA9	-0.263579	0.0160802	0.0552548	Nfu_p_1_035292	Nfu_g_1_014662	-0.456779	1.94064e-05	0.000217143	NO	YES	4.25476e-05	non-sign protein	concordant
Nfu_p_1_012509	ENSG00000145863	GABRA6	0.32421	0.0116361	0.044094	Nfu_p_1_012509	Nfu_g_1_005154	0.391527	2.67981e-05	0.000284707	YES	YES	4.25476e-05	transcription-regulated (sign. transcript)	concordant
Nfu_p_1_053342	ENSG00000136450	SRSF1	-0.266036	0.0370748	0.0998815	Nfu_p_1_053342	Nfu_g_1_022278	-0.410387	8.47069e-06	0.000104816	NO	YES	4.27528e-05	non-sign protein	concordant
Nfu_p_1_046105	ENSG00000115091	ACTR3	0.209578	0.0198995	0.0643784	Nfu_p_1_046105	Nfu_g_1_019296	-0.468925	1.58945e-05	0.000182235	NO	YES	4.29896e-05	non-sign protein	discordant
Nfu_p_1_046830	ENSG00000105963	ADAP1	0.556624	0.000442152	0.00588709	Nfu_p_1_046830	Nfu_g_1_019608	0.488916	0.000727516	0.004582	YES	YES	4.36248e-05	transcription-regulated (sign. transcript)	concordant
Nfu_p_1_043702	ENSG00000164134	NAA15	-0.209331	0.00975494	0.0389775	Nfu_p_1_043702	Nfu_g_1_018279	-0.350113	3.32644e-05	0.000341602	YES	YES	4.39328e-05	transcription-regulated (sign. transcript)	concordant
Nfu_p_1_021537	ENSG00000134970	TMED7	-0.546947	2.88384e-05	0.00140478	Nfu_p_1_021537	Nfu_g_1_008884	-0.190757	0.011359	0.0418121	YES	YES	4.42226e-05	transcription-regulated (sign. transcript)	concordant
Nfu_p_1_008164	ENSG00000182774	RPS17	-0.446964	0.00499451	0.0252158	Nfu_p_1_008164	Nfu_g_1_003287	0.436267	6.55654e-05	0.000610844	YES	YES	4.42226e-05	other post-transcr.mechanism	discordant
Nfu_p_1_024069	ENSG00000169223	LMAN2	-0.928575	3.68623e-07	0.000203848	Nfu_p_1_024069	Nfu_g_1_009879	-0.0105289	0.894628	0.939921	YES	NO	4.44508e-05	transcription-regulated (non sign. transcript)	concordant
Nfu_p_1_053940	ENSG00000168066	SF1	-0.0608489	0.627333	0.742856	Nfu_p_1_053940	Nfu_g_1_022536	-0.28438	5.26339e-07	9.33371e-06	NO	YES	4.44519e-05	non-sign protein	concordant
Nfu_p_1_053105	ENSG00000278053	DDX52	-0.2814	0.00562453	0.0274486	Nfu_p_1_053105	Nfu_g_1_022172	-0.333399	5.90472e-05	0.000558977	YES	YES	4.46436e-05	transcription-regulated (sign. transcript)	concordant
Nfu_p_1_051609	ENSG00000163378	EOGT	0.403867	0.0689555	0.153677	Nfu_p_1_051609	Nfu_g_1_021582	-0.457849	4.8335e-06	6.50894e-05	NO	YES	4.47418e-05	non-sign protein	discordant
Nfu_p_1_031440	ENSG00000206560	ANKRD28	-0.372562	0.00178148	0.013337	Nfu_p_1_031440	Nfu_g_1_013020	0.581539	0.000187723	0.00148396	YES	YES	4.48329e-05	other post-transcr.mechanism	discordant
Nfu_p_1_018986	ENSG00000115970	THADA	-0.473472	0.0159182	0.0548344	Nfu_p_1_018986	Nfu_g_1_007872	-0.341168	2.10644e-05	0.000232185	NO	YES	4.48927e-05	non-sign protein	concordant
Nfu_p_1_043556	ENSG00000151726	ACSL1	-1.02381	5.29535e-05	0.00181241	Nfu_p_1_043556	Nfu_g_1_018214	-0.22626	0.00636527	0.0265505	YES	YES	4.49603e-05	transcription-regulated (sign. transcript)	concordant
Nfu_p_1_030145	ENSG00000257103	LSM14A	-0.683067	0.000242909	0.00427799	Nfu_p_1_030145	Nfu_g_1_012477	-0.2876	0.00138572	0.00775694	YES	YES	4.49603e-05	transcription-regulated (sign. transcript)	concordant
Nfu_p_1_049601	ENSG00000064666	CNN2	0.212654	0.0243299	0.0740233	Nfu_p_1_049601	Nfu_g_1_020713	-0.404077	1.3854e-05	0.000160987	NO	YES	4.49603e-05	non-sign protein	discordant
Nfu_p_1_005604	ENSG00000115484	CCT4	-0.557541	3.07315e-05	0.00146505	Nfu_p_1_005604	Nfu_g_1_002242	-0.268038	0.0110311	0.0408383	YES	YES	4.51005e-05	transcription-regulated (sign. transcript)	concordant
Nfu_p_1_029760	ENSG00000188529	SRSF10	0.087594	0.767743	0.847993	Nfu_p_1_029760	Nfu_g_1_012293	-0.533014	4.4135e-07	7.98908e-06	NO	YES	4.51005e-05	non-sign protein	discordant
Nfu_p_1_016486	ENSG00000166441	RPL27A	-0.81394	8.94271e-07	0.000283266	Nfu_p_1_016486	Nfu_g_1_006842	0.0880962	0.38927	0.561997	YES	NO	4.61831e-05	other post-transcr.mechanism	discordant
Nfu_p_1_016544	ENSG00000176105	YES1	-0.387611	0.00457389	0.0238048	Nfu_p_1_016544	Nfu_g_1_006871	-0.404384	7.64725e-05	0.000696866	YES	YES	4.63378e-05	transcription-regulated (sign. transcript)	concordant
Nfu_p_1_053391	ENSG00000110171	TRIM3	-0.725274	6.81092e-06	0.000780289	Nfu_p_1_053391	Nfu_g_1_022299	0.0986408	0.0516797	0.134143	YES	NO	4.64553e-05	other post-transcr.mechanism	discordant
Nfu_p_1_012569	ENSG00000170606	HSPA4	-0.06785	0.422288	0.564265	Nfu_p_1_012569	Nfu_g_1_005172	-0.52921	8.33073e-07	1.40609e-05	NO	YES	4.64553e-05	non-sign protein	concordant
Nfu_p_1_012805	ENSG00000150768	DLAT	0.389183	0.00117542	0.0102994	Nfu_p_1_012805	Nfu_g_1_005272	-0.449911	0.000299418	0.00219339	YES	YES	4.64553e-05	other post-transcr.mechanism	discordant
Nfu_p_1_032266	ENSG00000239264	TXNDC5	0.214563	0.032707	0.0912256	Nfu_p_1_032266	Nfu_g_1_013406	-0.630142	1.09246e-05	0.0001312	NO	YES	4.70604e-05	non-sign protein	discordant
Nfu_p_1_024278	ENSG00000121481	RNF2	-0.620219	1.33005e-05	0.00102027	Nfu_p_1_024278	Nfu_g_1_009976	0.237737	0.0271582	0.082528	YES	NO	4.74892e-05	other post-transcr.mechanism	discordant
Nfu_p_1_047222	ENSG00000141026	MED9	-0.516811	0.000204697	0.0038855	Nfu_p_1_047222	Nfu_g_1_019766	-0.449646	0.00177111	0.00952472	YES	YES	4.7599e-05	transcription-regulated (sign. transcript)	concordant
Nfu_p_1_052003	ENSG00000204843	DCTN1	0.0943973	0.337193	0.485255	Nfu_p_1_052003	Nfu_g_1_021739	0.323963	1.11412e-06	1.82646e-05	NO	YES	4.91573e-05	non-sign protein	concordant
Nfu_p_1_046851	ENSG00000196236	XPNPEP3	0.201941	0.139961	0.256569	Nfu_p_1_046851	Nfu_g_1_019615	-0.467976	2.74688e-06	3.98357e-05	NO	YES	5.01769e-05	non-sign protein	discordant
Nfu_p_1_015928	ENSG00000078668	VDAC3	0.400527	0.000208756	0.00391771	Nfu_p_1_015928	Nfu_g_1_006605	-0.400255	0.00184657	0.00982478	YES	YES	5.02464e-05	other post-transcr.mechanism	discordant
Nfu_p_1_037370	ENSG00000101126	ADNP	-0.768082	0.000509627	0.00641475	Nfu_p_1_037370	Nfu_g_1_015554	-0.228749	0.000760791	0.00474521	YES	YES	5.04072e-05	transcription-regulated (sign. transcript)	concordant
Nfu_p_1_050680	ENSG00000197728	RPS26	-0.651466	3.35872e-05	0.00150598	Nfu_p_1_050680	Nfu_g_1_021177	0.229158	0.0115348	0.042358	YES	YES	5.04072e-05	other post-transcr.mechanism	discordant
Nfu_p_1_048384	ENSG00000130287	NCAN	-0.590248	0.000906928	0.00882978	Nfu_p_1_048384	Nfu_g_1_020261	-0.206909	0.000432114	0.00295529	YES	YES	5.08591e-05	transcription-regulated (sign. transcript)	concordant
Nfu_p_1_055376	ENSG00000182890	GLUD2	-0.114878	0.428487	0.570239	Nfu_p_1_055376	Nfu_g_1_023068	0.311098	9.33638e-07	1.55741e-05	NO	YES	5.17348e-05	non-sign protein	discordant
Nfu_p_1_053069	ENSG00000108561	C1QBP	-0.000356228	0.996608	0.997931	Nfu_p_1_053069	Nfu_g_1_022159	-0.509723	4.01183e-07	7.34852e-06	NO	YES	5.17348e-05	non-sign protein	concordant
Nfu_p_1_034594	ENSG00000169599	NFU1	0.243168	0.00797369	0.0341113	Nfu_p_1_034594	Nfu_g_1_014361	0.442247	5.03672e-05	0.00048678	YES	YES	5.18664e-05	transcription-regulated (sign. transcript)	concordant
Nfu_p_1_051326	ENSG00000064601	CTSA	0.176238	0.225972	0.364282	Nfu_p_1_051326	Nfu_g_1_021440	0.5346	1.79037e-06	2.76071e-05	NO	YES	5.21667e-05	non-sign protein	concordant
Nfu_p_1_008377	ENSG00000196151	WDSUB1	0.12638	0.169929	0.295935	Nfu_p_1_008377	Nfu_g_1_003366	0.504432	2.42564e-06	3.58801e-05	NO	YES	5.30268e-05	non-sign protein	concordant
Nfu_p_1_044128	ENSG00000141295	SCRN2	0.512746	1.81094e-05	0.00112945	Nfu_p_1_044128	Nfu_g_1_018476	-0.352225	0.0229759	0.0727313	YES	NO	5.34364e-05	other post-transcr.mechanism	discordant
Nfu_p_1_037116	ENSG00000176533	GNG7	1.06375	1.23139e-05	0.000991691	Nfu_p_1_037116	Nfu_g_1_015426	-0.212114	0.0340564	0.0982224	YES	NO	5.37726e-05	other post-transcr.mechanism	discordant
Nfu_p_1_044792	ENSG00000183828	NUDT14	-0.828363	9.87299e-07	0.000292487	Nfu_p_1_044792	Nfu_g_1_018777	-0.159419	0.429858	0.599545	YES	NO	5.42961e-05	transcription-regulated (non sign. transcript)	concordant
Nfu_p_1_031709	ENSG00000168461	RAB31	0.295044	0.00432796	0.0229836	Nfu_p_1_031709	Nfu_g_1_013150	0.347468	9.8136e-05	0.000858271	YES	YES	5.42961e-05	transcription-regulated (sign. transcript)	concordant
Nfu_p_1_008504	ENSG00000121481	RNF2	-0.722723	4.51504e-06	0.000650903	Nfu_p_1_008504	Nfu_g_1_003421	-0.16076	0.0948307	0.210076	YES	NO	5.46472e-05	miRNA-regulated	concordant
Nfu_p_1_036399	ENSG00000117640	MTFR1L	-0.115937	0.221824	0.359381	Nfu_p_1_036399	Nfu_g_1_015115	-0.526796	1.98241e-06	3.01266e-05	NO	YES	5.59684e-05	non-sign protein	concordant
Nfu_p_1_051225	ENSG00000171552	BCL2L1	-0.549756	0.00681775	0.0308697	Nfu_p_1_051225	Nfu_g_1_021398	0.382097	6.50131e-05	0.000607397	YES	YES	5.62894e-05	other post-transcr.mechanism	discordant
Nfu_p_1_002958	ENSG00000143379	SETDB1	-0.391034	0.00938979	0.0379019	Nfu_p_1_002958	Nfu_g_1_001209	-0.287539	4.72636e-05	0.000459395	YES	YES	5.62894e-05	transcription-regulated (sign. transcript)	concordant
Nfu_p_1_015898	ENSG00000185344	ATP6V0A2	-0.139647	0.194096	0.326644	Nfu_p_1_015898	Nfu_g_1_006590	-0.313619	2.28751e-06	3.41146e-05	NO	YES	5.62894e-05	non-sign protein	concordant
Nfu_p_1_028336	ENSG00000111142	METAP2	-0.566251	0.000125714	0.00289667	Nfu_p_1_028336	Nfu_g_1_011719	0.31348	0.00356536	0.0166473	YES	YES	5.67281e-05	miRNA-regulated	discordant
Nfu_p_1_051742	ENSG00000124207	CSE1L	-0.178506	0.049019	0.121248	Nfu_p_1_051742	Nfu_g_1_021622	-0.461442	9.25266e-06	0.000113138	NO	YES	5.72352e-05	non-sign protein	concordant
Nfu_p_1_056463	ENSG00000203880	PCMTD2	-0.00532284	0.951575	0.969805	Nfu_p_1_056463	Nfu_g_1_023531	0.498861	4.76097e-07	8.51774e-06	NO	YES	5.72352e-05	non-sign protein	discordant
Nfu_p_1_040792	ENSG00000105953	OGDH	-0.164001	0.0487113	0.120868	Nfu_p_1_040792	Nfu_g_1_017073	-0.466995	9.3681e-06	0.000114223	NO	YES	5.75004e-05	non-sign protein	concordant
Nfu_p_1_055328	ENSG00000075826	SEC31B	-0.251224	0.0146156	0.0514428	Nfu_p_1_055328	Nfu_g_1_023053	-0.238359	3.12888e-05	0.000324987	NO	YES	5.75527e-05	non-sign protein	concordant
Nfu_p_1_037259	ENSG00000101298	SNPH	0.385652	0.0144284	0.0509944	Nfu_p_1_037259	Nfu_g_1_015502	0.637848	3.18307e-05	0.000329759	NO	YES	5.77209e-05	non-sign protein	concordant
Nfu_p_1_036320	ENSG00000105251	SHD	-0.342244	0.0050895	0.0255553	Nfu_p_1_036320	Nfu_g_1_015082	-0.39577	9.04948e-05	0.000802328	YES	YES	5.7749e-05	transcription-regulated (sign. transcript)	concordant
Nfu_p_1_054661	ENSG00000175662	TOM1L2	-0.281803	0.0126447	0.0468459	Nfu_p_1_054661	Nfu_g_1_022853	0.309533	3.6421e-05	0.000369461	YES	YES	5.7749e-05	other post-transcr.mechanism	discordant
Nfu_p_1_007352	ENSG00000122884	P4HA1	-0.156094	0.0655694	0.148444	Nfu_p_1_007352	Nfu_g_1_002920	0.449164	7.059e-06	8.97944e-05	NO	YES	5.79538e-05	non-sign protein	discordant
Nfu_p_1_026983	ENSG00000101138	CSTF1	-0.229661	0.0600603	0.139396	Nfu_p_1_026983	Nfu_g_1_011189	-0.544191	7.75137e-06	9.75299e-05	NO	YES	5.82066e-05	non-sign protein	concordant
Nfu_p_1_000456	ENSG00000027001	MIPEP	-0.13068	0.0665014	0.150018	Nfu_p_1_000456	Nfu_g_1_000204	-0.432074	7.20859e-06	9.14645e-05	NO	YES	5.9756e-05	non-sign protein	concordant
Nfu_p_1_000159	ENSG00000140718	FTO	-0.0487224	0.65604	0.764412	Nfu_p_1_000159	Nfu_g_1_000060	0.446557	7.31527e-07	1.25161e-05	NO	YES	5.9756e-05	non-sign protein	discordant
Nfu_p_1_030885	ENSG00000061676	NCKAP1	-0.331039	0.0022641	0.0154812	Nfu_p_1_030885	Nfu_g_1_012798	-0.246574	0.000212373	0.00164155	YES	YES	5.97652e-05	transcription-regulated (sign. transcript)	concordant
Nfu_p_1_045290	ENSG00000134153	EMC7	-0.290705	0.0695693	0.154754	Nfu_p_1_045290	Nfu_g_1_018961	0.361168	6.91536e-06	8.81917e-05	NO	YES	5.97652e-05	non-sign protein	discordant
Nfu_p_1_027648	ENSG00000179041	RRS1	-0.25084	0.0160767	0.0552548	Nfu_p_1_027648	Nfu_g_1_011441	-0.541962	3.01098e-05	0.000315034	NO	YES	6.00458e-05	non-sign protein	concordant
Nfu_p_1_044200	ENSG00000189369	GSPT2	-0.341852	0.00279375	0.0175706	Nfu_p_1_044200	Nfu_g_1_018506	-0.426757	0.000173654	0.00139146	YES	YES	6.01061e-05	transcription-regulated (sign. transcript)	concordant
Nfu_p_1_021855	ENSG00000128191	DGCR8	-0.38471	0.000336281	0.00509955	Nfu_p_1_021855	Nfu_g_1_009006	0.186059	0.00145434	0.00807546	YES	YES	6.04959e-05	miRNA-regulated	discordant
Nfu_p_1_007413	ENSG00000163328	GPR155	-0.685944	0.000163271	0.00341142	Nfu_p_1_007413	Nfu_g_1_002953	0.245238	0.00300321	0.0144792	YES	YES	6.05778e-05	other post-transcr.mechanism	discordant
Nfu_p_1_038348	ENSG00000189184	PCDH18	-0.351353	0.00384266	0.0216101	Nfu_p_1_038348	Nfu_g_1_015961	-0.262649	0.000127872	0.00107368	YES	YES	6.06319e-05	transcription-regulated (sign. transcript)	concordant
Nfu_p_1_031428	ENSG00000157551	KCNJ15	-0.724932	0.00321966	0.0191999	Nfu_p_1_031428	Nfu_g_1_013013	0.595477	0.000153184	0.00125012	YES	YES	6.07628e-05	other post-transcr.mechanism	discordant
Nfu_p_1_027787	ENSG00000104537	ANXA13	0.163461	0.0600285	0.139361	Nfu_p_1_027787	Nfu_g_1_011502	-0.378083	8.22326e-06	0.000102134	NO	YES	6.07628e-05	non-sign protein	discordant
Nfu_p_1_039282	ENSG00000125746	EML2	-0.461024	0.000194259	0.00377372	Nfu_p_1_039282	Nfu_g_1_016402	-0.30132	0.00257882	0.0128691	YES	YES	6.15246e-05	transcription-regulated (sign. transcript)	concordant
Nfu_p_1_013644	ENSG00000163888	CAMK2N2	0.517318	0.00159819	0.0124713	Nfu_p_1_013644	Nfu_g_1_005649	0.3696	0.000313723	0.00227814	YES	YES	6.15246e-05	transcription-regulated (sign. transcript)	concordant
Nfu_p_1_012369	ENSG00000079482	OPHN1	0.205177	0.028925	0.0836238	Nfu_p_1_012369	Nfu_g_1_005100	0.427289	1.75588e-05	0.000198807	NO	YES	6.20715e-05	non-sign protein	concordant
Nfu_p_1_029364	ENSG00000151247	EIF4E	0.400459	0.334813	0.482944	Nfu_p_1_029364	Nfu_g_1_012127	-0.879526	1.51441e-06	2.39241e-05	NO	YES	6.20715e-05	non-sign protein	discordant
Nfu_p_1_046550	ENSG00000164104	HMGB2	0.945571	2.68047e-05	0.00138417	Nfu_p_1_046550	Nfu_g_1_019480	-0.245551	0.0189475	0.0624979	YES	NO	6.20715e-05	other post-transcr.mechanism	discordant
Nfu_p_1_001378	ENSG00000020922	MRE11	-0.121332	0.345676	0.492931	Nfu_p_1_001378	Nfu_g_1_000572	-0.7594	1.47473e-06	2.34082e-05	NO	YES	6.22216e-05	non-sign protein	concordant
Nfu_p_1_033650	ENSG00000173517	PEAK1	-0.622941	0.0240162	0.073391	Nfu_p_1_033650	Nfu_g_1_013980	0.397368	2.12805e-05	0.000233894	NO	YES	6.22378e-05	non-sign protein	discordant
Nfu_p_1_037777	ENSG00000073584	SMARCE1	-0.233539	0.182165	0.311816	Nfu_p_1_037777	Nfu_g_1_015737	-0.482338	2.80557e-06	4.05691e-05	NO	YES	6.22378e-05	non-sign protein	concordant
Nfu_p_1_000129	ENSG00000087253	LPCAT2	0.369959	0.0011967	0.0104271	Nfu_p_1_000129	Nfu_g_1_000050	0.420634	0.000430005	0.00294699	YES	YES	6.25712e-05	transcription-regulated (sign. transcript)	concordant
Nfu_p_1_043995	ENSG00000059769	DNAJC25	-0.338241	0.0100235	0.0396494	Nfu_p_1_043995	Nfu_g_1_018408	-0.501636	5.21051e-05	0.000500747	YES	YES	6.33112e-05	transcription-regulated (sign. transcript)	concordant
Nfu_p_1_017842	ENSG00000164338	UTP15	0.226265	0.012081	0.0453038	Nfu_p_1_017842	Nfu_g_1_007362	-0.482126	4.32106e-05	0.00042538	YES	YES	6.33112e-05	other post-transcr.mechanism	discordant
Nfu_p_1_002995	ENSG00000104131	EIF3J	0.231972	0.0181762	0.0602844	Nfu_p_1_002995	Nfu_g_1_001224	-0.369334	2.88304e-05	0.000303554	NO	YES	6.34427e-05	non-sign protein	discordant
Nfu_p_1_018163	ENSG00000142534	RPS11	-0.840459	3.02866e-06	0.000534526	Nfu_p_1_018163	Nfu_g_1_007520	0.139079	0.175179	0.325229	YES	NO	6.41144e-05	other post-transcr.mechanism	discordant
Nfu_p_1_019528	ENSG00000104731	KLHDC4	-0.0435047	0.626194	0.742017	Nfu_p_1_019528	Nfu_g_1_008111	-0.640375	8.50493e-07	1.43187e-05	NO	YES	6.42745e-05	non-sign protein	concordant
Nfu_p_1_026336	ENSG00000117751	PPP1R8	-0.469805	0.000488898	0.00627773	Nfu_p_1_026336	Nfu_g_1_010875	-0.420052	0.00110687	0.00647341	YES	YES	6.51729e-05	transcription-regulated (sign. transcript)	concordant
Nfu_p_1_024201	ENSG00000164305	CASP3	-0.837625	6.36385e-05	0.00201481	Nfu_p_1_024201	Nfu_g_1_009943	-0.234577	0.00852812	0.0335682	YES	YES	6.52811e-05	transcription-regulated (sign. transcript)	concordant
Nfu_p_1_032025	ENSG00000162735	PEX19	-0.709793	0.000266479	0.00452741	Nfu_p_1_032025	Nfu_g_1_013304	-0.258026	0.00208168	0.0108674	YES	YES	6.64214e-05	transcription-regulated (sign. transcript)	concordant
Nfu_p_1_014646	ENSG00000115541	HSPE1	-0.375884	0.0164979	0.056317	Nfu_p_1_014646	Nfu_g_1_006058	-0.472498	3.36033e-05	0.000344904	NO	YES	6.64214e-05	non-sign protein	concordant
Nfu_p_1_023644	ENSG00000112297	AIM1	0.310334	0.0986224	0.198528	Nfu_p_1_023644	Nfu_g_1_009716	-0.534698	5.62107e-06	7.35635e-05	NO	YES	6.64214e-05	non-sign protein	discordant
Nfu_p_1_009278	ENSG00000108424	KPNB1	0.0275066	0.769785	0.849005	Nfu_p_1_009278	Nfu_g_1_003781	-0.680958	7.50835e-07	1.28136e-05	NO	YES	6.89497e-05	non-sign protein	discordant
Nfu_p_1_037130	ENSG00000113387	SUB1	-1.79592	7.31244e-06	0.000798114	Nfu_p_1_037130	Nfu_g_1_015433	-0.225531	0.0793655	0.184517	YES	NO	6.90699e-05	transcription-regulated (non sign. transcript)	concordant
Nfu_p_1_037055	ENSG00000134138	MEIS2	-0.385587	0.00369432	0.0210614	Nfu_p_1_037055	Nfu_g_1_015397	-0.354837	0.000156963	0.00127355	YES	YES	6.90699e-05	transcription-regulated (sign. transcript)	concordant
Nfu_p_1_007558	ENSG00000115468	EFHD1	0.229713	0.00909893	0.037182	Nfu_p_1_007558	Nfu_g_1_003028	0.270034	6.44848e-05	0.000603873	YES	YES	6.97075e-05	transcription-regulated (sign. transcript)	concordant
Nfu_p_1_005439	ENSG00000168899	VAMP5	0.555669	0.000271587	0.0045696	Nfu_p_1_005439	Nfu_g_1_002162	0.309076	0.00218086	0.0112732	YES	YES	7.02504e-05	transcription-regulated (sign. transcript)	concordant
Nfu_p_1_020646	ENSG00000182175	RGMA	-0.832963	1.11545e-06	0.000319056	Nfu_p_1_020646	Nfu_g_1_008537	-0.0665114	0.542314	0.694417	YES	NO	7.15752e-05	transcription-regulated (non sign. transcript)	concordant
Nfu_p_1_055739	ENSG00000108828	VAT1	-0.168748	0.299075	0.445951	Nfu_p_1_055739	Nfu_g_1_023222	-0.636024	2.0436e-06	3.09388e-05	NO	YES	7.21928e-05	non-sign protein	concordant
Nfu_p_1_015068	ENSG00000167384	ZNF180	-0.811089	0.000510755	0.00641475	Nfu_p_1_015068	Nfu_g_1_006240	-0.248292	0.00122641	0.00702857	YES	YES	7.37937e-05	transcription-regulated (sign. transcript)	concordant
Nfu_p_1_002597	ENSG00000111641	NOP2	-0.158269	0.0822675	0.174663	Nfu_p_1_002597	Nfu_g_1_001055	-0.711538	7.63941e-06	9.62585e-05	NO	YES	7.39458e-05	non-sign protein	concordant
Nfu_p_1_029438	ENSG00000108064	TFAM	-0.246492	0.0526624	0.12695	Nfu_p_1_029438	Nfu_g_1_012147	-0.509233	1.20858e-05	0.000143167	NO	YES	7.47333e-05	non-sign protein	concordant
Nfu_p_1_050900	ENSG00000163870	TPRA1	0.330173	0.0350271	0.0959985	Nfu_p_1_050900	Nfu_g_1_021259	0.455017	1.81874e-05	0.000204765	NO	YES	7.47333e-05	non-sign protein	concordant
Nfu_p_1_034867	ENSG00000156110	ADK	-0.488517	4.90419e-05	0.00176105	Nfu_p_1_034867	Nfu_g_1_014492	-0.291746	0.0130211	0.0467507	YES	YES	7.48234e-05	transcription-regulated (sign. transcript)	concordant
Nfu_p_1_023510	ENSG00000197565	COL4A6	0.242907	0.0267697	0.0794471	Nfu_p_1_023510	Nfu_g_1_009651	-0.665992	2.40768e-05	0.000260786	NO	YES	7.53965e-05	non-sign protein	discordant
Nfu_p_1_050284	ENSG00000173402	DAG1	0.109986	0.29041	0.436642	Nfu_p_1_050284	Nfu_g_1_021010	-0.339679	2.22423e-06	3.32453e-05	NO	YES	7.54727e-05	non-sign protein	discordant
Nfu_p_1_048898	ENSG00000099622	CIRBP	-0.667807	1.57825e-05	0.00110945	Nfu_p_1_048898	Nfu_g_1_020422	-0.202951	0.0410685	0.113311	YES	NO	7.56374e-05	transcription-regulated (non sign. transcript)	concordant
Nfu_p_1_055474	ENSG00000108669	CYTH1	0.523003	0.000295831	0.00475922	Nfu_p_1_055474	Nfu_g_1_023102	0.305135	0.00222775	0.0114652	YES	YES	7.67434e-05	transcription-regulated (sign. transcript)	concordant
Nfu_p_1_045859	ENSG00000164163	ABCE1	-0.333576	0.00169189	0.012911	Nfu_p_1_045859	Nfu_g_1_019170	-0.426459	0.000392708	0.00273731	YES	YES	7.72493e-05	transcription-regulated (sign. transcript)	concordant
Nfu_p_1_043724	ENSG00000124610	HIST1H1A	-1.06234	3.53176e-06	0.000568072	Nfu_p_1_043724	Nfu_g_1_018292	0.365008	0.19215	0.346502	YES	NO	7.87108e-05	other post-transcr.mechanism	discordant
Nfu_p_1_001187	ENSG00000071462	WBSCR22	-0.937708	0.000100534	0.00250512	Nfu_p_1_001187	Nfu_g_1_000509	-0.324665	0.00692081	0.0284462	YES	YES	8.04841e-05	transcription-regulated (sign. transcript)	concordant
Nfu_p_1_013271	ENSG00000113648	H2AFY	-0.660426	0.00643615	0.0297584	Nfu_p_1_013271	Nfu_g_1_005478	-0.411172	0.000108391	0.000934464	YES	YES	8.0601e-05	transcription-regulated (sign. transcript)	concordant
Nfu_p_1_031282	ENSG00000165322	ARHGAP12	-0.407703	0.00234735	0.0157474	Nfu_p_1_031282	Nfu_g_1_012953	0.520927	0.000297753	0.00218469	YES	YES	8.06596e-05	other post-transcr.mechanism	discordant
Nfu_p_1_009900	ENSG00000085733	CTTN	-0.41404	0.00124949	0.0106429	Nfu_p_1_009900	Nfu_g_1_004035	-0.302549	0.00056234	0.00369179	YES	YES	8.09764e-05	transcription-regulated (sign. transcript)	concordant
Nfu_p_1_006520	ENSG00000178028	DMAP1	-0.218762	0.0416708	0.108635	Nfu_p_1_006520	Nfu_g_1_002599	-0.417838	1.70559e-05	0.000193661	NO	YES	8.17633e-05	non-sign protein	concordant
Nfu_p_1_022780	ENSG00000122966	CIT	0.177609	0.0338602	0.0936548	Nfu_p_1_022780	Nfu_g_1_009354	0.350157	2.12246e-05	0.000233693	NO	YES	8.25316e-05	non-sign protein	concordant
Nfu_p_1_032339	ENSG00000174013	FBXO45	-0.798796	4.42068e-06	0.000650903	Nfu_p_1_032339	Nfu_g_1_013437	-0.14637	0.164582	0.311222	YES	NO	8.33739e-05	transcription-regulated (non sign. transcript)	concordant
Nfu_p_1_008924	ENSG00000157514	TSC22D3	0.0885621	0.476083	0.613025	Nfu_p_1_008924	Nfu_g_1_003613	0.556703	1.53253e-06	2.41721e-05	NO	YES	8.33739e-05	non-sign protein	concordant
Nfu_p_1_035442	ENSG00000146067	FAM193B	0.166224	0.16089	0.284437	Nfu_p_1_035442	Nfu_g_1_014715	-0.420674	4.53544e-06	6.16154e-05	NO	YES	8.33739e-05	non-sign protein	discordant
Nfu_p_1_045731	ENSG00000007237	GAS7	0.45145	0.00466171	0.0240274	Nfu_p_1_045731	Nfu_g_1_019124	0.535325	0.000156317	0.00127031	YES	YES	8.33739e-05	transcription-regulated (sign. transcript)	concordant
Nfu_p_1_042316	ENSG00000159140	SON	-0.191296	0.228886	0.367663	Nfu_p_1_042316	Nfu_g_1_017675	-0.383585	3.20023e-06	4.55509e-05	NO	YES	8.3586e-05	non-sign protein	concordant
Nfu_p_1_015491	ENSG00000148248	SURF4	-0.302039	0.0019765	0.0141934	Nfu_p_1_015491	Nfu_g_1_006410	-0.403818	0.000371614	0.00261583	YES	YES	8.36299e-05	transcription-regulated (sign. transcript)	concordant
Nfu_p_1_016289	ENSG00000044574	HSPA5	-0.215068	0.0361915	0.0981714	Nfu_p_1_016289	Nfu_g_1_006740	-0.745951	2.02805e-05	0.000225409	NO	YES	8.36299e-05	non-sign protein	concordant
Nfu_p_1_017261	ENSG00000095380	NANS	0.0195693	0.846976	0.901141	Nfu_p_1_017261	Nfu_g_1_007125	-0.690747	8.70408e-07	1.45925e-05	NO	YES	8.38338e-05	non-sign protein	discordant
Nfu_p_1_021398	ENSG00000158104	HPD	-0.484627	0.0130542	0.0478711	Nfu_p_1_021398	Nfu_g_1_008833	-1.11495	5.66532e-05	0.000539122	YES	YES	8.39978e-05	transcription-regulated (sign. transcript)	concordant
Nfu_p_1_050123	ENSG00000188338	SLC38A3	0.187402	0.154012	0.275627	Nfu_p_1_050123	Nfu_g_1_020954	0.834316	4.80838e-06	6.48754e-05	NO	YES	8.40174e-05	non-sign protein	concordant
Nfu_p_1_047604	ENSG00000173137	ADCK5	0.364816	0.0010561	0.00957411	Nfu_p_1_047604	Nfu_g_1_019945	-0.358144	0.000709441	0.00449223	YES	YES	8.48519e-05	other post-transcr.mechanism	discordant
Nfu_p_1_032938	ENSG00000145216	FIP1L1	-0.337311	0.156168	0.278342	Nfu_p_1_032938	Nfu_g_1_013691	-0.420883	4.81111e-06	6.48754e-05	NO	YES	8.49884e-05	non-sign protein	concordant
Nfu_p_1_036914	ENSG00000140105	WARS	-0.34605	0.00193351	0.014007	Nfu_p_1_036914	Nfu_g_1_015335	-0.277949	0.000393737	0.00274113	YES	YES	8.59526e-05	transcription-regulated (sign. transcript)	concordant
Nfu_p_1_006587	ENSG00000115053	NCL	-0.595728	0.000327949	0.005047	Nfu_p_1_006587	Nfu_g_1_002629	-0.290696	0.00242936	0.012269	YES	YES	8.95891e-05	transcription-regulated (sign. transcript)	concordant
Nfu_p_1_011997	ENSG00000125755	SYMPK	-0.136445	0.152281	0.273414	Nfu_p_1_011997	Nfu_g_1_004941	-0.285568	5.24537e-06	6.97893e-05	NO	YES	8.97157e-05	non-sign protein	concordant
Nfu_p_1_016985	ENSG00000164031	DNAJB14	-0.541304	0.00163241	0.0126413	Nfu_p_1_016985	Nfu_g_1_007022	0.248616	0.000490148	0.00328805	YES	YES	8.97671e-05	other post-transcr.mechanism	discordant
Nfu_p_1_042335	ENSG00000162836	ACP6	0.17377	0.161282	0.284889	Nfu_p_1_042335	Nfu_g_1_017679	-0.927763	4.99534e-06	6.6908e-05	NO	YES	9.02562e-05	non-sign protein	discordant
Nfu_p_1_047953	ENSG00000117569	PTBP2	-0.989189	0.0002878	0.00470025	Nfu_p_1_047953	Nfu_g_1_020087	-0.1983	0.00284324	0.0138991	YES	YES	9.1484e-05	transcription-regulated (sign. transcript)	concordant
Nfu_p_1_021655	ENSG00000135052	GOLM1	-0.510418	0.00030624	0.00483417	Nfu_p_1_021655	Nfu_g_1_008937	0.220126	0.00267968	0.013265	YES	YES	9.1636e-05	other post-transcr.mechanism	discordant
Nfu_p_1_054309	ENSG00000099331	MYO9B	-0.0139973	0.860936	0.909828	Nfu_p_1_054309	Nfu_g_1_022700	-0.345718	9.57858e-07	1.59515e-05	NO	YES	9.19639e-05	non-sign protein	concordant
Nfu_p_1_002483	ENSG00000184719	RNLS	0.283562	0.065643	0.148529	Nfu_p_1_002483	Nfu_g_1_001017	-0.558048	1.26167e-05	0.000148226	NO	YES	9.22402e-05	non-sign protein	discordant
Nfu_p_1_032846	ENSG00000123136	DDX39A	-0.270417	0.00647368	0.0298494	Nfu_p_1_032846	Nfu_g_1_013644	-0.406247	0.000128376	0.00107657	YES	YES	9.24457e-05	transcription-regulated (sign. transcript)	concordant
Nfu_p_1_054978	ENSG00000171490	RSL1D1	-0.263723	0.013519	0.049055	Nfu_p_1_054978	Nfu_g_1_022915	-0.657225	6.17039e-05	0.000580552	YES	YES	9.2676e-05	transcription-regulated (sign. transcript)	concordant
Nfu_p_1_045545	ENSG00000122335	SERAC1	0.348818	0.00564345	0.027473	Nfu_p_1_045545	Nfu_g_1_019049	0.286516	0.000148393	0.00121686	YES	YES	9.29226e-05	transcription-regulated (sign. transcript)	concordant
Nfu_p_1_002983	ENSG00000105618	PRPF31	-0.654919	3.92029e-05	0.00157879	Nfu_p_1_002983	Nfu_g_1_001218	-0.225091	0.021408	0.0688031	YES	NO	9.30171e-05	transcription-regulated (non sign. transcript)	concordant
Nfu_p_1_030681	ENSG00000100519	PSMC6	-0.423777	0.000339531	0.00512074	Nfu_p_1_030681	Nfu_g_1_012710	-0.330041	0.00248837	0.0125111	YES	YES	9.34348e-05	transcription-regulated (sign. transcript)	concordant
Nfu_p_1_014498	ENSG00000115252	PDE1A	0.288106	0.0801115	0.170873	Nfu_p_1_014498	Nfu_g_1_005999	0.476632	1.0549e-05	0.000127071	NO	YES	9.34348e-05	non-sign protein	concordant
Nfu_p_1_044272	ENSG00000100711	ZFYVE21	0.369258	0.000598018	0.00682748	Nfu_p_1_044272	Nfu_g_1_018523	0.272296	0.00143602	0.00799372	YES	YES	9.47507e-05	transcription-regulated (sign. transcript)	concordant
Nfu_p_1_033043	ENSG00000104889	RNASEH2A	-0.196335	0.0313784	0.0884685	Nfu_p_1_033043	Nfu_g_1_013730	-0.727003	2.7488e-05	0.000290953	NO	YES	9.50435e-05	non-sign protein	concordant
Nfu_p_1_022971	ENSG00000147457	CHMP7	0.399716	0.00524831	0.0260687	Nfu_p_1_022971	Nfu_g_1_009424	0.477452	0.000168193	0.00135258	YES	YES	9.70226e-05	transcription-regulated (sign. transcript)	concordant
Nfu_p_1_026054	ENSG00000073670	ADAM11	0.354586	0.00981889	0.0391705	Nfu_p_1_026054	Nfu_g_1_010774	0.261849	9.00743e-05	0.000798992	YES	YES	9.71009e-05	transcription-regulated (sign. transcript)	concordant
Nfu_p_1_018355	ENSG00000164039	BDH2	0.423588	0.0427993	0.110564	Nfu_p_1_018355	Nfu_g_1_007611	0.839459	2.10236e-05	0.000231979	NO	YES	9.85764e-05	non-sign protein	concordant
Nfu_p_1_004998	ENSG00000187730	GABRD	-0.112292	0.41438	0.557277	Nfu_p_1_004998	Nfu_g_1_001968	0.474028	2.17899e-06	3.27405e-05	NO	YES	9.87989e-05	non-sign protein	discordant
Nfu_p_1_019280	ENSG00000111696	NT5DC3	0.626253	0.000108482	0.00266243	Nfu_p_1_019280	Nfu_g_1_008003	-0.200774	0.00837128	0.0330415	YES	YES	9.92319e-05	other post-transcr.mechanism	discordant
Nfu_p_1_051767	ENSG00000166986	MARS	-0.193221	0.067795	0.151673	Nfu_p_1_051767	Nfu_g_1_021631	-0.603267	1.34636e-05	0.000156976	NO	YES	9.95075e-05	non-sign protein	concordant
Nfu_p_1_050929	ENSG00000137168	PPIL1	-0.0645922	0.555364	0.684509	Nfu_p_1_050929	Nfu_g_1_021272	-0.796867	1.6419e-06	2.5755e-05	NO	YES	9.95075e-05	non-sign protein	concordant
Nfu_p_1_023990	ENSG00000053702	NRIP2	-0.467113	0.011317	0.0433166	Nfu_p_1_023990	Nfu_g_1_009841	0.4127	8.2142e-05	0.000739759	YES	YES	0.000100962	other post-transcr.mechanism	discordant
Nfu_p_1_000945	ENSG00000004139	SARM1	-0.36328	0.00490474	0.0249142	Nfu_p_1_000945	Nfu_g_1_000393	-0.404398	0.000189615	0.00149685	YES	YES	0.000100962	transcription-regulated (sign. transcript)	concordant
Nfu_p_1_020094	ENSG00000128595	CALU	-0.148307	0.161639	0.285337	Nfu_p_1_020094	Nfu_g_1_008348	-0.420517	5.75303e-06	7.50448e-05	NO	YES	0.000100962	non-sign protein	concordant
Nfu_p_1_021007	ENSG00000087303	NID2	0.400584	0.0176591	0.0591864	Nfu_p_1_021007	Nfu_g_1_008654	-0.653238	5.33351e-05	0.000510708	NO	YES	0.00010206	non-sign protein	discordant
Nfu_p_1_043587	ENSG00000112514	CUTA	0.520206	0.00115354	0.0101577	Nfu_p_1_043587	Nfu_g_1_018222	0.350157	0.000828986	0.00508952	YES	YES	0.000103415	transcription-regulated (sign. transcript)	concordant
Nfu_p_1_045118	ENSG00000084674	APOB	-1.07559	0.000103039	0.00255136	Nfu_p_1_045118	Nfu_g_1_018881	0.727961	0.0093835	0.0360823	YES	YES	0.000104279	other post-transcr.mechanism	discordant
Nfu_p_1_016166	ENSG00000111786	SRSF9	-0.598946	1.62045e-05	0.00111088	Nfu_p_1_016166	Nfu_g_1_006704	-0.167193	0.0596526	0.149404	YES	NO	0.000104279	transcription-regulated (non sign. transcript)	concordant
Nfu_p_1_045106	ENSG00000119203	CPSF3	-0.412599	0.000576135	0.00676918	Nfu_p_1_045106	Nfu_g_1_018872	-0.485625	0.00168641	0.00915546	YES	YES	0.000104653	transcription-regulated (sign. transcript)	concordant
Nfu_p_1_005410	ENSG00000166477	LEO1	-0.384312	0.00273733	0.0174127	Nfu_p_1_005410	Nfu_g_1_002147	-0.306938	0.000355653	0.00252392	YES	YES	0.000104745	transcription-regulated (sign. transcript)	concordant
Nfu_p_1_052152	ENSG00000137802	MAPKBP1	-0.424766	0.0208149	0.0664369	Nfu_p_1_052152	Nfu_g_1_021791	-0.291055	4.69622e-05	0.000456688	NO	YES	0.000105042	non-sign protein	concordant
Nfu_p_1_038306	ENSG00000101310	SEC23B	-0.243471	0.00765333	0.0332436	Nfu_p_1_038306	Nfu_g_1_015951	-0.420311	0.000128243	0.00107591	YES	YES	0.000105337	transcription-regulated (sign. transcript)	concordant
Nfu_p_1_020714	ENSG00000184613	NELL2	0.41662	0.012598	0.0467145	Nfu_p_1_020714	Nfu_g_1_008562	0.3388	7.90978e-05	0.000717192	YES	YES	0.000106732	transcription-regulated (sign. transcript)	concordant
Nfu_p_1_041162	ENSG00000064651	SLC12A2	0.509828	0.00176947	0.013271	Nfu_p_1_041162	Nfu_g_1_017221	0.453681	0.000564514	0.00370168	YES	YES	0.000106869	transcription-regulated (sign. transcript)	concordant
Nfu_p_1_043636	ENSG00000174607	UGT8	-0.760629	4.62504e-05	0.00173596	Nfu_p_1_043636	Nfu_g_1_018249	-0.437638	0.0217393	0.0695657	YES	NO	0.000107419	transcription-regulated (non sign. transcript)	concordant
Nfu_p_1_036571	ENSG00000134313	KIDINS220	-0.0936124	0.360647	0.506531	Nfu_p_1_036571	Nfu_g_1_015189	-0.386396	2.79842e-06	4.0495e-05	NO	YES	0.000107692	non-sign protein	concordant
Nfu_p_1_043892	ENSG00000080608	PUM3	-0.0709567	0.618681	0.735976	Nfu_p_1_043892	Nfu_g_1_018369	-0.623062	1.67933e-06	2.61777e-05	NO	YES	0.00011054	non-sign protein	concordant
Nfu_p_1_029635	ENSG00000197965	MPZL1	0.599992	0.00049736	0.00632403	Nfu_p_1_029635	Nfu_g_1_012244	0.219109	0.00210064	0.0109521	YES	YES	0.000111008	transcription-regulated (sign. transcript)	concordant
Nfu_p_1_052843	ENSG00000140575	IQGAP1	0.484888	0.000392441	0.00551674	Nfu_p_1_052843	Nfu_g_1_022079	0.28136	0.00266552	0.0132079	YES	YES	0.000111027	transcription-regulated (sign. transcript)	concordant
Nfu_p_1_004278	ENSG00000172172	MRPL13	-0.277236	0.0362178	0.0982108	Nfu_p_1_004278	Nfu_g_1_001727	-0.511519	2.92464e-05	0.000307126	NO	YES	0.000112223	non-sign protein	concordant
Nfu_p_1_006958	ENSG00000108001	EBF3	-0.628584	0.000446032	0.00592922	Nfu_p_1_006958	Nfu_g_1_002769	-0.241239	0.00238422	0.0120807	YES	YES	0.000112418	transcription-regulated (sign. transcript)	concordant
Nfu_p_1_048730	ENSG00000167468	GPX4	-0.162928	0.0505092	0.12381	Nfu_p_1_048730	Nfu_g_1_020368	0.385429	2.10341e-05	0.000231979	NO	YES	0.000112418	non-sign protein	discordant
Nfu_p_1_038064	ENSG00000129353	SLC44A2	0.0842297	0.334825	0.482944	Nfu_p_1_038064	Nfu_g_1_015876	-0.38274	3.18096e-06	4.53089e-05	NO	YES	0.000112418	non-sign protein	discordant
Nfu_p_1_037312	ENSG00000102032	RENBP	0.244585	0.335944	0.484214	Nfu_p_1_037312	Nfu_g_1_015529	0.839205	3.17202e-06	4.52138e-05	NO	YES	0.000112418	non-sign protein	concordant
Nfu_p_1_034758	ENSG00000120049	KCNIP2	0.0837315	0.568496	0.695598	Nfu_p_1_034758	Nfu_g_1_014431	0.330859	1.88359e-06	2.8778e-05	NO	YES	0.000112819	non-sign protein	concordant
Nfu_p_1_036656	ENSG00000165898	ISCA2	0.327757	0.00319312	0.0190965	Nfu_p_1_036656	Nfu_g_1_015226	0.486449	0.000336806	0.00241504	YES	YES	0.000113167	transcription-regulated (sign. transcript)	concordant
Nfu_p_1_024117	ENSG00000152661	GJA1	0.414807	0.000929092	0.00893027	Nfu_p_1_024117	Nfu_g_1_009903	0.461627	0.00116199	0.00672297	YES	YES	0.000113463	transcription-regulated (sign. transcript)	concordant
Nfu_p_1_012586	ENSG00000149428	HYOU1	0.0538658	0.580927	0.705843	Nfu_p_1_012586	Nfu_g_1_005178	-0.617046	1.8625e-06	2.8565e-05	NO	YES	0.000113587	non-sign protein	discordant
Nfu_p_1_042111	ENSG00000188886	ASTL	-0.532839	9.99082e-05	0.00250512	Nfu_p_1_042111	Nfu_g_1_017596	-0.192756	0.0108687	0.0404018	YES	YES	0.00011375	transcription-regulated (sign. transcript)	concordant
Nfu_p_1_007871	ENSG00000054219	LY75	0.306058	0.118362	0.226913	Nfu_p_1_007871	Nfu_g_1_003159	0.598747	9.16843e-06	0.000112268	NO	YES	0.00011375	non-sign protein	concordant
Nfu_p_1_039261	ENSG00000048649	RSF1	-0.549786	0.000422007	0.00570692	Nfu_p_1_039261	Nfu_g_1_016399	-0.183527	0.00258323	0.0128833	YES	YES	0.00011384	transcription-regulated (sign. transcript)	concordant
Nfu_p_1_027027	ENSG00000132932	ATP8A2	0.239536	0.0129532	0.047564	Nfu_p_1_027027	Nfu_g_1_011218	-0.316807	8.41201e-05	0.000754175	YES	YES	0.00011384	other post-transcr.mechanism	discordant
Nfu_p_1_032193	ENSG00000148341	SH3GLB2	0.403577	0.000591075	0.00681555	Nfu_p_1_032193	Nfu_g_1_013370	-0.258469	0.00184424	0.00981498	YES	YES	0.00011384	other post-transcr.mechanism	discordant
Nfu_p_1_001845	ENSG00000165478	HEPACAM	0.441483	0.0359999	0.0978757	Nfu_p_1_001845	Nfu_g_1_000757	0.478721	3.03922e-05	0.000317323	NO	YES	0.000114118	non-sign protein	concordant
Nfu_p_1_007024	ENSG00000021461	CYP3A43	0.731419	4.19432e-06	0.000644295	Nfu_p_1_007024	Nfu_g_1_002783	-0.18778	0.262101	0.430474	YES	NO	0.000114516	other post-transcr.mechanism	discordant
Nfu_p_1_024286	ENSG00000167004	PDIA3	0.021803	0.873624	0.919166	Nfu_p_1_024286	Nfu_g_1_009983	-0.400956	1.28186e-06	2.05922e-05	NO	YES	0.000116397	non-sign protein	discordant
Nfu_p_1_003257	ENSG00000161509	GRIN2C	0.126526	0.158976	0.282076	Nfu_p_1_003257	Nfu_g_1_001314	0.547525	7.05857e-06	8.97944e-05	NO	YES	0.000116506	non-sign protein	concordant
Nfu_p_1_031505	ENSG00000037474	NSUN2	-0.326318	0.00386331	0.0216911	Nfu_p_1_031505	Nfu_g_1_013044	-0.330953	0.000291594	0.0021471	YES	YES	0.000116819	transcription-regulated (sign. transcript)	concordant
Nfu_p_1_005324	ENSG00000153207	AHCTF1	-0.514319	0.00048792	0.0062769	Nfu_p_1_005324	Nfu_g_1_002106	-0.259513	0.0023154	0.0118128	YES	YES	0.000117018	transcription-regulated (sign. transcript)	concordant
Nfu_p_1_036875	ENSG00000066044	ELAVL1	-0.363814	0.000662443	0.00725887	Nfu_p_1_036875	Nfu_g_1_015315	-0.349513	0.00173229	0.00935621	YES	YES	0.000118623	transcription-regulated (sign. transcript)	concordant
Nfu_p_1_044581	ENSG00000111912	NCOA7	0.224591	0.016871	0.0571962	Nfu_p_1_044581	Nfu_g_1_018676	0.257561	6.81737e-05	0.00063161	NO	YES	0.000118763	non-sign protein	concordant
Nfu_p_1_039713	ENSG00000123983	ACSL3	0.171769	0.247425	0.389818	Nfu_p_1_039713	Nfu_g_1_016571	-0.650586	4.66762e-06	6.32391e-05	NO	YES	0.000119105	non-sign protein	discordant
Nfu_p_1_052758	ENSG00000169895	SYAP1	0.0390808	0.717185	0.809946	Nfu_p_1_052758	Nfu_g_1_022052	0.441825	1.61368e-06	2.53322e-05	NO	YES	0.000119225	non-sign protein	concordant
Nfu_p_1_049991	ENSG00000134375	TIMM17A	-0.571106	0.000216065	0.00394772	Nfu_p_1_049991	Nfu_g_1_020891	-0.286116	0.00542018	0.0232739	YES	YES	0.000120425	transcription-regulated (sign. transcript)	concordant
Nfu_p_1_019967	ENSG00000139132	FGD4	-0.397864	0.00290013	0.018047	Nfu_p_1_019967	Nfu_g_1_008292	-0.230641	0.000404185	0.00279974	YES	YES	0.000120425	transcription-regulated (sign. transcript)	concordant
Nfu_p_1_006299	ENSG00000163882	POLR2H	-0.396263	0.0666506	0.150235	Nfu_p_1_006299	Nfu_g_1_002523	-0.602108	1.76677e-05	0.000199928	NO	YES	0.000120825	non-sign protein	concordant
Nfu_p_1_053159	ENSG00000185722	ANKFY1	-0.122571	0.101635	0.203117	Nfu_p_1_053159	Nfu_g_1_022198	-0.409175	1.16686e-05	0.000138803	NO	YES	0.000121396	non-sign protein	concordant
Nfu_p_1_049012	ENSG00000197959	DNM3	0.119888	0.0851673	0.178806	Nfu_p_1_049012	Nfu_g_1_020470	0.29795	1.3911e-05	0.000161533	NO	YES	0.000121396	non-sign protein	concordant
Nfu_p_1_037806	ENSG00000129351	ILF3	-0.328784	0.00207259	0.0145944	Nfu_p_1_037806	Nfu_g_1_015745	-0.32622	0.000577049	0.00376732	YES	YES	0.000122125	transcription-regulated (sign. transcript)	concordant
Nfu_p_1_039195	ENSG00000161204	ABCF3	-0.110755	0.151739	0.272618	Nfu_p_1_039195	Nfu_g_1_016368	-0.591614	7.88149e-06	9.88103e-05	NO	YES	0.000122125	non-sign protein	concordant
Nfu_p_1_030792	ENSG00000096080	MRPS18A	-1.50913	3.52694e-05	0.00154793	Nfu_p_1_030792	Nfu_g_1_012754	0.294403	0.0339821	0.0980506	YES	NO	0.000122137	other post-transcr.mechanism	discordant
Nfu_p_1_038066	ENSG00000214717	ZBED1	-0.27938	0.00236978	0.0158663	Nfu_p_1_038066	Nfu_g_1_015877	-0.190112	0.000505479	0.00336941	YES	YES	0.000122137	transcription-regulated (sign. transcript)	concordant
Nfu_p_1_007066	ENSG00000083520	DIS3	-0.110686	0.208511	0.344199	Nfu_p_1_007066	Nfu_g_1_002802	0.583554	5.8041e-06	7.54646e-05	NO	YES	0.00012296	non-sign protein	discordant
Nfu_p_1_039500	ENSG00000160285	LSS	0.521959	0.00598962	0.0285228	Nfu_p_1_039500	Nfu_g_1_016487	-0.850948	0.000202159	0.00157749	YES	YES	0.00012296	other post-transcr.mechanism	discordant
Nfu_p_1_010693	ENSG00000185344	ATP6V0A2	0.596969	3.7817e-05	0.00157463	Nfu_p_1_010693	Nfu_g_1_004380	0.201153	0.0319874	0.0934828	YES	NO	0.00012296	transcription-regulated (non sign. transcript)	concordant
Nfu_p_1_012757	ENSG00000086289	EPDR1	0.700152	3.30668e-05	0.00150598	Nfu_p_1_012757	Nfu_g_1_005244	0.496561	0.0369989	0.104511	YES	NO	0.000124034	transcription-regulated (non sign. transcript)	concordant
Nfu_p_1_014116	ENSG00000168806	LCMT2	-0.72298	4.44503e-05	0.00169759	Nfu_p_1_014116	Nfu_g_1_005805	0.213965	0.0277902	0.0840308	YES	NO	0.000124919	other post-transcr.mechanism	discordant
Nfu_p_1_006280	ENSG00000181449	SOX2	-0.515667	0.00123423	0.0106096	Nfu_p_1_006280	Nfu_g_1_002515	-0.428558	0.000999973	0.00594746	YES	YES	0.000124919	transcription-regulated (sign. transcript)	concordant
Nfu_p_1_007048	ENSG00000125851	PCSK2	-0.179327	0.137637	0.253429	Nfu_p_1_007048	Nfu_g_1_002792	0.41131	9.00227e-06	0.000110466	NO	YES	0.00012504	non-sign protein	discordant
Nfu_p_1_018428	ENSG00000213934	HBG1	0.563364	0.0123561	0.0459856	Nfu_p_1_018428	Nfu_g_1_007641	-0.948735	0.000100179	0.000873842	YES	YES	0.00012504	other post-transcr.mechanism	discordant
Nfu_p_1_018423	ENSG00000275832	ARHGAP23	0.0547421	0.458885	0.596809	Nfu_p_1_018423	Nfu_g_1_007638	0.477003	2.71042e-06	3.94214e-05	NO	YES	0.000125368	non-sign protein	concordant
Nfu_p_1_037038	ENSG00000136527	TRA2B	-0.817364	4.87025e-05	0.00176105	Nfu_p_1_037038	Nfu_g_1_015387	-0.209892	0.0259142	0.0796555	YES	NO	0.000126968	transcription-regulated (non sign. transcript)	concordant
Nfu_p_1_044361	ENSG00000167395	ZNF646	-0.540536	3.78654e-05	0.00157463	Nfu_p_1_044361	Nfu_g_1_018559	-0.194036	0.0334833	0.0970315	YES	NO	0.000127391	transcription-regulated (non sign. transcript)	concordant
Nfu_p_1_016615	ENSG00000006715	VPS41	0.397636	0.00121359	0.0104861	Nfu_p_1_016615	Nfu_g_1_006911	0.319657	0.00105409	0.00622304	YES	YES	0.000128336	transcription-regulated (sign. transcript)	concordant
Nfu_p_1_005312	ENSG00000159593	NAE1	-0.209099	0.0451081	0.114741	Nfu_p_1_005312	Nfu_g_1_002101	-0.285916	2.8412e-05	0.000299465	NO	YES	0.000128439	non-sign protein	concordant
Nfu_p_1_017312	ENSG00000165029	ABCA1	-0.200208	0.19345	0.325755	Nfu_p_1_017312	Nfu_g_1_007147	0.808376	6.65051e-06	8.50857e-05	NO	YES	0.00012878	non-sign protein	discordant
Nfu_p_1_003856	ENSG00000052723	SIKE1	-0.39002	0.000378794	0.00543273	Nfu_p_1_003856	Nfu_g_1_001544	0.256624	0.00341149	0.0160942	YES	YES	0.000129159	other post-transcr.mechanism	discordant
Nfu_p_1_051129	ENSG00000125818	PSMF1	0.613793	0.00015365	0.00325966	Nfu_p_1_051129	Nfu_g_1_021351	0.259076	0.0084164	0.0331939	YES	YES	0.000129159	transcription-regulated (sign. transcript)	concordant
Nfu_p_1_047167	ENSG00000141570	CBX8	0.0216123	0.858672	0.908621	Nfu_p_1_047167	Nfu_g_1_019741	0.613909	1.51256e-06	2.39138e-05	NO	YES	0.000129562	non-sign protein	concordant
Nfu_p_1_026477	ENSG00000164654	MIOS	0.254193	0.0738004	0.161098	Nfu_p_1_026477	Nfu_g_1_010937	-0.374496	1.76812e-05	0.000199967	NO	YES	0.000130007	non-sign protein	discordant
Nfu_p_1_018290	ENSG00000167085	PHB	0.290674	0.0113078	0.0433166	Nfu_p_1_018290	Nfu_g_1_007577	-0.462995	0.000115642	0.000984812	YES	YES	0.000130144	other post-transcr.mechanism	discordant
Nfu_p_1_039553	ENSG00000054118	THRAP3	-0.522117	0.000596548	0.00682748	Nfu_p_1_039553	Nfu_g_1_016510	-0.309156	0.00225163	0.0115732	YES	YES	0.000133068	transcription-regulated (sign. transcript)	concordant
Nfu_p_1_012253	ENSG00000132382	MYBBP1A	-0.354233	0.00891881	0.036819	Nfu_p_1_012253	Nfu_g_1_005070	-0.512331	0.00015051	0.00123169	YES	YES	0.000133068	transcription-regulated (sign. transcript)	concordant
Nfu_p_1_008912	ENSG00000182871	COL18A1	-0.0220653	0.930547	0.957285	Nfu_p_1_008912	Nfu_g_1_003606	-0.78885	1.44327e-06	2.30003e-05	NO	YES	0.000133068	non-sign protein	concordant
Nfu_p_1_050450	ENSG00000116251	RPL22	-0.184725	0.108615	0.213251	Nfu_p_1_050450	Nfu_g_1_021077	0.445353	1.24167e-05	0.000146214	NO	YES	0.000133446	non-sign protein	discordant
Nfu_p_1_009011	ENSG00000070610	GBA2	0.330053	0.00429587	0.0229136	Nfu_p_1_009011	Nfu_g_1_003651	-0.251869	0.000314762	0.00228402	YES	YES	0.000133649	miRNA-regulated	discordant
Nfu_p_1_049920	ENSG00000163938	GNL3	-0.275499	0.00717646	0.031936	Nfu_p_1_049920	Nfu_g_1_020862	-0.548537	0.00018987	0.00149756	YES	YES	0.000134485	transcription-regulated (sign. transcript)	concordant
Nfu_p_1_002122	ENSG00000130255	RPL36	-0.650179	2.61237e-05	0.00138417	Nfu_p_1_002122	Nfu_g_1_000866	0.22618	0.0523385	0.135326	YES	NO	0.000134791	other post-transcr.mechanism	discordant
Nfu_p_1_009451	ENSG00000131148	EMC8	-0.732948	0.00117673	0.0102994	Nfu_p_1_009451	Nfu_g_1_003835	-0.343367	0.00116448	0.00673351	YES	YES	0.000134943	transcription-regulated (sign. transcript)	concordant
Nfu_p_1_044642	ENSG00000138029	HADHB	-0.24299	0.00657224	0.0301838	Nfu_p_1_044642	Nfu_g_1_018703	-0.372606	0.000210074	0.00162844	YES	YES	0.00013577	transcription-regulated (sign. transcript)	concordant
Nfu_p_1_009627	ENSG00000128923	FAM63B	-0.765092	1.7277e-05	0.00111289	Nfu_p_1_009627	Nfu_g_1_003911	-0.208382	0.0802491	0.185893	YES	NO	0.000136177	transcription-regulated (non sign. transcript)	concordant
Nfu_p_1_044673	ENSG00000120265	PCMT1	0.425673	0.00564975	0.027473	Nfu_p_1_044673	Nfu_g_1_018716	0.19332	0.000246801	0.00187632	YES	YES	0.000136774	transcription-regulated (sign. transcript)	concordant
Nfu_p_1_022714	ENSG00000165271	NOL6	-0.0174112	0.801525	0.87104	Nfu_p_1_022714	Nfu_g_1_009330	-0.637777	1.74724e-06	2.70673e-05	NO	YES	0.000137206	non-sign protein	concordant
Nfu_p_1_043291	ENSG00000072041	SLC6A15	-1.0325	3.38326e-05	0.00150883	Nfu_p_1_043291	Nfu_g_1_018095	-0.224775	0.0416092	0.114361	YES	NO	0.00013762	transcription-regulated (non sign. transcript)	concordant
Nfu_p_1_016618	ENSG00000184863	RBM33	-0.481357	0.000347395	0.00517521	Nfu_p_1_016618	Nfu_g_1_006913	0.387681	0.00405192	0.0184156	YES	YES	0.00013762	other post-transcr.mechanism	discordant
Nfu_p_1_011450	ENSG00000109534	GAR1	-0.208489	0.0658776	0.148938	Nfu_p_1_011450	Nfu_g_1_004706	-0.524487	2.14637e-05	0.000235676	NO	YES	0.000138061	non-sign protein	concordant
Nfu_p_1_030187	ENSG00000110321	EIF4G2	0.0742034	0.422728	0.564658	Nfu_p_1_030187	Nfu_g_1_012503	-0.400631	3.38452e-06	4.76027e-05	NO	YES	0.000139456	non-sign protein	discordant
Nfu_p_1_037135	ENSG00000109654	TRIM2	0.433151	0.00379645	0.021452	Nfu_p_1_037135	Nfu_g_1_015438	0.249461	0.000379264	0.00266124	YES	YES	0.000140157	transcription-regulated (sign. transcript)	concordant
Nfu_p_1_054368	ENSG00000135838	NPL	0.355352	0.0119966	0.0450892	Nfu_p_1_054368	Nfu_g_1_022726	0.413515	0.000120212	0.00101664	YES	YES	0.000140236	transcription-regulated (sign. transcript)	concordant
Nfu_p_1_034641	ENSG00000107745	MICU1	0.126632	0.127432	0.239342	Nfu_p_1_034641	Nfu_g_1_014383	0.314772	1.14712e-05	0.00013686	NO	YES	0.000141886	non-sign protein	concordant
Nfu_p_1_042306	ENSG00000119661	DNAL1	0.27705	0.469091	0.606141	Nfu_p_1_042306	Nfu_g_1_017670	0.734552	3.12887e-06	4.46942e-05	NO	YES	0.000142292	non-sign protein	concordant
Nfu_p_1_043158	ENSG00000082701	GSK3B	-0.575394	9.69103e-05	0.00248108	Nfu_p_1_043158	Nfu_g_1_018034	-0.271837	0.0152647	0.0528774	YES	NO	0.000143197	miRNA-regulated	concordant
Nfu_p_1_001666	ENSG00000167699	GLOD4	-0.400248	0.000287851	0.00470025	Nfu_p_1_001666	Nfu_g_1_000688	0.248376	0.0051437	0.0222879	YES	YES	0.000143197	other post-transcr.mechanism	discordant
Nfu_p_1_036181	ENSG00000160058	BSDC1	0.0445715	0.679063	0.781003	Nfu_p_1_036181	Nfu_g_1_015023	0.423906	2.19329e-06	3.28813e-05	NO	YES	0.000143855	non-sign protein	concordant
Nfu_p_1_050100	ENSG00000116455	WDR77	-0.178231	0.0244244	0.0742192	Nfu_p_1_050100	Nfu_g_1_020941	-0.408539	6.14471e-05	0.00057868	NO	YES	0.000144752	non-sign protein	concordant
Nfu_p_1_034164	ENSG00000158856	DMTN	-0.155348	0.150122	0.270297	Nfu_p_1_034164	Nfu_g_1_014203	0.288343	1.00077e-05	0.000121062	NO	YES	0.000144761	non-sign protein	discordant
Nfu_p_1_002622	ENSG00000143398	PIP5K1A	-0.108574	0.191355	0.323343	Nfu_p_1_002622	Nfu_g_1_001067	-0.188466	8.00289e-06	0.000100144	NO	YES	0.000147221	non-sign protein	concordant
Nfu_p_1_020584	ENSG00000121671	CRY2	0.419082	0.00306056	0.0186809	Nfu_p_1_020584	Nfu_g_1_008517	0.311024	0.00050082	0.00334711	YES	YES	0.000147221	transcription-regulated (sign. transcript)	concordant
Nfu_p_1_037693	ENSG00000048162	NOP16	-0.387477	0.00139105	0.0113907	Nfu_p_1_037693	Nfu_g_1_015702	-0.391827	0.00110598	0.00647199	YES	YES	0.000147596	transcription-regulated (sign. transcript)	concordant
Nfu_p_1_052379	ENSG00000087299	L2HGDH	0.525	0.000405628	0.00557066	Nfu_p_1_052379	Nfu_g_1_021883	0.516267	0.00380664	0.017542	YES	YES	0.000147964	transcription-regulated (sign. transcript)	concordant
Nfu_p_1_054504	ENSG00000156398	SFXN2	-0.357054	0.0496269	0.122298	Nfu_p_1_054504	Nfu_g_1_022792	-0.884195	3.13578e-05	0.000325197	NO	YES	0.000148849	non-sign protein	concordant
Nfu_p_1_004424	ENSG00000172164	SNTB1	0.527444	5.98321e-05	0.00192839	Nfu_p_1_004424	Nfu_g_1_001784	0.428479	0.0260229	0.0799327	YES	NO	0.000148849	transcription-regulated (non sign. transcript)	concordant
Nfu_p_1_030688	ENSG00000112282	MED23	0.067838	0.476604	0.613506	Nfu_p_1_030688	Nfu_g_1_012712	-0.419108	3.30489e-06	4.67409e-05	NO	YES	0.000150325	non-sign protein	discordant
Nfu_p_1_025255	ENSG00000125977	EIF2S2	-0.161756	0.0761977	0.164857	Nfu_p_1_025255	Nfu_g_1_010421	-0.385541	2.07539e-05	0.000229649	NO	YES	0.000150747	non-sign protein	concordant
Nfu_p_1_006312	ENSG00000143248	RGS5	0.156626	0.198341	0.331635	Nfu_p_1_006312	Nfu_g_1_002530	0.498266	8.0731e-06	0.000100582	NO	YES	0.000152369	non-sign protein	concordant
Nfu_p_1_050603	ENSG00000026025	VIM	0.344055	0.0115935	0.0439726	Nfu_p_1_050603	Nfu_g_1_021146	-0.607398	0.000140172	0.00115896	YES	YES	0.000154341	other post-transcr.mechanism	discordant
Nfu_p_1_017156	ENSG00000021461	CYP3A43	-0.19143	0.282497	0.42808	Nfu_p_1_017156	Nfu_g_1_007097	0.830057	5.77959e-06	7.52138e-05	NO	YES	0.000154877	non-sign protein	discordant
Nfu_p_1_003050	ENSG00000157212	PAXIP1	-0.243537	0.0968367	0.195982	Nfu_p_1_003050	Nfu_g_1_001246	-0.415856	1.70386e-05	0.000193589	NO	YES	0.000156258	non-sign protein	concordant
Nfu_p_1_049644	ENSG00000117385	P3H1	-0.301913	0.0025124	0.0164746	Nfu_p_1_049644	Nfu_g_1_020733	-0.295572	0.000657821	0.00420669	YES	YES	0.000156361	transcription-regulated (sign. transcript)	concordant
Nfu_p_1_003007	ENSG00000095203	EPB41L4B	0.607533	0.000147992	0.00318029	Nfu_p_1_003007	Nfu_g_1_001231	0.420989	0.0112327	0.0414276	YES	YES	0.00015707	transcription-regulated (sign. transcript)	concordant
Nfu_p_1_044202	ENSG00000142453	CARM1	-0.0352252	0.652475	0.762148	Nfu_p_1_044202	Nfu_g_1_018507	-0.429367	2.55774e-06	3.75561e-05	NO	YES	0.000157502	non-sign protein	concordant
Nfu_p_1_015030	ENSG00000105290	APLP1	-0.0727025	0.463128	0.600351	Nfu_p_1_015030	Nfu_g_1_006224	0.3015	3.61194e-06	5.0441e-05	NO	YES	0.000157707	non-sign protein	discordant
Nfu_p_1_017165	ENSG00000122257	RBBP6	-0.732608	6.28844e-06	0.000767097	Nfu_p_1_017165	Nfu_g_1_007103	0.103522	0.266306	0.435433	YES	NO	0.000157729	other post-transcr.mechanism	discordant
Nfu_p_1_020971	ENSG00000144290	SLC4A10	-0.551281	0.00023404	0.00416581	Nfu_p_1_020971	Nfu_g_1_008642	0.158865	0.00735189	0.0298194	YES	YES	0.00016161	other post-transcr.mechanism	discordant
Nfu_p_1_022177	ENSG00000144028	SNRNP200	-0.267118	0.0271765	0.0803956	Nfu_p_1_022177	Nfu_g_1_009117	-0.340047	6.35016e-05	0.000595503	NO	YES	0.000161914	non-sign protein	concordant
Nfu_p_1_051348	ENSG00000163932	PRKCD	0.205925	0.171763	0.298281	Nfu_p_1_051348	Nfu_g_1_021449	0.388449	1.00632e-05	0.000121575	NO	YES	0.000162009	non-sign protein	concordant
Nfu_p_1_006452	ENSG00000116641	DOCK7	-0.452072	0.000260935	0.00449057	Nfu_p_1_006452	Nfu_g_1_002568	-0.204083	0.0067225	0.0278026	YES	YES	0.000164098	transcription-regulated (sign. transcript)	concordant
Nfu_p_1_005141	ENSG00000170777	TPD52L3	-0.719906	0.00026408	0.00451664	Nfu_p_1_005141	Nfu_g_1_002021	-0.170224	0.00678648	0.0279862	YES	YES	0.000167256	transcription-regulated (sign. transcript)	concordant
Nfu_p_1_008389	ENSG00000169375	SIN3A	-0.601154	1.41072e-05	0.00103936	Nfu_p_1_008389	Nfu_g_1_003372	-0.114416	0.128047	0.261032	YES	NO	0.000168341	transcription-regulated (non sign. transcript)	concordant
Nfu_p_1_021584	ENSG00000164219	PGGT1B	-0.313124	0.00471955	0.0242107	Nfu_p_1_021584	Nfu_g_1_008908	-0.483276	0.000383862	0.00268784	YES	YES	0.000168647	transcription-regulated (sign. transcript)	concordant
Nfu_p_1_010786	ENSG00000052126	PLEKHA5	0.173625	0.148319	0.26804	Nfu_p_1_010786	Nfu_g_1_004430	0.269259	1.22538e-05	0.000144768	NO	YES	0.000169002	non-sign protein	concordant
Nfu_p_1_052205	ENSG00000184209	SNRNP35	-0.324855	0.00559821	0.0273643	Nfu_p_1_052205	Nfu_g_1_021818	-0.24975	0.000324995	0.00234381	YES	YES	0.000169019	transcription-regulated (sign. transcript)	concordant
Nfu_p_1_002392	ENSG00000122406	RPL5	-0.59625	0.000248504	0.00433054	Nfu_p_1_002392	Nfu_g_1_000974	0.228351	0.00740379	0.0299995	YES	YES	0.000170637	other post-transcr.mechanism	discordant
Nfu_p_1_001538	ENSG00000142207	URB1	0.242881	0.0147534	0.051768	Nfu_p_1_001538	Nfu_g_1_000643	-0.585992	0.000125047	0.00105166	NO	YES	0.000170918	non-sign protein	discordant
Nfu_p_1_055440	ENSG00000184207	PGP	-0.529248	0.0321988	0.0901415	Nfu_p_1_055440	Nfu_g_1_023086	-0.730282	5.90948e-05	0.000559162	NO	YES	0.000175745	non-sign protein	concordant
Nfu_p_1_015270	ENSG00000152234	ATP5A1	0.344189	0.0019805	0.014199	Nfu_p_1_015270	Nfu_g_1_006324	-0.380748	0.000962535	0.00576771	YES	YES	0.000175892	other post-transcr.mechanism	discordant
Nfu_p_1_002044	ENSG00000117448	AKR1A1	0.042005	0.638612	0.751287	Nfu_p_1_002044	Nfu_g_1_000831	-0.643661	3.00759e-06	4.3178e-05	NO	YES	0.00017697	non-sign protein	discordant
Nfu_p_1_034731	ENSG00000197746	PSAP	0.354036	0.00123255	0.0106096	Nfu_p_1_034731	Nfu_g_1_014425	0.3124	0.00156302	0.00859272	YES	YES	0.000177314	transcription-regulated (sign. transcript)	concordant
Nfu_p_1_017530	ENSG00000155034	FBXL18	0.65197	1.72385e-05	0.00111289	Nfu_p_1_017530	Nfu_g_1_007239	-0.164912	0.11236	0.237256	YES	NO	0.000178047	other post-transcr.mechanism	discordant
Nfu_p_1_009596	ENSG00000103018	CYB5B	0.327399	0.0110149	0.0425563	Nfu_p_1_009596	Nfu_g_1_003894	-0.395377	0.000179017	0.0014255	YES	YES	0.000180871	other post-transcr.mechanism	discordant
Nfu_p_1_001810	ENSG00000182985	CADM1	-0.205514	0.0631157	0.144466	Nfu_p_1_001810	Nfu_g_1_000736	0.332623	3.1323e-05	0.000325021	NO	YES	0.00018115	non-sign protein	discordant
Nfu_p_1_019304	ENSG00000082805	ERC1	-0.90722	2.00555e-06	0.000405294	Nfu_p_1_019304	Nfu_g_1_008020	0.00091168	0.989765	0.995393	YES	NO	0.000181248	other post-transcr.mechanism	discordant
Nfu_p_1_042415	ENSG00000160209	PDXK	-0.752323	0.000574186	0.00676323	Nfu_p_1_042415	Nfu_g_1_017730	-0.342399	0.00345218	0.0162249	YES	YES	0.000181248	transcription-regulated (sign. transcript)	concordant
Nfu_p_1_012501	ENSG00000159842	ABR	-0.21174	0.0298382	0.0854543	Nfu_p_1_012501	Nfu_g_1_005153	0.29455	6.65444e-05	0.00061881	NO	YES	0.000181248	non-sign protein	discordant
Nfu_p_1_016536	ENSG00000091527	CDV3	-0.00326628	0.9636	0.978343	Nfu_p_1_016536	Nfu_g_1_006866	-0.613957	2.05868e-06	3.10966e-05	NO	YES	0.000181248	non-sign protein	concordant
Nfu_p_1_054359	ENSG00000008382	MPND	-0.377904	0.00161339	0.0125545	Nfu_p_1_054359	Nfu_g_1_022720	-0.35017	0.00123718	0.00707204	YES	YES	0.00018198	transcription-regulated (sign. transcript)	concordant
Nfu_p_1_042471	ENSG00000101849	TBL1X	-0.671861	0.000255081	0.00441732	Nfu_p_1_042471	Nfu_g_1_017749	-0.369453	0.00789843	0.0316146	YES	YES	0.000183084	transcription-regulated (sign. transcript)	concordant
Nfu_p_1_012359	ENSG00000141367	CLTC	0.0175914	0.836546	0.895309	Nfu_p_1_012359	Nfu_g_1_005097	-0.332297	2.40533e-06	3.56323e-05	NO	YES	0.000183084	non-sign protein	discordant
Nfu_p_1_018142	ENSG00000060982	BCAT1	0.082808	0.379875	0.52585	Nfu_p_1_018142	Nfu_g_1_007510	0.480069	5.3002e-06	7.03782e-05	NO	YES	0.000183084	non-sign protein	concordant
Nfu_p_1_044262	ENSG00000157106	SMG1	-0.428216	0.000174074	0.0035653	Nfu_p_1_044262	Nfu_g_1_018520	-0.262212	0.0116565	0.0427263	YES	YES	0.00018408	transcription-regulated (sign. transcript)	concordant
Nfu_p_1_033058	ENSG00000120251	GRIA2	0.436486	0.000321373	0.00498278	Nfu_p_1_033058	Nfu_g_1_013739	0.219758	0.00631764	0.0264015	YES	YES	0.00018408	transcription-regulated (sign. transcript)	concordant
Nfu_p_1_029127	ENSG00000095485	CWF19L1	-0.403525	0.000558662	0.00669383	Nfu_p_1_029127	Nfu_g_1_012026	-0.272089	0.00365106	0.0169563	YES	YES	0.000184711	transcription-regulated (sign. transcript)	concordant
Nfu_p_1_039726	ENSG00000141568	FOXK2	-0.39238	0.000326841	0.00503931	Nfu_p_1_039726	Nfu_g_1_016578	-0.301511	0.00625212	0.0261934	YES	YES	0.000184865	transcription-regulated (sign. transcript)	concordant
Nfu_p_1_022917	ENSG00000085365	SCAMP1	-0.799694	3.48308e-06	0.000568072	Nfu_p_1_022917	Nfu_g_1_009407	-0.0446327	0.598822	0.740523	YES	NO	0.000188255	transcription-regulated (non sign. transcript)	concordant
Nfu_p_1_011125	ENSG00000171497	PPID	-0.694448	0.000844452	0.00847005	Nfu_p_1_011125	Nfu_g_1_004573	-0.315524	0.00250954	0.0125975	YES	YES	0.000190893	transcription-regulated (sign. transcript)	concordant
Nfu_p_1_040860	ENSG00000145675	PIK3R1	0.125998	0.168353	0.293812	Nfu_p_1_040860	Nfu_g_1_017101	-0.335316	1.2718e-05	0.00014924	NO	YES	0.00019256	non-sign protein	discordant
Nfu_p_1_041234	ENSG00000167136	ENDOG	-0.323057	0.0654521	0.148263	Nfu_p_1_041234	Nfu_g_1_017244	-0.838924	3.28795e-05	0.000338518	NO	YES	0.000193305	non-sign protein	concordant
Nfu_p_1_053349	ENSG00000083642	PDS5B	-0.179182	0.0944537	0.192789	Nfu_p_1_053349	Nfu_g_1_022281	-0.197433	2.29892e-05	0.000250363	NO	YES	0.000194755	non-sign protein	concordant
Nfu_p_1_041086	ENSG00000111445	RFC5	-0.231453	0.0208705	0.0665385	Nfu_p_1_041086	Nfu_g_1_017193	-0.624522	0.000104274	0.000904811	NO	YES	0.00019499	non-sign protein	concordant
Nfu_p_1_025173	ENSG00000198755	RPL10A	-0.774404	0.000137655	0.00305923	Nfu_p_1_025173	Nfu_g_1_010381	0.224646	0.0158471	0.0544325	YES	NO	0.000195253	other post-transcr.mechanism	discordant
Nfu_p_1_051826	ENSG00000145220	LYAR	-0.266389	0.0668338	0.150444	Nfu_p_1_051826	Nfu_g_1_021664	-0.60586	3.27031e-05	0.000337398	NO	YES	0.000195437	non-sign protein	concordant
Nfu_p_1_020479	ENSG00000205531	NAP1L4	-0.410891	0.00659007	0.0302182	Nfu_p_1_020479	Nfu_g_1_008466	-0.33763	0.000332174	0.00238611	YES	YES	0.00019555	transcription-regulated (sign. transcript)	concordant
Nfu_p_1_034333	ENSG00000074582	BCS1L	0.549015	0.000614158	0.0069124	Nfu_p_1_034333	Nfu_g_1_014263	-0.357862	0.00356952	0.0166589	YES	YES	0.000195647	other post-transcr.mechanism	discordant
Nfu_p_1_037070	ENSG00000117305	HMGCL	0.356947	0.000686908	0.00739027	Nfu_p_1_037070	Nfu_g_1_015403	0.310183	0.00319952	0.0152491	YES	YES	0.000195938	transcription-regulated (sign. transcript)	concordant
Nfu_p_1_041808	ENSG00000153187	HNRNPU	-0.905393	0.000535247	0.00654848	Nfu_p_1_041808	Nfu_g_1_017465	-0.235164	0.00417008	0.0188673	YES	YES	0.000198601	transcription-regulated (sign. transcript)	concordant
Nfu_p_1_018401	ENSG00000102858	MGRN1	-0.784553	0.00200975	0.0142975	Nfu_p_1_018401	Nfu_g_1_007634	0.214014	0.0011125	0.00649495	YES	YES	0.000198747	other post-transcr.mechanism	discordant
Nfu_p_1_053178	ENSG00000132254	ARFIP2	-0.597013	9.33092e-05	0.00244937	Nfu_p_1_053178	Nfu_g_1_022205	-0.138633	0.0239962	0.0751984	YES	NO	0.000198843	transcription-regulated (non sign. transcript)	concordant
Nfu_p_1_048393	ENSG00000079134	THOC1	-0.126895	0.221488	0.359118	Nfu_p_1_048393	Nfu_g_1_020267	-0.467964	1.01749e-05	0.000122712	NO	YES	0.000199872	non-sign protein	concordant
Nfu_p_1_026874	ENSG00000265241	RBM8A	-0.549167	0.0018853	0.0137593	Nfu_p_1_026874	Nfu_g_1_011124	-0.32843	0.00120704	0.00694743	YES	YES	0.000201513	transcription-regulated (sign. transcript)	concordant
Nfu_p_1_025601	ENSG00000153933	DGKE	0.0746168	0.417533	0.559612	Nfu_p_1_025601	Nfu_g_1_010582	0.367126	5.4556e-06	7.19936e-05	NO	YES	0.000201527	non-sign protein	concordant
Nfu_p_1_030380	ENSG00000135624	CCT7	-0.283912	0.0178775	0.0595796	Nfu_p_1_030380	Nfu_g_1_012600	-0.431939	0.000127924	0.00107368	NO	YES	0.000201987	non-sign protein	concordant
Nfu_p_1_011176	ENSG00000197226	TBC1D9B	0.232316	0.0110389	0.0426094	Nfu_p_1_011176	Nfu_g_1_004592	0.260232	0.000207239	0.00161084	YES	YES	0.000201987	transcription-regulated (sign. transcript)	concordant
Nfu_p_1_022069	ENSG00000133422	MORC2	-0.398216	0.000703703	0.0075319	Nfu_p_1_022069	Nfu_g_1_009070	-0.17659	0.0032691	0.0155399	YES	YES	0.000202863	transcription-regulated (sign. transcript)	concordant
Nfu_p_1_031997	ENSG00000117862	TXNDC12	-0.140798	0.222325	0.359912	Nfu_p_1_031997	Nfu_g_1_013293	-0.501764	1.03986e-05	0.000125335	NO	YES	0.00020345	non-sign protein	concordant
Nfu_p_1_006593	ENSG00000085491	SLC25A24	0.287089	0.00461666	0.0239366	Nfu_p_1_006593	Nfu_g_1_002634	-0.375676	0.00050047	0.00334607	YES	YES	0.00020345	other post-transcr.mechanism	discordant
Nfu_p_1_033214	ENSG00000082898	XPO1	-0.0357445	0.722717	0.813204	Nfu_p_1_033214	Nfu_g_1_013812	-0.485728	3.20914e-06	4.56127e-05	NO	YES	0.000203884	non-sign protein	concordant
Nfu_p_1_013946	ENSG00000161016	RPL8	-0.86895	5.07934e-05	0.0017853	Nfu_p_1_013946	Nfu_g_1_005746	0.1605	0.0458127	0.12274	YES	NO	0.000204338	other post-transcr.mechanism	discordant
Nfu_p_1_041175	ENSG00000108179	PPIF	-0.54488	0.000111974	0.00270443	Nfu_p_1_041175	Nfu_g_1_017225	-0.305834	0.0208646	0.0674689	YES	NO	0.000204922	transcription-regulated (non sign. transcript)	concordant
Nfu_p_1_053068	ENSG00000074755	ZZEF1	-0.267337	0.0478292	0.119465	Nfu_p_1_053068	Nfu_g_1_022158	-0.397783	4.91488e-05	0.000476329	NO	YES	0.000205926	non-sign protein	concordant
Nfu_p_1_014262	ENSG00000130177	CDC16	-0.166513	0.219822	0.357463	Nfu_p_1_014262	Nfu_g_1_005875	-0.334183	1.07594e-05	0.000129294	NO	YES	0.000206922	non-sign protein	concordant
Nfu_p_1_052488	ENSG00000163032	VSNL1	0.096464	0.388535	0.534333	Nfu_p_1_052488	Nfu_g_1_021929	0.297925	6.09992e-06	7.89513e-05	NO	YES	0.000207144	non-sign protein	concordant
Nfu_p_1_016316	ENSG00000185133	INPP5J	0.273816	0.0846679	0.178073	Nfu_p_1_016316	Nfu_g_1_006758	0.333226	2.80236e-05	0.000296152	NO	YES	0.000207185	non-sign protein	concordant
Nfu_p_1_006780	ENSG00000133731	IMPA1	0.266684	0.0838652	0.177012	Nfu_p_1_006780	Nfu_g_1_002719	0.377253	2.87902e-05	0.000303291	NO	YES	0.000210393	non-sign protein	concordant
Nfu_p_1_008537	ENSG00000121774	KHDRBS1	-0.369426	0.00430953	0.0229445	Nfu_p_1_008537	Nfu_g_1_003433	-0.274514	0.000564588	0.00370168	YES	YES	0.00021172	transcription-regulated (sign. transcript)	concordant
Nfu_p_1_043729	ENSG00000109606	DHX15	-0.25588	0.0293838	0.0845412	Nfu_p_1_043729	Nfu_g_1_018297	-0.359881	8.30934e-05	0.00074698	NO	YES	0.000212227	non-sign protein	concordant
Nfu_p_1_009074	ENSG00000145388	METTL14	-0.400974	0.00333602	0.0196816	Nfu_p_1_009074	Nfu_g_1_003680	-0.486355	0.000743265	0.00465916	YES	YES	0.000215106	transcription-regulated (sign. transcript)	concordant
Nfu_p_1_025126	ENSG00000214706	IFRD2	0.0309456	0.754566	0.837341	Nfu_p_1_025126	Nfu_g_1_010366	-0.626018	3.29928e-06	4.67066e-05	NO	YES	0.000215728	non-sign protein	discordant
Nfu_p_1_048996	ENSG00000142507	PSMB6	-0.640564	9.83019e-05	0.0024996	Nfu_p_1_048996	Nfu_g_1_020460	-0.336345	0.025456	0.0786385	YES	NO	0.000216579	transcription-regulated (non sign. transcript)	concordant
Nfu_p_1_038079	ENSG00000262660	RP13-1032I1.10	-0.582497	3.7574e-05	0.00157463	Nfu_p_1_038079	Nfu_g_1_015879	-0.331855	0.0670642	0.163241	YES	NO	0.000217801	transcription-regulated (non sign. transcript)	concordant
Nfu_p_1_000558	ENSG00000153820	SPHKAP	-0.289756	0.0121651	0.0454824	Nfu_p_1_000558	Nfu_g_1_000250	0.39353	0.000208611	0.00161924	YES	YES	0.000219054	other post-transcr.mechanism	discordant
Nfu_p_1_028888	ENSG00000058272	PPP1R12A	0.303073	0.0138849	0.0497731	Nfu_p_1_028888	Nfu_g_1_011935	0.259709	0.000184819	0.00146565	YES	YES	0.000221143	transcription-regulated (sign. transcript)	concordant
Nfu_p_1_016193	ENSG00000136802	LRRC8A	0.572542	2.83204e-05	0.00140478	Nfu_p_1_016193	Nfu_g_1_006712	-0.249486	0.0908929	0.203578	YES	NO	0.000221592	other post-transcr.mechanism	discordant
Nfu_p_1_026901	ENSG00000108578	BLMH	-0.329533	0.0092299	0.0375857	Nfu_p_1_026901	Nfu_g_1_011141	-0.316002	0.000279738	0.00207555	YES	YES	0.000221846	transcription-regulated (sign. transcript)	concordant
Nfu_p_1_012195	ENSG00000141068	KSR1	0.682607	1.42538e-05	0.00103936	Nfu_p_1_012195	Nfu_g_1_005052	0.134606	0.181075	0.332531	YES	NO	0.000221846	transcription-regulated (non sign. transcript)	concordant
Nfu_p_1_018846	ENSG00000107581	EIF3A	-0.18207	0.0326204	0.0911629	Nfu_p_1_018846	Nfu_g_1_007816	-0.322126	7.9883e-05	0.000722999	NO	YES	0.000223561	non-sign protein	concordant
Nfu_p_1_030063	ENSG00000185246	PRPF39	-0.335233	0.00298554	0.0183581	Nfu_p_1_030063	Nfu_g_1_012433	-0.410569	0.000882838	0.00535599	YES	YES	0.000225673	transcription-regulated (sign. transcript)	concordant
Nfu_p_1_036252	ENSG00000115255	REEP6	0.132362	0.510759	0.644078	Nfu_p_1_036252	Nfu_g_1_015059	-0.712436	5.16306e-06	6.88776e-05	NO	YES	0.000225673	non-sign protein	discordant
Nfu_p_1_045523	ENSG00000134318	ROCK2	0.102153	0.240418	0.381606	Nfu_p_1_045523	Nfu_g_1_019043	0.316287	1.09851e-05	0.000131769	NO	YES	0.000225798	non-sign protein	concordant
Nfu_p_1_043501	ENSG00000137154	RPS6	-0.519697	0.000482203	0.0062498	Nfu_p_1_043501	Nfu_g_1_018184	0.268567	0.00548988	0.0235036	YES	YES	0.000225915	other post-transcr.mechanism	discordant
Nfu_p_1_044141	ENSG00000272636	DOC2B	-0.194356	0.0359209	0.0977533	Nfu_p_1_044141	Nfu_g_1_018481	0.428343	7.36707e-05	0.00067689	NO	YES	0.000225915	non-sign protein	discordant
Nfu_p_1_048831	ENSG00000134769	DTNA	0.0956171	0.297255	0.44435	Nfu_p_1_048831	Nfu_g_1_020401	0.262861	8.93946e-06	0.000109801	NO	YES	0.000226523	non-sign protein	concordant
Nfu_p_1_051744	ENSG00000118705	RPN2	-0.105763	0.297158	0.444336	Nfu_p_1_051744	Nfu_g_1_021623	-0.48129	9.0064e-06	0.000110466	NO	YES	0.000227838	non-sign protein	concordant
Nfu_p_1_044209	ENSG00000121058	COIL	-0.333192	0.00610475	0.028887	Nfu_p_1_044209	Nfu_g_1_018509	-0.385469	0.000440034	0.00300134	YES	YES	0.000228436	transcription-regulated (sign. transcript)	concordant
Nfu_p_1_037159	ENSG00000136709	WDR33	0.26878	0.0305081	0.0867315	Nfu_p_1_037159	Nfu_g_1_015455	-0.338056	8.95652e-05	0.000796206	NO	YES	0.000231884	non-sign protein	discordant
Nfu_p_1_013758	ENSG00000156298	TSPAN7	0.253413	0.0657227	0.148669	Nfu_p_1_013758	Nfu_g_1_005686	0.296694	4.19655e-05	0.000415373	NO	YES	0.000233706	non-sign protein	concordant
Nfu_p_1_025823	ENSG00000164346	NSA2	-0.217417	0.0242465	0.0738614	Nfu_p_1_025823	Nfu_g_1_010673	0.264787	0.000114237	0.000976557	NO	YES	0.000234436	non-sign protein	discordant
Nfu_p_1_056426	ENSG00000184985	SORCS2	-0.135003	0.134539	0.249219	Nfu_p_1_056426	Nfu_g_1_023516	0.331772	2.06193e-05	0.000228539	NO	YES	0.000234577	non-sign protein	discordant
Nfu_p_1_012277	ENSG00000171169	NAIF1	-0.530851	2.40164e-05	0.00133449	Nfu_p_1_012277	Nfu_g_1_005077	-0.124615	0.116631	0.243982	YES	NO	0.000236495	transcription-regulated (non sign. transcript)	concordant
Nfu_p_1_009705	ENSG00000102974	CTCF	-0.175821	0.0670743	0.150699	Nfu_p_1_009705	Nfu_g_1_003943	-0.260896	4.19462e-05	0.000415373	NO	YES	0.000237274	non-sign protein	concordant
Nfu_p_1_031880	ENSG00000117868	ESYT2	0.412994	0.00136545	0.0112621	Nfu_p_1_031880	Nfu_g_1_013224	0.275185	0.00207152	0.0108219	YES	YES	0.000238254	transcription-regulated (sign. transcript)	concordant
Nfu_p_1_010836	ENSG00000205683	DPF3	-0.46232	0.00121171	0.0104861	Nfu_p_1_010836	Nfu_g_1_004446	-0.243589	0.00234671	0.0119365	YES	YES	0.00023903	transcription-regulated (sign. transcript)	concordant
Nfu_p_1_014221	ENSG00000118939	UCHL3	0.0340521	0.750846	0.835232	Nfu_p_1_014221	Nfu_g_1_005848	-0.419036	3.78554e-06	5.26055e-05	NO	YES	0.00023903	non-sign protein	discordant
Nfu_p_1_027823	ENSG00000072274	TFRC	-0.491	0.000621444	0.00697548	Nfu_p_1_027823	Nfu_g_1_011522	-0.312025	0.00461116	0.0204142	YES	YES	0.00024055	transcription-regulated (sign. transcript)	concordant
Nfu_p_1_003921	ENSG00000124507	PACSIN1	-0.0771672	0.405559	0.550141	Nfu_p_1_003921	Nfu_g_1_001573	0.400297	7.10168e-06	9.02225e-05	NO	YES	0.000241486	non-sign protein	discordant
Nfu_p_1_010178	ENSG00000166913	YWHAB	-0.0284002	0.717156	0.809946	Nfu_p_1_010178	Nfu_g_1_004152	-0.441487	4.02902e-06	5.55665e-05	NO	YES	0.000241984	non-sign protein	concordant
Nfu_p_1_026170	ENSG00000165025	SYK	0.0603118	0.586674	0.710433	Nfu_p_1_026170	Nfu_g_1_010824	0.581472	4.92892e-06	6.62404e-05	NO	YES	0.000241984	non-sign protein	concordant
Nfu_p_1_021230	ENSG00000102572	STK24	-0.139846	0.167325	0.292656	Nfu_p_1_021230	Nfu_g_1_008748	0.348876	1.7392e-05	0.000197142	NO	YES	0.000243155	non-sign protein	discordant
Nfu_p_1_018191	ENSG00000131095	GFAP	0.762995	0.000100523	0.00250512	Nfu_p_1_018191	Nfu_g_1_007538	0.310626	0.0289675	0.0867897	YES	NO	0.000243155	miRNA-regulated	concordant
Nfu_p_1_044824	ENSG00000176595	KBTBD11	0.26117	0.0289331	0.0836238	Nfu_p_1_044824	Nfu_g_1_018780	-0.684657	0.000100779	0.000878312	NO	YES	0.000243262	non-sign protein	discordant
Nfu_p_1_000987	ENSG00000130751	NPAS1	-0.625732	0.00103291	0.00943015	Nfu_p_1_000987	Nfu_g_1_000414	-0.209243	0.00282805	0.0138316	YES	YES	0.000243471	transcription-regulated (sign. transcript)	concordant
Nfu_p_1_007271	ENSG00000165637	VDAC2	-0.0453313	0.581213	0.706086	Nfu_p_1_007271	Nfu_g_1_002890	-0.370906	5.07811e-06	6.79711e-05	NO	YES	0.000245613	non-sign protein	concordant
Nfu_p_1_016841	ENSG00000165868	HSPA12A	0.377235	0.00968859	0.0387684	Nfu_p_1_016841	Nfu_g_1_006971	0.237917	0.000305066	0.00222742	YES	YES	0.000245737	transcription-regulated (sign. transcript)	concordant
Nfu_p_1_048706	ENSG00000163872	YEATS2	-0.357744	0.00155621	0.0122941	Nfu_p_1_048706	Nfu_g_1_020356	-0.297758	0.00191515	0.0101249	YES	YES	0.000247439	transcription-regulated (sign. transcript)	concordant
Nfu_p_1_033150	ENSG00000105364	MRPL4	-0.64836	0.000912717	0.00885513	Nfu_p_1_033150	Nfu_g_1_013777	-0.369391	0.00329034	0.015625	YES	YES	0.000248989	transcription-regulated (sign. transcript)	concordant
Nfu_p_1_001075	ENSG00000108443	RPS6KB1	-0.0353851	0.708599	0.802718	Nfu_p_1_001075	Nfu_g_1_000459	-0.430922	4.24528e-06	5.82415e-05	NO	YES	0.000249175	non-sign protein	concordant
Nfu_p_1_017802	ENSG00000081760	AACS	0.185552	0.0986372	0.198528	Nfu_p_1_017802	Nfu_g_1_007338	-0.355017	3.07488e-05	0.000320377	NO	YES	0.000250872	non-sign protein	discordant
Nfu_p_1_024397	ENSG00000181090	EHMT1	-0.372711	0.0147881	0.0518677	Nfu_p_1_024397	Nfu_g_1_010037	-0.25452	0.0002061	0.00160323	NO	YES	0.000251806	non-sign protein	concordant
Nfu_p_1_007055	ENSG00000171862	PTEN	-0.0877752	0.412364	0.556189	Nfu_p_1_007055	Nfu_g_1_002795	-0.297443	7.44972e-06	9.41652e-05	NO	YES	0.000253451	non-sign protein	concordant
Nfu_p_1_016537	ENSG00000166479	TMX3	-0.468053	0.00210797	0.0147192	Nfu_p_1_016537	Nfu_g_1_006867	-0.279485	0.00146292	0.0081115	YES	YES	0.000254013	transcription-regulated (sign. transcript)	concordant
Nfu_p_1_049100	ENSG00000144290	SLC4A10	-0.459367	0.00290415	0.0180584	Nfu_p_1_049100	Nfu_g_1_020512	0.436805	0.00106218	0.00626153	YES	YES	0.000254013	other post-transcr.mechanism	discordant
Nfu_p_1_022095	ENSG00000165280	VCP	-0.127258	0.0906237	0.186857	Nfu_p_1_022095	Nfu_g_1_009081	-0.394827	3.43351e-05	0.000351153	NO	YES	0.000255853	non-sign protein	concordant
Nfu_p_1_017326	ENSG00000155970	MICU3	0.28142	0.00457442	0.0238048	Nfu_p_1_017326	Nfu_g_1_007153	0.287196	0.000681789	0.00434328	YES	YES	0.000256122	transcription-regulated (sign. transcript)	concordant
Nfu_p_1_004805	ENSG00000064787	BCAS1	0.408887	0.00763312	0.0332197	Nfu_p_1_004805	Nfu_g_1_001908	-0.54105	0.000408816	0.00282398	YES	YES	0.000256122	other post-transcr.mechanism	discordant
Nfu_p_1_048217	ENSG00000104529	EEF1D	-0.672001	0.000360432	0.00528231	Nfu_p_1_048217	Nfu_g_1_020191	0.325078	0.00869083	0.0340878	YES	YES	0.00025682	other post-transcr.mechanism	discordant
Nfu_p_1_012927	ENSG00000185100	ADSSL1	-0.105174	0.205795	0.341	Nfu_p_1_012927	Nfu_g_1_005319	-0.442446	1.52745e-05	0.000175833	NO	YES	0.000257446	non-sign protein	concordant
Nfu_p_1_002095	ENSG00000122884	P4HA1	-0.0581204	0.514228	0.646743	Nfu_p_1_002095	Nfu_g_1_000853	0.781411	6.11825e-06	7.9035e-05	NO	YES	0.000257447	non-sign protein	discordant
Nfu_p_1_001179	ENSG00000174953	DHX36	-0.167164	0.380672	0.52663	Nfu_p_1_001179	Nfu_g_1_000506	-0.372973	8.35105e-06	0.000103528	NO	YES	0.000259727	non-sign protein	concordant
Nfu_p_1_052459	ENSG00000137806	NDUFAF1	-0.808976	0.00039347	0.00551674	Nfu_p_1_052459	Nfu_g_1_021919	-0.297701	0.008142	0.0323607	YES	YES	0.00026138	transcription-regulated (sign. transcript)	concordant
Nfu_p_1_013301	ENSG00000041982	TNC	-0.332694	0.00565358	0.027473	Nfu_p_1_013301	Nfu_g_1_005495	-0.388986	0.000572881	0.00374377	YES	YES	0.000263827	transcription-regulated (sign. transcript)	concordant
Nfu_p_1_034313	ENSG00000079841	RIMS1	-0.575114	0.000208351	0.00391771	Nfu_p_1_034313	Nfu_g_1_014256	-0.286158	0.0155597	0.0536573	YES	NO	0.000263845	transcription-regulated (non sign. transcript)	concordant
Nfu_p_1_049995	ENSG00000226321	CROCC2	0.227032	0.0326497	0.0911629	Nfu_p_1_049995	Nfu_g_1_020894	0.284252	9.98508e-05	0.000871361	NO	YES	0.000265007	non-sign protein	concordant
Nfu_p_1_049671	ENSG00000181350	LRRC75A	0.47985	0.00741064	0.0325422	Nfu_p_1_049671	Nfu_g_1_020746	0.352202	0.00044115	0.0030068	YES	YES	0.000265479	transcription-regulated (sign. transcript)	concordant
Nfu_p_1_045580	ENSG00000008196	TFAP2B	-0.333702	0.0378088	0.101128	Nfu_p_1_045580	Nfu_g_1_019062	-0.550548	8.66921e-05	0.000774801	NO	YES	0.000265907	non-sign protein	concordant
Nfu_p_1_035928	ENSG00000078596	ITM2A	-0.0698558	0.53471	0.66508	Nfu_p_1_035928	Nfu_g_1_014922	0.432412	6.13713e-06	7.92277e-05	NO	YES	0.000265983	non-sign protein	discordant
Nfu_p_1_044283	ENSG00000125691	RPL23	-0.349587	0.000588899	0.006813	Nfu_p_1_044283	Nfu_g_1_018530	0.297143	0.00558645	0.0238342	YES	YES	0.000266202	other post-transcr.mechanism	discordant
Nfu_p_1_002165	ENSG00000119285	HEATR1	-0.071733	0.342047	0.4892	Nfu_p_1_002165	Nfu_g_1_000883	-0.50253	9.61908e-06	0.000116714	NO	YES	0.000266202	non-sign protein	concordant
Nfu_p_1_034935	ENSG00000119946	CNNM1	0.474795	0.000566652	0.00671521	Nfu_p_1_034935	Nfu_g_1_014501	0.310551	0.0058259	0.0246899	YES	YES	0.000266819	transcription-regulated (sign. transcript)	concordant
Nfu_p_1_056418	ENSG00000175550	DRAP1	-0.283948	0.00510655	0.0256099	Nfu_p_1_056418	Nfu_g_1_023509	-0.343136	0.000647969	0.00415299	YES	YES	0.000267177	transcription-regulated (sign. transcript)	concordant
Nfu_p_1_051952	ENSG00000180667	YOD1	-0.347835	0.0052985	0.0262395	Nfu_p_1_051952	Nfu_g_1_021711	-0.312371	0.000627793	0.00404573	YES	YES	0.000268056	transcription-regulated (sign. transcript)	concordant
Nfu_p_1_007786	ENSG00000115233	PSMD14	0.00145872	0.984992	0.991447	Nfu_p_1_007786	Nfu_g_1_003124	-0.399216	3.37683e-06	4.76027e-05	NO	YES	0.000268056	non-sign protein	discordant
Nfu_p_1_053631	ENSG00000063601	MTMR1	-0.0209251	0.845565	0.900611	Nfu_p_1_053631	Nfu_g_1_022404	-0.310251	3.93747e-06	5.44476e-05	NO	YES	0.000268068	non-sign protein	concordant
Nfu_p_1_030701	ENSG00000013375	PGM3	-0.0138128	0.854136	0.906945	Nfu_p_1_030701	Nfu_g_1_012719	-0.632841	3.90797e-06	5.40836e-05	NO	YES	0.000268492	non-sign protein	concordant
Nfu_p_1_015497	ENSG00000167037	SGSM1	0.0748519	0.556421	0.684896	Nfu_p_1_015497	Nfu_g_1_006414	0.445732	6.04922e-06	7.83967e-05	NO	YES	0.000270361	non-sign protein	concordant
Nfu_p_1_052193	ENSG00000070047	PHRF1	-0.500351	4.45028e-05	0.00169759	Nfu_p_1_052193	Nfu_g_1_021808	-0.100912	0.0762452	0.179405	YES	NO	0.000271969	transcription-regulated (non sign. transcript)	concordant
Nfu_p_1_052313	ENSG00000081181	ARG2	0.55453	0.00067635	0.0073163	Nfu_p_1_052313	Nfu_g_1_021857	0.250225	0.00501715	0.0218676	YES	YES	0.000271969	transcription-regulated (sign. transcript)	concordant
Nfu_p_1_014162	ENSG00000206527	HACD2	-1.49503	2.03854e-05	0.00119939	Nfu_p_1_014162	Nfu_g_1_005823	0.111008	0.167364	0.31501	YES	NO	0.000272917	other post-transcr.mechanism	discordant
Nfu_p_1_016614	ENSG00000033050	ABCF2	-0.214936	0.0121667	0.0454824	Nfu_p_1_016614	Nfu_g_1_006910	-0.464679	0.000280434	0.00207857	YES	YES	0.000272917	transcription-regulated (sign. transcript)	concordant
Nfu_p_1_019769	ENSG00000158545	ZC3H18	-0.537269	0.0029534	0.018228	Nfu_p_1_019769	Nfu_g_1_008208	-0.2789	0.00116019	0.00671453	YES	YES	0.000273778	transcription-regulated (sign. transcript)	concordant
Nfu_p_1_000257	ENSG00000115816	CEBPZ	-0.103208	0.251458	0.394002	Nfu_p_1_000257	Nfu_g_1_000108	-0.391579	1.37175e-05	0.000159563	NO	YES	0.000275034	non-sign protein	concordant
Nfu_p_1_022335	ENSG00000099901	RANBP1	-0.0496793	0.618028	0.735726	Nfu_p_1_022335	Nfu_g_1_009184	-0.475485	5.57697e-06	7.30821e-05	NO	YES	0.000275034	non-sign protein	concordant
Nfu_p_1_002723	ENSG00000168092	PAFAH1B2	-0.591758	0.00142328	0.011586	Nfu_p_1_002723	Nfu_g_1_001110	-0.290589	0.00245701	0.0123804	YES	YES	0.000278331	transcription-regulated (sign. transcript)	concordant
Nfu_p_1_004215	ENSG00000126067	PSMB2	-0.326659	0.00332086	0.0196341	Nfu_p_1_004215	Nfu_g_1_001686	-0.467914	0.00106153	0.00626142	YES	YES	0.000280187	transcription-regulated (sign. transcript)	concordant
Nfu_p_1_033815	ENSG00000156239	N6AMT1	0.767152	2.50714e-05	0.00134172	Nfu_p_1_033815	Nfu_g_1_014054	-0.247052	0.141075	0.279577	YES	NO	0.00028083	other post-transcr.mechanism	discordant
Nfu_p_1_019613	ENSG00000102931	ARL2BP	0.360936	0.00174167	0.0131577	Nfu_p_1_019613	Nfu_g_1_008149	0.326915	0.00203417	0.0106555	YES	YES	0.000281043	transcription-regulated (sign. transcript)	concordant
Nfu_p_1_040195	ENSG00000128626	MRPS12	-0.645359	3.35207e-05	0.00150598	Nfu_p_1_040195	Nfu_g_1_016802	-0.257178	0.105922	0.227533	YES	NO	0.000281387	transcription-regulated (non sign. transcript)	concordant
Nfu_p_1_005119	ENSG00000065357	DGKA	-0.0205888	0.839447	0.897206	Nfu_p_1_005119	Nfu_g_1_002014	0.410527	4.25408e-06	5.83084e-05	NO	YES	0.000282669	non-sign protein	discordant
Nfu_p_1_046371	ENSG00000158578	ALAS2	-0.753802	0.0229388	0.0708931	Nfu_p_1_046371	Nfu_g_1_019411	-0.531964	0.000156352	0.00127031	NO	YES	0.000283577	non-sign protein	concordant
Nfu_p_1_022889	ENSG00000152409	JMY	0.395525	0.00835754	0.0352983	Nfu_p_1_022889	Nfu_g_1_009397	0.409325	0.000430726	0.00294984	YES	YES	0.000284327	transcription-regulated (sign. transcript)	concordant
Nfu_p_1_042749	ENSG00000154174	TOMM70	-0.569682	0.000264628	0.00451664	Nfu_p_1_042749	Nfu_g_1_017852	-0.245164	0.013817	0.0489398	YES	YES	0.000288234	transcription-regulated (sign. transcript)	concordant
Nfu_p_1_031903	ENSG00000107929	LARP4B	-0.779588	6.77147e-06	0.000780289	Nfu_p_1_031903	Nfu_g_1_013238	0.0417854	0.543099	0.69461	YES	NO	0.000289361	other post-transcr.mechanism	discordant
Nfu_p_1_001830	ENSG00000137492	THAP12	0.139357	0.176409	0.303971	Nfu_p_1_001830	Nfu_g_1_000748	-0.494866	2.08494e-05	0.000230451	NO	YES	0.000289361	non-sign protein	discordant
Nfu_p_1_041106	ENSG00000169288	MRPL1	-0.499685	0.000108487	0.00266243	Nfu_p_1_041106	Nfu_g_1_017203	-0.231677	0.0342312	0.0986128	YES	NO	0.000291726	transcription-regulated (non sign. transcript)	concordant
Nfu_p_1_055723	ENSG00000135636	DYSF	0.730609	0.00157672	0.0123775	Nfu_p_1_055723	Nfu_g_1_023215	-0.790622	0.00235912	0.011987	YES	YES	0.000291936	other post-transcr.mechanism	discordant
Nfu_p_1_032192	ENSG00000259431	THTPA	-0.372216	0.106417	0.210223	Nfu_p_1_032192	Nfu_g_1_013369	-0.58992	3.51507e-05	0.000358211	NO	YES	0.000293227	non-sign protein	concordant
Nfu_p_1_006964	ENSG00000107874	CUEDC2	-0.201509	0.0393408	0.103961	Nfu_p_1_006964	Nfu_g_1_002773	0.242518	9.59791e-05	0.000841771	NO	YES	0.000295326	non-sign protein	discordant
Nfu_p_1_054699	ENSG00000110090	CPT1A	-0.0478055	0.699007	0.794718	Nfu_p_1_054699	Nfu_g_1_022870	-0.294987	5.40181e-06	7.14455e-05	NO	YES	0.000295326	non-sign protein	concordant
Nfu_p_1_044082	ENSG00000196104	SPOCK3	-0.250953	0.0143486	0.050864	Nfu_p_1_044082	Nfu_g_1_018453	0.327097	0.000263898	0.00197963	NO	YES	0.000295867	non-sign protein	discordant
Nfu_p_1_003594	ENSG00000076108	BAZ2A	-0.284854	0.00249251	0.016409	Nfu_p_1_003594	Nfu_g_1_001452	-0.250533	0.00152494	0.00841137	YES	YES	0.000296674	transcription-regulated (sign. transcript)	concordant
Nfu_p_1_013762	ENSG00000115524	SF3B1	-0.276604	0.0118138	0.0445665	Nfu_p_1_013762	Nfu_g_1_005688	0.270303	0.000322753	0.0023312	YES	YES	0.000297307	other post-transcr.mechanism	discordant
Nfu_p_1_045309	ENSG00000080546	SESN1	0.221273	0.00654107	0.0300907	Nfu_p_1_045309	Nfu_g_1_018970	0.462475	0.000583407	0.00380126	YES	YES	0.000297307	transcription-regulated (sign. transcript)	concordant
Nfu_p_1_033771	ENSG00000175224	ATG13	0.302719	0.0614524	0.141793	Nfu_p_1_033771	Nfu_g_1_014038	0.356441	6.22275e-05	0.000584652	NO	YES	0.000297646	non-sign protein	concordant
Nfu_p_1_015983	ENSG00000174437	ATP2A2	-0.354624	0.00630152	0.0294651	Nfu_p_1_015983	Nfu_g_1_006623	-0.248699	0.00061644	0.00398156	YES	YES	0.000301767	transcription-regulated (sign. transcript)	concordant
Nfu_p_1_015905	ENSG00000130723	PRRC2B	-0.850626	5.79123e-06	0.000750598	Nfu_p_1_015905	Nfu_g_1_006593	-0.0325254	0.683014	0.803612	YES	NO	0.000306391	transcription-regulated (non sign. transcript)	concordant
Nfu_p_1_003061	ENSG00000111642	CHD4	-0.13742	0.174385	0.301423	Nfu_p_1_003061	Nfu_g_1_001251	-0.344547	2.2674e-05	0.000247335	NO	YES	0.000306391	non-sign protein	concordant
Nfu_p_1_054452	ENSG00000183020	AP2A2	0.401453	0.00789981	0.0338946	Nfu_p_1_054452	Nfu_g_1_022761	0.703214	0.000502278	0.00335255	YES	YES	0.000307043	transcription-regulated (sign. transcript)	concordant
Nfu_p_1_042694	ENSG00000197747	S100A10	0.519308	0.116038	0.224038	Nfu_p_1_042694	Nfu_g_1_017839	0.790212	3.43817e-05	0.00035145	NO	YES	0.000308357	non-sign protein	concordant
Nfu_p_1_052244	ENSG00000144035	NAT8	-0.680126	7.50536e-05	0.00222118	Nfu_p_1_052244	Nfu_g_1_021829	0.245233	0.0533645	0.137339	YES	NO	0.000309024	other post-transcr.mechanism	discordant
Nfu_p_1_017118	ENSG00000108055	SMC3	-0.300988	0.00159231	0.012458	Nfu_p_1_017118	Nfu_g_1_007080	-0.172884	0.00251561	0.0126136	YES	YES	0.000309024	transcription-regulated (sign. transcript)	concordant
Nfu_p_1_033683	ENSG00000157827	FMNL2	-0.470262	0.0093246	0.0377121	Nfu_p_1_033683	Nfu_g_1_013995	-0.418382	0.000430015	0.00294699	YES	YES	0.000309077	transcription-regulated (sign. transcript)	concordant
Nfu_p_1_038386	ENSG00000011451	WIZ	-0.0947533	0.502633	0.637457	Nfu_p_1_038386	Nfu_g_1_015976	-0.472213	8.03077e-06	0.000100367	NO	YES	0.000310509	non-sign protein	concordant
Nfu_p_1_006269	ENSG00000116157	GPX7	-0.081068	0.729303	0.818283	Nfu_p_1_006269	Nfu_g_1_002509	-0.809299	5.53066e-06	7.26181e-05	NO	YES	0.000310509	non-sign protein	concordant
Nfu_p_1_037826	ENSG00000197063	MAFG	-0.224926	0.0071758	0.031936	Nfu_p_1_037826	Nfu_g_1_015754	-0.227557	0.000567834	0.00372053	YES	YES	0.000312982	transcription-regulated (sign. transcript)	concordant
Nfu_p_1_056345	ENSG00000111144	LTA4H	-0.07721	0.439398	0.580375	Nfu_p_1_056345	Nfu_g_1_023480	-0.46386	9.28551e-06	0.000113355	NO	YES	0.000313121	non-sign protein	concordant
Nfu_p_1_041615	ENSG00000175354	PTPN2	-0.438618	0.00102239	0.0093917	Nfu_p_1_041615	Nfu_g_1_017382	-0.292182	0.00400416	0.0182359	YES	YES	0.000313474	transcription-regulated (sign. transcript)	concordant
Nfu_p_1_002582	ENSG00000159409	CELF3	-0.11495	0.131857	0.245016	Nfu_p_1_002582	Nfu_g_1_001050	-0.303246	3.1058e-05	0.000322757	NO	YES	0.000313474	non-sign protein	concordant
Nfu_p_1_032233	ENSG00000117519	CNN3	-0.0343972	0.781397	0.85748	Nfu_p_1_032233	Nfu_g_1_013391	-0.56473	5.23408e-06	6.97319e-05	NO	YES	0.000313474	non-sign protein	concordant
Nfu_p_1_034509	ENSG00000137642	SORL1	-0.225835	0.0560631	0.132604	Nfu_p_1_034509	Nfu_g_1_014317	0.364203	7.36568e-05	0.00067689	NO	YES	0.000315654	non-sign protein	discordant
Nfu_p_1_039054	ENSG00000145194	ECE2	0.162794	0.087765	0.18255	Nfu_p_1_039054	Nfu_g_1_016305	0.375985	4.76488e-05	0.000462688	NO	YES	0.000319118	non-sign protein	concordant
Nfu_p_1_053052	ENSG00000073910	FRY	-0.693314	0.00230924	0.0156241	Nfu_p_1_053052	Nfu_g_1_022156	0.240686	0.00181324	0.0096939	YES	YES	0.000319249	other post-transcr.mechanism	discordant
Nfu_p_1_019108	ENSG00000166233	ARIH1	-0.845548	8.34374e-06	0.000815222	Nfu_p_1_019108	Nfu_g_1_007920	0.0493434	0.509098	0.667705	YES	NO	0.000323025	other post-transcr.mechanism	discordant
Nfu_p_1_014245	ENSG00000082701	GSK3B	0.36105	0.00147349	0.0118436	Nfu_p_1_014245	Nfu_g_1_005861	-0.258405	0.00288281	0.0140239	YES	YES	0.000323025	other post-transcr.mechanism	discordant
Nfu_p_1_050856	ENSG00000144741	SLC25A26	-0.300507	0.00528069	0.0261885	Nfu_p_1_050856	Nfu_g_1_021235	-0.7228	0.000807566	0.00499641	YES	YES	0.000323951	transcription-regulated (sign. transcript)	concordant
Nfu_p_1_023466	ENSG00000175581	MRPL48	-0.467631	0.00244978	0.0162423	Nfu_p_1_023466	Nfu_g_1_009631	-0.305622	0.00175498	0.00946087	YES	YES	0.000326147	transcription-regulated (sign. transcript)	concordant
Nfu_p_1_023685	ENSG00000130348	QRSL1	-0.14588	0.0986536	0.198528	Nfu_p_1_023685	Nfu_g_1_009730	0.46547	4.36458e-05	0.000429241	NO	YES	0.000326278	non-sign protein	discordant
Nfu_p_1_037280	ENSG00000164050	PLXNB1	-0.0251544	0.745895	0.831277	Nfu_p_1_037280	Nfu_g_1_015510	-0.490003	5.776e-06	7.52138e-05	NO	YES	0.000326278	non-sign protein	concordant
Nfu_p_1_047952	ENSG00000152092	ASTN1	-0.71045	0.000346863	0.00517521	Nfu_p_1_047952	Nfu_g_1_020086	0.177941	0.0124399	0.0450604	YES	YES	0.000326438	other post-transcr.mechanism	discordant
Nfu_p_1_041422	ENSG00000135108	FBXO21	-0.163654	0.110144	0.215584	Nfu_p_1_041422	Nfu_g_1_017325	0.3734	3.92005e-05	0.000392673	NO	YES	0.000326438	non-sign protein	discordant
Nfu_p_1_026325	ENSG00000144908	ALDH1L1	0.573196	0.000310604	0.00487966	Nfu_p_1_026325	Nfu_g_1_010869	0.564902	0.0139878	0.0493963	YES	YES	0.000328075	transcription-regulated (sign. transcript)	concordant
Nfu_p_1_034621	ENSG00000112208	BAG2	0.150293	0.0971133	0.196333	Nfu_p_1_034621	Nfu_g_1_014370	-0.457808	4.48075e-05	0.000438938	NO	YES	0.000328294	non-sign protein	discordant
Nfu_p_1_023066	ENSG00000113319	RASGRF2	0.410193	0.0475903	0.119119	Nfu_p_1_023066	Nfu_g_1_009466	0.374603	9.15515e-05	0.000809542	NO	YES	0.000328432	non-sign protein	concordant
Nfu_p_1_022230	ENSG00000132840	BHMT2	0.903728	4.62969e-06	0.000650903	Nfu_p_1_022230	Nfu_g_1_009142	0.0188537	0.944852	0.969348	YES	NO	0.000329395	transcription-regulated (non sign. transcript)	concordant
Nfu_p_1_024647	ENSG00000170873	MTSS1	-0.826679	0.000564941	0.00671373	Nfu_p_1_024647	Nfu_g_1_010164	0.215738	0.00776357	0.0311728	YES	YES	0.000329951	other post-transcr.mechanism	discordant
Nfu_p_1_006245	ENSG00000112137	PHACTR1	-0.43767	0.0144236	0.0509944	Nfu_p_1_006245	Nfu_g_1_002495	-0.390421	0.000305634	0.00223075	NO	YES	0.000331257	non-sign protein	concordant
Nfu_p_1_045730	ENSG00000150787	PTS	0.172612	0.183362	0.313412	Nfu_p_1_045730	Nfu_g_1_019123	0.44371	2.41211e-05	0.000260983	NO	YES	0.000332016	non-sign protein	concordant
Nfu_p_1_018137	ENSG00000213934	HBG1	-2.64259	0.000113035	0.00270443	Nfu_p_1_018137	Nfu_g_1_007507	-0.526102	0.0393233	0.109677	YES	NO	0.000333292	transcription-regulated (non sign. transcript)	concordant
Nfu_p_1_047662	ENSG00000066422	ZBTB11	-0.56101	4.09106e-05	0.0016237	Nfu_p_1_047662	Nfu_g_1_019972	-0.120233	0.108866	0.232063	YES	NO	0.000333654	transcription-regulated (non sign. transcript)	concordant
Nfu_p_1_035162	ENSG00000168538	TRAPPC11	0.144455	0.0953791	0.193908	Nfu_p_1_035162	Nfu_g_1_014614	-0.222473	4.67719e-05	0.000455058	NO	YES	0.000333905	non-sign protein	discordant
Nfu_p_1_047543	ENSG00000137996	RTCA	-0.116261	0.206827	0.342289	Nfu_p_1_047543	Nfu_g_1_019919	-0.484202	2.15966e-05	0.000236875	NO	YES	0.000334046	non-sign protein	concordant
Nfu_p_1_010777	ENSG00000090263	MRPS33	-0.605378	0.00738144	0.0324995	Nfu_p_1_010777	Nfu_g_1_004423	-0.419919	0.000607156	0.00393176	YES	YES	0.000334826	transcription-regulated (sign. transcript)	concordant
Nfu_p_1_006531	ENSG00000023572	GLRX2	-0.334338	0.0065752	0.0301838	Nfu_p_1_006531	Nfu_g_1_002605	0.368783	0.00068217	0.00434432	YES	YES	0.00033483	other post-transcr.mechanism	discordant
Nfu_p_1_029226	ENSG00000127337	YEATS4	-0.377394	0.000777537	0.00802197	Nfu_p_1_029226	Nfu_g_1_012065	-0.228456	0.00580924	0.0246323	YES	YES	0.000336749	transcription-regulated (sign. transcript)	concordant
Nfu_p_1_056024	ENSG00000151532	VTI1A	0.103614	0.33813	0.485761	Nfu_p_1_056024	Nfu_g_1_023336	0.320285	1.34279e-05	0.000156651	NO	YES	0.000338111	non-sign protein	concordant
Nfu_p_1_010513	ENSG00000120049	KCNIP2	-0.0992118	0.452922	0.591745	Nfu_p_1_010513	Nfu_g_1_004313	0.391124	1.0039e-05	0.000121367	NO	YES	0.000338306	non-sign protein	discordant
Nfu_p_1_046547	ENSG00000225663	MCRIP1	-0.765814	3.77754e-05	0.00157463	Nfu_p_1_046547	Nfu_g_1_019478	-0.150738	0.120483	0.249868	YES	NO	0.000338354	transcription-regulated (non sign. transcript)	concordant
Nfu_p_1_034660	ENSG00000128805	ARHGAP22	-0.285948	0.0447412	0.114158	Nfu_p_1_034660	Nfu_g_1_014396	-0.310503	0.000101852	0.000886886	NO	YES	0.000338489	non-sign protein	concordant
Nfu_p_1_033433	ENSG00000183248	PRR36	-0.00445512	0.966937	0.980349	Nfu_p_1_033433	Nfu_g_1_013895	-0.308037	4.76844e-06	6.4474e-05	NO	YES	0.000341927	non-sign protein	concordant
Nfu_p_1_052967	ENSG00000189403	HMGB1	-0.785976	1.21635e-05	0.000989177	Nfu_p_1_052967	Nfu_g_1_022124	-0.0931315	0.379997	0.553634	YES	NO	0.000342444	transcription-regulated (non sign. transcript)	concordant
Nfu_p_1_026993	ENSG00000131620	ANO1	-0.635832	0.000357173	0.0052531	Nfu_p_1_026993	Nfu_g_1_011194	0.334065	0.0130735	0.0468798	YES	YES	0.00034517	other post-transcr.mechanism	discordant
Nfu_p_1_036512	ENSG00000119801	YPEL5	0.142001	0.232284	0.371753	Nfu_p_1_036512	Nfu_g_1_015160	0.584564	2.01117e-05	0.000223907	NO	YES	0.00034517	non-sign protein	concordant
Nfu_p_1_011907	ENSG00000111615	KRR1	0.236087	0.0121185	0.0454035	Nfu_p_1_011907	Nfu_g_1_004888	-0.497075	0.000385628	0.00269737	YES	YES	0.00034517	other post-transcr.mechanism	discordant
Nfu_p_1_039770	ENSG00000090863	GLG1	-0.616145	8.79264e-06	0.000824637	Nfu_p_1_039770	Nfu_g_1_016604	-0.0493146	0.532436	0.685934	YES	NO	0.000345476	transcription-regulated (non sign. transcript)	concordant
Nfu_p_1_041129	ENSG00000107147	KCNT1	0.11919	0.188022	0.319733	Nfu_p_1_041129	Nfu_g_1_017208	0.320345	2.51281e-05	0.000269689	NO	YES	0.000348156	non-sign protein	concordant
Nfu_p_1_028310	ENSG00000105821	DNAJC2	0.0179587	0.86051	0.909638	Nfu_p_1_028310	Nfu_g_1_011712	-0.521721	5.51859e-06	7.25484e-05	NO	YES	0.000349541	non-sign protein	discordant
Nfu_p_1_017346	ENSG00000124610	HIST1H1A	-1.02091	6.20672e-06	0.000767097	Nfu_p_1_017346	Nfu_g_1_007163	-0.0752119	0.781358	0.870868	YES	NO	0.000355888	transcription-regulated (non sign. transcript)	concordant
Nfu_p_1_055859	ENSG00000159314	ARHGAP27	-0.457749	0.000722014	0.00766851	Nfu_p_1_055859	Nfu_g_1_023265	-0.306816	0.00671729	0.0277926	YES	YES	0.000355888	transcription-regulated (sign. transcript)	concordant
Nfu_p_1_014377	ENSG00000102753	KPNA3	-0.344092	0.00916862	0.0373912	Nfu_p_1_014377	Nfu_g_1_005932	-0.361787	0.000530666	0.00351386	YES	YES	0.000356672	transcription-regulated (sign. transcript)	concordant
Nfu_p_1_005055	ENSG00000135457	TFCP2	-0.366194	0.00372551	0.0211956	Nfu_p_1_005055	Nfu_g_1_001986	-0.223814	0.00131067	0.00740174	YES	YES	0.000357588	transcription-regulated (sign. transcript)	concordant
Nfu_p_1_028199	ENSG00000165568	AKR1E2	-0.324795	0.00167101	0.0127987	Nfu_p_1_028199	Nfu_g_1_011666	-0.22629	0.00293215	0.0142154	YES	YES	0.000358386	transcription-regulated (sign. transcript)	concordant
Nfu_p_1_026322	ENSG00000163531	NFASC	0.498725	3.79287e-05	0.00157463	Nfu_p_1_026322	Nfu_g_1_010866	0.16976	0.129259	0.262725	YES	NO	0.000358386	transcription-regulated (non sign. transcript)	concordant
Nfu_p_1_023343	ENSG00000142168	SOD1	0.419781	0.012163	0.0454824	Nfu_p_1_023343	Nfu_g_1_009566	0.363341	0.0004071	0.0028131	YES	YES	0.000361422	transcription-regulated (sign. transcript)	concordant
Nfu_p_1_051581	ENSG00000143106	PSMA5	-0.168477	0.0694744	0.154592	Nfu_p_1_051581	Nfu_g_1_021567	-0.430262	7.14453e-05	0.000658867	NO	YES	0.000361967	non-sign protein	concordant
Nfu_p_1_014548	ENSG00000151376	ME3	0.254707	0.0100853	0.039848	Nfu_p_1_014548	Nfu_g_1_006018	-0.323807	0.000500961	0.00334711	YES	YES	0.000367669	other post-transcr.mechanism	discordant
Nfu_p_1_011058	ENSG00000214013	GANC	-0.0748364	0.414843	0.557538	Nfu_p_1_011058	Nfu_g_1_004547	-0.264169	1.22523e-05	0.000144768	NO	YES	0.000369443	non-sign protein	concordant
Nfu_p_1_045761	ENSG00000124003	MOGAT1	0.644565	5.95693e-06	0.000758233	Nfu_p_1_045761	Nfu_g_1_019135	0.0467899	0.856485	0.918142	YES	NO	0.00037046	transcription-regulated (non sign. transcript)	concordant
Nfu_p_1_052382	ENSG00000022976	ZNF839	-0.50866	0.00100995	0.00934849	Nfu_p_1_052382	Nfu_g_1_021885	-0.222447	0.00508333	0.0220838	YES	YES	0.000372322	transcription-regulated (sign. transcript)	concordant
Nfu_p_1_014917	ENSG00000135801	TAF5L	-0.315465	0.0244355	0.0742192	Nfu_p_1_014917	Nfu_g_1_006176	-0.396815	0.000211806	0.00163869	NO	YES	0.000374838	non-sign protein	concordant
Nfu_p_1_050155	ENSG00000076356	PLXNA2	0.411947	0.000387007	0.00548562	Nfu_p_1_050155	Nfu_g_1_020965	-0.28623	0.0133901	0.0477583	YES	YES	0.000374992	other post-transcr.mechanism	discordant
Nfu_p_1_053773	ENSG00000101972	STAG2	0.290331	0.0334294	0.0927103	Nfu_p_1_053773	Nfu_g_1_022460	-0.203133	0.000155478	0.0012651	NO	YES	0.000375749	non-sign protein	discordant
Nfu_p_1_000208	ENSG00000196586	MYO6	-0.48504	0.0168406	0.0571809	Nfu_p_1_000208	Nfu_g_1_000085	-0.39631	0.00030928	0.00225324	NO	YES	0.000376201	non-sign protein	concordant
Nfu_p_1_023529	ENSG00000158793	NIT1	0.546587	0.00214256	0.0149067	Nfu_p_1_023529	Nfu_g_1_009658	0.284318	0.00244606	0.0123346	YES	YES	0.000378081	transcription-regulated (sign. transcript)	concordant
Nfu_p_1_011583	ENSG00000174780	SRP72	-0.0282501	0.769917	0.849037	Nfu_p_1_011583	Nfu_g_1_004756	-0.290177	6.85917e-06	8.7531e-05	NO	YES	0.000380476	non-sign protein	concordant
Nfu_p_1_038000	ENSG00000148835	TAF5	-0.146908	0.265895	0.409354	Nfu_p_1_038000	Nfu_g_1_015847	-0.508201	2.00207e-05	0.000223018	NO	YES	0.000383017	non-sign protein	concordant
Nfu_p_1_048548	ENSG00000130226	DPP6	-0.572627	0.000212518	0.00392802	Nfu_p_1_048548	Nfu_g_1_020298	0.155564	0.0250853	0.0777217	YES	NO	0.000383243	other post-transcr.mechanism	discordant
Nfu_p_1_020777	ENSG00000182774	RPS17	-0.780685	1.72966e-05	0.00111289	Nfu_p_1_020777	Nfu_g_1_008594	0.122667	0.309155	0.482631	YES	NO	0.00038404	other post-transcr.mechanism	discordant
Nfu_p_1_000867	ENSG00000163655	GMPS	-0.531315	0.00169519	0.012916	Nfu_p_1_000867	Nfu_g_1_000359	-0.207847	0.00317162	0.0151377	YES	YES	0.000385691	transcription-regulated (sign. transcript)	concordant
Nfu_p_1_028809	ENSG00000184575	XPOT	0.107337	0.235284	0.375107	Nfu_p_1_028809	Nfu_g_1_011912	-0.521698	2.28788e-05	0.000249433	NO	YES	0.000385839	non-sign protein	discordant
Nfu_p_1_016993	ENSG00000006007	GDE1	-1.31682	0.000989633	0.0092862	Nfu_p_1_016993	Nfu_g_1_007024	-0.371964	0.00545908	0.0234007	YES	YES	0.000386843	transcription-regulated (sign. transcript)	concordant
Nfu_p_1_004878	ENSG00000171681	ATF7IP	0.191862	0.249012	0.391426	Nfu_p_1_004878	Nfu_g_1_001922	-0.392039	2.17397e-05	0.000238053	NO	YES	0.000387283	non-sign protein	discordant
Nfu_p_1_044925	ENSG00000170348	TMED10	-0.569745	0.00049856	0.00632403	Nfu_p_1_044925	Nfu_g_1_018812	-0.176227	0.0108674	0.0404018	YES	YES	0.000387305	transcription-regulated (sign. transcript)	concordant
Nfu_p_1_010411	ENSG00000171204	TMEM126B	0.288825	0.00948822	0.0381877	Nfu_p_1_010411	Nfu_g_1_004264	-0.432526	0.000572357	0.00374172	YES	YES	0.000387851	other post-transcr.mechanism	discordant
Nfu_p_1_011786	ENSG00000144040	SFXN5	-0.614544	0.0379278	0.101292	Nfu_p_1_011786	Nfu_g_1_004834	0.310936	0.000143421	0.0011824	NO	YES	0.000387973	non-sign protein	discordant
Nfu_p_1_000275	ENSG00000088930	XRN2	-0.282997	0.00340247	0.0199741	Nfu_p_1_000275	Nfu_g_1_000115	-0.213935	0.00159917	0.00876276	YES	YES	0.000387973	transcription-regulated (sign. transcript)	concordant
Nfu_p_1_013531	ENSG00000185565	LSAMP	0.65601	0.00449817	0.0235557	Nfu_p_1_013531	Nfu_g_1_005605	0.431613	0.00121319	0.0069728	YES	YES	0.000388743	transcription-regulated (sign. transcript)	concordant
Nfu_p_1_039697	ENSG00000095139	ARCN1	-0.444998	0.000373149	0.00537374	Nfu_p_1_039697	Nfu_g_1_016560	-0.211182	0.0146423	0.0512096	YES	NO	0.000388895	transcription-regulated (non sign. transcript)	concordant
Nfu_p_1_035114	ENSG00000109472	CPE	-0.390345	0.00222545	0.0152611	Nfu_p_1_035114	Nfu_g_1_014590	0.263194	0.00248858	0.0125111	YES	YES	0.000393499	miRNA-regulated	discordant
Nfu_p_1_004088	ENSG00000164050	PLXNB1	-0.487032	0.00353781	0.0204645	Nfu_p_1_004088	Nfu_g_1_001632	-0.269493	0.00156735	0.00860965	YES	YES	0.000393521	transcription-regulated (sign. transcript)	concordant
Nfu_p_1_025951	ENSG00000230667	SETSIP	-0.127186	0.24011	0.381442	Nfu_p_1_025951	Nfu_g_1_010721	-0.450421	2.31032e-05	0.00025133	NO	YES	0.000393521	non-sign protein	concordant
Nfu_p_1_028090	ENSG00000111530	CAND1	-0.265502	0.00381557	0.0215161	Nfu_p_1_028090	Nfu_g_1_011628	-0.389768	0.00145603	0.00807811	YES	YES	0.000393777	transcription-regulated (sign. transcript)	concordant
Nfu_p_1_034120	ENSG00000108344	PSMD3	-0.337908	0.00179915	0.0133884	Nfu_p_1_034120	Nfu_g_1_014185	-0.306657	0.00309663	0.014865	YES	YES	0.000393997	transcription-regulated (sign. transcript)	concordant
Nfu_p_1_020862	ENSG00000166788	SAAL1	-0.335318	0.076218	0.164858	Nfu_p_1_020862	Nfu_g_1_008608	-0.466715	7.31075e-05	0.000672643	NO	YES	0.000393997	non-sign protein	concordant
Nfu_p_1_037936	ENSG00000185813	PCYT2	-0.13613	0.19966	0.333222	Nfu_p_1_037936	Nfu_g_1_015810	-0.316867	2.78854e-05	0.000294968	NO	YES	0.000393997	non-sign protein	concordant
Nfu_p_1_000659	ENSG00000149311	ATM	0.264342	0.0122239	0.045654	Nfu_p_1_000659	Nfu_g_1_000287	-0.433745	0.000456398	0.00309594	YES	YES	0.000394158	other post-transcr.mechanism	discordant
Nfu_p_1_017544	ENSG00000125386	FAM193A	-0.31166	0.00787877	0.0338624	Nfu_p_1_017544	Nfu_g_1_007242	-0.193522	0.000709826	0.00449324	YES	YES	0.000394758	transcription-regulated (sign. transcript)	concordant
Nfu_p_1_052719	ENSG00000140577	CRTC3	0.686204	0.00612429	0.0289464	Nfu_p_1_052719	Nfu_g_1_022034	0.477677	0.000916553	0.00551865	YES	YES	0.000395819	transcription-regulated (sign. transcript)	concordant
Nfu_p_1_020092	ENSG00000067715	SYT1	-0.733356	9.04706e-06	0.000833837	Nfu_p_1_020092	Nfu_g_1_008346	-0.12944	0.621269	0.757409	YES	NO	0.000396014	transcription-regulated (non sign. transcript)	concordant
Nfu_p_1_024323	ENSG00000169418	NPR1	0.0512429	0.650466	0.76091	Nfu_p_1_024323	Nfu_g_1_010005	0.316793	8.67393e-06	0.000107132	NO	YES	0.000397121	non-sign protein	concordant
Nfu_p_1_013347	ENSG00000197498	RPF2	-0.0687745	0.603412	0.724751	Nfu_p_1_013347	Nfu_g_1_005524	-0.608556	9.44009e-06	0.000114891	NO	YES	0.000400351	non-sign protein	concordant
Nfu_p_1_051385	ENSG00000101438	SLC32A1	0.496239	1.5667e-05	0.00110945	Nfu_p_1_051385	Nfu_g_1_021475	0.0748452	0.364795	0.538781	YES	NO	0.000401293	transcription-regulated (non sign. transcript)	concordant
Nfu_p_1_010166	ENSG00000143294	PRCC	-0.40412	0.000814031	0.00830275	Nfu_p_1_010166	Nfu_g_1_004145	-0.205883	0.00707584	0.0289406	YES	YES	0.000403898	transcription-regulated (sign. transcript)	concordant
Nfu_p_1_005975	ENSG00000078369	GNB1	-0.490298	0.00279906	0.0175766	Nfu_p_1_005975	Nfu_g_1_002388	-0.323768	0.00207188	0.0108219	YES	YES	0.000406152	transcription-regulated (sign. transcript)	concordant
Nfu_p_1_010467	ENSG00000136937	NCBP1	-0.244888	0.248814	0.391191	Nfu_p_1_010467	Nfu_g_1_004286	-0.363271	2.34567e-05	0.00025476	NO	YES	0.000408253	non-sign protein	concordant
Nfu_p_1_015430	ENSG00000122359	ANXA11	-0.395281	0.000214749	0.00393232	Nfu_p_1_015430	Nfu_g_1_006385	0.274599	0.0272663	0.0827973	YES	NO	0.000408892	miRNA-regulated	discordant
Nfu_p_1_028410	ENSG00000128591	FLNC	-0.242351	0.0227707	0.0705576	Nfu_p_1_028410	Nfu_g_1_011746	0.707287	0.000257097	0.00193515	NO	YES	0.000408892	non-sign protein	discordant
Nfu_p_1_051275	ENSG00000215440	NPEPL1	-0.114448	0.245143	0.387252	Nfu_p_1_051275	Nfu_g_1_021427	-0.461212	2.41066e-05	0.000260968	NO	YES	0.000412086	non-sign protein	concordant
Nfu_p_1_050638	ENSG00000120948	TARDBP	-0.658288	9.40239e-06	0.000838633	Nfu_p_1_050638	Nfu_g_1_021163	-0.0677479	0.635838	0.768095	YES	NO	0.000416216	transcription-regulated (non sign. transcript)	concordant
Nfu_p_1_005806	ENSG00000184588	PDE4B	-0.00839463	0.945223	0.965985	Nfu_p_1_005806	Nfu_g_1_002305	0.396139	6.33395e-06	8.15578e-05	NO	YES	0.000416468	non-sign protein	discordant
Nfu_p_1_030285	ENSG00000081277	PKP1	0.291407	0.00809596	0.0344066	Nfu_p_1_030285	Nfu_g_1_012558	0.496424	0.000752208	0.00470342	YES	YES	0.000422765	transcription-regulated (sign. transcript)	concordant
Nfu_p_1_021256	ENSG00000163389	POGLUT1	-0.0450165	0.691725	0.789904	Nfu_p_1_021256	Nfu_g_1_008760	-0.556492	8.91899e-06	0.000109617	NO	YES	0.000427009	non-sign protein	concordant
Nfu_p_1_000234	ENSG00000163032	VSNL1	0.182578	0.137132	0.252689	Nfu_p_1_000234	Nfu_g_1_000095	0.303803	4.4957e-05	0.000439971	NO	YES	0.000427009	non-sign protein	concordant
Nfu_p_1_033604	ENSG00000125534	PPDPF	0.520473	0.00724646	0.0321482	Nfu_p_1_033604	Nfu_g_1_013964	0.39336	0.000851518	0.00520708	YES	YES	0.000427009	transcription-regulated (sign. transcript)	concordant
Nfu_p_1_018835	ENSG00000280969	RPS4Y2	-0.683891	2.05321e-05	0.00119939	Nfu_p_1_018835	Nfu_g_1_007808	0.106111	0.301142	0.474421	YES	NO	0.000427507	other post-transcr.mechanism	discordant
Nfu_p_1_026658	ENSG00000122545	sept7	0.363771	0.00401394	0.0221675	Nfu_p_1_026658	Nfu_g_1_011013	-0.246176	0.0015464	0.00852036	YES	YES	0.000428736	miRNA-regulated	discordant
Nfu_p_1_009748	ENSG00000167526	RPL13	-0.556073	0.000127435	0.00292009	Nfu_p_1_009748	Nfu_g_1_003964	0.198765	0.0490601	0.12907	YES	NO	0.000431209	other post-transcr.mechanism	discordant
Nfu_p_1_053006	ENSG00000132589	FLOT2	0.37788	0.000579025	0.00677396	Nfu_p_1_053006	Nfu_g_1_022137	0.319869	0.0108038	0.0402421	YES	YES	0.000431209	transcription-regulated (sign. transcript)	concordant
Nfu_p_1_047512	ENSG00000170419	VSTM2A	0.135253	0.0887006	0.18382	Nfu_p_1_047512	Nfu_g_1_019898	0.357198	7.09724e-05	0.000655109	NO	YES	0.00043342	non-sign protein	concordant
Nfu_p_1_013384	ENSG00000055208	TAB2	-0.587075	0.000334992	0.00509361	Nfu_p_1_013384	Nfu_g_1_005535	-0.177611	0.0188165	0.0621946	YES	NO	0.000433624	transcription-regulated (non sign. transcript)	concordant
Nfu_p_1_007900	ENSG00000160785	SLC25A44	0.458177	0.000193159	0.00377372	Nfu_p_1_007900	Nfu_g_1_003179	-0.294755	0.0326971	0.0952101	YES	NO	0.000434098	other post-transcr.mechanism	discordant
Nfu_p_1_013867	ENSG00000180182	MED14	-0.106037	0.19926	0.332769	Nfu_p_1_013867	Nfu_g_1_005708	-0.340061	3.21049e-05	0.00033174	NO	YES	0.000438952	non-sign protein	concordant
Nfu_p_1_030944	ENSG00000211456	SACM1L	0.199567	0.0445854	0.11388	Nfu_p_1_030944	Nfu_g_1_012826	-0.317224	0.000144456	0.00118755	NO	YES	0.000441384	non-sign protein	discordant
Nfu_p_1_030435	ENSG00000167771	RCOR2	-0.283804	0.0823058	0.1747	Nfu_p_1_030435	Nfu_g_1_012620	-0.57019	7.8751e-05	0.000714696	NO	YES	0.000443662	non-sign protein	concordant
Nfu_p_1_048116	ENSG00000161203	AP2M1	0.412401	0.000190146	0.00375778	Nfu_p_1_048116	Nfu_g_1_020151	-0.184796	0.0342217	0.0985996	YES	NO	0.000444954	other post-transcr.mechanism	discordant
Nfu_p_1_019490	ENSG00000125107	CNOT1	-0.222276	0.027349	0.0807042	Nfu_p_1_019490	Nfu_g_1_008091	-0.266453	0.000240095	0.00183062	NO	YES	0.000448051	non-sign protein	concordant
Nfu_p_1_029745	ENSG00000197971	MBP	0.557942	0.00476978	0.0243929	Nfu_p_1_029745	Nfu_g_1_012286	0.526272	0.00137574	0.00770536	YES	YES	0.000448051	transcription-regulated (sign. transcript)	concordant
Nfu_p_1_009695	ENSG00000140391	TSPAN3	-0.291445	0.00741479	0.0325422	Nfu_p_1_009695	Nfu_g_1_003938	0.275123	0.000889422	0.00538612	YES	YES	0.000449011	other post-transcr.mechanism	discordant
Nfu_p_1_036334	ENSG00000117308	GALE	-0.232853	0.0458957	0.11621	Nfu_p_1_036334	Nfu_g_1_015085	-0.619413	0.000143659	0.00118259	NO	YES	0.000449011	non-sign protein	concordant
Nfu_p_1_001961	ENSG00000277363	SRCIN1	-0.066289	0.469129	0.606141	Nfu_p_1_001961	Nfu_g_1_000798	0.26549	1.40618e-05	0.000163094	NO	YES	0.000449011	non-sign protein	discordant
Nfu_p_1_010395	ENSG00000126950	TMEM35A	-0.339746	0.00622403	0.0292325	Nfu_p_1_010395	Nfu_g_1_004258	-0.311317	0.00106701	0.00628628	YES	YES	0.00045147	transcription-regulated (sign. transcript)	concordant
Nfu_p_1_044697	ENSG00000119777	TMEM214	-0.274577	0.0339612	0.0938714	Nfu_p_1_044697	Nfu_g_1_018731	-0.420491	0.000196014	0.00153614	NO	YES	0.00045214	non-sign protein	concordant
Nfu_p_1_040363	ENSG00000266964	FXYD1	-0.424712	0.0151386	0.0527848	Nfu_p_1_040363	Nfu_g_1_016885	0.394012	0.000440468	0.00300318	NO	YES	0.000452202	non-sign protein	discordant
Nfu_p_1_043534	ENSG00000164022	AIMP1	-0.193034	0.0352416	0.0964465	Nfu_p_1_043534	Nfu_g_1_018200	-0.442214	0.00018916	0.00149414	NO	YES	0.000452202	non-sign protein	concordant
Nfu_p_1_000705	ENSG00000186642	PDE2A	-0.195184	0.0878771	0.182646	Nfu_p_1_000705	Nfu_g_1_000300	0.332306	7.75107e-05	0.00070504	NO	YES	0.000460836	non-sign protein	discordant
Nfu_p_1_042410	ENSG00000158186	MRAS	-0.404007	0.00284228	0.0177803	Nfu_p_1_042410	Nfu_g_1_017725	-0.306576	0.00241385	0.012203	YES	YES	0.00046314	transcription-regulated (sign. transcript)	concordant
Nfu_p_1_029840	ENSG00000176619	LMNB2	-0.205886	0.154821	0.276775	Nfu_p_1_029840	Nfu_g_1_012328	0.357292	4.44053e-05	0.000435424	NO	YES	0.00046314	non-sign protein	discordant
Nfu_p_1_054928	ENSG00000058600	POLR3E	-0.108482	0.297188	0.444336	Nfu_p_1_054928	Nfu_g_1_022889	-0.409238	2.31497e-05	0.0002517	NO	YES	0.00046314	non-sign protein	concordant
Nfu_p_1_027323	ENSG00000144935	TRPC1	0.0517564	0.604657	0.725261	Nfu_p_1_027323	Nfu_g_1_011332	0.321212	1.13617e-05	0.000135797	NO	YES	0.00046314	non-sign protein	concordant
Nfu_p_1_026097	ENSG00000125124	BBS2	0.239411	0.013253	0.0484503	Nfu_p_1_026097	Nfu_g_1_010800	-0.363576	0.000518002	0.00344188	YES	YES	0.00046314	other post-transcr.mechanism	discordant
Nfu_p_1_054912	ENSG00000138193	PLCE1	0.44243	0.000646025	0.00711657	Nfu_p_1_054912	Nfu_g_1_022884	0.368184	0.0106389	0.0397324	YES	YES	0.00046314	transcription-regulated (sign. transcript)	concordant
Nfu_p_1_026665	ENSG00000116353	MECR	0.372194	0.0010606	0.00958287	Nfu_p_1_026665	Nfu_g_1_011019	0.256753	0.00650947	0.0270672	YES	YES	0.000464309	transcription-regulated (sign. transcript)	concordant
Nfu_p_1_042509	ENSG00000018510	AGPS	0.337156	0.00671112	0.0306209	Nfu_p_1_042509	Nfu_g_1_017764	-0.342355	0.00102971	0.0061007	YES	YES	0.000464389	other post-transcr.mechanism	discordant
Nfu_p_1_001265	ENSG00000100678	SLC8A3	0.241365	0.0283002	0.0824552	Nfu_p_1_001265	Nfu_g_1_000529	0.428215	0.00024439	0.00185982	NO	YES	0.000464422	non-sign protein	concordant
Nfu_p_1_018042	ENSG00000162521	RBBP4	-0.604749	2.70327e-05	0.00138417	Nfu_p_1_018042	Nfu_g_1_007452	-0.275785	0.257445	0.425242	YES	NO	0.000466766	transcription-regulated (non sign. transcript)	concordant
Nfu_p_1_032955	ENSG00000140623	sept12	-0.264264	0.0362431	0.0982152	Nfu_p_1_032955	Nfu_g_1_013702	-0.310085	0.000195721	0.00153504	NO	YES	0.000474721	non-sign protein	concordant
Nfu_p_1_046892	ENSG00000103274	NUBP1	-0.020927	0.81725	0.883499	Nfu_p_1_046892	Nfu_g_1_019629	0.455347	8.84493e-06	0.000108841	NO	YES	0.000482708	non-sign protein	discordant
Nfu_p_1_018548	ENSG00000033627	ATP6V0A1	0.69369	1.70961e-05	0.00111289	Nfu_p_1_018548	Nfu_g_1_007682	0.0701935	0.425685	0.59572	YES	NO	0.000485386	transcription-regulated (non sign. transcript)	concordant
Nfu_p_1_038158	ENSG00000148843	PDCD11	-0.317856	0.00885661	0.0367696	Nfu_p_1_038158	Nfu_g_1_015898	-0.344941	0.000825743	0.00507431	YES	YES	0.000487242	transcription-regulated (sign. transcript)	concordant
Nfu_p_1_051465	ENSG00000125746	EML2	-0.194828	0.0525565	0.126916	Nfu_p_1_051465	Nfu_g_1_021509	-0.295402	0.00014029	0.00115937	NO	YES	0.000490574	non-sign protein	concordant
Nfu_p_1_010683	ENSG00000174547	MRPL11	-0.404997	0.000564675	0.00671373	Nfu_p_1_010683	Nfu_g_1_004376	-0.346233	0.0130763	0.0468813	YES	YES	0.000490887	transcription-regulated (sign. transcript)	concordant
Nfu_p_1_037429	ENSG00000147403	RPL10	-0.712755	2.89592e-05	0.00140478	Nfu_p_1_037429	Nfu_g_1_015575	0.139396	0.255517	0.423158	YES	NO	0.000491165	other post-transcr.mechanism	discordant
Nfu_p_1_045167	ENSG00000100796	PPP4R3A	-0.258476	0.00426298	0.0228285	Nfu_p_1_045167	Nfu_g_1_018906	-0.282437	0.00173541	0.0093655	YES	YES	0.000491165	transcription-regulated (sign. transcript)	concordant
Nfu_p_1_006401	ENSG00000099783	HNRNPM	-0.364631	0.000461396	0.0061008	Nfu_p_1_006401	Nfu_g_1_002554	-0.223029	0.0161664	0.0552633	YES	NO	0.000494284	transcription-regulated (non sign. transcript)	concordant
Nfu_p_1_001613	ENSG00000137713	PPP2R1B	-0.185262	0.0202333	0.0651923	Nfu_p_1_001613	Nfu_g_1_000659	-0.275541	0.000368789	0.00260052	NO	YES	0.000494284	non-sign protein	concordant
Nfu_p_1_051746	ENSG00000163939	PBRM1	-0.263746	0.0189065	0.0620369	Nfu_p_1_051746	Nfu_g_1_021624	0.19531	0.000395492	0.00274982	NO	YES	0.000494888	non-sign protein	discordant
Nfu_p_1_020978	ENSG00000102547	CAB39L	0.333037	0.00397423	0.0219921	Nfu_p_1_020978	Nfu_g_1_008645	-0.384874	0.00189661	0.0100482	YES	YES	0.000497865	other post-transcr.mechanism	discordant
Nfu_p_1_036179	ENSG00000010810	FYN	0.388107	0.000267442	0.00452741	Nfu_p_1_036179	Nfu_g_1_015021	-0.1293	0.0281681	0.0849273	YES	NO	0.000497865	miRNA-regulated	discordant
Nfu_p_1_017656	ENSG00000109445	ZNF330	-0.689904	8.08779e-05	0.00228191	Nfu_p_1_017656	Nfu_g_1_007282	-0.226764	0.0935616	0.208118	YES	NO	0.000498968	transcription-regulated (non sign. transcript)	concordant
Nfu_p_1_007476	ENSG00000185100	ADSSL1	-0.165158	0.19174	0.323795	Nfu_p_1_007476	Nfu_g_1_002979	0.267791	3.94516e-05	0.000394595	NO	YES	0.000498968	non-sign protein	discordant
Nfu_p_1_031438	ENSG00000142937	RPS8	-0.503557	0.00145899	0.0117559	Nfu_p_1_031438	Nfu_g_1_013019	0.24579	0.00520237	0.022508	YES	YES	0.000500027	other post-transcr.mechanism	discordant
Nfu_p_1_004106	ENSG00000163913	IFT122	-0.210526	0.0769125	0.165798	Nfu_p_1_004106	Nfu_g_1_001641	-0.326267	9.93265e-05	0.000867544	NO	YES	0.000501972	non-sign protein	concordant
Nfu_p_1_041206	ENSG00000099956	SMARCB1	-0.100034	0.429001	0.570439	Nfu_p_1_041206	Nfu_g_1_017237	-0.444556	1.77983e-05	0.000200836	NO	YES	0.000501972	non-sign protein	concordant
Nfu_p_1_000173	ENSG00000087245	MMP2	0.23252	0.0239063	0.0731203	Nfu_p_1_000173	Nfu_g_1_000066	-0.541884	0.000319511	0.00231261	NO	YES	0.000501972	non-sign protein	discordant
Nfu_p_1_042909	ENSG00000162407	PLPP3	-0.676242	0.00363899	0.0208519	Nfu_p_1_042909	Nfu_g_1_017918	0.23135	0.00211021	0.0109848	YES	YES	0.000504019	other post-transcr.mechanism	discordant
Nfu_p_1_055949	ENSG00000100138	SNU13	-0.0936506	0.285537	0.431044	Nfu_p_1_055949	Nfu_g_1_023302	-0.552883	2.72894e-05	0.000289158	NO	YES	0.000510504	non-sign protein	concordant
Nfu_p_1_009908	ENSG00000166689	PLEKHA7	0.741707	7.29116e-05	0.00217555	Nfu_p_1_009908	Nfu_g_1_004043	0.188678	0.107268	0.229761	YES	NO	0.000511898	transcription-regulated (non sign. transcript)	concordant
Nfu_p_1_046235	ENSG00000129351	ILF3	-0.275336	0.00641597	0.0297321	Nfu_p_1_046235	Nfu_g_1_019356	-0.178987	0.00122004	0.00700408	YES	YES	0.000511945	transcription-regulated (sign. transcript)	concordant
Nfu_p_1_015177	ENSG00000196975	ANXA4	0.0848656	0.298224	0.445003	Nfu_p_1_015177	Nfu_g_1_006276	-0.577862	2.634e-05	0.000280983	NO	YES	0.000513249	non-sign protein	discordant
Nfu_p_1_026561	ENSG00000134697	GNL2	-0.535447	0.0005716	0.00675366	Nfu_p_1_026561	Nfu_g_1_010968	-0.203793	0.0137999	0.0488881	YES	YES	0.000514869	transcription-regulated (sign. transcript)	concordant
Nfu_p_1_004054	ENSG00000116752	BCAS2	-0.552463	6.40445e-05	0.00201996	Nfu_p_1_004054	Nfu_g_1_001621	-0.131342	0.124297	0.255761	YES	NO	0.00051887	transcription-regulated (non sign. transcript)	concordant
Nfu_p_1_023721	ENSG00000124615	MOCS1	0.441106	0.00276392	0.0175013	Nfu_p_1_023721	Nfu_g_1_009737	0.391416	0.00288605	0.0140362	YES	YES	0.000519489	transcription-regulated (sign. transcript)	concordant
Nfu_p_1_036364	ENSG00000197102	DYNC1H1	0.579064	0.000171187	0.00351666	Nfu_p_1_036364	Nfu_g_1_015101	-0.170159	0.0467214	0.124457	YES	NO	0.000520407	other post-transcr.mechanism	discordant
Nfu_p_1_022224	ENSG00000099995	SF3A1	-0.341789	0.00932056	0.0377121	Nfu_p_1_022224	Nfu_g_1_009138	-0.277545	0.000861347	0.00525753	YES	YES	0.000521856	transcription-regulated (sign. transcript)	concordant
Nfu_p_1_046191	ENSG00000171368	TPPP	0.367763	0.000874475	0.00863544	Nfu_p_1_046191	Nfu_g_1_019335	0.387071	0.00926421	0.0357267	YES	YES	0.00052587	transcription-regulated (sign. transcript)	concordant
Nfu_p_1_002398	ENSG00000173894	CBX2	0.703082	6.82125e-05	0.00209564	Nfu_p_1_002398	Nfu_g_1_000977	-0.163973	0.11902	0.247528	YES	NO	0.000526546	other post-transcr.mechanism	discordant
Nfu_p_1_035151	ENSG00000184292	TACSTD2	-0.894242	0.00106755	0.00959405	Nfu_p_1_035151	Nfu_g_1_014608	-0.741801	0.0076369	0.0307507	YES	YES	0.000527857	transcription-regulated (sign. transcript)	concordant
Nfu_p_1_016085	ENSG00000145675	PIK3R1	0.423002	0.00801445	0.0341955	Nfu_p_1_016085	Nfu_g_1_006668	0.27621	0.0010169	0.00603374	YES	YES	0.000527857	transcription-regulated (sign. transcript)	concordant
Nfu_p_1_011358	ENSG00000084092	NOA1	0.020848	0.854439	0.907081	Nfu_p_1_011358	Nfu_g_1_004663	-0.47317	9.59475e-06	0.000116489	NO	YES	0.000530199	non-sign protein	discordant
Nfu_p_1_002844	ENSG00000111667	USP5	-0.022917	0.822312	0.88643	Nfu_p_1_002844	Nfu_g_1_001159	-0.463224	9.99979e-06	0.000121039	NO	YES	0.000531314	non-sign protein	concordant
Nfu_p_1_027752	ENSG00000122026	RPL21	-1.16517	4.8946e-05	0.00176105	Nfu_p_1_027752	Nfu_g_1_011486	0.128986	0.168905	0.317042	YES	NO	0.000533338	other post-transcr.mechanism	discordant
Nfu_p_1_015205	ENSG00000111300	NAA25	0.157936	0.239478	0.38055	Nfu_p_1_015205	Nfu_g_1_006290	-0.366059	3.45302e-05	0.000352427	NO	YES	0.000533338	non-sign protein	discordant
Nfu_p_1_037995	ENSG00000141543	EIF4A3	-0.421148	0.00179087	0.0133831	Nfu_p_1_037995	Nfu_g_1_015842	-0.302914	0.00463789	0.0205088	YES	YES	0.000535147	transcription-regulated (sign. transcript)	concordant
Nfu_p_1_055804	ENSG00000132334	PTPRE	0.305464	0.00219707	0.0151746	Nfu_p_1_055804	Nfu_g_1_023244	0.291809	0.00380617	0.017542	YES	YES	0.000538137	transcription-regulated (sign. transcript)	concordant
Nfu_p_1_042301	ENSG00000155744	FAM126B	0.2051	0.0164137	0.0560756	Nfu_p_1_042301	Nfu_g_1_017669	0.296938	0.000510172	0.00339729	NO	YES	0.000538443	non-sign protein	concordant
Nfu_p_1_005037	ENSG00000102103	PQBP1	-0.442185	0.000853797	0.00850619	Nfu_p_1_005037	Nfu_g_1_001976	-0.204064	0.00981864	0.037346	YES	YES	0.000538628	transcription-regulated (sign. transcript)	concordant
Nfu_p_1_036508	ENSG00000198492	YTHDF2	-0.65462	9.13053e-05	0.00243002	Nfu_p_1_036508	Nfu_g_1_015158	-0.131537	0.092157	0.205681	YES	NO	0.000540112	transcription-regulated (non sign. transcript)	concordant
Nfu_p_1_048077	ENSG00000070785	EIF2B3	-0.889239	1.59849e-05	0.00111088	Nfu_p_1_048077	Nfu_g_1_020132	-0.0757872	0.526935	0.681794	YES	NO	0.000540249	miRNA-regulated	concordant
Nfu_p_1_051347	ENSG00000101146	RAE1	-0.419586	0.000346688	0.00517521	Nfu_p_1_051347	Nfu_g_1_021448	-0.230802	0.0243374	0.0760172	YES	NO	0.000540545	transcription-regulated (non sign. transcript)	concordant
Nfu_p_1_049174	ENSG00000162390	ACOT11	0.866848	8.06829e-05	0.00228191	Nfu_p_1_049174	Nfu_g_1_020544	-0.293032	0.104613	0.225472	YES	NO	0.000540545	miRNA-regulated	discordant
Nfu_p_1_005330	ENSG00000176715	ACSF3	0.442487	0.000308554	0.00485665	Nfu_p_1_005330	Nfu_g_1_002109	-0.495412	0.0273795	0.0830587	YES	NO	0.000540625	other post-transcr.mechanism	discordant
Nfu_p_1_011193	ENSG00000175309	PHYKPL	0.568766	0.00124153	0.010628	Nfu_p_1_011193	Nfu_g_1_004600	-0.279854	0.00682404	0.0281121	YES	YES	0.000541336	other post-transcr.mechanism	discordant
Nfu_p_1_051122	ENSG00000185069	KRT76	1.10353	0.0496101	0.122298	Nfu_p_1_051122	Nfu_g_1_021346	0.972773	0.000170784	0.00137176	NO	YES	0.000541336	non-sign protein	concordant
Nfu_p_1_010355	ENSG00000218336	TENM3	-0.36527	0.000773885	0.00799424	Nfu_p_1_010355	Nfu_g_1_004241	-0.174229	0.011271	0.0415265	YES	YES	0.000555645	transcription-regulated (sign. transcript)	concordant
Nfu_p_1_050083	ENSG00000101335	MYL9	-0.697077	0.00063302	0.00701992	Nfu_p_1_050083	Nfu_g_1_020934	0.244854	0.013852	0.0490378	YES	YES	0.000557973	other post-transcr.mechanism	discordant
Nfu_p_1_041899	ENSG00000100902	PSMA6	-0.738102	0.0139564	0.0499788	Nfu_p_1_041899	Nfu_g_1_017512	-0.48277	0.000631611	0.00406641	YES	YES	0.000560314	transcription-regulated (sign. transcript)	concordant
Nfu_p_1_025746	ENSG00000100941	PNN	-0.636038	1.72333e-05	0.00111289	Nfu_p_1_025746	Nfu_g_1_010649	-0.0563519	0.513458	0.671352	YES	NO	0.000561896	transcription-regulated (non sign. transcript)	concordant
Nfu_p_1_001475	ENSG00000171533	MAP6	-0.435101	0.0298922	0.0855021	Nfu_p_1_001475	Nfu_g_1_000612	-0.330837	0.000300328	0.00219925	NO	YES	0.000569043	non-sign protein	concordant
Nfu_p_1_025369	ENSG00000189337	KAZN	-0.301192	0.00277841	0.0175365	Nfu_p_1_025369	Nfu_g_1_010467	0.340671	0.00323432	0.0153892	YES	YES	0.000569172	other post-transcr.mechanism	discordant
Nfu_p_1_052196	ENSG00000119707	RBM25	0.0851786	0.275501	0.420242	Nfu_p_1_052196	Nfu_g_1_021811	-0.269455	3.26426e-05	0.000336948	NO	YES	0.000569183	non-sign protein	discordant
Nfu_p_1_017910	ENSG00000167315	ACAA2	-0.281659	0.047236	0.118483	Nfu_p_1_017910	Nfu_g_1_007388	-0.349056	0.000192028	0.00151142	NO	YES	0.000572929	non-sign protein	concordant
Nfu_p_1_002450	ENSG00000153339	TRAPPC8	0.152814	0.0567772	0.133759	Nfu_p_1_002450	Nfu_g_1_001007	-0.211663	0.00015966	0.00129267	NO	YES	0.000572929	non-sign protein	discordant
Nfu_p_1_036192	ENSG00000166140	ZFYVE19	-0.0585377	0.398152	0.543828	Nfu_p_1_036192	Nfu_g_1_015029	0.466937	2.29398e-05	0.000249961	NO	YES	0.000576196	non-sign protein	discordant
Nfu_p_1_005072	ENSG00000007923	DNAJC11	0.124119	0.25648	0.39968	Nfu_p_1_005072	Nfu_g_1_001992	-0.508566	3.59139e-05	0.000365408	NO	YES	0.000580313	non-sign protein	discordant
Nfu_p_1_050163	ENSG00000124160	NCOA5	-0.211416	0.104451	0.207415	Nfu_p_1_050163	Nfu_g_1_020969	-0.369223	8.85198e-05	0.000789018	NO	YES	0.000581938	non-sign protein	concordant
Nfu_p_1_008014	ENSG00000188342	GTF2F2	-0.526959	0.000319774	0.00496728	Nfu_p_1_008014	Nfu_g_1_003233	-0.193131	0.0291205	0.087134	YES	NO	0.000585367	transcription-regulated (non sign. transcript)	concordant
Nfu_p_1_015712	ENSG00000108179	PPIF	-0.0918045	0.22381	0.361557	Nfu_p_1_015712	Nfu_g_1_006518	0.471733	4.18005e-05	0.00041415	NO	YES	0.000587481	non-sign protein	discordant
Nfu_p_1_031437	ENSG00000154027	AK5	-0.305829	0.152029	0.27302	Nfu_p_1_031437	Nfu_g_1_013018	0.444327	6.1616e-05	0.000579997	NO	YES	0.000587783	non-sign protein	discordant
Nfu_p_1_027299	ENSG00000136758	YME1L1	-0.10365	0.361323	0.50705	Nfu_p_1_027299	Nfu_g_1_011316	-0.403884	2.62717e-05	0.000280456	NO	YES	0.000594607	non-sign protein	concordant
Nfu_p_1_002117	ENSG00000142949	PTPRF	0.0887882	0.47366	0.61019	Nfu_p_1_002117	Nfu_g_1_000865	0.775353	2.02179e-05	0.000224838	NO	YES	0.000599037	non-sign protein	concordant
Nfu_p_1_049722	ENSG00000243989	ACY1	-0.630421	0.000951393	0.00904924	Nfu_p_1_049722	Nfu_g_1_020776	-0.273909	0.0101672	0.0383711	YES	YES	0.000604189	transcription-regulated (sign. transcript)	concordant
Nfu_p_1_039225	ENSG00000149273	RPS3	-0.418808	0.000124097	0.00286739	Nfu_p_1_039225	Nfu_g_1_016379	0.166089	0.0782981	0.182815	YES	NO	0.000606288	miRNA-regulated	discordant
Nfu_p_1_009958	ENSG00000065427	KARS	-0.522216	0.000185475	0.00371645	Nfu_p_1_009958	Nfu_g_1_004047	0.128885	0.0524446	0.13553	YES	NO	0.000606434	other post-transcr.mechanism	discordant
Nfu_p_1_024978	ENSG00000188807	TMEM201	-0.130691	0.221006	0.358617	Nfu_p_1_024978	Nfu_g_1_010297	-0.378216	4.40407e-05	0.000432499	NO	YES	0.000606434	non-sign protein	concordant
Nfu_p_1_033770	ENSG00000028528	SNX1	0.279588	0.00182436	0.0135117	Nfu_p_1_033770	Nfu_g_1_014037	-0.287914	0.0053479	0.0229982	YES	YES	0.000607175	other post-transcr.mechanism	discordant
Nfu_p_1_008618	ENSG00000183049	CAMK1D	0.533206	0.00109291	0.00975477	Nfu_p_1_008618	Nfu_g_1_003480	0.248718	0.00893058	0.0348028	YES	YES	0.000607175	transcription-regulated (sign. transcript)	concordant
Nfu_p_1_027302	ENSG00000107897	ACBD5	-0.0476122	0.644739	0.756451	Nfu_p_1_027302	Nfu_g_1_011318	0.403054	1.52004e-05	0.000175081	NO	YES	0.000609054	non-sign protein	discordant
Nfu_p_1_048040	ENSG00000167701	GPT	-0.350859	0.0113538	0.0433747	Nfu_p_1_048040	Nfu_g_1_020117	-0.261101	0.000865461	0.00527137	YES	YES	0.000609584	transcription-regulated (sign. transcript)	concordant
Nfu_p_1_039477	ENSG00000177646	ACAD9	-0.336904	0.0304572	0.0866759	Nfu_p_1_039477	Nfu_g_1_016475	-0.373342	0.000322779	0.0023312	NO	YES	0.000609584	non-sign protein	concordant
Nfu_p_1_039958	ENSG00000138326	RPS24	-0.257638	0.0737273	0.161032	Nfu_p_1_039958	Nfu_g_1_016692	0.290292	0.000133311	0.00111143	NO	YES	0.000609584	non-sign protein	discordant
Nfu_p_1_032987	ENSG00000198125	MB	0.624821	3.31392e-05	0.00150598	Nfu_p_1_032987	Nfu_g_1_013709	0.150631	0.298668	0.471427	YES	NO	0.000612979	transcription-regulated (non sign. transcript)	concordant
Nfu_p_1_024334	ENSG00000039123	SKIV2L2	-0.210112	0.0282549	0.0824323	Nfu_p_1_024334	Nfu_g_1_010011	-0.664476	0.000353882	0.00251314	NO	YES	0.000618336	non-sign protein	concordant
Nfu_p_1_034848	ENSG00000176371	ZSCAN2	-0.410499	0.000891185	0.00873803	Nfu_p_1_034848	Nfu_g_1_014480	-0.216275	0.0112625	0.0415029	YES	YES	0.00062009	transcription-regulated (sign. transcript)	concordant
Nfu_p_1_014489	ENSG00000008311	AASS	0.135646	0.104659	0.207548	Nfu_p_1_014489	Nfu_g_1_005992	-0.31451	9.66726e-05	0.000846956	NO	YES	0.000624259	non-sign protein	discordant
Nfu_p_1_045857	ENSG00000170390	DCLK2	-0.117243	0.334588	0.482848	Nfu_p_1_045857	Nfu_g_1_019169	-0.685459	3.03137e-05	0.000316669	NO	YES	0.000625258	non-sign protein	concordant
Nfu_p_1_040266	ENSG00000120533	ENY2	-0.787367	0.000161821	0.00341142	Nfu_p_1_040266	Nfu_g_1_016829	-0.219555	0.0628013	0.155608	YES	NO	0.000625974	miRNA-regulated	concordant
Nfu_p_1_019834	ENSG00000100427	MLC1	0.461549	0.00129617	0.0108961	Nfu_p_1_019834	Nfu_g_1_008233	0.375643	0.00788576	0.0315747	YES	YES	0.000628884	transcription-regulated (sign. transcript)	concordant
Nfu_p_1_055168	ENSG00000156110	ADK	0.0645156	0.466364	0.603791	Nfu_p_1_055168	Nfu_g_1_022984	0.427969	2.1965e-05	0.000240256	NO	YES	0.000629734	non-sign protein	concordant
Nfu_p_1_030830	ENSG00000162923	WDR26	-0.611086	5.38566e-05	0.00181602	Nfu_p_1_030830	Nfu_g_1_012767	0.0914425	0.190807	0.345033	YES	NO	0.000630738	other post-transcr.mechanism	discordant
Nfu_p_1_018722	ENSG00000141569	TRIM65	-0.391183	0.00178845	0.0133771	Nfu_p_1_018722	Nfu_g_1_007763	0.236546	0.00574486	0.0243852	YES	YES	0.000630738	other post-transcr.mechanism	discordant
Nfu_p_1_010489	ENSG00000139734	DIAPH3	-0.126407	0.207711	0.343083	Nfu_p_1_010489	Nfu_g_1_004298	-0.679248	4.95809e-05	0.000480051	NO	YES	0.000631577	non-sign protein	concordant
Nfu_p_1_046667	ENSG00000153048	CARHSP1	-0.739423	2.69502e-05	0.00138417	Nfu_p_1_046667	Nfu_g_1_019532	0.114564	0.384313	0.5575	YES	NO	0.000634473	other post-transcr.mechanism	discordant
Nfu_p_1_053014	ENSG00000101337	TM9SF4	-0.841759	9.40743e-05	0.00245594	Nfu_p_1_053014	Nfu_g_1_022140	-0.105959	0.111045	0.235301	YES	NO	0.000639072	miRNA-regulated	concordant
Nfu_p_1_019414	ENSG00000184408	KCND2	-0.217349	0.173455	0.300107	Nfu_p_1_019414	Nfu_g_1_008063	0.289509	6.04612e-05	0.00057047	NO	YES	0.000640947	non-sign protein	discordant
Nfu_p_1_033080	ENSG00000154429	CCSAP	0.492574	0.00344409	0.020133	Nfu_p_1_033080	Nfu_g_1_013747	0.32629	0.00306327	0.0147297	YES	YES	0.000644055	transcription-regulated (sign. transcript)	concordant
Nfu_p_1_003289	ENSG00000005471	ABCB4	0.177605	0.0869658	0.181423	Nfu_p_1_003289	Nfu_g_1_001329	0.699916	0.000121893	0.00102868	NO	YES	0.000646456	non-sign protein	concordant
Nfu_p_1_026121	ENSG00000134352	IL6ST	0.293907	0.0114642	0.0436417	Nfu_p_1_026121	Nfu_g_1_010804	0.31259	0.000925383	0.00556344	YES	YES	0.000646488	transcription-regulated (sign. transcript)	concordant
Nfu_p_1_043494	ENSG00000136854	STXBP1	-0.480871	0.0418109	0.108858	Nfu_p_1_043494	Nfu_g_1_018178	0.256003	0.000256503	0.00193214	NO	YES	0.000652551	non-sign protein	discordant
Nfu_p_1_019301	ENSG00000258102	MAP1LC3B2	0.149044	0.167436	0.292732	Nfu_p_1_019301	Nfu_g_1_008018	0.478514	6.42339e-05	0.000601915	NO	YES	0.000653823	non-sign protein	concordant
Nfu_p_1_024237	ENSG00000139190	VAMP1	-0.639987	0.0245898	0.0744967	Nfu_p_1_024237	Nfu_g_1_009962	0.364704	0.000438937	0.00299581	NO	YES	0.000655532	non-sign protein	discordant
Nfu_p_1_009747	ENSG00000129083	COPB1	-0.163604	0.0755636	0.163802	Nfu_p_1_009747	Nfu_g_1_003963	-0.348345	0.00014297	0.00117916	NO	YES	0.000655656	non-sign protein	concordant
Nfu_p_1_029895	ENSG00000089195	TRMT6	-0.18263	0.110337	0.215859	Nfu_p_1_029895	Nfu_g_1_012353	-0.550746	9.80725e-05	0.000858091	NO	YES	0.00065621	non-sign protein	concordant
Nfu_p_1_044056	ENSG00000110104	CCDC86	-0.562221	0.00154543	0.0122556	Nfu_p_1_044056	Nfu_g_1_018442	-0.340154	0.0070626	0.0289101	YES	YES	0.000660788	transcription-regulated (sign. transcript)	concordant
Nfu_p_1_046795	ENSG00000114125	RNF7	-0.542099	0.000209963	0.00392262	Nfu_p_1_046795	Nfu_g_1_019586	-0.227859	0.0520028	0.134667	YES	NO	0.000660788	transcription-regulated (non sign. transcript)	concordant
Nfu_p_1_051832	ENSG00000114541	FRMD4B	-0.788505	0.000404003	0.00556718	Nfu_p_1_051832	Nfu_g_1_021665	0.209287	0.0274323	0.0831704	YES	NO	0.000669472	other post-transcr.mechanism	discordant
Nfu_p_1_028688	ENSG00000111605	CPSF6	-0.472075	4.599e-05	0.00173596	Nfu_p_1_028688	Nfu_g_1_011864	-0.0947535	0.242506	0.408036	YES	NO	0.000672926	transcription-regulated (non sign. transcript)	concordant
Nfu_p_1_042620	ENSG00000196504	PRPF40A	-0.0724443	0.443369	0.583491	Nfu_p_1_042620	Nfu_g_1_017810	-0.499958	2.53368e-05	0.000271491	NO	YES	0.000676841	non-sign protein	concordant
Nfu_p_1_013193	ENSG00000156709	AIFM1	-0.0521284	0.612337	0.731261	Nfu_p_1_013193	Nfu_g_1_005443	-0.469193	1.83551e-05	0.000206536	NO	YES	0.000676841	non-sign protein	concordant
Nfu_p_1_014104	ENSG00000102452	NALCN	-0.263057	0.0135832	0.0491806	Nfu_p_1_014104	Nfu_g_1_005798	0.199113	0.000829237	0.00508952	YES	YES	0.000677739	other post-transcr.mechanism	discordant
Nfu_p_1_022405	ENSG00000168894	RNF181	0.297522	0.0127395	0.047054	Nfu_p_1_022405	Nfu_g_1_009206	-0.424885	0.000891966	0.00539826	YES	YES	0.000682578	other post-transcr.mechanism	discordant
Nfu_p_1_048728	ENSG00000012223	LTF	0.562191	5.02663e-05	0.00177719	Nfu_p_1_048728	Nfu_g_1_020367	0.243592	0.226143	0.388385	YES	NO	0.000682578	miRNA-regulated	concordant
Nfu_p_1_026417	ENSG00000005108	THSD7A	-0.706948	3.79659e-05	0.00157463	Nfu_p_1_026417	Nfu_g_1_010909	-0.0856881	0.30108	0.47436	YES	NO	0.000685627	transcription-regulated (non sign. transcript)	concordant
Nfu_p_1_025073	ENSG00000204315	FKBPL	-0.32573	0.00147943	0.0118684	Nfu_p_1_025073	Nfu_g_1_010341	-0.280911	0.0077425	0.0311083	YES	YES	0.000686488	transcription-regulated (sign. transcript)	concordant
Nfu_p_1_010514	ENSG00000241343	RPL36A	-0.625316	0.00387525	0.0216967	Nfu_p_1_010514	Nfu_g_1_004314	0.265909	0.00296717	0.0143539	YES	YES	0.00068757	other post-transcr.mechanism	discordant
Nfu_p_1_036117	ENSG00000130511	SSBP4	-0.426833	0.00934322	0.0377599	Nfu_p_1_036117	Nfu_g_1_014994	-0.300253	0.00123013	0.00704164	YES	YES	0.00068757	transcription-regulated (sign. transcript)	concordant
Nfu_p_1_006160	ENSG00000104529	EEF1D	-0.175848	0.0654537	0.148263	Nfu_p_1_006160	Nfu_g_1_002467	0.330898	0.000175533	0.00140426	NO	YES	0.00068757	non-sign protein	discordant
Nfu_p_1_013664	ENSG00000172071	EIF2AK3	0.447839	0.000655289	0.0071995	Nfu_p_1_013664	Nfu_g_1_005660	-0.213112	0.0178301	0.0597548	YES	NO	0.000697296	other post-transcr.mechanism	discordant
Nfu_p_1_002693	ENSG00000170889	RPS9	-0.664312	2.69708e-05	0.00138417	Nfu_p_1_002693	Nfu_g_1_001094	0.0989013	0.433633	0.60274	YES	NO	0.000697473	other post-transcr.mechanism	discordant
Nfu_p_1_007364	ENSG00000165660	FAM175B	0.249135	0.00879176	0.0366309	Nfu_p_1_007364	Nfu_g_1_002926	-0.234184	0.00134607	0.00756892	YES	YES	0.000704627	other post-transcr.mechanism	discordant
Nfu_p_1_055796	ENSG00000205629	LCMT1	0.487702	3.50688e-05	0.00154732	Nfu_p_1_055796	Nfu_g_1_023241	0.118579	0.338538	0.513399	YES	NO	0.000706233	miRNA-regulated	concordant
Nfu_p_1_044008	ENSG00000107282	APBA1	-0.628019	0.00027418	0.00458534	Nfu_p_1_044008	Nfu_g_1_018413	0.178411	0.0434541	0.118051	YES	NO	0.000708077	other post-transcr.mechanism	discordant
Nfu_p_1_013710	ENSG00000198734	F5	0.749426	6.71833e-05	0.00207942	Nfu_p_1_013710	Nfu_g_1_005675	0.348999	0.17796	0.328532	YES	NO	0.000709894	transcription-regulated (non sign. transcript)	concordant
Nfu_p_1_056171	ENSG00000175029	CTBP2	-0.530496	4.02018e-05	0.00160324	Nfu_p_1_056171	Nfu_g_1_023400	-0.0763458	0.298902	0.471684	YES	NO	0.00071273	transcription-regulated (non sign. transcript)	concordant
Nfu_p_1_008693	ENSG00000178741	COX5A	0.465536	0.000298511	0.00475922	Nfu_p_1_008693	Nfu_g_1_003504	-0.2317	0.0404472	0.112154	YES	NO	0.000715398	other post-transcr.mechanism	discordant
Nfu_p_1_037242	ENSG00000124198	ARFGEF2	-0.712894	0.000201052	0.00386943	Nfu_p_1_037242	Nfu_g_1_015493	-0.114039	0.060408	0.150767	YES	NO	0.00071841	miRNA-regulated	concordant
Nfu_p_1_052862	ENSG00000185627	PSMD13	-0.114059	0.460976	0.59872	Nfu_p_1_052862	Nfu_g_1_022090	-0.433589	2.63492e-05	0.000280983	NO	YES	0.00071841	non-sign protein	concordant
Nfu_p_1_031654	ENSG00000136237	RAPGEF5	-0.227873	0.0377721	0.101128	Nfu_p_1_031654	Nfu_g_1_013121	0.313247	0.000322749	0.0023312	NO	YES	0.000720365	non-sign protein	discordant
Nfu_p_1_024572	ENSG00000261236	BOP1	-0.146772	0.189742	0.321858	Nfu_p_1_024572	Nfu_g_1_010132	-0.554156	6.51208e-05	0.000607834	NO	YES	0.00072886	non-sign protein	concordant
Nfu_p_1_034979	ENSG00000171160	MORN4	-0.365953	0.00486305	0.0247631	Nfu_p_1_034979	Nfu_g_1_014523	-0.341692	0.00255789	0.0127824	YES	YES	0.000731941	transcription-regulated (sign. transcript)	concordant
Nfu_p_1_010382	ENSG00000157869	RAB28	-0.265319	0.00665381	0.0304263	Nfu_p_1_010382	Nfu_g_1_004255	0.244825	0.00186846	0.00992202	YES	YES	0.000731941	miRNA-regulated	discordant
Nfu_p_1_048975	ENSG00000177707	NECTIN3	0.511521	1.92728e-05	0.00116692	Nfu_p_1_048975	Nfu_g_1_020450	0.0854178	0.645057	0.774843	YES	NO	0.000731941	transcription-regulated (non sign. transcript)	concordant
Nfu_p_1_012812	ENSG00000197879	MYO1C	0.318615	0.0120324	0.0452034	Nfu_p_1_012812	Nfu_g_1_005274	0.3896	0.00103804	0.00613913	YES	YES	0.00073422	transcription-regulated (sign. transcript)	concordant
Nfu_p_1_039198	ENSG00000107404	DVL1	0.1468	0.195554	0.328696	Nfu_p_1_039198	Nfu_g_1_016369	0.409923	6.51062e-05	0.000607834	NO	YES	0.000746776	non-sign protein	concordant
Nfu_p_1_006498	ENSG00000132485	ZRANB2	-0.680662	2.73671e-05	0.00138421	Nfu_p_1_006498	Nfu_g_1_002588	0.0739724	0.467573	0.633986	YES	NO	0.000749761	other post-transcr.mechanism	discordant
Nfu_p_1_029849	ENSG00000011009	LYPLA2	0.445487	0.000194131	0.00377372	Nfu_p_1_029849	Nfu_g_1_012330	-0.212479	0.0660257	0.161481	YES	NO	0.000750435	other post-transcr.mechanism	discordant
Nfu_p_1_047779	ENSG00000197150	ABCB8	0.277929	0.010347	0.0406155	Nfu_p_1_047779	Nfu_g_1_020018	-0.270251	0.00123987	0.00708454	YES	YES	0.000750564	other post-transcr.mechanism	discordant
Nfu_p_1_043435	ENSG00000110696	C11orf58	-1.02561	2.03085e-05	0.00119939	Nfu_p_1_043435	Nfu_g_1_018145	-0.0588651	0.632447	0.765571	YES	NO	0.000750596	transcription-regulated (non sign. transcript)	concordant
Nfu_p_1_055155	ENSG00000057935	MTA3	-0.697181	0.000555004	0.00669383	Nfu_p_1_055155	Nfu_g_1_022976	-0.129722	0.023201	0.0732811	YES	NO	0.000750596	transcription-regulated (non sign. transcript)	concordant
Nfu_p_1_038630	ENSG00000151553	FAM160B1	-0.346167	0.00052103	0.0064734	Nfu_p_1_038630	Nfu_g_1_016094	-0.179458	0.0247269	0.0769573	YES	NO	0.000750596	transcription-regulated (non sign. transcript)	concordant
Nfu_p_1_001920	ENSG00000173145	NOC3L	-0.29168	0.0109892	0.0424968	Nfu_p_1_001920	Nfu_g_1_000784	-0.45827	0.00117225	0.0067695	YES	YES	0.000750596	transcription-regulated (sign. transcript)	concordant
Nfu_p_1_040359	ENSG00000153551	CMTM7	-0.28904	0.0212633	0.0672528	Nfu_p_1_040359	Nfu_g_1_016881	-0.369066	0.00060462	0.00391788	NO	YES	0.000750596	non-sign protein	concordant
Nfu_p_1_038546	ENSG00000130477	UNC13A	0.306574	0.0410515	0.107624	Nfu_p_1_038546	Nfu_g_1_016062	0.316432	0.00031324	0.00227546	NO	YES	0.000750596	non-sign protein	concordant
Nfu_p_1_000977	ENSG00000137509	PRCP	-0.612866	0.000325427	0.00502685	Nfu_p_1_000977	Nfu_g_1_000411	-0.242495	0.0396638	0.110411	YES	NO	0.000750985	miRNA-regulated	concordant
Nfu_p_1_031094	ENSG00000188846	RPL14	-0.474003	0.000705709	0.00754363	Nfu_p_1_031094	Nfu_g_1_012890	0.229171	0.0182918	0.0609037	YES	NO	0.000750985	other post-transcr.mechanism	discordant
Nfu_p_1_026664	ENSG00000130203	APOE	-0.372174	0.0056959	0.0276301	Nfu_p_1_026664	Nfu_g_1_011018	0.327152	0.0022904	0.0117363	YES	YES	0.000757828	other post-transcr.mechanism	discordant
Nfu_p_1_053130	ENSG00000213585	VDAC1	0.375521	0.000369875	0.00535448	Nfu_p_1_053130	Nfu_g_1_022188	-0.155722	0.0353387	0.101002	YES	NO	0.000758676	other post-transcr.mechanism	discordant
Nfu_p_1_045616	ENSG00000120254	MTHFD1L	-0.591056	0.00508891	0.0255553	Nfu_p_1_045616	Nfu_g_1_019076	-0.512471	0.00257911	0.0128691	YES	YES	0.000760961	transcription-regulated (sign. transcript)	concordant
Nfu_p_1_052851	ENSG00000136628	EPRS	-0.329953	0.00239563	0.0159998	Nfu_p_1_052851	Nfu_g_1_022082	-0.239646	0.00548166	0.0234774	YES	YES	0.000760961	transcription-regulated (sign. transcript)	concordant
Nfu_p_1_026918	ENSG00000141750	STAC2	-0.741147	0.000401049	0.00556305	Nfu_p_1_026918	Nfu_g_1_011150	0.30217	0.0328256	0.0955136	YES	NO	0.000762213	other post-transcr.mechanism	discordant
Nfu_p_1_019580	ENSG00000082805	ERC1	-0.527078	0.000237146	0.00420327	Nfu_p_1_019580	Nfu_g_1_008131	-0.135702	0.0556841	0.141577	YES	NO	0.000763884	transcription-regulated (non sign. transcript)	concordant
Nfu_p_1_027236	ENSG00000259040	BLOC1S5-TXNDC5	0.606192	9.49156e-05	0.00245594	Nfu_p_1_027236	Nfu_g_1_011294	0.182384	0.140768	0.279188	YES	NO	0.000771662	transcription-regulated (non sign. transcript)	concordant
Nfu_p_1_003101	ENSG00000125505	MBOAT7	0.501831	0.000129199	0.00294424	Nfu_p_1_003101	Nfu_g_1_001260	-0.153199	0.104512	0.225332	YES	NO	0.000778679	other post-transcr.mechanism	discordant
Nfu_p_1_029417	ENSG00000147894	C9orf72	0.86142	7.63153e-05	0.00222118	Nfu_p_1_029417	Nfu_g_1_012138	0.114478	0.17738	0.327946	YES	NO	0.000779986	transcription-regulated (non sign. transcript)	concordant
Nfu_p_1_044320	ENSG00000159217	IGF2BP1	-1.00995	2.69027e-05	0.00138417	Nfu_p_1_044320	Nfu_g_1_018548	-0.163872	0.504502	0.66438	YES	NO	0.000781374	transcription-regulated (non sign. transcript)	concordant
Nfu_p_1_032176	ENSG00000185946	RNPC3	-0.411662	0.00408848	0.0223559	Nfu_p_1_032176	Nfu_g_1_013365	0.354791	0.0033758	0.0159523	YES	YES	0.000792989	other post-transcr.mechanism	discordant
Nfu_p_1_007214	ENSG00000140937	CDH11	-0.377051	0.000559988	0.00669383	Nfu_p_1_007214	Nfu_g_1_002869	-0.173355	0.0246858	0.0768653	YES	NO	0.000793637	transcription-regulated (non sign. transcript)	concordant
Nfu_p_1_043466	ENSG00000145192	AHSG	-1.09351	5.32849e-05	0.00181241	Nfu_p_1_043466	Nfu_g_1_018164	-0.167924	0.259938	0.427821	YES	NO	0.000794556	transcription-regulated (non sign. transcript)	concordant
Nfu_p_1_026251	ENSG00000256206	RP11-140L24.4	-0.176871	0.0828409	0.175342	Nfu_p_1_026251	Nfu_g_1_010860	-0.464906	0.000167402	0.00134785	NO	YES	0.000794946	non-sign protein	concordant
Nfu_p_1_052704	ENSG00000172247	C1QTNF4	-0.158429	0.168761	0.294338	Nfu_p_1_052704	Nfu_g_1_022027	0.343245	8.23157e-05	0.00074099	NO	YES	0.000795701	non-sign protein	discordant
Nfu_p_1_041158	ENSG00000159496	RGL4	-0.638679	1.87598e-05	0.00115269	Nfu_p_1_041158	Nfu_g_1_017219	-0.0194281	0.742497	0.843934	YES	NO	0.00079666	transcription-regulated (non sign. transcript)	concordant
Nfu_p_1_039227	ENSG00000137486	ARRB1	0.357622	0.00368011	0.0210093	Nfu_p_1_039227	Nfu_g_1_016381	0.276429	0.00378306	0.0174557	YES	YES	0.00079666	transcription-regulated (sign. transcript)	concordant
Nfu_p_1_047985	ENSG00000116221	MRPL37	-0.387844	0.00268061	0.0171307	Nfu_p_1_047985	Nfu_g_1_020099	-0.394919	0.00520368	0.0225087	YES	YES	0.000797202	transcription-regulated (sign. transcript)	concordant
Nfu_p_1_053986	ENSG00000144369	FAM171B	-0.494969	7.731e-05	0.00224226	Nfu_p_1_053986	Nfu_g_1_022559	-0.211589	0.180609	0.331957	YES	NO	0.000797425	transcription-regulated (non sign. transcript)	concordant
Nfu_p_1_014433	ENSG00000274276	CBSL	-0.863849	0.000109648	0.00267497	Nfu_p_1_014433	Nfu_g_1_005961	0.176387	0.127826	0.260767	YES	NO	0.000799692	other post-transcr.mechanism	discordant
Nfu_p_1_034526	ENSG00000073350	LLGL2	0.172158	0.050311	0.123543	Nfu_p_1_034526	Nfu_g_1_014325	-0.384498	0.000279904	0.00207555	NO	YES	0.000802664	non-sign protein	discordant
Nfu_p_1_054524	ENSG00000131473	ACLY	-0.0598287	0.41277	0.556374	Nfu_p_1_054524	Nfu_g_1_022801	-0.3843	3.41569e-05	0.000349689	NO	YES	0.000803032	non-sign protein	concordant
Nfu_p_1_024448	ENSG00000169504	CLIC4	-0.362194	0.071652	0.158006	Nfu_p_1_024448	Nfu_g_1_010069	-0.496561	0.000197649	0.00154683	NO	YES	0.000805814	non-sign protein	concordant
Nfu_p_1_032869	ENSG00000076984	MAP2K7	0.256786	0.0723816	0.15909	Nfu_p_1_032869	Nfu_g_1_013658	0.226635	0.000195961	0.00153614	NO	YES	0.000806459	non-sign protein	concordant
Nfu_p_1_008415	ENSG00000083544	TDRD3	-0.269684	0.0378298	0.101128	Nfu_p_1_008415	Nfu_g_1_003376	-0.376174	0.000375321	0.00263821	NO	YES	0.000806529	non-sign protein	concordant
Nfu_p_1_034634	ENSG00000108231	LGI1	-0.191231	0.0432073	0.111253	Nfu_p_1_034634	Nfu_g_1_014379	0.300545	0.000328759	0.00236668	NO	YES	0.000806529	non-sign protein	discordant
Nfu_p_1_033260	ENSG00000127419	TMEM175	0.535887	0.0118146	0.0445665	Nfu_p_1_033260	Nfu_g_1_013829	0.518753	0.00120643	0.00694591	YES	YES	0.000808553	transcription-regulated (sign. transcript)	concordant
Nfu_p_1_000279	ENSG00000171863	RPS7	-0.457018	0.00621034	0.0292034	Nfu_p_1_000279	Nfu_g_1_000119	0.278799	0.00230224	0.0117711	YES	YES	0.000810348	other post-transcr.mechanism	discordant
Nfu_p_1_025788	ENSG00000151422	FER	0.239133	0.0113574	0.0433747	Nfu_p_1_025788	Nfu_g_1_010662	-0.268244	0.00126461	0.00719181	YES	YES	0.000812711	miRNA-regulated	discordant
Nfu_p_1_025683	ENSG00000182621	PLCB1	0.407112	0.0238563	0.0730215	Nfu_p_1_025683	Nfu_g_1_010620	0.38858	0.000601842	0.00390494	NO	YES	0.000812711	non-sign protein	concordant
Nfu_p_1_019922	ENSG00000103035	PSMD7	-1.34303	0.00120259	0.0104494	Nfu_p_1_019922	Nfu_g_1_008275	-0.22409	0.0119544	0.0436022	YES	YES	0.0008129	transcription-regulated (sign. transcript)	concordant
Nfu_p_1_053240	ENSG00000170027	YWHAG	-0.873882	0.000153648	0.00325966	Nfu_p_1_053240	Nfu_g_1_022230	-0.226268	0.093717	0.208348	YES	NO	0.000813596	transcription-regulated (non sign. transcript)	concordant
Nfu_p_1_001939	ENSG00000006607	FARP2	0.234772	0.041953	0.109125	Nfu_p_1_001939	Nfu_g_1_000794	0.537034	0.000344364	0.00245909	NO	YES	0.000815555	non-sign protein	concordant
Nfu_p_1_016298	ENSG00000099889	ARVCF	-0.0861122	0.351338	0.497669	Nfu_p_1_016298	Nfu_g_1_006746	0.321794	4.12571e-05	0.000409375	NO	YES	0.000817533	non-sign protein	discordant
Nfu_p_1_026177	ENSG00000153922	CHD1	0.0536241	0.501135	0.636588	Nfu_p_1_026177	Nfu_g_1_010829	-0.337098	2.91492e-05	0.000306266	NO	YES	0.00082284	non-sign protein	discordant
Nfu_p_1_008208	ENSG00000066382	MPPED2	-0.113922	0.27737	0.422395	Nfu_p_1_008208	Nfu_g_1_003299	-0.398971	5.27122e-05	0.000505713	NO	YES	0.000823002	non-sign protein	concordant
Nfu_p_1_035744	ENSG00000076716	GPC4	-0.170273	0.0352944	0.0965285	Nfu_p_1_035744	Nfu_g_1_014844	-0.472357	0.000417379	0.0028732	NO	YES	0.000828184	non-sign protein	concordant
Nfu_p_1_028073	ENSG00000048740	CELF2	-0.601814	9.14005e-05	0.00243002	Nfu_p_1_028073	Nfu_g_1_011625	-0.0881229	0.161636	0.307281	YES	NO	0.000829336	transcription-regulated (non sign. transcript)	concordant
Nfu_p_1_042187	ENSG00000160305	DIP2A	0.509487	6.8129e-05	0.00209564	Nfu_p_1_042187	Nfu_g_1_017631	0.197847	0.216796	0.377293	YES	NO	0.000829336	transcription-regulated (non sign. transcript)	concordant
Nfu_p_1_047301	ENSG00000183751	TBL3	-0.171026	0.156488	0.278572	Nfu_p_1_047301	Nfu_g_1_019809	-0.515859	9.46751e-05	0.000833842	NO	YES	0.000830975	non-sign protein	concordant
Nfu_p_1_011223	ENSG00000125354	sept6	-0.135755	0.196961	0.33003	Nfu_p_1_011223	Nfu_g_1_004621	-0.264396	7.63495e-05	0.00069638	NO	YES	0.000841886	non-sign protein	concordant
Nfu_p_1_011129	ENSG00000086589	RBM22	-0.282844	0.00335281	0.0197525	Nfu_p_1_011129	Nfu_g_1_004577	-0.246668	0.00452058	0.0200932	YES	YES	0.000847456	transcription-regulated (sign. transcript)	concordant
Nfu_p_1_048577	ENSG00000114859	CLCN2	0.278612	0.11635	0.224553	Nfu_p_1_048577	Nfu_g_1_020313	0.456325	0.000130504	0.00109167	NO	YES	0.000848343	non-sign protein	concordant
Nfu_p_1_014922	ENSG00000158019	BRE	-0.855796	2.85693e-05	0.00140478	Nfu_p_1_014922	Nfu_g_1_006178	0.0594172	0.531876	0.685522	YES	NO	0.000848385	miRNA-regulated	discordant
Nfu_p_1_051577	ENSG00000007402	CACNA2D2	-0.185049	0.055148	0.131125	Nfu_p_1_051577	Nfu_g_1_021565	0.289739	0.000276574	0.00205619	NO	YES	0.000850782	non-sign protein	discordant
Nfu_p_1_050659	ENSG00000127125	PPCS	0.52124	0.000100567	0.00250512	Nfu_p_1_050659	Nfu_g_1_021171	0.261225	0.152409	0.294844	YES	NO	0.000854079	transcription-regulated (non sign. transcript)	concordant
Nfu_p_1_011788	ENSG00000254772	EEF1G	-0.627069	2.04238e-05	0.00119939	Nfu_p_1_011788	Nfu_g_1_004836	-0.032961	0.756233	0.853177	YES	NO	0.000859566	transcription-regulated (non sign. transcript)	concordant
Nfu_p_1_005841	ENSG00000173692	PSMD1	-0.277381	0.00419891	0.0226763	Nfu_p_1_005841	Nfu_g_1_002329	-0.369052	0.00368433	0.0170869	YES	YES	0.000860308	transcription-regulated (sign. transcript)	concordant
Nfu_p_1_049583	ENSG00000176771	NCKAP5	0.650639	2.21903e-05	0.0012623	Nfu_p_1_049583	Nfu_g_1_020708	0.0623864	0.706037	0.819697	YES	NO	0.000869812	transcription-regulated (non sign. transcript)	concordant
Nfu_p_1_033375	ENSG00000183569	SERHL2	0.312403	0.0257457	0.0770978	Nfu_p_1_033375	Nfu_g_1_013867	-0.562126	0.000617888	0.00398856	NO	YES	0.000881518	non-sign protein	discordant
Nfu_p_1_021146	ENSG00000173599	PC	-0.739089	0.000109966	0.00267497	Nfu_p_1_021146	Nfu_g_1_008708	-0.186477	0.145768	0.285927	YES	NO	0.000887138	transcription-regulated (non sign. transcript)	concordant
Nfu_p_1_008438	ENSG00000103855	CD276	-0.326208	0.0196602	0.063859	Nfu_p_1_008438	Nfu_g_1_003393	-0.494594	0.000816713	0.00502655	NO	YES	0.000887973	non-sign protein	concordant
Nfu_p_1_005709	ENSG00000162396	PARS2	-0.514972	0.00101063	0.00934849	Nfu_p_1_005709	Nfu_g_1_002268	-0.255829	0.0159339	0.0546836	YES	NO	0.000889778	transcription-regulated (non sign. transcript)	concordant
Nfu_p_1_049605	ENSG00000115268	RPS15	-0.533757	0.000144008	0.0031081	Nfu_p_1_049605	Nfu_g_1_020715	0.17439	0.112147	0.236894	YES	NO	0.000891598	other post-transcr.mechanism	discordant
Nfu_p_1_001086	ENSG00000077312	SNRPA	-0.393493	0.000682278	0.00734999	Nfu_p_1_001086	Nfu_g_1_000464	-0.208071	0.0236871	0.0744749	YES	NO	0.000891612	transcription-regulated (non sign. transcript)	concordant
Nfu_p_1_043876	ENSG00000066926	FECH	0.270007	0.00407378	0.0223428	Nfu_p_1_043876	Nfu_g_1_018361	-0.374851	0.00397987	0.0181756	YES	YES	0.000893686	miRNA-regulated	discordant
Nfu_p_1_046295	ENSG00000125652	ALKBH7	0.252437	0.0461149	0.11641	Nfu_p_1_046295	Nfu_g_1_019383	0.368171	0.00035836	0.00254043	NO	YES	0.000908912	non-sign protein	concordant
Nfu_p_1_029628	ENSG00000137478	FCHSD2	-0.177477	0.0595004	0.13829	Nfu_p_1_029628	Nfu_g_1_012242	0.3423	0.000278264	0.00206646	NO	YES	0.000909918	non-sign protein	discordant
Nfu_p_1_006859	ENSG00000165443	PHYHIPL	-0.474249	8.56107e-05	0.00235146	Nfu_p_1_006859	Nfu_g_1_002750	-0.112659	0.194159	0.349124	YES	NO	0.000912642	transcription-regulated (non sign. transcript)	concordant
Nfu_p_1_030255	ENSG00000110651	CD81	-0.668051	0.000162789	0.00341142	Nfu_p_1_030255	Nfu_g_1_012539	0.119304	0.102373	0.221985	YES	NO	0.000914246	other post-transcr.mechanism	discordant
Nfu_p_1_044912	ENSG00000115756	HPCAL1	-0.457115	0.0151276	0.0527848	Nfu_p_1_044912	Nfu_g_1_018805	-0.325113	0.00110543	0.00647199	NO	YES	0.000916002	non-sign protein	concordant
Nfu_p_1_036655	ENSG00000057468	MSH4	-0.242901	0.00660318	0.0302281	Nfu_p_1_036655	Nfu_g_1_015225	0.194366	0.00253165	0.0126694	YES	YES	0.000916002	other post-transcr.mechanism	discordant
Nfu_p_1_043296	ENSG00000140545	MFGE8	0.141377	0.120102	0.229233	Nfu_p_1_043296	Nfu_g_1_018097	0.532356	0.000139754	0.00115727	NO	YES	0.000918565	non-sign protein	concordant
Nfu_p_1_012558	ENSG00000174705	SH3PXD2B	-0.00541802	0.951683	0.969805	Nfu_p_1_012558	Nfu_g_1_005170	0.635784	1.77172e-05	0.00020026	NO	YES	0.000921826	non-sign protein	discordant
Nfu_p_1_037908	ENSG00000171302	CANT1	0.42866	0.00260875	0.0168664	Nfu_p_1_037908	Nfu_g_1_015795	0.246022	0.00648531	0.0269837	YES	YES	0.000924135	transcription-regulated (sign. transcript)	concordant
Nfu_p_1_039565	ENSG00000167971	CASKIN1	-0.847179	6.52274e-05	0.00204174	Nfu_p_1_039565	Nfu_g_1_016515	-0.0773958	0.259789	0.427682	YES	NO	0.000924463	transcription-regulated (non sign. transcript)	concordant
Nfu_p_1_032878	ENSG00000198125	MB	-0.243028	0.0360147	0.097884	Nfu_p_1_032878	Nfu_g_1_013665	0.369789	0.000470579	0.0031769	NO	YES	0.000924463	non-sign protein	discordant
Nfu_p_1_005268	ENSG00000275591	XKR5	0.313083	0.00413228	0.0224865	Nfu_p_1_005268	Nfu_g_1_002078	0.209011	0.00413299	0.0187245	YES	YES	0.000930436	transcription-regulated (sign. transcript)	concordant
Nfu_p_1_052059	ENSG00000165410	CFL2	-0.449481	0.000569928	0.00674401	Nfu_p_1_052059	Nfu_g_1_021755	-0.168918	0.0300022	0.0891147	YES	NO	0.000930884	transcription-regulated (non sign. transcript)	concordant
Nfu_p_1_050344	ENSG00000155367	PPM1J	0.349915	0.00126569	0.010746	Nfu_p_1_050344	Nfu_g_1_021049	0.331411	0.0135261	0.0481142	YES	YES	0.000931348	transcription-regulated (sign. transcript)	concordant
Nfu_p_1_015406	ENSG00000039560	RAI14	-0.229639	0.0666234	0.150215	Nfu_p_1_015406	Nfu_g_1_006374	-0.442111	0.000260318	0.00195477	NO	YES	0.000941908	non-sign protein	concordant
Nfu_p_1_022037	ENSG00000122970	IFT81	0.448228	0.00429454	0.0229136	Nfu_p_1_022037	Nfu_g_1_009058	0.313803	0.00404814	0.0184027	YES	YES	0.000943401	transcription-regulated (sign. transcript)	concordant
Nfu_p_1_003562	ENSG00000101040	ZMYND8	-0.289788	0.0508183	0.124143	Nfu_p_1_003562	Nfu_g_1_001438	-0.25903	0.000342522	0.00245075	NO	YES	0.000943594	non-sign protein	concordant
Nfu_p_1_010412	ENSG00000121060	TRIM25	0.945041	0.000560038	0.00669383	Nfu_p_1_010412	Nfu_g_1_004265	0.613091	0.0310907	0.0914374	YES	NO	0.000943594	transcription-regulated (non sign. transcript)	concordant
Nfu_p_1_000907	ENSG00000106683	LIMK1	0.29959	0.00764431	0.0332335	Nfu_p_1_000907	Nfu_g_1_000373	0.197697	0.00228895	0.0117325	YES	YES	0.000947258	transcription-regulated (sign. transcript)	concordant
Nfu_p_1_026466	ENSG00000144566	RAB5A	0.705534	0.00403384	0.0222183	Nfu_p_1_026466	Nfu_g_1_010930	-0.301925	0.00435579	0.019517	YES	YES	0.000950305	other post-transcr.mechanism	discordant
Nfu_p_1_022557	ENSG00000107099	DOCK8	-0.0298907	0.800532	0.87076	Nfu_p_1_022557	Nfu_g_1_009273	0.373991	2.19791e-05	0.000240279	NO	YES	0.000950936	non-sign protein	discordant
Nfu_p_1_031289	ENSG00000279081	AL356585.1	-0.540491	0.00231307	0.0156245	Nfu_p_1_031289	Nfu_g_1_012956	0.229213	0.00762386	0.0307044	YES	YES	0.000952313	other post-transcr.mechanism	discordant
Nfu_p_1_053032	ENSG00000141298	SSH2	-0.757994	2.45549e-05	0.00133449	Nfu_p_1_053032	Nfu_g_1_022149	0.0660162	0.721796	0.830269	YES	NO	0.000956141	other post-transcr.mechanism	discordant
Nfu_p_1_003414	ENSG00000227057	WDR46	-0.45684	0.00241308	0.0160646	Nfu_p_1_003414	Nfu_g_1_001395	-0.301852	0.00735923	0.0298371	YES	YES	0.000957276	transcription-regulated (sign. transcript)	concordant
Nfu_p_1_029802	ENSG00000057757	PITHD1	0.192592	0.0219737	0.0688007	Nfu_p_1_029802	Nfu_g_1_012310	0.440899	0.000809575	0.00500134	NO	YES	0.000958222	non-sign protein	concordant
Nfu_p_1_006966	ENSG00000115504	EHBP1	-0.176012	0.0524626	0.126782	Nfu_p_1_006966	Nfu_g_1_002774	0.218034	0.000343745	0.00245687	NO	YES	0.000969686	non-sign protein	discordant
Nfu_p_1_026381	ENSG00000132702	HAPLN2	0.586636	0.00200655	0.0142975	Nfu_p_1_026381	Nfu_g_1_010894	0.654147	0.00904109	0.0350966	YES	YES	0.000973835	transcription-regulated (sign. transcript)	concordant
Nfu_p_1_024947	ENSG00000141404	GNAL	0.879616	4.37228e-05	0.00168689	Nfu_p_1_024947	Nfu_g_1_010283	0.072752	0.414933	0.585471	YES	NO	0.000973835	transcription-regulated (non sign. transcript)	concordant
Nfu_p_1_005456	ENSG00000131653	TRAF7	0.732618	1.86084e-05	0.00115191	Nfu_p_1_005456	Nfu_g_1_002170	-0.00453449	0.979902	0.989776	YES	NO	0.000977781	other post-transcr.mechanism	discordant
Nfu_p_1_006738	ENSG00000115419	GLS	-0.70508	0.00108985	0.0097522	Nfu_p_1_006738	Nfu_g_1_002700	-0.262831	0.0167833	0.0569533	YES	NO	0.000979388	transcription-regulated (non sign. transcript)	concordant
Nfu_p_1_013398	ENSG00000100764	PSMC1	0.252368	0.0221765	0.0692599	Nfu_p_1_013398	Nfu_g_1_005540	-0.223543	0.000824729	0.00507119	NO	YES	0.000979388	non-sign protein	discordant
Nfu_p_1_051297	ENSG00000096060	FKBP5	0.283598	0.00992405	0.0393499	Nfu_p_1_051297	Nfu_g_1_021435	0.811976	0.00184977	0.00983657	YES	YES	0.000982027	transcription-regulated (sign. transcript)	concordant
Nfu_p_1_023418	ENSG00000109576	AADAT	0.555937	0.000298053	0.00475922	Nfu_p_1_023418	Nfu_g_1_009606	-0.155586	0.0617802	0.15363	YES	NO	0.000984202	other post-transcr.mechanism	discordant
Nfu_p_1_015194	ENSG00000196363	WDR5	-0.137529	0.192922	0.325079	Nfu_p_1_015194	Nfu_g_1_006284	-0.380872	9.59967e-05	0.000841771	NO	YES	0.000988799	non-sign protein	concordant
Nfu_p_1_002758	ENSG00000143376	SNX27	-0.400147	0.0470357	0.118159	Nfu_p_1_002758	Nfu_g_1_001122	-0.340025	0.000394706	0.00274549	NO	YES	0.000990419	non-sign protein	concordant
Nfu_p_1_013508	ENSG00000116030	SUMO1	-0.866032	5.7542e-05	0.00187918	Nfu_p_1_013508	Nfu_g_1_005593	-0.108421	0.323679	0.497799	YES	NO	0.000992477	transcription-regulated (non sign. transcript)	concordant
Nfu_p_1_041568	ENSG00000104517	UBR5	-0.270058	0.0298055	0.0854012	Nfu_p_1_041568	Nfu_g_1_017364	-0.261583	0.000625119	0.0040298	NO	YES	0.000992477	non-sign protein	concordant
Nfu_p_1_051172	ENSG00000240682	ISY1	-0.262303	0.018748	0.0615954	Nfu_p_1_051172	Nfu_g_1_021375	-0.429655	0.000994586	0.00592569	NO	YES	0.000992585	non-sign protein	concordant
Nfu_p_1_012868	ENSG00000101856	PGRMC1	-0.984794	0.000142738	0.0031081	Nfu_p_1_012868	Nfu_g_1_005295	0.100521	0.130794	0.265036	YES	NO	0.000993094	other post-transcr.mechanism	discordant
Nfu_p_1_014354	ENSG00000077721	UBE2A	-0.386178	0.0300498	0.0858531	Nfu_p_1_014354	Nfu_g_1_005921	0.345592	0.000629187	0.00405341	NO	YES	0.00100407	non-sign protein	discordant
Nfu_p_1_012343	ENSG00000137204	SLC22A7	0.25791	0.106914	0.210905	Nfu_p_1_012343	Nfu_g_1_005091	0.825033	0.000177463	0.00141743	NO	YES	0.00100669	non-sign protein	concordant
Nfu_p_1_022338	ENSG00000153944	MSI2	0.035489	0.786474	0.860039	Nfu_p_1_022338	Nfu_g_1_009187	-0.417043	2.4296e-05	0.000262166	NO	YES	0.00101263	non-sign protein	discordant
Nfu_p_1_014533	ENSG00000196199	MPHOSPH8	-0.47591	0.000143349	0.0031081	Nfu_p_1_014533	Nfu_g_1_006011	-0.116626	0.133904	0.269643	YES	NO	0.00101623	transcription-regulated (non sign. transcript)	concordant
Nfu_p_1_051730	ENSG00000184708	EIF4ENIF1	-0.192109	0.0730926	0.160228	Nfu_p_1_051730	Nfu_g_1_021619	-0.263459	0.000264438	0.0019801	NO	YES	0.00102147	non-sign protein	concordant
Nfu_p_1_042904	ENSG00000154065	ANKRD29	0.466219	0.0013008	0.0109212	Nfu_p_1_042904	Nfu_g_1_017915	0.198822	0.0148528	0.0517826	YES	NO	0.00102147	transcription-regulated (non sign. transcript)	concordant
Nfu_p_1_024293	ENSG00000147687	TATDN1	0.321107	0.0035621	0.0205345	Nfu_p_1_024293	Nfu_g_1_009988	-0.432546	0.00543046	0.023303	YES	YES	0.0010216	other post-transcr.mechanism	discordant
Nfu_p_1_001990	ENSG00000103496	STX4	0.235344	0.00445701	0.023424	Nfu_p_1_001990	Nfu_g_1_000808	-0.384581	0.004362	0.0195361	YES	YES	0.0010257	other post-transcr.mechanism	discordant
Nfu_p_1_054927	ENSG00000153048	CARHSP1	0.527015	0.00265076	0.0170659	Nfu_p_1_054927	Nfu_g_1_022888	0.348366	0.00736557	0.0298521	YES	YES	0.00102909	transcription-regulated (sign. transcript)	concordant
Nfu_p_1_030784	ENSG00000071537	SEL1L	-0.148709	0.196455	0.329611	Nfu_p_1_030784	Nfu_g_1_012748	-0.337847	9.98042e-05	0.000871336	NO	YES	0.00103246	non-sign protein	concordant
Nfu_p_1_015308	ENSG00000168724	DNAJC21	0.223945	0.339508	0.487168	Nfu_p_1_015308	Nfu_g_1_006348	-0.596419	5.7853e-05	0.000548711	NO	YES	0.00103351	non-sign protein	discordant
Nfu_p_1_056228	ENSG00000057935	MTA3	-1.0463	0.000143781	0.0031081	Nfu_p_1_056228	Nfu_g_1_023423	-0.0951472	0.138823	0.276292	YES	NO	0.00104706	transcription-regulated (non sign. transcript)	concordant
Nfu_p_1_029720	ENSG00000126070	AGO3	0.0565438	0.467942	0.605078	Nfu_p_1_029720	Nfu_g_1_012275	-0.64326	4.26598e-05	0.000421202	NO	YES	0.00104706	non-sign protein	discordant
Nfu_p_1_030082	ENSG00000140153	WDR20	0.44046	0.00462839	0.0239553	Nfu_p_1_030082	Nfu_g_1_012441	0.204521	0.00431102	0.0193555	YES	YES	0.00104706	transcription-regulated (sign. transcript)	concordant
Nfu_p_1_024528	ENSG00000258388	PPT2-EGFL8	-0.647971	0.000210727	0.00392802	Nfu_p_1_024528	Nfu_g_1_010114	0.175644	0.0949096	0.210204	YES	NO	0.00104825	other post-transcr.mechanism	discordant
Nfu_p_1_041788	ENSG00000162819	BROX	-0.156696	0.0434279	0.111631	Nfu_p_1_041788	Nfu_g_1_017457	0.221409	0.000464128	0.00314518	NO	YES	0.0010551	non-sign protein	discordant
Nfu_p_1_028157	ENSG00000008282	SYPL1	0.163579	0.153287	0.274762	Nfu_p_1_028157	Nfu_g_1_011653	-0.894694	0.000131637	0.00109885	NO	YES	0.00105553	non-sign protein	discordant
Nfu_p_1_016351	ENSG00000130304	SLC27A1	-0.0535704	0.540996	0.670787	Nfu_p_1_016351	Nfu_g_1_006778	-0.466245	3.7331e-05	0.000376399	NO	YES	0.00105575	non-sign protein	concordant
Nfu_p_1_052188	ENSG00000182809	CRIP2	-0.058003	0.660292	0.767104	Nfu_p_1_052188	Nfu_g_1_021807	0.254404	3.08758e-05	0.000321366	NO	YES	0.00106362	non-sign protein	discordant
Nfu_p_1_015124	ENSG00000068796	KIF2A	0.34722	0.00266383	0.0170954	Nfu_p_1_015124	Nfu_g_1_006264	-0.183452	0.00765155	0.0307986	YES	YES	0.00106362	other post-transcr.mechanism	discordant
Nfu_p_1_028088	ENSG00000127884	ECHS1	-0.490947	0.00162912	0.0126413	Nfu_p_1_028088	Nfu_g_1_011627	-0.381163	0.0125824	0.0454368	YES	YES	0.00106703	transcription-regulated (sign. transcript)	concordant
Nfu_p_1_030017	ENSG00000100603	SNW1	-0.402429	0.000217781	0.00396161	Nfu_p_1_030017	Nfu_g_1_012417	-0.16472	0.0940694	0.208806	YES	NO	0.00106703	miRNA-regulated	concordant
Nfu_p_1_032592	ENSG00000069966	GNB5	-0.35005	0.0284336	0.0827278	Nfu_p_1_032592	Nfu_g_1_013541	-0.450343	0.000720357	0.00453977	NO	YES	0.00106703	non-sign protein	concordant
Nfu_p_1_039049	ENSG00000171169	NAIF1	-0.400776	0.000593923	0.00682748	Nfu_p_1_039049	Nfu_g_1_016302	-0.239293	0.0345422	0.0992652	YES	NO	0.00106721	transcription-regulated (non sign. transcript)	concordant
Nfu_p_1_032256	ENSG00000100836	PABPN1	-0.192906	0.0521229	0.126347	Nfu_p_1_032256	Nfu_g_1_013402	-0.246517	0.000394127	0.00274242	NO	YES	0.00106789	non-sign protein	concordant
Nfu_p_1_017982	ENSG00000264364	DYNLL2	-0.364747	0.0144403	0.0510102	Nfu_p_1_017982	Nfu_g_1_007419	-0.336722	0.00142863	0.00796568	NO	YES	0.00107138	non-sign protein	concordant
Nfu_p_1_012971	ENSG00000133138	TBC1D8B	0.137703	0.0733105	0.160409	Nfu_p_1_012971	Nfu_g_1_005339	0.225727	0.00028179	0.00208569	NO	YES	0.00107209	non-sign protein	concordant
Nfu_p_1_027309	ENSG00000173681	CXorf23	-0.373429	0.00082398	0.00834544	Nfu_p_1_027309	Nfu_g_1_011321	0.229205	0.0252249	0.0780453	YES	NO	0.00107747	other post-transcr.mechanism	discordant
Nfu_p_1_020225	ENSG00000171714	ANO5	0.28846	0.13757	0.253362	Nfu_p_1_020225	Nfu_g_1_008398	0.287783	0.000151548	0.00123867	NO	YES	0.00107984	non-sign protein	concordant
Nfu_p_1_029504	ENSG00000138722	MMRN1	0.437657	0.00190948	0.0138696	Nfu_p_1_029504	Nfu_g_1_012179	0.424333	0.0109267	0.0405647	YES	YES	0.00107996	transcription-regulated (sign. transcript)	concordant
Nfu_p_1_023951	ENSG00000142784	WDTC1	-0.174495	0.0290457	0.0838438	Nfu_p_1_023951	Nfu_g_1_009827	0.498104	0.000720156	0.00453977	NO	YES	0.00108183	non-sign protein	discordant
Nfu_p_1_046528	ENSG00000166501	PRKCB	-1.25728	9.32719e-05	0.00244937	Nfu_p_1_046528	Nfu_g_1_019466	0.108799	0.224419	0.38652	YES	NO	0.00108188	other post-transcr.mechanism	discordant
Nfu_p_1_027981	ENSG00000165609	NUDT5	0.181329	0.0518973	0.125947	Nfu_p_1_027981	Nfu_g_1_011599	-0.469648	0.000405311	0.00280559	NO	YES	0.00108609	non-sign protein	discordant
Nfu_p_1_036909	ENSG00000144959	NCEH1	0.0502209	0.752714	0.83617	Nfu_p_1_036909	Nfu_g_1_015332	-0.498496	2.80992e-05	0.000296745	NO	YES	0.00109093	non-sign protein	discordant
Nfu_p_1_049276	ENSG00000118046	STK11	-0.832635	4.35969e-05	0.00168689	Nfu_p_1_049276	Nfu_g_1_020589	0.0705646	0.492235	0.654717	YES	NO	0.00110486	other post-transcr.mechanism	discordant
Nfu_p_1_029957	ENSG00000125814	NAPB	0.243461	0.0133213	0.0485928	Nfu_p_1_029957	Nfu_g_1_012378	0.248978	0.00161592	0.00883273	YES	YES	0.00110732	transcription-regulated (sign. transcript)	concordant
Nfu_p_1_014109	ENSG00000185960	SHOX	0.359931	0.00266121	0.0170954	Nfu_p_1_014109	Nfu_g_1_005799	-0.343643	0.00812455	0.0323042	YES	YES	0.00111114	other post-transcr.mechanism	discordant
Nfu_p_1_021366	ENSG00000175745	NR2F1	-0.502883	0.000372717	0.00537374	Nfu_p_1_021366	Nfu_g_1_008817	-0.255279	0.0582455	0.146468	YES	NO	0.00111461	transcription-regulated (non sign. transcript)	concordant
Nfu_p_1_025245	ENSG00000079387	SENP1	0.18805	0.0567161	0.133694	Nfu_p_1_025245	Nfu_g_1_010413	-0.327833	0.000388606	0.00271061	NO	YES	0.00112949	non-sign protein	discordant
Nfu_p_1_008351	ENSG00000140545	MFGE8	-0.468496	0.0175217	0.0588907	Nfu_p_1_008351	Nfu_g_1_003355	0.342088	0.00126254	0.00718409	NO	YES	0.00113265	non-sign protein	discordant
Nfu_p_1_050296	ENSG00000117222	RBBP5	-0.318052	0.0254975	0.0764924	Nfu_p_1_050296	Nfu_g_1_021014	-0.345395	0.000869058	0.00528844	NO	YES	0.00113371	non-sign protein	concordant
Nfu_p_1_016380	ENSG00000108107	RPL28	-0.555988	0.000544724	0.00662534	Nfu_p_1_016380	Nfu_g_1_006789	0.180302	0.040767	0.112718	YES	NO	0.00113452	other post-transcr.mechanism	discordant
Nfu_p_1_039102	ENSG00000133316	WDR74	-0.216426	0.0224622	0.0698295	Nfu_p_1_039102	Nfu_g_1_016323	-0.608765	0.000988578	0.00590076	NO	YES	0.00113452	non-sign protein	concordant
Nfu_p_1_019876	ENSG00000124608	AARS2	-0.120822	0.117615	0.226172	Nfu_p_1_019876	Nfu_g_1_008255	-0.393658	0.000188911	0.00149276	NO	YES	0.00113452	non-sign protein	concordant
Nfu_p_1_027044	ENSG00000123130	ACOT9	-0.0742341	0.743204	0.829308	Nfu_p_1_027044	Nfu_g_1_011229	-0.421643	2.99612e-05	0.000313643	NO	YES	0.00113612	non-sign protein	concordant
Nfu_p_1_011991	ENSG00000115368	WDR75	0.147067	0.126883	0.238553	Nfu_p_1_011991	Nfu_g_1_004936	-0.384864	0.000175675	0.00140484	NO	YES	0.00113652	non-sign protein	discordant
Nfu_p_1_014693	ENSG00000149294	NCAM1	-1.45906	0.000805086	0.00825487	Nfu_p_1_014693	Nfu_g_1_006075	0.099159	0.0277173	0.0838484	YES	NO	0.001137	other post-transcr.mechanism	discordant
Nfu_p_1_010277	ENSG00000124789	NUP153	-0.4145	0.00781869	0.0337616	Nfu_p_1_010277	Nfu_g_1_004206	-0.290181	0.00285887	0.0139482	YES	YES	0.0011381	transcription-regulated (sign. transcript)	concordant
Nfu_p_1_035686	ENSG00000180626	ZNF594	-0.439004	0.00702234	0.0315037	Nfu_p_1_035686	Nfu_g_1_014825	0.34773	0.00319593	0.0152356	YES	YES	0.00114163	other post-transcr.mechanism	discordant
Nfu_p_1_032206	ENSG00000060718	COL11A1	-1.01549	0.0739155	0.161307	Nfu_p_1_032206	Nfu_g_1_013377	-1.00939	0.000304176	0.00222173	NO	YES	0.00114284	non-sign protein	concordant
Nfu_p_1_009435	ENSG00000087258	GNAO1	0.132153	0.130606	0.243401	Nfu_p_1_009435	Nfu_g_1_003824	-0.296725	0.000172334	0.00138199	NO	YES	0.00114331	non-sign protein	discordant
Nfu_p_1_002897	ENSG00000106803	SEC61B	-0.269525	0.00375709	0.0213459	Nfu_p_1_002897	Nfu_g_1_001184	-0.295214	0.00600481	0.0253325	YES	YES	0.00114509	transcription-regulated (sign. transcript)	concordant
Nfu_p_1_010864	ENSG00000168090	COPS6	-0.289982	0.00591656	0.028336	Nfu_p_1_010864	Nfu_g_1_004461	-0.379014	0.00381816	0.0175852	YES	YES	0.0011458	transcription-regulated (sign. transcript)	concordant
Nfu_p_1_022673	ENSG00000185532	PRKG1	0.667621	0.00250521	0.0164535	Nfu_p_1_022673	Nfu_g_1_009317	0.370483	0.00902778	0.0350517	YES	YES	0.00114635	transcription-regulated (sign. transcript)	concordant
Nfu_p_1_023603	ENSG00000172009	THOP1	-0.138804	0.082518	0.174882	Nfu_p_1_023603	Nfu_g_1_009695	-0.451183	0.00027617	0.00205395	NO	YES	0.0011526	non-sign protein	concordant
Nfu_p_1_001517	ENSG00000108559	NUP88	-0.0522775	0.570015	0.697077	Nfu_p_1_001517	Nfu_g_1_000635	-0.509106	3.99503e-05	0.000398644	NO	YES	0.0011526	non-sign protein	concordant
Nfu_p_1_004738	ENSG00000117139	KDM5B	-0.0207303	0.84039	0.897751	Nfu_p_1_004738	Nfu_g_1_001885	-0.242378	2.71244e-05	0.000287873	NO	YES	0.0011526	non-sign protein	concordant
Nfu_p_1_056110	ENSG00000004799	PDK4	-0.426843	0.0685874	0.153062	Nfu_p_1_056110	Nfu_g_1_023370	0.463725	0.000334916	0.00240494	NO	YES	0.00116006	non-sign protein	discordant
Nfu_p_1_028814	ENSG00000186591	UBE2H	-0.218571	0.0242321	0.0738448	Nfu_p_1_028814	Nfu_g_1_011915	0.288165	0.000957687	0.00574038	NO	YES	0.00116958	non-sign protein	discordant
Nfu_p_1_050154	ENSG00000244462	RBM12	-0.203531	0.0325053	0.0908767	Nfu_p_1_050154	Nfu_g_1_020964	-0.30639	0.000713696	0.00451345	NO	YES	0.00116958	non-sign protein	concordant
Nfu_p_1_027053	ENSG00000139496	NUP58	-0.167707	0.0632119	0.144646	Nfu_p_1_027053	Nfu_g_1_011232	-0.26782	0.000368527	0.00260052	NO	YES	0.00117297	non-sign protein	concordant
Nfu_p_1_045001	ENSG00000186063	AIDA	0.243465	0.0496117	0.122298	Nfu_p_1_045001	Nfu_g_1_018840	-0.387715	0.0004703	0.0031769	NO	YES	0.001174	non-sign protein	discordant
Nfu_p_1_011777	ENSG00000164609	SLU7	-0.549713	0.000137933	0.00305923	Nfu_p_1_011777	Nfu_g_1_004831	0.135772	0.169273	0.317451	YES	NO	0.00117405	other post-transcr.mechanism	discordant
Nfu_p_1_025349	ENSG00000160049	DFFA	0.103626	0.224484	0.362345	Nfu_p_1_025349	Nfu_g_1_010458	-0.994403	0.000104092	0.000904031	NO	YES	0.00117422	non-sign protein	discordant
Nfu_p_1_019044	ENSG00000077147	TM9SF3	-0.889486	3.96927e-05	0.00159058	Nfu_p_1_019044	Nfu_g_1_007888	-0.0320971	0.591057	0.734566	YES	NO	0.00117784	transcription-regulated (non sign. transcript)	concordant
Nfu_p_1_017625	ENSG00000185053	SGCZ	0.0411891	0.715052	0.808167	Nfu_p_1_017625	Nfu_g_1_007271	0.475312	3.28321e-05	0.000338253	NO	YES	0.0011779	non-sign protein	concordant
Nfu_p_1_053809	ENSG00000241945	PWP2	-0.121359	0.131933	0.245102	Nfu_p_1_053809	Nfu_g_1_022474	-0.486223	0.000178574	0.00142346	NO	YES	0.00118102	non-sign protein	concordant
Nfu_p_1_009038	ENSG00000078018	MAP2	-1.07706	0.00194552	0.0140576	Nfu_p_1_009038	Nfu_g_1_003659	-0.273402	0.0121189	0.0440735	YES	YES	0.00118115	transcription-regulated (sign. transcript)	concordant
Nfu_p_1_016239	ENSG00000062582	MRPS24	-0.222529	0.0192857	0.0629504	Nfu_p_1_016239	Nfu_g_1_006729	-0.405151	0.00122403	0.00702097	NO	YES	0.00118179	non-sign protein	concordant
Nfu_p_1_014536	ENSG00000160208	RRP1B	-0.22502	0.264291	0.407588	Nfu_p_1_014536	Nfu_g_1_006013	-0.544026	8.95175e-05	0.000796136	NO	YES	0.0011835	non-sign protein	concordant
Nfu_p_1_011340	ENSG00000171433	GLOD5	0.459649	0.0062595	0.0293497	Nfu_p_1_011340	Nfu_g_1_004652	0.565559	0.00378275	0.0174557	YES	YES	0.0011837	transcription-regulated (sign. transcript)	concordant
Nfu_p_1_017026	ENSG00000241685	ARPC1A	-0.235177	0.0128823	0.0473876	Nfu_p_1_017026	Nfu_g_1_007042	-0.280926	0.00184034	0.00980468	YES	YES	0.00118438	transcription-regulated (sign. transcript)	concordant
Nfu_p_1_041220	ENSG00000080493	SLC4A4	-0.0815972	0.353615	0.499529	Nfu_p_1_041220	Nfu_g_1_017240	0.502844	6.72511e-05	0.00062393	NO	YES	0.00118703	non-sign protein	discordant
Nfu_p_1_001307	ENSG00000178982	EIF3K	-0.281392	0.00137062	0.0112814	Nfu_p_1_001307	Nfu_g_1_000539	0.184493	0.0174131	0.0586493	YES	NO	0.00118957	other post-transcr.mechanism	discordant
Nfu_p_1_024329	ENSG00000181790	ADGRB1	0.179577	0.52067	0.65241	Nfu_p_1_024329	Nfu_g_1_010009	0.619233	4.58384e-05	0.00044772	NO	YES	0.00118957	non-sign protein	concordant
Nfu_p_1_053808	ENSG00000162227	TAF6L	0.341795	0.00262272	0.0169303	Nfu_p_1_053808	Nfu_g_1_022473	-0.287526	0.009119	0.0353235	YES	YES	0.00119115	other post-transcr.mechanism	discordant
Nfu_p_1_006327	ENSG00000116761	CTH	-0.714108	0.000583305	0.00678801	Nfu_p_1_006327	Nfu_g_1_002534	-0.358694	0.0410883	0.11335	YES	NO	0.00119276	transcription-regulated (non sign. transcript)	concordant
Nfu_p_1_016495	ENSG00000108578	BLMH	-0.424235	0.0297303	0.0852151	Nfu_p_1_016495	Nfu_g_1_006849	-0.403697	0.000807927	0.00499643	NO	YES	0.00119446	non-sign protein	concordant
Nfu_p_1_009963	ENSG00000124370	MCEE	0.320849	0.0485439	0.12056	Nfu_p_1_009963	Nfu_g_1_004050	0.348517	0.000495111	0.00331579	NO	YES	0.00119446	non-sign protein	concordant
Nfu_p_1_041501	ENSG00000176406	RIMS2	0.284402	0.041477	0.108395	Nfu_p_1_041501	Nfu_g_1_017363	0.192942	0.000579858	0.00378318	NO	YES	0.00119451	non-sign protein	concordant
Nfu_p_1_053892	ENSG00000101972	STAG2	-0.735169	3.34294e-05	0.00150598	Nfu_p_1_053892	Nfu_g_1_022515	-0.0518816	0.724385	0.831908	YES	NO	0.0012013	transcription-regulated (non sign. transcript)	concordant
Nfu_p_1_041092	ENSG00000149564	ESAM	0.476966	5.2834e-05	0.00181241	Nfu_p_1_041092	Nfu_g_1_017198	-0.105445	0.459721	0.626355	YES	NO	0.00120393	other post-transcr.mechanism	discordant
Nfu_p_1_009906	ENSG00000177600	RPLP2	-0.738305	0.000181052	0.00367195	Nfu_p_1_009906	Nfu_g_1_004041	-0.139999	0.134945	0.271248	YES	NO	0.00120972	transcription-regulated (non sign. transcript)	concordant
Nfu_p_1_043539	ENSG00000100246	DNAL4	-0.533343	0.00103382	0.00943015	Nfu_p_1_043539	Nfu_g_1_018203	-0.280059	0.0236706	0.0744465	YES	NO	0.00121079	transcription-regulated (non sign. transcript)	concordant
Nfu_p_1_044663	ENSG00000163793	DNAJC5G	-0.41626	0.00256287	0.0166868	Nfu_p_1_044663	Nfu_g_1_018709	-0.238907	0.00961511	0.0367607	YES	YES	0.00121783	transcription-regulated (sign. transcript)	concordant
Nfu_p_1_015628	ENSG00000086598	TMED2	-0.343036	0.0180789	0.060058	Nfu_p_1_015628	Nfu_g_1_006478	-0.321188	0.00136466	0.00764975	NO	YES	0.00121792	non-sign protein	concordant
Nfu_p_1_016136	ENSG00000095261	PSMD5	0.279796	0.00266924	0.0171108	Nfu_p_1_016136	Nfu_g_1_006689	-0.284258	0.00924431	0.0356801	YES	YES	0.00121792	other post-transcr.mechanism	discordant
Nfu_p_1_017411	ENSG00000170185	USP38	-0.53234	3.58003e-05	0.00156297	Nfu_p_1_017411	Nfu_g_1_007194	0.0315754	0.698961	0.814542	YES	NO	0.00123218	other post-transcr.mechanism	discordant
Nfu_p_1_047344	ENSG00000161542	PRPSAP1	0.933202	0.000566684	0.00671521	Nfu_p_1_047344	Nfu_g_1_019837	0.19477	0.0441526	0.119446	YES	NO	0.00123218	transcription-regulated (non sign. transcript)	concordant
Nfu_p_1_017080	ENSG00000150593	PDCD4	0.325237	0.0139603	0.0499788	Nfu_p_1_017080	Nfu_g_1_007061	0.254175	0.00179617	0.00963618	YES	YES	0.00123382	transcription-regulated (sign. transcript)	concordant
Nfu_p_1_039189	ENSG00000125741	OPA3	0.809009	9.21616e-05	0.00244243	Nfu_p_1_039189	Nfu_g_1_016366	-0.173821	0.272283	0.442346	YES	NO	0.00123397	other post-transcr.mechanism	discordant
Nfu_p_1_030106	ENSG00000102924	CBLN1	-0.1995	0.226868	0.365483	Nfu_p_1_030106	Nfu_g_1_012454	0.477389	0.000110854	0.00095213	NO	YES	0.00123503	non-sign protein	discordant
Nfu_p_1_043019	ENSG00000082397	EPB41L3	0.572311	3.92081e-05	0.00157879	Nfu_p_1_043019	Nfu_g_1_017964	0.0609354	0.641215	0.772367	YES	NO	0.00123503	transcription-regulated (non sign. transcript)	concordant
Nfu_p_1_009510	ENSG00000182718	ANXA2	0.89319	3.1912e-05	0.00150404	Nfu_p_1_009510	Nfu_g_1_003859	-0.0616075	0.789615	0.876502	YES	NO	0.00123653	miRNA-regulated	discordant
Nfu_p_1_006614	ENSG00000114416	FXR1	-0.665172	4.60963e-05	0.00173596	Nfu_p_1_006614	Nfu_g_1_002641	-0.0396359	0.551103	0.701415	YES	NO	0.00124503	transcription-regulated (non sign. transcript)	concordant
Nfu_p_1_039132	ENSG00000256812	CAPNS2	0.515565	0.000234531	0.00416581	Nfu_p_1_039132	Nfu_g_1_016334	-0.238221	0.108755	0.231988	YES	NO	0.00124891	other post-transcr.mechanism	discordant
Nfu_p_1_001541	ENSG00000110237	ARHGEF17	-0.337701	0.0182047	0.0603548	Nfu_p_1_001541	Nfu_g_1_000644	0.250956	0.0014084	0.00787336	NO	YES	0.00125415	non-sign protein	discordant
Nfu_p_1_024968	ENSG00000077935	SMC1B	-0.276211	0.00553189	0.027104	Nfu_p_1_024968	Nfu_g_1_010291	-0.168767	0.00464146	0.0205138	YES	YES	0.00125507	transcription-regulated (sign. transcript)	concordant
Nfu_p_1_051582	ENSG00000068001	HYAL2	-0.663082	0.02393	0.073166	Nfu_p_1_051582	Nfu_g_1_021568	-0.410476	0.00107594	0.00632607	NO	YES	0.00125753	non-sign protein	concordant
Nfu_p_1_054626	ENSG00000125686	MED1	-0.322919	0.0196797	0.0638793	Nfu_p_1_054626	Nfu_g_1_022835	-0.245823	0.0013103	0.00740174	NO	YES	0.00125856	non-sign protein	concordant
Nfu_p_1_005323	ENSG00000179399	GPC5	-1.18644	5.71718e-05	0.00187918	Nfu_p_1_005323	Nfu_g_1_002105	0.126149	0.45514	0.621916	YES	NO	0.00126831	other post-transcr.mechanism	discordant
Nfu_p_1_033496	ENSG00000136813	KIAA0368	-0.280258	0.0228674	0.0707253	Nfu_p_1_033496	Nfu_g_1_013917	-0.313315	0.0011402	0.00662182	NO	YES	0.00126991	non-sign protein	concordant
Nfu_p_1_036735	ENSG00000180902	D2HGDH	0.202339	0.232577	0.372059	Nfu_p_1_036735	Nfu_g_1_015264	0.323145	0.000112352	0.000962386	NO	YES	0.00127173	non-sign protein	concordant
Nfu_p_1_003588	ENSG00000166913	YWHAB	0.311922	0.00107027	0.00960806	Nfu_p_1_003588	Nfu_g_1_001450	-0.163714	0.0245066	0.0764621	YES	NO	0.00127536	other post-transcr.mechanism	discordant
Nfu_p_1_046842	ENSG00000108671	PSMD11	-0.301763	0.00292699	0.018146	Nfu_p_1_046842	Nfu_g_1_019613	-0.291422	0.00900369	0.0349854	YES	YES	0.00128019	transcription-regulated (sign. transcript)	concordant
Nfu_p_1_040043	ENSG00000013275	PSMC4	-0.318785	0.00253479	0.0165806	Nfu_p_1_040043	Nfu_g_1_016730	-0.318237	0.0104132	0.0390792	YES	YES	0.00128131	transcription-regulated (sign. transcript)	concordant
Nfu_p_1_004056	ENSG00000173402	DAG1	-0.0228622	0.828228	0.890613	Nfu_p_1_004056	Nfu_g_1_001622	-0.255237	3.20738e-05	0.00033159	NO	YES	0.00128771	non-sign protein	concordant
Nfu_p_1_015582	ENSG00000123453	SARDH	-0.0140058	0.897151	0.935273	Nfu_p_1_015582	Nfu_g_1_006454	-0.405014	2.96188e-05	0.000310383	NO	YES	0.00128771	non-sign protein	concordant
Nfu_p_1_041997	ENSG00000128656	CHN1	0.44751	0.000283726	0.00467894	Nfu_p_1_041997	Nfu_g_1_017551	0.246215	0.0939409	0.208637	YES	NO	0.00129056	miRNA-regulated	concordant
Nfu_p_1_034697	ENSG00000179915	NRXN1	-0.0160252	0.887289	0.928129	Nfu_p_1_034697	Nfu_g_1_014411	0.297697	3.04191e-05	0.000317436	NO	YES	0.00130472	non-sign protein	discordant
Nfu_p_1_022998	ENSG00000168758	SEMA4C	0.230932	0.0361182	0.0980368	Nfu_p_1_022998	Nfu_g_1_009434	0.18219	0.000749639	0.00469029	NO	YES	0.00130773	non-sign protein	concordant
Nfu_p_1_008228	ENSG00000171766	GATM	-2.582	0.00877051	0.0366272	Nfu_p_1_008228	Nfu_g_1_003310	-0.833668	0.00309592	0.014865	YES	YES	0.0013104	transcription-regulated (sign. transcript)	concordant
Nfu_p_1_005824	ENSG00000170935	NCBP2L	-0.538009	3.73877e-05	0.00157463	Nfu_p_1_005824	Nfu_g_1_002319	0.0351638	0.727426	0.833635	YES	NO	0.00131159	other post-transcr.mechanism	discordant
Nfu_p_1_015420	ENSG00000112992	NNT	-0.183564	0.0331888	0.09229	Nfu_p_1_015420	Nfu_g_1_006380	-0.271243	0.000821063	0.00505021	NO	YES	0.0013132	non-sign protein	concordant
Nfu_p_1_047833	ENSG00000136758	YME1L1	0.198051	0.125571	0.237095	Nfu_p_1_047833	Nfu_g_1_020034	0.270433	0.000217981	0.00167996	NO	YES	0.00131782	non-sign protein	concordant
Nfu_p_1_002242	ENSG00000204392	LSM2	-0.251838	0.0162536	0.0557405	Nfu_p_1_002242	Nfu_g_1_000922	-0.309615	0.00168745	0.00915864	NO	YES	0.00131951	non-sign protein	concordant
Nfu_p_1_053494	ENSG00000173744	AGFG1	-0.666906	9.02128e-05	0.00241392	Nfu_p_1_053494	Nfu_g_1_022338	-0.135398	0.30511	0.478484	YES	NO	0.00132305	transcription-regulated (non sign. transcript)	concordant
Nfu_p_1_026142	ENSG00000265681	RPL17	-0.506319	0.000867348	0.00857527	Nfu_p_1_026142	Nfu_g_1_010811	0.245541	0.0319685	0.0934413	YES	NO	0.0013312	other post-transcr.mechanism	discordant
Nfu_p_1_012364	ENSG00000108256	NUFIP2	-0.554598	0.0249937	0.0752533	Nfu_p_1_012364	Nfu_g_1_005098	-0.308444	0.0011141	0.00650241	NO	YES	0.00133561	non-sign protein	concordant
Nfu_p_1_042112	ENSG00000102580	DNAJC3	0.0517134	0.659775	0.766933	Nfu_p_1_042112	Nfu_g_1_017597	-0.614058	4.22416e-05	0.000417692	NO	YES	0.00133593	non-sign protein	discordant
Nfu_p_1_036349	ENSG00000119655	NPC2	-1.25403	0.000186274	0.00372323	Nfu_p_1_036349	Nfu_g_1_015093	-0.203829	0.149719	0.291389	YES	NO	0.001336	transcription-regulated (non sign. transcript)	concordant
Nfu_p_1_039331	ENSG00000106682	EIF4H	-0.592505	5.70091e-05	0.00187918	Nfu_p_1_039331	Nfu_g_1_016424	-0.0821414	0.493814	0.655684	YES	NO	0.00134675	transcription-regulated (non sign. transcript)	concordant
Nfu_p_1_006858	ENSG00000156113	KCNMA1	-0.157178	0.108453	0.213079	Nfu_p_1_006858	Nfu_g_1_002749	0.370221	0.000261117	0.0019595	NO	YES	0.00135328	non-sign protein	discordant
Nfu_p_1_046546	ENSG00000164638	SLC29A4	-0.190887	0.148863	0.268673	Nfu_p_1_046546	Nfu_g_1_019477	0.310137	0.000191779	0.00151005	NO	YES	0.00136254	non-sign protein	discordant
Nfu_p_1_039068	ENSG00000198626	RYR2	0.450842	0.00248663	0.0163833	Nfu_p_1_039068	Nfu_g_1_016314	0.283829	0.0115986	0.0425531	YES	YES	0.00137451	transcription-regulated (sign. transcript)	concordant
Nfu_p_1_012955	ENSG00000165349	SLC7A3	-0.772782	0.000139156	0.00307547	Nfu_p_1_012955	Nfu_g_1_005328	-0.203291	0.208929	0.367441	YES	NO	0.00138383	miRNA-regulated	concordant
Nfu_p_1_020242	ENSG00000257103	LSM14A	-0.407452	0.00190076	0.0138305	Nfu_p_1_020242	Nfu_g_1_008405	-0.200513	0.0153567	0.0531225	YES	NO	0.00138808	transcription-regulated (non sign. transcript)	concordant
Nfu_p_1_053945	ENSG00000011566	MAP4K3	0.511221	0.00014838	0.00318038	Nfu_p_1_053945	Nfu_g_1_022537	-0.18361	0.198133	0.354119	YES	NO	0.00139638	other post-transcr.mechanism	discordant
Nfu_p_1_002013	ENSG00000175866	BAIAP2	0.351917	0.00314275	0.0189007	Nfu_p_1_002013	Nfu_g_1_000817	0.489893	0.00946357	0.0362994	YES	YES	0.00141044	transcription-regulated (sign. transcript)	concordant
Nfu_p_1_007589	ENSG00000111110	PPM1H	-0.0703453	0.557589	0.685996	Nfu_p_1_007589	Nfu_g_1_003037	0.476435	5.38236e-05	0.000514635	NO	YES	0.00141973	non-sign protein	discordant
Nfu_p_1_053398	ENSG00000004660	CAMKK1	0.0674853	0.483077	0.620394	Nfu_p_1_053398	Nfu_g_1_022300	0.297431	6.21073e-05	0.000584071	NO	YES	0.00141973	non-sign protein	concordant
Nfu_p_1_037625	ENSG00000096872	IFT74	0.434554	0.00271148	0.017288	Nfu_p_1_037625	Nfu_g_1_015670	-0.187253	0.011064	0.0409375	YES	YES	0.00141973	other post-transcr.mechanism	discordant
Nfu_p_1_051551	ENSG00000134077	THUMPD3	-0.00539797	0.986536	0.992518	Nfu_p_1_051551	Nfu_g_1_021552	-0.578108	3.05192e-05	0.000318151	NO	YES	0.00142312	non-sign protein	concordant
Nfu_p_1_008232	ENSG00000109854	HTATIP2	0.486764	4.32027e-05	0.00168689	Nfu_p_1_008232	Nfu_g_1_003312	-0.0405362	0.706374	0.81985	YES	NO	0.00143994	other post-transcr.mechanism	discordant
Nfu_p_1_042221	ENSG00000138385	SSB	-0.485798	0.00308056	0.0187341	Nfu_p_1_042221	Nfu_g_1_017641	-0.311425	0.00994674	0.0377255	YES	YES	0.00144448	transcription-regulated (sign. transcript)	concordant
Nfu_p_1_001832	ENSG00000110367	DDX6	-0.691297	4.46141e-05	0.00169759	Nfu_p_1_001832	Nfu_g_1_000750	0.0327377	0.690922	0.809343	YES	NO	0.00145074	other post-transcr.mechanism	discordant
Nfu_p_1_049934	ENSG00000101460	MAP1LC3A	-0.351598	0.00580735	0.0279744	Nfu_p_1_049934	Nfu_g_1_020870	0.226625	0.00530631	0.0228784	YES	YES	0.00145074	other post-transcr.mechanism	discordant
Nfu_p_1_046249	ENSG00000214655	ZSWIM8	0.325825	0.0391332	0.103544	Nfu_p_1_046249	Nfu_g_1_019362	-0.404395	0.000789847	0.00490348	NO	YES	0.00145356	non-sign protein	discordant
Nfu_p_1_046135	ENSG00000116852	KIF21B	0.170116	0.0741301	0.161563	Nfu_p_1_046135	Nfu_g_1_019309	0.275768	0.000417368	0.0028732	NO	YES	0.00145405	non-sign protein	concordant
Nfu_p_1_010022	ENSG00000135387	CAPRIN1	-0.1933	0.0506153	0.123887	Nfu_p_1_010022	Nfu_g_1_004076	-0.365347	0.000612374	0.00396042	NO	YES	0.00145564	non-sign protein	concordant
Nfu_p_1_031727	ENSG00000143614	GATAD2B	-0.351709	0.000281321	0.00465716	Nfu_p_1_031727	Nfu_g_1_013156	-0.152355	0.11029	0.234049	YES	NO	0.00145617	transcription-regulated (non sign. transcript)	concordant
Nfu_p_1_048643	ENSG00000086065	CHMP5	0.286175	0.00164913	0.0127252	Nfu_p_1_048643	Nfu_g_1_020335	-0.232128	0.0188465	0.0622525	YES	NO	0.00145765	other post-transcr.mechanism	discordant
Nfu_p_1_047278	ENSG00000108557	RAI1	-0.403664	0.00138118	0.011321	Nfu_p_1_047278	Nfu_g_1_019802	0.223889	0.0226621	0.0719083	YES	NO	0.00146539	other post-transcr.mechanism	discordant
Nfu_p_1_041184	ENSG00000165688	PMPCA	-0.278267	0.00269106	0.0171843	Nfu_p_1_041184	Nfu_g_1_017229	-0.297304	0.0116379	0.0426731	YES	YES	0.00146539	transcription-regulated (sign. transcript)	concordant
Nfu_p_1_022900	ENSG00000100029	PES1	-0.213911	0.0142772	0.0506757	Nfu_p_1_022900	Nfu_g_1_009400	-0.408863	0.00219156	0.0113139	NO	YES	0.00146539	non-sign protein	concordant
Nfu_p_1_039155	ENSG00000074201	CLNS1A	-0.237334	0.00602224	0.0285978	Nfu_p_1_039155	Nfu_g_1_016346	-0.315369	0.00523664	0.0226317	YES	YES	0.00147305	transcription-regulated (sign. transcript)	concordant
Nfu_p_1_008062	ENSG00000135966	TGFBRAP1	0.266201	0.0539493	0.129208	Nfu_p_1_008062	Nfu_g_1_003253	-0.28201	0.000584209	0.00380412	NO	YES	0.00147305	non-sign protein	discordant
Nfu_p_1_011110	ENSG00000185246	PRPF39	-0.695258	0.00176897	0.013271	Nfu_p_1_011110	Nfu_g_1_004564	-0.175083	0.0178813	0.059866	YES	NO	0.00147629	transcription-regulated (non sign. transcript)	concordant
Nfu_p_1_036208	ENSG00000128829	EIF2AK4	-0.156402	0.175008	0.30231	Nfu_p_1_036208	Nfu_g_1_015040	-0.507225	0.000180887	0.00143789	NO	YES	0.00147655	non-sign protein	concordant
Nfu_p_1_039531	ENSG00000131236	CAP1	-0.147724	0.053017	0.127654	Nfu_p_1_039531	Nfu_g_1_016507	-0.428728	0.000602038	0.00390494	NO	YES	0.00148602	non-sign protein	concordant
Nfu_p_1_018719	ENSG00000132471	WBP2	-0.0472051	0.55395	0.68307	Nfu_p_1_018719	Nfu_g_1_007761	0.450928	5.76103e-05	0.000546669	NO	YES	0.00148602	non-sign protein	discordant
Nfu_p_1_030330	ENSG00000137992	DBT	-0.241825	0.0245101	0.0743369	Nfu_p_1_030330	Nfu_g_1_012583	-0.311589	0.00130473	0.00738066	NO	YES	0.00148702	non-sign protein	concordant
Nfu_p_1_017459	ENSG00000197170	PSMD12	-0.124387	0.121095	0.230757	Nfu_p_1_017459	Nfu_g_1_007208	-0.34687	0.000264093	0.00197999	NO	YES	0.00148702	non-sign protein	concordant
Nfu_p_1_033002	ENSG00000197345	MRPL21	-0.301541	0.00228455	0.0155442	Nfu_p_1_033002	Nfu_g_1_013719	-0.390837	0.0140119	0.0494635	YES	YES	0.00148748	transcription-regulated (sign. transcript)	concordant
Nfu_p_1_001784	ENSG00000090372	STRN4	-0.427349	0.000415485	0.00564067	Nfu_p_1_001784	Nfu_g_1_000724	-0.162301	0.0771069	0.180971	YES	NO	0.00148777	transcription-regulated (non sign. transcript)	concordant
Nfu_p_1_040187	ENSG00000112249	ASCC3	-0.449299	0.000603939	0.00685373	Nfu_p_1_040187	Nfu_g_1_016797	-0.138229	0.0531488	0.136981	YES	NO	0.00148956	miRNA-regulated	concordant
Nfu_p_1_022866	ENSG00000198363	ASPH	-0.38373	0.0914734	0.187862	Nfu_p_1_022866	Nfu_g_1_009383	0.308107	0.000351334	0.00249682	NO	YES	0.00149039	non-sign protein	discordant
Nfu_p_1_039836	ENSG00000186868	MAPT	-0.699588	0.000253462	0.00439847	Nfu_p_1_039836	Nfu_g_1_016635	-0.147007	0.127122	0.259906	YES	NO	0.00149307	transcription-regulated (non sign. transcript)	concordant
Nfu_p_1_009901	ENSG00000179520	SLC17A8	-0.220993	0.0499334	0.122773	Nfu_p_1_009901	Nfu_g_1_004036	0.217547	0.000648696	0.00415631	NO	YES	0.00149948	non-sign protein	discordant
Nfu_p_1_011874	ENSG00000151247	EIF4E	0.0123342	0.965758	0.980054	Nfu_p_1_011874	Nfu_g_1_004866	0.914715	3.36741e-05	0.000345453	NO	YES	0.00150411	non-sign protein	concordant
Nfu_p_1_037202	ENSG00000196924	FLNA	-0.412343	0.000246887	0.00432966	Nfu_p_1_037202	Nfu_g_1_015477	-0.197466	0.13243	0.267375	YES	NO	0.00151062	transcription-regulated (non sign. transcript)	concordant
Nfu_p_1_010274	ENSG00000159164	SV2A	-0.655309	9.46973e-05	0.00245594	Nfu_p_1_010274	Nfu_g_1_004205	0.0682023	0.346247	0.521235	YES	NO	0.00151373	other post-transcr.mechanism	discordant
Nfu_p_1_003363	ENSG00000260170	RP11-96O20.4	0.274442	0.0886689	0.18382	Nfu_p_1_003363	Nfu_g_1_001359	0.345919	0.000370143	0.00260823	NO	YES	0.00151422	non-sign protein	concordant
Nfu_p_1_000933	ENSG00000171262	FAM98B	0.149622	0.204016	0.338802	Nfu_p_1_000933	Nfu_g_1_000386	0.530658	0.000161059	0.00130255	NO	YES	0.00151501	non-sign protein	concordant
Nfu_p_1_050970	ENSG00000133216	EPHB2	-0.0273857	0.688696	0.787745	Nfu_p_1_050970	Nfu_g_1_021290	-0.281516	4.78498e-05	0.000464189	NO	YES	0.00151818	non-sign protein	concordant
Nfu_p_1_052700	ENSG00000184508	HDDC3	-0.606423	0.0449185	0.114505	Nfu_p_1_052700	Nfu_g_1_022024	-0.764697	0.000734171	0.00461373	NO	YES	0.00151835	non-sign protein	concordant
Nfu_p_1_028706	ENSG00000111261	MANSC1	-0.707407	0.000322132	0.00498524	Nfu_p_1_028706	Nfu_g_1_011875	-0.128385	0.103323	0.223439	YES	NO	0.00153034	transcription-regulated (non sign. transcript)	concordant
Nfu_p_1_024890	ENSG00000124772	CPNE5	-0.574205	0.000276839	0.00460197	Nfu_p_1_024890	Nfu_g_1_010260	0.207665	0.120432	0.249789	YES	NO	0.00153188	other post-transcr.mechanism	discordant
Nfu_p_1_047269	ENSG00000105963	ADAP1	0.67162	0.000640206	0.00707125	Nfu_p_1_047269	Nfu_g_1_019795	0.333265	0.05233	0.135326	YES	NO	0.00153781	transcription-regulated (non sign. transcript)	concordant
Nfu_p_1_001637	ENSG00000172315	TP53RK	0.201338	0.0276809	0.0813365	Nfu_p_1_001637	Nfu_g_1_000668	-0.577112	0.00121872	0.00699851	NO	YES	0.00154671	non-sign protein	discordant
Nfu_p_1_009661	ENSG00000205339	IPO7	-0.00793141	0.913812	0.947164	Nfu_p_1_009661	Nfu_g_1_003927	-0.361736	3.70178e-05	0.000373806	NO	YES	0.00154972	non-sign protein	concordant
Nfu_p_1_029698	ENSG00000077232	DNAJC10	-0.254634	0.123047	0.233404	Nfu_p_1_029698	Nfu_g_1_012264	-0.388501	0.00027569	0.00205115	NO	YES	0.00155201	non-sign protein	concordant
Nfu_p_1_023993	ENSG00000068903	SIRT2	0.0670323	0.415569	0.558062	Nfu_p_1_023993	Nfu_g_1_009843	0.288822	8.15828e-05	0.000736115	NO	YES	0.00155201	non-sign protein	concordant
Nfu_p_1_043577	ENSG00000136854	STXBP1	0.130107	0.176381	0.303971	Nfu_p_1_043577	Nfu_g_1_018219	0.207204	0.000192787	0.00151679	NO	YES	0.00155455	non-sign protein	concordant
Nfu_p_1_017009	ENSG00000166897	ELFN2	-0.393132	0.00220275	0.0151886	Nfu_p_1_017009	Nfu_g_1_007034	0.659816	0.0155286	0.0535781	YES	NO	0.0015621	other post-transcr.mechanism	discordant
Nfu_p_1_007201	ENSG00000112759	SLC29A1	-0.557659	0.00216113	0.0149637	Nfu_p_1_007201	Nfu_g_1_002863	-0.242507	0.0158547	0.0544494	YES	NO	0.00156367	transcription-regulated (non sign. transcript)	concordant
Nfu_p_1_026475	ENSG00000105755	ETHE1	0.643922	0.00416317	0.0225718	Nfu_p_1_026475	Nfu_g_1_010936	0.301535	0.00826483	0.0327525	YES	YES	0.0015688	transcription-regulated (sign. transcript)	concordant
Nfu_p_1_005290	ENSG00000164733	CTSB	0.191777	0.555689	0.684624	Nfu_p_1_005290	Nfu_g_1_002090	0.427182	6.21392e-05	0.000584097	NO	YES	0.00157302	non-sign protein	concordant
Nfu_p_1_050204	ENSG00000189337	KAZN	-0.305899	0.121835	0.231846	Nfu_p_1_050204	Nfu_g_1_020982	0.345036	0.000283629	0.00209617	NO	YES	0.00157323	non-sign protein	discordant
Nfu_p_1_001008	ENSG00000135900	MRPL44	-0.648141	0.00308978	0.0187626	Nfu_p_1_001008	Nfu_g_1_000430	-0.270459	0.0112211	0.041404	YES	YES	0.00157714	transcription-regulated (sign. transcript)	concordant
Nfu_p_1_001779	ENSG00000152578	GRIA4	-0.103612	0.413037	0.556419	Nfu_p_1_001779	Nfu_g_1_000721	0.393865	8.40126e-05	0.000753549	NO	YES	0.00157751	non-sign protein	discordant
Nfu_p_1_013069	ENSG00000185774	KCNIP4	-0.279823	0.0056254	0.0274486	Nfu_p_1_013069	Nfu_g_1_005376	0.265156	0.00619311	0.025999	YES	YES	0.00158238	other post-transcr.mechanism	discordant
Nfu_p_1_014754	ENSG00000167695	FAM57A	0.0650484	0.664995	0.770496	Nfu_p_1_014754	Nfu_g_1_006097	0.311797	5.25223e-05	0.000504133	NO	YES	0.00158517	non-sign protein	concordant
Nfu_p_1_049808	ENSG00000183155	RABIF	-0.339442	0.00179507	0.0133884	Nfu_p_1_049808	Nfu_g_1_020814	-0.270757	0.0197568	0.0646616	YES	NO	0.00160653	transcription-regulated (non sign. transcript)	concordant
Nfu_p_1_022560	ENSG00000106733	NMRK1	0.260355	0.0474324	0.118859	Nfu_p_1_022560	Nfu_g_1_009275	0.548994	0.000749571	0.00469029	NO	YES	0.00160933	non-sign protein	concordant
Nfu_p_1_055726	ENSG00000255508	RP11-864I4.1	-0.285429	0.0498243	0.122675	Nfu_p_1_055726	Nfu_g_1_023216	-0.508714	0.000714235	0.00451543	NO	YES	0.00160979	non-sign protein	concordant
Nfu_p_1_016016	ENSG00000116005	PCYOX1	-0.0346071	0.673525	0.777013	Nfu_p_1_016016	Nfu_g_1_006638	-0.524688	5.31442e-05	0.000509369	NO	YES	0.00161747	non-sign protein	concordant
Nfu_p_1_022114	ENSG00000204842	ATXN2	-0.411333	0.000230965	0.004129	Nfu_p_1_022114	Nfu_g_1_009091	-0.118836	0.15546	0.299442	YES	NO	0.0016204	transcription-regulated (non sign. transcript)	concordant
Nfu_p_1_048289	ENSG00000010282	HHATL	-0.391963	0.0105059	0.0410292	Nfu_p_1_048289	Nfu_g_1_020229	0.319659	0.00341788	0.0161092	YES	YES	0.0016204	other post-transcr.mechanism	discordant
Nfu_p_1_032600	ENSG00000167384	ZNF180	-0.868374	0.000120615	0.0028317	Nfu_p_1_032600	Nfu_g_1_013547	-0.0756101	0.30003	0.473132	YES	NO	0.00163104	transcription-regulated (non sign. transcript)	concordant
Nfu_p_1_050549	ENSG00000138744	NAAA	0.492593	0.025489	0.0764924	Nfu_p_1_050549	Nfu_g_1_021123	-0.424599	0.00142448	0.00794499	NO	YES	0.0016351	non-sign protein	discordant
Nfu_p_1_039739	ENSG00000121486	TRMT1L	-0.562627	5.19062e-05	0.00181241	Nfu_p_1_039739	Nfu_g_1_016585	0.0485972	0.703069	0.817533	YES	NO	0.0016418	other post-transcr.mechanism	discordant
Nfu_p_1_047078	ENSG00000125457	MIF4GD	0.655666	5.4242e-05	0.00181986	Nfu_p_1_047078	Nfu_g_1_019703	0.074052	0.673888	0.796816	YES	NO	0.00164335	transcription-regulated (non sign. transcript)	concordant
Nfu_p_1_015428	ENSG00000099995	SF3A1	-0.217504	0.0389056	0.103106	Nfu_p_1_015428	Nfu_g_1_006383	0.299091	0.00094179	0.00565527	NO	YES	0.00164606	non-sign protein	discordant
Nfu_p_1_035183	ENSG00000164303	ENPP6	0.335484	0.000506182	0.00639084	Nfu_p_1_035183	Nfu_g_1_014623	-0.158216	0.0726475	0.172946	YES	NO	0.00165056	miRNA-regulated	discordant
Nfu_p_1_014207	ENSG00000136104	RNASEH2B	-0.258811	0.0270565	0.0801263	Nfu_p_1_014207	Nfu_g_1_005840	-0.318843	0.00136038	0.00763002	NO	YES	0.00165107	non-sign protein	concordant
Nfu_p_1_001138	ENSG00000132361	CLUH	-0.0603217	0.3883	0.534331	Nfu_p_1_001138	Nfu_g_1_000489	-0.473105	9.51697e-05	0.00083746	NO	YES	0.00165619	non-sign protein	concordant
Nfu_p_1_033871	ENSG00000163466	ARPC2	0.133117	0.172248	0.298786	Nfu_p_1_033871	Nfu_g_1_014074	-0.383162	0.000216489	0.00167104	NO	YES	0.00166898	non-sign protein	discordant
Nfu_p_1_018227	ENSG00000157778	PSMG3	-0.690118	3.85586e-05	0.00157879	Nfu_p_1_018227	Nfu_g_1_007553	-0.00355884	0.97055	0.984592	YES	NO	0.00167327	transcription-regulated (non sign. transcript)	concordant
Nfu_p_1_038990	ENSG00000163719	MTMR14	0.275349	0.0184895	0.0609095	Nfu_p_1_038990	Nfu_g_1_016276	-0.247565	0.0020249	0.0106181	NO	YES	0.00167327	non-sign protein	discordant
Nfu_p_1_049419	ENSG00000160999	SH2B2	-0.298587	0.003944	0.0218686	Nfu_p_1_049419	Nfu_g_1_020644	-0.187904	0.00950125	0.036409	YES	YES	0.00167374	transcription-regulated (sign. transcript)	concordant
Nfu_p_1_019432	ENSG00000136044	APPL2	-0.08604	0.454605	0.592916	Nfu_p_1_019432	Nfu_g_1_008074	0.270273	8.2511e-05	0.000742413	NO	YES	0.00167434	non-sign protein	discordant
Nfu_p_1_020163	ENSG00000102890	ELMO3	0.0885788	0.363602	0.509731	Nfu_p_1_020163	Nfu_g_1_008377	-0.351848	0.000103837	0.000902603	NO	YES	0.00168341	non-sign protein	discordant
Nfu_p_1_044469	ENSG00000175582	RAB6A	0.201614	0.0185354	0.0610122	Nfu_p_1_044469	Nfu_g_1_018614	0.281127	0.00204959	0.0107279	NO	YES	0.00169202	non-sign protein	concordant
Nfu_p_1_002039	ENSG00000136715	SAP130	-0.177293	0.117286	0.225675	Nfu_p_1_002039	Nfu_g_1_000827	-0.313661	0.000324145	0.00233852	NO	YES	0.00169224	non-sign protein	concordant
Nfu_p_1_048475	ENSG00000151025	GPR158	-0.0934699	0.333149	0.481513	Nfu_p_1_048475	Nfu_g_1_020287	0.326054	0.000114251	0.000976557	NO	YES	0.00169315	non-sign protein	discordant
Nfu_p_1_051179	ENSG00000197548	ATG7	0.010769	0.888872	0.929646	Nfu_p_1_051179	Nfu_g_1_021380	0.437064	4.29376e-05	0.000422901	NO	YES	0.00169605	non-sign protein	concordant
Nfu_p_1_012534	ENSG00000278540	ACACA	0.220579	0.0421224	0.10936	Nfu_p_1_012534	Nfu_g_1_005164	-0.406888	0.000906385	0.00546896	NO	YES	0.00169605	non-sign protein	discordant
Nfu_p_1_030941	ENSG00000008952	SEC62	-0.520113	0.00757812	0.0330323	Nfu_p_1_030941	Nfu_g_1_012823	0.243012	0.00508911	0.0220993	YES	YES	0.00170894	other post-transcr.mechanism	discordant
Nfu_p_1_044027	ENSG00000139726	DENR	-0.368924	0.0102044	0.0401927	Nfu_p_1_044027	Nfu_g_1_018426	-0.328274	0.00377615	0.0174319	YES	YES	0.00170894	transcription-regulated (sign. transcript)	concordant
Nfu_p_1_021891	ENSG00000136279	DBNL	-0.127491	0.73964	0.82675	Nfu_p_1_021891	Nfu_g_1_009017	-0.245607	5.21194e-05	0.000500747	NO	YES	0.00170894	non-sign protein	concordant
Nfu_p_1_016352	ENSG00000144130	NT5DC4	0.413172	0.0949644	0.193538	Nfu_p_1_016352	Nfu_g_1_006779	0.972794	0.00040701	0.0028131	NO	YES	0.00171148	non-sign protein	concordant
Nfu_p_1_051396	ENSG00000182199	SHMT2	-0.17312	0.195475	0.328631	Nfu_p_1_051396	Nfu_g_1_021483	-0.306745	0.000198578	0.00155257	NO	YES	0.00171723	non-sign protein	concordant
Nfu_p_1_046799	ENSG00000171246	NPTX1	-0.452187	0.00321671	0.0191999	Nfu_p_1_046799	Nfu_g_1_019589	0.273881	0.0121116	0.0440551	YES	YES	0.00172205	other post-transcr.mechanism	discordant
Nfu_p_1_025926	ENSG00000122140	MRPS2	-0.251178	0.0146235	0.0514428	Nfu_p_1_025926	Nfu_g_1_010711	-0.399349	0.00266971	0.0132255	NO	YES	0.00172439	non-sign protein	concordant
Nfu_p_1_026817	ENSG00000183520	UTP11	-0.0241943	0.781628	0.857506	Nfu_p_1_026817	Nfu_g_1_011097	-0.443453	5.0428e-05	0.000487072	NO	YES	0.00173855	non-sign protein	concordant
Nfu_p_1_050190	ENSG00000157087	ATP2B2	-0.278019	0.00818292	0.0346667	Nfu_p_1_050190	Nfu_g_1_020980	0.25357	0.00485533	0.0212596	YES	YES	0.00175025	other post-transcr.mechanism	discordant
Nfu_p_1_008466	ENSG00000154114	TBCEL	-0.161217	0.0602249	0.13966	Nfu_p_1_008466	Nfu_g_1_003405	-0.420167	0.000662816	0.00423591	NO	YES	0.00175682	non-sign protein	concordant
Nfu_p_1_034371	ENSG00000170955	PRKCDBP	0.57655	0.000195829	0.00379533	Nfu_p_1_034371	Nfu_g_1_014270	-0.261502	0.205531	0.363192	YES	NO	0.00176913	other post-transcr.mechanism	discordant
Nfu_p_1_001770	ENSG00000153982	GDPD1	0.466345	0.000946735	0.00904743	Nfu_p_1_001770	Nfu_g_1_000718	0.234005	0.0427965	0.116646	YES	NO	0.0017789	transcription-regulated (non sign. transcript)	concordant
Nfu_p_1_015533	ENSG00000180957	PITPNB	0.0115806	0.878901	0.922029	Nfu_p_1_015533	Nfu_g_1_006428	-0.392283	4.63628e-05	0.000451297	NO	YES	0.00178719	non-sign protein	discordant
Nfu_p_1_033953	ENSG00000122406	RPL5	-0.399947	0.00253496	0.0165806	Nfu_p_1_033953	Nfu_g_1_014110	-0.170412	0.0161092	0.055115	YES	NO	0.00178975	transcription-regulated (non sign. transcript)	concordant
Nfu_p_1_026762	ENSG00000122643	NT5C3A	0.0639881	0.585643	0.709909	Nfu_p_1_026762	Nfu_g_1_011064	0.424709	6.99418e-05	0.000646792	NO	YES	0.00179377	non-sign protein	concordant
Nfu_p_1_014752	ENSG00000164587	RPS14	-0.560486	0.00133374	0.0110634	Nfu_p_1_014752	Nfu_g_1_006095	0.227551	0.0308747	0.0910431	YES	NO	0.00180053	miRNA-regulated	discordant
Nfu_p_1_052889	ENSG00000110172	CHORDC1	-0.501258	0.00653871	0.0300907	Nfu_p_1_052889	Nfu_g_1_022105	-0.289199	0.00629663	0.026328	YES	YES	0.00180053	transcription-regulated (sign. transcript)	concordant
Nfu_p_1_054266	ENSG00000125912	NCLN	-0.140401	0.11834	0.226913	Nfu_p_1_054266	Nfu_g_1_022686	-0.483392	0.000349264	0.00248549	NO	YES	0.00180567	non-sign protein	concordant
Nfu_p_1_012968	ENSG00000183527	PSMG1	-0.386011	0.0132775	0.0484757	Nfu_p_1_012968	Nfu_g_1_005338	-0.237973	0.0031612	0.0151024	YES	YES	0.00183015	transcription-regulated (sign. transcript)	concordant
Nfu_p_1_051157	ENSG00000101126	ADNP	-0.583852	0.00389758	0.0217347	Nfu_p_1_051157	Nfu_g_1_021362	-0.228151	0.0108068	0.0402421	YES	YES	0.00183453	transcription-regulated (sign. transcript)	concordant
Nfu_p_1_028448	ENSG00000197157	SND1	-0.352769	0.00271582	0.0173024	Nfu_p_1_028448	Nfu_g_1_011765	-0.162979	0.0155137	0.0535451	YES	NO	0.00183453	transcription-regulated (non sign. transcript)	concordant
Nfu_p_1_009300	ENSG00000140548	ZNF710	-0.491872	0.00587122	0.0281839	Nfu_p_1_009300	Nfu_g_1_003791	-0.234132	0.00723753	0.0294909	YES	YES	0.00184784	transcription-regulated (sign. transcript)	concordant
Nfu_p_1_038903	ENSG00000160803	UBQLN4	-0.168675	0.0777969	0.167017	Nfu_p_1_038903	Nfu_g_1_016220	-0.350578	0.000546922	0.00360597	NO	YES	0.00184906	non-sign protein	concordant
Nfu_p_1_023698	ENSG00000133943	C14orf159	-0.411961	0.0177268	0.0593398	Nfu_p_1_023698	Nfu_g_1_009734	0.360221	0.00240409	0.0121567	NO	YES	0.00185077	non-sign protein	discordant
Nfu_p_1_025706	ENSG00000150722	PPP1R1C	-0.330442	0.0167887	0.0570279	Nfu_p_1_025706	Nfu_g_1_010628	0.450311	0.00256655	0.0128225	NO	YES	0.00186842	non-sign protein	discordant
Nfu_p_1_005187	ENSG00000205022	PABPN1L	-0.614517	0.000524279	0.00648611	Nfu_p_1_005187	Nfu_g_1_002039	-0.192464	0.0823702	0.189336	YES	NO	0.00187023	transcription-regulated (non sign. transcript)	concordant
Nfu_p_1_025916	ENSG00000099956	SMARCB1	-0.199175	0.0976271	0.197084	Nfu_p_1_025916	Nfu_g_1_010708	-0.422651	0.000442238	0.00301216	NO	YES	0.00187023	non-sign protein	concordant
Nfu_p_1_005142	ENSG00000171858	RPS21	-0.303797	0.00443629	0.023409	Nfu_p_1_005142	Nfu_g_1_002022	0.288405	0.00974875	0.0371296	YES	YES	0.00187075	other post-transcr.mechanism	discordant
Nfu_p_1_027609	ENSG00000164237	CMBL	0.576889	8.85572e-05	0.00239277	Nfu_p_1_027609	Nfu_g_1_011427	-0.0697521	0.488324	0.651542	YES	NO	0.00187075	other post-transcr.mechanism	discordant
Nfu_p_1_001101	ENSG00000133104	SPG20	0.0879335	0.379982	0.52585	Nfu_p_1_001101	Nfu_g_1_000472	0.272153	0.000114412	0.000977101	NO	YES	0.00187866	non-sign protein	concordant
Nfu_p_1_053592	ENSG00000087008	ACOX3	-0.198088	0.297669	0.444654	Nfu_p_1_053592	Nfu_g_1_022388	-0.426469	0.000146672	0.00120374	NO	YES	0.00188428	non-sign protein	concordant
Nfu_p_1_042983	ENSG00000169710	FASN	-0.0107031	0.914491	0.947297	Nfu_p_1_042983	Nfu_g_1_017949	-0.724363	4.77515e-05	0.000463461	NO	YES	0.00188428	non-sign protein	concordant
Nfu_p_1_050560	ENSG00000123297	TSFM	-0.445244	0.00197109	0.0141683	Nfu_p_1_050560	Nfu_g_1_021130	-0.269917	0.0221791	0.0706624	YES	NO	0.0018852	transcription-regulated (non sign. transcript)	concordant
Nfu_p_1_000798	ENSG00000185008	ROBO2	-0.287909	0.00363996	0.0208519	Nfu_p_1_000798	Nfu_g_1_000333	-0.147023	0.0120228	0.0438199	YES	YES	0.00188594	transcription-regulated (sign. transcript)	concordant
Nfu_p_1_032150	ENSG00000131620	ANO1	-0.0105775	0.951135	0.969723	Nfu_p_1_032150	Nfu_g_1_013357	0.319193	4.60361e-05	0.000448773	NO	YES	0.00188594	non-sign protein	discordant
Nfu_p_1_017519	ENSG00000130935	NOL11	-0.117779	0.178233	0.306413	Nfu_p_1_017519	Nfu_g_1_007233	-0.335244	0.000246934	0.00187632	NO	YES	0.00189377	non-sign protein	concordant
Nfu_p_1_005905	ENSG00000066056	TIE1	-0.18473	0.102772	0.20468	Nfu_p_1_005905	Nfu_g_1_002350	-0.490445	0.000428531	0.00293884	NO	YES	0.00189391	non-sign protein	concordant
Nfu_p_1_022610	ENSG00000100296	THOC5	-0.55039	0.00013489	0.00303228	Nfu_p_1_022610	Nfu_g_1_009296	-0.173622	0.326754	0.500774	YES	NO	0.00189428	miRNA-regulated	concordant
Nfu_p_1_029528	ENSG00000236444	UBE2L5P	0.578384	7.60294e-05	0.00222118	Nfu_p_1_029528	Nfu_g_1_012195	-0.0514319	0.580346	0.726466	YES	NO	0.00189514	other post-transcr.mechanism	discordant
Nfu_p_1_002448	ENSG00000174483	BBS1	0.486663	0.00225138	0.0154086	Nfu_p_1_002448	Nfu_g_1_001006	-0.194978	0.0197288	0.0646118	YES	NO	0.00190562	miRNA-regulated	discordant
Nfu_p_1_017323	ENSG00000125734	GPR108	-0.786769	0.00250758	0.016456	Nfu_p_1_017323	Nfu_g_1_007152	0.124922	0.0177547	0.0595719	YES	NO	0.00190868	other post-transcr.mechanism	discordant
Nfu_p_1_001936	ENSG00000167861	HID1	-0.0551294	0.592913	0.715584	Nfu_p_1_001936	Nfu_g_1_000793	0.366032	7.52752e-05	0.000688152	NO	YES	0.00191198	non-sign protein	discordant
Nfu_p_1_007505	ENSG00000011566	MAP4K3	-0.361608	0.025398	0.0762766	Nfu_p_1_007505	Nfu_g_1_002994	0.489346	0.0017699	0.0095208	NO	YES	0.00192344	non-sign protein	discordant
Nfu_p_1_016138	ENSG00000110931	CAMKK2	0.0654956	0.38841	0.534333	Nfu_p_1_016138	Nfu_g_1_006691	0.478683	0.000115801	0.000985468	NO	YES	0.00192345	non-sign protein	concordant
Nfu_p_1_025132	ENSG00000127463	EMC1	-0.368257	0.00488308	0.0248487	Nfu_p_1_025132	Nfu_g_1_010370	-0.156766	0.00922342	0.0356244	YES	YES	0.0019248	transcription-regulated (sign. transcript)	concordant
Nfu_p_1_001973	ENSG00000117505	DR1	-0.480147	0.000735206	0.00777874	Nfu_p_1_001973	Nfu_g_1_000799	-0.237359	0.0613947	0.152896	YES	NO	0.00192719	transcription-regulated (non sign. transcript)	concordant
Nfu_p_1_051603	ENSG00000261582	RP4-614O4.11	-0.441522	0.00175056	0.0131769	Nfu_p_1_051603	Nfu_g_1_021578	-0.312368	0.0257929	0.0793358	YES	NO	0.00192719	transcription-regulated (non sign. transcript)	concordant
Nfu_p_1_048973	ENSG00000135821	GLUL	0.495507	0.0114026	0.0434986	Nfu_p_1_048973	Nfu_g_1_020449	0.355602	0.00396404	0.0181317	YES	YES	0.00192805	transcription-regulated (sign. transcript)	concordant
Nfu_p_1_013219	ENSG00000185052	SLC24A3	-0.0622202	0.698374	0.794533	Nfu_p_1_013219	Nfu_g_1_005450	0.330421	6.48381e-05	0.000606329	NO	YES	0.00192918	non-sign protein	discordant
Nfu_p_1_008755	ENSG00000111716	LDHB	0.596115	0.000472033	0.00616616	Nfu_p_1_008755	Nfu_g_1_003535	0.207802	0.0959228	0.211791	YES	NO	0.00192918	transcription-regulated (non sign. transcript)	concordant
Nfu_p_1_027692	ENSG00000149970	CNKSR2	0.616168	0.000387531	0.00548562	Nfu_p_1_027692	Nfu_g_1_011462	0.228185	0.117945	0.246036	YES	NO	0.00194466	transcription-regulated (non sign. transcript)	concordant
Nfu_p_1_031766	ENSG00000179950	PUF60	0.136879	0.125126	0.236752	Nfu_p_1_031766	Nfu_g_1_013177	-0.296626	0.000365591	0.00258618	NO	YES	0.0019451	non-sign protein	discordant
Nfu_p_1_024579	ENSG00000119326	CTNNAL1	-0.308071	0.0580501	0.135757	Nfu_p_1_024579	Nfu_g_1_010137	0.336788	0.000791687	0.00491337	NO	YES	0.00195229	non-sign protein	discordant
Nfu_p_1_011177	ENSG00000145864	GABRB2	0.133143	0.146955	0.266272	Nfu_p_1_011177	Nfu_g_1_004593	0.270397	0.000314972	0.00228472	NO	YES	0.00196398	non-sign protein	concordant
Nfu_p_1_036310	ENSG00000118007	STAG1	-0.470098	0.00717292	0.031936	Nfu_p_1_036310	Nfu_g_1_015078	-0.188701	0.00646509	0.0269107	YES	YES	0.00196486	transcription-regulated (sign. transcript)	concordant
Nfu_p_1_046469	ENSG00000164144	ARFIP1	0.0369787	0.714952	0.808167	Nfu_p_1_046469	Nfu_g_1_019454	0.330076	6.48844e-05	0.000606478	NO	YES	0.00196486	non-sign protein	concordant
Nfu_p_1_000886	ENSG00000108510	MED13	0.124063	0.23909	0.380006	Nfu_p_1_000886	Nfu_g_1_000367	-0.271831	0.000193995	0.0015251	NO	YES	0.00196486	non-sign protein	discordant
Nfu_p_1_012087	ENSG00000170234	PWWP2A	-0.390661	0.0121301	0.0454264	Nfu_p_1_012087	Nfu_g_1_004997	-0.227031	0.00383667	0.0176623	YES	YES	0.00196962	transcription-regulated (sign. transcript)	concordant
Nfu_p_1_015025	ENSG00000106086	PLEKHA8	0.179686	0.0374789	0.100643	Nfu_p_1_015025	Nfu_g_1_006221	0.219604	0.00124247	0.00709412	NO	YES	0.00196963	non-sign protein	concordant
Nfu_p_1_022054	ENSG00000033030	ZCCHC8	-0.425108	0.00059573	0.00682748	Nfu_p_1_022054	Nfu_g_1_009063	-0.14899	0.078577	0.183273	YES	NO	0.001978	transcription-regulated (non sign. transcript)	concordant
Nfu_p_1_005221	ENSG00000115216	NRBP1	0.385473	0.00137091	0.0112814	Nfu_p_1_005221	Nfu_g_1_002057	0.322729	0.0341926	0.0985298	YES	NO	0.00197944	transcription-regulated (non sign. transcript)	concordant
Nfu_p_1_017108	ENSG00000141837	CACNA1A	0.386622	0.0032397	0.0192779	Nfu_p_1_017108	Nfu_g_1_007075	0.403675	0.0145007	0.0508301	YES	NO	0.00198236	transcription-regulated (non sign. transcript)	concordant
Nfu_p_1_055887	ENSG00000141551	CSNK1D	-0.110435	0.222134	0.359672	Nfu_p_1_055887	Nfu_g_1_023279	0.354628	0.00021237	0.00164155	NO	YES	0.00198821	non-sign protein	discordant
Nfu_p_1_049705	ENSG00000259956	RBM15B	-0.0736341	0.536081	0.665986	Nfu_p_1_049705	Nfu_g_1_020768	-0.522899	8.80171e-05	0.000785239	NO	YES	0.00198821	non-sign protein	concordant
Nfu_p_1_052770	ENSG00000242028	HYPK	-0.198635	0.0545609	0.130315	Nfu_p_1_052770	Nfu_g_1_022058	-0.41198	0.000866923	0.00527867	NO	YES	0.00199162	non-sign protein	concordant
Nfu_p_1_052635	ENSG00000184056	VPS33B	0.0777594	0.391493	0.537032	Nfu_p_1_052635	Nfu_g_1_022003	0.350855	0.000122508	0.00103299	NO	YES	0.00201584	non-sign protein	concordant
Nfu_p_1_040169	ENSG00000180011	ZADH2	-0.165941	0.0857014	0.179609	Nfu_p_1_040169	Nfu_g_1_016785	0.211179	0.00056207	0.00369123	NO	YES	0.00202174	non-sign protein	discordant
Nfu_p_1_049367	ENSG00000157131	C8A	0.826291	0.000787964	0.00811946	Nfu_p_1_049367	Nfu_g_1_020615	0.532257	0.0611091	0.152308	YES	NO	0.00202174	miRNA-regulated	concordant
Nfu_p_1_021622	ENSG00000119242	CCDC92	0.26553	0.01738	0.0585322	Nfu_p_1_021622	Nfu_g_1_008926	0.273366	0.00278094	0.0136683	NO	YES	0.00202689	non-sign protein	concordant
Nfu_p_1_019199	ENSG00000178202	KDELC2	0.373749	0.00153929	0.0122303	Nfu_p_1_019199	Nfu_g_1_007963	-0.287386	0.0315187	0.0924784	YES	NO	0.00203284	other post-transcr.mechanism	discordant
Nfu_p_1_025894	ENSG00000136816	TOR1B	0.516934	0.000273507	0.00458331	Nfu_p_1_025894	Nfu_g_1_010694	-0.129662	0.177581	0.328135	YES	NO	0.00203381	other post-transcr.mechanism	discordant
Nfu_p_1_012151	ENSG00000242550	SERPINB10	0.662513	0.000467521	0.00613622	Nfu_p_1_012151	Nfu_g_1_005026	0.45964	0.10449	0.225332	YES	NO	0.00204348	transcription-regulated (non sign. transcript)	concordant
Nfu_p_1_023266	ENSG00000137055	PLAA	-0.0290372	0.840318	0.897751	Nfu_p_1_023266	Nfu_g_1_009537	-0.403695	5.81771e-05	0.000551262	NO	YES	0.00204378	non-sign protein	concordant
Nfu_p_1_005883	ENSG00000152492	CCDC50	0.0591726	0.727484	0.817126	Nfu_p_1_005883	Nfu_g_1_002340	0.390292	6.72428e-05	0.00062393	NO	YES	0.0020439	non-sign protein	concordant
Nfu_p_1_053120	ENSG00000126522	ASL	0.359668	0.00222615	0.0152611	Nfu_p_1_053120	Nfu_g_1_022183	-0.251944	0.0220847	0.070423	YES	NO	0.00205217	other post-transcr.mechanism	discordant
Nfu_p_1_007284	ENSG00000107679	PLEKHA1	-0.249054	0.0645627	0.146846	Nfu_p_1_007284	Nfu_g_1_002895	0.169733	0.00076708	0.00477847	NO	YES	0.00206372	non-sign protein	discordant
Nfu_p_1_038741	ENSG00000135778	NTPCR	0.136723	0.131677	0.244847	Nfu_p_1_038741	Nfu_g_1_016139	0.44409	0.00037596	0.00264177	NO	YES	0.00206372	non-sign protein	concordant
Nfu_p_1_001665	ENSG00000170027	YWHAG	-1.08673	0.000176164	0.00359921	Nfu_p_1_001665	Nfu_g_1_000687	-0.131124	0.281954	0.452939	YES	NO	0.0020671	transcription-regulated (non sign. transcript)	concordant
Nfu_p_1_032714	ENSG00000165434	PGM2L1	0.528126	0.0162967	0.055814	Nfu_p_1_032714	Nfu_g_1_013577	-0.393991	0.00304729	0.0146634	NO	YES	0.0020671	non-sign protein	discordant
Nfu_p_1_003667	ENSG00000188157	AGRN	-0.375288	0.000666935	0.00728883	Nfu_p_1_003667	Nfu_g_1_001473	0.137536	0.0745306	0.176325	YES	NO	0.00206743	other post-transcr.mechanism	discordant
Nfu_p_1_014265	ENSG00000153774	CFDP1	-0.648004	0.00012862	0.00293913	Nfu_p_1_014265	Nfu_g_1_005877	0.0697466	0.386974	0.559978	YES	NO	0.00206885	other post-transcr.mechanism	discordant
Nfu_p_1_047056	ENSG00000160917	CPSF4	-0.854691	0.00213689	0.0148829	Nfu_p_1_047056	Nfu_g_1_019690	-0.2609	0.023326	0.0736091	YES	NO	0.00207052	transcription-regulated (non sign. transcript)	concordant
Nfu_p_1_051963	ENSG00000197045	GMFB	-0.505664	6.98971e-05	0.0021238	Nfu_p_1_051963	Nfu_g_1_021719	0.0484033	0.71491	0.825061	YES	NO	0.00207311	other post-transcr.mechanism	discordant
Nfu_p_1_027705	ENSG00000132970	WASF3	-0.244937	0.00620729	0.0292034	Nfu_p_1_027705	Nfu_g_1_011469	-0.255252	0.00804613	0.0320498	YES	YES	0.00207311	transcription-regulated (sign. transcript)	concordant
Nfu_p_1_009767	ENSG00000166128	RAB8B	0.641477	0.000386014	0.00548285	Nfu_p_1_009767	Nfu_g_1_003975	-0.139379	0.13083	0.265081	YES	NO	0.00209207	other post-transcr.mechanism	discordant
Nfu_p_1_027002	ENSG00000177469	PTRF	0.699611	0.000317034	0.00496188	Nfu_p_1_027002	Nfu_g_1_011200	-0.118371	0.160202	0.30563	YES	NO	0.0021018	miRNA-regulated	discordant
Nfu_p_1_016309	ENSG00000113384	GOLPH3	-0.730029	5.33126e-05	0.00181241	Nfu_p_1_016309	Nfu_g_1_006753	-0.00402462	0.956933	0.976871	YES	NO	0.00210926	transcription-regulated (non sign. transcript)	concordant
Nfu_p_1_006548	ENSG00000142875	PRKACB	0.459166	0.000116266	0.0027526	Nfu_p_1_006548	Nfu_g_1_002612	0.0900407	0.439297	0.608294	YES	NO	0.00211038	transcription-regulated (non sign. transcript)	concordant
Nfu_p_1_045579	ENSG00000084764	MAPRE3	-0.358834	0.00148913	0.0119218	Nfu_p_1_045579	Nfu_g_1_019061	-0.149317	0.034508	0.0992241	YES	NO	0.00212098	transcription-regulated (non sign. transcript)	concordant
Nfu_p_1_042476	ENSG00000115170	ACVR1	-0.016962	0.857702	0.908621	Nfu_p_1_042476	Nfu_g_1_017751	0.292234	5.99877e-05	0.000567074	NO	YES	0.00212232	non-sign protein	discordant
Nfu_p_1_053879	ENSG00000130159	ECSIT	-0.648858	0.000144258	0.0031081	Nfu_p_1_053879	Nfu_g_1_022507	-0.0726608	0.356932	0.531476	YES	NO	0.00212269	miRNA-regulated	concordant
Nfu_p_1_031512	ENSG00000158528	PPP1R9A	-0.393853	0.0046297	0.0239553	Nfu_p_1_031512	Nfu_g_1_013046	0.247238	0.0111495	0.041185	YES	YES	0.00212532	other post-transcr.mechanism	discordant
Nfu_p_1_015503	ENSG00000165283	STOML2	0.00216661	0.984256	0.991066	Nfu_p_1_015503	Nfu_g_1_006418	-0.403083	5.24175e-05	0.000503369	NO	YES	0.00212532	non-sign protein	discordant
Nfu_p_1_028648	ENSG00000134532	SOX5	-0.354917	0.000817249	0.0083077	Nfu_p_1_028648	Nfu_g_1_011844	-0.125008	0.0634267	0.156735	YES	NO	0.00213234	miRNA-regulated	concordant
Nfu_p_1_012162	ENSG00000121905	HPCA	-0.533716	0.00295924	0.0182505	Nfu_p_1_012162	Nfu_g_1_005036	0.235451	0.0177086	0.0594573	YES	NO	0.00215247	other post-transcr.mechanism	discordant
Nfu_p_1_033985	ENSG00000123119	NECAB1	-0.0691791	0.648949	0.759779	Nfu_p_1_033985	Nfu_g_1_014119	0.462073	8.08316e-05	0.000730592	NO	YES	0.00215329	non-sign protein	discordant
Nfu_p_1_000534	ENSG00000196405	EVL	-0.11631	0.178534	0.306739	Nfu_p_1_000534	Nfu_g_1_000234	-0.426943	0.000295187	0.00216796	NO	YES	0.00216132	non-sign protein	concordant
Nfu_p_1_009623	ENSG00000128918	ALDH1A2	0.189199	0.215497	0.351948	Nfu_p_1_009623	Nfu_g_1_003908	-0.464468	0.000245093	0.00186446	NO	YES	0.00216454	non-sign protein	discordant
Nfu_p_1_010263	ENSG00000070756	PABPC1	-0.610105	0.00013787	0.00305923	Nfu_p_1_010263	Nfu_g_1_004198	0.0732165	0.383445	0.556887	YES	NO	0.00216525	other post-transcr.mechanism	discordant
Nfu_p_1_024881	ENSG00000143028	SYPL2	0.23992	0.0133328	0.0486112	Nfu_p_1_024881	Nfu_g_1_010254	0.176739	0.00398237	0.0181809	YES	YES	0.00217272	transcription-regulated (sign. transcript)	concordant
Nfu_p_1_022538	ENSG00000145703	IQGAP2	0.131541	0.213013	0.348578	Nfu_p_1_022538	Nfu_g_1_009262	-0.57143	0.000249979	0.00189298	NO	YES	0.00217728	non-sign protein	discordant
Nfu_p_1_012579	ENSG00000137656	BUD13	-0.588458	5.69763e-05	0.00187918	Nfu_p_1_012579	Nfu_g_1_005174	-0.00613324	0.9394	0.966405	YES	NO	0.00218637	transcription-regulated (non sign. transcript)	concordant
Nfu_p_1_037996	ENSG00000125730	C3	1.74622	7.59853e-05	0.00222118	Nfu_p_1_037996	Nfu_g_1_015843	0.107716	0.704867	0.818861	YES	NO	0.00218659	transcription-regulated (non sign. transcript)	concordant
Nfu_p_1_049081	ENSG00000177200	CHD9	-0.19257	0.181973	0.311615	Nfu_p_1_049081	Nfu_g_1_020508	-0.302721	0.00029461	0.00216611	NO	YES	0.00218739	non-sign protein	concordant
Nfu_p_1_051108	ENSG00000116337	AMPD2	0.324878	0.00210806	0.0147192	Nfu_p_1_051108	Nfu_g_1_021342	0.199871	0.0254688	0.0786661	YES	NO	0.0021892	transcription-regulated (non sign. transcript)	concordant
Nfu_p_1_022323	ENSG00000165113	GKAP1	-0.439076	0.00124697	0.0106416	Nfu_p_1_022323	Nfu_g_1_009179	-0.150578	0.04341	0.118003	YES	NO	0.0022044	transcription-regulated (non sign. transcript)	concordant
Nfu_p_1_013257	ENSG00000113761	ZNF346	-0.408264	0.000630817	0.00700682	Nfu_p_1_013257	Nfu_g_1_005471	-0.179243	0.0859107	0.195147	YES	NO	0.00220514	transcription-regulated (non sign. transcript)	concordant
Nfu_p_1_016725	ENSG00000260314	MRC1	0.118218	0.461768	0.599525	Nfu_p_1_016725	Nfu_g_1_006927	-0.534091	0.0001174	0.000994959	NO	YES	0.00220514	non-sign protein	discordant
Nfu_p_1_023807	ENSG00000198898	CAPZA2	-0.287983	0.0151382	0.0527848	Nfu_p_1_023807	Nfu_g_1_009776	-0.207966	0.00361037	0.0167907	NO	YES	0.00222037	non-sign protein	concordant
Nfu_p_1_015693	ENSG00000107223	EDF1	-0.51992	0.0010608	0.00958287	Nfu_p_1_015693	Nfu_g_1_006507	-0.19776	0.0518034	0.134265	YES	NO	0.00223025	transcription-regulated (non sign. transcript)	concordant
Nfu_p_1_019481	ENSG00000102921	N4BP1	0.414446	0.000859512	0.00852829	Nfu_p_1_019481	Nfu_g_1_008089	0.169822	0.064126	0.157975	YES	NO	0.00223515	transcription-regulated (non sign. transcript)	concordant
Nfu_p_1_046395	ENSG00000179115	FARSA	-0.142755	0.135787	0.250914	Nfu_p_1_046395	Nfu_g_1_019421	-0.449144	0.000409569	0.00282821	NO	YES	0.0022523	non-sign protein	concordant
Nfu_p_1_018563	ENSG00000106268	NUDT1	0.332587	0.0116145	0.044032	Nfu_p_1_018563	Nfu_g_1_007686	-0.403537	0.00480715	0.0210903	YES	YES	0.00225917	other post-transcr.mechanism	discordant
Nfu_p_1_023015	ENSG00000113594	LIFR	0.0733924	0.4958	0.631746	Nfu_p_1_023015	Nfu_g_1_009443	0.362825	0.000112923	0.000966447	NO	YES	0.00226371	non-sign protein	concordant
Nfu_p_1_024138	ENSG00000079785	DDX1	-0.166874	0.0330821	0.0920551	Nfu_p_1_024138	Nfu_g_1_009910	-0.232123	0.00169751	0.00920569	NO	YES	0.0022688	non-sign protein	concordant
Nfu_p_1_012845	ENSG00000157542	KCNJ6	-0.083173	0.454173	0.592639	Nfu_p_1_012845	Nfu_g_1_005284	0.357015	0.000124121	0.00104615	NO	YES	0.00227553	non-sign protein	discordant
Nfu_p_1_035091	ENSG00000178921	PFAS	-0.521056	0.000896761	0.00875133	Nfu_p_1_035091	Nfu_g_1_014579	-0.277868	0.0630331	0.156013	YES	NO	0.00228	transcription-regulated (non sign. transcript)	concordant
Nfu_p_1_052368	ENSG00000166887	VPS39	0.311833	0.00244136	0.0162009	Nfu_p_1_052368	Nfu_g_1_021880	0.171709	0.0232679	0.0734575	YES	NO	0.00228908	transcription-regulated (non sign. transcript)	concordant
Nfu_p_1_042307	ENSG00000186522	sept10	0.26309	0.0333692	0.0925744	Nfu_p_1_042307	Nfu_g_1_017671	-0.341093	0.0017065	0.00923533	NO	YES	0.00229301	non-sign protein	discordant
Nfu_p_1_020013	ENSG00000242498	ARPIN	0.413239	8.41529e-05	0.0023229	Nfu_p_1_020013	Nfu_g_1_008317	-0.0788887	0.679285	0.801111	YES	NO	0.00229986	other post-transcr.mechanism	discordant
Nfu_p_1_005775	ENSG00000132854	KANK4	0.313173	0.000836036	0.00841616	Nfu_p_1_005775	Nfu_g_1_002298	0.188881	0.068484	0.165708	YES	NO	0.00230204	transcription-regulated (non sign. transcript)	concordant
Nfu_p_1_029803	ENSG00000165097	KDM1B	-0.262234	0.0126768	0.046902	Nfu_p_1_029803	Nfu_g_1_012311	-0.237492	0.00452774	0.0201161	YES	YES	0.00230516	transcription-regulated (sign. transcript)	concordant
Nfu_p_1_038765	ENSG00000055332	EIF2AK2	0.207976	0.0850034	0.178598	Nfu_p_1_038765	Nfu_g_1_016147	0.591461	0.000675318	0.00430755	NO	YES	0.00230516	non-sign protein	concordant
Nfu_p_1_051029	ENSG00000124214	STAU1	-0.707245	0.000116807	0.0027526	Nfu_p_1_051029	Nfu_g_1_021312	0.0720833	0.49383	0.655684	YES	NO	0.00231096	other post-transcr.mechanism	discordant
Nfu_p_1_051013	ENSG00000112062	MAPK14	0.228652	0.00596625	0.0284589	Nfu_p_1_051013	Nfu_g_1_021305	0.200966	0.00966957	0.0369106	YES	YES	0.00231096	transcription-regulated (sign. transcript)	concordant
Nfu_p_1_030247	ENSG00000183020	AP2A2	0.316946	0.0127753	0.0470981	Nfu_p_1_030247	Nfu_g_1_012533	0.517436	0.00451188	0.0200725	YES	YES	0.00231096	transcription-regulated (sign. transcript)	concordant
Nfu_p_1_043605	ENSG00000061918	GUCY1B3	0.410273	0.0014476	0.0116927	Nfu_p_1_043605	Nfu_g_1_018232	0.13579	0.0398413	0.110843	YES	NO	0.00231096	transcription-regulated (non sign. transcript)	concordant
Nfu_p_1_008045	ENSG00000066933	MYO9A	0.106225	0.148733	0.268574	Nfu_p_1_008045	Nfu_g_1_003251	0.39701	0.000388212	0.00270881	NO	YES	0.00231157	non-sign protein	concordant
Nfu_p_1_023069	ENSG00000198380	GFPT1	-0.384312	0.000426764	0.00574677	Nfu_p_1_023069	Nfu_g_1_009469	-0.0977815	0.135443	0.27203	YES	NO	0.00231268	transcription-regulated (non sign. transcript)	concordant
Nfu_p_1_034808	ENSG00000060339	CCAR1	-0.356619	0.00182963	0.0135149	Nfu_p_1_034808	Nfu_g_1_014459	-0.166102	0.0316957	0.0929053	YES	NO	0.00231838	transcription-regulated (non sign. transcript)	concordant
Nfu_p_1_011339	ENSG00000155827	RNF20	-0.294443	0.00410695	0.0223979	Nfu_p_1_011339	Nfu_g_1_004651	-0.221498	0.0141693	0.04994	YES	YES	0.00232451	transcription-regulated (sign. transcript)	concordant
[truncated: 5,425 more rows]

## Sheet: Tab2
Tab2. Comparison transcriptome vs. proteome 39wph vs. 12wph
	Human.Ensembl.ID	Human.gene.name	logFC.protein	Pvalue.protein	Padj.Protein	Notho.Protein.ID	Notho.Gene.ID	logFC.RNA	Pvalue.RNA	Padj.RNA	Sign.Protein	Sign.RNA	combined_pval	Protein_level_reg	RNA_proteome_concordance
Nfu_p_1_017142	ENSG00000148411	NACC2	-1.20147	3.38869e-07	0.000113539	Nfu_p_1_017142	Nfu_g_1_007089	-0.943082	3.23479e-16	7.73923e-13	YES	YES	0	transcription-regulated (sign. transcript)	concordant
Nfu_p_1_009213	ENSG00000185818	NAT8L	-1.05526	1.8257e-05	0.000623939	Nfu_p_1_009213	Nfu_g_1_003742	-0.643093	1.00592e-14	1.60444e-11	YES	YES	0	transcription-regulated (sign. transcript)	concordant
Nfu_p_1_017909	ENSG00000145741	BTF3	-0.562417	0.000759207	0.00576583	Nfu_p_1_017909	Nfu_g_1_007387	0.647334	4.91819e-16	9.41341e-13	YES	YES	0	other post-transcr.mechanism	discordant
Nfu_p_1_044710	ENSG00000134001	EIF2S1	0.216957	0.0187678	0.0545058	Nfu_p_1_044710	Nfu_g_1_018739	0.558775	4.31364e-16	9.17367e-13	NO	YES	5.80869e-13	non-sign protein	concordant
Nfu_p_1_013946	ENSG00000161016	RPL8	0.878389	8.35587e-06	0.000406931	Nfu_p_1_013946	Nfu_g_1_005746	0.401274	4.1474e-11	2.26804e-08	YES	YES	1.76584e-11	transcription-regulated (sign. transcript)	concordant
Nfu_p_1_026192	ENSG00000172733	PURG	-0.577851	0.0273885	0.0716385	Nfu_p_1_026192	Nfu_g_1_010839	-1.39508	2.3223e-14	3.41915e-11	NO	YES	2.65909e-11	non-sign protein	concordant
Nfu_p_1_009217	ENSG00000169851	PCDH7	-0.397917	0.00243625	0.0125385	Nfu_p_1_009217	Nfu_g_1_003744	-0.594061	3.22039e-13	3.13672e-10	YES	YES	2.69136e-11	transcription-regulated (sign. transcript)	concordant
Nfu_p_1_003397	ENSG00000253506	NACA2	-0.276649	0.0107283	0.0361045	Nfu_p_1_003397	Nfu_g_1_001381	0.526695	8.06341e-14	9.52871e-11	YES	YES	2.69136e-11	other post-transcr.mechanism	discordant
Nfu_p_1_008741	ENSG00000018236	CNTN1	0.466431	0.00223024	0.0117977	Nfu_p_1_008741	Nfu_g_1_003530	-0.424775	5.06573e-13	4.57705e-10	YES	YES	3.09797e-11	other post-transcr.mechanism	discordant
Nfu_p_1_023685	ENSG00000130348	QRSL1	-0.284875	0.0211417	0.0591937	Nfu_p_1_023685	Nfu_g_1_009730	0.655961	8.46332e-14	9.52871e-11	NO	YES	4.36039e-11	non-sign protein	discordant
Nfu_p_1_012084	ENSG00000137204	SLC22A7	-0.858249	0.000115354	0.00181584	Nfu_p_1_012084	Nfu_g_1_004996	-1.13636	3.85514e-11	2.23598e-08	YES	YES	9.6037e-11	transcription-regulated (sign. transcript)	concordant
Nfu_p_1_002938	ENSG00000122694	GLIPR2	1.13317	3.69483e-06	0.000280393	Nfu_p_1_002938	Nfu_g_1_001196	-0.923391	1.92844e-09	4.61379e-07	YES	YES	1.39086e-10	other post-transcr.mechanism	discordant
Nfu_p_1_002054	ENSG00000151640	DPYSL4	0.1775	0.0584961	0.124939	Nfu_p_1_002054	Nfu_g_1_000834	-0.542366	5.26097e-13	4.57705e-10	NO	YES	5.30288e-10	non-sign protein	discordant
Nfu_p_1_010630	ENSG00000164466	SFXN1	0.901821	1.3547e-05	0.000544114	Nfu_p_1_010630	Nfu_g_1_004355	-0.598334	4.19979e-09	8.93156e-07	YES	YES	8.92933e-10	other post-transcr.mechanism	discordant
Nfu_p_1_008210	ENSG00000263809	RP11-849F2.7	0.495661	6.92687e-05	0.00131009	Nfu_p_1_008210	Nfu_g_1_003301	0.423919	1.12255e-09	3.20679e-07	YES	YES	1.12771e-09	transcription-regulated (sign. transcript)	concordant
Nfu_p_1_013294	ENSG00000122778	KIAA1549	-0.257652	0.112767	0.204534	Nfu_p_1_013294	Nfu_g_1_005491	-0.98438	8.32379e-13	6.63822e-10	NO	YES	1.26857e-09	non-sign protein	concordant
Nfu_p_1_039864	ENSG00000145920	CPLX2	0.483545	9.08478e-05	0.00155815	Nfu_p_1_039864	Nfu_g_1_016652	-0.722192	1.67635e-09	4.27805e-07	YES	YES	1.90689e-09	other post-transcr.mechanism	discordant
Nfu_p_1_049706	ENSG00000089157	RPLP0	0.282278	0.0113574	0.0376234	Nfu_p_1_049706	Nfu_g_1_020769	0.502292	2.22773e-11	1.42129e-08	YES	YES	2.94221e-09	transcription-regulated (sign. transcript)	concordant
Nfu_p_1_039958	ENSG00000138326	RPS24	-0.366229	0.00366024	0.0167473	Nfu_p_1_039958	Nfu_g_1_016692	0.465571	8.46196e-11	4.04905e-08	YES	YES	3.38918e-09	other post-transcr.mechanism	discordant
Nfu_p_1_052966	ENSG00000198242	RPL23A	0.180166	0.0838781	0.163395	Nfu_p_1_052966	Nfu_g_1_022123	0.467031	8.00549e-12	5.89327e-09	NO	YES	6.4753e-09	non-sign protein	concordant
Nfu_p_1_022318	ENSG00000120910	PPP3CC	0.313685	0.00410562	0.0182202	Nfu_p_1_022318	Nfu_g_1_009177	-0.561085	1.5718e-10	6.54004e-08	YES	YES	6.4753e-09	other post-transcr.mechanism	discordant
Nfu_p_1_018639	ENSG00000130811	EIF3G	0.0239715	0.885492	0.921442	Nfu_p_1_018639	Nfu_g_1_007731	0.612111	8.28009e-13	6.63822e-10	NO	YES	6.72857e-09	non-sign protein	concordant
Nfu_p_1_023861	ENSG00000071991	CDH19	0.20498	0.188426	0.30285	Nfu_p_1_023861	Nfu_g_1_009803	-0.500828	4.72711e-12	3.61907e-09	NO	YES	7.68505e-09	non-sign protein	discordant
Nfu_p_1_003694	ENSG00000144713	RPL32	0.607762	7.96032e-05	0.00142765	Nfu_p_1_003694	Nfu_g_1_001478	0.471528	1.15674e-08	2.01541e-06	YES	YES	7.68505e-09	transcription-regulated (sign. transcript)	concordant
Nfu_p_1_007352	ENSG00000122884	P4HA1	1.16491	0.0266121	0.0702681	Nfu_p_1_007352	Nfu_g_1_002920	0.54894	3.99771e-11	2.25047e-08	NO	YES	8.48112e-09	non-sign protein	concordant
Nfu_p_1_007624	ENSG00000102924	CBLN1	-0.320121	0.00411929	0.0182476	Nfu_p_1_007624	Nfu_g_1_003056	-0.927144	3.04252e-10	1.11988e-07	YES	YES	9.55186e-09	transcription-regulated (sign. transcript)	concordant
Nfu_p_1_053768	ENSG00000133895	MEN1	-0.546473	5.08892e-05	0.00111072	Nfu_p_1_053768	Nfu_g_1_022458	0.531157	2.89551e-08	4.10519e-06	YES	YES	1.07525e-08	other post-transcr.mechanism	discordant
Nfu_p_1_045748	ENSG00000099365	STX1B	-0.336096	0.00278542	0.013744	Nfu_p_1_045748	Nfu_g_1_019128	-0.520271	7.71378e-10	2.43567e-07	YES	YES	1.48692e-08	transcription-regulated (sign. transcript)	concordant
Nfu_p_1_014112	ENSG00000115539	PDCL3	-0.180513	0.138637	0.240485	Nfu_p_1_014112	Nfu_g_1_005802	0.722975	1.60191e-11	1.09502e-08	NO	YES	1.48692e-08	non-sign protein	discordant
Nfu_p_1_030710	ENSG00000110047	EHD1	-1.26592	1.19455e-07	6.20527e-05	Nfu_p_1_030710	Nfu_g_1_012721	-0.429668	2.34189e-05	0.000770167	YES	YES	1.79556e-08	transcription-regulated (sign. transcript)	concordant
Nfu_p_1_012588	ENSG00000022355	GABRA1	-0.85965	1.18568e-05	0.000502109	Nfu_p_1_012588	Nfu_g_1_005179	-0.472955	2.48287e-07	2.24161e-05	YES	YES	1.82518e-08	transcription-regulated (sign. transcript)	concordant
Nfu_p_1_035713	ENSG00000131089	ARHGEF9	0.679818	0.000168073	0.00224479	Nfu_p_1_035713	Nfu_g_1_014835	-0.347948	2.0664e-08	3.21551e-06	YES	YES	2.07347e-08	other post-transcr.mechanism	discordant
Nfu_p_1_016193	ENSG00000136802	LRRC8A	-0.608082	0.000127944	0.00192459	Nfu_p_1_016193	Nfu_g_1_006712	-0.648247	2.99283e-08	4.18123e-06	YES	YES	2.20888e-08	transcription-regulated (sign. transcript)	concordant
Nfu_p_1_018020	ENSG00000151952	TMEM132D	-1.20917	9.90967e-06	0.000443771	Nfu_p_1_018020	Nfu_g_1_007440	-0.404645	4.56036e-07	3.71427e-05	YES	YES	2.31542e-08	transcription-regulated (sign. transcript)	concordant
Nfu_p_1_026664	ENSG00000130203	APOE	0.420515	0.00979636	0.0335974	Nfu_p_1_026664	Nfu_g_1_011018	1.13253	4.53063e-10	1.63616e-07	YES	YES	2.31542e-08	transcription-regulated (sign. transcript)	concordant
Nfu_p_1_031068	ENSG00000107937	GTPBP4	0.484115	0.00416675	0.0183847	Nfu_p_1_031068	Nfu_g_1_012871	0.573505	1.07448e-09	3.16394e-07	YES	YES	2.31542e-08	transcription-regulated (sign. transcript)	concordant
Nfu_p_1_019203	ENSG00000137869	CYP19A1	0.820484	0.000137209	0.00200965	Nfu_p_1_019203	Nfu_g_1_007967	-1.14439	3.30021e-08	4.51186e-06	YES	YES	2.31542e-08	other post-transcr.mechanism	discordant
Nfu_p_1_027807	ENSG00000147604	RPL7	-0.400607	0.000290179	0.00314475	Nfu_p_1_027807	Nfu_g_1_011513	0.469876	1.69809e-08	2.75435e-06	YES	YES	2.44565e-08	other post-transcr.mechanism	discordant
Nfu_p_1_027752	ENSG00000122026	RPL21	0.868605	0.00110577	0.00742771	Nfu_p_1_027752	Nfu_g_1_011486	0.470724	4.65426e-09	9.37712e-07	YES	YES	2.48487e-08	transcription-regulated (sign. transcript)	concordant
Nfu_p_1_008418	ENSG00000233927	RPS28	0.266006	0.0772888	0.153631	Nfu_p_1_008418	Nfu_g_1_003378	0.538699	9.80159e-11	4.46673e-08	NO	YES	3.51512e-08	non-sign protein	concordant
Nfu_p_1_014693	ENSG00000149294	NCAM1	0.613135	0.0853577	0.165656	Nfu_p_1_014693	Nfu_g_1_006075	-0.374913	9.62211e-11	4.46673e-08	NO	YES	3.70677e-08	non-sign protein	discordant
Nfu_p_1_003620	ENSG00000143858	SYT2	-0.508722	7.00789e-05	0.00131606	Nfu_p_1_003620	Nfu_g_1_001457	-0.885923	1.38466e-07	1.4097e-05	YES	YES	4.24824e-08	transcription-regulated (sign. transcript)	concordant
Nfu_p_1_043501	ENSG00000137154	RPS6	-0.468515	0.000910566	0.00660627	Nfu_p_1_043501	Nfu_g_1_018184	0.492986	1.19422e-08	2.05922e-06	YES	YES	4.62992e-08	other post-transcr.mechanism	discordant
Nfu_p_1_001673	ENSG00000109861	CTSC	2.4534	1.813e-09	1.41269e-05	Nfu_p_1_001673	Nfu_g_1_000693	0.261918	0.00629975	0.0437826	YES	YES	4.74353e-08	transcription-regulated (sign. transcript)	concordant
Nfu_p_1_039225	ENSG00000149273	RPS3	-0.217356	0.0276587	0.071973	Nfu_p_1_039225	Nfu_g_1_016379	0.489005	4.75426e-10	1.68512e-07	NO	YES	5.2399e-08	non-sign protein	discordant
Nfu_p_1_040740	ENSG00000171533	MAP6	1.0443	9.97002e-08	6.03705e-05	Nfu_p_1_040740	Nfu_g_1_017060	-0.36373	0.000133058	0.00282342	YES	YES	5.2399e-08	other post-transcr.mechanism	discordant
Nfu_p_1_038216	ENSG00000162909	CAPN2	0.426036	0.00135645	0.00857909	Nfu_p_1_038216	Nfu_g_1_015921	0.444892	1.27662e-08	2.16235e-06	YES	YES	6.62592e-08	transcription-regulated (sign. transcript)	concordant
Nfu_p_1_034129	ENSG00000168546	GFRA2	1.20797	1.10483e-06	0.000172177	Nfu_p_1_034129	Nfu_g_1_014193	-0.293641	1.60465e-05	0.000577595	YES	YES	6.63616e-08	other post-transcr.mechanism	discordant
Nfu_p_1_041235	ENSG00000188505	NCCRP1	1.17028	0.000504203	0.00440937	Nfu_p_1_041235	Nfu_g_1_017245	0.582047	3.78183e-08	4.99833e-06	YES	YES	6.97211e-08	transcription-regulated (sign. transcript)	concordant
Nfu_p_1_043636	ENSG00000174607	UGT8	-0.877255	1.95868e-05	0.000645996	Nfu_p_1_043636	Nfu_g_1_018249	-0.987611	1.21479e-06	7.97521e-05	YES	YES	8.45256e-08	transcription-regulated (sign. transcript)	concordant
Nfu_p_1_010274	ENSG00000159164	SV2A	0.406505	0.00173461	0.0100623	Nfu_p_1_010274	Nfu_g_1_004205	-0.364704	2.66021e-08	3.86739e-06	YES	YES	1.56529e-07	other post-transcr.mechanism	discordant
Nfu_p_1_008035	ENSG00000184500	PROS1	0.443135	0.00242328	0.0125048	Nfu_p_1_008035	Nfu_g_1_003248	1.09468	2.65946e-08	3.86739e-06	YES	YES	2.11519e-07	transcription-regulated (sign. transcript)	concordant
Nfu_p_1_044575	ENSG00000157851	DPYSL5	0.585786	2.1179e-05	0.000658856	Nfu_p_1_044575	Nfu_g_1_018671	-0.430371	3.28578e-06	0.000170433	YES	YES	2.23386e-07	miRNA-regulated	discordant
Nfu_p_1_031289	ENSG00000279081	AL356585.1	-0.0999332	0.271257	0.39452	Nfu_p_1_031289	Nfu_g_1_012956	0.405562	2.86886e-10	1.0843e-07	NO	YES	2.39619e-07	non-sign protein	discordant
Nfu_p_1_014338	ENSG00000187498	COL4A1	0.589446	0.00175876	0.0101438	Nfu_p_1_014338	Nfu_g_1_005913	-0.963808	4.39911e-08	5.65094e-06	YES	YES	2.39619e-07	other post-transcr.mechanism	discordant
Nfu_p_1_032220	ENSG00000008988	RPS20	0.589509	0.00130043	0.00833484	Nfu_p_1_032220	Nfu_g_1_013383	0.513446	6.7246e-08	7.89294e-06	YES	YES	2.63189e-07	transcription-regulated (sign. transcript)	concordant
Nfu_p_1_028352	ENSG00000155974	GRIP1	-0.587941	3.62057e-05	0.000907122	Nfu_p_1_028352	Nfu_g_1_011723	-0.88431	2.51784e-06	0.00013769	YES	YES	2.64443e-07	transcription-regulated (sign. transcript)	concordant
Nfu_p_1_050970	ENSG00000133216	EPHB2	0.159004	0.0723205	0.146421	Nfu_p_1_050970	Nfu_g_1_021290	-0.499187	1.24003e-09	3.34283e-07	NO	YES	2.64443e-07	non-sign protein	discordant
Nfu_p_1_020351	ENSG00000091664	SLC17A6	2.08372	4.18133e-07	0.000117369	Nfu_p_1_020351	Nfu_g_1_008435	-0.382723	0.000242365	0.00440957	YES	YES	2.87725e-07	other post-transcr.mechanism	discordant
Nfu_p_1_010468	ENSG00000131437	KIF3A	-0.365318	0.00103692	0.00709157	Nfu_p_1_010468	Nfu_g_1_004287	-0.304405	1.02843e-07	1.13781e-05	YES	YES	2.92222e-07	transcription-regulated (sign. transcript)	concordant
Nfu_p_1_050718	ENSG00000186468	RPS23	-0.282502	0.0228678	0.0625213	Nfu_p_1_050718	Nfu_g_1_021192	0.516402	4.61315e-09	9.37712e-07	NO	YES	2.92222e-07	non-sign protein	discordant
Nfu_p_1_010514	ENSG00000241343	RPL36A	0.273182	0.00566441	0.0226693	Nfu_p_1_010514	Nfu_g_1_004314	0.426039	1.99252e-08	3.15181e-06	YES	YES	3.0357e-07	transcription-regulated (sign. transcript)	concordant
Nfu_p_1_054267	ENSG00000162374	ELAVL4	-0.139361	0.144507	0.247876	Nfu_p_1_054267	Nfu_g_1_022687	-0.661982	8.67458e-10	2.67793e-07	NO	YES	3.30353e-07	non-sign protein	concordant
Nfu_p_1_016841	ENSG00000165868	HSPA12A	0.743808	9.68614e-06	0.000437372	Nfu_p_1_016841	Nfu_g_1_006971	-0.426469	1.3839e-05	0.000516332	YES	YES	3.46761e-07	other post-transcr.mechanism	discordant
Nfu_p_1_003432	ENSG00000160211	G6PD	-0.246607	0.0406809	0.0961924	Nfu_p_1_003432	Nfu_g_1_001397	0.640292	3.65609e-09	7.952e-07	NO	YES	3.77176e-07	non-sign protein	discordant
Nfu_p_1_004677	ENSG00000163531	NFASC	0.444372	0.00127353	0.0082045	Nfu_p_1_004677	Nfu_g_1_001870	-0.546943	1.18732e-07	1.24864e-05	YES	YES	3.77379e-07	other post-transcr.mechanism	discordant
Nfu_p_1_001602	ENSG00000170017	ALCAM	-0.243263	0.10369	0.191867	Nfu_p_1_001602	Nfu_g_1_000653	-0.551308	1.51152e-09	4.01813e-07	NO	YES	3.84736e-07	non-sign protein	concordant
Nfu_p_1_047387	ENSG00000127561	SYNGR3	-0.379185	0.00131773	0.00840197	Nfu_p_1_047387	Nfu_g_1_019847	-0.643432	1.22552e-07	1.2748e-05	YES	YES	3.90095e-07	transcription-regulated (sign. transcript)	concordant
Nfu_p_1_003917	ENSG00000157103	SLC6A1	-0.133482	0.244715	0.367049	Nfu_p_1_003917	Nfu_g_1_001570	-0.369896	6.93319e-10	2.24917e-07	NO	YES	4.03058e-07	non-sign protein	concordant
Nfu_p_1_001009	ENSG00000149575	SCN2B	-0.494888	5.3827e-05	0.00112852	Nfu_p_1_001009	Nfu_g_1_000431	-0.621918	3.63836e-06	0.000183742	YES	YES	4.49852e-07	transcription-regulated (sign. transcript)	concordant
Nfu_p_1_024196	ENSG00000133112	TPT1	0.230307	0.0231643	0.0631106	Nfu_p_1_024196	Nfu_g_1_009939	0.366274	8.46382e-09	1.52883e-06	NO	YES	4.49852e-07	non-sign protein	concordant
Nfu_p_1_043351	ENSG00000139324	TMTC3	-0.524071	0.000205216	0.00257622	Nfu_p_1_043351	Nfu_g_1_018114	-0.325753	9.8642e-07	6.84061e-05	YES	YES	4.51126e-07	transcription-regulated (sign. transcript)	concordant
Nfu_p_1_020846	ENSG00000081014	AP4E1	-0.442452	0.000258534	0.00292805	Nfu_p_1_020846	Nfu_g_1_008596	-0.818623	7.738e-07	5.69583e-05	YES	YES	4.51126e-07	transcription-regulated (sign. transcript)	concordant
Nfu_p_1_040216	ENSG00000152910	CNTNAP4	-0.60861	0.000405681	0.00387861	Nfu_p_1_040216	Nfu_g_1_016810	-0.398497	5.21329e-07	4.19253e-05	YES	YES	4.64082e-07	transcription-regulated (sign. transcript)	concordant
Nfu_p_1_022756	ENSG00000100285	NEFH	0.875679	1.79653e-05	0.00061942	Nfu_p_1_022756	Nfu_g_1_009338	-0.448544	1.33731e-05	0.000503861	YES	YES	5.17309e-07	other post-transcr.mechanism	discordant
Nfu_p_1_008960	ENSG00000120688	WBP4	-0.390023	0.0229317	0.0626581	Nfu_p_1_008960	Nfu_g_1_003634	0.474931	1.24878e-08	2.13407e-06	NO	YES	5.80941e-07	non-sign protein	discordant
Nfu_p_1_008516	ENSG00000078018	MAP2	0.30495	0.00276073	0.0136494	Nfu_p_1_008516	Nfu_g_1_003427	-0.533906	1.02744e-07	1.13781e-05	YES	YES	5.80941e-07	other post-transcr.mechanism	discordant
Nfu_p_1_001475	ENSG00000171533	MAP6	1.19642	7.06248e-05	0.00131968	Nfu_p_1_001475	Nfu_g_1_000612	-0.434018	3.96804e-06	0.000197268	YES	YES	5.80941e-07	other post-transcr.mechanism	discordant
Nfu_p_1_034094	ENSG00000163359	COL6A3	1.67216	9.32986e-08	6.03705e-05	Nfu_p_1_034094	Nfu_g_1_014177	-0.489777	0.00302569	0.0269049	YES	YES	5.80941e-07	other post-transcr.mechanism	discordant
Nfu_p_1_014816	ENSG00000149260	CAPN5	-0.718744	2.0771e-05	0.000656457	Nfu_p_1_014816	Nfu_g_1_006130	-0.428873	1.51365e-05	0.000555004	YES	YES	6.27011e-07	transcription-regulated (sign. transcript)	concordant
Nfu_p_1_016380	ENSG00000108107	RPL28	-0.259826	0.00517942	0.0214215	Nfu_p_1_016380	Nfu_g_1_006789	0.440403	6.14679e-08	7.44028e-06	YES	YES	6.27011e-07	other post-transcr.mechanism	discordant
Nfu_p_1_027587	ENSG00000163577	EIF5A2	-0.520355	0.00022817	0.0027654	Nfu_p_1_027587	Nfu_g_1_011421	0.369367	1.44063e-06	9.22193e-05	YES	YES	6.38586e-07	other post-transcr.mechanism	discordant
Nfu_p_1_055332	ENSG00000100354	TNRC6B	-0.441579	0.0241935	0.0653886	Nfu_p_1_055332	Nfu_g_1_023055	-0.465513	1.39318e-08	2.33907e-06	NO	YES	6.46209e-07	non-sign protein	concordant
[truncated: 6,893 more rows]

## Sheet: Tab3
Tab3. KEGG pathways enriched for concordant cases in 12wph vs. 5wph (Up transcript / Up protein)
Name	#Gene	FDR	log10 - FDR
[truncated: 38 more rows]

## Sheet: Tab4
Tab4. KEGG pathways enriched for discordant cases in 12wph vs. 5wph (Down transcript / Up protein)
[truncated: 11 more rows]

[truncated: 6 more sheets: Tab5, Tab6, Tab7, Tab8, Tab9, Tab10]
