# Supplementary material for: Reduced proteasome activity in the aging brain results in ribosome stoichiometry loss and aggregation
Source: Mol Syst Biol. 2020 Jun 18;16(6):e9596. doi: 10.15252/msb.20209596 (PMC7301280; doi:10.15252/msb.20209596)
Supplement: Supplementary file 7 — Dataset EV5 [file MSB-16-e9596-s007.xlsx]

## Sheet: Description
Dataset EV5 related to Figure 2.
Size Exclusion Chromatography – mass spectrometry (N. furzeri)
Tab1. Protein complex definition
Tab2. Median abundance of all the quantified subunits used to generate the complex profile across fractions

## Sheet: Column Key
Tab	Column Header	Meaning
Tab 1,2	Complex	protein complex name
Tab 2	Fraction (n)	Size exclusion chromatography fraction analyzed by mass spectrometry

## Sheet: Tab1
Tab1. Protein complex definitions
Complex	Protein ID
26S Proteasome	HEL-S-91n
26S Proteasome	PSMD9
26S Proteasome	PSMD8
26S Proteasome	HEL-S-73
26S Proteasome	PSMB10
26S Proteasome	PSA4
26S Proteasome	PSMD4
26S Proteasome	PSMD7
26S Proteasome	PSMD6
26S Proteasome	PSMD1
26S Proteasome	PSA1
26S Proteasome	PSMD3
26S Proteasome	PSMD2
26S Proteasome	PSMB11
26S Proteasome	PSD13
26S Proteasome	PSMB9
26S Proteasome	PSD11
26S Proteasome	PSD10
26S Proteasome	PRS4
26S Proteasome	PRS7
26S Proteasome	PSB5
26S Proteasome	PSB11
26S Proteasome	PSB10
26S Proteasome	PSB4
26S Proteasome	RP11-25L19.1
26S Proteasome	RP11-87C12.2
26S Proteasome	RP11-111K18.1
26S Proteasome	PSMA2
26S Proteasome	PSMD5
26S Proteasome	PSB7
26S Proteasome	PSMA1
26S Proteasome	PSB1
26S Proteasome	PSMA7
26S Proteasome	PSMA4
26S Proteasome	PSMA5
26S Proteasome	PSMA6
26S Proteasome	PSMA8
26S Proteasome	PSMC3
26S Proteasome	PSMC4
26S Proteasome	PSMC5
26S Proteasome	PSMC6
26S Proteasome	PRS6A
26S Proteasome	PSA7
26S Proteasome	PRS6B
26S Proteasome	PSDE
26S Proteasome	DKFZp686D09174
26S Proteasome	HEL-S-275
26S Proteasome	PSB9
26S Proteasome	WDR71
26S Proteasome	PSMA3
26S Proteasome	PSMD12
26S Proteasome	PSA2
26S Proteasome	PSMC1
26S Proteasome	PSA5
26S Proteasome	PSMB4
26S Proteasome	PSA3
26S Proteasome	PSMC2
26S Proteasome	DKFZp564A2282
26S Proteasome	PSD12
26S Proteasome	PRS8
26S Proteasome	PAAF1
26S Proteasome	PSA7L
26S Proteasome	PSMD14
26S Proteasome	PSMD11
26S Proteasome	PSMD10
26S Proteasome	PSMD13
26S Proteasome	PSMB2
26S Proteasome	PSB2
26S Proteasome	PSA6
26S Proteasome	PSMB8
26S Proteasome	PSMB7
26S Proteasome	PSMB6
26S Proteasome	PSMB5
26S Proteasome	RP11-140L24.4
26S Proteasome	PSMB3
26S Proteasome	PSB6
26S Proteasome	PSMB1
26S Proteasome	PRS10
2A-DUB	PTI-1
2A-DUB	EF1A3
2A-DUB	EEF1A1
2A-DUB	EEF1A1P5
2A-DUB	EEF1A1L14
2A-DUB	TUBB
2A-DUB	KAT2B
2A-DUB	DKFZp686A15170
2A-DUB	HSPA1A
2A-DUB	RBM10
2A-DUB	HNRNPH1
2A-DUB	KIF11
2A-DUB	MYSM1
2A-DUB	EF1A1
2A-DUB	DKFZp686E2459
2A-DUB	HNRH1
53BP1-containing complex	RFA2
53BP1-containing complex	RFA1
53BP1-containing complex	TP53B
53BP1-containing complex	RPA1
53BP1-containing complex	RPA2
53BP1-containing complex	TP53BP1
53BP1-containing complex	G22P1
53BP1-containing complex	XRCC5
53BP1-containing complex	XRCC6
60S APC containing complex	TBG2
60S APC containing complex	TBG1
60S APC containing complex	RP11-25L19.1
60S APC containing complex	TBA1A
60S APC containing complex	TBA1C
60S APC containing complex	TBA3E
60S APC containing complex	TBA1B
60S APC containing complex	TUBA1C
60S APC containing complex	TUBA1B
60S APC containing complex	TUBA1A
60S APC containing complex	hCG_1991735
60S APC containing complex	TUBG1
60S APC containing complex	APC
60S APC containing complex	TUBG2
60S APC containing complex	IQGA1
60S APC containing complex	TUBA4A
60S APC containing complex	TUBA3E
60S APC containing complex	IQGAP1
actin cytoskeleton-regulatory complex, Pan1p/Sla1p/End3p complex	PTGS2
actin cytoskeleton-regulatory complex, Pan1p/Sla1p/End3p complex	ITSN2
actin cytoskeleton-regulatory complex, Pan1p/Sla1p/End3p complex	EHD2
actin cytoskeleton-regulatory complex, Pan1p/Sla1p/End3p complex	SCNAA
actin cytoskeleton-regulatory complex, Pan1p/Sla1p/End3p complex	GRAP
actin cytoskeleton-regulatory complex, Pan1p/Sla1p/End3p complex	SLAP2
actin cytoskeleton-regulatory complex, Pan1p/Sla1p/End3p complex	SLAP1
actin cytoskeleton-regulatory complex, Pan1p/Sla1p/End3p complex	RP11-25L19.1
actin cytoskeleton-regulatory complex, Pan1p/Sla1p/End3p complex	SLA2
actin cytoskeleton-regulatory complex, Pan1p/Sla1p/End3p complex	GRAPL
actin cytoskeleton-regulatory complex, Pan1p/Sla1p/End3p complex	SCN10A
actin cytoskeleton-regulatory complex, Pan1p/Sla1p/End3p complex	REPS2
actin cytoskeleton-regulatory complex, Pan1p/Sla1p/End3p complex	PGH2
actin cytoskeleton-regulatory complex, Pan1p/Sla1p/End3p complex	GRAP2
actin cytoskeleton-regulatory complex, Pan1p/Sla1p/End3p complex	COX-2
actin cytoskeleton-regulatory complex, Pan1p/Sla1p/End3p complex	GRB2
actin cytoskeleton-regulatory complex, Pan1p/Sla1p/End3p complex	SLA
Ada2p/Gcn5p/Ada3 transcription activator complex	BPTF
Ada2p/Gcn5p/Ada3 transcription activator complex	LAPM5
Ada2p/Gcn5p/Ada3 transcription activator complex	CECR2
Ada2p/Gcn5p/Ada3 transcription activator complex	TAD2B
Ada2p/Gcn5p/Ada3 transcription activator complex	TADA2A
Ada2p/Gcn5p/Ada3 transcription activator complex	TADA2B
Ada2p/Gcn5p/Ada3 transcription activator complex	KAT2B
Ada2p/Gcn5p/Ada3 transcription activator complex	KAT2A
Ada2p/Gcn5p/Ada3 transcription activator complex	LAPTM5
Ada2p/Gcn5p/Ada3 transcription activator complex	TADA3L
Ada2p/Gcn5p/Ada3 transcription activator complex	TADA1
Ada2p/Gcn5p/Ada3 transcription activator complex	TADA3
AF4.com	AFF4
AF4.com	MED23
AF4.com	MED24
AF4.com	USP7
AF4.com	DKFZp762B1216
AF4.com	MED4
AF4.com	CCNT1
AF4.com	HEXI2
AF4.com	CCNT2
AF4.com	UBP7
AF4.com	EAF1
AF4.com	RP11-25L19.1
AF4.com	MLLT1
AF4.com	AFF1
AF4.com	MLLT3
AF4.com	LTG9/MLLT3
AF4.com	MED15
AF4.com	MED17
AF4.com	ELL3
AF4.com	MLL-MEN
AF4.com	AF9
AF4.com	ELL
AF4.com	FLJ00003
AF4.com	ENL
AF4.com	TCEA1
AF4.com	AF-4
AF4.com	HEXIM2
AF4.com	MED26
AF4.com	CTD-3222D19.2
AF4.com	MEN
AF4.com	DKFZp686D09204
AF4.com	CDK9
AF4.com	DKFZp686A2214
Anaphase promoting complex (APC)	ANAPC16
Anaphase promoting complex (APC)	RP11-25L19.1
Anaphase promoting complex (APC)	CDC16
Anaphase promoting complex (APC)	C10orf104
Anaphase promoting complex (APC)	CDC27
Anaphase promoting complex (APC)	DKFZp762H177
Anaphase promoting complex (APC)	CDC23
Anaphase promoting complex (APC)	ANAPC10
Anaphase promoting complex (APC)	APC16
Anaphase promoting complex (APC)	ANAPC4
Anaphase promoting complex (APC)	APC10
Anaphase promoting complex (APC)	ANAPC7
Anaphase promoting complex (APC)	ANAPC2
Anaphase promoting complex (APC)	ANAPC1
Anaphase promoting complex (APC)	ANC2
Anaphase promoting complex (APC)	APC1
Anaphase promoting complex (APC)	ANAPC5
Anaphase promoting complex (APC)	APC7
Anaphase promoting complex (APC)	APC4
Anaphase promoting complex (APC)	APC5
AP-1 adaptor complex	DKFZp779P0659
AP-1 adaptor complex	RP11-25L19.1
AP-1 adaptor complex	AP1M2
AP-1 adaptor complex	AP1G1
AP-1 adaptor complex	AP1G2
AP-1 adaptor complex	AP1M1
AP-1 adaptor complex	DKFZp686A01208
AP-1 adaptor complex	AP2M1
AP-1 adaptor complex	AP1S1
AP-1 adaptor complex	AP1S2
AP-1 adaptor complex	AP1S3
AP-1 adaptor complex	DKFZp781K0743
AP-1 adaptor complex	AP1B1
AP-1 adaptor complex	AP2B1
AP-3 adaptor complex	AP3B1
AP-3 adaptor complex	ARPIN
AP-3 adaptor complex	RP11-25L19.1
AP-3 adaptor complex	AP1M2
AP-3 adaptor complex	DKFZp586G1518
AP-3 adaptor complex	AP3M1
AP-3 adaptor complex	AP3B2
AP-3 adaptor complex	AP3S2
AP-3 adaptor complex	C15orf38
AP-3 adaptor complex	AP3S1
AP-3 adaptor complex	AP3D1
AP-3 adaptor complex	DKFZp686D17136
AP-3 adaptor complex	C15orf38-AP3S2
Arp2/3 protein complex	ARPC4-TTLL3
Arp2/3 protein complex	ARPC5L
Arp2/3 protein complex	ARC1B
Arp2/3 protein complex	ARC1A
Arp2/3 protein complex	ARPC3
Arp2/3 protein complex	ARPC1B
Arp2/3 protein complex	ARPC1A
Arp2/3 protein complex	RP11-25L19.1
Arp2/3 protein complex	ARPC5
Arp2/3 protein complex	ARPC4
Arp2/3 protein complex	ARP3C
Arp2/3 protein complex	ARP3B
Arp2/3 protein complex	ACTR3C
Arp2/3 protein complex	ARPC2
Arp2/3 protein complex	HEL-68
Arp2/3 protein complex	ARP5L
Arp2/3 protein complex	ACTR3B
Arp2/3 protein complex	ACTR3
Arp2/3 protein complex	ACTR2
Arp2/3 protein complex	ARP3
Arp2/3 protein complex	ARP2
ASCOM complex	KMT2C
ASCOM complex	AAD10
ASCOM complex	NCOA6
ASCOM complex	KMT2D
ASCOM complex	TBA1B
ASCOM complex	DKFZp686C08112
ASCOM complex	TUBA1B
ASCOM complex	TUBA1A
ASCOM complex	TBA4A
ASCOM complex	TUBB
ASCOM complex	RBBP5
ASCOM complex	MLL3
ASCOM complex	MLL2
ASCOM complex	TUBA4A
ASF1-histone containing complex	ST13
ASF1-histone containing complex	CHAF1B
ASF1-histone containing complex	ST13P5
ASF1-histone containing complex	ST13P4
ASF1-histone containing complex	F10A1
ASF1-histone containing complex	F10A5
ASF1-histone containing complex	CHEK2
ASF1-histone containing complex	ASF1A
ASF1-histone containing complex	ASF1B
ASF1-histone containing complex	ST134
ASF1-histone containing complex	CAF1B
ASF1-histone containing complex	HIST1H3B
ASF1-histone containing complex	HIST1H3C
ASF1-histone containing complex	HIST1H3A
ASF1-histone containing complex	HIST1H3F
ASF1-histone containing complex	HIST1H3G
ASF1-histone containing complex	HIST1H3D
ASF1-histone containing complex	HIST1H3E
ASF1-histone containing complex	HIST1H3J
ASF1-histone containing complex	HIST1H3H
ASF1-histone containing complex	HIST1H3I
ASF1-histone containing complex	NASP
ASF1-histone containing complex	hCG_1990625
ASF1-histone containing complex	CHK2
Aurora B-INCENP protein kinase complex	HEL-S-90
Aurora B-INCENP protein kinase complex	STK36
Aurora B-INCENP protein kinase complex	MAGED1
Aurora B-INCENP protein kinase complex	RP11-25L19.1
Aurora B-INCENP protein kinase complex	AURKA
Aurora B-INCENP protein kinase complex	AURKB
Aurora B-INCENP protein kinase complex	AURKC
Aurora B-INCENP protein kinase complex	MAGD1
BAF complex	SMARCC2
BAF complex	DPF3
BAF complex	BAF53A
BAF complex	SMARCC1
BAF complex	PHF10
BAF complex	ACTG1
BAF complex	FLJ00253
BAF complex	DPF1
BAF complex	SMARCE1
BAF complex	ACT
BAF complex	HEL-176
BAF complex	SMARCA2
BAF complex	SMARCA4
BAF complex	ARI1B
BAF complex	SMCA2
BAF complex	PB1
BAF complex	SMCA4
BAF complex	RP11-25L19.1
BAF complex	PS1TP5BP1
BAF complex	SMCE1
BAF complex	SMARCB1
BAF complex	ARI1A
BAF complex	REQU
BAF complex	SMRC2
BAF complex	SMRC1
BAF complex	SMARCD3
BAF complex	SMARCD1
BAF complex	SNF5
BAF complex	ARID1B
BAF complex	ARID1A
BAF complex	DPF2
BAF complex	ACL6B
BAF complex	ACL6A
BAF complex	ACTL6A
BAF complex	ACTL6B
BAF complex	PBRM1
BAF complex	ACTB
BAF complex	SMRD3
BAF complex	SMRD1
BAHD1	HDAC1
BAHD1	HDAC2
BAHD1	TRIM28
BAHD1	TIF1B
BAHD1	BAHD1
BAHD1	DKFZp686H12203
BAHD1	CBX3
BARD1-BRCA1-CSTF complex	BRCA1
BARD1-BRCA1-CSTF complex	CSTF2
BARD1-BRCA1-CSTF complex	CSTF1
BARD1-BRCA1-CSTF complex	CSTF3
BARD1-BRCA1-CSTF complex	BARD1
BCDIN3-TAP	MEPCE
BCDIN3-TAP	CCNA2
BCDIN3-TAP	HEXI1
BCDIN3-TAP	HEXIM1
BCDIN3-TAP	SART3
BCDIN3-TAP	CDK9
BCOR	PCGF1
BCOR	RP11-25L19.1
BCOR	BCOR-RARA
BCOR	HSPA4
BCOR	CTD-2410N18.5
BCOR	SKP1
BCOR	RING2
BCOR	RING1
BCOR	HS24/P52
BCOR	FBXL10
BCOR	HS24/p52
BCOR	BCOR
BCOR	RYBP
BCOR	KDM2B
BCOR	RNF2
BCOR	HSP74
BCOR	HEL-S-5a
BLM-CII	C17orf70
BLM-CII	RFA3
BLM-CII	RFA1
BLM-CII	FAAP100
BLM-CII	FP100
BLM-CII	RP11-25L19.1
BLM-CII	RPA1
BLM-CII	RPA3
BLM-CII	RPA2
BLM-CII	BLM
BLM-CII	MLH1
BLM-CII	TOP3A
BLM-CII	RMI1
BLM-CII	RFA2
BLOC1-BLOC2 complex	HGRHSV1
BLOC1-BLOC2 complex	HPS6
BLOC1-BLOC2 complex	HPS3
BLOC1-BLOC2 complex	BLOC1S6
BLOC1-BLOC2 complex	BLOC1S5
BLOC1-BLOC2 complex	BLOC1S4
BLOC1-BLOC2 complex	BLOC1S3
BLOC1-BLOC2 complex	BLOC1S2
BLOC1-BLOC2 complex	BLOC1S1
BLOC1-BLOC2 complex	RP11-25L19.1
BLOC1-BLOC2 complex	DKFZp762O156
BLOC1-BLOC2 complex	SNAPN
BLOC1-BLOC2 complex	DTNBP1
BLOC1-BLOC2 complex	DTBP1
BLOC1-BLOC2 complex	HPS5
BLOC1-BLOC2 complex	RP11-644F5.10
BLOC1-BLOC2 complex	BL1S6
BLOC1-BLOC2 complex	BL1S5
BLOC1-BLOC2 complex	BL1S4
BLOC1-BLOC2 complex	BL1S3
BLOC1-BLOC2 complex	BL1S2
BLOC1-BLOC2 complex	BL1S1
BLOC1-BLOC2 complex	SNAPIN
BP-SMAD complex	CXB6
BP-SMAD complex	KLF10
BP-SMAD complex	SMAD9
BP-SMAD complex	MXI1
BP-SMAD complex	ERCC3
BP-SMAD complex	GJB6
BP-SMAD complex	RP11-25L19.1
BP-SMAD complex	BGH3
BP-SMAD complex	TGFBI
BP-SMAD complex	PSMC3
BP-SMAD complex	PRS6A
BRCA	BRCA1
BRCA	BRCA2
BRCA	PALB2
BRCA	MO4L1
BRCA	MO4L2
BRCA	MORF4L2
BRCA	MORF4L1
BRCA1/BARD1	BRCA1
BRCA1/BARD1	SMC1A
BRCA1/BARD1	BRCA2
BRCA1/BARD1	BARD1
BRCA1/BARD1	COM1
BRCA1/BARD1	BACH1
BRCA1/BARD1	RAD50
BRCA1/BARD1	MSH6
BRCA1/BARD1	DKFZp686L19178
BRCA1/BARD1	MLH1
BRCA1/BARD1	GTBP
BRCA1/BARD1	RBBP8
BRCC complex	BRCA1
BRCC complex	BRCA2
BRCC complex	BRCC3
BRCC complex	RAD51
BRCC complex	Hin-3
BRCC complex	BRE
B-WICH	DKFZp434M052
B-WICH	hCG_32740
B-WICH	DDX21
B-WICH	SPEF2
B-WICH	OK/SW-cl.65
B-WICH	MBB1A
B-WICH	RP11-25L19.1
B-WICH	SF3B1
B-WICH	ERCC6
B-WICH	ERCC6-PGBD3
B-WICH	BAZ1B
B-WICH	DEK
B-WICH	MYBBP1A
B-WICH	DKFZp686A24118
B-WICH	RBM25
B-WICH	PGBD3
calcineurin complex	DKFZp434B156
calcineurin complex	PPP3CC
calcineurin complex	PPP3R2
calcineurin complex	PPP3R1
calcineurin complex	WDR92
calcineurin complex	RP11-474G23.1
calcineurin complex	HZGJ
calcineurin complex	CHP3
calcineurin complex	TESC
calcineurin complex	CANB1
calcineurin complex	CANB2
calcineurin complex	PP2BA
calcineurin complex	PPP3CA
calcineurin complex	PPP3CB
calcineurin complex	PP2BB
calcineurin complex	PP2BC
cAMP-dependent protein kinase	KIN27
cAMP-dependent protein kinase	H_RG363E19.2
cAMP-dependent protein kinase	WUGSC
cAMP-dependent protein kinase	KAP1
cAMP-dependent protein kinase	KAP2
cAMP-dependent protein kinase	KAP3
cAMP-dependent protein kinase	PRKAR1A/RARA
cAMP-dependent protein kinase	PRKX
cAMP-dependent protein kinase	DKFZp779L0468
cAMP-dependent protein kinase	PRKAR2A
cAMP-dependent protein kinase	PRKACG
cAMP-dependent protein kinase	PRKAR2B
cAMP-dependent protein kinase	PRKACA
cAMP-dependent protein kinase	PRKAR1A
cAMP-dependent protein kinase	PRKAR1B
cAMP-dependent protein kinase	PRKACB
cAMP-dependent protein kinase	KAP0
cAMP-dependent protein kinase	KAPCG
cAMP-dependent protein kinase	KAPCA
cAMP-dependent protein kinase	KAPCB
CCR4-NOT complex	CNO6L
CCR4-NOT complex	FLJ00420
CCR4-NOT complex	CNOT10
CCR4-NOT complex	RCD1
CCR4-NOT complex	RQCD1
CCR4-NOT complex	CNO10
CCR4-NOT complex	CNO11
CCR4-NOT complex	CNOT11
CCR4-NOT complex	RP11-25L19.1
CCR4-NOT complex	CNOT6L
CCR4-NOT complex	CNOT8
CCR4-NOT complex	TNKS1BP1
CCR4-NOT complex	CNOT3
CCR4-NOT complex	CNOT2
CCR4-NOT complex	CNOT1
CCR4-NOT complex	CNOT7
CCR4-NOT complex	TB182
CCR4-NOT complex	CNOT6
CCR4-NOT complex	CNOT4
CD147-gamma-secretase complex (APH-1a, PS-1, PEN-2, NCT variant)	hEMMPRIN
CD147-gamma-secretase complex (APH-1a, PS-1, PEN-2, NCT variant)	PSN1
CD147-gamma-secretase complex (APH-1a, PS-1, PEN-2, NCT variant)	APH1A
CD147-gamma-secretase complex (APH-1a, PS-1, PEN-2, NCT variant)	BSG
CD147-gamma-secretase complex (APH-1a, PS-1, PEN-2, NCT variant)	PEN2
CD147-gamma-secretase complex (APH-1a, PS-1, PEN-2, NCT variant)	PSEN1
CD147-gamma-secretase complex (APH-1a, PS-1, PEN-2, NCT variant)	RP11-25L19.1
CD147-gamma-secretase complex (APH-1a, PS-1, PEN-2, NCT variant)	NCSTN
CD147-gamma-secretase complex (APH-1a, PS-1, PEN-2, NCT variant)	AC002398.9
CD147-gamma-secretase complex (APH-1a, PS-1, PEN-2, NCT variant)	PSENEN
CD147-gamma-secretase complex (APH-1a, PS-1, PEN-2, NCT variant)	NICA
CD147-gamma-secretase complex (APH-1a, PS-1, PEN-2, NCT variant)	BASI
Cdc28p/Clb5p complex	DKFZp686L20222
Cdc28p/Clb5p complex	TEN1-CDK3
Cdc28p/Clb5p complex	CDC2
Cdc28p/Clb5p complex	CCNA2
Cdc28p/Clb5p complex	CCNB1V
Cdc28p/Clb5p complex	CCNA1
Cdc28p/Clb5p complex	CCNE2
Cdc28p/Clb5p complex	RP11-25L19.1
Cdc28p/Clb5p complex	CDK5
Cdc28p/Clb5p complex	CDK11A
Cdc28p/Clb5p complex	CDK11B
Cdc28p/Clb5p complex	CD11A
Cdc28p/Clb5p complex	CD11B
Cdc28p/Clb5p complex	CCNB3
Cdc28p/Clb5p complex	CCNB2
Cdc28p/Clb5p complex	CCNB1
Cdc28p/Clb5p complex	CDK1
Cdc28p/Clb5p complex	CDK2
Cdc28p/Clb5p complex	CDK3
Cdc28p/Clb5p complex	CDC2L1
Cdc28p/Clb5p complex	CDC2L2
Cdc28p/Clb5p complex	CCNB2V
Cdc42p/Ste20p complex	RP11-25L19.1
Cdc42p/Ste20p complex	PAK6
Cdc42p/Ste20p complex	CDC42
Cdc42p/Ste20p complex	PAK1
Cdc42p/Ste20p complex	PAK2
Cdc42p/Ste20p complex	PAK3
Cell cycle kinase complex CDK5	PCNA
Cell cycle kinase complex CDK5	CCND1
Cell cycle kinase complex CDK5	cyclin
Cell cycle kinase complex CDK5	RP11-25L19.1
Cell cycle kinase complex CDK5	CDK5
Cell cycle kinase complex CDK5	CDKN1A
Cell cycle kinase complex CDK5	CDN1A
Cell cycle kinase complex CDK5	CCND3
CENP-A NAC-CAD complex	CENPO
CENP-A NAC-CAD complex	CENPN
CENP-A NAC-CAD complex	CENPM
CENP-A NAC-CAD complex	CENPL
CENP-A NAC-CAD complex	CENPK
CENP-A NAC-CAD complex	C16orf60
CENP-A NAC-CAD complex	CENPH
CENP-A NAC-CAD complex	CENPC
CENP-A NAC-CAD complex	APITD1
CENP-A NAC-CAD complex	RP11-25L19.1
CENP-A NAC-CAD complex	CENPP
CENP-A NAC-CAD complex	ITGB3BP
CENP-A NAC-CAD complex	CENPQ
CENP-A NAC-CAD complex	MLF1IP
CENP-A NAC-CAD complex	C22orf18
CENP-A NAC-CAD complex	CENPU
CENP-A NAC-CAD complex	CENPT
CENP-A NAC-CAD complex	CENPS
CENP-A NAC-CAD complex	APITD1-CORT
CENP-A NAC-CAD complex	CENPR
CENP-A NAC-CAD complex	C6orf139
CF IIAm complex (Cleavage factor IIAm complex)	MRE11A
CF IIAm complex (Cleavage factor IIAm complex)	DKFZp313O211
CF IIAm complex (Cleavage factor IIAm complex)	U2AF1
CF IIAm complex (Cleavage factor IIAm complex)	MRE11
CF IIAm complex (Cleavage factor IIAm complex)	CAPR1
CF IIAm complex (Cleavage factor IIAm complex)	U2AF2
CF IIAm complex (Cleavage factor IIAm complex)	ERCC3
CF IIAm complex (Cleavage factor IIAm complex)	GTF2H4
CF IIAm complex (Cleavage factor IIAm complex)	PCF11
CF IIAm complex (Cleavage factor IIAm complex)	ZO1
CF IIAm complex (Cleavage factor IIAm complex)	SFPQ
CF IIAm complex (Cleavage factor IIAm complex)	TJP1
CF IIAm complex (Cleavage factor IIAm complex)	DHX16
CF IIAm complex (Cleavage factor IIAm complex)	CLP1
CF IIAm complex (Cleavage factor IIAm complex)	CAPRIN1
CF IIAm complex (Cleavage factor IIAm complex)	CPSF7
CF IIAm complex (Cleavage factor IIAm complex)	CPSF6
CF IIAm complex (Cleavage factor IIAm complex)	NUDT21
CF IIAm complex (Cleavage factor IIAm complex)	CPSF3
CF IIAm complex (Cleavage factor IIAm complex)	CPSF5
CF IIAm complex (Cleavage factor IIAm complex)	PTBP1
chaperonin-containing T-complex	TCPB
chaperonin-containing T-complex	TCPA
chaperonin-containing T-complex	TCPG
chaperonin-containing T-complex	TCPE
chaperonin-containing T-complex	TCPD
chaperonin-containing T-complex	TCPQM
chaperonin-containing T-complex	TCPH
chaperonin-containing T-complex	CCT8L2
chaperonin-containing T-complex	TCPQ
chaperonin-containing T-complex	TCPW
chaperonin-containing T-complex	TCPZ
chaperonin-containing T-complex	CCT8
chaperonin-containing T-complex	CCT2
chaperonin-containing T-complex	CCT3
chaperonin-containing T-complex	RP11-25L19.1
chaperonin-containing T-complex	CCT7
chaperonin-containing T-complex	CCT4
chaperonin-containing T-complex	CCT5
chaperonin-containing T-complex	CCT8L1P
chaperonin-containing T-complex	CCT6A
chaperonin-containing T-complex	CCT6B
chaperonin-containing T-complex	TCPQL
chaperonin-containing T-complex	HEL-S-100n
chaperonin-containing T-complex	HEL-S-69
chaperonin-containing T-complex	TCP1
chromatin accessibility complex	SMCA1
chromatin accessibility complex	CHRC1
chromatin accessibility complex	CHRAC1
chromatin accessibility complex	DPOE3
chromatin accessibility complex	RP11-25L19.1
chromatin accessibility complex	BAZ1A
chromatin accessibility complex	BAZ1B
chromatin accessibility complex	POLE3
chromatin accessibility complex	SMARCA1
chromatin accessibility complex	SMCA5
chromatin accessibility complex	SMARCA5
chromatin assembly complex	CAF1A
chromatin assembly complex	CAF1B
chromatin assembly complex	DCA10
chromatin assembly complex	RBBP7
chromatin assembly complex	WDR59
chromatin assembly complex	RBBP4
chromatin assembly complex	WDR24
chromatin assembly complex	DCAF10
chromatin assembly complex	CHAF1A
chromatin assembly complex	CHAF1B
Chs5p/Arf-1binding proteins (ChAPs)	ARF3
Chs5p/Arf-1binding proteins (ChAPs)	NOLC1
Chs5p/Arf-1binding proteins (ChAPs)	ARF5
Chs5p/Arf-1binding proteins (ChAPs)	ARF4
Chs5p/Arf-1binding proteins (ChAPs)	RP11-302B13.5
Chs5p/Arf-1binding proteins (ChAPs)	ARF1
Chs5p/Arf-1binding proteins (ChAPs)	ARL17B
Chs5p/Arf-1binding proteins (ChAPs)	ARL17A
Cleavage and polyadenylation specificity factor (CPSF) complex	RP11-231C18.3
Cleavage and polyadenylation specificity factor (CPSF) complex	FIP1
Cleavage and polyadenylation specificity factor (CPSF) complex	FIP1L1
Cleavage and polyadenylation specificity factor (CPSF) complex	CPSF4
Cleavage and polyadenylation specificity factor (CPSF) complex	CPSF3
Cleavage and polyadenylation specificity factor (CPSF) complex	CPSF2
Cleavage and polyadenylation specificity factor (CPSF) complex	CPSF1
Cohesin complex	SMC1A
Cohesin complex	RP11-25L19.1
Cohesin complex	SMC1B
Cohesin complex	DKFZp686C21148
Cohesin complex	RAD21
Cohesin complex	STAG2
Cohesin complex	DKFZp781D1416
Cohesin complex	SMC3
Cohesin complex	STAG1
Cohesin complex	PDS5A
Cohesin complex	PDS5B
Cohesin complex	RAD21L
Cohesin complex	DKFZp686P16143
Cohesin complex	DKFZp686L19178
Cohesin complex	DKFZp686P168
Cohesin complex	WAPAL
Cohesin complex	DKFZp686I05169
Cohesin complex	WAPL
Cohesin complex	RD21L
Cohesin complex	RAD21L1
COMPASS complex	MLL/MAML2
COMPASS complex	EZH1
COMPASS complex	JHDM1D
COMPASS complex	ASH2L
COMPASS complex	WDR5
COMPASS complex	SETD1A
COMPASS complex	MLL-ACTN4
COMPASS complex	AF-9/MLL
COMPASS complex	WDR5B
COMPASS complex	WDR82
COMPASS complex	TMEM113
COMPASS complex	ACTN4-MLL
COMPASS complex	hCG_1998636
COMPASS complex	MAML2
COMPASS complex	TET1-MLL
COMPASS complex	MLL/CALM
COMPASS complex	NDK5
COMPASS complex	DIDO1
COMPASS complex	KMT2A
COMPASS complex	DPY30
COMPASS complex	SET1A
COMPASS complex	MLL
COMPASS complex	MLL/AF4
COMPASS complex	EZH2
COMPASS complex	NME5
COMPASS complex	MLL/GAS7
COMPASS complex	RBBP5
COMPASS complex	CXXC1
COMPASS complex	SETD1B
COMPASS complex	SET1B
COMPASS complex	KDM7A
COMPASS complex	FLNA
Condensin II complex	RP11-25L19.1
Condensin II complex	NCAPH2
Condensin II complex	NCAPG2
Condensin II complex	CNDH2
Condensin II complex	CNDG2
Condensin II complex	SMC4
Condensin II complex	NCAPD3
Condensin II complex	CNDD3
Condensin II complex	SMC2L1
Condensin II complex	SMC2
Conserved oligomeric Golgi (COG) complex	RP11-343C2.12
Conserved oligomeric Golgi (COG) complex	COG8
Conserved oligomeric Golgi (COG) complex	COG3
Conserved oligomeric Golgi (COG) complex	COG2
Conserved oligomeric Golgi (COG) complex	COG1
Conserved oligomeric Golgi (COG) complex	RP11-25L19.1
Conserved oligomeric Golgi (COG) complex	COG7
Conserved oligomeric Golgi (COG) complex	COG6
Conserved oligomeric Golgi (COG) complex	COG5
Conserved oligomeric Golgi (COG) complex	COG4
Conserved oligomeric Golgi (COG) complex	RP11-343C2.9
Conserved oligomeric Golgi (COG) complex	hCG_2027080
COP9 signalosome	CSN7A
COP9 signalosome	COPS8
COP9 signalosome	GPS1
COP9 signalosome	COPS2
COP9 signalosome	COPS3
COP9 signalosome	RP11-25L19.1
COP9 signalosome	COPS6
COP9 signalosome	CSN7B
COP9 signalosome	COPS4
COP9 signalosome	COPS5
COP9 signalosome	CSN4
COP9 signalosome	CSN5
COP9 signalosome	CSN6
COP9 signalosome	CSN1
COP9 signalosome	CSN2
COP9 signalosome	CSN3
COP9 signalosome	COPS7B
COP9 signalosome	CSN8
COP9 signalosome	COPS7A
COPI	COPZ1
COPI	COPB
COPI	DKFZp686M09245
COPI	COPA
COPI	COPG
COPI	COPD
COPI	COPE
COPI	RP11-25L19.1
COPI	ARCN1
COPI	COPZ2
COPI	ARFGAP2
COPI	ARFGAP3
COPI	COPG1
COPI	COPB1
COPI	COPG2
COPI	COPB2
COPI	ARFG3
COPI	ARFG2
COPII	TMEDA
COPII	ERGIC3
COPII	SAR1A
COPII	SEC16A
COPII	SEC16B
COPII	TCAM2
COPII	ERGI3
COPII	SEC31A
COPII	TMED10
COPII	TMED7
COPII	TMED6
COPII	TMED5
COPII	TMED4
COPII	SC24A
COPII	TMED2
COPII	TMED1
COPII	SC24B
COPII	RP11-25L19.1
COPII	TMED9
COPII	SEC31B
COPII	FLJ00305
COPII	SARA1
COPII	SEC13
COPII	RNP24
COPII	KIAA1928
COPII	SC16A
COPII	SC16B
COPII	SEC31L1
COPII	TMED7-TICAM2
COPII	TICAM2
COPII	SEC24A
COPII	SEC24C
COPII	SEC24B
COPII	TMED3
COPII	SAR1B
COPII	SEC23A
COPII	SEC23B
COPII	SC24C
COPII	SC23A
COPII	SC23B
COPII	SC31B
COPII	SC31A
COPII	DKFZp434B2017
COPII	LZTR2
COREST complex	ZMYM2
COREST complex	ZMYM3
COREST complex	HM20B
COREST complex	RP11-25L19.1
COREST complex	HM20A
COREST complex	PF21A
COREST complex	PHF21A
COREST complex	ZNF198
COREST complex	RCOR3
COREST complex	RCOR2
COREST complex	RCOR1
COREST complex	KDM1A
COREST complex	HMG20A
COREST complex	HMG20B
CRM1-RAN-PHAX-CBC complex (cap binding complex)	XPO1
CRM1-RAN-PHAX-CBC complex (cap binding complex)	NCBP1
CRM1-RAN-PHAX-CBC complex (cap binding complex)	NCBP2
CRM1-RAN-PHAX-CBC complex (cap binding complex)	PHAX
CRM1-RAN-PHAX-CBC complex (cap binding complex)	RAN
CRM1-RAN-PHAX-CBC complex (cap binding complex)	RP11-25L19.1
CRM1-RAN-PHAX-CBC complex (cap binding complex)	DKFZp686G18222
CtBP	HDAC1
CtBP	KDM1A
CtBP	ZNF217
CtBP	HDAC2
CtBP	RCOR3
CtBP	RCOR1
CtBP	CDYL1
CtBP	RREB1
CtBP	CBX4
CtBP	ZFHX1B
CtBP	EHMT1
CtBP	EHMT2
CtBP	FP13812
CtBP	RP11-25L19.1
CtBP	CDYL
CtBP	LCOR
CtBP	DKFZp686H12203
CtBP	DKFZp434B0914
CtBP	ZN217
CtBP	ZEB1
CtBP	ZEB2
CtBP	CTBP1
CtBP	CTBP2
Cul3p-RING ubiquitin ligase complex	TCEB3C
Cul3p-RING ubiquitin ligase complex	FXL14
Cul3p-RING ubiquitin ligase complex	RP11-49K24.9
Cul3p-RING ubiquitin ligase complex	TCEB3
Cul3p-RING ubiquitin ligase complex	CUL3
Cul3p-RING ubiquitin ligase complex	TCEB1
Cul3p-RING ubiquitin ligase complex	RP11-25L19.1
Cul3p-RING ubiquitin ligase complex	ELOA1
Cul3p-RING ubiquitin ligase complex	ELOA3
Cul3p-RING ubiquitin ligase complex	CUL4B
Cul3p-RING ubiquitin ligase complex	FBXL14
Cul3p-RING ubiquitin ligase complex	HLTF
Cul3p-RING ubiquitin ligase complex	LOC101930171
Cul3p-RING ubiquitin ligase complex	ELOC
CUL4/DDB1	GPS1
CUL4/DDB1	DTL
CUL4/DDB1	COPS2
CUL4/DDB1	CUL4B
CUL4/DDB1	CSN1
CUL4/DDB1	CSN2
CUL4/DDB1	DDB1
Cytochrome bc1 complex (Ubiquinol-cytochrome c reductase complex, complex III)	UQCR10
Cytochrome bc1 complex (Ubiquinol-cytochrome c reductase complex, complex III)	cytB
Cytochrome bc1 complex (Ubiquinol-cytochrome c reductase complex, complex III)	UQCRQ
Cytochrome bc1 complex (Ubiquinol-cytochrome c reductase complex, complex III)	UQCRH
Cytochrome bc1 complex (Ubiquinol-cytochrome c reductase complex, complex III)	CytB
Cytochrome bc1 complex (Ubiquinol-cytochrome c reductase complex, complex III)	UQCRB
Cytochrome bc1 complex (Ubiquinol-cytochrome c reductase complex, complex III)	cytb
Cytochrome bc1 complex (Ubiquinol-cytochrome c reductase complex, complex III)	QCR2
Cytochrome bc1 complex (Ubiquinol-cytochrome c reductase complex, complex III)	CYB
Cytochrome bc1 complex (Ubiquinol-cytochrome c reductase complex, complex III)	UQCRHL
Cytochrome bc1 complex (Ubiquinol-cytochrome c reductase complex, complex III)	QCR6
Cytochrome bc1 complex (Ubiquinol-cytochrome c reductase complex, complex III)	QCR7
Cytochrome bc1 complex (Ubiquinol-cytochrome c reductase complex, complex III)	UCRIL
Cytochrome bc1 complex (Ubiquinol-cytochrome c reductase complex, complex III)	QCR8
Cytochrome bc1 complex (Ubiquinol-cytochrome c reductase complex, complex III)	QCR9
Cytochrome bc1 complex (Ubiquinol-cytochrome c reductase complex, complex III)	Cytb
Cytochrome bc1 complex (Ubiquinol-cytochrome c reductase complex, complex III)	UCRI
Cytochrome bc1 complex (Ubiquinol-cytochrome c reductase complex, complex III)	CY1
Cytochrome bc1 complex (Ubiquinol-cytochrome c reductase complex, complex III)	MT-CYB
Cytochrome bc1 complex (Ubiquinol-cytochrome c reductase complex, complex III)	UQCRFS1P1
Cytochrome bc1 complex (Ubiquinol-cytochrome c reductase complex, complex III)	QCR1
Cytochrome bc1 complex (Ubiquinol-cytochrome c reductase complex, complex III)	CYC1
Cytochrome bc1 complex (Ubiquinol-cytochrome c reductase complex, complex III)	UQCRFS1
Cytochrome bc1 complex (Ubiquinol-cytochrome c reductase complex, complex III)	UQCRC2
Cytochrome bc1 complex (Ubiquinol-cytochrome c reductase complex, complex III)	CYTB
Cytochrome bc1 complex (Ubiquinol-cytochrome c reductase complex, complex III)	UQCRC1
Cytochrome c oxidase (complex IV)	MT-CO1
Cytochrome c oxidase (complex IV)	MT-CO2
Cytochrome c oxidase (complex IV)	MT-CO3
Cytochrome c oxidase (complex IV)	COX5A
Cytochrome c oxidase (complex IV)	COX5B
Cytochrome c oxidase (complex IV)	cox2
Cytochrome c oxidase (complex IV)	coxIII
Cytochrome c oxidase (complex IV)	COI
Cytochrome c oxidase (complex IV)	COX6B1
Cytochrome c oxidase (complex IV)	COX6B2
Cytochrome c oxidase (complex IV)	CX6A2
Cytochrome c oxidase (complex IV)	CX6A1
Cytochrome c oxidase (complex IV)	COX2
Cytochrome c oxidase (complex IV)	COX3
Cytochrome c oxidase (complex IV)	COX1
Cytochrome c oxidase (complex IV)	coxI
Cytochrome c oxidase (complex IV)	cox1
Cytochrome c oxidase (complex IV)	COIII
Cytochrome c oxidase (complex IV)	COX42
Cytochrome c oxidase (complex IV)	COX41
Cytochrome c oxidase (complex IV)	CX6B2
Cytochrome c oxidase (complex IV)	COX4I2
Cytochrome c oxidase (complex IV)	COX4I1
Cytochrome c oxidase (complex IV)	COXI
Cytochrome c oxidase (complex IV)	COX6A1
Cytochrome c oxidase (complex IV)	COX6A2
Cytochrome c oxidase (complex IV)	CO1
Cytochrome c oxidase (complex IV)	CO3
Cytochrome c oxidase (complex IV)	COII
Cytochrome c oxidase (complex IV)	CX6B1
Cytochrome c oxidase (complex IV)	COX7C
cytoplasmic dynein complex	DNAH9
cytoplasmic dynein complex	DYNLL1
cytoplasmic dynein complex	DYHC2
cytoplasmic dynein complex	DYHC1
cytoplasmic dynein complex	DYNLL2
cytoplasmic dynein complex	DYNC1I1
cytoplasmic dynein complex	DNAH8
cytoplasmic dynein complex	RP11-25L19.1
cytoplasmic dynein complex	DYL1
cytoplasmic dynein complex	DNCI1
cytoplasmic dynein complex	DC1I1
cytoplasmic dynein complex	Dnahc9
cytoplasmic dynein complex	Dnchc1
cytoplasmic dynein complex	DYNC1H1
cytoplasmic dynein complex	DYH9
cytoplasmic dynein complex	DYH8
cytoplasmic dynein complex	DNAL4
cytoplasmic dynein complex	DYNC2H1
cytoplasmic dynein complex	DNCL1
cytoplasmic ribosomal large subunit	RPL22L1
cytoplasmic ribosomal large subunit	RL35A
cytoplasmic ribosomal large subunit	RP11-25L19.1
cytoplasmic ribosomal large subunit	RLA1
cytoplasmic ribosomal large subunit	RLA0
cytoplasmic ribosomal large subunit	RLA2
cytoplasmic ribosomal large subunit	RL37A
cytoplasmic ribosomal large subunit	RPL14
cytoplasmic ribosomal large subunit	RPL15
cytoplasmic ribosomal large subunit	RPL17
cytoplasmic ribosomal large subunit	RPL10
cytoplasmic ribosomal large subunit	RPL11
cytoplasmic ribosomal large subunit	RPL12
cytoplasmic ribosomal large subunit	RPL13
cytoplasmic ribosomal large subunit	RPL18
cytoplasmic ribosomal large subunit	RPL19
cytoplasmic ribosomal large subunit	RL21
cytoplasmic ribosomal large subunit	RL22
cytoplasmic ribosomal large subunit	RL23
cytoplasmic ribosomal large subunit	RL24
cytoplasmic ribosomal large subunit	RL26
cytoplasmic ribosomal large subunit	RL36A
cytoplasmic ribosomal large subunit	RL29
cytoplasmic ribosomal large subunit	RL36L
cytoplasmic ribosomal large subunit	RL27
cytoplasmic ribosomal large subunit	RPL39L
cytoplasmic ribosomal large subunit	UBB
cytoplasmic ribosomal large subunit	RL10A
cytoplasmic ribosomal large subunit	hCG_1991833
cytoplasmic ribosomal large subunit	RPL9
cytoplasmic ribosomal large subunit	RPL6
cytoplasmic ribosomal large subunit	RPL7
cytoplasmic ribosomal large subunit	RPL4
cytoplasmic ribosomal large subunit	RPL3
cytoplasmic ribosomal large subunit	RL10L
cytoplasmic ribosomal large subunit	RL39L
cytoplasmic ribosomal large subunit	RL4
cytoplasmic ribosomal large subunit	RL32
cytoplasmic ribosomal large subunit	RL31
cytoplasmic ribosomal large subunit	RL30
cytoplasmic ribosomal large subunit	RL37
cytoplasmic ribosomal large subunit	RL36
cytoplasmic ribosomal large subunit	RL35
cytoplasmic ribosomal large subunit	RL34
cytoplasmic ribosomal large subunit	RL39
cytoplasmic ribosomal large subunit	RL38
cytoplasmic ribosomal large subunit	RL23A
cytoplasmic ribosomal large subunit	RPL9P9
cytoplasmic ribosomal large subunit	L27a
cytoplasmic ribosomal large subunit	RL3L
cytoplasmic ribosomal large subunit	RL18A
cytoplasmic ribosomal large subunit	rpl3
cytoplasmic ribosomal large subunit	RPL7L1
cytoplasmic ribosomal large subunit	RPL17-C18orf32
cytoplasmic ribosomal large subunit	RL22L
cytoplasmic ribosomal large subunit	RPLP2
cytoplasmic ribosomal large subunit	RPLP1
cytoplasmic ribosomal large subunit	RPLP0
cytoplasmic ribosomal large subunit	RPL18A
cytoplasmic ribosomal large subunit	RPL35A
cytoplasmic ribosomal large subunit	RPL13a
cytoplasmic ribosomal large subunit	RPL37A
cytoplasmic ribosomal large subunit	RL9
cytoplasmic ribosomal large subunit	RL8
cytoplasmic ribosomal large subunit	RL5
cytoplasmic ribosomal large subunit	RPL36AL
cytoplasmic ribosomal large subunit	RL7
cytoplasmic ribosomal large subunit	RL6
cytoplasmic ribosomal large subunit	RL3
cytoplasmic ribosomal large subunit	RL19
cytoplasmic ribosomal large subunit	RL18
cytoplasmic ribosomal large subunit	RPL8
cytoplasmic ribosomal large subunit	RL11
cytoplasmic ribosomal large subunit	RL10
cytoplasmic ribosomal large subunit	RL13
cytoplasmic ribosomal large subunit	RL12
cytoplasmic ribosomal large subunit	RL15
cytoplasmic ribosomal large subunit	RL14
cytoplasmic ribosomal large subunit	RL17
cytoplasmic ribosomal large subunit	RPL13A
cytoplasmic ribosomal large subunit	RPL27A
cytoplasmic ribosomal large subunit	RPL36A
cytoplasmic ribosomal large subunit	RPL5
cytoplasmic ribosomal large subunit	RL13A
cytoplasmic ribosomal large subunit	hCG_21173
cytoplasmic ribosomal large subunit	hCG_1780885
cytoplasmic ribosomal large subunit	hCG_24487
cytoplasmic ribosomal large subunit	RPLP0P6
cytoplasmic ribosomal large subunit	RPL10A
cytoplasmic ribosomal large subunit	RPL10L
cytoplasmic ribosomal large subunit	H_RG054D04.1
cytoplasmic ribosomal large subunit	RPL23A
cytoplasmic ribosomal large subunit	RPL36A-HNRNPH2
cytoplasmic ribosomal large subunit	DKFZp586O1224
cytoplasmic ribosomal large subunit	RPL3L
cytoplasmic ribosomal large subunit	RPL31
cytoplasmic ribosomal large subunit	cICK0721Q.2
cytoplasmic ribosomal large subunit	WUGSC
cytoplasmic ribosomal large subunit	RPL24
cytoplasmic ribosomal large subunit	RPL27
cytoplasmic ribosomal large subunit	RPL26
cytoplasmic ribosomal large subunit	RPL21
cytoplasmic ribosomal large subunit	RL27A
cytoplasmic ribosomal large subunit	RPL23
cytoplasmic ribosomal large subunit	RPL22
cytoplasmic ribosomal large subunit	HEL-S-310
cytoplasmic ribosomal large subunit	RLA0L
cytoplasmic ribosomal large subunit	RL7L
cytoplasmic ribosomal large subunit	RPL7A
cytoplasmic ribosomal large subunit	RPL29
cytoplasmic ribosomal large subunit	RPL26L1
cytoplasmic ribosomal large subunit	RPL38
cytoplasmic ribosomal large subunit	RPL39
cytoplasmic ribosomal large subunit	RPL36
cytoplasmic ribosomal large subunit	RPL37
cytoplasmic ribosomal large subunit	RPL34
cytoplasmic ribosomal large subunit	RPL35
cytoplasmic ribosomal large subunit	RPL32
cytoplasmic ribosomal large subunit	RPL30
cytoplasmic ribosomal large subunit	RL26L
cytoplasmic ribosomal large subunit	RL40
cytoplasmic ribosomal large subunit	RP11-849F2.7
cytoplasmic ribosomal large subunit	RPL28
cytoplasmic ribosomal small subunit	RS23
cytoplasmic ribosomal small subunit	RS21
cytoplasmic ribosomal small subunit	RS20
cytoplasmic ribosomal small subunit	RS27A
cytoplasmic ribosomal small subunit	RS26
cytoplasmic ribosomal small subunit	RS25
cytoplasmic ribosomal small subunit	RS24
cytoplasmic ribosomal small subunit	GADD45A
cytoplasmic ribosomal small subunit	GADD45B
cytoplasmic ribosomal small subunit	RS28
cytoplasmic ribosomal small subunit	GADD45G
cytoplasmic ribosomal small subunit	OK/KNS-cl.6
cytoplasmic ribosomal small subunit	RPS6
cytoplasmic ribosomal small subunit	RS16
cytoplasmic ribosomal small subunit	RS14
cytoplasmic ribosomal small subunit	RS15
cytoplasmic ribosomal small subunit	RS12
cytoplasmic ribosomal small subunit	RS13
cytoplasmic ribosomal small subunit	RS10
cytoplasmic ribosomal small subunit	RS11
cytoplasmic ribosomal small subunit	RPS27L
cytoplasmic ribosomal small subunit	GRP17
cytoplasmic ribosomal small subunit	hCG_1994130
cytoplasmic ribosomal small subunit	RSSA
cytoplasmic ribosomal small subunit	UBIM
cytoplasmic ribosomal small subunit	RS27
cytoplasmic ribosomal small subunit	RS19
cytoplasmic ribosomal small subunit	RS27L
cytoplasmic ribosomal small subunit	RS29
cytoplasmic ribosomal small subunit	RP11-25L19.1
cytoplasmic ribosomal small subunit	RPS15A
cytoplasmic ribosomal small subunit	RPS7
cytoplasmic ribosomal small subunit	OK/KNS-cl.7
cytoplasmic ribosomal small subunit	RPS5
cytoplasmic ribosomal small subunit	RPS3
cytoplasmic ribosomal small subunit	RPS2
cytoplasmic ribosomal small subunit	AC004057.1
cytoplasmic ribosomal small subunit	RPS9
cytoplasmic ribosomal small subunit	RPS8
cytoplasmic ribosomal small subunit	RPS4Y2
cytoplasmic ribosomal small subunit	RPS4Y1
cytoplasmic ribosomal small subunit	RPS26
cytoplasmic ribosomal small subunit	RPS27
cytoplasmic ribosomal small subunit	RPS24
cytoplasmic ribosomal small subunit	RPS25
cytoplasmic ribosomal small subunit	RPS23
cytoplasmic ribosomal small subunit	RPS20
cytoplasmic ribosomal small subunit	RPS21
cytoplasmic ribosomal small subunit	RS15A
cytoplasmic ribosomal small subunit	RPS28
cytoplasmic ribosomal small subunit	RPS29
cytoplasmic ribosomal small subunit	RPS4X
cytoplasmic ribosomal small subunit	RPS10-NUDT3
cytoplasmic ribosomal small subunit	RPSA
cytoplasmic ribosomal small subunit	RS4Y1
cytoplasmic ribosomal small subunit	RPS3A
cytoplasmic ribosomal small subunit	rps2
cytoplasmic ribosomal small subunit	RPS13
cytoplasmic ribosomal small subunit	RPS12
cytoplasmic ribosomal small subunit	RPS11
cytoplasmic ribosomal small subunit	RPS10
cytoplasmic ribosomal small subunit	RPS17
cytoplasmic ribosomal small subunit	RPS16
cytoplasmic ribosomal small subunit	RPS15
cytoplasmic ribosomal small subunit	RPS14
cytoplasmic ribosomal small subunit	RPS19
cytoplasmic ribosomal small subunit	RPS18
cytoplasmic ribosomal small subunit	GBLP
cytoplasmic ribosomal small subunit	RS3A
cytoplasmic ribosomal small subunit	RS8
cytoplasmic ribosomal small subunit	RS9
cytoplasmic ribosomal small subunit	RS5
cytoplasmic ribosomal small subunit	RS6
cytoplasmic ribosomal small subunit	RS7
cytoplasmic ribosomal small subunit	RS2
cytoplasmic ribosomal small subunit	RS3
cytoplasmic ribosomal small subunit	FAU
cytoplasmic ribosomal small subunit	GA45B
cytoplasmic ribosomal small subunit	GA45A
cytoplasmic ribosomal small subunit	GA45G
cytoplasmic ribosomal small subunit	RS4X
cytoplasmic ribosomal small subunit	RS30
cytoplasmic ribosomal small subunit	AC012314.9
cytoplasmic ribosomal small subunit	AC012314.3
cytoplasmic ribosomal small subunit	AC012314.2
cytoplasmic ribosomal small subunit	AC012314.7
cytoplasmic ribosomal small subunit	AC012314.6
cytoplasmic ribosomal small subunit	AC012314.5
cytoplasmic ribosomal small subunit	RPS27A
Decapping complex	DCP2
Decapping complex	DCP1A
Decapping complex	RP11-25L19.1
Decapping complex	EDC3
Decapping complex	DDX6
Decapping complex	EDC4
DNA polymerase epsilon complex	DPOE2
DNA polymerase epsilon complex	CHRC1
DNA polymerase epsilon complex	DPOE1
DNA polymerase epsilon complex	DPOE3
DNA polymerase epsilon complex	RP11-25L19.1
DNA polymerase epsilon complex	DPOE4
DNA polymerase epsilon complex	CHRAC1
DNA polymerase epsilon complex	POLE
DNA polymerase epsilon complex	POLE4
DNA polymerase epsilon complex	POLE3
DNA polymerase epsilon complex	POLE2
DNA polymerase epsilon complex	POLE1
DNA repair complex NEIL2-PNK-Pol(beta)-LigIII(alpha)-XRCC1	HEL-S-1a
DNA repair complex NEIL2-PNK-Pol(beta)-LigIII(alpha)-XRCC1	PDXK
DNA repair complex NEIL2-PNK-Pol(beta)-LigIII(alpha)-XRCC1	DNA
DNA repair complex NEIL2-PNK-Pol(beta)-LigIII(alpha)-XRCC1	NEIL2
DNA repair complex NEIL2-PNK-Pol(beta)-LigIII(alpha)-XRCC1	DPOLB
DNA repair complex NEIL2-PNK-Pol(beta)-LigIII(alpha)-XRCC1	DNLI3
DNA repair complex NEIL2-PNK-Pol(beta)-LigIII(alpha)-XRCC1	POLB
DNA repair complex NEIL2-PNK-Pol(beta)-LigIII(alpha)-XRCC1	LIG3
DNA repair complex NEIL2-PNK-Pol(beta)-LigIII(alpha)-XRCC1	XRCC1
DNA-PK-Ku-eIF2-NF90-NF45 complex	G22P1
DNA-PK-Ku-eIF2-NF90-NF45 complex	IF2B
DNA-PK-Ku-eIF2-NF90-NF45 complex	IF2A
DNA-PK-Ku-eIF2-NF90-NF45 complex	RP11-25L19.1
DNA-PK-Ku-eIF2-NF90-NF45 complex	IF2G
DNA-PK-Ku-eIF2-NF90-NF45 complex	PRKDC
DNA-PK-Ku-eIF2-NF90-NF45 complex	XRCC5
DNA-PK-Ku-eIF2-NF90-NF45 complex	ILF3
DNA-PK-Ku-eIF2-NF90-NF45 complex	ILF2
DNA-PK-Ku-eIF2-NF90-NF45 complex	XRCC6
DNA-PK-Ku-eIF2-NF90-NF45 complex	EIF2S1
DNA-PK-Ku-eIF2-NF90-NF45 complex	EIF2S3
DNA-PK-Ku-eIF2-NF90-NF45 complex	EIF2S2
DNMT3B	DNMT3B
DNMT3B	HDAC1
DNMT3B	SMC2
DNMT3B	SMCA5
DNMT3B	RP11-25L19.1
DNMT3B	SMC4
DNMT3B	KIF4A
DNMT3B	DNM3B
DNMT3B	SMC2L1
DNMT3B	DKFZp686H12203
DNMT3B	SMARCA5
DNMT3B	SIN3A
DotCom	MLLT10
DotCom	DKFZp686E10210
DotCom	AF10
DotCom	DKFZp779J0967
DotCom	MLLT6
DotCom	ENL
DotCom	MLLT1
DotCom	TRRAP
DotCom	MLLT3
DotCom	LTG9/MLLT3
DotCom	DKFZp686D09204
DotCom	AF9
DotCom	MLL-MLLT10
DotCom	MLL/AF10
DotCom	DOT1L
Dsl1p complex	NELFCD
Dsl1p complex	RP11-25L19.1
Dsl1p complex	NELFD
Dsl1p complex	TH1L
Dsl1p complex	SEC20
Dsl1p complex	RINT1
Dsl1p complex	USE1
Dsl1p complex	STX18
Dsl1p complex	BNIP1
dynactin complex	ACTY
dynactin complex	HEL-S-77
dynactin complex	CE350
dynactin complex	ACTR10
dynactin complex	RP11-25L19.1
dynactin complex	ACTZ
dynactin complex	CLIP3
dynactin complex	CEP350
dynactin complex	ACTR1A
dynactin complex	DCTN2
dynactin complex	ARP10
dynactin complex	KIAA0480
dynactin complex	ACTR1B
E2F6.com-1	EHMT1
E2F6.com-1	E2F6
E2F6.com-1	MGA
E2F6.com-1	EHMT2
E2F6.com-1	CBX3
E2F6.com-1	PCGF6
E2F6.com-1	FP13812
E2F6.com-1	MAX
E2F6.com-1	YAF2
E2F6.com-1	RP11-25L19.1
E2F6.com-1	RING2
E2F6.com-1	RING1
E2F6.com-1	L3MBTL1
E2F6.com-1	hCG_1982709
E2F6.com-1	LMBL1
E2F6.com-1	MGAP
E2F6.com-1	RNF2
E2F6.com-1	TFDP1
Ecsit complex (ECSIT, MT-CO2, NDUFA1, MT-ND1, TRAF6, NDUFAF1)	NDI
Ecsit complex (ECSIT, MT-CO2, NDUFA1, MT-ND1, TRAF6, NDUFAF1)	MT-ND1
Ecsit complex (ECSIT, MT-CO2, NDUFA1, MT-ND1, TRAF6, NDUFAF1)	MT-CO2
Ecsit complex (ECSIT, MT-CO2, NDUFA1, MT-ND1, TRAF6, NDUFAF1)	RP11-25L19.1
Ecsit complex (ECSIT, MT-CO2, NDUFA1, MT-ND1, TRAF6, NDUFAF1)	CIA30
Ecsit complex (ECSIT, MT-CO2, NDUFA1, MT-ND1, TRAF6, NDUFAF1)	ZNF183
Ecsit complex (ECSIT, MT-CO2, NDUFA1, MT-ND1, TRAF6, NDUFAF1)	NADH1
Ecsit complex (ECSIT, MT-CO2, NDUFA1, MT-ND1, TRAF6, NDUFAF1)	COX2
Ecsit complex (ECSIT, MT-CO2, NDUFA1, MT-ND1, TRAF6, NDUFAF1)	NDUFA1
Ecsit complex (ECSIT, MT-CO2, NDUFA1, MT-ND1, TRAF6, NDUFAF1)	NU1M
Ecsit complex (ECSIT, MT-CO2, NDUFA1, MT-ND1, TRAF6, NDUFAF1)	cox2
Ecsit complex (ECSIT, MT-CO2, NDUFA1, MT-ND1, TRAF6, NDUFAF1)	TRAF6
Ecsit complex (ECSIT, MT-CO2, NDUFA1, MT-ND1, TRAF6, NDUFAF1)	ndh1
Ecsit complex (ECSIT, MT-CO2, NDUFA1, MT-ND1, TRAF6, NDUFAF1)	NDUFAF1
Ecsit complex (ECSIT, MT-CO2, NDUFA1, MT-ND1, TRAF6, NDUFAF1)	ECSIT
Ecsit complex (ECSIT, MT-CO2, NDUFA1, MT-ND1, TRAF6, NDUFAF1)	ND1
Ecsit complex (ECSIT, MT-CO2, NDUFA1, MT-ND1, TRAF6, NDUFAF1)	COII
Ecsit complex (ECSIT, MT-CO2, NDUFA1, MT-ND1, TRAF6, NDUFAF1)	NDUA1
eEF1	EF1A3
eEF1	EF1A2
eEF1	EEF1G
eEF1	EEF1A1
eEF1	EEF1A1P5
eEF1	EEF1A1L14
eEF1	LOC392793
eEF1	EF1G
eEF1	PTI-1
eEF1	EF1A1
eEF1	EF1B
eEF1	EEF1B2
eEF1	EEF1D
eEF1	EF1D
eEF1	EEF1A2
eIF2B	EI2BB
eIF2B	EI2BA
eIF2B	RP11-25L19.1
eIF2B	DKFZp586J0119
eIF2B	EI2BE
eIF2B	EI2BD
eIF2B	EIF2B4
eIF2B	EIF2B5
eIF2B	EIF2B2
eIF2B	EIF2B3
eIF2B	EIF2B1
eIF2B	EI2BG
eIF3	EIF3C
eIF3	EIF3S8
eIF3	EIF3S9
eIF3	DKFZp779C1727
eIF3	EIF3S1
eIF3	EIF3S2
eIF3	PSM8
eIF3	EIF3I
eIF3	EIF3J
eIF3	EIF3A
eIF3	eIF3a
eIF3	EIF3B
eIF3	RP11-25L19.1
eIF3	EIF3G
eIF3	PSB8
eIF3	EIF3CL
eIF3	CLUH
eIF3	SAFB
eIF3	CLU
eIF3	SLTM
eIF3	SAFB1
eIF3	SAFB2
eIF3	EIFCL
eIF3	PSMB8
eIF4F	DKFZp566L241
eIF4F	IF4E
eIF4F	RP11-25L19.1
eIF4F	MI4GD
eIF4F	IF4G3
eIF4F	IF4G2
eIF4F	IF4G1
eIF4F	IF4A1
eIF4F	IF4A3
eIF4F	IF4A2
eIF4F	EIF4A1
eIF4F	EIF4E
eIF4F	DDX48
eIF4F	MIF4GD
eIF4F	EIF4G3
eIF4F	EIF4G2
eIF4F	EIF4G1
eIF4F	AAG1
eIF4F	EIF4E1B
eIF4F	I4E1B
eIF4F	EIF4A3
eIF4F	EIF4A2
EKC/KEOPS protein complex	LAGE3
EKC/KEOPS protein complex	OSGEP
EKC/KEOPS protein complex	PRPK
EKC/KEOPS protein complex	CTAG2
EKC/KEOPS protein complex	TP53RK
EKC/KEOPS protein complex	TPRKB
EKC/KEOPS protein complex	CTAG1A
EKC/KEOPS protein complex	CTAG1B
ELL.com	HDAC1
ELL.com	KDM1A
ELL.com	HDAC2
ELL.com	AFF1
ELL.com	USP28
ELL.com	CCNT1
ELL.com	CCNT2
ELL.com	GT2D1
ELL.com	UBP28
ELL.com	RP11-25L19.1
ELL.com	RB1
ELL.com	EAF1
ELL.com	EAF2
ELL.com	KDM6A
ELL.com	RB
ELL.com	DKFZp686H12203
ELL.com	MLL-MEN
ELL.com	WDR5
ELL.com	DKFZp686N1481
ELL.com	ELL
ELL.com	GTF2IRD1
ELL.com	AF-4
ELL.com	UTX
ELL.com	UTY
ELL.com	DKFZp686A03225
ELL.com	MEN
ELL.com	RBBP7
ELL.com	RBBP4
ELL.com	AFF4
ELL.com	CDK9
Elongator complex	dJ68P15A.1
Elongator complex	DKFZp781H1425
Elongator complex	IKBKAP
Elongator complex	ELP5
Elongator complex	ELP4
Elongator complex	ELP3
Elongator complex	ELP2
Elongator complex	ELP1
emerin	EMD
emerin	FLJ00279
emerin	MYH9
emerin	ACTG1
emerin	CNN3
emerin	SIKE1
emerin	SPTAN1
emerin	MYO1E
emerin	ACT
emerin	LMO7
emerin	DKFZp564P0562
emerin	PSMB9
emerin	HEL-176
emerin	PS1TP5BP1
emerin	ACTB
emerin	SPTN1
emerin	NMI
emerin C24	EMD
emerin C24	SAP130
emerin C24	HNRNPU
emerin C24	C1QBP
emerin C24	HNRPU
emerin C24	MCM6
emerin C24	SP130
emerin C24	MCM4
emerin C24	MCM2
emerin C24	RP11-11N7.5
emerin C25	ZRAB2
emerin C25	EMD
emerin C25	ZRANB2
emerin C25	G3BP
emerin C25	SAP130
emerin C25	1433E
emerin C25	RS26
emerin C25	LA
emerin C25	RP11-25L19.1
emerin C25	CDC37
emerin C25	SP130
emerin C25	HNRNPK
emerin C25	YWHAB
emerin C25	YWHAE
emerin C25	RPS26
emerin C25	LSM8
emerin C25	LSM2
emerin C25	BCCIP
emerin C25	NAA38
emerin C25	SNRPD1
emerin C25	HEL2
emerin C25	HNRPK
emerin C25	MBD5
emerin C25	G3BP1
emerin C25	YWHAE/FAM22A
emerin C25	YWHAE/FAM22B
emerin C25	SMD1
emerin C25	HEL-S-1
emerin C25	SSB
emerin C32	HDAC1
emerin C32	EMD
emerin C32	HDAC3
emerin C32	SMARCC1
emerin C32	TBL1X
emerin C32	TBL1Y
emerin C32	SMARCC2
emerin C32	DPY30
emerin C32	TRIM28
emerin C32	SAP18
emerin C32	SMRC2
emerin C32	TBL1R
emerin C32	SMRC1
emerin C32	CHD4
emerin C32	RCOR1
emerin C32	MED4
emerin C32	TIF1B
emerin C32	SNF5
emerin C32	SMARCB1
emerin C32	DKFZp686H12203
emerin C32	TBL1XR1
emerin C52	EMD
emerin C52	CKB
emerin C52	CKM
emerin C52	AC104534.3
emerin C52	KCRM
emerin C52	KCRB
emerin C52	IQGAP1
emerin C52	1433E
emerin C52	YWHAQ
emerin C52	HNRNPU
emerin C52	C1QBP
emerin C52	THRA
emerin C52	1433T
emerin C52	HNRNPK
emerin C52	HNRNPL
emerin C52	PDCD4
emerin C52	HEL-S-29
emerin C52	RP11-11N7.5
emerin C52	YWHAE
emerin C52	LSM8
emerin C52	THA
emerin C52	HEL-211
emerin C52	API5
emerin C52	HDGF
emerin C52	NAA38
emerin C52	SNRPD1
emerin C52	HEL2
emerin C52	HNRPL
emerin C52	IQGA1
emerin C52	hCG_1991735
emerin C52	HNRPK
emerin C52	SMD1
emerin C52	HNRPU
emerin C52	YWHAE/FAM22A
emerin C52	YWHAE/FAM22B
emerin C52	NR1A1
emerin C52	ILF3
Emerin regulatory complex	HDAC1
Emerin regulatory complex	EMD
Emerin regulatory complex	HDAC3
Emerin regulatory complex	ACTG1
Emerin regulatory complex	BAF
Emerin regulatory complex	ACT
Emerin regulatory complex	HEL-176
Emerin regulatory complex	PS1TP5BP1
Emerin regulatory complex	DKFZp686H12203
Emerin regulatory complex	RBL1
Emerin regulatory complex	H11
Emerin regulatory complex	HIST1H3B
Emerin regulatory complex	HIST1H3C
Emerin regulatory complex	HIST1H3A
Emerin regulatory complex	HIST1H3F
Emerin regulatory complex	HIST1H3G
Emerin regulatory complex	HIST1H3D
Emerin regulatory complex	HIST1H3E
Emerin regulatory complex	HIST1H3J
Emerin regulatory complex	HIST1H3H
Emerin regulatory complex	HIST1H3I
Emerin regulatory complex	HIST1H1A
Emerin regulatory complex	LMO7
Emerin regulatory complex	BANF1
Emerin regulatory complex	ACTB
ESCRT III complex	CHMP4C
ESCRT III complex	CHMP4A
ESCRT III complex	CHMP4B
ESCRT III complex	RP11-468E2.1
ESCRT III complex	CHM2A
ESCRT III complex	CHMP6
ESCRT III complex	CHMP2A
ESCRT III complex	CHMP7
ESCRT III complex	TM9S1
ESCRT III complex	TM9SF1
ESCRT III complex	RNF103-CHMP3
ESCRT III complex	CHMP3
ESCRT III complex	CHM4C
ESCRT III complex	CHM4B
ESCRT III complex	CHM4A
ESR1-CDK7-CCNH-MNAT1-MTA1-HDAC2 complex	tmp_locus_6
ESR1-CDK7-CCNH-MNAT1-MTA1-HDAC2 complex	HDAC2
ESR1-CDK7-CCNH-MNAT1-MTA1-HDAC2 complex	NR3A1
ESR1-CDK7-CCNH-MNAT1-MTA1-HDAC2 complex	estrogen
ESR1-CDK7-CCNH-MNAT1-MTA1-HDAC2 complex	MAT1
ESR1-CDK7-CCNH-MNAT1-MTA1-HDAC2 complex	ESR1
ESR1-CDK7-CCNH-MNAT1-MTA1-HDAC2 complex	RP11-25L19.1
ESR1-CDK7-CCNH-MNAT1-MTA1-HDAC2 complex	CDK7
ESR1-CDK7-CCNH-MNAT1-MTA1-HDAC2 complex	MNAT1
ESR1-CDK7-CCNH-MNAT1-MTA1-HDAC2 complex	CCNH
ESR1-CDK7-CCNH-MNAT1-MTA1-HDAC2 complex	MTA1
ESR1-CDK7-CCNH-MNAT1-MTA1-HDAC2 complex	MTA3
Exocyst complex	EXOC2
Exocyst complex	INCENP
Exocyst complex	EXC6B
Exocyst complex	EXOC6
Exocyst complex	EXOC7
Exocyst complex	EXOC4
Exocyst complex	EXOC3
Exocyst complex	DKFZp686P1551
Exocyst complex	EXOC8
Exocyst complex	EXOC6B
Exocyst complex	EXOC5
Exocyst complex	DKFZp666H126
Exocyst complex	SEC15L3
Exocyst complex	INCE
Exocyst complex	DKFZp761I2124
Exocyst complex	FLJ00339
Exocyst complex	DKFZp762K123
Exon Junction Complex (EJC)	hCG_2026745
Exon Junction Complex (EJC)	RBM8A
Exon Junction Complex (EJC)	UPF3B
Exon Junction Complex (EJC)	ACINU
Exon Junction Complex (EJC)	SAP18
Exon Junction Complex (EJC)	MAGOH
Exon Junction Complex (EJC)	RNPS1
Exon Junction Complex (EJC)	ACIN1
Exon Junction Complex (EJC)	ALYREF
Exon Junction Complex (EJC)	IF4A3
Exon Junction Complex (EJC)	CASC3
Exon Junction Complex (EJC)	FLJ10292
Exon Junction Complex (EJC)	DKFZp667N107
Exon Junction Complex (EJC)	PYM1
Exon Junction Complex (EJC)	THOC4
Exon Junction Complex (EJC)	DDX48
Exon Junction Complex (EJC)	REN3B
Exon Junction Complex (EJC)	REN3A
Exon Junction Complex (EJC)	SRRM1
Exon Junction Complex (EJC)	MAGOHB
Exon Junction Complex (EJC)	MGN
Exon Junction Complex (EJC)	WIBG
Exon Junction Complex (EJC)	UPF3A
Exon Junction Complex (EJC)	PNN
Exon Junction Complex (EJC)	PININ
Exon Junction Complex (EJC)	MGN2
Exon Junction Complex (EJC)	EIF4A3
Exosome	EXOS2
Exosome	EXOS3
Exosome	EXOSC8
Exosome	EXOS1
Exosome	EXOS6
Exosome	EXOS7
Exosome	EXOS5
Exosome	EXOSC2
Exosome	EXOSC3
Exosome	EXOS8
Exosome	EXOSC1
Exosome	EXOSC6
Exosome	EXOSC7
Exosome	EXOSC4
Exosome	EXOSC5
Exosome	EXOSC10
Exosome	EXOS9
Exosome	RP11-25L19.1
Exosome	MPHOSPH6
Exosome	MPH6
Exosome	PNAS-3
Exosome	EXOSC9
Exosome	EXOSX
F0/F1 ATP synthase (complex V)	RASSF1
F0/F1 ATP synthase (complex V)	ATPO
F0/F1 ATP synthase (complex V)	ATIF1
F0/F1 ATP synthase (complex V)	ATP5H
F0/F1 ATP synthase (complex V)	ATP5O
F0/F1 ATP synthase (complex V)	ATP5L
F0/F1 ATP synthase (complex V)	ATP5B
F0/F1 ATP synthase (complex V)	ATP5A
F0/F1 ATP synthase (complex V)	ATPIF1
F0/F1 ATP synthase (complex V)	ATP5E
F0/F1 ATP synthase (complex V)	ATP5D
F0/F1 ATP synthase (complex V)	ATP5C1
F0/F1 ATP synthase (complex V)	atp8
F0/F1 ATP synthase (complex V)	ATP5A1
F0/F1 ATP synthase (complex V)	RP11-25L19.1
F0/F1 ATP synthase (complex V)	atp6
F0/F1 ATP synthase (complex V)	AT5G1
F0/F1 ATP synthase (complex V)	AT5G2
F0/F1 ATP synthase (complex V)	AT5G3
F0/F1 ATP synthase (complex V)	MT-ATP8
F0/F1 ATP synthase (complex V)	ATPB
F0/F1 ATP synthase (complex V)	ATPA
F0/F1 ATP synthase (complex V)	ATPG
F0/F1 ATP synthase (complex V)	ATP5G3
F0/F1 ATP synthase (complex V)	ATP5G2
F0/F1 ATP synthase (complex V)	ATP8
F0/F1 ATP synthase (complex V)	ATP6
F0/F1 ATP synthase (complex V)	HEL-S-123m
F0/F1 ATP synthase (complex V)	ATPase
F0/F1 ATP synthase (complex V)	MT-ATP6
F0/F1 ATP synthase (complex V)	hCG_39985
F0/F1 ATP synthase (complex V)	ATP5G1
F0/F1 ATP synthase (complex V)	HEL-S-271
F0/F1 ATP synthase (complex V)	AT5F1
F0/F1 ATP synthase (complex V)	ATPD
F0/F1 ATP synthase (complex V)	MTATP6
F0/F1 ATP synthase (complex V)	ATP5F1
FANC complex	C17orf70
FANC complex	FAAP100
FANC complex	DKFZp686L16252
FANC complex	FP100
FANC complex	ZN662
FANC complex	FANCG
FANC complex	FANCF
FANC complex	FANCE
FANC complex	FANCC
FANC complex	FANCB
FANC complex	FANCA
FANC complex	ZNF662
FANC complex	FANCL
FANC complex	FANCM
Fatty Acid Import Complex	ACSL3
Fatty Acid Import Complex	RP11-25L19.1
Fatty Acid Import Complex	ACSL4
Fatty Acid Import Complex	FLJ00336
Fatty Acid Import Complex	S27A4
Fatty Acid Import Complex	SLC27A3
Fatty Acid Import Complex	FACL4
Fatty Acid Import Complex	SLC27A4
Fatty Acid Import Complex	SLC27A5
Fatty Acid Import Complex	S27A5
Fatty Acid Import Complex	S27A6
Fatty Acid Import Complex	SLC27A6
Fatty Acid Import Complex	SLC27A1
Fatty Acid Import Complex	S27A1
Fatty Acid Import Complex	S27A2
Fatty Acid Import Complex	SLC27A2
FIB-associated protein complex	RP11-25L19.1
FIB-associated protein complex	ANM1
FIB-associated protein complex	TBA1A
FIB-associated protein complex	TBA3E
FIB-associated protein complex	TBA1B
FIB-associated protein complex	TUBA1B
FIB-associated protein complex	TUBA1A
FIB-associated protein complex	PRMT1
FIB-associated protein complex	PRMT5
FIB-associated protein complex	FBRL
FIB-associated protein complex	TUBB1
FIB-associated protein complex	ANM5
FIB-associated protein complex	C1QBP
FIB-associated protein complex	TUBA4A
FIB-associated protein complex	TUBA3E
FIB-associated protein complex	HRMT1L2
FIB-associated protein complex	TBB1
FIB-associated protein complex	FBL
Flag-FCP1	T2FA
Flag-FCP1	GTF2F1
Flag-FCP1	RPB2
Flag-FCP1	rpB2
Flag-FCP1	MEP50
Flag-FCP1	RP11-25L19.1
Flag-FCP1	CTDP1
Flag-FCP1	ANM5
Flag-FCP1	POLR2B
Flag-FCP1	STK38
Flag-FCP1	PRMT5
Flag-FCP1	ERH
Flag-FCP1	WDR77
Gac1p/Glc7p complex	PPP1R3D
Gac1p/Glc7p complex	PPP1R3C
Gac1p/Glc7p complex	PPP1CC
Gac1p/Glc7p complex	PPP1R3A
Gac1p/Glc7p complex	PPP1CA
Gac1p/Glc7p complex	PPR3B
Gac1p/Glc7p complex	PPR3C
Gac1p/Glc7p complex	PPR3A
Gac1p/Glc7p complex	PPR3D
Gac1p/Glc7p complex	PP1G
Gac1p/Glc7p complex	PP1B
Gac1p/Glc7p complex	PP1A
Gac1p/Glc7p complex	HEL-S-80p
Gac1p/Glc7p complex	PPP1CB
Gac1p/Glc7p complex	PPP1R3B
glycosylphosphatidylinositol-N-acetylglucosaminyltransferase (GPI-GnT) complex	PIGA
glycosylphosphatidylinositol-N-acetylglucosaminyltransferase (GPI-GnT) complex	PIGC
glycosylphosphatidylinositol-N-acetylglucosaminyltransferase (GPI-GnT) complex	PIGH
glycosylphosphatidylinositol-N-acetylglucosaminyltransferase (GPI-GnT) complex	PIGP
glycosylphosphatidylinositol-N-acetylglucosaminyltransferase (GPI-GnT) complex	PIGQ
glycosylphosphatidylinositol-N-acetylglucosaminyltransferase (GPI-GnT) complex	LA16c-407A10.3
GPI-anchor transamidase complex	PIGK
GPI-anchor transamidase complex	RP11-25L19.1
GPI-anchor transamidase complex	GPI8
GPI-anchor transamidase complex	PIGS
GPI-anchor transamidase complex	PIGT
GPI-anchor transamidase complex	GPAA1
GPI-anchor transamidase complex	DKFZp686K20216
GPI-anchor transamidase complex	PIGU
GSE Complex	RRAGD
GSE Complex	RRAGA
GSE Complex	RRAGC
GSE Complex	LTV1
GSE Complex	RP11-25L19.1
GSE Complex	RP3-468K18.7
GSE Complex	RRAGB
GST-Smad3	SMARCC2
GST-Smad3	DKFZp434M075
GST-Smad3	FLJ00253
GST-Smad3	SMARCC1
GST-Smad3	ERBB2IP
GST-Smad3	TRIM33
GST-Smad3	LAP2
GST-Smad3	HEL-S-78
GST-Smad3	TRI33
GST-Smad3	ARI1B
GST-Smad3	SMARCA4
GST-Smad3	NCOR2
GST-Smad3	NCOR1
GST-Smad3	NCOA3
GST-Smad3	SMCA4
GST-Smad3	RP11-25L19.1
GST-Smad3	CBP/MORF
GST-Smad3	MOZ/CBP
GST-Smad3	CREB-binding
GST-Smad3	SMRC2
GST-Smad3	SMRC1
GST-Smad3	ARID1B
GST-Smad3	CBP/MOZ
GST-Smad3	CBP
GST-Smad3	CREBBP
Gyl1p/Gyp5p complex	DKFZp686E1450
Gyl1p/Gyp5p complex	TBC1D1
Gyl1p/Gyp5p complex	CACNA1B
Gyl1p/Gyp5p complex	RBGP1
Gyl1p/Gyp5p complex	TBC1D4
Gyl1p/Gyp5p complex	RABGAP1L
Gyl1p/Gyp5p complex	EVI5
Gyl1p/Gyp5p complex	EVI5L
Gyl1p/Gyp5p complex	TBC1D18
Gyl1p/Gyp5p complex	RBG10
Gyl1p/Gyp5p complex	MLIP
Gyl1p/Gyp5p complex	RABGAP1
Gyl1p/Gyp5p complex	TBCD1
Gyl1p/Gyp5p complex	GPR21
Gyl1p/Gyp5p complex	TBCD4
Gyl1p/Gyp5p complex	RBG1L
H+transporting ATPase, vacuolar	VATE2
H+transporting ATPase, vacuolar	VATE1
H+transporting ATPase, vacuolar	ATP6V1F
H+transporting ATPase, vacuolar	VATG1
H+transporting ATPase, vacuolar	ATP6V1D
H+transporting ATPase, vacuolar	VATC1
H+transporting ATPase, vacuolar	VATC2
H+transporting ATPase, vacuolar	ATP6V1H
H+transporting ATPase, vacuolar	VATA
H+transporting ATPase, vacuolar	VATF
H+transporting ATPase, vacuolar	VATD
H+transporting ATPase, vacuolar	ATP6V1A
H+transporting ATPase, vacuolar	VATH
H+transporting ATPase, vacuolar	VATO
H+transporting ATPase, vacuolar	VATL
H+transporting ATPase, vacuolar	ATP6V0A4
H+transporting ATPase, vacuolar	UBQLN2
H+transporting ATPase, vacuolar	DKFZp686N0561
H+transporting ATPase, vacuolar	RP11-25L19.1
H+transporting ATPase, vacuolar	ATP6C
H+transporting ATPase, vacuolar	TBC1D24
H+transporting ATPase, vacuolar	ATP6V1B1
H+transporting ATPase, vacuolar	ATP6V0D1
H+transporting ATPase, vacuolar	ATP6V1G2
H+transporting ATPase, vacuolar	ATP6V0B
H+transporting ATPase, vacuolar	ATP6V0C
H+transporting ATPase, vacuolar	VPP4
H+transporting ATPase, vacuolar	VPP2
H+transporting ATPase, vacuolar	VPP3
H+transporting ATPase, vacuolar	VPP1
H+transporting ATPase, vacuolar	VATB2
H+transporting ATPase, vacuolar	VATB1
H+transporting ATPase, vacuolar	UBQL2
H+transporting ATPase, vacuolar	RP11-20I23.1
H+transporting ATPase, vacuolar	ATP6V0D2
H+transporting ATPase, vacuolar	VA0D1
H+transporting ATPase, vacuolar	ATP6F
H+transporting ATPase, vacuolar	ATP6V1B2
H+transporting ATPase, vacuolar	ATP6V1E1
H+transporting ATPase, vacuolar	ATP6V1E2
H+transporting ATPase, vacuolar	TCIRG1
H+transporting ATPase, vacuolar	VA0D2
H+transporting ATPase, vacuolar	ATP6V1G3
H+transporting ATPase, vacuolar	ATP6V0A1
H+transporting ATPase, vacuolar	ATP6V0A2
H+transporting ATPase, vacuolar	DKFZp781J1951
H+transporting ATPase, vacuolar	ATP6V1C2
H+transporting ATPase, vacuolar	ATP6V1C1
H+transporting ATPase, vacuolar	ATP6V1G1
H+transporting ATPase, vacuolar	ATP6B1
H2AX complex, isolated from cells without IR exposure	HSPA5
H2AX complex, isolated from cells without IR exposure	HEL-S-72
H2AX complex, isolated from cells without IR exposure	SSRP1
H2AX complex, isolated from cells without IR exposure	PABPC1
H2AX complex, isolated from cells without IR exposure	GRP78
H2AX complex, isolated from cells without IR exposure	HIST2H2BE
H2AX complex, isolated from cells without IR exposure	HEL-S-99n
H2AX complex, isolated from cells without IR exposure	HEL-S-89n
H2AX complex, isolated from cells without IR exposure	PABP1
H2AX complex, isolated from cells without IR exposure	HIST4H4
H2AX complex, isolated from cells without IR exposure	EIF3L
H2AX complex, isolated from cells without IR exposure	CALM3
H2AX complex, isolated from cells without IR exposure	LA
H2AX complex, isolated from cells without IR exposure	HNRNPR
H2AX complex, isolated from cells without IR exposure	RP11-25L19.1
H2AX complex, isolated from cells without IR exposure	HIST1H4K
H2AX complex, isolated from cells without IR exposure	DKFZp686O0665
H2AX complex, isolated from cells without IR exposure	CALM
H2AX complex, isolated from cells without IR exposure	DKFZp686A13234
H2AX complex, isolated from cells without IR exposure	SUPT16H
H2AX complex, isolated from cells without IR exposure	H2B3B
H2AX complex, isolated from cells without IR exposure	HIST3H2BB
H2AX complex, isolated from cells without IR exposure	CALM2
H2AX complex, isolated from cells without IR exposure	NPM1
H2AX complex, isolated from cells without IR exposure	NPM
H2AX complex, isolated from cells without IR exposure	H2AX
H2AX complex, isolated from cells without IR exposure	CALR
H2AX complex, isolated from cells without IR exposure	CALM1
H2AX complex, isolated from cells without IR exposure	H2AFX
H2AX complex, isolated from cells without IR exposure	SP16H
H2AX complex, isolated from cells without IR exposure	HNRPR
H2AX complex, isolated from cells without IR exposure	SSB
H3.3 com	HIST1H4K
H3.3 com	PRKDC
H3.3 com	XRCC5
H3.3 com	CABIN
H3.3 com	CV039
H3.3 com	DAXX
H3.3 com	HIST4H4
H3.3 com	CABIN1
H3.3 com	RP11-25L19.1
H3.3 com	H33
H3.3 com	C22orf39
H3.3 com	H3F3B
H3.3 com	H3F3A
H3.3 com	UBN1
H3.3 com	ASF1A
H3.3 com	ASF1B
H3.3 com	TOP2A
H3.3 com	PARP1
H3.3 com	PARP2
H3.3 com	ATRX
H3.3 com	NASP
H3.3 com	HIRA
H3.3 com	HAT1
H3.3 com	RBBP7
H3.3 com	RBBP4
H3.3 com	RP11-468E2.2
H3.3 com	IPO4
HCF-1N	HDAC1
HCF-1N	EL52
HCF-1N	HDAC2
HCF-1N	HSPA5
HCF-1N	ASH2L
HCF-1N	RBBP7
HCF-1N	HSPA8
HCF-1N	SUDS3
HCF-1N	SETD1A
HCF-1N	HEL-S-72p
HCF-1N	GRP78
HCF-1N	SDS3
HCF-1N	HEL-S-89n
HCF-1N	HSP74
HCF-1N	hCG_1998636
HCF-1N	HCFC1
HCF-1N	Sp1
HCF-1N	HSPA4
HCF-1N	HS24/p52
HCF-1N	DKFZp686H12203
HCF-1N	SIN3A
HCF-1N	WDR5
HCF-1N	OGT1
HCF-1N	SP1
HCF-1N	HEL-S-5a
HCF-1N	HSP90Af
HCF-1N	RP11-25L19.1
HCF-1N	OGT
HCF-1N	HSP7C
HCF-1N	HS90A
HCF-1N	RBBP4
HCF-1N	SET1A
HCF-1N	HSP90AA1
HCF-1N	HS24/P52
HDAC1-PP1	HDAC1
HDAC1-PP1	HDAC2
HDAC1-PP1	PPP1CA
HDAC1-PP1	PPP4C
HDAC1-PP1	PPP1R10
HDAC1-PP1	2A5A
HDAC1-PP1	PP1A
HDAC1-PP1	DKFZp686H12203
HDAC1-PP1	PP4C
HDAC1-PP1	PPP2R5A
HDAC3/NCOR complex	DKFZp434M075
HDAC3/NCOR complex	HDAC3
HDAC3/NCOR complex	TBL1X
HDAC3/NCOR complex	TBL1Y
HDAC3/NCOR complex	GPS2
HDAC3/NCOR complex	TBL1R
HDAC3/NCOR complex	NCOR2
HDAC3/NCOR complex	NCOR1
HDAC3/NCOR complex	TBL1XR1
HES1 promoter-Notch enhancer complex	SUH
HES1 promoter-Notch enhancer complex	MED1
HES1 promoter-Notch enhancer complex	CCNT1
HES1 promoter-Notch enhancer complex	RPB1
HES1 promoter-Notch enhancer complex	MAML1
HES1 promoter-Notch enhancer complex	RBPJ
HES1 promoter-Notch enhancer complex	RP11-25L19.1
HES1 promoter-Notch enhancer complex	SUPT16H
HES1 promoter-Notch enhancer complex	POLR2A
HES1 promoter-Notch enhancer complex	EP300
[truncated: 2,943 more rows]

## Sheet: Tab2
Tab2. Median abundance of all the quantified subunits used to generate the complex profile across fractions
complex	Fraction 1	Fraction 2	Fraction 3	Fraction 4	Fraction 5	Fraction 6	Fraction 7	Fraction 8	Fraction 9	Fraction 10	Fraction 11	Fraction 12	Fraction 13	Fraction 14	Fraction 15	Fraction 16	Fraction 17	Fraction 18	Fraction 19	Fraction 20	Fraction 21	Fraction 22	Fraction 23	Fraction 24	Fraction 25	Fraction 26	Fraction 27	Fraction 28	Fraction 29	Fraction 30	Fraction 31	Fraction 32	Fraction 33	Fraction 34	Fraction 35	Fraction 36	Fraction 37	Fraction 38	Fraction 39
26S Proteasome - 39w - rep1	0.00442859	0.0050772	0.0167865	0.0207434	0.0609631	0.0526174	0.155317	0.823011	1	0.81208	0.499344	0.239677	0.65542	0.478727	0.338099	0.367028	0.304706	0.294214	0.245145	0.200982	0.153419	0.136144	0.1168	0.0891554	0.054778	0.0621171	0.0448563	0.0583662	0.0606516	0.0559985	0.0425463	0.0293035	0.0319153	0.0239194	0.0104137	0.00224737	0.00519528	0.00413833	0.00324837
26S Proteasome - 39w - rep2	0.00764291	0.00376326	0.0379614	0.14264	0.128315	0.37859	0.793548	0.412202	1	0.458917	0.333869	0.529326	0.302219	0.256072	0.51379	0.422076	0.20598	0.326775	0.228023	0.211406	0.104519	0.14488	0.104228	0.084399	0.0564358	0.0804567	0.0685209	0.0504869	0.0623927	0.00736819	0.0371869	0.0299011	0.00956781	0.0126372	0.0150903	0.0148319	0.00696147	0.00509275	0.00325214
26S Proteasome - 5w - rep1	0.0232613	0.0421154	0.0710445	0.132782	0.309871	0.462192	0.778451	1	0.717001	0.606924	0.553446	0.716269	0.427312	0.591933	0.32451	0.25778	0.305639	0.25915	0.207188	0.194827	0.157299	0.123067	0.100929	0.0811	0.0572212	0.0618991	0.0454346	0.02642	0.0392724	0.0296578	0.0339028	0.0207819	0.0212828	0.0121162	0.0143115	0.00927806	0.0073028	0.00248914	0.00255099
26S Proteasome - 5w - rep2	0.00564847	0.0452656	0.104691	0.173342	0.416615	0.505256	0.685711	0.805281	1	0.0132224	0.608458	0.530627	0.466788	0.231734	0.208645	0.252373	0.0955989	0.374424	0.31077	0.127697	0.213398	0.141949	0.118568	0.0830396	0.0822773	0.0406725	0.0474709	0.0166195	0.0516102	0.0458525	0.0374844	0.033768	0.021506	0.0107866	0.0233649	0.0102326	0.0031472	0.00497249	0.00247401
AF4,com - 5w - rep2	0.0594872	0.219151	0.614718	0.241531	0.417593	0.221947	0.231604	0.250865	0.331985	0.115257	0.246747	0.381231	0.384911	0.531966	0.338628	0.712088	0.388791	1	0.94517	0.504046	0.743326	0.794495	0.827775	0.741827	0.850139	0.736308	0.6289	0.320042	0.871968	0.604876	0.585769	0.45887	0.336986	0.233152	0.391062	0.199645	0.130663	0.152623	0.100469
AP-1 adaptor complex - 39w - rep1	0.0478274	0.0360383	0.040509	0.0545598	0.0451227	0.0334039	0.0246542	0.0501187	0.112647	0.249424	0.222042	0.0815612	0.182929	0.452364	0.193726	0.276117	0.485276	0.43816	0.600975	0.550783	0.43515	0.454613	0.648956	1	0.617533	0.51238	0.438583	0.657229	0.853198	0.485713	0.525772	0.259089	0.367849	0.222212	0.113919	0.0282751	0.056108	0.0394362	0.0307914
AP-1 adaptor complex - 39w - rep2	0.0192125	0.0335095	0.128661	0.109973	0.0549193	0.0645226	0.0701725	0.0430389	0.254052	0.108559	0.0978287	0.46338	0.196475	0.290964	0.390216	0.807253	0.74414	1	0.917893	0.65397	0.468306	0.547619	0.483685	0.534884	0.535246	0.658401	0.617295	0.429726	0.588523	0.0922975	0.400516	0.295444	0.0827689	0.158565	0.166758	0.102584	0.0593642	0.0741645	0.0350487
AP-1 adaptor complex - 5w - rep1	0.191009	0.305858	0.19962	0.120496	0.200432	0.155499	0.131653	0.137538	0.147814	0.230026	0.183415	0.223673	0.151275	0.408842	0.204395	0.609751	0.821965	0.864087	1	0.802935	0.668134	0.54543	0.596392	0.672547	0.405603	0.430206	0.330253	0.295358	0.297621	0.229682	0.383515	0.282464	0.194506	0.178391	0.113816	0.0917694	0.0832931	0.028573	0.0278977
AP-1 adaptor complex - 5w - rep2	0.0272431	0.173401	0.241862	0.167061	0.16967	0.120082	0.11798	0.102847	0.151379	0.00789705	0.0815651	0.0860985	0.151318	0.196986	0.389753	0.432697	0.257152	1	0.732663	0.276802	0.356984	0.253497	0.224366	0.151324	0.166961	0.0696315	0.0751071	0.0291592	0.0666457	0.080295	0.0795947	0.046926	0.0187707	0.0235245	0.0220487	0.0167948	0.00807963	0.0103973	0.00590874
AP-3 adaptor complex - 5w - rep1	0.0406735	0.131709	0.0969947	0.0503326	0.0582412	0.0721841	0.0797825	0.0798698	0.0550861	0.063379	0.0437479	0.0917032	0.134334	0.617204	0.625024	0.3904	0.332474	0.393254	0.499573	0.447348	0.562395	0.596589	0.778257	0.617693	1	0.931018	0.864285	0.596041	0.747535	0.57142	0.620853	0.669358	0.373237	0.160109	0.250135	0.140053	0.129151	0.0319116	0.0277531
AP-3 adaptor complex - 5w - rep2	0.0175767	0.171248	0.221006	0.151667	0.184645	0.167888	0.157845	0.0832924	0.130302	0.00885236	0.068022	0.228189	1	0.546621	0.752552	0.318922	0.0434882	0.869112	0.674009	0.260567	0.459139	0.345294	0.275052	0.150565	0.452919	0.304157	0.31412	0.0822675	0.229513	0.194624	0.1666	0.147658	0.103139	0.0227851	0.105032	0.0288785	0.0125904	0.0119074	0.00820951
Arp2/3 protein complex - 39w - rep1	0.00131573	0.000681772	0.0011674	0.000652819	0.000966484	0.000745762	0.00085961	0.00289454	0.00573938	0.00502583	0.00224796	0.00182337	0.0050222	0.00377121	0.00258929	0.00257663	0.00892901	0.0686094	0.533275	1	0.761695	0.488039	0.3937	0.309467	0.148847	0.154479	0.0968412	0.102525	0.0965696	0.0802039	0.0677596	0.0429	0.0467377	0.0250778	0.0107007	0.000809995	0.0029763	0.00171811	0.00179274
Arp2/3 protein complex - 39w - rep2	0.000793951	0.000924217	0.00186275	0.00383563	0.00169888	0.00247636	0.00365528	0.00121064	0.00523589	0.00154503	0.00210288	0.00463627	0.00283222	0.00433505	0.00560108	0.00712942	0.00719468	0.0722743	0.573977	1	0.632106	0.4761	0.438728	0.310563	0.220823	0.171787	0.142447	0.106012	0.0980933	0.00389717	0.0579414	0.0319362	0.00287014	0.00492042	0.0126383	0.0119272	0.00405623	0.00164134	0.000937046
Arp2/3 protein complex - 5w - rep1	0.00141639	0.00282795	0.00371854	0.00296131	0.00269235	0.00302622	0.00355215	0.00479312	0.00492452	0.00547602	0.00360055	0.00442211	0.00225537	0.00299988	0.00257254	0.00363113	0.00920568	0.089022	0.695879	1	0.827248	0.588331	0.402107	0.333668	0.238044	0.171909	0.12244	0.0555358	0.0799522	0.0534337	0.0654645	0.0459739	0.0430245	0.0157529	0.0246734	0.0126139	0.00638777	0.00252522	0.00320149
Arp2/3 protein complex - 5w - rep2	0.00161102	0.00641466	0.0102912	0.00763825	0.00862271	0.0072889	0.00745869	0.00923901	0.0115006	0.00167009	0.00803907	0.00549824	0.00478681	0.00424589	0.0041828	0.00465542	0.00756491	0.165426	1	0.564326	0.984461	0.679374	0.659162	0.366521	0.405698	0.202077	0.180628	0.0551958	0.14741	0.121672	0.0844553	0.0464333	0.0264542	0.00934154	0.0327069	0.00851354	0.00202695	0.00608942	0.00148819
BAF complex - 39w - rep2	0.0114885	0.0171104	0.0210893	0.0270517	0.0231133	0.0222265	0.0251614	0.0202127	0.0345754	0.0231367	0.0238461	0.0459645	0.0704376	0.086842	0.0665478	0.0783845	0.0458933	0.0759537	0.126229	0.183494	0.158917	0.156807	0.206071	0.28805	0.44638	1	0.780179	0.629111	0.478946	0.0854795	0.506646	0.382874	0.0729318	0.132217	0.184582	0.119993	0.0440504	0.0246595	0.0139661
BAF complex - 5w - rep1	0.0425904	0.0361828	0.0396851	0.0322929	0.0376034	0.0345376	0.0233967	0.0352637	0.0430508	0.0368365	0.0603835	0.0460605	0.0623827	0.0816773	0.0453405	0.0573644	0.101447	0.084501	0.243045	0.50141	0.220086	0.277331	0.218943	0.354443	0.530955	1	0.890745	0.274193	0.430886	0.477156	0.256746	0.524696	0.380964	0.229946	0.218601	0.0786491	0.0730331	0.020902	0.0157317
BAF complex - 5w - rep2	0.0620503	0.118777	0.236639	0.784355	0.581734	0.43239	0.553126	0.859727	0.936494	0.0876532	0.216228	0.225733	0.181763	0.202952	0.161369	0.319592	0.258975	0.501011	0.511793	0.276087	0.550539	1	0.631314	0.777116	0.732289	0.787557	0.536506	0.413776	0.558467	0.535263	0.485022	0.46107	0.224119	0.217164	0.26097	0.161196	0.0997189	0.108148	0.0677358
BCOR - 5w - rep1	0.00600172	0.00814762	0.0141147	0.0108585	0.00808889	0.00933645	0.0108332	0.00695067	0.00981999	0.00799294	0.0111054	0.0104603	0.0114632	0.0125072	0.0160946	0.0386391	0.302103	0.0977809	0.170106	1	0.903223	0.542362	0.337711	0.418679	0.293187	0.338521	0.222626	0.211491	0.088061	0.115963	0.132306	0.151466	0.12924	0.0783976	0.0484086	0.0480531	0.0191531	0.00875034	0.00622949
BCOR - 5w - rep2	0.00991867	0.0335793	0.0527996	0.0372505	0.0264422	0.0357551	0.019911	0.0239066	0.0289194	0.00500727	0.0444214	0.0432054	0.0159925	0.0309219	0.0130713	0.043271	0.188865	0.25945	1	0.571365	0.500792	0.514868	0.408916	0.2055	0.181903	0.131625	0.111222	0.0361635	0.103007	0.0753153	0.112601	0.0774112	0.0342664	0.00924099	0.0411044	0.0285525	0.00589198	0.00671135	0.00424118
BLOC1-BLOC2 complex - 5w - rep2	0.0102086	0.113179	0.213161	0.057505	0.0653005	0.0966207	0.0509645	0.0629273	0.190351	0.0165591	0.166683	0.19223	0.436164	0.154663	0.169846	0.09207	0.162768	0.773916	0.604834	0.452683	0.951953	0.918901	0.932823	0.663181	1	0.435803	0.467149	0.148523	0.380157	0.287514	0.223788	0.209529	0.125061	0.126074	0.110544	0.0556906	0.0181765	0.0178473	0.0124702
calcineurin complex - 39w - rep1	0.00214821	0.002152	0.00581569	0.00411386	0.00332954	0.00188839	0.00264767	0.00851115	0.00841403	0.00849735	0.00624203	0.00419322	0.0151177	0.0165625	0.0335269	0.0410812	0.0762494	0.344103	0.722631	1	0.736251	0.468303	0.462544	0.383644	0.210725	0.237278	0.184134	0.199279	0.162316	0.131694	0.0883184	0.0569906	0.0703456	0.0584579	0.0188264	0.00130635	0.00624856	0.00319927	0.00279497
calcineurin complex - 39w - rep2	0.00292707	0.00163807	0.0121278	0.0156828	0.00564036	0.00681731	0.00906552	0.00400198	0.00676464	0.00239991	0.00259661	0.0113822	0.00457945	0.00927676	0.0719207	0.0738775	0.114146	0.523294	0.913437	1	0.612374	0.544215	0.51272	0.471528	0.328458	0.374734	0.285694	0.238325	0.198781	0.00942153	0.125325	0.0802781	0.00614206	0.0144949	0.0321857	0.0271777	0.0128353	0.00312991	0.00157714
calcineurin complex - 5w - rep1	0.012433	0.0190395	0.0228991	0.0156028	0.0152768	0.013627	0.0116857	0.0112627	0.0117639	0.00978289	0.00962114	0.0228263	0.0255979	0.0458469	0.0550383	0.0618254	0.153082	0.541734	1	0.925104	0.74977	0.571583	0.578142	0.403257	0.252122	0.251177	0.221752	0.0824069	0.120756	0.0912589	0.103365	0.0461983	0.0381336	0.0178085	0.0216927	0.0114465	0.00990421	0.00609859	0.00478523
calcineurin complex - 5w - rep2	0.00454892	0.0221388	0.0459412	0.0327079	0.0367431	0.0272889	0.0232081	0.0328165	0.042819	0.00152547	0.0209706	0.0333756	0.0373165	0.028575	0.0416237	0.0193842	0.00570627	0.964762	1	0.35822	0.555153	0.391462	0.322356	0.210893	0.213566	0.0633041	0.112724	0.0430199	0.079355	0.0768515	0.0558282	0.0467263	0.0271759	0.0124124	0.0253642	0.0100947	0.00204132	0.00394023	0.00129437
cAMP-dependent protein kinase - 39w - rep1	0.00536796	0.00658381	0.0120358	0.00662214	0.0113794	0.00862503	0.00838945	0.0150237	0.0183435	0.0259332	0.010404	0.0155778	0.0581648	0.0665951	0.0840408	0.140564	0.191485	0.457942	0.435643	0.371573	0.375388	0.5318	1	0.928964	0.507024	0.755574	0.41708	0.445201	0.418428	0.327241	0.294567	0.268909	0.215099	0.213288	0.0600878	0.00400103	0.0181659	0.0040104	0.0049273
cAMP-dependent protein kinase - 39w - rep2	0.0108641	0.00523723	0.0777961	0.0430028	0.0219048	0.0186281	0.0238027	0.0169386	0.0501356	0.00635562	0.00559042	0.0595807	0.0120335	0.0266999	0.162074	0.230436	0.196939	0.579612	0.5196	0.422992	0.349287	0.60223	0.939825	1	0.687858	0.744429	0.515273	0.361192	0.463214	0.0215426	0.301447	0.168254	0.0110774	0.056485	0.107298	0.0901875	0.0586039	0.00623393	0.00352899
cAMP-dependent protein kinase - 5w - rep1	0.0182467	0.0527969	0.0466882	0.0430074	0.0467317	0.0323598	0.0283023	0.0592331	0.0662799	0.105744	0.114281	0.210046	0.178484	0.357891	0.318709	0.415136	0.592262	0.644271	0.675674	0.556659	0.510128	0.447945	1	0.892077	0.580655	0.552903	0.524117	0.289379	0.28437	0.224538	0.243606	0.15044	0.156245	0.0768812	0.086286	0.0478932	0.0384547	0.013324	0.0125056
cAMP-dependent protein kinase - 5w - rep2	0.00933552	0.0903522	0.157201	0.11205	0.167244	0.149285	0.142717	0.225169	0.253782	0.00387407	0.278298	0.326906	0.358723	0.21378	0.24083	0.393406	0.0794047	1	0.7914	0.314248	0.549545	0.296641	0.340748	0.391875	0.51524	0.247877	0.237812	0.0987606	0.23245	0.175834	0.155214	0.151784	0.0705977	0.0172234	0.0989752	0.0378572	0.00489672	0.019447	0.00341021
CCR4-NOT complex - 5w - rep1	0.0577832	0.0698665	0.0815527	0.0684217	0.0714969	0.0568667	0.0810127	0.0626169	0.0551839	0.0685734	0.0870105	0.123745	0.0896579	0.116115	0.139636	0.148008	0.344806	0.232264	0.527978	0.402481	0.770573	0.565901	1	0.492374	0.758729	0.497919	0.664832	0.308468	0.413628	0.363953	0.41833	0.319614	0.369944	0.143539	0.205563	0.095656	0.102946	0.0377903	0.0285376
CCR4-NOT complex - 5w - rep2	0.0524957	0.643281	1	0.694345	0.632012	0.322692	0.290913	0.447605	0.519725	0.0628026	0.334887	0.313672	0.277802	0.172794	0.159289	0.219703	0.217765	0.347345	0.403917	0.224247	0.493957	0.505736	0.491216	0.482743	0.578284	0.385493	0.385832	0.344343	0.445154	0.495296	0.46913	0.502721	0.180414	0.249013	0.158022	0.148208	0.0932623	0.121754	0.0590345
Cdc42p/Ste20p complex - 39w - rep1	0.00562505	0.0054664	0.0100763	0.00717297	0.0073121	0.00499085	0.00456298	0.0075929	0.00803414	0.00648002	0.00904891	0.00731958	0.0124469	0.0135363	0.00973983	0.01211	0.0220278	0.0290866	0.0229614	0.0348285	0.374696	1	0.898582	0.818524	0.432981	0.585019	0.371345	0.318697	0.313216	0.249725	0.232273	0.171811	0.163744	0.0628263	0.0263671	0.00386051	0.00785141	0.00556404	0.00520667
Cdc42p/Ste20p complex - 39w - rep2	0.00165024	0.00233839	0.00495087	0.00812447	0.00555006	0.00427793	0.00456571	0.00352795	0.00613608	0.00429382	0.0043311	0.00705336	0.00876697	0.011021	0.0130976	0.0146681	0.00773085	0.0137834	0.0193501	0.0246122	0.148918	1	0.819269	0.733734	0.714044	0.580564	0.395644	0.300698	0.158563	0.00827985	0.164089	0.147759	0.0117224	0.0242572	0.0662896	0.0395988	0.0114247	0.00396138	0.00254211
Cdc42p/Ste20p complex - 5w - rep1	0.00698042	0.00765562	0.00853152	0.0072253	0.00602044	0.00547058	0.00599188	0.00671542	0.00490992	0.00757507	0.00527979	0.0109126	0.00597472	0.00964357	0.00905551	0.010017	0.0127533	0.0117375	0.0180501	0.0326516	0.421446	1	0.824969	0.670444	0.525272	0.599224	0.377351	0.217697	0.238613	0.156471	0.167191	0.138812	0.125734	0.0695138	0.0791916	0.0252332	0.020933	0.00544198	0.0053565
Cdc42p/Ste20p complex - 5w - rep2	0.00540502	0.0162723	0.0202385	0.0127065	0.0227166	0.0113925	0.011314	0.0211465	0.0164302	0.0039675	0.00787468	0.00790682	0.00913387	0.00795185	0.0102936	0.026687	0.0142754	0.0405151	0.0323979	0.0624306	0.331872	1	0.802944	0.481353	0.612909	0.219315	0.402165	0.122713	0.240181	0.233046	0.206767	0.204891	0.143726	0.0213641	0.084854	0.0440339	0.00508614	0.00906586	0.00227124
CF IIAm complex (Cleavage factor IIAm complex) - 5w - rep1	0.0766563	0.0795435	0.109476	0.0952738	0.0742171	0.101571	0.0969581	0.13227	0.0851695	0.0691121	0.115294	0.186466	0.117687	0.24251	0.166334	0.251155	0.281041	0.356566	0.298395	0.449371	0.589412	0.585523	0.524926	0.652706	0.715016	0.961724	1	0.526524	0.744544	0.525128	0.615424	0.312712	0.242172	0.166225	0.138676	0.0873899	0.0710742	0.0382833	0.0304655
CF IIAm complex (Cleavage factor IIAm complex) - 5w - rep2	0.0373138	0.0566389	0.368792	0.135583	0.127324	0.272372	0.265569	0.300513	0.3616	0.0445547	0.229857	0.116611	0.277946	0.0717337	0.294984	0.697427	0.245914	1	0.344387	0.205657	0.38842	0.350063	0.22329	0.354465	0.337553	0.320422	0.238383	0.144249	0.436385	0.329275	0.238125	0.192592	0.126413	0.118847	0.12252	0.0979863	0.0427378	0.0523878	0.0325566
chaperonin-containing T-complex - 39w - rep1	0.00123767	0.00386407	0.020902	0.0136585	0.0190985	0.00897724	0.0151772	0.0560284	0.114333	0.25085	0.617191	0.410076	1	0.647037	0.358944	0.372175	0.301982	0.311176	0.239811	0.200281	0.137792	0.132272	0.107182	0.149429	0.0914972	0.052116	0.0591445	0.0736409	0.0688219	0.04488	0.0479468	0.029804	0.0353061	0.0209508	0.0101667	0.000665793	0.00308101	0.00187841	0.00146966
chaperonin-containing T-complex - 39w - rep2	0.00877064	0.00741239	0.0323678	0.0556225	0.0223971	0.032618	0.0513857	0.0450446	0.126179	0.313348	0.92882	1	0.877591	0.536361	0.629725	0.469917	0.237861	0.348788	0.223545	0.172457	0.0929139	0.131759	0.128211	0.211645	0.0977534	0.122754	0.0789248	0.0658682	0.0559932	0.00301406	0.0468329	0.0330737	0.00407924	0.00830532	0.0147735	0.0123338	0.00362246	0.00218776	0.00110982
chaperonin-containing T-complex - 5w - rep1	0.0250599	0.0364212	0.0454884	0.0397363	0.04123	0.0371455	0.0502123	0.0782901	0.1006	0.280089	0.398731	1	0.527754	0.688201	0.372723	0.316614	0.25941	0.18579	0.163558	0.11689	0.124236	0.0901082	0.130644	0.174623	0.109762	0.0848098	0.0699222	0.0402398	0.050784	0.0333221	0.0310712	0.0305561	0.0264265	0.0132082	0.0156083	0.00759011	0.00491776	0.00177325	0.00178961
chaperonin-containing T-complex - 5w - rep2	0.00201943	0.00909018	0.0183502	0.0118143	0.0145028	0.0103592	0.0121663	0.0200327	0.0470792	0.00261368	0.705646	0.981068	1	0.378192	0.415392	0.34944	0.112627	0.364386	0.270349	0.0943991	0.177104	0.142901	0.149268	0.131625	0.150707	0.0861171	0.0929307	0.0248646	0.0545145	0.0501115	0.0353925	0.0476253	0.0295241	0.0162714	0.0252587	0.011692	0.00133313	0.00317476	0.0010608
Cohesin complex - 5w - rep1	0.182949	0.115792	0.138953	0.113254	0.131941	0.0874928	0.120247	0.174435	0.108895	0.114357	0.185541	0.26824	0.181808	0.299432	0.211433	0.232764	0.539733	0.456197	0.827976	0.535127	0.775848	0.613453	0.966501	0.659433	0.885735	0.687784	1	0.438185	0.836199	0.441532	0.749976	0.367645	0.416801	0.196635	0.255954	0.183372	0.111166	0.0686319	0.0439851
Cohesin complex - 5w - rep2	0.0491703	0.352417	0.756525	0.452945	0.554516	0.375919	0.249345	0.552119	1	0.096851	0.556936	0.568233	0.734279	0.419764	0.336807	0.387864	0.232213	0.796243	0.680615	0.232217	0.464482	0.33413	0.326882	0.196422	0.194232	0.180671	0.140558	0.0822105	0.141177	0.134655	0.154469	0.108981	0.0927725	0.0689104	0.0789377	0.04768	0.0366409	0.0404596	0.0256879
COMPASS complex - 5w - rep1	0.0424238	0.0545137	0.088209	0.101814	0.0963742	0.0648649	0.045852	0.0484872	0.033163	0.0416827	0.0621418	0.0708943	0.0668775	0.15503	0.124073	0.482891	0.649538	0.591399	0.512481	0.578726	0.476833	0.488563	0.997702	1	0.771786	0.696186	0.298799	0.293651	0.403157	0.459854	0.524753	0.428309	0.231236	0.101786	0.129492	0.0803935	0.0586767	0.0348555	0.0188589
COMPASS complex - 5w - rep2	0.0344839	0.101481	0.470755	0.153631	0.15631	0.197665	0.0947824	0.14242	0.214262	0.0342035	0.196637	0.128051	0.270626	0.202446	0.46265	1	0.185494	0.647866	0.899266	0.409523	0.849452	0.926017	0.56607	0.419383	0.507364	0.379438	0.165682	0.282968	0.263685	0.250387	0.363277	0.388335	0.192286	0.123049	0.132815	0.0945761	0.0435679	0.0697547	0.0302935
Conserved oligomeric Golgi (COG) complex - 5w - rep2	0.0486179	0.492942	0.913041	0.729393	0.794457	0.604978	0.940039	0.636876	1	0.0722497	0.335508	0.285084	0.314432	0.235865	0.187534	0.300637	0.333715	0.280948	0.470728	0.245399	0.550645	0.511687	0.713169	0.572061	0.764092	0.567228	0.467421	0.27102	0.542034	0.425282	0.415263	0.32424	0.207825	0.241351	0.197125	0.150555	0.103731	0.125445	0.0748993
COP9 signalosome - 39w - rep1	0.00455784	0.00369607	0.00450972	0.00403924	0.0037919	0.00356199	0.00284971	0.00591086	0.00827242	0.00776147	0.00599727	0.00701236	0.116421	0.640178	0.792232	1	0.752736	0.660959	0.457318	0.382538	0.282466	0.209834	0.166413	0.0994184	0.0770995	0.0987219	0.0346251	0.0338984	0.0752082	0.0458994	0.0331512	0.0253605	0.0365286	0.0155717	0.0104876	0.00281535	0.00545145	0.00376445	0.00346625
COP9 signalosome - 39w - rep2	0.00246723	0.00279105	0.00798481	0.0133576	0.00283022	0.0052347	0.00943445	0.00332526	0.00636242	0.00403546	0.00458385	0.0202295	0.00869885	0.222802	1	0.736772	0.288568	0.394784	0.267135	0.200253	0.0949812	0.121705	0.156644	0.0927891	0.0460643	0.0728475	0.0521854	0.0443623	0.0508613	0.00547086	0.0326124	0.0272515	0.00739882	0.0105603	0.0100346	0.00975696	0.00442167	0.00374445	0.00233481
COP9 signalosome - 5w - rep1	0.00749235	0.0214231	0.0244451	0.0173411	0.0206252	0.0132008	0.0138629	0.0122382	0.0142938	0.0164352	0.0192905	0.0298344	0.106398	1	0.991318	0.821514	0.689252	0.614745	0.583139	0.421181	0.390806	0.272372	0.219136	0.157787	0.12569	0.117751	0.098364	0.0389102	0.0394316	0.0428538	0.0349049	0.0161675	0.0173764	0.0087665	0.0121524	0.00603037	0.00592355	0.0019085	0.00228363
COP9 signalosome - 5w - rep2	0.00377146	0.0303147	0.0514093	0.041709	0.0377347	0.0294514	0.031863	0.0247349	0.0398685	0.00271117	0.0244688	0.0479719	0.164628	0.332699	0.476437	0.362313	0.0269874	1	0.779055	0.258027	0.412641	0.310288	0.245302	0.112859	0.179417	0.0752982	0.0978953	0.0349055	0.0753033	0.0485408	0.0526969	0.0306825	0.021094	0.00776588	0.0240516	0.0103071	0.00372413	0.00454738	0.00249819
COPI - 39w - rep1	0.0308245	0.0286136	0.0756846	0.0358339	0.0270291	0.0221205	0.0248517	0.112428	0.109776	0.125202	0.0573311	0.0269349	0.08057	0.0598759	0.082227	0.108135	0.147321	0.295577	0.311119	0.42345	0.443935	0.61594	0.613111	0.725166	0.622003	0.91266	1	0.905785	0.848772	0.789481	0.726078	0.458881	0.543875	0.257446	0.16317	0.0178286	0.0557734	0.0248065	0.0212909
COPI - 39w - rep2	0.0401123	0.0172161	0.11621	0.177324	0.044874	0.0882864	0.0986527	0.0158239	0.0521835	0.0314656	0.0251108	0.0344883	0.0319796	0.0771981	0.0960941	0.138724	0.124066	0.179172	0.301288	0.319269	0.259392	0.532337	0.451927	0.550794	0.517107	1	0.718303	0.664079	0.569511	0.0468234	0.395146	0.316219	0.0332867	0.121628	0.134384	0.111551	0.0481695	0.0270911	0.0129305
COPI - 5w - rep1	0.307915	0.41339	0.413752	0.323857	0.305029	0.272396	0.234055	0.334726	0.156442	0.291313	0.293659	0.348749	0.225584	0.186457	0.0870945	0.145978	0.165054	0.265338	0.280306	0.278156	0.356586	0.455941	0.277971	0.413875	0.225158	1	0.614029	0.553486	0.679471	0.469526	0.568102	0.409903	0.232121	0.211353	0.129507	0.0734718	0.0709852	0.0206228	0.0136642
COPI - 5w - rep2	0.0338932	0.190079	0.315708	0.22137	0.244819	0.172607	0.156959	0.186385	0.385159	0.00927489	1	0.902215	0.842869	0.404712	0.335219	0.502391	0.229442	0.49315	0.406117	0.182701	0.444118	0.410659	0.20918	0.173595	0.384543	0.413104	0.316762	0.145304	0.291501	0.220737	0.190765	0.183225	0.136502	0.0676017	0.0999963	0.0445609	0.00686743	0.00997596	0.00484661
COPII - 39w - rep1	0.0752911	0.0648933	0.0726898	0.0587351	0.0501903	0.0515642	0.0369169	0.0769528	0.15192	0.159296	0.122079	0.0883298	0.172999	0.206223	0.164229	0.299495	0.480153	0.470579	0.665088	0.650911	0.790889	0.900276	1	0.882935	0.696547	0.697503	0.554789	0.744529	0.757165	0.819595	0.621659	0.439059	0.597446	0.371882	0.178593	0.0486673	0.0902298	0.0773881	0.0571308
COPII - 39w - rep2	0.0385634	0.0595628	0.211414	0.189719	0.0640512	0.12576	0.134706	0.0731052	0.157055	0.0992283	0.0897672	0.129682	0.140411	0.399995	0.401961	0.426538	0.316362	0.602063	0.535388	0.65904	0.724028	0.771853	0.963392	0.640747	0.961388	1	0.947468	0.681582	0.919315	0.136173	0.538292	0.543795	0.152492	0.326895	0.248535	0.228851	0.098697	0.116049	0.0604261
COPII - 5w - rep1	0.158902	0.362895	0.302188	0.284114	0.180301	0.189714	0.176294	0.17192	0.191625	0.191991	0.261176	0.319269	0.149623	0.384315	0.418113	0.522262	0.434566	0.814262	0.644975	0.925418	0.857994	0.956362	0.843062	0.844706	0.95546	1	0.871904	0.625372	0.634724	0.529764	0.60121	0.500605	0.319076	0.254214	0.201914	0.139096	0.138051	0.0535314	0.0488015
COPII - 5w - rep2	0.0675355	0.410073	0.86164	0.596964	0.576323	0.303039	0.264392	0.367803	0.482598	0.0412637	0.30432	0.309479	0.16051	0.206328	0.216368	0.270873	0.137995	1	0.458045	0.375497	0.534261	0.619034	0.685242	0.517903	0.597567	0.448023	0.295513	0.231704	0.335216	0.450195	0.274538	0.338118	0.13597	0.145711	0.139926	0.0898296	0.0472225	0.0564882	0.0337019
CRM1-RAN-PHAX-CBC complex (cap binding complex) - 5w - rep2	0.0166762	0.0901987	0.187163	0.154647	0.147026	0.108659	0.091424	0.0629391	0.200006	0.0232046	0.0612168	0.15045	0.198936	0.121185	0.175766	0.176992	0.105872	0.51325	0.565466	0.26655	1	0.444804	0.826331	0.273589	0.308568	0.192398	0.326209	0.185505	0.364222	0.381045	0.225136	0.0807038	0.0564637	0.0556571	0.0594287	0.0284738	0.0283166	0.0223873	0.0156553
CtBP - 5w - rep2	0.0104991	0.0661321	0.102177	0.0386323	0.0977978	0.0357308	0.0692861	0.0910734	0.12444	0.0172115	0.0659353	0.103882	0.0576771	0.0608455	0.0864157	0.116432	0.171366	0.158758	0.270066	0.169221	0.475579	0.340767	0.398129	0.26256	1	0.233887	0.349872	0.0810022	0.382828	0.171887	0.174986	0.139631	0.165355	0.0341524	0.145586	0.0444947	0.0195001	0.0142095	0.0134576
Cytochrome bc1 complex (Ubiquinol-cytochrome c reductase complex; complex III) - 39w - rep1	0.104926	0.0801469	0.58858	0.0993235	0.0913228	0.0807733	0.0710873	0.31172	0.200239	0.187183	0.156454	0.10092	0.220298	0.241637	0.160177	0.186971	0.201738	0.314979	0.261638	0.455431	0.521013	0.486224	0.474245	0.537401	0.468135	0.515681	0.731184	0.768622	0.75518	1	0.728771	0.551343	0.55823	0.409795	0.179735	0.0578904	0.103308	0.0826653	0.0794173
Cytochrome bc1 complex (Ubiquinol-cytochrome c reductase complex; complex III) - 39w - rep2	0.0912639	0.0450599	0.765263	1	0.0851394	0.415911	0.344709	0.06497	0.106361	0.0720765	0.0956862	0.145536	0.189017	0.20134	0.218536	0.245244	0.169847	0.274954	0.36772	0.509423	0.43445	0.442485	0.402305	0.633412	0.498138	0.983273	0.948142	0.90493	0.65832	0.116485	0.529799	0.692849	0.153426	0.209458	0.200499	0.1648	0.0835954	0.0893789	0.0552623
Cytochrome bc1 complex (Ubiquinol-cytochrome c reductase complex; complex III) - 5w - rep1	0.35264	0.850014	1	0.694151	0.540711	0.388377	0.368678	0.202808	0.16825	0.124937	0.113118	0.157145	0.099928	0.144836	0.108463	0.123569	0.149244	0.10628	0.208528	0.262504	0.316933	0.329571	0.369622	0.314336	0.524679	0.402587	0.542005	0.227088	0.56978	0.319963	0.386944	0.230902	0.241498	0.0954871	0.140744	0.0859993	0.0743729	0.0240214	0.0209453
Cytochrome bc1 complex (Ubiquinol-cytochrome c reductase complex; complex III) - 5w - rep2	0.0761984	0.624234	1	0.581812	0.571398	0.392625	0.319668	0.300912	0.365117	0.0104871	0.132146	0.144519	0.165987	0.0407669	0.0543308	0.0884707	0.0516359	0.0979357	0.0909965	0.0493087	0.073812	0.0700659	0.055586	0.0533846	0.127207	0.114755	0.151826	0.0591114	0.168104	0.125396	0.125012	0.0786273	0.0559351	0.0248989	0.0520478	0.0245473	0.011412	0.0108709	0.00840264
Cytochrome c oxidase (complex IV) - 39w - rep1	0.0298465	0.0302704	0.0711353	0.0572563	0.0318973	0.0213518	0.0268364	0.164891	0.0491278	0.0896694	0.04554	0.030727	0.0512141	0.0561015	0.0502979	0.0665374	0.0825854	0.0987702	0.133437	0.169231	0.127665	0.193539	0.185826	0.193156	0.176509	0.218451	0.246149	0.29906	0.227792	0.958114	1	0.515918	0.706722	0.543332	0.0507497	0.0162778	0.0318995	0.0246735	0.0230331
Cytochrome c oxidase (complex IV) - 39w - rep2	0.153389	0.0691389	0.978459	0.823553	0.060547	0.41426	0.589881	0.0609817	0.116093	0.0862489	0.113837	0.131924	0.169888	0.251953	0.263232	0.298504	0.168763	0.27314	0.404815	0.446965	0.443292	0.621086	0.620893	0.738812	0.548454	0.720471	0.740474	0.761922	0.722918	0.190477	0.75826	1	0.164893	0.325439	0.276932	0.17648	0.128565	0.0786487	0.062249
Cytochrome c oxidase (complex IV) - 5w - rep1	0.195094	0.816302	1	0.730868	0.944027	0.732543	0.462724	0.726845	0.345419	0.436084	0.157628	0.166358	0.170222	0.184099	0.148815	0.155532	0.153119	0.240965	0.26752	0.3078	0.282015	0.418077	0.334658	0.486657	0.579833	0.600401	0.40025	0.456648	0.984399	0.659575	0.466226	0.564051	0.272853	0.206379	0.133343	0.0864872	0.139698	0.032596	0.0308069
Cytochrome c oxidase (complex IV) - 5w - rep2	0.0224863	0.534731	1	0.667508	0.553408	0.342432	0.265403	0.265652	0.342717	0.0112055	0.0498223	0.0687536	0.048262	0.0274793	0.0246404	0.0630976	0.0163061	0.0696101	0.0552412	0.0244398	0.0198833	0.0387829	0.023869	0.0292864	0.0590953	0.0415167	0.0238101	0.0702913	0.118086	0.148209	0.0779282	0.110162	0.0789444	0.0494387	0.0541849	0.0342605	0.00676909	0.0053697	0.00441375
cytoplasmic ribosomal large subunit - 39w - rep1	0.10678	0.066013	0.141531	0.0655814	0.100488	0.0626016	0.0651816	0.115691	0.147633	0.135521	0.124478	0.0997148	0.213926	0.239337	0.193266	0.200217	0.264599	0.337709	0.408335	0.606162	0.72942	0.624856	0.543834	0.659478	0.665669	0.909984	0.744616	0.77536	0.813647	0.762738	0.842227	1	0.929089	0.442891	0.210968	0.0638342	0.109008	0.130383	0.077981
cytoplasmic ribosomal large subunit - 39w - rep2	0.064985	0.0800244	0.484032	0.729127	0.110881	0.107152	0.113149	0.0842979	0.168903	0.121878	0.136992	0.183273	0.229212	0.342139	0.343444	0.409699	0.262651	0.437019	0.463006	0.561812	0.541141	0.736631	0.758781	0.75616	0.917883	0.982185	1	0.857834	0.804018	0.175858	0.672834	0.608884	0.220356	0.338697	0.285458	0.234771	0.117302	0.138013	0.070867
cytoplasmic ribosomal large subunit - 5w - rep1	0.314482	0.737771	1	0.877462	0.821306	0.658521	0.428145	0.482818	0.345965	0.254471	0.140262	0.217504	0.111851	0.206663	0.140595	0.158543	0.19586	0.227612	0.292165	0.343824	0.401389	0.436507	0.459652	0.473739	0.538166	0.451959	0.492164	0.361412	0.431015	0.348363	0.334438	0.329047	0.209071	0.141345	0.147615	0.0871681	0.0786453	0.0388267	0.0289393
cytoplasmic ribosomal large subunit - 5w - rep2	0.0384103	0.448798	1	0.671905	0.814426	0.490883	0.335352	0.4227	0.388329	0.0100776	0.152705	0.12713	0.128012	0.0815892	0.0572152	0.0661724	0.0134094	0.0757411	0.0848858	0.0395939	0.062769	0.0466848	0.0373588	0.0292617	0.0279997	0.0194828	0.0176806	0.00870698	0.0156235	0.0165944	0.0145755	0.0167723	0.0121736	0.00744716	0.00912178	0.00710181	0.00287642	0.00445891	0.00236496
cytoplasmic ribosomal small subunit - 39w - rep1	0.0442095	0.0437204	0.54632	0.314787	0.24698	0.151901	0.21722	0.957729	1	0.80061	0.158338	0.0943656	0.419542	0.357231	0.231061	0.283568	0.242971	0.25929	0.277005	0.31271	0.332506	0.332613	0.374581	0.356989	0.279398	0.343583	0.308105	0.335656	0.358181	0.302951	0.289072	0.253911	0.272051	0.200829	0.0718376	0.0269838	0.0435351	0.0392499	0.0322012
cytoplasmic ribosomal small subunit - 39w - rep2	0.0346861	0.014934	0.529616	1	0.35128	0.597972	0.63248	0.0857487	0.419267	0.0209964	0.02414	0.152269	0.0405014	0.0620277	0.133444	0.089288	0.0841648	0.137171	0.139427	0.132524	0.103848	0.141317	0.133476	0.169543	0.148619	0.170457	0.162744	0.13865	0.142532	0.0286187	0.137704	0.132445	0.0383067	0.054121	0.0465404	0.0461792	0.0178253	0.0211225	0.0129002
cytoplasmic ribosomal small subunit - 5w - rep1	0.0599791	0.155372	0.361264	0.507526	0.673582	0.652627	0.655402	1	0.603498	0.480198	0.285909	0.347661	0.197927	0.26563	0.141706	0.124338	0.137483	0.0884224	0.0914697	0.0879409	0.111213	0.0831652	0.0762015	0.0760746	0.0606573	0.0635726	0.0533704	0.0427538	0.0464612	0.0493954	0.0440444	0.0373901	0.0262691	0.0216686	0.0239957	0.0140274	0.0148644	0.00484395	0.00433479
cytoplasmic ribosomal small subunit - 5w - rep2	0.0239121	0.153935	0.442024	0.569093	0.933752	0.916352	0.846042	0.883735	1	0.0237585	0.412978	0.312795	0.296711	0.160115	0.106366	0.125206	0.0167299	0.166386	0.156059	0.0815802	0.122165	0.101312	0.0701789	0.0541065	0.0548167	0.0217334	0.0299443	0.013709	0.0281828	0.0254401	0.0276299	0.0361452	0.0191471	0.00932823	0.0193778	0.011973	0.00206511	0.00608011	0.00155109
DNA-PK-Ku-eIF2-NF90-NF45 complex - 39w - rep1	0.023628	0.0226821	0.0639856	0.0333874	0.0372738	0.0158573	0.027343	0.112527	0.104735	0.101121	0.093433	0.054928	0.123304	0.254991	0.202544	0.230791	0.44593	0.604065	0.773285	0.574204	0.764771	0.704647	0.894819	0.786684	0.889805	0.563866	0.912996	0.827377	0.862412	1	0.967208	0.774618	0.798501	0.556345	0.2307	0.0146902	0.0761974	0.0466813	0.050258
DNA-PK-Ku-eIF2-NF90-NF45 complex - 39w - rep2	0.0197323	0.0183713	0.0658755	0.129098	0.0758637	0.0652619	0.0854584	0.0644969	0.165427	0.0535894	0.047474	0.154607	0.158204	0.101802	0.409044	0.341015	0.157461	0.451347	0.718698	0.821633	0.980641	0.884485	0.591513	0.598446	0.816912	1	0.948715	0.874871	0.85277	0.0479464	0.435919	0.496066	0.123091	0.213048	0.266451	0.1831	0.073604	0.0258798	0.0184983
DNA-PK-Ku-eIF2-NF90-NF45 complex - 5w - rep1	0.0703321	0.0920472	0.120326	0.127016	0.132869	0.215906	0.147167	0.201947	0.142514	0.107954	0.171617	0.180966	0.181898	0.360196	0.21963	0.239266	0.462404	0.304978	0.680446	0.579654	1	0.760919	0.694719	0.684075	0.846871	0.823837	0.870032	0.516212	0.736705	0.487636	0.594888	0.519818	0.405094	0.212134	0.277209	0.149796	0.125804	0.0614246	0.0412685
DNA-PK-Ku-eIF2-NF90-NF45 complex - 5w - rep2	0.0651433	0.154719	0.514535	0.356771	0.843558	0.463969	0.727643	0.635791	0.869856	0.0338711	0.844121	0.581202	0.566429	0.312661	0.23027	0.204874	0.213217	1	0.903997	0.441715	0.429598	0.330696	0.506239	0.594425	0.684253	0.527143	0.424629	0.197236	0.383181	0.251794	0.316859	0.171305	0.187557	0.131693	0.145814	0.0760561	0.0362935	0.0662635	0.0229271
E2F6,com-1 - 5w - rep2	0.0238363	0.0954868	0.202779	0.132092	0.17804	0.0916632	0.0859664	0.0946276	0.0967238	0.0383297	0.0959124	0.333801	0.230966	0.349927	0.0529054	0.117912	0.165339	0.307232	0.935097	0.333799	1	0.972275	0.586171	0.417598	0.374998	0.327305	0.254604	0.15475	0.264589	0.215968	0.237611	0.186112	0.126203	0.109564	0.0860568	0.0859653	0.0394995	0.0600113	0.0321285
eIF2B - 5w - rep2	0.012694	0.237925	0.360616	0.258435	0.257074	0.223053	0.201605	0.157214	0.179262	0.0214796	0.148288	0.120718	0.145694	0.0938365	0.12705	0.134219	0.0403067	0.300519	0.18013	0.224325	0.225161	0.436977	0.636556	0.429641	0.988988	1	0.88238	0.302213	0.810679	0.730466	0.552344	0.353112	0.266314	0.116809	0.243497	0.122779	0.020653	0.0760686	0.0142601
eIF3 - 39w - rep1	0.0110029	0.00831404	0.0197337	0.00878545	0.0117139	0.00733175	0.00645483	0.0148318	0.0184626	0.0149269	0.0139927	0.014546	0.0277517	0.0309982	0.0814997	0.0758709	0.372734	0.826646	1	0.652974	0.489544	0.406957	0.255784	0.256172	0.20144	0.289441	0.283406	0.184466	0.181073	0.164596	0.165536	0.12938	0.152156	0.136054	0.0206019	0.00863319	0.014992	0.0133721	0.0136333
eIF3 - 39w - rep2	0.00762266	0.0141964	0.0429893	0.0840498	0.029277	0.0618121	0.0396171	0.0180625	0.0432149	0.0160036	0.0225298	0.037062	0.0401644	0.0832895	0.0950984	0.211104	0.35934	0.947355	0.818742	1	0.688392	0.682144	0.724354	0.412914	0.5338	0.548894	0.384212	0.369971	0.283354	0.0445582	0.164638	0.230131	0.0401259	0.0741536	0.0708227	0.0584026	0.0257272	0.0168832	0.0114087
eIF3 - 5w - rep1	0.0215276	0.0364889	0.060893	0.0766815	0.112511	0.0966344	0.0861901	0.0936626	0.0756822	0.0633187	0.0556071	0.115502	0.0822064	0.12858	0.142573	0.143528	0.417648	0.760131	1	0.691765	0.68542	0.629653	0.480637	0.316801	0.245759	0.207083	0.182506	0.140564	0.212318	0.144923	0.149946	0.106271	0.0692515	0.0521626	0.0441381	0.0224903	0.0291025	0.00783245	0.00549082
eIF3 - 5w - rep2	0.030896	0.229071	0.499527	0.475849	1	0.747227	0.701894	0.518586	0.60769	0.00914542	0.341016	0.320708	0.595617	0.229054	0.345463	0.277664	0.076266	0.745034	0.631564	0.277249	0.514165	0.668347	0.406786	0.337509	0.308422	0.166261	0.194749	0.138884	0.149908	0.123069	0.104937	0.0979747	0.0697926	0.0617243	0.0617179	0.043102	0.0122173	0.0123151	0.00633385
eIF4F - 39w - rep1	0.00583865	0.00528161	0.00566611	0.00528088	0.00465438	0.00385819	0.00346449	0.00618291	0.0104206	0.00726604	0.00931354	0.00767504	0.011167	0.012674	0.0301816	0.028104	0.032318	0.0523955	0.0822512	0.0563605	0.108399	0.122562	0.376441	0.487838	0.334345	1	0.485365	0.509855	0.492396	0.437947	0.295818	0.190571	0.257891	0.146015	0.0349818	0.00517788	0.0100795	0.00491828	0.005336
eIF4F - 39w - rep2	0.00421162	0.00723548	0.00781454	0.0120691	0.0086883	0.0102072	0.00735359	0.00622947	0.014718	0.0120818	0.0133077	0.0206089	0.0299495	0.0374337	0.0392778	0.034915	0.0229197	0.0590851	0.0756326	0.0874596	0.074362	0.0801617	0.171158	0.373596	0.58936	1	0.855496	0.779601	0.433989	0.0157125	0.450223	0.299544	0.0231757	0.0258915	0.0372985	0.0257431	0.0123373	0.0118814	0.00653611
eIF4F - 5w - rep1	0.0103303	0.0190743	0.0147053	0.0111324	0.0148353	0.0117007	0.0131253	0.0197712	0.0193758	0.0246182	0.017752	0.0309852	0.037989	0.0489807	0.0253516	0.0301639	0.0574311	0.0576319	0.102145	0.206648	0.247117	0.339863	0.52381	0.606159	0.520597	1	0.743903	0.409695	0.636273	0.478501	0.504792	0.132513	0.192731	0.0860533	0.0829993	0.0361864	0.0273357	0.0131857	0.0098466
eIF4F - 5w - rep2	0.0093303	0.0468671	0.126848	0.0962495	0.101305	0.0682452	0.0794029	0.0799668	0.0950526	0.0148616	0.112362	0.135761	0.0938695	0.0403901	0.0545253	0.0412983	0.0459945	0.217827	0.20859	0.229589	0.23579	0.451052	0.311266	0.3864	0.752162	0.512937	0.244406	0.203254	0.529918	1	0.292984	0.27297	0.0962867	0.0373895	0.111949	0.0437673	0.0163407	0.0176548	0.0120643
emerin - 39w - rep1	0.0841383	0.0474556	0.0754328	0.0682921	0.15907	0.108262	0.118151	0.283966	0.684231	0.366957	0.283349	0.166523	0.645183	0.534788	0.520693	0.342965	0.748188	0.984597	1	0.903867	0.955535	0.823454	0.840841	0.853282	0.649671	0.987286	0.677544	0.695961	0.817291	0.842333	0.537364	0.622749	0.665155	0.372989	0.209391	0.0442142	0.118023	0.057375	0.0593634
emerin - 39w - rep2	0.010029	0.0247486	0.0602046	0.138643	0.0842981	0.0809458	0.441053	0.114024	0.276756	0.0892471	0.101307	0.428456	0.154152	0.28482	1	0.669701	0.312516	0.673179	0.723091	0.712333	0.686787	0.647623	0.89896	0.953786	0.628158	0.902591	0.655575	0.558869	0.710792	0.0437941	0.54023	0.395778	0.0626542	0.138013	0.204228	0.16634	0.0606597	0.0363728	0.0242579
emerin - 5w - rep1	0.0539625	0.0929347	0.124966	0.116083	0.111452	0.261956	0.497541	0.469857	0.440554	0.324536	0.357404	1	0.666234	0.982842	0.56511	0.316155	0.435782	0.439937	0.791363	0.705403	0.639345	0.766177	0.77716	0.769764	0.965291	0.742222	0.456057	0.468012	0.722955	0.472755	0.37875	0.413149	0.193236	0.175718	0.190152	0.0749229	0.107738	0.0362763	0.0434848
emerin - 5w - rep2	0.0411687	0.177649	0.247267	0.108424	0.153327	0.328671	0.243752	0.652386	1	0.10305	0.758301	0.565668	0.528401	0.197164	0.303693	0.412502	0.263021	0.413876	0.592982	0.276984	0.426428	0.403508	0.506996	0.393805	0.686673	0.292416	0.27625	0.10874	0.32069	0.358482	0.209709	0.291528	0.12344	0.0920421	0.14193	0.0533242	0.0249476	0.0445513	0.0191376
emerin C24 - 39w - rep2	0.011213	0.0210068	0.0205336	0.0316404	0.0225408	0.0173067	0.0359171	0.04038	0.0892244	0.0255467	0.0328686	0.0974145	0.0389327	0.0907525	0.47456	0.32323	0.193959	0.48613	0.590494	1	0.889171	0.796327	0.700099	0.57329	0.440045	0.394853	0.261022	0.264277	0.288594	0.0367325	0.138953	0.114834	0.0155419	0.0182425	0.0688542	0.0632421	0.0180399	0.0194833	0.00727481
emerin C24 - 5w - rep1	0.0575509	0.126924	0.105058	0.0893659	0.0758375	0.0804873	0.0848611	0.0941763	0.0557743	0.0971077	0.0796108	0.134988	0.174428	0.515056	0.449731	0.654083	0.827834	0.784799	1	0.727875	0.664789	0.762669	0.524218	0.396632	0.27782	0.217483	0.251437	0.152791	0.200896	0.13105	0.19582	0.112948	0.115377	0.0597853	0.0615628	0.0429088	0.0303083	0.0188406	0.013201
emerin C24 - 5w - rep2	0.0371309	0.0615952	0.110422	0.0759887	0.0792308	0.0834937	0.108524	0.101737	0.155303	0.0427211	0.152611	0.255747	0.492686	0.295832	0.409345	0.579675	0.323226	0.80908	1	0.342617	0.771771	0.424602	0.492372	0.303688	0.240807	0.299724	0.214976	0.149398	0.223232	0.157024	0.199535	0.123405	0.131025	0.105795	0.0888638	0.0463706	0.0387487	0.038198	0.0284396
emerin C25 - 39w - rep1	0.0217822	0.0217736	0.0619095	0.0296997	0.0345561	0.0179813	0.0197238	0.0284275	0.0728045	0.0442815	0.0708876	0.0366509	0.144961	0.164435	0.0694854	0.233286	0.277347	0.248492	0.353518	0.578155	0.864919	0.753221	1	0.762039	0.594258	0.523291	0.422081	0.436029	0.501419	0.388873	0.315341	0.256211	0.295815	0.179692	0.0624474	0.0122918	0.0298517	0.0257899	0.0175494
emerin C25 - 39w - rep2	0.0170982	0.0334167	0.042357	0.10562	0.0455279	0.0348337	0.0345458	0.0398136	0.0838466	0.0671548	0.05012	0.0920432	0.0837905	0.124864	0.221692	0.341815	0.181783	0.340861	0.471522	0.73557	0.81313	0.842276	1	0.94775	0.647214	0.607221	0.443279	0.424289	0.377933	0.059657	0.310621	0.295925	0.067938	0.109583	0.106418	0.0909027	0.0363991	0.0446215	0.0243479
emerin C25 - 5w - rep1	0.0744902	0.103366	0.138734	0.11043	0.0906751	0.0760918	0.0849643	0.0999215	0.0696225	0.052198	0.102112	0.17092	0.110466	0.210628	0.182111	0.209592	0.368675	0.373779	0.509448	0.604938	1	0.962823	0.729586	0.642914	0.556136	0.611161	0.469898	0.274846	0.35844	0.33867	0.396632	0.224343	0.163503	0.0952627	0.0939736	0.0587452	0.0409964	0.0121131	0.010703
emerin C25 - 5w - rep2	0.0145764	0.060515	0.09957	0.0770704	0.118481	0.101193	0.0878826	0.127543	0.133308	0.00626159	0.18836	0.177794	0.181709	0.18716	0.163488	0.119633	0.0391072	0.507065	0.572524	0.397245	0.974454	1	0.795427	0.675078	0.588318	0.350262	0.383683	0.144762	0.363003	0.343258	0.309974	0.18257	0.121145	0.12411	0.137446	0.0702616	0.00796064	0.0463562	0.011532
emerin C32 - 39w - rep1	0.109862	0.0737141	0.0990005	0.0805811	0.0823845	0.0712679	0.059135	0.0692639	0.14301	0.114641	0.128859	0.103877	0.21947	0.191182	0.174863	0.242717	0.312756	0.408293	0.377515	0.574165	0.848009	1	0.967696	0.909847	0.663173	0.728256	0.67843	0.617478	0.975983	0.842573	0.573063	0.506932	0.698337	0.375721	0.198466	0.0712065	0.124817	0.103754	0.0923031
emerin C32 - 5w - rep1	0.0606875	0.134952	0.173639	0.141735	0.0987907	0.0833389	0.0833498	0.207095	0.100018	0.133107	0.0880227	0.200979	0.115858	0.122338	0.156897	0.217005	0.341855	0.335923	0.583243	0.451815	1	0.591758	0.406145	0.590825	0.519456	0.64936	0.557214	0.550241	0.570997	0.382026	0.756656	0.411125	0.389236	0.224	0.14398	0.0714306	0.0949635	0.0483264	0.0393371
emerin C32 - 5w - rep2	0.0625376	0.227271	0.586409	0.352089	0.586303	0.392358	0.386986	0.343147	0.441838	0.0848419	0.235175	0.462886	0.444491	0.188259	0.197254	0.325448	0.202379	0.594179	0.685748	0.343813	0.575615	1	0.700128	0.497027	0.854646	0.597653	0.551909	0.289482	0.681996	0.443775	0.5193	0.336904	0.178659	0.197545	0.167441	0.127546	0.0749945	0.108997	0.0548044
emerin C52 - 39w - rep1	0.0199105	0.0219444	0.0322324	0.0270689	0.0418691	0.0190534	0.0208552	0.0344436	0.114717	0.0792803	0.110288	0.0401746	0.212659	0.251794	0.169362	0.243562	0.283645	0.45366	0.678374	0.682091	1	0.938622	0.784991	0.647498	0.56474	0.50157	0.483003	0.54904	0.559146	0.597999	0.455417	0.314339	0.395678	0.229813	0.0754453	0.0127681	0.0325376	0.0229258	0.0212634
emerin C52 - 39w - rep2	0.00968709	0.0169168	0.0573697	0.102559	0.0319557	0.032802	0.0538688	0.0301921	0.124181	0.023686	0.0231729	0.0630083	0.0669241	0.0898998	0.127546	0.156104	0.122207	0.243224	0.315977	0.572543	0.255121	0.728396	0.778786	0.788536	0.843327	1	0.787154	0.638456	0.405527	0.0419917	0.269296	0.34332	0.0402172	0.0444618	0.11829	0.103004	0.035427	0.0248247	0.010897
emerin C52 - 5w - rep1	0.0548404	0.0999569	0.109973	0.0963611	0.122196	0.104448	0.109233	0.131531	0.0958441	0.135098	0.151074	0.243772	0.246395	0.390525	0.265516	0.198317	0.345166	0.226095	0.373635	0.435344	1	0.87371	0.760835	0.559512	0.54368	0.596387	0.582057	0.324003	0.4543	0.428371	0.440274	0.290697	0.275006	0.138795	0.186424	0.0957446	0.0779952	0.0148275	0.0142459
emerin C52 - 5w - rep2	0.0348349	0.149998	0.411334	0.323059	0.730229	0.6616	0.693277	0.867519	0.722168	0.0177316	0.512439	0.487874	0.606677	0.397477	0.285996	0.374732	0.157001	0.642928	0.597843	0.460891	0.553826	0.737739	1	0.96369	0.685133	0.557078	0.506452	0.189336	0.468015	0.399995	0.41378	0.353331	0.227654	0.0923282	0.265262	0.126961	0.0154596	0.0709448	0.0146313
Exocyst complex - 5w - rep1	0.190098	0.193131	0.193438	0.186588	0.164776	0.167474	0.109739	0.19059	0.121206	0.189492	0.127994	0.266955	0.132914	0.317086	0.229639	0.181587	0.383968	0.336098	0.705122	0.440405	0.894543	0.53107	1	0.900291	0.865939	0.8071	0.790597	0.598306	0.658337	0.433688	0.92106	0.419892	0.380971	0.316603	0.174583	0.154653	0.144011	0.0619582	0.0525887
Exocyst complex - 5w - rep2	0.0469891	0.262334	0.484813	0.305753	0.310922	0.2287	0.462575	0.812401	1	0.0102466	0.576934	0.417236	0.38345	0.20049	0.139884	0.0670002	0.04412	0.293429	0.217579	0.0689777	0.166078	0.0937336	0.0711042	0.0732139	0.06487	0.0944055	0.0549767	0.0389596	0.0693445	0.0471075	0.0624526	0.0538221	0.0273069	0.0251122	0.0225905	0.016618	0.00872856	0.0152831	0.00683396
Exon Junction Complex (EJC) - 39w - rep1	0.0105275	0.00980683	0.00923893	0.00767034	0.0067109	0.00795067	0.00490706	0.0113909	0.0141386	0.00951791	0.0113192	0.0105589	0.0153465	0.0195921	0.0162288	0.0226218	0.0338707	0.0326733	0.0376494	0.0621409	0.0665899	0.0808879	0.0851538	0.106563	0.108418	0.226051	0.213596	0.357938	1	0.441258	0.815937	0.417285	0.51226	0.349142	0.113376	0.00615309	0.0414359	0.0273453	0.0290597
Exon Junction Complex (EJC) - 39w - rep2	0.029331	0.0405185	0.0694323	0.0983748	0.0549634	0.0499117	0.0586686	0.0799023	0.127812	0.0813031	0.110396	0.136291	0.20006	0.355211	0.32768	0.323302	0.258525	0.318723	0.514068	0.407881	0.640872	0.390517	0.370858	0.48321	0.669427	0.867902	0.862816	0.891052	1	0.144169	0.689305	0.449468	0.202309	0.28973	0.331605	0.262538	0.0912592	0.0725278	0.0398088
Exon Junction Complex (EJC) - 5w - rep1	0.0811007	0.17317	0.219146	0.161888	0.168483	0.114289	0.135032	0.129676	0.102744	0.138623	0.143905	0.172971	0.226825	0.289986	0.171618	0.150683	0.414206	0.226039	0.654752	0.804081	0.935664	0.816178	0.728933	0.559839	0.821666	0.828102	1	0.71031	0.713851	0.537405	0.902338	0.685081	0.562311	0.3059	0.274141	0.227019	0.176757	0.0778192	0.0565305
Exon Junction Complex (EJC) - 5w - rep2	0.034569	0.284793	0.583981	0.465298	0.560312	0.324745	0.249139	0.319075	0.379574	0.0477799	0.293189	0.337172	0.332273	0.281928	0.152747	0.264512	0.200225	0.329761	0.742149	0.564985	0.549343	0.516935	0.443558	0.589459	0.581097	0.587839	0.319601	0.359484	0.398318	0.517769	1	0.823992	0.384384	0.121379	0.370535	0.160013	0.0439459	0.0466747	0.0206995
Exosome - 39w - rep1	0.0333191	0.0309547	0.0293531	0.0272798	0.0249377	0.0239791	0.018663	0.0281562	0.046136	0.0378816	0.0519326	0.0353858	0.0932768	0.103757	0.086847	0.318146	0.785527	1	0.851203	0.693159	0.34191	0.344685	0.276919	0.267797	0.192858	0.262911	0.156617	0.407779	0.372776	0.419421	0.374303	0.25508	0.293021	0.17956	0.0903349	0.0270245	0.0341021	0.027263	0.0250634
Exosome - 39w - rep2	0.00967166	0.0265132	0.0176115	0.0349457	0.0195161	0.0257126	0.0250466	0.0265519	0.0493941	0.0347414	0.0369391	0.0452427	0.0576605	0.1216	0.183858	0.3374	0.545918	1	0.720204	0.523759	0.225804	0.271344	0.315547	0.242477	0.185862	0.398416	0.449144	0.434961	0.470777	0.0501638	0.263796	0.254888	0.0548165	0.102809	0.0915867	0.0650526	0.0339522	0.0417679	0.0209078
Exosome - 5w - rep1	0.0290302	0.0307973	0.0366818	0.0237586	0.0339144	0.0221141	0.0216785	0.0358625	0.018045	0.0155967	0.0239333	0.0337316	0.0257707	0.0813625	0.158908	0.579959	1	0.867646	0.705454	0.566031	0.428057	0.49543	0.274996	0.207582	0.25425	0.186329	0.384799	0.251897	0.324199	0.181133	0.210615	0.16562	0.150773	0.103293	0.0992687	0.0568619	0.0379361	0.0220136	0.0132988
Exosome - 5w - rep2	0.0237056	0.0439434	0.0788272	0.0522186	0.0579524	0.0618637	0.0444211	0.0647888	0.0577618	0.0302194	0.0681726	0.0643355	0.0946948	0.0958448	0.131176	0.203328	0.180506	1	0.540538	0.371445	0.360108	0.344263	0.301853	0.214417	0.253488	0.216947	0.318636	0.207663	0.327859	0.36693	0.241711	0.225244	0.142309	0.0893212	0.10468	0.0422667	0.0426253	0.0414629	0.0309192
F0/F1 ATP synthase (complex V) - 39w - rep1	0.00722616	0.0323936	0.112692	0.0570714	0.0514193	0.0240695	0.0275459	0.060785	0.0696452	0.0586048	0.0322043	0.0242153	0.0460059	0.0448545	0.0417807	0.0934692	0.152836	0.233109	0.206728	0.120924	0.13681	0.150494	0.143759	0.145975	0.102385	0.23134	0.574619	0.709145	1	0.863662	0.476849	0.859985	0.665668	0.477955	0.0604429	0.00943646	0.0255137	0.0163705	0.0117426
F0/F1 ATP synthase (complex V) - 39w - rep2	0.0195758	0.0182772	0.136685	0.476072	0.0537214	0.0580768	0.0585851	0.016445	0.0538257	0.0201977	0.0208077	0.0369933	0.0340207	0.0684256	0.198057	0.280743	0.369017	0.52246	0.274228	0.373837	0.267894	0.457036	0.328132	0.245947	0.47592	0.872936	1	0.984771	0.734905	0.0586575	0.48339	0.312071	0.114307	0.195318	0.315491	0.17132	0.0767789	0.026593	0.0231125
F0/F1 ATP synthase (complex V) - 5w - rep1	0.180043	0.300314	0.507617	0.296783	0.236474	0.147385	0.128156	0.187032	0.151429	0.0718184	0.0981417	0.121506	0.0581229	0.107923	0.0913511	0.14807	0.287889	0.160705	0.21597	0.305508	0.373053	0.28779	0.271827	0.266586	0.47359	0.458583	0.970766	0.762075	1	0.670081	0.831196	0.582645	0.206131	0.484327	0.337115	0.315858	0.167309	0.0378242	0.0287487
F0/F1 ATP synthase (complex V) - 5w - rep2	0.0817248	0.559921	1	0.633263	0.584594	0.340969	0.289384	0.333814	0.279828	0.0187823	0.147793	0.107687	0.105981	0.0528093	0.0527011	0.0703867	0.0620016	0.0920476	0.140248	0.0605229	0.128631	0.135201	0.127047	0.103337	0.183766	0.0866808	0.29281	0.311716	0.685959	0.56663	0.639962	0.693303	0.534793	0.0475698	0.352073	0.0768851	0.0193885	0.0276197	0.0159491
Fatty Acid Import Complex - 5w - rep1	0.154548	0.656203	1	0.702089	0.530453	0.37734	0.299918	0.406411	0.296686	0.325572	0.117577	0.146105	0.121835	0.210576	0.123509	0.144525	0.206352	0.206351	0.214804	0.226575	0.239358	0.307027	0.292108	0.403815	0.338287	0.422276	0.29986	0.290478	0.279569	0.227589	0.180318	0.214312	0.20168	0.128713	0.144258	0.0756301	0.0634284	0.0259482	0.0279801
Fatty Acid Import Complex - 5w - rep2	0.0327462	0.623151	1	0.647531	0.679024	0.525645	0.468288	0.444148	0.490865	0.0189426	0.163237	0.143782	0.196677	0.0870054	0.100815	0.11657	0.04573	0.20564	0.266553	0.0818907	0.131409	0.156605	0.108213	0.183062	0.155924	0.142822	0.0844916	0.0598367	0.0744082	0.119554	0.0738019	0.0932434	0.0599498	0.0458714	0.0387828	0.02971	0.0228669	0.0262505	0.0172051
Flag-FCP1 - 39w - rep1	0.046975	0.039653	0.0939957	0.06107	0.0443661	0.033649	0.0270542	0.115956	0.154654	0.0968329	0.063745	0.0560641	0.0904063	0.252327	0.244908	0.428576	0.935326	0.881392	0.964898	0.561584	0.892142	0.934582	1	0.748841	0.462107	0.738483	0.552263	0.534081	0.628565	0.169766	0.306007	0.229705	0.16007	0.222098	0.0539231	0.0194737	0.0302952	0.0383998	0.0251482
Flag-FCP1 - 39w - rep2	0.0237838	0.024977	0.0451959	0.0737865	0.0489758	0.0313022	0.0453735	0.0223755	0.12822	0.0415511	0.0643509	0.0809831	0.0570139	0.099585	0.485204	0.74277	0.629416	0.653281	0.946706	0.489204	0.36337	1	0.970593	0.64352	0.602253	0.751724	0.524436	0.285359	0.228936	0.0544722	0.333728	0.235244	0.060576	0.0830592	0.0785394	0.101063	0.0381961	0.0451098	0.0348049
Flag-FCP1 - 5w - rep1	0.288034	0.402595	0.403982	0.394202	0.279657	0.238671	0.213537	0.292559	0.231478	0.250039	0.122493	0.361259	0.119594	0.326588	0.485489	0.598171	0.7869	0.992726	1	0.79649	0.930082	0.874885	0.697998	0.979824	0.521669	0.544969	0.509114	0.318111	0.338317	0.277945	0.368089	0.296758	0.187346	0.148259	0.106752	0.0880089	0.0897999	0.0326314	0.0250466
Flag-FCP1 - 5w - rep2	0.0174801	0.0283299	0.0473173	0.0416551	0.0548051	0.0391596	0.0397798	0.0555358	0.0925479	0.0152293	0.115079	0.150662	0.433663	0.39403	0.473183	0.239557	0.0723339	1	0.898103	0.351322	0.591747	0.499547	0.298526	0.196664	0.216856	0.142927	0.172187	0.0558379	0.0782309	0.0962439	0.0557611	0.0601016	0.0398269	0.0407276	0.0438198	0.0221427	0.0141305	0.0175133	0.0106806
GST-Smad3 - 5w - rep1	0.0903236	0.0529727	0.0669492	0.0568413	0.0751938	0.0568201	0.0805355	0.0590517	0.0912285	0.0655597	0.120229	0.0742551	0.119143	0.207592	0.100924	0.12255	0.253893	0.467055	1	0.653703	0.618132	0.346888	0.215707	0.323159	0.252426	0.437365	0.411296	0.272195	0.369513	0.291069	0.198885	0.301531	0.328159	0.0941263	0.137118	0.0697841	0.0634891	0.0336673	0.0248431
GST-Smad3 - 5w - rep2	0.0617126	0.173763	0.425021	0.18888	0.286979	0.181126	0.24425	0.382955	0.43601	0.0871763	0.238777	0.344721	0.312175	0.317969	0.267242	0.392249	0.287213	0.603073	0.465212	0.321739	1	0.721943	0.720598	0.679908	0.709257	0.783272	0.533586	0.394666	0.555428	0.534718	0.503659	0.477759	0.175036	0.237837	0.357331	0.177102	0.10589	0.170063	0.0840098
H+transporting ATPase; vacuolar - 39w - rep1	0.00306082	0.00713589	0.0442516	0.0198083	0.0144369	0.0061622	0.00664602	0.0182308	0.0229054	0.0191988	0.00990485	0.0119864	0.0788684	0.34161	0.568958	0.78166	0.746851	0.85116	1	0.85948	0.519252	0.505164	0.461602	0.345526	0.238825	0.27671	0.171519	0.168711	0.176268	0.14538	0.155353	0.16811	0.229016	0.134255	0.0464835	0.00252231	0.0155086	0.00795716	0.00696945
H+transporting ATPase; vacuolar - 39w - rep2	0.0124763	0.00260458	0.0527313	0.0848011	0.0214238	0.027273	0.0316244	0.00278234	0.0285565	0.00309983	0.00421723	0.0238969	0.0564662	0.359318	1	0.942356	0.79303	0.807131	0.81158	0.654912	0.457409	0.713158	0.510539	0.451761	0.301689	0.255146	0.247833	0.162979	0.209361	0.0317394	0.177896	0.164079	0.0144611	0.127464	0.0855237	0.072499	0.0255766	0.00362008	0.00206645
H+transporting ATPase; vacuolar - 5w - rep1	0.0537482	0.0947242	0.138216	0.100532	0.0743495	0.0519315	0.0463059	0.0549218	0.0353526	0.0333192	0.026737	0.0416512	0.0586586	0.287768	0.402378	0.495077	0.66755	0.85092	1	0.890597	0.753081	0.448178	0.408454	0.409849	0.302432	0.319494	0.196525	0.154814	0.161125	0.149786	0.196543	0.180406	0.107183	0.0687423	0.0760816	0.0378431	0.0514278	0.0137612	0.0121579
H+transporting ATPase; vacuolar - 5w - rep2	0.0186296	0.0930437	0.165696	0.102794	0.120444	0.086092	0.0672662	0.0856949	0.101855	0.010024	0.0692665	0.0590755	0.0701659	0.120657	0.342875	0.272973	0.0678795	1	0.999182	0.459762	0.63547	0.337095	0.321001	0.234163	0.217419	0.192971	0.141015	0.0885613	0.128043	0.134574	0.105627	0.127367	0.0671002	0.0490644	0.062488	0.0356208	0.00491934	0.0178541	0.00377731
H2AX complex; isolated from cells without IR exposure - 39w - rep1	0.0438111	0.0306029	0.176528	0.0767111	0.0602379	0.0405881	0.0325271	0.12715	0.218873	0.268037	0.20459	0.11311	0.414673	0.405297	0.330852	0.434516	0.44576	0.371907	0.818477	0.745888	0.947125	0.998451	1	0.873513	0.67637	0.737985	0.549816	0.576697	0.525424	0.49292	0.384741	0.330307	0.366837	0.263335	0.114263	0.0345908	0.0426248	0.0381125	0.0342613
H2AX complex; isolated from cells without IR exposure - 39w - rep2	0.0348268	0.0504819	0.215899	0.208256	0.0791155	0.260557	0.222592	0.0527566	0.235629	0.0669717	0.0702516	0.255843	0.09003	0.176132	0.606703	0.439075	0.25937	0.510625	0.695577	0.94942	0.61766	1	0.973119	0.87993	0.817386	0.872262	0.668695	0.56087	0.528048	0.112609	0.522767	0.37229	0.0860642	0.168521	0.182149	0.168853	0.0747955	0.0642942	0.0405348
H2AX complex; isolated from cells without IR exposure - 5w - rep1	0.0886387	0.215004	0.19013	0.210605	0.13584	0.156363	0.227593	0.364599	0.380593	0.521679	0.480936	0.630386	0.356201	0.724583	0.39655	0.393602	0.43934	0.318084	0.426119	0.552456	0.961075	1	0.658767	0.596106	0.491527	0.473928	0.390623	0.252278	0.311178	0.182821	0.272371	0.195923	0.167409	0.105139	0.083591	0.0573876	0.0546348	0.0247306	0.0207598
H2AX complex; isolated from cells without IR exposure - 5w - rep2	0.0101445	0.0973603	0.199434	0.265582	0.253094	0.270567	0.278402	0.436969	0.487384	0.0117305	0.276066	0.231957	0.260889	0.138681	0.149245	0.105643	0.0430984	0.291324	0.352821	0.450395	1	0.804956	0.628391	0.37242	0.267169	0.168383	0.163859	0.0661308	0.16728	0.095585	0.0883109	0.0719438	0.0517707	0.0238051	0.0372865	0.0244782	0.00440759	0.0109781	0.00246799
H3,3 com - 39w - rep1	0.0210163	0.00990873	0.0299405	0.0332775	0.0172517	0.013876	0.0196652	0.0432815	0.0386931	0.0562677	0.0520034	0.0276469	0.090368	0.0668584	0.0809266	0.0787109	0.123123	0.123197	0.267149	0.284323	0.603565	0.613016	0.568519	0.734476	0.67606	1	0.445104	0.388651	0.47858	0.370196	0.402205	0.285765	0.298633	0.174647	0.079806	0.0165089	0.0134582	0.0197473	0.0143369
H3,3 com - 39w - rep2	0.00921172	0.00478937	0.0366091	0.0497329	0.0184679	0.0225473	0.0252897	0.00769434	0.0239269	0.00871297	0.0101557	0.0388367	0.0191926	0.0193471	0.0894912	0.0723555	0.0389939	0.0762365	0.0962469	0.221581	0.0267808	0.724078	0.652378	0.676432	1	0.365405	0.449856	0.166968	0.174499	0.0329418	0.157163	0.0740689	0.0205945	0.0172664	0.0162072	0.0551729	0.0106107	0.0110417	0.00718338
H3,3 com - 5w - rep1	0.103677	0.103863	0.141307	0.121451	0.113258	0.118101	0.155909	0.126591	0.130812	0.10268	0.160417	0.15542	0.160169	0.189813	0.166981	0.214989	0.244873	0.331102	0.510994	0.461437	0.994424	0.97099	0.789651	0.813122	1	0.93232	0.963807	0.675749	0.675881	0.525974	0.713716	0.400245	0.318078	0.167168	0.214281	0.0942786	0.0888515	0.0403261	0.0348858
H3,3 com - 5w - rep2	0.0412919	0.145051	0.244278	0.171953	0.188598	0.178714	0.167911	0.251266	0.325164	0.0363017	0.235894	0.309699	0.253851	0.230052	0.164381	0.217094	0.243961	0.629788	0.631578	0.397594	1	0.895116	0.687395	0.630601	0.933025	0.56857	0.389098	0.224287	0.430013	0.398384	0.322827	0.266381	0.166258	0.108699	0.192833	0.0763606	0.0388878	0.0516947	0.0295471
HCF-1N - 39w - rep1	0.0102368	0.00649623	0.0147592	0.00932595	0.00819318	0.004824	0.0058111	0.0352218	0.0351691	0.0320273	0.0144003	0.0173262	0.164735	0.0940978	0.0936925	0.173314	0.382401	0.781117	0.620259	0.812132	0.987584	1	0.950372	0.792092	0.383047	0.613905	0.535187	0.445918	0.504427	0.264849	0.469485	0.290063	0.261507	0.178203	0.0233583	0.00609731	0.00974498	0.0103897	0.00784174
HCF-1N - 39w - rep2	0.00899638	0.00457111	0.0305426	0.0533856	0.00989434	0.0155114	0.0293419	0.00758597	0.0322067	0.00793063	0.0139154	0.0784879	0.0430973	0.0945179	0.234106	0.302496	0.242888	0.871816	0.71526	0.647958	0.562445	1	0.766702	0.654333	0.525131	0.5325	0.31377	0.250392	0.248309	0.0270529	0.150558	0.0959954	0.021547	0.0339436	0.0300224	0.0606091	0.0168708	0.0117412	0.00522902
HCF-1N - 5w - rep1	0.0448966	0.0630124	0.0911105	0.0771949	0.0916091	0.0778686	0.031016	0.0868666	0.0957098	0.0826621	0.140308	0.117655	0.105925	0.19722	0.174208	0.205975	0.692875	0.704707	0.796731	0.707459	1	0.885184	0.766239	0.740477	0.576735	0.53756	0.490246	0.305294	0.367529	0.305733	0.445978	0.287288	0.24239	0.0652142	0.131551	0.0783318	0.0678244	0.0230446	0.0176619
HCF-1N - 5w - rep2	0.0338347	0.124597	0.280434	0.145635	0.184037	0.139927	0.166567	0.286843	0.324245	0.0136191	0.183124	0.230932	0.231873	0.141848	0.197917	0.267705	0.313556	0.905663	0.79468	0.512158	0.936207	1	0.827211	0.491493	0.787927	0.363472	0.251082	0.115293	0.291684	0.315476	0.306413	0.220461	0.208599	0.069129	0.215463	0.0726749	0.0172286	0.0280867	0.0115137
heterotrimeric G-protein complex - 39w - rep2	0.0906266	0.0428126	0.735069	1	0.129769	0.364765	0.279312	0.0493385	0.189455	0.032215	0.0371292	0.0671436	0.0617965	0.105188	0.31674	0.410344	0.255548	0.302489	0.501797	0.399107	0.253868	0.460541	0.198299	0.192442	0.195149	0.293285	0.295821	0.187201	0.476708	0.0362292	0.4086	0.232285	0.0369433	0.0542233	0.141515	0.132017	0.0371202	0.0275056	0.0164519
heterotrimeric G-protein complex - 5w - rep1	0.313265	0.91719	1	0.795145	0.59026	0.416478	0.338984	0.40869	0.290599	0.337531	0.274424	0.314035	0.244781	0.385696	0.288075	0.366225	0.531743	0.18836	0.352314	0.671807	0.703772	0.712522	0.914944	0.830228	0.720235	0.691258	0.810339	0.513561	0.684438	0.57709	0.562195	0.401857	0.509785	0.190716	0.28093	0.163696	0.115319	0.0413821	0.0423807
heterotrimeric G-protein complex - 5w - rep2	0.0520931	0.480506	0.791935	0.532123	0.694719	0.339031	0.280622	0.33292	0.53519	0.0113991	0.279788	0.278833	0.280841	0.144337	0.219768	0.159092	0.304535	1	0.688633	0.425085	0.565943	0.446553	0.358949	0.302449	0.224172	0.160667	0.234074	0.0652495	0.151478	0.159696	0.12392	0.143374	0.147623	0.0410225	0.101119	0.0477767	0.00979426	0.0220714	0.00707189
HMC Complex - 39w - rep1	0.00417194	0.00710987	0.0218687	0.011726	0.0129674	0.00731751	0.00877949	0.0262677	0.0316731	0.0302211	0.0399027	0.0310171	0.255225	0.302485	0.227725	0.408012	0.293924	0.461636	0.599447	0.7916	0.883823	0.931209	0.716517	0.580562	0.636869	1	0.768957	0.884239	0.686133	0.637294	0.51529	0.363918	0.349777	0.346684	0.099155	0.00311867	0.0223439	0.0129285	0.015683
HMC Complex - 39w - rep2	0.0121415	0.00837248	0.0371666	0.0535744	0.0210226	0.0232697	0.0300555	0.0143239	0.0349958	0.0301416	0.0390216	0.0928273	0.213219	0.429342	0.474912	0.395458	0.377571	0.539678	0.583985	0.740024	0.527149	0.88186	0.722451	0.651742	0.641867	1	0.971809	0.652698	0.682285	0.0916549	0.445733	0.363709	0.111644	0.0840092	0.192597	0.13589	0.0339202	0.039653	0.00947094
HMC Complex - 5w - rep1	0.0582854	0.0978864	0.0853401	0.0581105	0.115673	0.0600108	0.125402	0.0823228	0.111961	0.0946693	0.0879081	0.137073	0.215275	0.504226	0.306503	0.443453	0.490479	0.544732	0.711745	0.876845	1	0.810957	0.763109	0.655348	0.630065	0.889778	0.980895	0.367579	0.338942	0.362376	0.36376	0.295189	0.247351	0.174531	0.115561	0.0912932	0.123659	0.0282674	0.0223627
HMC Complex - 5w - rep2	0.0171996	0.0868552	0.089592	0.157784	0.112774	0.0911486	0.102222	0.12458	0.165737	0.00916342	0.193813	0.164938	0.676183	0.247209	0.385771	0.317467	0.0934058	0.97048	1	0.53136	0.79814	0.667874	0.517676	0.340454	0.383014	0.181806	0.256892	0.116588	0.168404	0.150252	0.179431	0.217118	0.110544	0.0581322	0.097366	0.0552986	0.00962509	0.0185796	0.00731573
HMGB1-HMGB2-HSC70-ERP60-GAPDH complex - 39w - rep1	0.00405399	0.00404074	0.00630446	0.00341259	0.00500277	0.00358316	0.00356754	0.00396497	0.0067966	0.00686928	0.0062156	0.0035022	0.00651486	0.00708467	0.00764727	0.0082205	0.0153225	0.0200542	0.0254971	0.0328151	0.0321118	0.117043	0.132261	0.150309	0.125139	0.239604	0.57139	0.818868	0.878442	1	0.722138	0.545193	0.615078	0.418066	0.0832472	0.00762772	0.0448427	0.00845082	0.0108638
HMGB1-HMGB2-HSC70-ERP60-GAPDH complex - 39w - rep2	0.00182183	0.00186504	0.00416088	0.00741734	0.00267711	0.00318471	0.00176666	0.0016247	0.00338956	0.002483	0.00273297	0.0039563	0.00400237	0.00583301	0.00667564	0.00729499	0.00509147	0.011861	0.0140467	0.0116291	0.0131385	0.0265036	0.0446201	0.0963521	0.0843526	0.141775	0.402738	0.499408	1	0.0288414	0.25318	0.446673	0.0250295	0.0671243	0.110036	0.0907088	0.0389365	0.00352968	0.00497289
HMGB1-HMGB2-HSC70-ERP60-GAPDH complex - 5w - rep1	0.00568385	0.00742604	0.0092636	0.00773092	0.00792142	0.00599219	0.0062683	0.00685582	0.00712678	0.00729778	0.00742644	0.00977021	0.00796821	0.00908216	0.00882571	0.0108425	0.0113526	0.0147224	0.0156113	0.0251474	0.0264649	0.109326	0.172683	0.136587	0.155371	0.807571	0.73866	0.67717	0.78981	0.354273	1	0.639862	0.345331	0.309183	0.351838	0.120054	0.122479	0.0219765	0.0142395
HMGB1-HMGB2-HSC70-ERP60-GAPDH complex - 5w - rep2	0.00278395	0.00469166	0.0109545	0.00602561	0.00722144	0.00552799	0.00551201	0.00973619	0.00990198	0.00269375	0.0103739	0.00922511	0.00790269	0.00775851	0.00443737	0.0137012	0.0102438	0.019923	0.0149874	0.0144162	0.0115177	0.0303768	0.0268104	0.0278759	0.0489301	1	0.93825	0.921601	0.753851	0.645259	0.794655	0.881187	0.599036	0.336507	0.271682	0.152371	0.010626	0.0584839	0.0038281
HOPS complex - 5w - rep1	0.111384	0.124504	0.166667	0.0950387	0.106942	0.0778761	0.0873587	0.0968421	0.0750943	0.0796063	0.0981738	0.112956	0.0965532	0.198874	0.255584	0.225434	0.249032	0.349997	0.368711	0.627183	0.627412	0.986732	0.8375	0.679562	0.864593	0.75416	1	0.61511	0.530185	0.499284	0.463355	0.428893	0.289023	0.157678	0.175406	0.111886	0.116265	0.0496314	0.0447407
HOPS complex - 5w - rep2	0.0649723	0.614301	1	0.584162	0.676997	0.371815	0.360158	0.469528	0.859935	0.0594831	0.493562	0.49933	0.395508	0.122484	0.145714	0.211607	0.171788	0.703198	0.436005	0.21136	0.329445	0.344003	0.453284	0.321417	0.521597	0.346559	0.363631	0.148655	0.382869	0.414295	0.244854	0.258946	0.162894	0.110017	0.133865	0.0671729	0.0579493	0.0664535	0.0416103
Hym1p/Kic1p/Sog2p complex - 39w - rep1	0.00542813	0.00305937	0.00656728	0.00730557	0.00375892	0.00334411	0.00272433	0.00727675	0.00914932	0.00661611	0.00558659	0.00567538	0.0108404	0.0115935	0.00997394	0.00711188	0.0125986	0.0176597	0.021291	0.0469536	0.0555364	0.0478244	0.0321378	0.141731	0.221505	0.926189	0.773054	0.967032	1	0.889231	0.663076	0.405013	0.381561	0.286426	0.118434	0.0031229	0.0224655	0.00476184	0.00392395
Hym1p/Kic1p/Sog2p complex - 39w - rep2	0.0023218	0.00212585	0.00666369	0.011768	0.00356659	0.00334781	0.00430315	0.00210551	0.00649054	0.00451904	0.00662407	0.00780636	0.0106211	0.00982141	0.0151588	0.0135814	0.00881316	0.0185681	0.0235763	0.0338455	0.06047	0.0970485	0.0668828	0.0776422	0.539167	0.801863	0.884839	1	0.879045	0.0168864	0.553822	0.349489	0.0098945	0.0389782	0.131308	0.108091	0.0286077	0.00733705	0.00357741
Hym1p/Kic1p/Sog2p complex - 5w - rep1	0.0136858	0.0291887	0.0264067	0.0200815	0.020812	0.017325	0.0123784	0.0219345	0.0108983	0.0182523	0.00835955	0.0111143	0.00950247	0.0111921	0.011573	0.0167671	0.0158709	0.023685	0.0333796	0.064906	0.191801	0.151579	0.141943	0.172115	0.741903	0.90794	0.786159	0.696832	1	0.663578	0.711495	0.389032	0.443542	0.196022	0.209449	0.105049	0.0767223	0.0233695	0.018607
Hym1p/Kic1p/Sog2p complex - 5w - rep2	0.00731531	0.0220403	0.0253473	0.0225623	0.0262614	0.0202355	0.0224486	0.0280877	0.0240742	0.00985865	0.0136539	0.0197275	0.011248	0.0157751	0.0210181	0.0354512	0.0210292	0.0623923	0.078912	0.0444593	0.285668	0.262633	0.346344	0.317792	0.576081	0.861395	0.432908	0.4357	1	0.877578	0.558105	0.526204	0.279161	0.0874337	0.275681	0.12131	0.01404	0.0482182	0.00482961
INO80,com - 39w - rep1	0.133454	0.0900806	0.113382	0.100496	0.103117	0.087992	0.0607652	0.0985608	0.148423	0.171191	0.304531	0.137199	0.205096	0.226426	0.194171	0.316541	0.345676	0.433694	0.448108	0.577601	0.898811	0.798184	0.759171	0.779389	0.787021	0.9665	0.903197	0.99575	1	0.749836	0.746631	0.642107	0.689616	0.427158	0.169156	0.0760999	0.10123	0.0997296	0.0921268
INO80,com - 5w - rep1	0.28716	0.259176	0.29957	0.299264	0.310561	0.354619	0.385985	0.843241	0.595801	0.905084	0.357665	0.655296	0.496512	0.608717	0.516925	0.521784	0.584017	0.333826	0.38442	0.425204	0.748841	0.449193	0.339082	0.91778	0.638481	1	0.798766	0.631304	0.671276	0.410397	0.637481	0.449664	0.313696	0.23725	0.194616	0.151618	0.144888	0.0514605	0.0420742
INO80,com - 5w - rep2	0.0268572	0.288855	0.635325	0.587907	0.661756	0.488393	0.519167	0.507304	1	0.0741837	0.281326	0.42511	0.555015	0.2331	0.242626	0.385978	0.176875	0.540784	0.530946	0.164813	0.28886	0.174993	0.112197	0.207097	0.448064	0.204767	0.594854	0.0925165	0.165474	0.14432	0.140872	0.118636	0.0757886	0.0847078	0.0444275	0.0571685	0.0158602	0.0288853	0.0167932
Integrator - 5w - rep2	0.0762502	0.14114	0.410001	0.192364	0.165909	0.173943	0.217249	0.12062	0.226378	0.123093	0.313547	0.164055	0.32854	0.191927	0.165665	0.289729	0.351709	0.429501	0.543703	0.361287	0.830222	0.881727	0.899946	0.707983	1	0.596596	0.80206	0.293905	0.579939	0.393604	0.662338	0.528106	0.399155	0.300673	0.260294	0.261495	0.1602	0.101619	0.119356
ITGA6-ITGB4-Laminin10/12 complex - 39w - rep2	0.00919116	0.0235094	0.118093	0.895338	0.12928	0.101924	0.301499	0.0889725	0.211339	0.0431947	0.0512656	0.0838006	0.0628	0.153066	0.366049	0.143367	0.144704	0.570322	0.228642	0.12271	0.326635	0.451697	0.802228	0.316021	0.368927	0.770331	1	0.562371	0.860199	0.196574	0.677796	0.466927	0.122594	0.327831	0.243368	0.111668	0.0778801	0.0457836	0.0290425
ITGA6-ITGB4-Laminin10/12 complex - 5w - rep1	0.016639	0.104454	0.392492	1	0.93534	0.732539	0.920179	0.199145	0.173148	0.560856	0.534372	0.559494	0.195653	0.331218	0.35729	0.440335	0.33974	0.412949	0.318095	0.237845	0.196691	0.367563	0.244032	0.310327	0.305671	0.197979	0.866991	0.74868	0.778853	0.666015	0.583536	0.571755	0.148123	0.210058	0.195332	0.099424	0.160892	0.0228301	0.0168718
ITGA6-ITGB4-Laminin10/12 complex - 5w - rep2	0.0111872	0.134444	0.212318	0.377275	0.674942	0.872665	0.794225	0.87333	1	0.0163183	0.586869	0.461278	0.398381	0.245469	0.187131	0.0491677	0.0431668	0.242424	0.277088	0.284652	0.295821	0.4235	0.377948	0.256479	0.117794	0.0910252	0.208386	0.0394234	0.102063	0.161524	0.0665316	0.0507426	0.0392094	0.0392139	0.039383	0.0187432	0.0184006	0.0200809	0.0130376
Kinase maturation complex 1 - 39w - rep1	0.0056996	0.0200943	0.0755243	0.0407332	0.0421653	0.0138506	0.0211268	0.0444139	0.0779664	0.0888254	0.0994842	0.0495266	0.261713	0.327075	0.284468	0.381486	0.626679	0.841703	0.90892	0.922994	1	0.988145	0.891526	0.833891	0.516035	0.526599	0.382542	0.378074	0.379091	0.252836	0.284638	0.210063	0.243334	0.158352	0.0636617	0.00313821	0.0117855	0.010188	0.00668411
Kinase maturation complex 1 - 39w - rep2	0.00960316	0.00634713	0.0382952	0.0842745	0.0280659	0.0282127	0.0298782	0.0463403	0.107311	0.0102401	0.0246211	0.155492	0.246133	0.322263	0.575339	0.710361	0.502509	0.937632	0.949066	0.899757	0.931248	1	0.913531	0.933709	0.677976	0.554715	0.355477	0.271759	0.267744	0.0175496	0.210253	0.181444	0.0132381	0.0379769	0.0916726	0.0807118	0.0164984	0.00481714	0.00296984
Kinase maturation complex 1 - 5w - rep1	0.0715855	0.0842462	0.111188	0.0909592	0.077857	0.0649728	0.0756099	0.0854137	0.073315	0.0829447	0.101849	0.114183	0.188254	0.325617	0.230845	0.256364	0.449868	0.441112	0.608575	0.596487	1	0.810695	0.708325	0.716797	0.477519	0.450712	0.361029	0.20451	0.187768	0.185461	0.211802	0.139674	0.116459	0.0578398	0.0731631	0.0404138	0.0337859	0.0129266	0.00920294
Kinase maturation complex 1 - 5w - rep2	0.0141264	0.0500267	0.0720193	0.0616979	0.0776197	0.0689561	0.0556599	0.0804464	0.129802	0.00397967	0.155987	0.121108	0.175405	0.186444	0.212412	0.168427	0.246584	0.491413	0.567373	0.381538	0.944375	1	0.686889	0.651146	0.592316	0.324684	0.299447	0.145853	0.282059	0.259931	0.196383	0.164728	0.101869	0.107685	0.116529	0.0662893	0.00916753	0.070661	0.0206954
Kinase maturation complex 2 - 5w - rep2	0.011718	0.0368037	0.0569233	0.0420523	0.0634326	0.0509928	0.0462305	0.0654476	0.0714249	0.00378368	0.0662254	0.0907956	0.63624	0.514902	0.44744	0.360601	0.183233	1	0.895308	0.38486	0.687953	0.445973	0.454046	0.348641	0.454996	0.231843	0.204861	0.116214	0.117922	0.148227	0.151407	0.130646	0.0498712	0.0473587	0.0551125	0.0573262	0.00337558	0.022331	0.00191495
KMT2C/D containing complex - 39w - rep1	0.110478	0.0525874	0.0971904	0.0499944	0.0838086	0.0541016	0.053831	0.100528	0.134373	0.125306	0.118607	0.118893	0.207811	0.232688	0.193091	0.219017	0.438254	0.410618	0.461022	0.884744	1	0.449705	0.646821	0.629692	0.572885	0.867902	0.614834	0.527151	0.960292	0.555832	0.563585	0.430994	0.564745	0.347487	0.142955	0.0583113	0.0793176	0.0901793	0.0766842
KMT2C/D containing complex - 39w - rep2	0.0377527	0.0778046	0.0834118	0.113917	0.0783693	0.0608414	0.073906	0.0694203	0.150653	0.117992	0.154863	0.236048	0.219178	0.433941	0.504826	0.591224	0.408765	0.489759	0.835361	0.729481	0.821254	0.953846	1	0.939397	0.653716	0.773259	0.740391	0.628988	0.686071	0.165192	0.456412	0.503178	0.182176	0.213615	0.353577	0.2155	0.0798559	0.115494	0.0863042
KMT2C/D containing complex - 5w - rep1	0.0455446	0.0613423	0.0528534	0.0647101	0.0526275	0.049158	0.0849778	0.0548762	0.093173	0.0787832	0.145412	0.153519	0.138615	0.198648	0.323541	0.719694	1	0.7514	0.75545	0.651219	0.79874	0.549762	0.562552	0.448126	0.449461	0.523312	0.357059	0.313138	0.347887	0.329597	0.462692	0.310598	0.253287	0.0737783	0.128086	0.0588736	0.0660267	0.02744	0.0234562
KMT2C/D containing complex - 5w - rep2	0.0375535	0.0935823	0.177279	0.110974	0.138456	0.108302	0.0941309	0.140577	0.340578	0.064731	0.387831	0.401465	0.302599	0.224128	0.453846	0.93345	0.253425	1	0.838477	0.411466	0.408535	0.633484	0.50714	0.319924	0.5243	0.40961	0.254715	0.230881	0.319513	0.287609	0.255184	0.313036	0.130128	0.0906176	0.113649	0.0696158	0.0579451	0.0572728	0.0415085
Large Drosha complex - 39w - rep1	0.0223948	0.0262618	0.0975689	0.0577158	0.0597904	0.0284618	0.0577433	0.0870463	0.118987	0.130742	0.119086	0.0864034	0.166958	0.24154	0.191859	0.218616	0.287871	0.489851	0.732491	0.480357	0.672893	0.667475	0.709107	0.745183	0.480894	0.763917	0.775778	0.592839	0.651626	0.947246	1	0.523824	0.699722	0.508094	0.188663	0.0163535	0.0960837	0.0442187	0.0476067
Large Drosha complex - 39w - rep2	0.0428568	0.0357148	0.104171	0.108016	0.0858106	0.0795343	0.0725977	0.0712842	0.142543	0.0561472	0.0850705	0.191839	0.203113	0.176961	0.280007	0.317579	0.189845	0.425958	0.515351	0.614643	0.553168	0.881976	0.747625	0.87888	0.828067	0.976895	1	0.823714	0.899862	0.106972	0.510758	0.526489	0.14194	0.273469	0.267348	0.196808	0.0837052	0.0369266	0.0242016
Large Drosha complex - 5w - rep1	0.0747888	0.13282	0.240698	0.23662	0.396541	0.369983	0.285682	0.347205	0.170377	0.326977	0.242342	0.326121	0.226279	0.306936	0.245345	0.255523	0.280375	0.268175	0.421802	0.706171	0.996168	0.862393	0.794718	0.732465	1	0.881479	0.767858	0.45343	0.664033	0.588542	0.693081	0.512368	0.391601	0.191066	0.248833	0.113272	0.092608	0.0526844	0.0388543
Large Drosha complex - 5w - rep2	0.0827712	0.330549	0.822488	0.581752	1	0.526166	0.523027	0.71647	0.921774	0.0390006	0.658705	0.583788	0.464591	0.350316	0.215683	0.233926	0.163522	0.396745	0.421229	0.255567	0.461707	0.388051	0.548483	0.473005	0.733677	0.441769	0.555872	0.251186	0.519916	0.373235	0.452521	0.307686	0.193408	0.128756	0.193226	0.0953867	0.0501327	0.0752367	0.0280616
MCM complex - 5w - rep1	0.0751631	0.187745	0.222015	0.116714	0.145705	0.118709	0.114033	0.0901972	0.0728428	0.0830364	0.103974	0.10275	0.22147	0.672678	0.587362	0.799293	0.594533	0.40912	0.447951	0.730033	0.746967	1	0.684643	0.520198	0.866556	0.426728	0.475956	0.274611	0.427377	0.230292	0.26827	0.463468	0.200375	0.119429	0.125713	0.0802206	0.0681346	0.0319005	0.0250246
MCM complex - 5w - rep2	0.0195474	0.0438931	0.0664576	0.0555068	0.0538049	0.0427733	0.0433437	0.0498312	0.0872803	0.0309429	0.057624	0.0788205	0.37127	0.277212	0.445846	0.143366	0.243571	1	0.786233	0.276883	0.581578	0.440549	0.42256	0.214006	0.234921	0.20284	0.161998	0.112581	0.216673	0.158674	0.18485	0.140085	0.100958	0.0646203	0.0781635	0.0371741	0.0297569	0.0287846	0.0226092
Mediator - 5w - rep2	0.120416	0.516376	0.936105	0.746883	0.508469	0.338163	0.264232	0.343225	0.683351	0.137694	0.2604	0.300737	0.340916	0.345926	0.310928	0.577047	0.404774	0.60877	1	0.473821	0.756466	0.970285	0.811523	0.864774	0.837151	0.915111	0.663678	0.432988	0.719066	0.592575	0.622741	0.520313	0.34246	0.349465	0.349632	0.225029	0.133394	0.185008	0.123157
mitochondrial pyruvate dehydrogenase complex - 39w - rep1	0.00263742	0.00226507	0.0109181	0.0101658	0.0149955	0.00998564	0.0194265	0.050636	0.0683955	0.0678267	0.0714864	0.038285	0.0853928	0.0862507	0.072747	0.110452	0.197102	0.168518	0.45481	0.636689	0.913601	1	0.708191	0.558747	0.328653	0.613827	0.333653	0.32746	0.419995	0.276467	0.171013	0.0951702	0.217952	0.0953346	0.0459065	0.00180105	0.00948879	0.00302739	0.00380611
mitochondrial pyruvate dehydrogenase complex - 39w - rep2	0.00303374	0.00264772	0.0204428	0.0543849	0.0246844	0.0450359	0.0518134	0.0184877	0.0651056	0.0128056	0.0117069	0.0705112	0.0226257	0.0200959	0.159851	0.196706	0.133094	0.229325	0.388313	0.51838	0.632049	1	0.795773	0.625432	0.532435	0.635101	0.466957	0.386219	0.370618	0.0174674	0.308852	0.12036	0.00760374	0.0141938	0.08366	0.0920027	0.0222305	0.00486877	0.0021646
mitochondrial pyruvate dehydrogenase complex - 5w - rep1	0.00680468	0.0160487	0.041024	0.062749	0.100253	0.078468	0.0871118	0.101767	0.0796235	0.078691	0.0707185	0.102638	0.0659611	0.155067	0.0928447	0.0955573	0.106589	0.127303	0.403892	0.601989	0.866149	0.988405	1	0.710526	0.596521	0.593663	0.389107	0.227628	0.308404	0.263596	0.250325	0.165176	0.169065	0.0770709	0.0666489	0.0385907	0.0338917	0.00843087	0.00745423
mitochondrial pyruvate dehydrogenase complex - 5w - rep2	0.00656085	0.0426051	0.124655	0.170299	0.212006	0.215603	0.274123	0.280714	0.446997	0.0117204	0.218355	0.261669	0.326815	0.154468	0.0902163	0.0645198	0.0700019	0.294755	0.843151	0.493176	0.935913	0.990841	1	0.77198	0.9462	0.50532	0.321451	0.154948	0.326815	0.360321	0.21649	0.261328	0.16038	0.0480007	0.13367	0.0634392	0.0105031	0.0322595	0.0105939
mitochondrial ribosomal large subunit - 39w - rep1	0.120789	0.0924462	0.315265	0.178731	0.0967429	0.074705	0.082708	0.153629	0.237828	0.200457	0.150917	0.118466	0.224739	0.249047	0.21202	0.24476	0.386921	0.389152	0.501655	0.728301	0.716238	0.763114	0.933675	1	0.714333	0.784261	0.637112	0.902521	0.691138	0.865999	0.703235	0.519072	0.611999	0.355007	0.187567	0.0708014	0.0991855	0.093514	0.0864827
mitochondrial ribosomal large subunit - 39w - rep2	0.0454402	0.075426	0.58691	1	0.165092	0.463557	0.454107	0.0815216	0.165392	0.0999566	0.11477	0.158164	0.183684	0.372956	0.324667	0.36738	0.203675	0.35635	0.392032	0.468611	0.643732	0.766961	0.706047	0.687508	0.647788	0.858599	0.816582	0.677514	0.800592	0.14908	0.528202	0.432987	0.186345	0.284557	0.241231	0.227792	0.0860103	0.101702	0.064691
mitochondrial ribosomal large subunit - 5w - rep1	0.13344	0.40535	0.755732	0.924654	1	0.763408	0.656032	0.942723	0.504845	0.433663	0.284551	0.386797	0.143648	0.219237	0.174585	0.175237	0.172739	0.139285	0.199513	0.196487	0.30122	0.282761	0.353868	0.284626	0.317477	0.316558	0.373703	0.201226	0.317246	0.224919	0.295722	0.199009	0.175874	0.114266	0.0911781	0.0679738	0.0511802	0.0305705	0.0212775
mitochondrial ribosomal large subunit - 5w - rep2	0.0130951	0.133142	0.345688	0.505188	1	0.931884	0.818694	0.908249	0.894978	0.0147042	0.346999	0.268	0.262075	0.144741	0.0975066	0.0706479	0.039679	0.145793	0.115746	0.0629819	0.0766949	0.088082	0.0728066	0.0809805	0.0824864	0.0766859	0.062369	0.0346391	0.0640552	0.06272	0.0522363	0.0468638	0.0278672	0.0292416	0.0221301	0.0153455	0.012594	0.0131839	0.00903323
mitochondrial ribosomal small subunit - 39w - rep1	0.126197	0.0783697	0.163174	0.0946824	0.0979406	0.0690436	0.0716227	0.214969	0.206496	0.182783	0.165182	0.107325	0.236607	0.223314	0.213304	0.277134	0.359469	0.45872	0.563345	0.560026	0.636769	0.658206	0.571516	0.77875	0.572501	0.813752	0.705588	0.621043	0.864142	1	0.750739	0.70876	0.646297	0.407797	0.214396	0.075852	0.112979	0.106481	0.0869959
mitochondrial ribosomal small subunit - 39w - rep2	0.0423694	0.0699371	0.244419	0.522747	0.121947	0.287596	0.296266	0.0782604	0.161785	0.0981319	0.113785	0.151763	0.210462	0.299541	0.282476	0.316709	0.162388	0.343864	0.377203	0.546526	0.530327	0.671335	0.591098	0.676866	0.700649	1	0.858299	0.729617	0.656641	0.12416	0.48617	0.552444	0.20676	0.246584	0.239965	0.167453	0.07792	0.102554	0.0580646
mitochondrial ribosomal small subunit - 5w - rep1	0.147204	0.449186	0.756131	0.66915	1	0.813085	0.840475	0.861479	0.742857	0.473873	0.290992	0.476578	0.252602	0.240787	0.170461	0.178795	0.214407	0.213775	0.291517	0.306521	0.339189	0.42151	0.416103	0.466774	0.419594	0.473046	0.486254	0.30442	0.44107	0.335081	0.420345	0.294638	0.248337	0.11206	0.144738	0.107895	0.0834213	0.0351502	0.0310767
mitochondrial ribosomal small subunit - 5w - rep2	0.0118466	0.106191	0.263102	0.265661	0.499815	0.70044	0.823603	0.909843	1	0.0247072	0.482918	0.371081	0.318192	0.178254	0.128178	0.125921	0.048083	0.135594	0.0980825	0.0484089	0.0958858	0.0760552	0.0896256	0.0708582	0.0926981	0.0708237	0.0747801	0.0337323	0.0830873	0.0553188	0.0702931	0.0480407	0.0367049	0.0241762	0.0300106	0.0170603	0.0137816	0.0136663	0.00952284
MMS22L-TONSL - 5w - rep1	0.0787001	0.190924	0.158032	0.0748554	0.114078	0.121072	0.124176	0.0829096	0.110793	0.0956384	0.136967	0.118344	0.255082	0.774766	0.676503	0.920597	0.684762	0.47121	0.515934	0.874293	1	0.927203	0.774159	0.599145	0.79784	0.568381	0.548189	0.35255	0.492237	0.389975	0.368184	0.533806	0.239221	0.120592	0.144791	0.0926204	0.146887	0.0442676	0.0360233
MMS22L-TONSL - 5w - rep2	0.0225118	0.0464158	0.08321	0.0572623	0.0597054	0.0600684	0.0590007	0.0563119	0.0929129	0.0309429	0.104836	0.0929175	0.37127	0.158404	0.445846	0.563924	0.243571	1	0.869609	0.330418	0.840112	0.440549	0.42256	0.214006	0.174211	0.20284	0.129275	0.112581	0.152298	0.138302	0.121389	0.0929934	0.0655667	0.0797228	0.0669645	0.0333641	0.0297569	0.0261911	0.0226092
Mob1p/Dbf2p complex - 39w - rep1	0.0266101	0.0255222	0.0359233	0.0242444	0.0199781	0.0176785	0.0147982	0.0263663	0.044986	0.0396555	0.048478	0.0266471	0.0475968	0.0525127	0.0609562	0.0892297	0.104468	0.116191	0.172234	0.202617	0.648458	0.583331	0.908133	1	0.671523	0.345042	0.559046	0.278638	0.677293	0.435604	0.426728	0.232229	0.352835	0.290776	0.105365	0.0173322	0.053311	0.0301743	0.029093
Mob1p/Dbf2p complex - 39w - rep2	0.00717404	0.0134384	0.00890274	0.0212341	0.0106822	0.0114455	0.0157059	0.0140143	0.0309441	0.0141049	0.0184376	0.0224854	0.042417	0.0829637	0.0623539	0.0703038	0.0360319	0.0535304	0.0674465	0.100641	0.13512	0.651038	1	0.810123	0.362019	0.48055	0.702732	0.41875	0.466992	0.0958174	0.367744	0.28161	0.0977213	0.130447	0.178757	0.135866	0.0591302	0.0727505	0.0209689
Mob1p/Dbf2p complex - 5w - rep1	0.0341228	0.0323501	0.038318	0.0324205	0.0378974	0.024785	0.0243898	0.0278311	0.0209998	0.0317532	0.0310387	0.0416715	0.0304541	0.0736075	0.032981	0.0426344	0.0943363	0.0626482	0.103319	0.0939816	0.163932	0.473153	1	0.434706	0.250058	0.352465	0.335178	0.245304	0.180499	0.19642	0.15422	0.215327	0.0911389	0.0809261	0.073895	0.0440455	0.0559663	0.0162724	0.015404
Mob1p/Dbf2p complex - 5w - rep2	0.031777	0.168296	0.120489	0.131769	0.320104	0.165889	0.191283	0.198155	0.368991	0.0469994	0.293178	0.292558	0.319441	0.196528	0.137347	0.483353	0.21028	0.392076	0.250533	0.245896	0.405713	0.59835	0.659443	0.553876	0.829121	0.783756	1	0.190551	0.313169	0.272021	0.26867	0.233264	0.25283	0.191194	0.245988	0.103174	0.0494268	0.0822546	0.0362196
mRNA cleavage factor complex (CFI) - 39w - rep1	0.0268854	0.0226699	0.0367404	0.031336	0.0260487	0.0190065	0.0205273	0.0554542	0.0634794	0.0862572	0.0617801	0.0383327	0.1036	0.0986073	0.0778021	0.109954	0.0972183	0.0981917	0.128846	0.149964	0.183581	0.176417	0.163613	0.163302	0.15285	0.478472	0.405814	1	0.898457	0.910901	0.849141	0.717089	0.614579	0.739212	0.07616	0.0195835	0.0379962	0.0313885	0.0198379
mRNA cleavage factor complex (CFI) - 39w - rep2	0.0190164	0.026406	0.0740572	0.164956	0.0533403	0.0405471	0.0499412	0.0342807	0.0844202	0.0508483	0.0540819	0.0916105	0.0737776	0.143694	0.19246	0.17361	0.104424	0.209435	0.192793	0.242899	0.280202	0.354378	0.31694	0.42476	0.351919	0.494242	0.575487	1	0.86587	0.0872768	0.659894	0.800935	0.096999	0.197817	0.318803	0.18003	0.168219	0.0580616	0.0320756
mRNA cleavage factor complex (CFI) - 5w - rep1	0.0627342	0.136866	0.273702	0.179185	0.172221	0.114886	0.0867753	0.144095	0.120191	0.121947	0.0957488	0.176105	0.132762	0.140737	0.154979	0.15732	0.172263	0.244491	0.219418	0.268862	0.279073	0.325634	0.223721	0.315341	0.462117	0.794252	1	0.879341	0.578942	0.569192	0.479571	0.481491	0.383883	0.214042	0.294087	0.142234	0.158509	0.0348538	0.0419943
mRNA cleavage factor complex (CFI) - 5w - rep2	0.0424277	0.271247	0.701813	0.600276	0.840637	0.804696	0.603943	0.894308	0.947953	0.0466745	0.620937	0.582545	0.684694	0.475274	0.415095	0.467173	0.17518	0.618652	0.557178	0.408209	0.560415	0.500269	0.55673	0.600694	0.88603	0.578468	0.695092	0.32117	1	0.687901	0.611677	0.754744	0.422272	0.251478	0.451411	0.129993	0.0210245	0.0842585	0.0134634
multi-eIF complex - 39w - rep1	0.0164026	0.0143966	0.0241069	0.0135121	0.0174443	0.0096278	0.0117984	0.030805	0.0384077	0.0237443	0.0295656	0.0191115	0.0353888	0.0479322	0.0349201	0.0456802	0.0781691	0.107611	0.274442	0.339087	0.383762	0.836367	1	0.840301	0.511636	0.608281	0.477078	0.706316	0.981166	0.822339	0.722921	0.636779	0.546109	0.365157	0.0684439	0.0107444	0.0248026	0.0205129	0.0268801
multi-eIF complex - 39w - rep2	0.00828678	0.00979077	0.0542288	0.0912633	0.0223705	0.03841	0.0456344	0.0121667	0.0367369	0.0128322	0.0164578	0.0316451	0.0190095	0.0348081	0.063956	0.0515583	0.0482087	0.308705	0.52847	0.597113	0.527125	0.967802	1	0.850558	0.604475	0.455493	0.422489	0.500162	0.510813	0.03736	0.292798	0.468974	0.0377319	0.0751473	0.140338	0.128271	0.0407124	0.0158042	0.0115376
multi-eIF complex - 5w - rep1	0.0427405	0.0738063	0.132082	0.0958917	0.0962628	0.101576	0.100861	0.149782	0.098375	0.10124	0.0700687	0.0932842	0.0555522	0.073292	0.0305291	0.0421435	0.142564	0.291486	0.576658	0.664447	0.71016	1	0.865484	0.772224	0.463308	0.306623	0.334555	0.285565	0.418327	0.401144	0.517163	0.470051	0.366031	0.236943	0.253248	0.154159	0.157139	0.0345987	0.0290901
multi-eIF complex - 5w - rep2	0.0238879	0.0923714	0.14566	0.108355	0.173444	0.1365	0.129508	0.142234	0.154392	0.00452746	0.0812882	0.0703236	0.0433965	0.0585352	0.0426834	0.028639	0.0230849	0.714089	0.653715	0.291139	0.644345	1	0.868859	0.507451	0.569225	0.312245	0.320737	0.248499	0.59934	0.474229	0.463213	0.50381	0.41259	0.101396	0.332088	0.168455	0.00556651	0.0408834	0.00378285
multi-tRNAsynthase complex - 39w - rep1	0.00674815	0.00689534	0.0341188	0.013546	0.0115308	0.00493457	0.0109486	0.0313391	0.046883	0.0363714	0.0149014	0.015426	0.132922	0.125635	0.22491	0.508616	0.531179	0.663154	1	0.963	0.945223	0.834146	0.720164	0.776784	0.315322	0.402606	0.278892	0.225884	0.220525	0.148631	0.279181	0.173463	0.111746	0.111419	0.0614037	0.00422362	0.0105175	0.00568013	0.0101787
multi-tRNAsynthase complex - 39w - rep2	0.026204	0.00786984	0.079294	0.11547	0.0384361	0.0445302	0.0617859	0.00764076	0.0810618	0.00905696	0.0131565	0.0623627	0.0193304	0.035353	0.581438	0.574395	0.675534	1	0.816634	0.914696	0.620082	0.912506	0.823039	0.834661	0.528858	0.438515	0.438934	0.378589	0.31824	0.0192357	0.252681	0.208779	0.0171393	0.040119	0.0679846	0.0917084	0.028872	0.00775023	0.00521542
multi-tRNAsynthase complex - 5w - rep1	0.0717914	0.0970451	0.109606	0.0908861	0.0834858	0.073236	0.0768759	0.0756869	0.0711386	0.0809533	0.0591736	0.140347	0.130891	0.226243	0.374827	0.518251	0.625593	0.718953	0.82828	0.910006	1	0.858162	0.736735	0.697256	0.487277	0.624997	0.372777	0.222663	0.315974	0.286343	0.297573	0.161648	0.118004	0.0604672	0.078374	0.0321659	0.046555	0.0142923	0.0111578
multi-tRNAsynthase complex - 5w - rep2	0.0245233	0.104689	0.18739	0.133432	0.175001	0.150164	0.146963	0.201821	0.220942	0.00547542	0.213794	0.248606	0.283069	0.1965	0.297031	0.511465	0.168291	0.956228	0.951622	0.565609	1	0.717635	0.651887	0.495626	0.504589	0.201738	0.222318	0.104377	0.178628	0.139442	0.157688	0.118841	0.0769329	0.0361021	0.0617037	0.041988	0.00713803	0.00959969	0.00462905
N-CoR-1 - 5w - rep2	0.0617126	0.251107	0.490474	0.363738	0.578568	0.430037	0.252535	0.87177	0.43601	0.0871763	0.30992	0.436049	0.393101	0.526116	0.379823	0.425881	0.400952	0.793253	0.699137	0.597284	1	0.756442	0.627879	0.645604	0.531909	0.633606	0.630421	0.332394	0.555428	0.497662	0.503659	0.412593	0.175036	0.223791	0.184271	0.154282	0.0740052	0.107559	0.0573939
NuA4/Tip60 HAT complex - 39w - rep1	0.0574287	0.0427022	0.0514968	0.0434158	0.042141	0.0314588	0.0262607	0.0617682	0.0734067	0.0578517	0.12084	0.0512922	0.0989238	0.107374	0.101983	0.223805	0.246764	0.190374	0.322263	0.536227	0.625043	0.696848	0.743381	0.870473	0.644828	0.975511	0.627884	1	0.789409	0.405702	0.668359	0.484016	0.465581	0.334772	0.103813	0.0394039	0.0530387	0.0452201	0.0407149
NuA4/Tip60 HAT complex - 39w - rep2	0.00752612	0.0138778	0.0275951	0.0165826	0.00837267	0.0208707	0.015629	0.0166507	0.0349758	0.010441	0.0120865	0.0188679	0.0350932	0.059578	0.0775453	0.0351105	0.0239606	0.190279	0.0601581	0.184174	0.133146	0.246119	0.313222	0.430802	0.794105	1	0.877981	0.399946	0.38257	0.0323271	0.379216	0.591789	0.0585634	0.0574586	0.0954761	0.0920921	0.0642095	0.0156424	0.0337642
NuA4/Tip60 HAT complex - 5w - rep1	0.113853	0.0969661	0.103967	0.082778	0.0869912	0.0635154	0.0516638	0.0847275	0.070643	0.10549	0.0393794	0.0957363	0.0563363	0.15296	0.159649	0.186848	0.236487	0.161054	0.192434	0.203914	0.459731	0.279108	0.454983	0.682861	0.612002	0.827553	1	0.532954	0.595327	0.255273	0.536221	0.269434	0.294983	0.170896	0.14513	0.126741	0.0918578	0.0345654	0.0252538
NuA4/Tip60 HAT complex - 5w - rep2	0.0307299	0.326501	0.649656	0.347108	0.576155	0.408859	0.302836	0.326858	0.530501	0.049918	0.365687	0.259252	0.358582	0.324009	0.214709	0.465689	0.328781	0.767213	0.568909	0.274453	0.52072	0.302236	0.345881	0.883616	1	0.928321	0.91373	0.407038	0.513003	0.545709	0.397527	0.472395	0.451461	0.385581	0.301793	0.245404	0.047396	0.0736687	0.0307917
nuclear condensin complex - 5w - rep2	0.0418097	0.107008	0.15094	0.140087	0.130135	0.153629	0.213405	0.655427	1	0.0924227	0.498116	0.431579	0.505317	0.329398	0.237568	0.287886	0.23239	0.261782	0.357476	0.147183	0.381108	0.341975	0.470711	0.297503	0.564862	0.301166	0.400092	0.144625	0.455116	0.213219	0.296519	0.175145	0.187323	0.153367	0.169311	0.0687673	0.0846023	0.0643903	0.0599967
Nuclear pore complex (NPC) - 39w - rep1	0.0389981	0.0320775	0.0577797	0.0328597	0.0297	0.0292271	0.024272	0.0365088	0.0642882	0.0589375	0.0660385	0.0555765	0.105346	0.13214	0.1097	0.141927	0.194058	0.248069	0.699774	0.917965	0.434889	1	0.536487	0.442663	0.359958	0.487964	0.568471	0.419397	0.57742	0.556123	0.521215	0.39576	0.374077	0.252326	0.103012	0.0209932	0.0268942	0.0309241	0.0239748
Nuclear pore complex (NPC) - 39w - rep2	0.0198807	0.0336028	0.0750481	0.104092	0.0469039	0.03623	0.0545542	0.0422019	0.0606219	0.0617785	0.0626211	0.108827	0.113307	0.155196	0.279687	0.303477	0.164278	0.376983	0.54421	0.535391	0.511704	0.812414	0.624161	0.799663	0.910746	0.932439	0.990786	0.97483	1	0.0852981	0.577344	0.469105	0.107441	0.120796	0.133536	0.106215	0.053071	0.0681184	0.0336621
Nuclear pore complex (NPC) - 5w - rep1	0.0564287	0.0757484	0.0927118	0.0777345	0.0786665	0.0324621	0.0641721	0.0712056	0.0784109	0.0849034	0.0847181	0.134485	0.111437	0.269942	0.164735	0.205328	0.367646	0.336648	0.338554	0.353104	1	0.695778	0.55394	0.569483	0.498863	0.549541	0.440816	0.351183	0.330322	0.206317	0.357706	0.299603	0.210828	0.124322	0.123675	0.0619255	0.0691159	0.0254105	0.0138053
Nuclear pore complex (NPC) - 5w - rep2	0.0625629	0.348498	0.709652	0.752773	0.51174	0.305524	0.291296	0.238415	0.522082	0.113849	0.346685	0.481096	0.402337	0.272821	0.460786	0.404151	0.335828	0.930143	0.924122	0.517688	0.927795	0.718054	0.772775	0.654173	1	0.57767	0.654528	0.321962	0.748381	0.47192	0.575552	0.372323	0.311009	0.168897	0.17575	0.138176	0.0790276	0.106625	0.0642878
NuRD complex - 39w - rep1	0.0838895	0.0532416	0.0837446	0.0649176	0.0632044	0.0546759	0.0453677	0.0905956	0.101187	0.151996	0.0806414	0.0919845	0.181928	0.20742	0.217973	0.308372	0.526305	0.654153	0.480344	0.440492	0.731662	1	0.757453	0.820099	0.490064	0.908053	0.556759	0.480393	0.748763	0.783097	0.497147	0.353221	0.398129	0.240886	0.128592	0.0552447	0.070683	0.0692311	0.064005
NuRD complex - 39w - rep2	0.0319599	0.0552829	0.0961328	0.12546	0.051329	0.06293	0.0738871	0.0588203	0.12849	0.0666916	0.0714518	0.101051	0.0954215	0.300821	0.325065	0.316557	0.41102	0.606083	0.53903	0.652646	0.548362	1	0.687155	0.54266	0.477152	0.614081	0.652336	0.698804	0.629052	0.0991357	0.410393	0.242517	0.0974557	0.218529	0.108342	0.13736	0.0701758	0.0770015	0.0404843
NuRD complex - 5w - rep1	0.198776	0.231675	0.278554	0.171863	0.180447	0.15204	0.141794	0.214003	0.161355	0.322575	0.30888	0.414941	0.241594	0.381968	0.338681	0.435212	0.673736	0.628832	0.750579	0.469702	1	0.883172	0.772772	0.766614	0.583825	0.74954	0.827922	0.305294	0.367529	0.305733	0.445978	0.32072	0.336054	0.138951	0.137553	0.0906446	0.0629474	0.0282891	0.0273177
NuRD complex - 5w - rep2	0.0432903	0.25036	0.571973	0.391247	0.421631	0.332388	0.330355	0.454904	0.789239	0.0494109	0.61806	0.830559	1	0.522728	0.331262	0.496949	0.334917	0.989478	0.611825	0.412315	0.836768	0.382105	0.742049	0.512068	0.6642	0.564895	0.473838	0.184366	0.408047	0.278883	0.32601	0.21856	0.219814	0.166513	0.112661	0.120796	0.0691515	0.105817	0.0489182
oligosaccharyl transferase complex - 39w - rep2	0.111038	0.082988	0.691601	1	0.164882	0.272404	0.304366	0.0819382	0.206381	0.0979841	0.107586	0.197032	0.150725	0.287273	0.291324	0.362823	0.197162	0.338151	0.40015	0.516479	0.551695	0.608517	0.612941	0.692205	0.715172	0.744882	0.766511	0.733527	0.611681	0.13397	0.467779	0.427043	0.156978	0.220554	0.204021	0.188584	0.0834593	0.110138	0.0597873
oligosaccharyl transferase complex - 5w - rep1	0.187399	0.622668	1	0.649051	0.409259	0.310278	0.339606	0.312177	0.14567	0.139229	0.125135	0.200668	0.0986662	0.142667	0.171015	0.118702	0.153142	0.166625	0.228978	0.397111	0.337247	0.363188	0.387787	0.570999	0.435612	0.422832	0.472718	0.287484	0.382599	0.22507	0.386545	0.214699	0.217159	0.113041	0.0811733	0.0705075	0.061596	0.032174	0.0299975
oligosaccharyl transferase complex - 5w - rep2	0.0580301	0.595933	1	0.706039	0.601626	0.332918	0.319351	0.340958	0.352816	0.0449702	0.181956	0.14853	0.148796	0.122366	0.109838	0.157509	0.153606	0.233955	0.248118	0.122364	0.33411	0.279518	0.375675	0.296185	0.333757	0.308423	0.289027	0.143305	0.300682	0.229521	0.253895	0.188313	0.13421	0.0997932	0.0960212	0.0821343	0.0647711	0.0648021	0.0491637
PFD-like - 5w - rep2	0.054608	0.175111	0.320474	0.251574	0.286727	0.227871	0.164392	0.236107	0.259908	0.100274	0.267135	0.36611	0.291061	0.197786	0.269653	0.557814	0.205179	1	0.633376	0.305194	0.336474	0.468519	0.378818	0.257303	0.447743	0.180837	0.164227	0.0839167	0.190319	0.117642	0.177518	0.101148	0.0945211	0.0807979	0.0430382	0.0567482	0.0271981	0.0476025	0.0198967
Pho85p/Pcl1p complex - 39w - rep1	0.0270686	0.0142125	0.0352288	0.0130721	0.0190266	0.0170881	0.0137674	0.017669	0.0264581	0.0303664	0.027636	0.0233551	0.046295	0.0472277	0.0457482	0.043387	0.0580925	0.101406	0.0865427	0.105919	0.760083	1	0.814465	0.942272	0.793984	0.355916	0.317223	0.318876	0.356358	0.283841	0.318051	0.182951	0.180411	0.113425	0.0432099	0.0142885	0.0208967	0.0252183	0.0184984
Pho85p/Pcl1p complex - 39w - rep2	0.0105336	0.0162546	0.028217	0.0291135	0.0206608	0.0190034	0.0185538	0.014369	0.0274098	0.0209747	0.0218323	0.0320304	0.0486223	0.0705842	0.0703299	0.0755698	0.048011	0.075706	0.0865616	0.132208	0.111671	1	0.804675	0.247432	0.47733	0.581737	0.274316	0.225833	0.222783	0.0287464	0.145891	0.162988	0.0466662	0.0615039	0.0503767	0.0407963	0.0253292	0.0231356	0.0127945
Pho85p/Pcl1p complex - 5w - rep1	0.0212554	0.0520937	0.0424298	0.0252612	0.0279933	0.0272235	0.0183209	0.0165382	0.017403	0.0249735	0.0206965	0.0214051	0.0248984	0.0340129	0.0454064	0.0398158	0.0437026	0.0619996	0.0655395	0.100898	0.722626	1	0.840493	0.839844	0.622044	0.494899	0.323243	0.103561	0.172683	0.0946092	0.102777	0.0766667	0.111715	0.063774	0.092995	0.0251012	0.0297334	0.0125323	0.0113645
Pho85p/Pcl1p complex - 5w - rep2	0.0129401	0.0280682	0.0425809	0.0371676	0.0409877	0.0220691	0.0286822	0.0258239	0.0309069	0.0180869	0.0344715	0.0393058	0.0222017	0.0247898	0.0240807	0.0538935	0.0383352	0.0828316	0.0922194	0.0995213	1	0.739193	0.610772	0.622558	0.169918	0.168123	0.188912	0.0731733	0.137866	0.0982231	0.0829808	0.0782998	0.0492475	0.0347456	0.0615876	0.0198439	0.0171517	0.0155704	0.0129742
Polycystin-1 multiprotein complex (ACTN1; CDH1; SRC; JUP; VCL; CTNNB1; PXN; BCAR1; PKD1; PTK2; TLN1) - 39w - rep1	0.0623706	0.0348918	0.055027	0.0384471	0.029562	0.029865	0.0216895	0.0379516	0.0602812	0.0617588	0.0867737	0.0717093	0.255221	0.245234	0.416281	0.705031	0.582267	0.821464	0.807511	0.683786	0.763351	1	0.70302	0.676782	0.562463	0.855907	0.662941	0.625125	0.570374	0.466565	0.399768	0.359395	0.32202	0.184472	0.088538	0.0337426	0.0501503	0.0493032	0.0446803
Polycystin-1 multiprotein complex (ACTN1; CDH1; SRC; JUP; VCL; CTNNB1; PXN; BCAR1; PKD1; PTK2; TLN1) - 39w - rep2	0.0227211	0.0456269	0.0469974	0.0491952	0.0557558	0.0341661	0.035515	0.0356265	0.0888287	0.0520631	0.0641917	0.116986	0.186872	0.308793	0.64645	0.371598	0.308891	0.333784	0.509407	0.587169	0.49686	0.914177	0.799556	0.5559	0.783837	0.832015	1	0.645922	0.608445	0.0752655	0.400072	0.298903	0.133196	0.161372	0.13091	0.117109	0.0495728	0.0563173	0.0444637
Polycystin-1 multiprotein complex (ACTN1; CDH1; SRC; JUP; VCL; CTNNB1; PXN; BCAR1; PKD1; PTK2; TLN1) - 5w - rep1	0.0678725	0.102142	0.116898	0.0707645	0.0832093	0.0546946	0.0493758	0.075349	0.0704116	0.0757053	0.0998208	0.212204	0.286784	0.672986	0.891064	0.792958	0.860922	0.647454	0.848904	0.712835	0.940402	0.73764	0.820804	1	0.555641	0.84801	0.808402	0.447113	0.536184	0.406078	0.390051	0.371478	0.209068	0.184223	0.200908	0.0791008	0.0860527	0.029396	0.0286661
Polycystin-1 multiprotein complex (ACTN1; CDH1; SRC; JUP; VCL; CTNNB1; PXN; BCAR1; PKD1; PTK2; TLN1) - 5w - rep2	0.0318558	0.15402	0.282274	0.171185	0.213981	0.155281	0.0961108	0.112638	0.120793	0.01848	0.163224	0.291852	0.319279	0.291207	0.397725	0.179014	0.156654	1	0.784358	0.353714	0.736916	0.428269	0.387087	0.264473	0.307948	0.238941	0.1981	0.10485	0.24251	0.217456	0.217327	0.162293	0.10688	0.0900791	0.0661437	0.0461661	0.0235511	0.0412958	0.0167226
protein phosphatase type 2A complex (Rts1p) - 39w - rep2	0.0100655	0.0126366	0.0421567	0.0381624	0.0202381	0.0183193	0.0178726	0.0185528	0.0283879	0.0249942	0.0351428	0.0431573	0.0481168	0.0694624	0.0782024	0.140783	0.0675154	0.132118	0.485241	1	0.430936	0.812476	0.753461	0.665879	0.312698	0.43942	0.230719	0.27657	0.153238	0.0328342	0.208934	0.147703	0.0587934	0.0566638	0.0351439	0.0342978	0.0158225	0.0261119	0.0197908
protein phosphatase type 2A complex (Rts1p) - 5w - rep1	0.0383219	0.0993805	0.109123	0.08692	0.0700384	0.0575901	0.0633381	0.0692806	0.0579581	0.0635432	0.0362836	0.0765577	0.0442908	0.0815846	0.0915595	0.153324	0.195635	0.246296	0.650123	0.878696	1	0.949046	0.875524	0.658406	0.563611	0.438126	0.343369	0.269986	0.221652	0.164057	0.14782	0.0669542	0.126326	0.0262555	0.062813	0.0314055	0.0332387	0.0105409	0.00830299
protein phosphatase type 2A complex (Rts1p) - 5w - rep2	0.00744527	0.0408764	0.097673	0.0599847	0.0763927	0.0428661	0.0443257	0.0756325	0.0899283	0.011688	0.0952837	0.0703581	0.071947	0.0502746	0.0382251	0.0942134	0.10144	0.543377	0.881681	0.461315	1	0.739274	0.454131	0.294653	0.209751	0.197093	0.153084	0.0530942	0.0914504	0.0931818	0.073528	0.119134	0.0298252	0.0149115	0.0305857	0.0163998	0.0134291	0.0140262	0.00916246
Prp19-associated complex - 39w - rep2	0.0197577	0.0285801	0.0352385	0.0888188	0.0374031	0.0395981	0.0373862	0.0443116	0.055787	0.0393183	0.055867	0.115357	0.108758	0.137681	0.356026	0.299256	0.156483	0.27848	0.321746	0.254474	0.377906	0.352898	0.863848	0.459148	0.512919	0.561092	0.546249	0.483938	1	0.0518856	0.710639	0.324562	0.106148	0.327029	0.263136	0.183545	0.0840745	0.0481202	0.0387352
Prp19-associated complex - 5w - rep1	0.143468	0.125814	0.155106	0.127011	0.126185	0.0950095	0.111886	0.11071	0.127034	0.1196	0.214621	0.17749	0.252469	0.368651	0.232059	0.274546	0.644068	0.384211	0.700477	0.609304	0.716916	0.520406	0.890019	0.602822	1	0.57538	0.997426	0.399781	0.840117	0.328977	0.549848	0.301839	0.309158	0.155494	0.14528	0.122284	0.0940135	0.0517277	0.0429635
Prp19-associated complex - 5w - rep2	0.092746	0.505602	0.965241	0.784432	1	0.710087	0.539747	0.649925	0.534918	0.0993282	0.350937	0.463695	0.506921	0.97917	0.341749	0.443239	0.453745	0.83611	0.985364	0.448932	0.753958	0.784462	0.892795	0.605519	0.652958	0.520084	0.476804	0.264566	0.513179	0.357779	0.49266	0.313201	0.283898	0.219672	0.166729	0.125215	0.0902692	0.112055	0.0665082
RalBP1-CCNB1-AP2A-NUMB-EPN1 complex - 39w - rep1	0.0249644	0.0206853	0.0206257	0.0171159	0.0235496	0.015172	0.014359	0.0255803	0.0801025	0.148541	0.165826	0.097514	0.285132	0.232365	0.2334	1	0.471056	0.813496	0.584971	0.505185	0.483223	0.764406	0.597891	0.399935	0.414488	0.560964	0.351362	0.497592	0.480197	0.655547	0.642125	0.367122	0.408195	0.255409	0.0851715	0.0116051	0.0345796	0.0220246	0.0134161
RalBP1-CCNB1-AP2A-NUMB-EPN1 complex - 39w - rep2	0.00588941	0.0149739	0.0105688	0.0268286	0.0124365	0.0127138	0.0159976	0.016053	0.0866586	0.0622534	0.0687384	0.0989713	0.199213	0.258059	0.895073	0.997238	0.553385	0.970833	1	0.582731	0.305157	0.439154	0.40562	0.38919	0.336385	0.366347	0.320816	0.261284	0.248155	0.0319129	0.156175	0.21646	0.0322492	0.0742544	0.0571829	0.0473087	0.0280637	0.0212029	0.0126448
RalBP1-CCNB1-AP2A-NUMB-EPN1 complex - 5w - rep1	0.0474537	0.0510416	0.0643636	0.0474333	0.0440563	0.0412319	0.0446321	0.0584967	0.0602501	0.16193	0.361966	0.398473	0.259709	0.607264	0.920641	1	0.55299	0.499992	0.548626	0.421263	0.801345	0.515588	0.582747	0.483535	0.650059	0.480485	0.455155	0.339168	0.365514	0.230051	0.326791	0.239086	0.210913	0.119353	0.242147	0.0734743	0.0629538	0.0186074	0.0186348
RalBP1-CCNB1-AP2A-NUMB-EPN1 complex - 5w - rep2	0.0147423	0.0321397	0.0751385	0.0396329	0.0340047	0.0433889	0.0683114	0.0434105	0.137726	0.0242386	0.139701	0.0979446	0.443208	0.406702	0.354791	0.448835	0.237376	1	0.886487	0.219341	0.415243	0.273736	0.203961	0.184269	0.227339	0.150542	0.139117	0.0546093	0.0900644	0.116736	0.0940688	0.0642369	0.0687951	0.043072	0.0639293	0.0293836	0.0121198	0.0198688	0.009591
RANBP9-containing complex - 5w - rep2	0.0371197	0.288498	0.5856	0.451693	0.606177	0.722953	0.77883	0.900472	1	0.0388109	0.676388	0.541174	0.626162	0.276229	0.306529	0.141884	0.0762485	0.490701	0.281215	0.127104	0.442833	0.26868	0.170445	0.250115	0.294075	0.328759	0.14956	0.110698	0.164031	0.228123	0.124706	0.181352	0.0798484	0.0522411	0.0915987	0.0507594	0.0356077	0.0366371	0.0285722
RC complex during S-phase of cell cycle - 5w - rep1	0.0488833	0.0744286	0.03816	0.0402007	0.0302368	0.0421932	0.0283388	0.0721229	0.045514	0.0606652	0.0650319	0.105948	0.0612544	0.162517	0.170787	0.261376	0.421538	0.551557	1	0.77226	0.507583	0.373925	0.317775	0.4717	0.361843	0.303361	0.242618	0.18812	0.234361	0.193064	0.19406	0.259455	0.0617739	0.0933594	0.103297	0.0459811	0.0740149	0.0120348	0.0163145
RC complex during S-phase of cell cycle - 5w - rep2	0.0599424	0.229642	0.462626	0.184043	0.312743	0.172574	0.232276	0.289813	0.259993	0.0838734	0.220279	0.266933	0.207978	0.283907	0.229287	0.330903	0.300597	0.878642	0.582925	0.451963	1	0.817473	0.651934	0.74351	0.521737	0.735161	0.393036	0.250824	0.409402	0.59229	0.380364	0.484155	0.195059	0.212814	0.152833	0.17258	0.084323	0.137664	0.0643752
Respiratory chain complex I (early intermediate NDUFAF1 assembly); mitochondrial - 5w - rep1	0.163098	0.633398	0.634003	0.485344	0.403506	0.2462	0.187713	0.154586	0.112051	0.100964	0.153896	0.153331	0.141632	0.29278	0.181814	0.183228	0.38011	0.256631	0.531704	0.444086	0.720718	0.555431	0.895769	0.659516	0.875707	0.915977	1	0.621092	0.801529	0.544914	0.661138	0.499364	0.385314	0.254121	0.223089	0.163207	0.139795	0.0692548	0.0591132
Respiratory chain complex I (early intermediate NDUFAF1 assembly); mitochondrial - 5w - rep2	0.125194	0.859922	1	0.884238	0.941903	0.427386	0.41751	0.293773	0.537001	0.030723	0.120819	0.145825	0.161026	0.09845	0.0861339	0.0967098	0.0719616	0.160372	0.125635	0.0772216	0.146454	0.143254	0.172719	0.111637	0.179269	0.196265	0.136619	0.0692272	0.176898	0.119203	0.109061	0.0945207	0.0618065	0.0568342	0.0676162	0.0369604	0.0305542	0.0225007	0.0214377
retromer complex - 39w - rep1	0.0303447	0.0173526	0.0367939	0.0368045	0.0214006	0.0147571	0.0120604	0.0253898	0.0275439	0.0406519	0.0374503	0.0262441	0.0449806	0.0753232	0.074325	0.147306	0.211219	0.585344	0.793582	1	0.961084	0.622128	0.757284	0.764228	0.651992	0.765237	0.729614	0.52017	0.425579	0.303429	0.299036	0.268441	0.235263	0.217103	0.0589657	0.0157011	0.0239124	0.0271689	0.0177055
retromer complex - 39w - rep2	0.00601988	0.00914984	0.0544986	0.0730965	0.0169701	0.0240478	0.0186845	0.0135163	0.0178851	0.016409	0.025628	0.0284919	0.0348067	0.0466452	0.0463778	0.0557971	0.0924466	0.566681	0.889994	1	0.412569	0.681309	0.547972	0.546971	0.485031	0.477479	0.494719	0.451813	0.435604	0.0260608	0.294276	0.268266	0.0337839	0.0389725	0.0783184	0.0643461	0.0321063	0.0171766	0.012725
retromer complex - 5w - rep1	0.0303212	0.0521862	0.0532105	0.0446217	0.0369192	0.02748	0.0262342	0.0335098	0.0270773	0.0271539	0.0176903	0.0265634	0.019638	0.0251479	0.0306793	0.0332578	0.0968589	0.427826	1	0.932213	0.768495	0.497668	0.445052	0.321644	0.273071	0.266342	0.165063	0.108762	0.100245	0.142793	0.0771971	0.141227	0.0993209	0.0329645	0.0284992	0.0145124	0.0112712	0.00666641	0.00378884
retromer complex - 5w - rep2	0.0060933	0.0279526	0.0708345	0.0284295	0.0526034	0.0227289	0.015057	0.0189735	0.0160261	0.00512194	0.0202404	0.025748	0.0300321	0.0138602	0.0191758	0.0171002	0.0346787	0.690345	1	0.318007	0.604504	0.34473	0.248075	0.158735	0.182572	0.088324	0.0681889	0.0229434	0.0751694	0.0534665	0.0489273	0.029614	0.0322542	0.0176955	0.0267886	0.0127199	0.0065055	0.00432913	0.00443188
RICH1/AMOT polarity complex; Flag-Rich1 precipitated - 39w - rep1	0.0182915	0.0150261	0.0152421	0.00777647	0.0124686	0.00942915	0.00908888	0.0140486	0.0294026	0.0999984	0.0705373	0.0442174	0.137725	0.135025	0.189139	0.234003	0.239212	0.657256	0.866021	0.852257	0.888185	0.881772	0.842633	1	0.477642	0.730612	0.373706	0.480311	0.422354	0.329289	0.289947	0.155801	0.161196	0.144529	0.0585332	0.0108255	0.0148446	0.0156956	0.0122464
RICH1/AMOT polarity complex; Flag-Rich1 precipitated - 39w - rep2	0.00423815	0.0110472	0.00828253	0.0098604	0.00991832	0.00591588	0.00675032	0.0062794	0.0166201	0.0179651	0.0607627	0.0751118	0.08712	0.195672	0.291384	0.328134	0.162356	0.542094	0.573367	0.509298	0.443044	0.618143	0.960964	1	0.848198	0.718967	0.433238	0.298306	0.236168	0.0151896	0.102218	0.0709711	0.0239336	0.0301934	0.0428417	0.0467985	0.0170848	0.0147486	0.00931928
RICH1/AMOT polarity complex; Flag-Rich1 precipitated - 5w - rep1	0.00991839	0.012372	0.0150956	0.0123857	0.0114834	0.0107694	0.00780296	0.0235144	0.0629225	0.165936	0.143753	0.172785	0.128284	0.239574	0.216108	0.27473	0.499214	0.48589	0.518733	0.469479	0.477207	0.57414	0.765008	1	0.527565	0.468114	0.341299	0.277818	0.242916	0.189728	0.185306	0.177896	0.147698	0.0692792	0.0617795	0.0423659	0.0366091	0.00825502	0.00578556
RICH1/AMOT polarity complex; Flag-Rich1 precipitated - 5w - rep2	0.0127368	0.0394643	0.0799134	0.0514539	0.0777095	0.0580002	0.0771181	0.0919325	0.400601	0.0178322	0.298386	0.273926	0.368789	0.263834	0.223396	0.254971	0.0689809	0.543191	0.675976	0.338646	0.827483	0.561083	1	0.808811	0.802931	0.343014	0.288067	0.0907866	0.339053	0.276636	0.192269	0.212575	0.15245	0.077069	0.0927344	0.0570244	0.0224492	0.0260694	0.0106987
RNA Degradation Complex - 39w - rep1	0.0607283	0.0521196	0.0609763	0.0535335	0.0407146	0.0382471	0.0324293	0.051355	0.0749845	0.0780715	0.104074	0.0600664	0.588559	0.117766	0.443751	0.234778	0.68668	0.564144	1	0.512103	0.38974	0.51341	0.515275	0.514412	0.52265	0.492461	0.654246	0.580493	0.450349	0.585045	0.577315	0.364171	0.611917	0.329353	0.0935747	0.0576485	0.0707827	0.0494872	0.0667982
RNA Degradation Complex - 39w - rep2	0.0312686	0.0575074	0.0601506	0.0899165	0.0516906	0.0521257	0.0701889	0.0671679	0.128933	0.0716793	0.14174	0.16412	0.188833	0.287074	0.435253	0.483528	0.427082	0.881511	0.872958	0.748184	0.574321	0.745039	0.852068	0.835802	0.813956	1	0.791457	0.711103	0.624849	0.10685	0.753246	0.396283	0.181874	0.237317	0.200246	0.149746	0.0713265	0.0763459	0.0538963
RNA Degradation Complex - 5w - rep1	0.0906888	0.0810283	0.0930721	0.0574883	0.0650382	0.0694583	0.0788886	0.109242	0.132768	0.186473	0.145485	0.285572	0.372433	0.851059	0.381104	0.777536	0.98264	1	0.718848	0.421689	0.613351	0.52832	0.668674	0.541107	0.499886	0.467073	0.571492	0.320245	0.409157	0.274541	0.528328	0.238357	0.2637	0.135322	0.143913	0.0993003	0.0689162	0.02524	0.0287335
RNA Degradation Complex - 5w - rep2	0.0272777	0.305376	0.543864	0.462916	0.433587	0.374628	0.430769	0.682613	0.857532	0.117639	0.55485	0.595605	0.631634	0.719979	0.535759	0.603116	0.139322	0.84285	0.970551	0.594844	1	0.79545	0.925364	0.764458	0.665469	0.303663	0.519768	0.252598	0.352488	0.354949	0.49017	0.333613	0.169603	0.105168	0.138048	0.0820287	0.0304455	0.0448934	0.0220405
RNA polymerase II complex; chromatin structure modifying - 39w - rep1	0.0816966	0.0635567	0.0823743	0.0636558	0.0565357	0.0562917	0.0418684	0.0597198	0.0935881	0.100933	0.111103	0.0825257	0.170309	0.180883	0.145659	0.169404	0.258338	0.315798	0.471614	0.430263	1	0.749435	0.834354	0.784476	0.543698	0.769752	0.60614	0.634433	0.655179	0.638267	0.493382	0.48433	0.407219	0.375817	0.160512	0.0487195	0.0955311	0.0751848	0.0681153
RNA polymerase II complex; chromatin structure modifying - 39w - rep2	0.0257007	0.0466185	0.0567547	0.0653215	0.0547642	0.0396525	0.0477374	0.0446964	0.0988694	0.0880573	0.0994023	0.148262	0.147646	0.220764	0.208213	0.231723	0.145008	0.380273	0.557263	0.435494	0.604881	0.645474	0.498312	1	0.795371	0.927774	0.74595	0.656495	0.573111	0.129964	0.539292	0.558309	0.149935	0.216698	0.160514	0.232452	0.0709572	0.0853261	0.0515734
RNA polymerase II complex; chromatin structure modifying - 5w - rep1	0.119241	0.0834906	0.109404	0.095368	0.139897	0.115317	0.0894028	0.0946381	0.166682	0.117672	0.2154	0.159111	0.221976	0.159075	0.11963	0.150422	0.220183	0.457408	0.446128	0.836031	0.602159	0.877601	0.71606	0.751947	0.709422	1	0.875458	0.4714	0.703608	0.413118	0.4775	0.346083	0.435709	0.156564	0.311402	0.123439	0.152889	0.0519522	0.0333449
RNA polymerase II complex; chromatin structure modifying - 5w - rep2	0.0753665	0.305635	0.551159	0.379528	0.533117	0.428855	0.501787	0.798519	0.722138	0.0724797	0.23397	0.394904	0.226499	0.284321	0.253967	0.407348	0.254209	0.655409	0.652266	0.308357	0.585108	1	0.60818	0.848367	0.952065	0.599756	0.618113	0.35887	0.518529	0.496884	0.470622	0.42025	0.180821	0.201998	0.20747	0.145388	0.0835438	0.108972	0.0601854
RNA polymerase II core complex - 39w - rep2	0.0163856	0.0298956	0.0301198	0.044921	0.0329794	0.0256407	0.023799	0.0270805	0.052813	0.050947	0.0479935	0.0619081	0.0661973	0.137335	0.146587	0.166225	0.0912383	0.18725	0.164544	0.171346	0.176103	0.30481	0.325909	0.297293	0.347792	0.494392	0.751711	0.532851	1	0.0665162	0.772282	0.723245	0.0967451	0.181941	0.185703	0.148914	0.0432191	0.0533365	0.0270601
RNA polymerase II core complex - 5w - rep1	0.0723952	0.316272	0.28845	0.235847	0.28236	0.233217	0.233055	0.383435	0.377996	0.418923	0.434073	0.553249	0.117077	0.230128	0.116108	0.151638	0.178522	0.181514	0.208252	0.225825	0.378921	0.305618	0.422911	0.349018	0.424324	0.44416	0.710627	0.526593	1	0.76258	0.881211	0.58578	0.498229	0.303464	0.379446	0.153564	0.106213	0.0420985	0.0389895
RNA polymerase II core complex - 5w - rep2	0.0241892	0.163621	0.305146	0.209687	0.269185	0.239254	0.32721	0.475328	0.630789	0.0217109	0.859989	0.901675	1	0.629449	0.507945	0.250179	0.102692	0.573869	0.394862	0.131475	0.265132	0.13301	0.12239	0.123764	0.156583	0.117273	0.399608	0.271002	0.722044	0.504582	0.622619	0.509026	0.23132	0.0643444	0.293028	0.0978077	0.0255861	0.0218176	0.0188588
RNA polymerase III core complex - 5w - rep1	0.0980053	0.146304	0.118572	0.100617	0.118425	0.107919	0.121875	0.117288	0.12967	0.233332	0.439942	0.815367	0.455544	0.440952	0.246329	0.291381	0.265198	0.407633	0.486237	0.682061	0.695272	0.891068	0.672818	0.842569	0.726349	1	0.747637	0.805422	0.622765	0.564291	0.541758	0.531119	0.35046	0.2258	0.213855	0.141215	0.146321	0.0579184	0.0593793
RNA polymerase III core complex - 5w - rep2	0.0561716	0.11572	0.200962	0.13918	0.191163	0.150665	0.143055	0.184756	0.253744	0.0845123	0.654391	0.859397	1	0.48776	0.403457	0.463719	0.231796	0.633592	0.459587	0.305851	0.409777	0.551805	0.394959	0.733654	0.670265	0.655403	0.426923	0.303709	0.442239	0.450753	0.34973	0.33651	0.197249	0.171683	0.182943	0.146337	0.0857772	0.0990621	0.0681748
Rot2p/Gtb1p complex - 39w - rep1	0.00471973	0.00558523	0.0232271	0.0103733	0.00983044	0.00353786	0.00446624	0.00818064	0.0110396	0.00772065	0.00937184	0.00394055	0.0152434	0.0161133	0.0273824	0.242988	0.849664	1	0.806636	0.781908	0.525021	0.243713	0.307276	0.264197	0.200656	0.288642	0.210205	0.22985	0.220267	0.156613	0.144666	0.106492	0.115676	0.0690823	0.0394789	0.0031481	0.00489779	0.00786249	0.00506378
Rot2p/Gtb1p complex - 39w - rep2	0.00378372	0.00497061	0.0133066	0.0181229	0.00796991	0.00654072	0.00786303	0.00517247	0.00855903	0.00695329	0.00713941	0.00823789	0.010234	0.0156353	0.0254113	0.295925	0.243634	1	0.633316	0.536763	0.391356	0.31069	0.239405	0.193669	0.199497	0.149204	0.127576	0.0843385	0.082204	0.00476333	0.0768667	0.0618523	0.00805634	0.0106072	0.0207976	0.0227595	0.00999865	0.0069608	0.00184477
Rot2p/Gtb1p complex - 5w - rep1	0.0136945	0.0318407	0.024022	0.0213795	0.0193323	0.0143337	0.01199	0.014996	0.0058626	0.0091485	0.0108115	0.0160239	0.0118582	0.0189242	0.0274202	0.34845	1	0.928842	0.841686	0.766584	0.64764	0.520927	0.33047	0.357697	0.201179	0.216683	0.143822	0.147767	0.129264	0.115079	0.097027	0.0984993	0.060872	0.0452771	0.0480954	0.0251921	0.0143495	0.00497976	0.00472493
Rot2p/Gtb1p complex - 5w - rep2	0.00612745	0.0195191	0.0477826	0.0265932	0.0289343	0.0193308	0.0157407	0.0148133	0.0245608	0.00989392	0.0179472	0.0196152	0.0193999	0.0281022	0.0186978	0.135699	0.0725868	0.385793	1	0.369762	0.638404	0.452862	0.309084	0.20539	0.191223	0.126264	0.109607	0.058047	0.121483	0.0882124	0.0611387	0.073435	0.0383657	0.0538397	0.0478772	0.0299908	0.0108174	0.0237157	0.00956613
Rpd3L complex - 5w - rep2	0.0691082	0.189923	0.378424	0.328364	0.278529	0.223894	0.258019	0.374803	0.547908	0.102095	0.326715	0.31303	0.250171	0.222679	0.210522	0.41265	0.308662	0.554062	0.643444	0.404115	0.569349	0.757143	0.642015	0.52378	1	0.452944	0.591361	0.20342	0.685801	0.357017	0.264767	0.238861	0.295067	0.163441	0.289738	0.0922296	0.121121	0.0755769	0.0869228
RSC - 39w - rep1	0.00711339	0.00540392	0.0124863	0.00614464	0.00410011	0.00326309	0.00274836	0.0067461	0.01273	0.0121485	0.0170995	0.0102641	0.0278918	0.0419478	0.0389523	0.0583901	0.0911764	0.15074	0.191673	0.232767	0.510366	0.819999	0.716857	1	0.751556	0.972568	0.667468	0.690719	0.507893	0.580586	0.329445	0.414199	0.273798	0.239594	0.107829	0.00538737	0.019236	0.0233453	0.0132601
RSC - 39w - rep2	0.00328727	0.00402494	0.00946528	0.017566	0.00721419	0.00601841	0.00823953	0.005982	0.0128354	0.0146341	0.0176153	0.0165529	0.0328697	0.0442894	0.0452302	0.0689593	0.0425862	0.0677612	0.111747	0.201673	0.12485	0.470322	0.374981	0.828488	0.707877	1	0.792699	0.651806	0.461447	0.0233183	0.440081	0.377193	0.0242694	0.0622112	0.129539	0.0878897	0.0244525	0.0166464	0.00488121
RSC - 5w - rep1	0.0300716	0.0148633	0.0195884	0.0161329	0.0335752	0.0220838	0.0192638	0.0276055	0.0430508	0.0383156	0.050412	0.0184277	0.0614895	0.0664613	0.0280355	0.0427434	0.100767	0.0504246	0.243045	0.35848	0.220086	0.454365	0.437615	0.648972	0.804543	1	0.890745	0.534933	0.342694	0.236842	0.243491	0.208319	0.351764	0.229946	0.175632	0.0786491	0.0832918	0.0184925	0.0144662
RSC - 5w - rep2	0.0255892	0.0784329	0.120497	0.127472	0.111061	0.105752	0.0862077	0.194622	0.234897	0.0186981	0.145439	0.139515	0.156081	0.1254	0.118332	0.160812	0.149549	0.364791	0.286761	0.201555	0.436975	0.841491	0.4449	0.628293	1	0.782227	0.634899	0.314858	0.478986	0.406744	0.364243	0.401141	0.241424	0.150858	0.235858	0.115248	0.0399868	0.0603615	0.0336709
SCF-CDC4 complex - 39w - rep1	0.0204014	0.0132078	0.0511035	0.0125856	0.0144248	0.0118954	0.0105404	0.0217566	0.0230242	0.0397573	0.0393603	0.0192568	0.096394	0.104549	0.0586707	0.101353	0.135531	0.0927866	0.192467	0.195026	0.299794	0.296203	0.470845	0.46239	0.225477	1	0.767726	0.805643	0.683736	0.607425	0.541015	0.348472	0.349613	0.212897	0.101743	0.0154514	0.0280741	0.0182956	0.0135199
SCF-CDC4 complex - 39w - rep2	0.00869934	0.00703713	0.0212916	0.0329261	0.0115017	0.0218206	0.0204596	0.00864754	0.0203092	0.0163503	0.017654	0.0208745	0.0331099	0.0240783	0.0914824	0.128501	0.06138	0.102784	0.110156	0.126669	0.150146	0.205245	0.305902	0.335687	0.279159	0.94723	1	0.437753	0.629461	0.0279693	0.364967	0.278774	0.0275233	0.0519536	0.107368	0.0692866	0.0203806	0.015364	0.00855788
SCF-CDC4 complex - 5w - rep1	0.020671	0.0351725	0.0420407	0.0362209	0.0296466	0.0172484	0.0183158	0.0241695	0.0206171	0.0336984	0.020283	0.0295174	0.0246927	0.0539379	0.0439825	0.0549153	0.0771745	0.398529	0.116057	0.108655	0.145388	0.1988	0.492098	0.964167	0.805888	0.998279	1	0.537738	0.669444	0.397495	0.415618	0.25755	0.275198	0.115097	0.138963	0.0568408	0.0597196	0.0234556	0.0132206
SCF-CDC4 complex - 5w - rep2	0.00619853	0.0263042	0.0510078	0.061559	0.0523573	0.0356755	0.0248567	0.0434717	0.0575827	0.00847741	0.0477017	0.0530384	0.0500071	0.0509873	0.0445176	0.0723321	0.0663657	0.10746	0.108737	0.0641974	0.132301	0.495856	0.357169	0.691795	1	0.0999595	0.543647	0.15011	0.423952	0.344848	0.239208	0.157698	0.110197	0.0204233	0.114178	0.0596356	0.00852328	0.00647272	0.00643956
Sin3-CI - 5w - rep1	0.179417	0.155647	0.200266	0.173702	0.145951	0.104712	0.12721	0.249317	0.179012	0.21995	0.226879	0.205591	0.18502	0.218801	0.128717	0.0579721	0.0888559	0.0771488	0.883915	0.784874	1	0.982046	0.334979	0.821505	0.639844	0.556863	0.643126	0.338701	0.407746	0.257502	0.308855	0.355815	0.37924	0.154156	0.227089	0.103497	0.0974045	0.0313846	0.030307
Sin3-CI - 5w - rep2	0.0522442	0.26505	0.52059	0.437901	0.458653	0.359779	0.331346	0.480276	0.64915	0.0425881	0.249812	0.251362	0.252386	0.203754	0.224021	0.287087	0.237271	0.593594	0.588895	0.37379	0.61427	0.84593	0.608541	0.685271	1	0.617103	0.506968	0.263115	0.468151	0.448609	0.442553	0.32184	0.216503	0.182373	0.255508	0.119287	0.0410204	0.0526906	0.031112
SMG-1-Upf1-eRF1-eRF3 complex (SURF) - 5w - rep2	0.006405	0.019194	0.0292414	0.0206813	0.0220695	0.0120927	0.0138929	0.0202649	0.0171525	0.00873395	0.0124413	0.019655	0.0125058	0.0172309	0.0118245	0.0244242	0.0164374	0.269517	0.890289	0.414747	1	0.608157	0.668491	0.435239	0.486397	0.206653	0.2543	0.0984049	0.200214	0.162245	0.0774258	0.118339	0.104013	0.0379634	0.0361814	0.0302562	0.00832821	0.0184565	0.00638028
SMN-PolII-RHA complex - 39w - rep2	0.0326346	0.0511517	0.0675521	0.0745006	0.0439411	0.0689706	0.0533849	0.0464411	0.0972	0.0828109	0.076984	0.10586	0.142913	0.289475	0.234617	0.306487	0.233946	0.451345	0.544996	0.616395	0.47505	0.650657	0.498036	1	0.558974	0.987494	0.809213	0.894438	0.639294	0.108223	0.420886	0.761554	0.135251	0.236652	0.173241	0.224712	0.0652178	0.0875284	0.0435902
SMN-PolII-RHA complex - 5w - rep1	0.10665	0.13363	0.141511	0.160309	0.130428	0.111818	0.126114	0.127753	0.132007	0.131333	0.114718	0.177583	0.340426	0.24603	0.355577	0.576943	0.3255	0.85994	0.468363	0.933089	0.71844	1	0.679194	0.598697	0.602735	0.679395	0.524299	0.419941	0.918038	0.461079	0.277547	0.386261	0.486292	0.141977	0.235396	0.105053	0.102707	0.0471842	0.0641217
SMN-PolII-RHA complex - 5w - rep2	0.0644407	0.296552	0.682418	0.473921	0.507669	0.338354	0.556677	0.679447	1	0.0540508	0.405332	0.420402	0.562407	0.331404	0.355651	0.604412	0.275267	0.857603	0.821495	0.432657	0.532918	0.514326	0.452956	0.514116	0.523562	0.457741	0.343117	0.235876	0.380876	0.319184	0.262044	0.316749	0.154179	0.123735	0.177584	0.101262	0.057979	0.0954524	0.0441473
SNARE complex - 39w - rep1	0.0200407	0.197317	0.656187	0.244114	0.140567	0.0591702	0.0668635	0.158841	0.209906	0.369148	0.183673	0.107957	0.271847	0.206709	0.141416	0.169435	0.160372	0.127399	0.228415	0.153976	0.180063	0.130117	0.181632	0.44194	0.372406	0.937183	1	0.988933	0.973199	0.909498	0.904313	0.632287	0.578045	0.364047	0.0461892	0.0120867	0.0399207	0.0178128	0.0140097
SNARE complex - 39w - rep2	0.0419939	0.0512693	0.525853	0.39603	0.0997728	0.128369	0.178407	0.0602854	0.10142	0.0811606	0.122119	0.202939	0.0381055	0.0664869	0.217821	0.231284	0.177897	0.203989	0.294957	0.283324	0.107446	0.148904	0.146888	0.347815	0.820973	0.984364	1	0.619522	0.562007	0.0879248	0.510452	0.460216	0.040011	0.0972836	0.129607	0.129397	0.0429502	0.0266152	0.0130236
SNARE complex - 5w - rep1	0.255786	0.945749	1	0.72134	0.6193	0.419935	0.383059	0.454967	0.276667	0.259932	0.192042	0.219888	0.133127	0.134587	0.160903	0.163982	0.150391	0.164305	0.183457	0.251785	0.317121	0.312544	0.354481	0.439619	0.68337	0.473981	0.413257	0.293972	0.42063	0.314593	0.385906	0.29231	0.135053	0.100183	0.111685	0.0547993	0.0493924	0.0243346	0.0204318
SNARE complex - 5w - rep2	0.0510617	0.58143	1	0.641276	0.826765	0.423243	0.353216	0.425853	0.410552	0.0156475	0.169157	0.162349	0.176236	0.119946	0.0914174	0.0615286	0.0331633	0.15029	0.116561	0.0626939	0.0992381	0.125993	0.149188	0.105161	0.107659	0.146266	0.0953293	0.0466221	0.0635646	0.0657149	0.0497179	0.05638	0.0334572	0.0317056	0.0288237	0.0167097	0.0121004	0.012622	0.00819106
Snf1p/Snf4p/Sip2p complex - 39w - rep1	0.0522803	0.0389384	0.0437824	0.0301886	0.0381513	0.0375377	0.0282119	0.0741218	0.197034	0.160264	0.0722655	0.0525138	0.0932194	0.161751	0.105349	0.161751	0.21999	0.220922	0.254581	0.674289	0.811999	1	0.604696	0.666546	0.376055	0.47688	0.297071	0.363602	0.397112	0.241511	0.257246	0.184088	0.206986	0.126675	0.0607724	0.0269494	0.0389754	0.0427555	0.0361219
Snf1p/Snf4p/Sip2p complex - 39w - rep2	0.0340959	0.0607131	0.0925336	0.0868751	0.0662208	0.0491292	0.11029	0.0546991	0.501162	0.106807	0.09876	0.178796	0.133543	0.255648	0.327416	0.39291	0.231783	0.380311	0.570313	0.573852	0.528894	0.698125	1	0.940935	0.744757	0.787699	0.582888	0.438319	0.555786	0.151991	0.437332	0.319363	0.151376	0.201197	0.156427	0.178725	0.0837632	0.115462	0.0516007
Snf1p/Snf4p/Sip2p complex - 5w - rep1	0.0760933	0.11905	0.179571	0.132579	0.110103	0.0934932	0.0923725	0.290235	0.302644	0.331993	0.140175	0.33144	0.156924	0.307841	0.150483	0.150386	0.214093	0.254802	0.438263	0.608298	0.624347	0.908014	1	0.73429	0.582525	0.550248	0.633714	0.282658	0.433542	0.232921	0.282655	0.25848	0.152685	0.100377	0.0814753	0.0633163	0.0670816	0.0282626	0.0236788
Snf1p/Snf4p/Sip2p complex - 5w - rep2	0.0179062	0.0887563	0.225453	0.0936395	0.07388	0.0777978	0.0542388	0.130811	0.245411	0.0219428	0.077749	0.132863	0.173823	0.127038	0.0810372	0.0969302	0.098988	0.200633	0.526961	0.35442	1	0.742183	0.606443	0.381743	0.289482	0.193452	0.161135	0.0876193	0.137736	0.127655	0.110392	0.105145	0.0655396	0.0738729	0.0445578	0.0464638	0.0279717	0.0325688	0.0181618
Spliceosome-A - 39w - rep1	0.0343098	0.0255359	0.0346206	0.0246145	0.0247943	0.0160524	0.0141386	0.0292074	0.0444185	0.0419646	0.0472276	0.0293485	0.0760784	0.100962	0.0716809	0.0828197	0.220374	0.300402	0.483387	0.540904	0.521857	0.646534	1	0.877952	0.672268	0.679741	0.713973	0.67806	0.615663	0.479271	0.507116	0.374491	0.480514	0.308566	0.0864881	0.0214896	0.0397398	0.0329171	0.0344948
Spliceosome-A - 39w - rep2	0.0140263	0.0200984	0.0277966	0.0638614	0.0285823	0.0242992	0.0219022	0.022384	0.052589	0.0491725	0.0461589	0.0684712	0.168297	0.200024	0.23022	0.25215	0.148838	0.442626	0.488871	0.715468	0.710468	1	0.68905	0.693582	0.712693	0.956653	0.643422	0.597453	0.643563	0.110763	0.3923	0.374031	0.090282	0.154378	0.156644	0.187715	0.0520701	0.0483975	0.0261246
Spliceosome-A - 5w - rep1	0.0577145	0.0491988	0.0664359	0.0491434	0.0554124	0.0446252	0.0705436	0.0545858	0.0584478	0.0572293	0.0876336	0.0816806	0.0944182	0.136176	0.0816827	0.196246	0.321622	0.436814	0.608316	0.791789	0.702966	1	0.72851	0.999896	0.701655	0.769274	0.634185	0.481669	0.539972	0.461338	0.463631	0.355565	0.247074	0.187302	0.183129	0.0880252	0.107985	0.0319946	0.0263304
Spliceosome-A - 5w - rep2	0.0271234	0.152037	0.360326	0.302775	0.37395	0.327131	0.308952	0.3747	0.264818	0.0486067	0.195034	0.379476	0.331009	0.306931	0.190772	0.198253	0.187668	0.573923	0.875848	0.675155	1	0.577017	0.700471	0.623446	0.58672	0.372214	0.442301	0.140421	0.342819	0.248367	0.314333	0.221816	0.196303	0.0901657	0.132763	0.0736598	0.0459135	0.04581	0.0381651
Spliceosome-B - 5w - rep1	0.17037	0.167831	0.174756	0.143933	0.137021	0.129165	0.0854551	0.146322	0.0767422	0.165689	0.108331	0.218061	0.106324	0.256317	0.114797	0.136373	0.296231	0.358056	0.326938	0.415705	0.68948	0.402009	0.770365	0.867415	0.580517	0.587584	0.587946	0.739032	0.940917	0.441773	0.696615	1	0.351086	0.307231	0.187224	0.0973133	0.142739	0.0386571	0.0526467
Spliceosome-B - 5w - rep2	0.0429277	0.493089	0.915234	0.61201	0.722039	0.546175	0.465498	0.605598	0.649422	0.0503352	0.261171	0.342375	0.587876	0.248919	0.269387	0.235775	0.228227	0.602663	0.494318	0.249822	1	0.685562	0.662286	0.542276	0.750969	0.317384	0.682204	0.290829	0.489079	0.31341	0.333431	0.378288	0.152985	0.170479	0.154291	0.113349	0.0547676	0.110333	0.0392114
Spliceosome-C - 39w - rep1	0.0446901	0.0410982	0.0362973	0.0378163	0.034035	0.0376773	0.0278241	0.0445601	0.0681225	0.0355586	0.0473029	0.0338996	0.0570652	0.0646596	0.0544748	0.0877676	0.131569	0.117915	0.152609	0.278151	0.29804	0.684357	0.550827	0.388265	0.423089	1	0.333916	0.397521	0.430652	0.297475	0.405361	0.474049	0.5678	0.314602	0.0879536	0.0240566	0.0503784	0.0316972	0.0304699
Spliceosome-C - 39w - rep2	0.0143706	0.0441952	0.073233	0.0778007	0.0338873	0.0235351	0.0463097	0.0496097	0.0715442	0.0600847	0.0562229	0.0516951	0.073859	0.162821	0.16487	0.223117	0.126569	0.180885	0.191515	0.2136	0.244887	0.593952	0.62456	1	0.99296	0.96767	0.54765	0.507816	0.564885	0.0858066	0.463128	0.642407	0.0787256	0.141978	0.157335	0.177656	0.0936808	0.0587348	0.031924
Spliceosome-C - 5w - rep1	0.0811587	0.136637	0.158642	0.114889	0.100154	0.0788469	0.103438	0.0872975	0.092326	0.0930367	0.0626295	0.130745	0.0709444	0.105569	0.14949	0.176476	0.12751	0.247767	0.171053	0.423498	0.603606	0.748794	0.456593	0.927324	0.814312	0.883007	0.456263	0.548724	0.5722	0.570427	0.5035	1	0.203175	0.541151	0.430234	0.323881	0.316573	0.0328276	0.0437309
Spliceosome-C - 5w - rep2	0.0446251	0.202989	0.207921	0.287474	0.209504	0.171102	0.0997447	0.143851	0.241319	0.0671381	0.201702	0.129314	0.157281	0.163159	0.151908	0.240676	0.149607	0.381265	0.407936	0.202999	0.720332	0.64718	0.853956	0.763382	0.573669	0.760462	1	0.355029	0.703389	0.566157	0.70332	0.42843	0.426397	0.24183	0.283101	0.140999	0.0743618	0.124971	0.0573512
Spliceosome-LSm - 39w - rep1	0.00508512	0.00227581	0.0043014	0.00220821	0.00267079	0.00241411	0.00209502	0.00441581	0.00482376	0.0055525	0.00486587	0.00842656	0.0184697	0.0206604	0.010754	0.0139599	0.0113276	0.0148424	0.0185745	0.0135925	0.074215	0.399606	1	0.667531	0.408206	0.391076	0.273571	0.268748	0.353468	0.269229	0.235104	0.207119	0.265978	0.183567	0.069312	0.00232542	0.0256693	0.00462388	0.0172825
Spliceosome-LSm - 39w - rep2	0.00113721	0.00299828	0.00295285	0.00485891	0.00317425	0.00311725	0.00344228	0.00271699	0.00602688	0.00483564	0.00522064	0.0095724	0.0100445	0.0161545	0.0330029	0.0326159	0.0180537	0.0245562	0.0202898	0.034195	0.0450766	0.631162	1	0.989083	0.740058	0.719368	0.599942	0.340151	0.511464	0.0138668	0.29719	0.260554	0.0103452	0.0924002	0.140624	0.113786	0.0441177	0.00426562	0.00312601
Spliceosome-LSm - 5w - rep1	0.00286876	0.00366469	0.00379622	0.00300941	0.00241621	0.00340205	0.0030325	0.00355755	0.00280286	0.00553807	0.0182315	0.0492149	0.0421096	0.0549969	0.0279789	0.0270906	0.03435	0.0241474	0.0241267	0.0373293	0.126871	0.791785	1	0.783729	0.480093	0.389431	0.315538	0.208243	0.2052	0.143581	0.132881	0.17248	0.107118	0.106893	0.0682856	0.0509644	0.049924	0.0116928	0.0103287
Spliceosome-LSm - 5w - rep2	0.00376175	0.0153944	0.03451	0.031923	0.0420798	0.0308788	0.0221835	0.0370222	0.0684938	0.00402108	0.127434	0.140433	0.155062	0.10757	0.0709352	0.0325006	0.00912439	0.178772	0.132823	0.110114	0.339432	0.841995	1	0.630796	0.790281	0.397226	0.355438	0.122053	0.277206	0.215091	0.169479	0.246608	0.148349	0.0821953	0.100449	0.0532817	0.00376227	0.0358899	0.00325968
Spliceosome-Prp19 - 5w - rep1	0.0878991	0.124142	0.132917	0.106083	0.0840227	0.0872803	0.0806947	0.101595	0.0917667	0.143869	0.436043	1	0.940357	0.959532	0.471235	0.413421	0.390268	0.235662	0.376877	0.409225	0.473822	0.31504	0.333349	0.352678	0.38741	0.372281	0.340872	0.174126	0.317855	0.200766	0.20582	0.150186	0.127534	0.0880528	0.0954712	0.06627	0.0452975	0.0219862	0.0190091
Spliceosome-Prp19 - 5w - rep2	0.0545241	0.360555	0.808191	0.587893	0.792123	0.5647	0.490155	0.502995	0.360418	0.0199589	0.64732	1	0.914998	0.97757	0.488963	0.276408	0.227266	0.640752	0.520956	0.342299	0.660469	0.518717	0.44796	0.321709	0.316659	0.2887	0.166529	0.0757212	0.363864	0.15534	0.273212	0.101409	0.208615	0.0551776	0.057727	0.052927	0.0140026	0.0211905	0.0104949
Spliceosome-Sm - 39w - rep1	0.0223524	0.0133576	0.0197211	0.0149508	0.0178672	0.0126589	0.0115592	0.0146059	0.0233293	0.0274065	0.0289931	0.0201379	0.079162	0.438562	0.539378	1	0.864991	0.808062	0.995517	0.943655	0.759152	0.299941	0.389711	0.278398	0.13251	0.166627	0.148824	0.243929	0.547599	0.501461	0.537441	0.240566	0.330478	0.167974	0.0579171	0.0142968	0.0233686	0.0196225	0.015975
Spliceosome-Sm - 39w - rep2	0.00530739	0.00726932	0.00986757	0.0164119	0.00948606	0.00943729	0.0107261	0.00952915	0.0188267	0.0123458	0.0195746	0.0342741	0.0406159	0.0657423	0.915707	1	0.499502	0.689057	0.479592	0.276321	0.131233	0.128712	0.122413	0.134858	0.128215	0.172767	0.154917	0.155357	0.278689	0.0185721	0.222526	0.127475	0.0363211	0.0682184	0.0666472	0.0440586	0.0176038	0.0192164	0.0102149
Spliceosome-Sm - 5w - rep1	0.0116041	0.0129054	0.0210119	0.0174932	0.016465	0.0208247	0.0304307	0.0275246	0.0215343	0.0255999	0.0422263	0.100393	0.114875	0.675383	0.64266	0.727121	0.749628	0.852547	1	0.735695	0.694561	0.434292	0.349809	0.31199	0.195192	0.156652	0.156654	0.179206	0.305973	0.269034	0.304784	0.172144	0.153064	0.117063	0.0597637	0.0385134	0.0409244	0.00642466	0.00529868
Spliceosome-Sm - 5w - rep2	0.00418569	0.0559588	0.120457	0.101282	0.174266	0.170744	0.172943	0.187757	0.296184	0.00823683	0.2694	0.229662	0.335338	0.410176	0.33779	0.223335	0.0500009	1	0.806462	0.409451	0.598875	0.708919	0.464469	0.406957	0.326466	0.195755	0.236838	0.114291	0.269191	0.426146	0.453519	0.273644	0.198732	0.0423572	0.182126	0.072386	0.00818133	0.0285964	0.00563333
Spliceosome-U2 - 39w - rep1	0.0367009	0.0185488	0.0326451	0.0244491	0.0264479	0.0186595	0.0187599	0.0341017	0.0452334	0.0412956	0.0448362	0.0377463	0.0857984	0.165904	0.0817571	0.403992	0.23843	0.503547	0.82033	1	0.911199	0.85342	0.827662	0.447824	0.474199	0.669173	0.374003	0.298999	0.375123	0.393853	0.253799	0.21383	0.207223	0.135284	0.0520866	0.0221697	0.0278487	0.0300609	0.0276188
Spliceosome-U2 - 39w - rep2	0.012274	0.0322728	0.0342457	0.064194	0.0361283	0.0609121	0.0656835	0.0325699	0.0695228	0.0651448	0.0743756	0.0731337	0.0732912	0.242822	0.220027	0.264074	0.30373	0.495816	0.975224	1	0.799249	0.851055	0.952458	0.760973	0.776587	0.968636	0.747781	0.50269	0.746082	0.0861368	0.484498	0.342114	0.0720256	0.124776	0.11791	0.113062	0.0553559	0.0679095	0.0297351
Spliceosome-U2 - 5w - rep1	0.0450467	0.053768	0.0566856	0.03027	0.0523786	0.0585097	0.0690541	0.0699955	0.0528575	0.0791584	0.0609225	0.0925353	0.165203	0.139173	0.0991755	0.167863	0.307462	0.540803	0.825507	0.931843	1	0.973441	0.579979	0.741248	0.628546	0.510733	0.430976	0.311026	0.37849	0.175232	0.310854	0.298275	0.0770422	0.094052	0.0696965	0.0404051	0.0490247	0.0134203	0.00891777
Spliceosome-U2 - 5w - rep2	0.0290993	0.163821	0.445181	0.26553	0.355788	0.25835	0.199438	0.266351	0.311944	0.0142684	0.282275	0.365004	0.535739	0.428066	0.391168	0.531757	0.37154	0.922197	1	0.488956	0.761254	0.626509	0.741524	0.461423	0.579221	0.42629	0.288691	0.123672	0.184476	0.182507	0.153014	0.204439	0.0575603	0.0588383	0.0852363	0.0296883	0.0138749	0.0135397	0.00993448
Spliceosome-U5 - 39w - rep2	0.0187735	0.0279596	0.0325822	0.0514053	0.037678	0.0363452	0.0375341	0.0511306	0.065904	0.0569531	0.0579246	0.102952	0.114129	0.16631	0.114094	0.244763	0.129189	0.227472	0.253865	0.362233	0.397453	0.519904	0.797678	1	0.477362	0.924049	0.703972	0.499285	0.372456	0.0876214	0.286626	0.221786	0.107805	0.137181	0.0842348	0.131155	0.0666173	0.0619339	0.0309302
Spliceosome-U5 - 5w - rep1	0.0904522	0.182486	0.291167	0.16112	0.183082	0.143843	0.138416	0.217596	0.240413	0.331837	0.128032	0.262466	0.150065	0.447217	0.235185	0.278714	0.315976	0.457007	0.4739	0.522434	0.812133	0.510686	0.659529	0.559426	0.749522	1	0.659584	0.44987	0.558243	0.512088	0.440392	0.438331	0.225583	0.120183	0.14957	0.0975994	0.0922111	0.0415163	0.0370001
Spliceosome-U5 - 5w - rep2	0.0258224	0.182605	0.336347	0.208104	0.237864	0.236058	0.287172	0.555481	1	0.0107238	0.778764	0.568823	0.495602	0.184987	0.223423	0.100021	0.0341487	0.262482	0.355737	0.16141	0.120477	0.326777	0.191912	0.161925	0.18635	0.0866391	0.0826865	0.0732282	0.0811842	0.0674941	0.0545531	0.0925235	0.0517114	0.0189302	0.037302	0.0166321	0.0132263	0.0109867	0.00892701
SRCAP - 5w - rep2	0.0483972	0.394924	0.974432	0.755862	0.653921	0.48989	0.520045	0.328787	0.778221	0.0886193	0.379503	0.343982	0.416025	0.296912	0.190877	0.460328	0.315589	0.74076	0.716236	0.250443	0.531098	0.286486	0.250949	0.442522	1	0.548065	0.749318	0.258654	0.492193	0.374044	0.363264	0.315826	0.206014	0.154453	0.181702	0.137217	0.0361702	0.0662632	0.0273822
Sro1p/Sec4p/Sec9p complex - 39w - rep1	0.0371371	0.0334519	0.193586	0.0905354	0.0473966	0.023842	0.0226741	0.138627	0.123057	0.146139	0.112119	0.0405116	0.203526	0.233643	0.176923	0.35333	0.381791	0.381449	0.530184	0.629686	0.616431	0.776754	0.82	1	0.703654	0.684465	0.471799	0.733767	0.688467	0.763006	0.751048	0.335164	0.469035	0.250118	0.120792	0.026705	0.0537236	0.030211	0.03124
Sro1p/Sec4p/Sec9p complex - 39w - rep2	0.0398485	0.0672412	0.386381	0.344602	0.0860021	0.0954624	0.125003	0.0597948	0.132877	0.103954	0.0895373	0.109111	0.139371	0.27093	0.362462	0.511419	0.234778	0.498757	0.58228	0.489431	0.469599	0.723637	0.842561	1	0.677926	0.90157	0.68731	0.80734	0.713182	0.130166	0.560835	0.397629	0.141596	0.213394	0.227166	0.185038	0.0976403	0.0883511	0.0508984
Sro1p/Sec4p/Sec9p complex - 5w - rep1	0.138052	0.611653	0.878976	0.492332	0.432763	0.289089	0.193639	0.405732	0.130869	0.0938293	0.14622	0.126037	0.125614	0.173836	0.159981	0.205867	0.202033	0.282465	0.398331	0.466938	0.38638	0.461369	0.432755	0.645305	1	0.687051	0.699431	0.433448	0.527205	0.378953	0.483378	0.361114	0.299269	0.178309	0.215143	0.083321	0.0705027	0.0314073	0.0334425
Sro1p/Sec4p/Sec9p complex - 5w - rep2	0.0381109	0.354368	0.868834	0.348132	0.417221	0.208536	0.193131	0.220697	0.244213	0.0272318	0.112545	0.131128	0.100261	0.0648934	0.0838915	0.120651	0.104289	0.437294	0.614988	0.284716	0.378849	0.603757	0.265161	0.617096	1	0.32607	0.511596	0.184741	0.482874	0.53036	0.334235	0.158181	0.13858	0.0696327	0.134205	0.0491328	0.0287191	0.0314418	0.0214538
STE5-MAPK complex - 5w - rep2	0.00409914	0.0193989	0.0330132	0.0243258	0.0248769	0.0202421	0.0139981	0.0156416	0.0170021	0.00537253	0.0131722	0.0224245	0.0188675	0.0120774	0.00893012	0.021973	0.0197143	0.0907569	0.080323	0.0372157	0.0949848	0.214229	0.32613	0.488149	0.717311	0.725795	0.777952	0.210172	0.831368	1	0.391649	0.324902	0.206533	0.0752584	0.176588	0.0595195	0.0160905	0.0306882	0.0143852
Survival of motor neuron (SMN) complex - 39w - rep1	0.0206961	0.0126069	0.0223664	0.0167664	0.0185958	0.0109025	0.0137837	0.0175114	0.0262593	0.0304901	0.0280731	0.0196503	0.0965421	0.448474	0.373965	0.865365	0.895746	0.773779	1	0.969689	0.778194	0.373201	0.471778	0.236167	0.166209	0.177375	0.162513	0.266627	0.341093	0.699753	0.681719	0.291463	0.405439	0.190074	0.0647733	0.0141584	0.0225594	0.0182542	0.0164984
Survival of motor neuron (SMN) complex - 39w - rep2	0.00614339	0.00725631	0.0113522	0.0203109	0.0112306	0.0104243	0.0116697	0.00794197	0.0221958	0.0121627	0.0192257	0.0350419	0.0325704	0.0456149	0.928737	1	0.500852	0.683721	0.458903	0.300079	0.151205	0.147368	0.182446	0.165801	0.168315	0.222548	0.189835	0.167905	0.314335	0.0194968	0.292264	0.148774	0.0312076	0.0541728	0.0888055	0.0481244	0.0196597	0.0204807	0.00827397
Survival of motor neuron (SMN) complex - 5w - rep1	0.0160941	0.0186861	0.0250077	0.0207857	0.0279225	0.0236324	0.0346083	0.033858	0.024579	0.0296411	0.0511309	0.118264	0.127265	0.741941	0.646207	0.804533	0.819085	0.954191	1	0.815208	0.768717	0.490016	0.376397	0.376503	0.230507	0.194911	0.184331	0.2309	0.474848	0.361991	0.424586	0.236982	0.213109	0.139234	0.0787886	0.0452502	0.0523547	0.00792	0.00821027
Survival of motor neuron (SMN) complex - 5w - rep2	0.00649199	0.0719539	0.167889	0.129175	0.221654	0.183784	0.212294	0.220135	0.266065	0.0117663	0.250912	0.215374	0.245665	0.283684	0.262273	0.351196	0.264904	1	0.753888	0.376846	0.670151	0.637204	0.536366	0.513367	0.547701	0.308699	0.346559	0.208946	0.378264	0.492111	0.523721	0.316003	0.229494	0.0739494	0.221897	0.101062	0.0111838	0.0625609	0.00739547
Suv39h1 - 39w - rep2	0.0011697	0.00332265	0.00228258	0.00608113	0.00275392	0.00207201	0.00290478	0.0033948	0.00884939	0.00554208	0.00510885	0.00625549	0.00597433	0.0215403	0.0182129	0.0203356	0.0244489	0.106087	0.397633	0.592018	0.130123	0.896227	1	0.423234	0.307702	0.184261	0.215874	0.136597	0.215795	0.0090477	0.123781	0.102059	0.00631415	0.0340411	0.0303329	0.0337046	0.0138175	0.00729992	0.00264873
Suv39h1 - 5w - rep1	0.00657539	0.00553443	0.00616805	0.00530205	0.00640047	0.00571983	0.00420972	0.00686823	0.00483927	0.00547708	0.00499029	0.00789641	0.0048948	0.0146141	0.0130297	0.0195332	0.0401574	0.111138	0.541992	1	0.768977	0.653998	0.223855	0.282718	0.264711	0.211221	0.168551	0.145001	0.135601	0.0915904	0.105227	0.141039	0.0827098	0.0688516	0.0390276	0.0365095	0.0296381	0.00796686	0.00671683
Suv39h1 - 5w - rep2	0.00350555	0.00840496	0.0191379	0.016403	0.0172034	0.0138287	0.0107071	0.113794	0.050265	0.00688748	0.154933	0.178004	0.0627389	0.233992	0.11057	0.106172	0.141889	0.587568	1	0.894172	0.776073	0.619532	0.265234	0.397175	0.217606	0.242368	0.257695	0.10652	0.186758	0.123656	0.14953	0.191603	0.136942	0.0518552	0.0830307	0.0472613	0.00616402	0.017079	0.0044852
telomerase - 39w - rep1	0.0344876	0.0256566	0.0972823	0.0794232	0.0668671	0.0463947	0.0539962	0.096003	0.0924312	0.128664	0.116342	0.0530102	0.16311	0.493797	0.279004	0.391859	0.44199	0.59088	1	0.926227	0.715084	0.872702	0.812502	0.837843	0.615048	0.689507	0.506253	0.510173	0.467986	0.799066	0.683722	0.354439	0.380718	0.221572	0.186664	0.020862	0.0751964	0.0925436	0.0318923
telomerase - 39w - rep2	0.03108	0.0815805	0.056286	0.1444	0.0622483	0.0713854	0.0752123	0.0860593	0.143292	0.0476389	0.0783477	0.122426	0.159272	0.449273	0.652983	1	0.257517	0.739009	0.700024	0.632871	0.75915	0.754877	0.707987	0.581583	0.465532	0.470033	0.63027	0.42508	0.681982	0.0848258	0.388133	0.267018	0.122439	0.307144	0.209955	0.148744	0.0562571	0.0794127	0.0408397
telomerase - 5w - rep1	0.104406	0.0852913	0.137817	0.133538	0.155802	0.136168	0.104407	0.161635	0.0932976	0.110813	0.198391	0.221867	0.170904	0.834332	0.56671	0.776114	0.98127	1	0.961154	0.715371	0.57747	0.620387	0.729832	0.567758	0.496987	0.461546	0.480144	0.29892	0.544187	0.353016	0.574511	0.287	0.365967	0.161481	0.165051	0.13302	0.0841729	0.0388486	0.0252293
telomerase - 5w - rep2	0.0794391	0.201852	0.320435	0.318429	0.365954	0.34096	0.311609	0.425205	0.582218	0.0622185	0.485648	0.469856	0.631894	0.392997	0.429715	0.339706	0.207124	0.625837	1	0.418958	0.705918	0.572482	0.536078	0.446579	0.496124	0.315347	0.331336	0.1463	0.478562	0.467759	0.772639	0.371819	0.341056	0.117803	0.282315	0.119761	0.063536	0.112934	0.0472359
TNF-alpha/NF-kappa B signaling complex (CHUK; BTRC; NFKB2; PPP6C; REL; CUL1; IKBKE; SAPS2; SAPS1; ANKRD28; RELA; SKP1) - 39w - rep1	0.01453	0.00823323	0.0365768	0.0145068	0.0129599	0.00857433	0.0099638	0.0205664	0.0288017	0.0490829	0.0372073	0.0182034	0.0806578	0.0978694	0.0764794	0.0749869	0.163311	0.980571	1	0.462623	0.624288	0.642157	0.672404	0.485035	0.147445	0.20344	0.372004	0.25474	0.325676	0.192482	0.222129	0.134319	0.135148	0.0764144	0.0213415	0.00702687	0.0154205	0.0117653	0.0127804
TNF-alpha/NF-kappa B signaling complex (CHUK; BTRC; NFKB2; PPP6C; REL; CUL1; IKBKE; SAPS2; SAPS1; ANKRD28; RELA; SKP1) - 39w - rep2	0.0178397	0.0178333	0.0551358	0.112542	0.0355501	0.0428097	0.0425201	0.0220121	0.0754575	0.0385239	0.0251831	0.10027	0.045694	0.124676	0.138458	0.22915	0.221649	0.558531	1	0.529557	0.458717	0.736664	0.578686	0.521269	0.348635	0.451017	0.332501	0.283912	0.329319	0.0612204	0.169998	0.149325	0.037984	0.0907655	0.0589306	0.0691778	0.0232666	0.0404118	0.0143638
TNF-alpha/NF-kappa B signaling complex (CHUK; BTRC; NFKB2; PPP6C; REL; CUL1; IKBKE; SAPS2; SAPS1; ANKRD28; RELA; SKP1) - 5w - rep1	0.0853239	0.102413	0.123836	0.0960006	0.0914489	0.0769573	0.0546685	0.110239	0.0511751	0.101321	0.0566235	0.145859	0.124442	0.279281	0.198664	0.235944	0.52738	0.752577	0.983481	1	0.763286	0.446638	0.779913	0.398378	0.233451	0.204177	0.301449	0.212219	0.241633	0.122446	0.246179	0.112437	0.0911211	0.061506	0.0648562	0.0460017	0.0368394	0.00659312	0.008651
TNF-alpha/NF-kappa B signaling complex (CHUK; BTRC; NFKB2; PPP6C; REL; CUL1; IKBKE; SAPS2; SAPS1; ANKRD28; RELA; SKP1) - 5w - rep2	0.029047	0.216415	0.471574	0.34946	0.286101	0.192188	0.27425	0.27287	0.494124	0.0340199	0.293637	0.376	0.650987	0.235189	0.36078	0.482454	0.192058	1	0.726304	0.254811	0.524877	0.446262	0.584185	0.392179	0.358785	0.362024	0.221461	0.188359	0.221103	0.24936	0.187	0.266089	0.104219	0.0877488	0.0749953	0.0723262	0.0396001	0.0359435	0.0302848
TNF-alpha/Nf-kappa B signaling complex (RPL6; RPL30; RPS13; CHUK; DDX3X; NFKB2; NFKBIB; REL; IKBKG; NFKB1; MAP3K8; RELB; GLG1; NFKBIA; RELA; TNIP2; GTF2I) - 5w - rep1	0.153371	0.37525	0.385859	0.236406	0.217273	0.362495	0.23293	0.177724	0.212642	0.186063	0.216625	0.248867	0.26876	0.332185	0.415502	0.454945	0.501094	0.637851	0.915336	0.755408	0.875258	0.995263	0.76051	0.973466	0.839673	1	0.985939	0.716429	0.762687	0.671798	0.742835	0.552011	0.443544	0.225205	0.257337	0.191967	0.13557	0.071938	0.0652215
TNF-alpha/Nf-kappa B signaling complex (RPL6; RPL30; RPS13; CHUK; DDX3X; NFKB2; NFKBIB; REL; IKBKG; NFKB1; MAP3K8; RELB; GLG1; NFKBIA; RELA; TNIP2; GTF2I) - 5w - rep2	0.0795086	0.367302	0.927807	0.914008	1	0.441758	0.554241	0.370801	0.361029	0.0584013	0.222579	0.30566	0.253903	0.206265	0.14808	0.229503	0.175112	0.312825	0.318995	0.206159	0.269058	0.356658	0.256126	0.211205	0.401673	0.303707	0.236732	0.0942578	0.274852	0.190226	0.200515	0.178368	0.106569	0.0879841	0.121844	0.0626641	0.0743359	0.0491847	0.0501818
TNF-alpha/NF-kappa B signaling complex 6 - 39w - rep1	0.0421805	0.0325605	0.0658235	0.0429121	0.0352703	0.0280979	0.0352915	0.0385538	0.0599656	0.0847089	0.0843577	0.0565424	0.532287	0.376177	0.157309	0.398659	0.373448	0.904895	1	0.638757	0.581628	0.767622	0.5138	0.406812	0.253512	0.304133	0.239043	0.281605	0.330848	0.290025	0.257487	0.206884	0.187816	0.113041	0.0683198	0.023934	0.035105	0.0301003	0.0317774
TNF-alpha/NF-kappa B signaling complex 6 - 39w - rep2	0.0600698	0.0460463	0.388768	0.679354	0.104283	0.0715034	0.13579	0.0685782	0.129538	0.0850427	0.073391	0.187766	0.249929	0.317417	0.324645	0.366005	0.283565	0.539639	0.644143	0.765768	0.642635	0.925619	0.582231	0.671148	0.54416	1	0.570734	0.627627	0.630351	0.099512	0.41546	0.357497	0.0838618	0.125867	0.117828	0.130709	0.0572191	0.0499508	0.0335228
TNF-alpha/NF-kappa B signaling complex 6 - 5w - rep1	0.145251	0.319294	0.697106	0.45208	0.414237	0.312736	0.2607	0.265435	0.202604	0.163945	0.125694	0.198978	0.397275	0.59754	0.336073	0.371457	0.421396	0.491761	0.644973	0.571334	1	0.804019	0.741015	0.649206	0.45986	0.557103	0.406175	0.348645	0.33704	0.216491	0.204924	0.193162	0.18045	0.105159	0.108083	0.0623618	0.0360791	0.0216856	0.0178398
TNF-alpha/NF-kappa B signaling complex 6 - 5w - rep2	0.0227366	0.244817	0.521045	0.552125	1	0.560052	0.472463	0.682959	0.603616	0.0056033	0.265292	0.19783	0.331515	0.140637	0.127033	0.104509	0.049219	0.189364	0.17898	0.117151	0.212837	0.195002	0.140448	0.0943368	0.102742	0.0641624	0.0709783	0.0176636	0.0387745	0.0390093	0.0369742	0.0345605	0.0241197	0.0232582	0.0223563	0.0145039	0.00233431	0.00491639	0.00146821
Transcription-export (TREX) complex - 5w - rep1	0.0287822	0.0366592	0.0318308	0.0271536	0.0286112	0.0218163	0.0379195	0.0254918	0.0210448	0.0338849	0.0387599	0.0314762	0.0407129	0.0522004	0.0430125	0.0533952	0.07681	0.0755512	0.111696	0.106951	0.141173	0.147542	0.338225	1	0.819207	0.66248	0.541619	0.312285	0.395496	0.300196	0.306436	0.232572	0.195244	0.0838355	0.121412	0.0686282	0.0488146	0.0180829	0.0147751
Transcription-export (TREX) complex - 5w - rep2	0.0371683	0.311588	0.810425	0.442523	0.638077	0.349897	0.357286	0.289717	0.202236	0.0637557	0.163187	0.226962	0.196205	0.115716	0.105834	0.173938	0.152013	0.270003	0.338548	0.305341	0.273057	0.327687	0.628373	0.456432	1	0.473384	0.730067	0.350999	0.845356	0.521268	0.650284	0.502953	0.370943	0.125517	0.249476	0.108771	0.0672169	0.0722175	0.0542622
TRAPP complex - 39w - rep1	0.0149319	0.0119129	0.0132221	0.01286	0.00961795	0.00776629	0.00702491	0.0100911	0.0170129	0.082714	0.0653577	0.028438	0.121102	0.0951713	0.0403731	0.0435651	0.0562248	0.0531017	0.0894748	0.06741	0.0780773	0.1053	0.217748	0.29731	0.662787	0.735802	0.817562	0.826872	1	0.800358	0.648566	0.360782	0.416949	0.258448	0.0645918	0.0102971	0.0175651	0.0120806	0.0150808
TRAPP complex - 39w - rep2	0.00232372	0.00682668	0.0204837	0.0183352	0.00546132	0.0151235	0.00967605	0.00819456	0.0199441	0.00755534	0.00886521	0.0350506	0.0183927	0.0372371	0.0479545	0.0441065	0.0125702	0.027606	0.0313047	0.0574446	0.0671077	0.0953167	0.0702618	0.190367	0.484877	1	0.647192	0.572574	0.523016	0.0136583	0.331779	0.199034	0.0175482	0.0296027	0.0436322	0.0413903	0.0198099	0.00928869	0.00499147
TRAPP complex - 5w - rep1	0.0423927	0.0967958	0.146444	0.0982729	0.101651	0.0577724	0.0710974	0.0927505	0.089718	0.367519	0.228906	0.380496	0.189544	0.307896	0.174398	0.171464	0.148908	0.121365	0.164204	0.133074	0.195357	0.174996	0.233723	0.566296	0.747643	0.944031	1	0.526822	0.883122	0.467104	0.766192	0.354377	0.535879	0.202566	0.266237	0.146241	0.0895191	0.0208326	0.0224953
TRAPP complex - 5w - rep2	0.0185712	0.0525542	0.240564	0.127895	0.161359	0.163845	0.219574	0.298246	0.623599	0.0158484	0.646104	0.441428	0.660295	0.131759	0.255471	0.197236	0.115686	0.475989	0.408323	0.111309	0.137033	0.25827	0.274008	0.461634	1	0.579002	0.929985	0.285097	0.865654	0.557417	0.642196	0.31946	0.116877	0.0563968	0.254687	0.0891148	0.0228651	0.0360867	0.017052
Tubulins - 39w - rep1	0.0420443	0.135521	0.483047	0.111951	0.15288	0.0632179	0.075221	0.128197	0.260991	0.19399	0.292334	0.178815	0.347838	0.25797	0.19997	0.240831	0.267166	0.20874	0.328873	0.357783	0.828298	1	0.899867	0.560053	0.391565	0.572242	0.341933	0.359841	0.331488	0.4184	0.381918	0.375822	0.366943	0.24508	0.0875594	0.0110462	0.0265659	0.0151977	0.014775
Tubulins - 39w - rep2	0.0628881	0.0747749	0.330257	0.752502	0.0643697	0.211487	0.191574	0.0903678	0.177555	0.0882127	0.0979146	0.132351	0.133834	0.461939	0.313893	0.200134	0.161445	0.283593	0.311285	0.247608	0.157664	1	0.813367	0.645491	0.599377	0.805794	0.483546	0.470466	0.345629	0.0461575	0.360567	0.319591	0.12306	0.175009	0.0878088	0.120743	0.0359856	0.054545	0.0433721
Tubulins - 5w - rep1	0.518881	0.929055	0.891932	0.680608	0.558324	0.322485	0.301574	0.314273	0.0897758	0.192218	0.0658151	0.27682	0.130203	0.314165	0.126011	0.177294	0.386635	0.232548	0.334817	0.348813	0.896719	0.493211	1	0.677187	0.420029	0.64174	0.573896	0.305112	0.277394	0.311804	0.245911	0.277714	0.233212	0.102955	0.0967	0.0893517	0.0714227	0.0262989	0.025949
Tubulins - 5w - rep2	0.00908473	0.0384973	0.0947139	0.0787569	0.0815606	0.0455165	0.0205681	0.0506343	0.14715	0.00935013	0.0563962	0.0279382	0.0337729	0.022333	0.021389	0.040816	0.0418026	0.0569132	0.0666624	0.042382	0.180572	1	0.924133	0.627997	0.409224	0.299328	0.192558	0.0792822	0.167951	0.181067	0.0850322	0.102857	0.0450315	0.0283628	0.0355694	0.0282898	0.0133908	0.0228361	0.00977849
WIP-WASp-actin-myosin-IIa complex - 39w - rep1	0.0957493	0.049258	0.0796139	0.0395681	0.0596841	0.0570917	0.0446102	0.0808306	0.0944212	0.059821	0.0862305	0.0957942	0.127483	0.139025	0.131873	0.157253	0.237795	0.252868	0.325665	0.464354	0.474031	0.408598	0.304707	0.310216	0.424086	0.77234	0.644425	0.857475	0.824272	1	0.813077	0.483411	0.747964	0.276349	0.1211	0.0463085	0.052119	0.0600665	0.0681636
WIP-WASp-actin-myosin-IIa complex - 39w - rep2	0.0302582	0.055583	0.057135	0.0797965	0.0665436	0.0545867	0.121562	0.049023	0.151759	0.114088	0.128294	0.10599	0.162524	0.193593	0.343125	0.462599	0.229495	0.444099	0.481797	0.402103	0.636436	0.425449	0.549695	0.860538	0.679499	0.947841	0.973654	0.862697	1	0.16033	0.653205	0.539979	0.165855	0.289576	0.242548	0.237225	0.0979002	0.119396	0.0746066
WIP-WASp-actin-myosin-IIa complex - 5w - rep1	0.0845225	0.0820288	0.0873654	0.0792633	0.0772789	0.0986565	0.274469	0.28478	0.247694	0.209831	0.161974	0.188103	0.19467	0.244749	0.177877	0.210658	0.201999	0.294356	0.146002	0.169973	0.372448	0.390451	0.444057	0.451427	0.707891	0.912244	1	0.560645	0.80168	0.601182	0.748188	0.512708	0.231221	0.140698	0.214009	0.0871048	0.100374	0.018223	0.0247782
WIP-WASp-actin-myosin-IIa complex - 5w - rep2	0.0295979	0.0834371	0.183087	0.103316	0.138718	0.263123	0.345267	0.991653	1	0.103107	0.724358	0.565982	0.500394	0.320016	0.24237	0.412731	0.184801	0.370244	0.331382	0.190045	0.353439	0.342013	0.223684	0.30634	0.374384	0.614493	0.642514	0.261013	0.744868	0.507954	0.483226	0.38634	0.143207	0.19939	0.294208	0.124209	0.0249614	0.0659813	0.0191482
Yph1-L - 39w - rep2	0.121937	0.0741527	0.451926	0.695619	0.0876179	0.0639096	0.113344	0.0809381	0.148617	0.106784	0.125172	0.158001	0.196098	0.298475	0.24693	0.310153	0.192442	0.364052	0.356241	0.46849	0.511085	0.719402	0.588478	0.602066	0.667751	1	0.808331	0.685668	0.810721	0.133229	0.555724	0.560137	0.204903	0.288834	0.226938	0.165774	0.0871633	0.103256	0.0578034
Yph1-L - 5w - rep1	0.341776	0.780426	1	0.655091	0.643409	0.486469	0.347327	0.341617	0.164302	0.264993	0.162972	0.18768	0.119628	0.249253	0.210796	0.217831	0.309576	0.308701	0.303566	0.401064	0.379321	0.503662	0.494767	0.807891	0.712788	0.631541	0.781352	0.554645	0.726333	0.547886	0.719091	0.368497	0.347088	0.164697	0.275622	0.145942	0.108505	0.0546944	0.0392748
Yph1-L - 5w - rep2	0.0402494	0.474314	1	0.815308	0.824192	0.67309	0.479427	0.614665	0.592416	0.0312111	0.19208	0.175649	0.144669	0.13291	0.0935692	0.139846	0.088778	0.264436	0.20478	0.127757	0.24518	0.144338	0.188489	0.210665	0.164527	0.155018	0.096057	0.094679	0.152745	0.0983313	0.156964	0.113693	0.0640615	0.0502993	0.0471561	0.0512445	0.0243755	0.0319198	0.0179215
