# Supplementary material for: Reduced proteasome activity in the aging brain results in ribosome stoichiometry loss and aggregation
Source: Mol Syst Biol. 2020 Jun 18;16(6):e9596. doi: 10.15252/msb.20209596 (PMC7301280; doi:10.15252/msb.20209596)
Supplement: Supplementary file 8 — Dataset EV6 [file MSB-16-e9596-s008.xlsx]

## Sheet: Description
Dataset EV6 related to Figure 2.
Protein complex analysis for N. furzeri
Tab1. Protein complex definitions
Tab2. Protein complex analysis 12wph vs. 5wph
Tab3. Protein complex analysis 39wph vs. 12wph
Tab4. Protein complex IQR between ages (Transcript - total RNA dataset)
Tab5. Protein complex IQR between ages (Proteins)

## Sheet: Column Key
Tab	Column Header	Meaning
Tab 1 -5	Complex	protein complex name
Tab 1-3	Protein ID	human protein symbol
Tab 2, 3	logFC	log2 (fold change from proteome only)
Tab 2, 3	AveExpr	log2 (average protein abundance score )
Tab 2, 3	t	moderated t-statistic computed by limma
Tab 2, 3	P.Value	t test p value for protein complex analysis
Tab 2, 3	adj.P.Val	t test p value corrected for mutiple testing for protein complex analysis
Tab 2, 3	B	B-statistics compyted by limma
Tab 4, 5	IQR 12wph vs. 5wph	inter-quantile range (IQR) of fold changes of protein complex members in the old vs. young
Tab 4, 5	IQR 39wph vs. 12wph	inter-quantile range (IQR) of fold changes of protein complex members in the geriatric vs. old comparisons
Tab 4, 5	IQR diff	indicates the delta IQR between ages

## Sheet: Tab1
Tab1. Protein complex definitions
Complex	Protein ID
26S Proteasome	HEL-S-91n
26S Proteasome	PSMD9
26S Proteasome	PSMD8
26S Proteasome	HEL-S-73
26S Proteasome	PSMB10
26S Proteasome	PSA4
26S Proteasome	PSMD4
26S Proteasome	PSMD7
26S Proteasome	PSMD6
26S Proteasome	PSMD1
26S Proteasome	PSA1
26S Proteasome	PSMD3
26S Proteasome	PSMD2
26S Proteasome	PSMB11
26S Proteasome	PSD13
26S Proteasome	PSMB9
26S Proteasome	PSD11
26S Proteasome	PSD10
26S Proteasome	PRS4
26S Proteasome	PRS7
26S Proteasome	PSB5
26S Proteasome	PSB11
26S Proteasome	PSB10
26S Proteasome	PSB4
26S Proteasome	RP11-25L19.1
26S Proteasome	RP11-87C12.2
26S Proteasome	RP11-111K18.1
26S Proteasome	PSMA2
26S Proteasome	PSMD5
26S Proteasome	PSB7
26S Proteasome	PSMA1
26S Proteasome	PSB1
26S Proteasome	PSMA7
26S Proteasome	PSMA4
26S Proteasome	PSMA5
26S Proteasome	PSMA6
26S Proteasome	PSMA8
26S Proteasome	PSMC3
26S Proteasome	PSMC4
26S Proteasome	PSMC5
26S Proteasome	PSMC6
26S Proteasome	PRS6A
26S Proteasome	PSA7
26S Proteasome	PRS6B
26S Proteasome	PSDE
26S Proteasome	DKFZp686D09174
26S Proteasome	HEL-S-275
26S Proteasome	PSB9
26S Proteasome	WDR71
26S Proteasome	PSMA3
26S Proteasome	PSMD12
26S Proteasome	PSA2
26S Proteasome	PSMC1
26S Proteasome	PSA5
26S Proteasome	PSMB4
26S Proteasome	PSA3
26S Proteasome	PSMC2
26S Proteasome	DKFZp564A2282
26S Proteasome	PSD12
26S Proteasome	PRS8
26S Proteasome	PAAF1
26S Proteasome	PSA7L
26S Proteasome	PSMD14
26S Proteasome	PSMD11
26S Proteasome	PSMD10
26S Proteasome	PSMD13
26S Proteasome	PSMB2
26S Proteasome	PSB2
26S Proteasome	PSA6
26S Proteasome	PSMB8
26S Proteasome	PSMB7
26S Proteasome	PSMB6
26S Proteasome	PSMB5
26S Proteasome	RP11-140L24.4
26S Proteasome	PSMB3
26S Proteasome	PSB6
26S Proteasome	PSMB1
26S Proteasome	PRS10
2A-DUB	PTI-1
2A-DUB	EF1A3
2A-DUB	EEF1A1
2A-DUB	EEF1A1P5
2A-DUB	EEF1A1L14
2A-DUB	TUBB
2A-DUB	KAT2B
2A-DUB	DKFZp686A15170
2A-DUB	HSPA1A
2A-DUB	RBM10
2A-DUB	HNRNPH1
2A-DUB	KIF11
2A-DUB	MYSM1
2A-DUB	EF1A1
2A-DUB	DKFZp686E2459
2A-DUB	HNRH1
53BP1-containing complex	RFA2
53BP1-containing complex	RFA1
53BP1-containing complex	TP53B
53BP1-containing complex	RPA1
53BP1-containing complex	RPA2
53BP1-containing complex	TP53BP1
53BP1-containing complex	G22P1
53BP1-containing complex	XRCC5
53BP1-containing complex	XRCC6
60S APC containing complex	TBG2
60S APC containing complex	TBG1
60S APC containing complex	RP11-25L19.1
60S APC containing complex	TBA1A
60S APC containing complex	TBA1C
60S APC containing complex	TBA3E
60S APC containing complex	TBA1B
60S APC containing complex	TUBA1C
60S APC containing complex	TUBA1B
60S APC containing complex	TUBA1A
60S APC containing complex	hCG_1991735
60S APC containing complex	TUBG1
60S APC containing complex	APC
60S APC containing complex	TUBG2
60S APC containing complex	IQGA1
60S APC containing complex	TUBA4A
60S APC containing complex	TUBA3E
60S APC containing complex	IQGAP1
actin cytoskeleton-regulatory complex, Pan1p/Sla1p/End3p complex	PTGS2
actin cytoskeleton-regulatory complex, Pan1p/Sla1p/End3p complex	ITSN2
actin cytoskeleton-regulatory complex, Pan1p/Sla1p/End3p complex	EHD2
actin cytoskeleton-regulatory complex, Pan1p/Sla1p/End3p complex	SCNAA
actin cytoskeleton-regulatory complex, Pan1p/Sla1p/End3p complex	GRAP
actin cytoskeleton-regulatory complex, Pan1p/Sla1p/End3p complex	SLAP2
actin cytoskeleton-regulatory complex, Pan1p/Sla1p/End3p complex	SLAP1
actin cytoskeleton-regulatory complex, Pan1p/Sla1p/End3p complex	RP11-25L19.1
actin cytoskeleton-regulatory complex, Pan1p/Sla1p/End3p complex	SLA2
actin cytoskeleton-regulatory complex, Pan1p/Sla1p/End3p complex	GRAPL
actin cytoskeleton-regulatory complex, Pan1p/Sla1p/End3p complex	SCN10A
actin cytoskeleton-regulatory complex, Pan1p/Sla1p/End3p complex	REPS2
actin cytoskeleton-regulatory complex, Pan1p/Sla1p/End3p complex	PGH2
actin cytoskeleton-regulatory complex, Pan1p/Sla1p/End3p complex	GRAP2
actin cytoskeleton-regulatory complex, Pan1p/Sla1p/End3p complex	COX-2
actin cytoskeleton-regulatory complex, Pan1p/Sla1p/End3p complex	GRB2
actin cytoskeleton-regulatory complex, Pan1p/Sla1p/End3p complex	SLA
Ada2p/Gcn5p/Ada3 transcription activator complex	BPTF
Ada2p/Gcn5p/Ada3 transcription activator complex	LAPM5
Ada2p/Gcn5p/Ada3 transcription activator complex	CECR2
Ada2p/Gcn5p/Ada3 transcription activator complex	TAD2B
Ada2p/Gcn5p/Ada3 transcription activator complex	TADA2A
Ada2p/Gcn5p/Ada3 transcription activator complex	TADA2B
Ada2p/Gcn5p/Ada3 transcription activator complex	KAT2B
Ada2p/Gcn5p/Ada3 transcription activator complex	KAT2A
Ada2p/Gcn5p/Ada3 transcription activator complex	LAPTM5
Ada2p/Gcn5p/Ada3 transcription activator complex	TADA3L
Ada2p/Gcn5p/Ada3 transcription activator complex	TADA1
Ada2p/Gcn5p/Ada3 transcription activator complex	TADA3
AF4.com	AFF4
AF4.com	MED23
AF4.com	MED24
AF4.com	USP7
AF4.com	DKFZp762B1216
AF4.com	MED4
AF4.com	CCNT1
AF4.com	HEXI2
AF4.com	CCNT2
AF4.com	UBP7
AF4.com	EAF1
AF4.com	RP11-25L19.1
AF4.com	MLLT1
AF4.com	AFF1
AF4.com	MLLT3
AF4.com	LTG9/MLLT3
AF4.com	MED15
AF4.com	MED17
AF4.com	ELL3
AF4.com	MLL-MEN
AF4.com	AF9
AF4.com	ELL
AF4.com	FLJ00003
AF4.com	ENL
AF4.com	TCEA1
AF4.com	AF-4
AF4.com	HEXIM2
AF4.com	MED26
AF4.com	CTD-3222D19.2
AF4.com	MEN
AF4.com	DKFZp686D09204
AF4.com	CDK9
AF4.com	DKFZp686A2214
Anaphase promoting complex (APC)	ANAPC16
Anaphase promoting complex (APC)	RP11-25L19.1
Anaphase promoting complex (APC)	CDC16
Anaphase promoting complex (APC)	C10orf104
Anaphase promoting complex (APC)	CDC27
Anaphase promoting complex (APC)	DKFZp762H177
Anaphase promoting complex (APC)	CDC23
Anaphase promoting complex (APC)	ANAPC10
Anaphase promoting complex (APC)	APC16
Anaphase promoting complex (APC)	ANAPC4
Anaphase promoting complex (APC)	APC10
Anaphase promoting complex (APC)	ANAPC7
Anaphase promoting complex (APC)	ANAPC2
Anaphase promoting complex (APC)	ANAPC1
Anaphase promoting complex (APC)	ANC2
Anaphase promoting complex (APC)	APC1
Anaphase promoting complex (APC)	ANAPC5
Anaphase promoting complex (APC)	APC7
Anaphase promoting complex (APC)	APC4
Anaphase promoting complex (APC)	APC5
AP-1 adaptor complex	DKFZp779P0659
AP-1 adaptor complex	RP11-25L19.1
AP-1 adaptor complex	AP1M2
AP-1 adaptor complex	AP1G1
AP-1 adaptor complex	AP1G2
AP-1 adaptor complex	AP1M1
AP-1 adaptor complex	DKFZp686A01208
AP-1 adaptor complex	AP2M1
AP-1 adaptor complex	AP1S1
AP-1 adaptor complex	AP1S2
AP-1 adaptor complex	AP1S3
AP-1 adaptor complex	DKFZp781K0743
AP-1 adaptor complex	AP1B1
AP-1 adaptor complex	AP2B1
AP-3 adaptor complex	AP3B1
AP-3 adaptor complex	ARPIN
AP-3 adaptor complex	RP11-25L19.1
AP-3 adaptor complex	AP1M2
AP-3 adaptor complex	DKFZp586G1518
AP-3 adaptor complex	AP3M1
AP-3 adaptor complex	AP3B2
AP-3 adaptor complex	AP3S2
AP-3 adaptor complex	C15orf38
AP-3 adaptor complex	AP3S1
AP-3 adaptor complex	AP3D1
AP-3 adaptor complex	DKFZp686D17136
AP-3 adaptor complex	C15orf38-AP3S2
Arp2/3 protein complex	ARPC4-TTLL3
Arp2/3 protein complex	ARPC5L
Arp2/3 protein complex	ARC1B
Arp2/3 protein complex	ARC1A
Arp2/3 protein complex	ARPC3
Arp2/3 protein complex	ARPC1B
Arp2/3 protein complex	ARPC1A
Arp2/3 protein complex	RP11-25L19.1
Arp2/3 protein complex	ARPC5
Arp2/3 protein complex	ARPC4
Arp2/3 protein complex	ARP3C
Arp2/3 protein complex	ARP3B
Arp2/3 protein complex	ACTR3C
Arp2/3 protein complex	ARPC2
Arp2/3 protein complex	HEL-68
Arp2/3 protein complex	ARP5L
Arp2/3 protein complex	ACTR3B
Arp2/3 protein complex	ACTR3
Arp2/3 protein complex	ACTR2
Arp2/3 protein complex	ARP3
Arp2/3 protein complex	ARP2
ASCOM complex	KMT2C
ASCOM complex	AAD10
ASCOM complex	NCOA6
ASCOM complex	KMT2D
ASCOM complex	TBA1B
ASCOM complex	DKFZp686C08112
ASCOM complex	TUBA1B
ASCOM complex	TUBA1A
ASCOM complex	TBA4A
ASCOM complex	TUBB
ASCOM complex	RBBP5
ASCOM complex	MLL3
ASCOM complex	MLL2
ASCOM complex	TUBA4A
ASF1-histone containing complex	ST13
ASF1-histone containing complex	CHAF1B
ASF1-histone containing complex	ST13P5
ASF1-histone containing complex	ST13P4
ASF1-histone containing complex	F10A1
ASF1-histone containing complex	F10A5
ASF1-histone containing complex	CHEK2
ASF1-histone containing complex	ASF1A
ASF1-histone containing complex	ASF1B
ASF1-histone containing complex	ST134
ASF1-histone containing complex	CAF1B
ASF1-histone containing complex	HIST1H3B
ASF1-histone containing complex	HIST1H3C
ASF1-histone containing complex	HIST1H3A
ASF1-histone containing complex	HIST1H3F
ASF1-histone containing complex	HIST1H3G
ASF1-histone containing complex	HIST1H3D
ASF1-histone containing complex	HIST1H3E
ASF1-histone containing complex	HIST1H3J
ASF1-histone containing complex	HIST1H3H
ASF1-histone containing complex	HIST1H3I
ASF1-histone containing complex	NASP
ASF1-histone containing complex	hCG_1990625
ASF1-histone containing complex	CHK2
Aurora B-INCENP protein kinase complex	HEL-S-90
Aurora B-INCENP protein kinase complex	STK36
Aurora B-INCENP protein kinase complex	MAGED1
Aurora B-INCENP protein kinase complex	RP11-25L19.1
Aurora B-INCENP protein kinase complex	AURKA
Aurora B-INCENP protein kinase complex	AURKB
Aurora B-INCENP protein kinase complex	AURKC
Aurora B-INCENP protein kinase complex	MAGD1
B-WICH	DKFZp434M052
B-WICH	hCG_32740
B-WICH	DDX21
B-WICH	SPEF2
B-WICH	OK/SW-cl.65
B-WICH	MBB1A
B-WICH	RP11-25L19.1
B-WICH	SF3B1
B-WICH	ERCC6
B-WICH	ERCC6-PGBD3
B-WICH	BAZ1B
B-WICH	DEK
B-WICH	MYBBP1A
B-WICH	DKFZp686A24118
B-WICH	RBM25
B-WICH	PGBD3
BAF complex	SMARCC2
BAF complex	DPF3
BAF complex	BAF53A
BAF complex	SMARCC1
BAF complex	PHF10
BAF complex	ACTG1
BAF complex	FLJ00253
BAF complex	DPF1
BAF complex	SMARCE1
BAF complex	ACT
BAF complex	HEL-176
BAF complex	SMARCA2
BAF complex	SMARCA4
BAF complex	ARI1B
BAF complex	SMCA2
BAF complex	PB1
BAF complex	SMCA4
BAF complex	RP11-25L19.1
BAF complex	PS1TP5BP1
BAF complex	SMCE1
BAF complex	SMARCB1
BAF complex	ARI1A
BAF complex	REQU
BAF complex	SMRC2
BAF complex	SMRC1
BAF complex	SMARCD3
BAF complex	SMARCD1
BAF complex	SNF5
BAF complex	ARID1B
BAF complex	ARID1A
BAF complex	DPF2
BAF complex	ACL6B
BAF complex	ACL6A
BAF complex	ACTL6A
BAF complex	ACTL6B
BAF complex	PBRM1
BAF complex	ACTB
BAF complex	SMRD3
BAF complex	SMRD1
BAHD1	HDAC1
BAHD1	HDAC2
BAHD1	TRIM28
BAHD1	TIF1B
BAHD1	BAHD1
BAHD1	DKFZp686H12203
BAHD1	CBX3
BARD1-BRCA1-CSTF complex	BRCA1
BARD1-BRCA1-CSTF complex	CSTF2
BARD1-BRCA1-CSTF complex	CSTF1
BARD1-BRCA1-CSTF complex	CSTF3
BARD1-BRCA1-CSTF complex	BARD1
BCDIN3-TAP	MEPCE
BCDIN3-TAP	CCNA2
BCDIN3-TAP	HEXI1
BCDIN3-TAP	HEXIM1
BCDIN3-TAP	SART3
BCDIN3-TAP	CDK9
BCOR	PCGF1
BCOR	RP11-25L19.1
BCOR	BCOR-RARA
BCOR	HSPA4
BCOR	CTD-2410N18.5
BCOR	SKP1
BCOR	RING2
BCOR	RING1
BCOR	HS24/P52
BCOR	FBXL10
BCOR	HS24/p52
BCOR	BCOR
BCOR	RYBP
BCOR	KDM2B
BCOR	RNF2
BCOR	HSP74
BCOR	HEL-S-5a
BLM-CII	C17orf70
BLM-CII	RFA3
BLM-CII	RFA1
BLM-CII	FAAP100
BLM-CII	FP100
BLM-CII	RP11-25L19.1
BLM-CII	RPA1
BLM-CII	RPA3
BLM-CII	RPA2
BLM-CII	BLM
BLM-CII	MLH1
BLM-CII	TOP3A
BLM-CII	RMI1
BLM-CII	RFA2
BLOC1-BLOC2 complex	HGRHSV1
BLOC1-BLOC2 complex	HPS6
BLOC1-BLOC2 complex	HPS3
BLOC1-BLOC2 complex	BLOC1S6
BLOC1-BLOC2 complex	BLOC1S5
BLOC1-BLOC2 complex	BLOC1S4
BLOC1-BLOC2 complex	BLOC1S3
BLOC1-BLOC2 complex	BLOC1S2
BLOC1-BLOC2 complex	BLOC1S1
BLOC1-BLOC2 complex	RP11-25L19.1
BLOC1-BLOC2 complex	DKFZp762O156
BLOC1-BLOC2 complex	SNAPN
BLOC1-BLOC2 complex	DTNBP1
BLOC1-BLOC2 complex	DTBP1
BLOC1-BLOC2 complex	HPS5
BLOC1-BLOC2 complex	RP11-644F5.10
BLOC1-BLOC2 complex	BL1S6
BLOC1-BLOC2 complex	BL1S5
BLOC1-BLOC2 complex	BL1S4
BLOC1-BLOC2 complex	BL1S3
BLOC1-BLOC2 complex	BL1S2
BLOC1-BLOC2 complex	BL1S1
BLOC1-BLOC2 complex	SNAPIN
BP-SMAD complex	CXB6
BP-SMAD complex	KLF10
BP-SMAD complex	SMAD9
BP-SMAD complex	MXI1
BP-SMAD complex	ERCC3
BP-SMAD complex	GJB6
BP-SMAD complex	RP11-25L19.1
BP-SMAD complex	BGH3
BP-SMAD complex	TGFBI
BP-SMAD complex	PSMC3
BP-SMAD complex	PRS6A
BRCA	BRCA1
BRCA	BRCA2
BRCA	PALB2
BRCA	MO4L1
BRCA	MO4L2
BRCA	MORF4L2
BRCA	MORF4L1
BRCA1/BARD1	BRCA1
BRCA1/BARD1	SMC1A
BRCA1/BARD1	BRCA2
BRCA1/BARD1	BARD1
BRCA1/BARD1	COM1
BRCA1/BARD1	BACH1
BRCA1/BARD1	RAD50
BRCA1/BARD1	MSH6
BRCA1/BARD1	DKFZp686L19178
BRCA1/BARD1	MLH1
BRCA1/BARD1	GTBP
BRCA1/BARD1	RBBP8
BRCC complex	BRCA1
BRCC complex	BRCA2
BRCC complex	BRCC3
BRCC complex	RAD51
BRCC complex	Hin-3
BRCC complex	BRE
calcineurin complex	DKFZp434B156
calcineurin complex	PPP3CC
calcineurin complex	PPP3R2
calcineurin complex	PPP3R1
calcineurin complex	WDR92
calcineurin complex	RP11-474G23.1
calcineurin complex	HZGJ
calcineurin complex	CHP3
calcineurin complex	TESC
calcineurin complex	CANB1
calcineurin complex	CANB2
calcineurin complex	PP2BA
calcineurin complex	PPP3CA
calcineurin complex	PPP3CB
calcineurin complex	PP2BB
calcineurin complex	PP2BC
cAMP-dependent protein kinase	KIN27
cAMP-dependent protein kinase	H_RG363E19.2
cAMP-dependent protein kinase	WUGSC
cAMP-dependent protein kinase	KAP1
cAMP-dependent protein kinase	KAP2
cAMP-dependent protein kinase	KAP3
cAMP-dependent protein kinase	PRKAR1A/RARA
cAMP-dependent protein kinase	PRKX
cAMP-dependent protein kinase	DKFZp779L0468
cAMP-dependent protein kinase	PRKAR2A
cAMP-dependent protein kinase	PRKACG
cAMP-dependent protein kinase	PRKAR2B
cAMP-dependent protein kinase	PRKACA
cAMP-dependent protein kinase	PRKAR1A
cAMP-dependent protein kinase	PRKAR1B
cAMP-dependent protein kinase	PRKACB
cAMP-dependent protein kinase	KAP0
cAMP-dependent protein kinase	KAPCG
cAMP-dependent protein kinase	KAPCA
cAMP-dependent protein kinase	KAPCB
CCR4-NOT complex	CNO6L
CCR4-NOT complex	FLJ00420
CCR4-NOT complex	CNOT10
CCR4-NOT complex	RCD1
CCR4-NOT complex	RQCD1
CCR4-NOT complex	CNO10
CCR4-NOT complex	CNO11
CCR4-NOT complex	CNOT11
CCR4-NOT complex	RP11-25L19.1
CCR4-NOT complex	CNOT6L
CCR4-NOT complex	CNOT8
CCR4-NOT complex	TNKS1BP1
CCR4-NOT complex	CNOT3
CCR4-NOT complex	CNOT2
CCR4-NOT complex	CNOT1
CCR4-NOT complex	CNOT7
CCR4-NOT complex	TB182
CCR4-NOT complex	CNOT6
CCR4-NOT complex	CNOT4
CD147-gamma-secretase complex (APH-1a, PS-1, PEN-2, NCT variant)	hEMMPRIN
CD147-gamma-secretase complex (APH-1a, PS-1, PEN-2, NCT variant)	PSN1
CD147-gamma-secretase complex (APH-1a, PS-1, PEN-2, NCT variant)	APH1A
CD147-gamma-secretase complex (APH-1a, PS-1, PEN-2, NCT variant)	BSG
CD147-gamma-secretase complex (APH-1a, PS-1, PEN-2, NCT variant)	PEN2
CD147-gamma-secretase complex (APH-1a, PS-1, PEN-2, NCT variant)	PSEN1
CD147-gamma-secretase complex (APH-1a, PS-1, PEN-2, NCT variant)	RP11-25L19.1
CD147-gamma-secretase complex (APH-1a, PS-1, PEN-2, NCT variant)	NCSTN
CD147-gamma-secretase complex (APH-1a, PS-1, PEN-2, NCT variant)	AC002398.9
CD147-gamma-secretase complex (APH-1a, PS-1, PEN-2, NCT variant)	PSENEN
CD147-gamma-secretase complex (APH-1a, PS-1, PEN-2, NCT variant)	NICA
CD147-gamma-secretase complex (APH-1a, PS-1, PEN-2, NCT variant)	BASI
Cdc28p/Clb5p complex	DKFZp686L20222
Cdc28p/Clb5p complex	TEN1-CDK3
Cdc28p/Clb5p complex	CDC2
Cdc28p/Clb5p complex	CCNA2
Cdc28p/Clb5p complex	CCNB1V
Cdc28p/Clb5p complex	CCNA1
Cdc28p/Clb5p complex	CCNE2
Cdc28p/Clb5p complex	RP11-25L19.1
Cdc28p/Clb5p complex	CDK5
Cdc28p/Clb5p complex	CDK11A
Cdc28p/Clb5p complex	CDK11B
Cdc28p/Clb5p complex	CD11A
Cdc28p/Clb5p complex	CD11B
Cdc28p/Clb5p complex	CCNB3
Cdc28p/Clb5p complex	CCNB2
Cdc28p/Clb5p complex	CCNB1
Cdc28p/Clb5p complex	CDK1
Cdc28p/Clb5p complex	CDK2
Cdc28p/Clb5p complex	CDK3
Cdc28p/Clb5p complex	CDC2L1
Cdc28p/Clb5p complex	CDC2L2
Cdc28p/Clb5p complex	CCNB2V
Cdc42p/Ste20p complex	RP11-25L19.1
Cdc42p/Ste20p complex	PAK6
Cdc42p/Ste20p complex	CDC42
Cdc42p/Ste20p complex	PAK1
Cdc42p/Ste20p complex	PAK2
Cdc42p/Ste20p complex	PAK3
Cell cycle kinase complex CDK5	PCNA
Cell cycle kinase complex CDK5	CCND1
Cell cycle kinase complex CDK5	cyclin
Cell cycle kinase complex CDK5	RP11-25L19.1
Cell cycle kinase complex CDK5	CDK5
Cell cycle kinase complex CDK5	CDKN1A
Cell cycle kinase complex CDK5	CDN1A
Cell cycle kinase complex CDK5	CCND3
CENP-A NAC-CAD complex	CENPO
CENP-A NAC-CAD complex	CENPN
CENP-A NAC-CAD complex	CENPM
CENP-A NAC-CAD complex	CENPL
CENP-A NAC-CAD complex	CENPK
CENP-A NAC-CAD complex	C16orf60
CENP-A NAC-CAD complex	CENPH
CENP-A NAC-CAD complex	CENPC
CENP-A NAC-CAD complex	APITD1
CENP-A NAC-CAD complex	RP11-25L19.1
CENP-A NAC-CAD complex	CENPP
CENP-A NAC-CAD complex	ITGB3BP
CENP-A NAC-CAD complex	CENPQ
CENP-A NAC-CAD complex	MLF1IP
CENP-A NAC-CAD complex	C22orf18
CENP-A NAC-CAD complex	CENPU
CENP-A NAC-CAD complex	CENPT
CENP-A NAC-CAD complex	CENPS
CENP-A NAC-CAD complex	APITD1-CORT
CENP-A NAC-CAD complex	CENPR
CENP-A NAC-CAD complex	C6orf139
CF IIAm complex (Cleavage factor IIAm complex)	MRE11A
CF IIAm complex (Cleavage factor IIAm complex)	DKFZp313O211
CF IIAm complex (Cleavage factor IIAm complex)	U2AF1
CF IIAm complex (Cleavage factor IIAm complex)	MRE11
CF IIAm complex (Cleavage factor IIAm complex)	CAPR1
CF IIAm complex (Cleavage factor IIAm complex)	U2AF2
CF IIAm complex (Cleavage factor IIAm complex)	ERCC3
CF IIAm complex (Cleavage factor IIAm complex)	GTF2H4
CF IIAm complex (Cleavage factor IIAm complex)	PCF11
CF IIAm complex (Cleavage factor IIAm complex)	ZO1
CF IIAm complex (Cleavage factor IIAm complex)	SFPQ
CF IIAm complex (Cleavage factor IIAm complex)	TJP1
CF IIAm complex (Cleavage factor IIAm complex)	DHX16
CF IIAm complex (Cleavage factor IIAm complex)	CLP1
CF IIAm complex (Cleavage factor IIAm complex)	CAPRIN1
CF IIAm complex (Cleavage factor IIAm complex)	CPSF7
CF IIAm complex (Cleavage factor IIAm complex)	CPSF6
CF IIAm complex (Cleavage factor IIAm complex)	NUDT21
CF IIAm complex (Cleavage factor IIAm complex)	CPSF3
CF IIAm complex (Cleavage factor IIAm complex)	CPSF5
CF IIAm complex (Cleavage factor IIAm complex)	PTBP1
chaperonin-containing T-complex	TCPB
chaperonin-containing T-complex	TCPA
chaperonin-containing T-complex	TCPG
chaperonin-containing T-complex	TCPE
chaperonin-containing T-complex	TCPD
chaperonin-containing T-complex	TCPQM
chaperonin-containing T-complex	TCPH
chaperonin-containing T-complex	CCT8L2
chaperonin-containing T-complex	TCPQ
chaperonin-containing T-complex	TCPW
chaperonin-containing T-complex	TCPZ
chaperonin-containing T-complex	CCT8
chaperonin-containing T-complex	CCT2
chaperonin-containing T-complex	CCT3
chaperonin-containing T-complex	RP11-25L19.1
chaperonin-containing T-complex	CCT7
chaperonin-containing T-complex	CCT4
chaperonin-containing T-complex	CCT5
chaperonin-containing T-complex	CCT8L1P
chaperonin-containing T-complex	CCT6A
chaperonin-containing T-complex	CCT6B
chaperonin-containing T-complex	TCPQL
chaperonin-containing T-complex	HEL-S-100n
chaperonin-containing T-complex	HEL-S-69
chaperonin-containing T-complex	TCP1
chromatin accessibility complex	SMCA1
chromatin accessibility complex	CHRC1
chromatin accessibility complex	CHRAC1
chromatin accessibility complex	DPOE3
chromatin accessibility complex	RP11-25L19.1
chromatin accessibility complex	BAZ1A
chromatin accessibility complex	BAZ1B
chromatin accessibility complex	POLE3
chromatin accessibility complex	SMARCA1
chromatin accessibility complex	SMCA5
chromatin accessibility complex	SMARCA5
chromatin assembly complex	CAF1A
chromatin assembly complex	CAF1B
chromatin assembly complex	DCA10
chromatin assembly complex	RBBP7
chromatin assembly complex	WDR59
chromatin assembly complex	RBBP4
chromatin assembly complex	WDR24
chromatin assembly complex	DCAF10
chromatin assembly complex	CHAF1A
chromatin assembly complex	CHAF1B
Chs5p/Arf-1binding proteins (ChAPs)	ARF3
Chs5p/Arf-1binding proteins (ChAPs)	NOLC1
Chs5p/Arf-1binding proteins (ChAPs)	ARF5
Chs5p/Arf-1binding proteins (ChAPs)	ARF4
Chs5p/Arf-1binding proteins (ChAPs)	RP11-302B13.5
Chs5p/Arf-1binding proteins (ChAPs)	ARF1
Chs5p/Arf-1binding proteins (ChAPs)	ARL17B
Chs5p/Arf-1binding proteins (ChAPs)	ARL17A
Cleavage and polyadenylation specificity factor (CPSF) complex	RP11-231C18.3
Cleavage and polyadenylation specificity factor (CPSF) complex	FIP1
Cleavage and polyadenylation specificity factor (CPSF) complex	FIP1L1
Cleavage and polyadenylation specificity factor (CPSF) complex	CPSF4
Cleavage and polyadenylation specificity factor (CPSF) complex	CPSF3
Cleavage and polyadenylation specificity factor (CPSF) complex	CPSF2
Cleavage and polyadenylation specificity factor (CPSF) complex	CPSF1
Cohesin complex	SMC1A
Cohesin complex	RP11-25L19.1
Cohesin complex	SMC1B
Cohesin complex	DKFZp686C21148
Cohesin complex	RAD21
Cohesin complex	STAG2
Cohesin complex	DKFZp781D1416
Cohesin complex	SMC3
Cohesin complex	STAG1
Cohesin complex	PDS5A
Cohesin complex	PDS5B
Cohesin complex	RAD21L
Cohesin complex	DKFZp686P16143
Cohesin complex	DKFZp686L19178
Cohesin complex	DKFZp686P168
Cohesin complex	WAPAL
Cohesin complex	DKFZp686I05169
Cohesin complex	WAPL
Cohesin complex	RD21L
Cohesin complex	RAD21L1
COMPASS complex	MLL/MAML2
COMPASS complex	EZH1
COMPASS complex	JHDM1D
COMPASS complex	ASH2L
COMPASS complex	WDR5
COMPASS complex	SETD1A
COMPASS complex	MLL-ACTN4
COMPASS complex	AF-9/MLL
COMPASS complex	WDR5B
COMPASS complex	WDR82
COMPASS complex	TMEM113
COMPASS complex	ACTN4-MLL
COMPASS complex	hCG_1998636
COMPASS complex	MAML2
COMPASS complex	TET1-MLL
COMPASS complex	MLL/CALM
COMPASS complex	NDK5
COMPASS complex	DIDO1
COMPASS complex	KMT2A
COMPASS complex	DPY30
COMPASS complex	SET1A
COMPASS complex	MLL
COMPASS complex	MLL/AF4
COMPASS complex	EZH2
COMPASS complex	NME5
COMPASS complex	MLL/GAS7
COMPASS complex	RBBP5
COMPASS complex	CXXC1
COMPASS complex	SETD1B
COMPASS complex	SET1B
COMPASS complex	KDM7A
COMPASS complex	FLNA
Condensin II complex	RP11-25L19.1
Condensin II complex	NCAPH2
Condensin II complex	NCAPG2
Condensin II complex	CNDH2
Condensin II complex	CNDG2
Condensin II complex	SMC4
Condensin II complex	NCAPD3
Condensin II complex	CNDD3
Condensin II complex	SMC2L1
Condensin II complex	SMC2
Conserved oligomeric Golgi (COG) complex	RP11-343C2.12
Conserved oligomeric Golgi (COG) complex	COG8
Conserved oligomeric Golgi (COG) complex	COG3
Conserved oligomeric Golgi (COG) complex	COG2
Conserved oligomeric Golgi (COG) complex	COG1
Conserved oligomeric Golgi (COG) complex	RP11-25L19.1
Conserved oligomeric Golgi (COG) complex	COG7
Conserved oligomeric Golgi (COG) complex	COG6
Conserved oligomeric Golgi (COG) complex	COG5
Conserved oligomeric Golgi (COG) complex	COG4
Conserved oligomeric Golgi (COG) complex	RP11-343C2.9
Conserved oligomeric Golgi (COG) complex	hCG_2027080
COP9 signalosome	CSN7A
COP9 signalosome	COPS8
COP9 signalosome	GPS1
COP9 signalosome	COPS2
COP9 signalosome	COPS3
COP9 signalosome	RP11-25L19.1
COP9 signalosome	COPS6
COP9 signalosome	CSN7B
COP9 signalosome	COPS4
COP9 signalosome	COPS5
COP9 signalosome	CSN4
COP9 signalosome	CSN5
COP9 signalosome	CSN6
COP9 signalosome	CSN1
COP9 signalosome	CSN2
COP9 signalosome	CSN3
COP9 signalosome	COPS7B
COP9 signalosome	CSN8
COP9 signalosome	COPS7A
COPI	COPZ1
COPI	COPB
COPI	DKFZp686M09245
COPI	COPA
COPI	COPG
COPI	COPD
COPI	COPE
COPI	RP11-25L19.1
COPI	ARCN1
COPI	COPZ2
COPI	ARFGAP2
COPI	ARFGAP3
COPI	COPG1
COPI	COPB1
COPI	COPG2
COPI	COPB2
COPI	ARFG3
COPI	ARFG2
COPII	TMEDA
COPII	ERGIC3
COPII	SAR1A
COPII	SEC16A
COPII	SEC16B
COPII	TCAM2
COPII	ERGI3
COPII	SEC31A
COPII	TMED10
COPII	TMED7
COPII	TMED6
COPII	TMED5
COPII	TMED4
COPII	SC24A
COPII	TMED2
COPII	TMED1
COPII	SC24B
COPII	RP11-25L19.1
COPII	TMED9
COPII	SEC31B
COPII	FLJ00305
COPII	SARA1
COPII	SEC13
COPII	RNP24
COPII	KIAA1928
COPII	SC16A
COPII	SC16B
COPII	SEC31L1
COPII	TMED7-TICAM2
COPII	TICAM2
COPII	SEC24A
COPII	SEC24C
COPII	SEC24B
COPII	TMED3
COPII	SAR1B
COPII	SEC23A
COPII	SEC23B
COPII	SC24C
COPII	SC23A
COPII	SC23B
COPII	SC31B
COPII	SC31A
COPII	DKFZp434B2017
COPII	LZTR2
COREST complex	ZMYM2
COREST complex	ZMYM3
COREST complex	HM20B
COREST complex	RP11-25L19.1
COREST complex	HM20A
COREST complex	PF21A
COREST complex	PHF21A
COREST complex	ZNF198
COREST complex	RCOR3
COREST complex	RCOR2
COREST complex	RCOR1
COREST complex	KDM1A
COREST complex	HMG20A
COREST complex	HMG20B
CRM1-RAN-PHAX-CBC complex (cap binding complex)	XPO1
CRM1-RAN-PHAX-CBC complex (cap binding complex)	NCBP1
CRM1-RAN-PHAX-CBC complex (cap binding complex)	NCBP2
CRM1-RAN-PHAX-CBC complex (cap binding complex)	PHAX
CRM1-RAN-PHAX-CBC complex (cap binding complex)	RAN
CRM1-RAN-PHAX-CBC complex (cap binding complex)	RP11-25L19.1
CRM1-RAN-PHAX-CBC complex (cap binding complex)	DKFZp686G18222
CtBP	HDAC1
CtBP	KDM1A
CtBP	ZNF217
CtBP	HDAC2
CtBP	RCOR3
CtBP	RCOR1
CtBP	CDYL1
CtBP	RREB1
CtBP	CBX4
CtBP	ZFHX1B
CtBP	EHMT1
CtBP	EHMT2
CtBP	FP13812
CtBP	RP11-25L19.1
CtBP	CDYL
CtBP	LCOR
CtBP	DKFZp686H12203
CtBP	DKFZp434B0914
CtBP	ZN217
CtBP	ZEB1
CtBP	ZEB2
CtBP	CTBP1
CtBP	CTBP2
Cul3p-RING ubiquitin ligase complex	TCEB3C
Cul3p-RING ubiquitin ligase complex	FXL14
Cul3p-RING ubiquitin ligase complex	RP11-49K24.9
Cul3p-RING ubiquitin ligase complex	TCEB3
Cul3p-RING ubiquitin ligase complex	CUL3
Cul3p-RING ubiquitin ligase complex	TCEB1
Cul3p-RING ubiquitin ligase complex	RP11-25L19.1
Cul3p-RING ubiquitin ligase complex	ELOA1
Cul3p-RING ubiquitin ligase complex	ELOA3
Cul3p-RING ubiquitin ligase complex	CUL4B
Cul3p-RING ubiquitin ligase complex	FBXL14
Cul3p-RING ubiquitin ligase complex	HLTF
Cul3p-RING ubiquitin ligase complex	LOC101930171
Cul3p-RING ubiquitin ligase complex	ELOC
CUL4/DDB1	GPS1
CUL4/DDB1	DTL
CUL4/DDB1	COPS2
CUL4/DDB1	CUL4B
CUL4/DDB1	CSN1
CUL4/DDB1	CSN2
CUL4/DDB1	DDB1
Cytochrome bc1 complex (Ubiquinol-cytochrome c reductase complex, complex III)	UQCR10
Cytochrome bc1 complex (Ubiquinol-cytochrome c reductase complex, complex III)	cytB
Cytochrome bc1 complex (Ubiquinol-cytochrome c reductase complex, complex III)	UQCRQ
Cytochrome bc1 complex (Ubiquinol-cytochrome c reductase complex, complex III)	UQCRH
Cytochrome bc1 complex (Ubiquinol-cytochrome c reductase complex, complex III)	CytB
Cytochrome bc1 complex (Ubiquinol-cytochrome c reductase complex, complex III)	UQCRB
Cytochrome bc1 complex (Ubiquinol-cytochrome c reductase complex, complex III)	cytb
Cytochrome bc1 complex (Ubiquinol-cytochrome c reductase complex, complex III)	QCR2
Cytochrome bc1 complex (Ubiquinol-cytochrome c reductase complex, complex III)	CYB
Cytochrome bc1 complex (Ubiquinol-cytochrome c reductase complex, complex III)	UQCRHL
Cytochrome bc1 complex (Ubiquinol-cytochrome c reductase complex, complex III)	QCR6
Cytochrome bc1 complex (Ubiquinol-cytochrome c reductase complex, complex III)	QCR7
Cytochrome bc1 complex (Ubiquinol-cytochrome c reductase complex, complex III)	UCRIL
Cytochrome bc1 complex (Ubiquinol-cytochrome c reductase complex, complex III)	QCR8
Cytochrome bc1 complex (Ubiquinol-cytochrome c reductase complex, complex III)	QCR9
Cytochrome bc1 complex (Ubiquinol-cytochrome c reductase complex, complex III)	Cytb
Cytochrome bc1 complex (Ubiquinol-cytochrome c reductase complex, complex III)	UCRI
Cytochrome bc1 complex (Ubiquinol-cytochrome c reductase complex, complex III)	CY1
Cytochrome bc1 complex (Ubiquinol-cytochrome c reductase complex, complex III)	MT-CYB
Cytochrome bc1 complex (Ubiquinol-cytochrome c reductase complex, complex III)	UQCRFS1P1
Cytochrome bc1 complex (Ubiquinol-cytochrome c reductase complex, complex III)	QCR1
Cytochrome bc1 complex (Ubiquinol-cytochrome c reductase complex, complex III)	CYC1
Cytochrome bc1 complex (Ubiquinol-cytochrome c reductase complex, complex III)	UQCRFS1
Cytochrome bc1 complex (Ubiquinol-cytochrome c reductase complex, complex III)	UQCRC2
Cytochrome bc1 complex (Ubiquinol-cytochrome c reductase complex, complex III)	CYTB
Cytochrome bc1 complex (Ubiquinol-cytochrome c reductase complex, complex III)	UQCRC1
Cytochrome c oxidase (complex IV)	MT-CO1
Cytochrome c oxidase (complex IV)	MT-CO2
Cytochrome c oxidase (complex IV)	MT-CO3
Cytochrome c oxidase (complex IV)	COX5A
Cytochrome c oxidase (complex IV)	COX5B
Cytochrome c oxidase (complex IV)	cox2
Cytochrome c oxidase (complex IV)	coxIII
Cytochrome c oxidase (complex IV)	COI
Cytochrome c oxidase (complex IV)	COX6B1
Cytochrome c oxidase (complex IV)	COX6B2
Cytochrome c oxidase (complex IV)	CX6A2
Cytochrome c oxidase (complex IV)	CX6A1
Cytochrome c oxidase (complex IV)	COX2
Cytochrome c oxidase (complex IV)	COX3
Cytochrome c oxidase (complex IV)	COX1
Cytochrome c oxidase (complex IV)	coxI
Cytochrome c oxidase (complex IV)	cox1
Cytochrome c oxidase (complex IV)	COIII
Cytochrome c oxidase (complex IV)	COX42
Cytochrome c oxidase (complex IV)	COX41
Cytochrome c oxidase (complex IV)	CX6B2
Cytochrome c oxidase (complex IV)	COX4I2
Cytochrome c oxidase (complex IV)	COX4I1
Cytochrome c oxidase (complex IV)	COXI
Cytochrome c oxidase (complex IV)	COX6A1
Cytochrome c oxidase (complex IV)	COX6A2
Cytochrome c oxidase (complex IV)	CO1
Cytochrome c oxidase (complex IV)	CO3
Cytochrome c oxidase (complex IV)	COII
Cytochrome c oxidase (complex IV)	CX6B1
Cytochrome c oxidase (complex IV)	COX7C
cytoplasmic dynein complex	DNAH9
cytoplasmic dynein complex	DYNLL1
cytoplasmic dynein complex	DYHC2
cytoplasmic dynein complex	DYHC1
cytoplasmic dynein complex	DYNLL2
cytoplasmic dynein complex	DYNC1I1
cytoplasmic dynein complex	DNAH8
cytoplasmic dynein complex	RP11-25L19.1
cytoplasmic dynein complex	DYL1
cytoplasmic dynein complex	DNCI1
cytoplasmic dynein complex	DC1I1
cytoplasmic dynein complex	Dnahc9
cytoplasmic dynein complex	Dnchc1
cytoplasmic dynein complex	DYNC1H1
cytoplasmic dynein complex	DYH9
cytoplasmic dynein complex	DYH8
cytoplasmic dynein complex	DNAL4
cytoplasmic dynein complex	DYNC2H1
cytoplasmic dynein complex	DNCL1
cytoplasmic ribosomal large subunit	RPL22L1
cytoplasmic ribosomal large subunit	RL35A
cytoplasmic ribosomal large subunit	RP11-25L19.1
cytoplasmic ribosomal large subunit	RLA1
cytoplasmic ribosomal large subunit	RLA0
cytoplasmic ribosomal large subunit	RLA2
cytoplasmic ribosomal large subunit	RL37A
cytoplasmic ribosomal large subunit	RPL14
cytoplasmic ribosomal large subunit	RPL15
cytoplasmic ribosomal large subunit	RPL17
cytoplasmic ribosomal large subunit	RPL10
cytoplasmic ribosomal large subunit	RPL11
cytoplasmic ribosomal large subunit	RPL12
cytoplasmic ribosomal large subunit	RPL13
cytoplasmic ribosomal large subunit	RPL18
cytoplasmic ribosomal large subunit	RPL19
cytoplasmic ribosomal large subunit	RL21
cytoplasmic ribosomal large subunit	RL22
cytoplasmic ribosomal large subunit	RL23
cytoplasmic ribosomal large subunit	RL24
cytoplasmic ribosomal large subunit	RL26
cytoplasmic ribosomal large subunit	RL36A
cytoplasmic ribosomal large subunit	RL29
cytoplasmic ribosomal large subunit	RL36L
cytoplasmic ribosomal large subunit	RL27
cytoplasmic ribosomal large subunit	RPL39L
cytoplasmic ribosomal large subunit	UBB
cytoplasmic ribosomal large subunit	RL10A
cytoplasmic ribosomal large subunit	hCG_1991833
cytoplasmic ribosomal large subunit	RPL9
cytoplasmic ribosomal large subunit	RPL6
cytoplasmic ribosomal large subunit	RPL7
cytoplasmic ribosomal large subunit	RPL4
cytoplasmic ribosomal large subunit	RPL3
cytoplasmic ribosomal large subunit	RL10L
cytoplasmic ribosomal large subunit	RL39L
cytoplasmic ribosomal large subunit	RL4
cytoplasmic ribosomal large subunit	RL32
cytoplasmic ribosomal large subunit	RL31
cytoplasmic ribosomal large subunit	RL30
cytoplasmic ribosomal large subunit	RL37
cytoplasmic ribosomal large subunit	RL36
cytoplasmic ribosomal large subunit	RL35
cytoplasmic ribosomal large subunit	RL34
cytoplasmic ribosomal large subunit	RL39
cytoplasmic ribosomal large subunit	RL38
cytoplasmic ribosomal large subunit	RL23A
cytoplasmic ribosomal large subunit	RPL9P9
cytoplasmic ribosomal large subunit	L27a
cytoplasmic ribosomal large subunit	RL3L
cytoplasmic ribosomal large subunit	RL18A
cytoplasmic ribosomal large subunit	rpl3
cytoplasmic ribosomal large subunit	RPL7L1
cytoplasmic ribosomal large subunit	RPL17-C18orf32
cytoplasmic ribosomal large subunit	RL22L
cytoplasmic ribosomal large subunit	RPLP2
cytoplasmic ribosomal large subunit	RPLP1
cytoplasmic ribosomal large subunit	RPLP0
cytoplasmic ribosomal large subunit	RPL18A
cytoplasmic ribosomal large subunit	RPL35A
cytoplasmic ribosomal large subunit	RPL13a
cytoplasmic ribosomal large subunit	RPL37A
cytoplasmic ribosomal large subunit	RL9
cytoplasmic ribosomal large subunit	RL8
cytoplasmic ribosomal large subunit	RL5
cytoplasmic ribosomal large subunit	RPL36AL
cytoplasmic ribosomal large subunit	RL7
cytoplasmic ribosomal large subunit	RL6
cytoplasmic ribosomal large subunit	RL3
cytoplasmic ribosomal large subunit	RL19
cytoplasmic ribosomal large subunit	RL18
cytoplasmic ribosomal large subunit	RPL8
cytoplasmic ribosomal large subunit	RL11
cytoplasmic ribosomal large subunit	RL10
cytoplasmic ribosomal large subunit	RL13
cytoplasmic ribosomal large subunit	RL12
cytoplasmic ribosomal large subunit	RL15
cytoplasmic ribosomal large subunit	RL14
cytoplasmic ribosomal large subunit	RL17
cytoplasmic ribosomal large subunit	RPL13A
cytoplasmic ribosomal large subunit	RPL27A
cytoplasmic ribosomal large subunit	RPL36A
cytoplasmic ribosomal large subunit	RPL5
cytoplasmic ribosomal large subunit	RL13A
cytoplasmic ribosomal large subunit	hCG_21173
cytoplasmic ribosomal large subunit	hCG_1780885
cytoplasmic ribosomal large subunit	hCG_24487
cytoplasmic ribosomal large subunit	RPLP0P6
cytoplasmic ribosomal large subunit	RPL10A
cytoplasmic ribosomal large subunit	RPL10L
cytoplasmic ribosomal large subunit	H_RG054D04.1
cytoplasmic ribosomal large subunit	RPL23A
cytoplasmic ribosomal large subunit	RPL36A-HNRNPH2
cytoplasmic ribosomal large subunit	DKFZp586O1224
cytoplasmic ribosomal large subunit	RPL3L
cytoplasmic ribosomal large subunit	RPL31
cytoplasmic ribosomal large subunit	cICK0721Q.2
cytoplasmic ribosomal large subunit	WUGSC
cytoplasmic ribosomal large subunit	RPL24
cytoplasmic ribosomal large subunit	RPL27
cytoplasmic ribosomal large subunit	RPL26
cytoplasmic ribosomal large subunit	RPL21
cytoplasmic ribosomal large subunit	RL27A
cytoplasmic ribosomal large subunit	RPL23
cytoplasmic ribosomal large subunit	RPL22
cytoplasmic ribosomal large subunit	HEL-S-310
cytoplasmic ribosomal large subunit	RLA0L
cytoplasmic ribosomal large subunit	RL7L
cytoplasmic ribosomal large subunit	RPL7A
cytoplasmic ribosomal large subunit	RPL29
cytoplasmic ribosomal large subunit	RPL26L1
cytoplasmic ribosomal large subunit	RPL38
cytoplasmic ribosomal large subunit	RPL39
cytoplasmic ribosomal large subunit	RPL36
cytoplasmic ribosomal large subunit	RPL37
cytoplasmic ribosomal large subunit	RPL34
cytoplasmic ribosomal large subunit	RPL35
cytoplasmic ribosomal large subunit	RPL32
cytoplasmic ribosomal large subunit	RPL30
cytoplasmic ribosomal large subunit	RL26L
cytoplasmic ribosomal large subunit	RL40
cytoplasmic ribosomal large subunit	RP11-849F2.7
cytoplasmic ribosomal large subunit	RPL28
cytoplasmic ribosomal small subunit	RS23
cytoplasmic ribosomal small subunit	RS21
cytoplasmic ribosomal small subunit	RS20
cytoplasmic ribosomal small subunit	RS27A
cytoplasmic ribosomal small subunit	RS26
cytoplasmic ribosomal small subunit	RS25
cytoplasmic ribosomal small subunit	RS24
cytoplasmic ribosomal small subunit	GADD45A
cytoplasmic ribosomal small subunit	GADD45B
cytoplasmic ribosomal small subunit	RS28
cytoplasmic ribosomal small subunit	GADD45G
cytoplasmic ribosomal small subunit	OK/KNS-cl.6
cytoplasmic ribosomal small subunit	RPS6
cytoplasmic ribosomal small subunit	RS16
cytoplasmic ribosomal small subunit	RS14
cytoplasmic ribosomal small subunit	RS15
cytoplasmic ribosomal small subunit	RS12
cytoplasmic ribosomal small subunit	RS13
cytoplasmic ribosomal small subunit	RS10
cytoplasmic ribosomal small subunit	RS11
cytoplasmic ribosomal small subunit	RPS27L
cytoplasmic ribosomal small subunit	GRP17
cytoplasmic ribosomal small subunit	hCG_1994130
cytoplasmic ribosomal small subunit	RSSA
cytoplasmic ribosomal small subunit	UBIM
cytoplasmic ribosomal small subunit	RS27
cytoplasmic ribosomal small subunit	RS19
cytoplasmic ribosomal small subunit	RS27L
cytoplasmic ribosomal small subunit	RS29
cytoplasmic ribosomal small subunit	RP11-25L19.1
cytoplasmic ribosomal small subunit	RPS15A
cytoplasmic ribosomal small subunit	RPS7
cytoplasmic ribosomal small subunit	OK/KNS-cl.7
cytoplasmic ribosomal small subunit	RPS5
cytoplasmic ribosomal small subunit	RPS3
cytoplasmic ribosomal small subunit	RPS2
cytoplasmic ribosomal small subunit	AC004057.1
cytoplasmic ribosomal small subunit	RPS9
cytoplasmic ribosomal small subunit	RPS8
cytoplasmic ribosomal small subunit	RPS4Y2
cytoplasmic ribosomal small subunit	RPS4Y1
cytoplasmic ribosomal small subunit	RPS26
cytoplasmic ribosomal small subunit	RPS27
cytoplasmic ribosomal small subunit	RPS24
cytoplasmic ribosomal small subunit	RPS25
cytoplasmic ribosomal small subunit	RPS23
cytoplasmic ribosomal small subunit	RPS20
cytoplasmic ribosomal small subunit	RPS21
cytoplasmic ribosomal small subunit	RS15A
cytoplasmic ribosomal small subunit	RPS28
cytoplasmic ribosomal small subunit	RPS29
cytoplasmic ribosomal small subunit	RPS4X
cytoplasmic ribosomal small subunit	RPS10-NUDT3
cytoplasmic ribosomal small subunit	RPSA
cytoplasmic ribosomal small subunit	RS4Y1
cytoplasmic ribosomal small subunit	RPS3A
cytoplasmic ribosomal small subunit	rps2
cytoplasmic ribosomal small subunit	RPS13
cytoplasmic ribosomal small subunit	RPS12
cytoplasmic ribosomal small subunit	RPS11
cytoplasmic ribosomal small subunit	RPS10
cytoplasmic ribosomal small subunit	RPS17
cytoplasmic ribosomal small subunit	RPS16
cytoplasmic ribosomal small subunit	RPS15
cytoplasmic ribosomal small subunit	RPS14
cytoplasmic ribosomal small subunit	RPS19
cytoplasmic ribosomal small subunit	RPS18
cytoplasmic ribosomal small subunit	GBLP
cytoplasmic ribosomal small subunit	RS3A
cytoplasmic ribosomal small subunit	RS8
cytoplasmic ribosomal small subunit	RS9
cytoplasmic ribosomal small subunit	RS5
cytoplasmic ribosomal small subunit	RS6
cytoplasmic ribosomal small subunit	RS7
cytoplasmic ribosomal small subunit	RS2
cytoplasmic ribosomal small subunit	RS3
cytoplasmic ribosomal small subunit	FAU
cytoplasmic ribosomal small subunit	GA45B
cytoplasmic ribosomal small subunit	GA45A
cytoplasmic ribosomal small subunit	GA45G
cytoplasmic ribosomal small subunit	RS4X
cytoplasmic ribosomal small subunit	RS30
cytoplasmic ribosomal small subunit	AC012314.9
cytoplasmic ribosomal small subunit	AC012314.3
cytoplasmic ribosomal small subunit	AC012314.2
cytoplasmic ribosomal small subunit	AC012314.7
cytoplasmic ribosomal small subunit	AC012314.6
cytoplasmic ribosomal small subunit	AC012314.5
cytoplasmic ribosomal small subunit	RPS27A
Decapping complex	DCP2
Decapping complex	DCP1A
Decapping complex	RP11-25L19.1
Decapping complex	EDC3
Decapping complex	DDX6
Decapping complex	EDC4
DNA polymerase epsilon complex	DPOE2
DNA polymerase epsilon complex	CHRC1
DNA polymerase epsilon complex	DPOE1
DNA polymerase epsilon complex	DPOE3
DNA polymerase epsilon complex	RP11-25L19.1
DNA polymerase epsilon complex	DPOE4
DNA polymerase epsilon complex	CHRAC1
DNA polymerase epsilon complex	POLE
DNA polymerase epsilon complex	POLE4
DNA polymerase epsilon complex	POLE3
DNA polymerase epsilon complex	POLE2
DNA polymerase epsilon complex	POLE1
DNA repair complex NEIL2-PNK-Pol(beta)-LigIII(alpha)-XRCC1	HEL-S-1a
DNA repair complex NEIL2-PNK-Pol(beta)-LigIII(alpha)-XRCC1	PDXK
DNA repair complex NEIL2-PNK-Pol(beta)-LigIII(alpha)-XRCC1	DNA
DNA repair complex NEIL2-PNK-Pol(beta)-LigIII(alpha)-XRCC1	NEIL2
DNA repair complex NEIL2-PNK-Pol(beta)-LigIII(alpha)-XRCC1	DPOLB
DNA repair complex NEIL2-PNK-Pol(beta)-LigIII(alpha)-XRCC1	DNLI3
DNA repair complex NEIL2-PNK-Pol(beta)-LigIII(alpha)-XRCC1	POLB
DNA repair complex NEIL2-PNK-Pol(beta)-LigIII(alpha)-XRCC1	LIG3
DNA repair complex NEIL2-PNK-Pol(beta)-LigIII(alpha)-XRCC1	XRCC1
DNA-PK-Ku-eIF2-NF90-NF45 complex	G22P1
DNA-PK-Ku-eIF2-NF90-NF45 complex	IF2B
DNA-PK-Ku-eIF2-NF90-NF45 complex	IF2A
DNA-PK-Ku-eIF2-NF90-NF45 complex	RP11-25L19.1
DNA-PK-Ku-eIF2-NF90-NF45 complex	IF2G
DNA-PK-Ku-eIF2-NF90-NF45 complex	PRKDC
DNA-PK-Ku-eIF2-NF90-NF45 complex	XRCC5
DNA-PK-Ku-eIF2-NF90-NF45 complex	ILF3
DNA-PK-Ku-eIF2-NF90-NF45 complex	ILF2
DNA-PK-Ku-eIF2-NF90-NF45 complex	XRCC6
DNA-PK-Ku-eIF2-NF90-NF45 complex	EIF2S1
DNA-PK-Ku-eIF2-NF90-NF45 complex	EIF2S3
DNA-PK-Ku-eIF2-NF90-NF45 complex	EIF2S2
DNMT3B	DNMT3B
DNMT3B	HDAC1
DNMT3B	SMC2
DNMT3B	SMCA5
DNMT3B	RP11-25L19.1
DNMT3B	SMC4
DNMT3B	KIF4A
DNMT3B	DNM3B
DNMT3B	SMC2L1
DNMT3B	DKFZp686H12203
DNMT3B	SMARCA5
DNMT3B	SIN3A
DotCom	MLLT10
DotCom	DKFZp686E10210
DotCom	AF10
DotCom	DKFZp779J0967
DotCom	MLLT6
DotCom	ENL
DotCom	MLLT1
DotCom	TRRAP
DotCom	MLLT3
DotCom	LTG9/MLLT3
DotCom	DKFZp686D09204
DotCom	AF9
DotCom	MLL-MLLT10
DotCom	MLL/AF10
DotCom	DOT1L
Dsl1p complex	NELFCD
Dsl1p complex	RP11-25L19.1
Dsl1p complex	NELFD
Dsl1p complex	TH1L
Dsl1p complex	SEC20
Dsl1p complex	RINT1
Dsl1p complex	USE1
Dsl1p complex	STX18
Dsl1p complex	BNIP1
dynactin complex	ACTY
dynactin complex	HEL-S-77
dynactin complex	CE350
dynactin complex	ACTR10
dynactin complex	RP11-25L19.1
dynactin complex	ACTZ
dynactin complex	CLIP3
dynactin complex	CEP350
dynactin complex	ACTR1A
dynactin complex	DCTN2
dynactin complex	ARP10
dynactin complex	KIAA0480
dynactin complex	ACTR1B
E2F6.com-1	EHMT1
E2F6.com-1	E2F6
E2F6.com-1	MGA
E2F6.com-1	EHMT2
E2F6.com-1	CBX3
E2F6.com-1	PCGF6
E2F6.com-1	FP13812
E2F6.com-1	MAX
E2F6.com-1	YAF2
E2F6.com-1	RP11-25L19.1
E2F6.com-1	RING2
E2F6.com-1	RING1
E2F6.com-1	L3MBTL1
E2F6.com-1	hCG_1982709
E2F6.com-1	LMBL1
E2F6.com-1	MGAP
E2F6.com-1	RNF2
E2F6.com-1	TFDP1
Ecsit complex (ECSIT, MT-CO2, NDUFA1, MT-ND1, TRAF6, NDUFAF1)	NDI
Ecsit complex (ECSIT, MT-CO2, NDUFA1, MT-ND1, TRAF6, NDUFAF1)	MT-ND1
Ecsit complex (ECSIT, MT-CO2, NDUFA1, MT-ND1, TRAF6, NDUFAF1)	MT-CO2
Ecsit complex (ECSIT, MT-CO2, NDUFA1, MT-ND1, TRAF6, NDUFAF1)	RP11-25L19.1
Ecsit complex (ECSIT, MT-CO2, NDUFA1, MT-ND1, TRAF6, NDUFAF1)	CIA30
Ecsit complex (ECSIT, MT-CO2, NDUFA1, MT-ND1, TRAF6, NDUFAF1)	ZNF183
Ecsit complex (ECSIT, MT-CO2, NDUFA1, MT-ND1, TRAF6, NDUFAF1)	NADH1
Ecsit complex (ECSIT, MT-CO2, NDUFA1, MT-ND1, TRAF6, NDUFAF1)	COX2
Ecsit complex (ECSIT, MT-CO2, NDUFA1, MT-ND1, TRAF6, NDUFAF1)	NDUFA1
Ecsit complex (ECSIT, MT-CO2, NDUFA1, MT-ND1, TRAF6, NDUFAF1)	NU1M
Ecsit complex (ECSIT, MT-CO2, NDUFA1, MT-ND1, TRAF6, NDUFAF1)	cox2
Ecsit complex (ECSIT, MT-CO2, NDUFA1, MT-ND1, TRAF6, NDUFAF1)	TRAF6
Ecsit complex (ECSIT, MT-CO2, NDUFA1, MT-ND1, TRAF6, NDUFAF1)	ndh1
Ecsit complex (ECSIT, MT-CO2, NDUFA1, MT-ND1, TRAF6, NDUFAF1)	NDUFAF1
Ecsit complex (ECSIT, MT-CO2, NDUFA1, MT-ND1, TRAF6, NDUFAF1)	ECSIT
Ecsit complex (ECSIT, MT-CO2, NDUFA1, MT-ND1, TRAF6, NDUFAF1)	ND1
Ecsit complex (ECSIT, MT-CO2, NDUFA1, MT-ND1, TRAF6, NDUFAF1)	COII
Ecsit complex (ECSIT, MT-CO2, NDUFA1, MT-ND1, TRAF6, NDUFAF1)	NDUA1
eEF1	EF1A3
eEF1	EF1A2
eEF1	EEF1G
eEF1	EEF1A1
eEF1	EEF1A1P5
eEF1	EEF1A1L14
eEF1	LOC392793
eEF1	EF1G
eEF1	PTI-1
eEF1	EF1A1
eEF1	EF1B
eEF1	EEF1B2
eEF1	EEF1D
eEF1	EF1D
eEF1	EEF1A2
eIF2B	EI2BB
eIF2B	EI2BA
eIF2B	RP11-25L19.1
eIF2B	DKFZp586J0119
eIF2B	EI2BE
eIF2B	EI2BD
eIF2B	EIF2B4
eIF2B	EIF2B5
eIF2B	EIF2B2
eIF2B	EIF2B3
eIF2B	EIF2B1
eIF2B	EI2BG
eIF3	EIF3C
eIF3	EIF3S8
eIF3	EIF3S9
eIF3	DKFZp779C1727
eIF3	EIF3S1
eIF3	EIF3S2
eIF3	PSM8
eIF3	EIF3I
eIF3	EIF3J
eIF3	EIF3A
eIF3	eIF3a
eIF3	EIF3B
eIF3	RP11-25L19.1
eIF3	EIF3G
eIF3	PSB8
eIF3	EIF3CL
eIF3	CLUH
eIF3	SAFB
eIF3	CLU
eIF3	SLTM
eIF3	SAFB1
eIF3	SAFB2
eIF3	EIFCL
eIF3	PSMB8
eIF4F	DKFZp566L241
eIF4F	IF4E
eIF4F	RP11-25L19.1
eIF4F	MI4GD
eIF4F	IF4G3
eIF4F	IF4G2
eIF4F	IF4G1
eIF4F	IF4A1
eIF4F	IF4A3
eIF4F	IF4A2
eIF4F	EIF4A1
eIF4F	EIF4E
eIF4F	DDX48
eIF4F	MIF4GD
eIF4F	EIF4G3
eIF4F	EIF4G2
eIF4F	EIF4G1
eIF4F	AAG1
eIF4F	EIF4E1B
eIF4F	I4E1B
eIF4F	EIF4A3
eIF4F	EIF4A2
EKC/KEOPS protein complex	LAGE3
EKC/KEOPS protein complex	OSGEP
EKC/KEOPS protein complex	PRPK
EKC/KEOPS protein complex	CTAG2
EKC/KEOPS protein complex	TP53RK
EKC/KEOPS protein complex	TPRKB
EKC/KEOPS protein complex	CTAG1A
EKC/KEOPS protein complex	CTAG1B
ELL.com	HDAC1
ELL.com	KDM1A
ELL.com	HDAC2
ELL.com	AFF1
ELL.com	USP28
ELL.com	CCNT1
ELL.com	CCNT2
ELL.com	GT2D1
ELL.com	UBP28
ELL.com	RP11-25L19.1
ELL.com	RB1
ELL.com	EAF1
ELL.com	EAF2
ELL.com	KDM6A
ELL.com	RB
ELL.com	DKFZp686H12203
ELL.com	MLL-MEN
ELL.com	WDR5
ELL.com	DKFZp686N1481
ELL.com	ELL
ELL.com	GTF2IRD1
ELL.com	AF-4
ELL.com	UTX
ELL.com	UTY
ELL.com	DKFZp686A03225
ELL.com	MEN
ELL.com	RBBP7
ELL.com	RBBP4
ELL.com	AFF4
ELL.com	CDK9
Elongator complex	dJ68P15A.1
Elongator complex	DKFZp781H1425
Elongator complex	IKBKAP
Elongator complex	ELP5
Elongator complex	ELP4
Elongator complex	ELP3
Elongator complex	ELP2
Elongator complex	ELP1
emerin	EMD
emerin	FLJ00279
emerin	MYH9
emerin	ACTG1
emerin	CNN3
emerin	SIKE1
emerin	SPTAN1
emerin	MYO1E
emerin	ACT
emerin	LMO7
emerin	DKFZp564P0562
emerin	PSMB9
emerin	HEL-176
emerin	PS1TP5BP1
emerin	ACTB
emerin	SPTN1
emerin	NMI
emerin C24	EMD
emerin C24	SAP130
emerin C24	HNRNPU
emerin C24	C1QBP
emerin C24	HNRPU
emerin C24	MCM6
emerin C24	SP130
emerin C24	MCM4
emerin C24	MCM2
emerin C24	RP11-11N7.5
emerin C25	ZRAB2
emerin C25	EMD
emerin C25	ZRANB2
emerin C25	G3BP
emerin C25	SAP130
emerin C25	1433E
emerin C25	RS26
emerin C25	LA
emerin C25	RP11-25L19.1
emerin C25	CDC37
emerin C25	SP130
emerin C25	HNRNPK
emerin C25	YWHAB
emerin C25	YWHAE
emerin C25	RPS26
emerin C25	LSM8
emerin C25	LSM2
emerin C25	BCCIP
emerin C25	NAA38
emerin C25	SNRPD1
emerin C25	HEL2
emerin C25	HNRPK
emerin C25	MBD5
emerin C25	G3BP1
emerin C25	YWHAE/FAM22A
emerin C25	YWHAE/FAM22B
emerin C25	SMD1
emerin C25	HEL-S-1
emerin C25	SSB
emerin C32	HDAC1
emerin C32	EMD
emerin C32	HDAC3
emerin C32	SMARCC1
emerin C32	TBL1X
emerin C32	TBL1Y
emerin C32	SMARCC2
emerin C32	DPY30
emerin C32	TRIM28
emerin C32	SAP18
emerin C32	SMRC2
emerin C32	TBL1R
emerin C32	SMRC1
emerin C32	CHD4
emerin C32	RCOR1
emerin C32	MED4
emerin C32	TIF1B
emerin C32	SNF5
emerin C32	SMARCB1
emerin C32	DKFZp686H12203
emerin C32	TBL1XR1
emerin C52	EMD
emerin C52	CKB
emerin C52	CKM
emerin C52	AC104534.3
emerin C52	KCRM
emerin C52	KCRB
emerin C52	IQGAP1
emerin C52	1433E
emerin C52	YWHAQ
emerin C52	HNRNPU
emerin C52	C1QBP
emerin C52	THRA
emerin C52	1433T
emerin C52	HNRNPK
emerin C52	HNRNPL
emerin C52	PDCD4
emerin C52	HEL-S-29
emerin C52	RP11-11N7.5
emerin C52	YWHAE
emerin C52	LSM8
emerin C52	THA
emerin C52	HEL-211
emerin C52	API5
emerin C52	HDGF
emerin C52	NAA38
emerin C52	SNRPD1
emerin C52	HEL2
emerin C52	HNRPL
emerin C52	IQGA1
emerin C52	hCG_1991735
emerin C52	HNRPK
emerin C52	SMD1
emerin C52	HNRPU
emerin C52	YWHAE/FAM22A
emerin C52	YWHAE/FAM22B
emerin C52	NR1A1
emerin C52	ILF3
Emerin regulatory complex	HDAC1
Emerin regulatory complex	EMD
Emerin regulatory complex	HDAC3
Emerin regulatory complex	ACTG1
Emerin regulatory complex	BAF
Emerin regulatory complex	ACT
Emerin regulatory complex	HEL-176
Emerin regulatory complex	PS1TP5BP1
Emerin regulatory complex	DKFZp686H12203
Emerin regulatory complex	RBL1
Emerin regulatory complex	H11
Emerin regulatory complex	HIST1H3B
Emerin regulatory complex	HIST1H3C
Emerin regulatory complex	HIST1H3A
Emerin regulatory complex	HIST1H3F
Emerin regulatory complex	HIST1H3G
Emerin regulatory complex	HIST1H3D
Emerin regulatory complex	HIST1H3E
Emerin regulatory complex	HIST1H3J
Emerin regulatory complex	HIST1H3H
Emerin regulatory complex	HIST1H3I
Emerin regulatory complex	HIST1H1A
Emerin regulatory complex	LMO7
Emerin regulatory complex	BANF1
Emerin regulatory complex	ACTB
ESCRT III complex	CHMP4C
ESCRT III complex	CHMP4A
ESCRT III complex	CHMP4B
ESCRT III complex	RP11-468E2.1
ESCRT III complex	CHM2A
ESCRT III complex	CHMP6
ESCRT III complex	CHMP2A
ESCRT III complex	CHMP7
ESCRT III complex	TM9S1
ESCRT III complex	TM9SF1
ESCRT III complex	RNF103-CHMP3
ESCRT III complex	CHMP3
ESCRT III complex	CHM4C
ESCRT III complex	CHM4B
ESCRT III complex	CHM4A
ESR1-CDK7-CCNH-MNAT1-MTA1-HDAC2 complex	tmp_locus_6
ESR1-CDK7-CCNH-MNAT1-MTA1-HDAC2 complex	HDAC2
ESR1-CDK7-CCNH-MNAT1-MTA1-HDAC2 complex	NR3A1
ESR1-CDK7-CCNH-MNAT1-MTA1-HDAC2 complex	estrogen
ESR1-CDK7-CCNH-MNAT1-MTA1-HDAC2 complex	MAT1
ESR1-CDK7-CCNH-MNAT1-MTA1-HDAC2 complex	ESR1
ESR1-CDK7-CCNH-MNAT1-MTA1-HDAC2 complex	RP11-25L19.1
ESR1-CDK7-CCNH-MNAT1-MTA1-HDAC2 complex	CDK7
ESR1-CDK7-CCNH-MNAT1-MTA1-HDAC2 complex	MNAT1
ESR1-CDK7-CCNH-MNAT1-MTA1-HDAC2 complex	CCNH
ESR1-CDK7-CCNH-MNAT1-MTA1-HDAC2 complex	MTA1
ESR1-CDK7-CCNH-MNAT1-MTA1-HDAC2 complex	MTA3
Exocyst complex	EXOC2
Exocyst complex	INCENP
Exocyst complex	EXC6B
Exocyst complex	EXOC6
Exocyst complex	EXOC7
Exocyst complex	EXOC4
Exocyst complex	EXOC3
Exocyst complex	DKFZp686P1551
Exocyst complex	EXOC8
Exocyst complex	EXOC6B
Exocyst complex	EXOC5
Exocyst complex	DKFZp666H126
Exocyst complex	SEC15L3
Exocyst complex	INCE
Exocyst complex	DKFZp761I2124
Exocyst complex	FLJ00339
Exocyst complex	DKFZp762K123
Exon Junction Complex (EJC)	hCG_2026745
Exon Junction Complex (EJC)	RBM8A
Exon Junction Complex (EJC)	UPF3B
Exon Junction Complex (EJC)	ACINU
Exon Junction Complex (EJC)	SAP18
Exon Junction Complex (EJC)	MAGOH
Exon Junction Complex (EJC)	RNPS1
Exon Junction Complex (EJC)	ACIN1
Exon Junction Complex (EJC)	ALYREF
Exon Junction Complex (EJC)	IF4A3
Exon Junction Complex (EJC)	CASC3
Exon Junction Complex (EJC)	FLJ10292
Exon Junction Complex (EJC)	DKFZp667N107
Exon Junction Complex (EJC)	PYM1
Exon Junction Complex (EJC)	THOC4
Exon Junction Complex (EJC)	DDX48
Exon Junction Complex (EJC)	REN3B
Exon Junction Complex (EJC)	REN3A
Exon Junction Complex (EJC)	SRRM1
Exon Junction Complex (EJC)	MAGOHB
Exon Junction Complex (EJC)	MGN
Exon Junction Complex (EJC)	WIBG
Exon Junction Complex (EJC)	UPF3A
Exon Junction Complex (EJC)	PNN
Exon Junction Complex (EJC)	PININ
Exon Junction Complex (EJC)	MGN2
Exon Junction Complex (EJC)	EIF4A3
Exosome	EXOS2
Exosome	EXOS3
Exosome	EXOSC8
Exosome	EXOS1
Exosome	EXOS6
Exosome	EXOS7
Exosome	EXOS5
Exosome	EXOSC2
Exosome	EXOSC3
Exosome	EXOS8
Exosome	EXOSC1
Exosome	EXOSC6
Exosome	EXOSC7
Exosome	EXOSC4
Exosome	EXOSC5
Exosome	EXOSC10
Exosome	EXOS9
Exosome	RP11-25L19.1
Exosome	MPHOSPH6
Exosome	MPH6
Exosome	PNAS-3
Exosome	EXOSC9
Exosome	EXOSX
F0/F1 ATP synthase (complex V)	RASSF1
F0/F1 ATP synthase (complex V)	ATPO
F0/F1 ATP synthase (complex V)	ATIF1
F0/F1 ATP synthase (complex V)	ATP5H
F0/F1 ATP synthase (complex V)	ATP5O
F0/F1 ATP synthase (complex V)	ATP5L
F0/F1 ATP synthase (complex V)	ATP5B
F0/F1 ATP synthase (complex V)	ATP5A
F0/F1 ATP synthase (complex V)	ATPIF1
F0/F1 ATP synthase (complex V)	ATP5E
F0/F1 ATP synthase (complex V)	ATP5D
F0/F1 ATP synthase (complex V)	ATP5C1
F0/F1 ATP synthase (complex V)	atp8
F0/F1 ATP synthase (complex V)	ATP5A1
F0/F1 ATP synthase (complex V)	RP11-25L19.1
F0/F1 ATP synthase (complex V)	atp6
F0/F1 ATP synthase (complex V)	AT5G1
F0/F1 ATP synthase (complex V)	AT5G2
F0/F1 ATP synthase (complex V)	AT5G3
F0/F1 ATP synthase (complex V)	MT-ATP8
F0/F1 ATP synthase (complex V)	ATPB
F0/F1 ATP synthase (complex V)	ATPA
F0/F1 ATP synthase (complex V)	ATPG
F0/F1 ATP synthase (complex V)	ATP5G3
F0/F1 ATP synthase (complex V)	ATP5G2
F0/F1 ATP synthase (complex V)	ATP8
F0/F1 ATP synthase (complex V)	ATP6
F0/F1 ATP synthase (complex V)	HEL-S-123m
F0/F1 ATP synthase (complex V)	ATPase
F0/F1 ATP synthase (complex V)	MT-ATP6
F0/F1 ATP synthase (complex V)	hCG_39985
F0/F1 ATP synthase (complex V)	ATP5G1
F0/F1 ATP synthase (complex V)	HEL-S-271
F0/F1 ATP synthase (complex V)	AT5F1
F0/F1 ATP synthase (complex V)	ATPD
F0/F1 ATP synthase (complex V)	MTATP6
F0/F1 ATP synthase (complex V)	ATP5F1
FANC complex	C17orf70
FANC complex	FAAP100
FANC complex	DKFZp686L16252
FANC complex	FP100
FANC complex	ZN662
FANC complex	FANCG
FANC complex	FANCF
FANC complex	FANCE
FANC complex	FANCC
FANC complex	FANCB
FANC complex	FANCA
FANC complex	ZNF662
FANC complex	FANCL
FANC complex	FANCM
Fatty Acid Import Complex	ACSL3
Fatty Acid Import Complex	RP11-25L19.1
Fatty Acid Import Complex	ACSL4
Fatty Acid Import Complex	FLJ00336
Fatty Acid Import Complex	S27A4
Fatty Acid Import Complex	SLC27A3
Fatty Acid Import Complex	FACL4
Fatty Acid Import Complex	SLC27A4
Fatty Acid Import Complex	SLC27A5
Fatty Acid Import Complex	S27A5
Fatty Acid Import Complex	S27A6
Fatty Acid Import Complex	SLC27A6
Fatty Acid Import Complex	SLC27A1
Fatty Acid Import Complex	S27A1
Fatty Acid Import Complex	S27A2
Fatty Acid Import Complex	SLC27A2
FIB-associated protein complex	RP11-25L19.1
FIB-associated protein complex	ANM1
FIB-associated protein complex	TBA1A
FIB-associated protein complex	TBA3E
FIB-associated protein complex	TBA1B
FIB-associated protein complex	TUBA1B
FIB-associated protein complex	TUBA1A
FIB-associated protein complex	PRMT1
FIB-associated protein complex	PRMT5
FIB-associated protein complex	FBRL
FIB-associated protein complex	TUBB1
FIB-associated protein complex	ANM5
FIB-associated protein complex	C1QBP
FIB-associated protein complex	TUBA4A
FIB-associated protein complex	TUBA3E
FIB-associated protein complex	HRMT1L2
FIB-associated protein complex	TBB1
FIB-associated protein complex	FBL
Flag-FCP1	T2FA
Flag-FCP1	GTF2F1
Flag-FCP1	RPB2
Flag-FCP1	rpB2
Flag-FCP1	MEP50
Flag-FCP1	RP11-25L19.1
Flag-FCP1	CTDP1
Flag-FCP1	ANM5
Flag-FCP1	POLR2B
Flag-FCP1	STK38
Flag-FCP1	PRMT5
Flag-FCP1	ERH
Flag-FCP1	WDR77
Gac1p/Glc7p complex	PPP1R3D
Gac1p/Glc7p complex	PPP1R3C
Gac1p/Glc7p complex	PPP1CC
Gac1p/Glc7p complex	PPP1R3A
Gac1p/Glc7p complex	PPP1CA
Gac1p/Glc7p complex	PPR3B
Gac1p/Glc7p complex	PPR3C
Gac1p/Glc7p complex	PPR3A
Gac1p/Glc7p complex	PPR3D
Gac1p/Glc7p complex	PP1G
Gac1p/Glc7p complex	PP1B
Gac1p/Glc7p complex	PP1A
Gac1p/Glc7p complex	HEL-S-80p
Gac1p/Glc7p complex	PPP1CB
Gac1p/Glc7p complex	PPP1R3B
glycosylphosphatidylinositol-N-acetylglucosaminyltransferase (GPI-GnT) complex	PIGA
glycosylphosphatidylinositol-N-acetylglucosaminyltransferase (GPI-GnT) complex	PIGC
glycosylphosphatidylinositol-N-acetylglucosaminyltransferase (GPI-GnT) complex	PIGH
glycosylphosphatidylinositol-N-acetylglucosaminyltransferase (GPI-GnT) complex	PIGP
glycosylphosphatidylinositol-N-acetylglucosaminyltransferase (GPI-GnT) complex	PIGQ
glycosylphosphatidylinositol-N-acetylglucosaminyltransferase (GPI-GnT) complex	LA16c-407A10.3
GPI-anchor transamidase complex	PIGK
GPI-anchor transamidase complex	RP11-25L19.1
GPI-anchor transamidase complex	GPI8
GPI-anchor transamidase complex	PIGS
GPI-anchor transamidase complex	PIGT
GPI-anchor transamidase complex	GPAA1
GPI-anchor transamidase complex	DKFZp686K20216
GPI-anchor transamidase complex	PIGU
GSE Complex	RRAGD
GSE Complex	RRAGA
GSE Complex	RRAGC
GSE Complex	LTV1
GSE Complex	RP11-25L19.1
GSE Complex	RP3-468K18.7
GSE Complex	RRAGB
GST-Smad3	SMARCC2
GST-Smad3	DKFZp434M075
GST-Smad3	FLJ00253
GST-Smad3	SMARCC1
GST-Smad3	ERBB2IP
GST-Smad3	TRIM33
GST-Smad3	LAP2
GST-Smad3	HEL-S-78
GST-Smad3	TRI33
GST-Smad3	ARI1B
GST-Smad3	SMARCA4
GST-Smad3	NCOR2
GST-Smad3	NCOR1
GST-Smad3	NCOA3
GST-Smad3	SMCA4
GST-Smad3	RP11-25L19.1
GST-Smad3	CBP/MORF
GST-Smad3	MOZ/CBP
GST-Smad3	CREB-binding
GST-Smad3	SMRC2
GST-Smad3	SMRC1
GST-Smad3	ARID1B
GST-Smad3	CBP/MOZ
GST-Smad3	CBP
GST-Smad3	CREBBP
Gyl1p/Gyp5p complex	DKFZp686E1450
Gyl1p/Gyp5p complex	TBC1D1
Gyl1p/Gyp5p complex	CACNA1B
Gyl1p/Gyp5p complex	RBGP1
Gyl1p/Gyp5p complex	TBC1D4
Gyl1p/Gyp5p complex	RABGAP1L
Gyl1p/Gyp5p complex	EVI5
Gyl1p/Gyp5p complex	EVI5L
Gyl1p/Gyp5p complex	TBC1D18
Gyl1p/Gyp5p complex	RBG10
Gyl1p/Gyp5p complex	MLIP
Gyl1p/Gyp5p complex	RABGAP1
Gyl1p/Gyp5p complex	TBCD1
Gyl1p/Gyp5p complex	GPR21
Gyl1p/Gyp5p complex	TBCD4
Gyl1p/Gyp5p complex	RBG1L
H+transporting ATPase, vacuolar	VATE2
H+transporting ATPase, vacuolar	VATE1
H+transporting ATPase, vacuolar	ATP6V1F
H+transporting ATPase, vacuolar	VATG1
H+transporting ATPase, vacuolar	ATP6V1D
H+transporting ATPase, vacuolar	VATC1
H+transporting ATPase, vacuolar	VATC2
H+transporting ATPase, vacuolar	ATP6V1H
H+transporting ATPase, vacuolar	VATA
H+transporting ATPase, vacuolar	VATF
H+transporting ATPase, vacuolar	VATD
H+transporting ATPase, vacuolar	ATP6V1A
H+transporting ATPase, vacuolar	VATH
H+transporting ATPase, vacuolar	VATO
H+transporting ATPase, vacuolar	VATL
H+transporting ATPase, vacuolar	ATP6V0A4
H+transporting ATPase, vacuolar	UBQLN2
H+transporting ATPase, vacuolar	DKFZp686N0561
H+transporting ATPase, vacuolar	RP11-25L19.1
H+transporting ATPase, vacuolar	ATP6C
H+transporting ATPase, vacuolar	TBC1D24
H+transporting ATPase, vacuolar	ATP6V1B1
H+transporting ATPase, vacuolar	ATP6V0D1
H+transporting ATPase, vacuolar	ATP6V1G2
H+transporting ATPase, vacuolar	ATP6V0B
H+transporting ATPase, vacuolar	ATP6V0C
H+transporting ATPase, vacuolar	VPP4
H+transporting ATPase, vacuolar	VPP2
H+transporting ATPase, vacuolar	VPP3
H+transporting ATPase, vacuolar	VPP1
H+transporting ATPase, vacuolar	VATB2
H+transporting ATPase, vacuolar	VATB1
H+transporting ATPase, vacuolar	UBQL2
H+transporting ATPase, vacuolar	RP11-20I23.1
H+transporting ATPase, vacuolar	ATP6V0D2
H+transporting ATPase, vacuolar	VA0D1
H+transporting ATPase, vacuolar	ATP6F
H+transporting ATPase, vacuolar	ATP6V1B2
H+transporting ATPase, vacuolar	ATP6V1E1
H+transporting ATPase, vacuolar	ATP6V1E2
H+transporting ATPase, vacuolar	TCIRG1
H+transporting ATPase, vacuolar	VA0D2
H+transporting ATPase, vacuolar	ATP6V1G3
H+transporting ATPase, vacuolar	ATP6V0A1
H+transporting ATPase, vacuolar	ATP6V0A2
H+transporting ATPase, vacuolar	DKFZp781J1951
H+transporting ATPase, vacuolar	ATP6V1C2
H+transporting ATPase, vacuolar	ATP6V1C1
H+transporting ATPase, vacuolar	ATP6V1G1
H+transporting ATPase, vacuolar	ATP6B1
H2AX complex, isolated from cells without IR exposure	HSPA5
H2AX complex, isolated from cells without IR exposure	HEL-S-72
H2AX complex, isolated from cells without IR exposure	SSRP1
H2AX complex, isolated from cells without IR exposure	PABPC1
H2AX complex, isolated from cells without IR exposure	GRP78
H2AX complex, isolated from cells without IR exposure	HIST2H2BE
H2AX complex, isolated from cells without IR exposure	HEL-S-99n
H2AX complex, isolated from cells without IR exposure	HEL-S-89n
H2AX complex, isolated from cells without IR exposure	PABP1
H2AX complex, isolated from cells without IR exposure	HIST4H4
H2AX complex, isolated from cells without IR exposure	EIF3L
H2AX complex, isolated from cells without IR exposure	CALM3
H2AX complex, isolated from cells without IR exposure	LA
H2AX complex, isolated from cells without IR exposure	HNRNPR
H2AX complex, isolated from cells without IR exposure	RP11-25L19.1
H2AX complex, isolated from cells without IR exposure	HIST1H4K
H2AX complex, isolated from cells without IR exposure	DKFZp686O0665
H2AX complex, isolated from cells without IR exposure	CALM
H2AX complex, isolated from cells without IR exposure	DKFZp686A13234
H2AX complex, isolated from cells without IR exposure	SUPT16H
H2AX complex, isolated from cells without IR exposure	H2B3B
H2AX complex, isolated from cells without IR exposure	HIST3H2BB
H2AX complex, isolated from cells without IR exposure	CALM2
H2AX complex, isolated from cells without IR exposure	NPM1
H2AX complex, isolated from cells without IR exposure	NPM
H2AX complex, isolated from cells without IR exposure	H2AX
H2AX complex, isolated from cells without IR exposure	CALR
H2AX complex, isolated from cells without IR exposure	CALM1
H2AX complex, isolated from cells without IR exposure	H2AFX
H2AX complex, isolated from cells without IR exposure	SP16H
H2AX complex, isolated from cells without IR exposure	HNRPR
H2AX complex, isolated from cells without IR exposure	SSB
H3.3 com	HIST1H4K
H3.3 com	PRKDC
H3.3 com	XRCC5
H3.3 com	CABIN
H3.3 com	CV039
H3.3 com	DAXX
H3.3 com	HIST4H4
H3.3 com	CABIN1
H3.3 com	RP11-25L19.1
H3.3 com	H33
H3.3 com	C22orf39
H3.3 com	H3F3B
H3.3 com	H3F3A
H3.3 com	UBN1
H3.3 com	ASF1A
H3.3 com	ASF1B
H3.3 com	TOP2A
H3.3 com	PARP1
H3.3 com	PARP2
H3.3 com	ATRX
H3.3 com	NASP
H3.3 com	HIRA
H3.3 com	HAT1
H3.3 com	RBBP7
H3.3 com	RBBP4
H3.3 com	RP11-468E2.2
H3.3 com	IPO4
HCF-1N	HDAC1
HCF-1N	EL52
HCF-1N	HDAC2
HCF-1N	HSPA5
HCF-1N	ASH2L
HCF-1N	RBBP7
HCF-1N	HSPA8
HCF-1N	SUDS3
HCF-1N	SETD1A
HCF-1N	HEL-S-72p
HCF-1N	GRP78
HCF-1N	SDS3
HCF-1N	HEL-S-89n
HCF-1N	HSP74
HCF-1N	hCG_1998636
HCF-1N	HCFC1
HCF-1N	Sp1
HCF-1N	HSPA4
HCF-1N	HS24/p52
HCF-1N	DKFZp686H12203
HCF-1N	SIN3A
HCF-1N	WDR5
HCF-1N	OGT1
HCF-1N	SP1
HCF-1N	HEL-S-5a
HCF-1N	HSP90Af
HCF-1N	RP11-25L19.1
HCF-1N	OGT
HCF-1N	HSP7C
HCF-1N	HS90A
HCF-1N	RBBP4
HCF-1N	SET1A
HCF-1N	HSP90AA1
HCF-1N	HS24/P52
HDAC1-PP1	HDAC1
HDAC1-PP1	HDAC2
HDAC1-PP1	PPP1CA
HDAC1-PP1	PPP4C
HDAC1-PP1	PPP1R10
HDAC1-PP1	2A5A
HDAC1-PP1	PP1A
HDAC1-PP1	DKFZp686H12203
HDAC1-PP1	PP4C
HDAC1-PP1	PPP2R5A
HDAC3/NCOR complex	DKFZp434M075
HDAC3/NCOR complex	HDAC3
HDAC3/NCOR complex	TBL1X
HDAC3/NCOR complex	TBL1Y
HDAC3/NCOR complex	GPS2
HDAC3/NCOR complex	TBL1R
HDAC3/NCOR complex	NCOR2
HDAC3/NCOR complex	NCOR1
HDAC3/NCOR complex	TBL1XR1
HES1 promoter-Notch enhancer complex	SUH
HES1 promoter-Notch enhancer complex	MED1
HES1 promoter-Notch enhancer complex	CCNT1
HES1 promoter-Notch enhancer complex	RPB1
HES1 promoter-Notch enhancer complex	MAML1
HES1 promoter-Notch enhancer complex	RBPJ
HES1 promoter-Notch enhancer complex	RP11-25L19.1
HES1 promoter-Notch enhancer complex	SUPT16H
HES1 promoter-Notch enhancer complex	POLR2A
HES1 promoter-Notch enhancer complex	EP300
[truncated: 2,943 more rows]

## Sheet: Tab2
Tab2. Protein complex analysis 12wph vs. 5wph
Protein ID	logFC	AveExpr	t	P.Value	adj.P.Val	B	Complex
TRAF7	0.897447	15.1681	-9.34982	3.81231e-07	0.000183852	6.9555	Kinase maturation complex 1
MECP2	0.911734	15.1245	-9.3122	3.99244e-07	0.000183852	6.91169	SWI_SNF chromatin-remodeling complex
RPA1	0.685738	15.4832	-8.70894	8.53802e-07	0.000262117	6.18616	RC complex during S-phase of cell cycle;RNA polymerase I core complex
CBX2	0.839559	14.2647	-7.94956	2.35152e-06	0.000459035	5.20806	Polycomb-group repressive complex 1 (PRC1)
RPL24	0.583461	16.4336	-7.89245	2.54453e-06	0.000459035	5.13142	cytoplasmic ribosomal large subunit
MIF4GD	0.732597	13.8725	-7.77641	2.99046e-06	0.000459035	4.97436	eIF4F
DDX5	-0.812257	16.3461	7.49796	4.43525e-06	0.000583552	4.58992	Large Drosha complex;Spliceosome-A
COX5B	-0.886419	19.0839	7.00825	9.08319e-06	0.00103809	3.88725	Cytochrome c oxidase (complex IV)
IQGAP1	0.661791	16.3926	-6.9346	1.01442e-05	0.00103809	3.77859	emerin C52
HNRNPL	-0.820149	16.0222	6.77463	1.29276e-05	0.00105333	3.53983	emerin C52
MTA3	-0.879909	14.9585	6.73911	1.3649e-05	0.00105333	3.4863	NuRD complex;ESR1-CDK7-CCNH-MNAT1-MTA1-HDAC2 complex
RNPS1	0.703364	16.306	-6.73552	1.37242e-05	0.00105333	3.48088	Exon Junction Complex (EJC)
RNF2	-0.721108	14.7639	6.62591	1.62457e-05	0.00115094	3.31449	Polycomb-group repressive complex 1 (PRC1)
AP1G1	-0.571172	15.4353	6.43154	2.19973e-05	0.00144711	3.01504	AP-1 adaptor complex
NCAPH	0.819752	15.713	-6.2851	2.77349e-05	0.00170292	2.7857	nuclear condensin complex
DYNC1H1	0.74711	15.1468	-6.17048	3.33196e-05	0.00180856	2.60397	cytoplasmic dynein complex
PPP2R5A	0.63467	17.7078	-6.16931	3.33828e-05	0.00180856	2.60209	protein phosphatase type 2A complex (Rts1p)
UXT	0.698136	14.2075	-6.04591	4.07564e-05	0.00188071	2.40423	PFD-like
NDUFAF1	-1.14334	15.8102	6.02747	4.19979e-05	0.00188071	2.37446	Respiratory chain complex I (early intermediate NDUFAF1 assembly), mitochondrial
NHP2	-0.724974	15.9089	5.97106	4.60485e-05	0.00188071	2.2831	telomerase
TOP1	-0.592354	16.271	5.9633	4.66369e-05	0.00188071	2.2705	RC complex during S-phase of cell cycle
ATP6V1F	-1.37329	18.3717	5.95952	4.69268e-05	0.00188071	2.26435	H+transporting ATPase, vacuolar
ARPIN	0.478755	14.8354	-5.959	4.69666e-05	0.00188071	2.26351	AP-3 adaptor complex
EIF2B4	0.608355	17.2999	-5.8974	5.19667e-05	0.00192359	2.16309	eIF2B
PSMD6	-0.485218	17.0009	5.85286	5.59283e-05	0.00192359	2.09013	26S Proteasome
WDR83	-0.716178	13.3203	5.84672	5.64996e-05	0.00192359	2.08004	Spliceosome-C
SEC24B	0.380881	16.282	-5.83134	5.79555e-05	0.00192359	2.05477	COPII
RFC1	0.550707	13.3303	-5.82475	5.85913e-05	0.00192359	2.04393	RC complex during S-phase of cell cycle;Replication factor C (RFC) complex
RP11-87C12.2	0.669182	13.2259	-5.80473	6.05692e-05	0.00192359	2.01095	26S Proteasome
RPL22L1	-0.621222	16.5088	5.72661	6.89819e-05	0.00208595	1.88173	cytoplasmic ribosomal large subunit
HSPA6	1.44235	15.028	-5.71604	7.02112e-05	0.00208595	1.86417	HMC Complex;RSC
INIP	-0.842163	14.3543	5.64385	7.92479e-05	0.00228085	1.74382	Integrator
ARCN1	-0.391182	17.6477	5.58538	8.74582e-05	0.00244088	1.6458	COPI
ARFGAP2	0.712531	15.4619	-5.52907	9.62113e-05	0.0026062	1.55093	COPI
PSMD5	0.447982	16.3654	-5.48321	0.000104017	0.00273713	1.47334	26S Proteasome
PSMC1	0.455818	16.7425	-5.4619	0.000107869	0.00275964	1.43716	26S Proteasome
COX5A	0.615002	14.6653	-5.41125	0.000117632	0.00288294	1.35095	Cytochrome c oxidase (complex IV)
PIGU	0.477267	17.2447	-5.398	0.000120336	0.00288294	1.32833	GPI-anchor transamidase complex
AP2M1	0.493066	16.4223	-5.38962	0.000122079	0.00288294	1.31402	AP-1 adaptor complex
EIF3J	0.379873	16.7594	-5.35487	0.000129596	0.00298396	1.25455	eIF3
RPS10	0.558903	14.738	-5.33962	0.000133049	0.00298873	1.22839	cytoplasmic ribosomal small subunit
ATP6V0A1	0.685909	13.5307	-5.27952	0.00014761	0.00323688	1.12501	H+transporting ATPase, vacuolar
PSMD7	-1.24113	17.0867	5.2596	0.000152799	0.00326564	1.09063	26S Proteasome
TAF6L	0.568256	15.8343	-5.24761	0.000156013	0.00326564	1.0699	STAGA complex
CLP1	0.453488	14.7093	-5.23172	0.000160381	0.00328247	1.04241	CF IIAm complex (Cleavage factor IIAm complex);mRNA cleavage factor complex (CFI)
RCOR3	0.568661	15.6611	-5.15734	0.000182596	0.00365588	0.913273	CtBP;COREST complex
C1QBP	0.505166	16.5442	-5.09967	0.000202021	0.00394126	0.812621	emerin C24;emerin C52
RBBP4	-0.37411	17.5857	5.08494	0.000207317	0.00394126	0.786855	Rpd3L complex;ELL.com;HCF-1N;NuRD complex;Sin3-CI;H3.3 com
CHD3	0.363796	15.5512	-5.06593	0.000214375	0.00394126	0.753526	NuRD complex
MRPL23	0.549704	17.208	-5.05986	0.000216678	0.00394126	0.742885	mitochondrial ribosomal large subunit
GNAO1	0.44603	17.2526	-5.05577	0.000218245	0.00394126	0.735708	heterotrimeric G-protein complex
PSMB6	-0.466431	17.6903	5.02945	0.000228622	0.00404925	0.68946	26S Proteasome
PRKACG	-0.539132	18.1706	4.99794	0.000241721	0.00420047	0.633992	cAMP-dependent protein kinase
MSI2	0.520163	15.5957	-4.98364	0.000247923	0.00422847	0.608766	mRNA cleavage factor complex (CFI)
RPS12	0.476027	14.3813	-4.97241	0.000252909	0.00423507	0.588943	cytoplasmic ribosomal small subunit
CLU	0.372751	15.9052	-4.95423	0.000261203	0.00429585	0.556817	eIF3
STRAP	-0.526701	17.1573	4.91534	0.00027991	0.004477	0.487951	Survival of motor neuron (SMN) complex
CDK9	0.433249	14.5714	-4.91129	0.000281939	0.004477	0.48076	ELL.com;AF4.com;RNA pol II containing coactivator complex Tat-SF;HES1 promoter-Notch enhancer complex
MCM7	0.487853	15.467	-4.87396	0.000301361	0.00468686	0.41444	MCM complex
NDUFS7	0.408466	17.202	-4.86049	0.000308703	0.00468686	0.390477	Respiratory chain complex I (early intermediate NDUFAF1 assembly), mitochondrial
GNAI2	-0.843042	15.6834	4.85739	0.000310422	0.00468686	0.38495	heterotrimeric G-protein complex
HSPA13	0.439432	14.7295	-4.83512	0.000323049	0.00479884	0.345259	RSC
ESR1	0.621092	16.0256	-4.79037	0.000350065	0.00511761	0.265314	ESR1-CDK7-CCNH-MNAT1-MTA1-HDAC2 complex
ERH	-0.487861	18.7913	4.75123	0.000375618	0.00535133	0.19519	Flag-FCP1
MOV10	0.64621	15.4691	-4.7482	0.000377673	0.00535133	0.18976	TRBP containing complex (DICER, TRBP, AGO2, RPL7A, EIF6, MOV10)
RAD21	0.425341	15.0297	-4.61993	0.000476433	0.00663619	-0.0413868	Cohesin complex
TBKBP1	0.560544	15.8076	-4.61267	0.000482763	0.00663619	-0.0545172	Kinase maturation complex 2
XRCC6	0.400395	16.17	-4.59937	0.0004946	0.00669892	-0.0786143	DNA-PK-Ku-eIF2-NF90-NF45 complex;Rap1 complex
ATP6V1E1	0.445048	15.3468	-4.56247	0.000529029	0.00706139	-0.145547	H+transporting ATPase, vacuolar
CCNY	0.529313	15.5401	-4.53939	0.000551816	0.00726032	-0.187486	Pho85p_Pcl1p complex
MCM2	-0.468782	15.4787	4.51435	0.000577695	0.00741216	-0.233061	emerin C24;MCM complex
CDC37	0.318784	16.7282	-4.50798	0.000584469	0.00741216	-0.244652	Kinase maturation complex 1;Kinase maturation complex 2;emerin C25;TNF-alpha_NF-kappa B signaling complex 6;TNF-alpha_NF-kappa B signaling complex 7
CCNYL1	0.459913	13.6337	-4.50516	0.0005875	0.00741216	-0.249795	Pho85p_Pcl1p complex
MFAP1	-0.526491	14.7877	4.48903	0.000605133	0.00753145	-0.279195	Spliceosome-B
HNRNPAB	-0.684327	16.5221	4.47811	0.000617387	0.00754317	-0.299125	mRNA cleavage factor complex (CFI)
CPSF6	-0.381041	15.2608	4.47366	0.000622455	0.00754317	-0.307252	CF IIAm complex (Cleavage factor IIAm complex)
PRPF6	-0.453652	16.7423	4.44727	0.000653392	0.007786	-0.355467	Spliceosome-U5
CTNNB1	-0.383756	15.5944	4.43716	0.000665654	0.007786	-0.373948	Polycystin-1 multiprotein complex (ACTN1, CDH1, SRC, JUP, VCL, CTNNB1, PXN, BCAR1, PKD1, PTK2, TLN1)
MCMBP	0.574971	15.0109	-4.42979	0.000674747	0.007786	-0.387431	MCM complex
ZFYVE21	0.324346	13.6716	-4.42037	0.000686558	0.007786	-0.404676	Hse1p_Vps27p complex
CNOT3	-0.605756	15.6734	4.41767	0.000689989	0.007786	-0.40963	CCR4-NOT complex
POLR1E	-0.475941	15.2064	4.41514	0.000693216	0.007786	-0.414267	RNA polymerase I core complex
RPLP1	0.400028	15.9088	-4.39403	0.00072073	0.0079975	-0.452943	cytoplasmic ribosomal large subunit
NDUFB6	0.482972	17.5047	-4.38158	0.000737491	0.00808606	-0.475784	Respiratory chain complex I (early intermediate NDUFAF1 assembly), mitochondrial
FKBP5	0.474465	14.8621	-4.36947	0.000754184	0.0081718	-0.498019	TNF-alpha_NF-kappa B signaling complex 7
RPL21	-0.688645	16.6316	4.35177	0.000779283	0.00834558	-0.53054	cytoplasmic ribosomal large subunit
COPB2	-0.366083	16.4053	4.32537	0.00081832	0.00860495	-0.579086	COPI
DYNLL1	-0.504227	16.9861	4.32283	0.000822189	0.00860495	-0.58377	cytoplasmic dynein complex
ARHGAP17	-0.417001	14.6629	4.30764	0.000845668	0.0087234	-0.61173	RICH1_AMOT polarity complex, Flag-Rich1 precipitated
THOC5	-0.364733	15.0389	4.28993	0.000873932	0.0087234	-0.644372	Transcription-export (TREX) complex
RPL3	0.345957	15.3711	-4.28881	0.000875755	0.0087234	-0.646441	Yph1-L;cytoplasmic ribosomal large subunit
INTS10	0.378862	14.3329	-4.28872	0.000875901	0.0087234	-0.646605	Integrator
FAM32A	0.329222	16.5812	-4.28568	0.000880864	0.0087234	-0.652215	Spliceosome-C
DHX9	-0.364816	16.2237	4.26472	0.000915857	0.00897345	-0.690887	SMN-PolII-RHA complex
GEMIN5	0.359867	16.3759	-4.24116	0.000956907	0.00927696	-0.734404	Survival of motor neuron (SMN) complex
SH3KBP1	0.339293	16.761	-4.23086	0.000975438	0.00928194	-0.753438	RICH1_AMOT polarity complex, Flag-Rich1 precipitated
RPL8	-0.481144	17.8572	4.22969	0.000977577	0.00928194	-0.755611	Yph1-L;cytoplasmic ribosomal large subunit;TNF-alpha_NF-kappa B signaling complex 6
CD2AP	0.344684	16.2105	-4.20472	0.00102416	0.00962501	-0.801798	RICH1_AMOT polarity complex, Flag-Rich1 precipitated
PDCD4	0.579936	15.2881	-4.19511	0.0010427	0.00970024	-0.819592	emerin C52
DLAT	0.341368	15.3371	-4.17988	0.0010728	0.00988047	-0.847821	mitochondrial pyruvate dehydrogenase complex
TARBP2	-0.42381	16.1471	4.16142	0.00111047	0.0101262	-0.882049	TRBP containing complex (DICER, TRBP, AGO2, RPL7A, EIF6, MOV10)
TIMM17A	-0.413655	14.4816	4.15035	0.0011337	0.0101502	-0.902579	mitochondrial inner membrane presequence translocase complex
UTP18	-0.375776	14.4735	4.14898	0.00113662	0.0101502	-0.905128	UTP B complex
STAG2	-0.38989	14.5716	4.14451	0.00114617	0.0101502	-0.913423	Cohesin complex
XAB2	-0.341444	16.0771	4.12031	0.00119933	0.0105198	-0.958367	Prp19-associated complex
RBBP7	0.310122	16.2483	-4.11026	0.00122215	0.0105551	-0.977049	Rpd3L complex;ELL.com;HCF-1N;NuRD complex;Sin3-CI;H3.3 com
MED13	0.356449	13.6552	-4.10413	0.00123629	0.0105551	-0.988453	Mediator
CNOT10	0.587777	15.8051	-4.09294	0.00126251	0.0105551	-1.00925	CCR4-NOT complex
HDAC1	-0.328087	16.8947	4.08577	0.00127963	0.0105551	-1.0226	Rpd3L complex;ELL.com;HCF-1N;NuRD complex;emerin C32;Sin3-CI;CtBP;DNMT3B;SWI_SNF chromatin-remodeling complex
POLR3H	-0.427329	16.3304	4.08496	0.00128157	0.0105551	-1.0241	RNA polymerase III core complex
ING3	0.504166	15.0663	-4.0846	0.00128244	0.0105551	-1.02477	Rpd3L complex;NuA4_Tip60 HAT complex
NUP85	0.623741	16.2695	-4.08413	0.00128357	0.0105551	-1.02565	Nuclear pore complex (NPC)
TBK1	0.360527	16.1239	-4.0767	0.00130163	0.0106088	-1.03948	Kinase maturation complex 2
SYK	0.433073	14.5466	-4.07165	0.00131404	0.0106161	-1.04889	multi-tRNAsynthase complex
PSMB3	0.314278	14.9191	-4.06106	0.00134044	0.0107352	-1.06859	26S Proteasome
ATP6V0A2	0.450655	16.7228	-4.04859	0.00137226	0.0108953	-1.09183	H+transporting ATPase, vacuolar
NUP50	-0.383203	16.6234	4.03181	0.0014163	0.0111286	-1.12311	Nuclear pore complex (NPC)
DNAJC19	-0.413214	16.6575	4.02802	0.00142644	0.0111286	-1.13017	mitochondrial inner membrane presequence translocase complex
PRKACB	0.407298	17.0854	-4.02377	0.0014379	0.0111286	-1.1381	cAMP-dependent protein kinase
ATP5H	-0.354701	17.2506	3.99812	0.00150915	0.0115827	-1.18598	F0_F1 ATP synthase (complex V)
SRC	0.281045	16.6645	-3.96702	0.0016004	0.0121816	-1.24407	Polycystin-1 multiprotein complex (ACTN1, CDH1, SRC, JUP, VCL, CTNNB1, PXN, BCAR1, PKD1, PTK2, TLN1)
SMARCE1	-0.380838	15.8308	3.94284	0.00167522	0.0126465	-1.28927	BAF complex;SWI_SNF chromatin-remodeling complex
MRPL4	-0.432261	16.6672	3.93564	0.00169819	0.0127157	-1.30274	mitochondrial ribosomal large subunit
MED9	-0.355885	17.2002	3.92895	0.00171983	0.0127739	-1.31526	Mediator
VPS41	0.36517	14.8233	-3.92124	0.00174511	0.012858	-1.32969	HOPS complex
PNN	-0.312465	16.0531	3.91671	0.00176012	0.0128657	-1.33816	Exon Junction Complex (EJC)
MRPS11	-0.508288	14.8674	3.84146	0.00203008	0.0147221	-1.47917	mitochondrial ribosomal small subunit
PRMT5	-0.275678	16.9721	3.81537	0.0021333	0.0153498	-1.52814	Flag-FCP1
PPIL2	0.322734	16.3412	-3.8086	0.00216093	0.0154281	-1.54084	Spliceosome-Bact
MRPL44	-0.455412	16.3721	3.78373	0.00226562	0.0160218	-1.58753	mitochondrial ribosomal large subunit
SFPQ	-0.409913	15.6844	3.78067	0.00227889	0.0160218	-1.59329	CF IIAm complex (Cleavage factor IIAm complex)
LUC7L	0.335049	16.1549	-3.75711	0.00238349	0.0165445	-1.63756	Spliceosome-A
NASP	-0.369541	16.895	3.75586	0.00238916	0.0165445	-1.6399	H3.3 com
TRAF2	-0.342654	13.5789	3.7518	0.00240772	0.0165486	-1.64753	Kinase maturation complex 2
STAM	-0.3136	16.6131	3.74028	0.00246119	0.0167908	-1.66919	Hse1p_Vps27p complex
TIMM50	0.431803	15.3146	-3.72584	0.00252991	0.0171327	-1.69634	mitochondrial inner membrane presequence translocase complex
MCM4	-0.416907	15.0527	3.71851	0.00256555	0.0172472	-1.71013	emerin C24;MCM complex
RPL27A	-0.333957	17.3136	3.70552	0.00262993	0.0175519	-1.73455	cytoplasmic ribosomal large subunit
RAE1	-0.361082	16.3472	3.6658	0.00283724	0.0186832	-1.80929	Nuclear pore complex (NPC)
INTS1	0.347564	14.8025	-3.66529	0.00284	0.0186832	-1.81025	Integrator
RAB8B	0.432232	16.4201	-3.65873	0.00287588	0.018785	-1.82261	Sro1p_Sec4p/Sec9p complex
RPS27A	0.304334	16.0026	-3.65044	0.0029218	0.018852	-1.8382	cytoplasmic ribosomal small subunit
NAT10	0.40656	16.3155	-3.6495	0.00292707	0.018852	-1.83997	telomerase
EXOC2	0.451225	15.475	-3.62793	0.00305038	0.0194019	-1.88058	Exocyst complex
COX4I1	0.342732	15.7854	-3.6249	0.00306811	0.0194019	-1.88628	Cytochrome c oxidase (complex IV)
HNRNPD	-0.72332	16.6075	3.62362	0.00307565	0.0194019	-1.8887	mRNA cleavage factor complex (CFI)
AP3B1	-0.270108	16.5639	3.58314	0.00332357	0.0208232	-1.96493	AP-3 adaptor complex
CCT2	-0.261492	15.5429	3.56753	0.00342451	0.0213107	-1.99434	chaperonin-containing T-complex
CTD-2410N18.5	0.30265	14.6093	-3.55966	0.00347661	0.0214897	-2.00917	TNF-alpha_NF-kappa B signaling complex (CHUK, BTRC, NFKB2, PPP6C, REL, CUL1, IKBKE, SAPS2, SAPS1, ANKRD28, RELA, SKP1);SCF-CDC4 complex;PFD-like;nuclear ubiquitin ligase complex
PARP1	-0.316089	16.762	3.5234	0.003727	0.0228838	-2.07747	RC complex during S-phase of cell cycle;H3.3 com;Rap1 complex
HNRNPU	-0.480061	16.5583	3.48058	0.00404645	0.0246806	-2.15816	emerin C24;emerin C52;telomerase;Large Drosha complex
SEC13	-0.410271	16.4109	3.45339	0.00426349	0.0258334	-2.20939	Nuclear pore complex (NPC);COPII
GPS2	0.343471	17.487	-3.44061	0.00436948	0.0263026	-2.23345	HDAC3_NCOR complex
SNRPD2	-0.559097	17.1687	3.42695	0.00448583	0.0268276	-2.25919	Survival of motor neuron (SMN) complex;Spliceosome-Sm
RPL7L1	0.280322	16.8206	-3.41723	0.00457048	0.0271386	-2.2775	cytoplasmic ribosomal large subunit
MRPL15	-0.281767	16.9049	3.41425	0.00459677	0.0271386	-2.28312	mitochondrial ribosomal large subunit
UQCRHL	-0.352426	15.704	3.38515	0.00486142	0.0285183	-2.33791	Cytochrome bc1 complex (Ubiquinol-cytochrome c reductase complex, complex III)
RPL10A	-0.33915	17.7412	3.37323	0.00497426	0.0287665	-2.36035	cytoplasmic ribosomal large subunit
SNX1	0.47788	16.0778	-3.37302	0.00497631	0.0287665	-2.36075	retromer complex
ZMYM3	-0.26578	16.0962	3.37082	0.00499743	0.0287665	-2.3649	COREST complex
DHX35	0.467119	15.64	-3.36662	0.00503793	0.0288195	-2.37279	Spliceosome-C
PRKAG2	0.342463	17.3763	-3.35757	0.00512649	0.029145	-2.38983	Snf1p_Snf4p/Sip2p complex
THRAP3	-0.304141	15.8312	3.33895	0.00531366	0.0299865	-2.42488	Spliceosome-B
YWHAB	-0.285084	15.6789	3.33559	0.00534811	0.0299865	-2.43119	Kinase maturation complex 1;emerin C25
CDC34	-0.300506	16.4563	3.33065	0.00539926	0.0299865	-2.44049	SCF-CDC4 complex
SEC24A	0.247492	16.3881	-3.33012	0.00540474	0.0299865	-2.44148	COPII
HDAC3	0.338108	16.454	-3.29806	0.00574909	0.031706	-2.5018	Rpd3L complex;emerin C32;HDAC3_NCOR complex
MAP2K2	-0.434637	16.4684	3.28989	0.00584026	0.0320172	-2.51715	STE5-MAPK complex
PPP2CA	-0.74355	17.3995	3.28153	0.00593515	0.0323448	-2.53288	protein phosphatase type 2A complex (Rts1p)
SIN3A	-0.244498	15.7965	3.27018	0.00606637	0.0328655	-2.55421	Rpd3L complex;HCF-1N;Sin3-CI;DNMT3B;SWI_SNF chromatin-remodeling complex
SMG1	-0.231553	15.0626	3.23923	0.00643914	0.034681	-2.61234	SMG-1-Upf1-eRF1-eRF3 complex (SURF)
CREBBP	0.261513	14.8892	-3.23269	0.00652089	0.0349171	-2.62463	GST-Smad3
MRPS9	0.262186	16.8576	-3.22144	0.00666383	0.0351517	-2.64575	mitochondrial ribosomal small subunit
ATP6V1G1	-0.417298	15.6538	3.22127	0.00666594	0.0351517	-2.64606	H+transporting ATPase, vacuolar
CTBP1	-1.20796	16.4679	3.22024	0.0066792	0.0351517	-2.64799	CtBP
KARS	-0.274988	16.6573	3.20824	0.00683547	0.0357643	-2.67051	multi-tRNAsynthase complex
SAR1B	0.242773	16.7526	-3.20538	0.00687326	0.0357643	-2.67587	COPII
PTBP1	0.387373	15.0477	-3.20008	0.0069439	0.0359288	-2.68582	CF IIAm complex (Cleavage factor IIAm complex)
ARPC2	0.27423	17.2933	-3.18931	0.0070896	0.0362801	-2.70603	Arp2_3 protein complex
ERCC3	0.511727	15.7718	-3.18739	0.00711589	0.0362801	-2.70963	CF IIAm complex (Cleavage factor IIAm complex)
PSMA6	-0.629017	17.4989	3.18636	0.00712996	0.0362801	-2.71155	26S Proteasome
KMT2E	0.337305	13.8699	-3.17968	0.00722247	0.0365489	-2.72409	Rpd3L complex
PSMD14	0.258509	17.8651	-3.17391	0.00730323	0.0367556	-2.7349	26S Proteasome
PSMC2	0.307507	17.3403	-3.14447	0.00772965	0.0385616	-2.79005	26S Proteasome
GEMIN2	0.258412	14.6695	-3.14339	0.00774582	0.0385616	-2.79208	SMN-PolII-RHA complex;Survival of motor neuron (SMN) complex
UPF3A	0.280107	15.6044	-3.12908	0.00796243	0.0394269	-2.81886	Exon Junction Complex (EJC)
YWHAE	0.224595	15.8709	-3.12347	0.00804899	0.0396423	-2.82936	Kinase maturation complex 1;emerin C25;emerin C52
COPA	-0.236095	17.5953	3.12006	0.00810211	0.0396917	-2.83574	COPI
RPS17	-0.267368	16.0337	3.09065	0.00857451	0.0417837	-2.89072	cytoplasmic ribosomal small subunit
IKBKAP	-0.282332	15.8442	3.08465	0.00867427	0.0418517	-2.90193	Elongator complex
VPS18	-0.540774	16.7905	3.0829	0.00870366	0.0418517	-2.90521	HOPS complex
RPL9	-0.417759	15.7311	3.08164	0.00872478	0.0418517	-2.90756	cytoplasmic ribosomal large subunit
MED16	-0.243326	15.5292	3.06221	0.00905765	0.0432233	-2.94383	Mediator
CAPZA2	-0.276194	14.5481	3.05846	0.00912327	0.043312	-2.95083	RICH1_AMOT polarity complex, Flag-Rich1 precipitated
CSTF3	0.263112	16.3378	-3.05148	0.00924672	0.043673	-2.96384	mRNA cleavage factor complex (CFI)
DPF1	0.251471	15.6187	-3.04078	0.00943932	0.0439441	-2.98379	BAF complex
PRKAR2B	0.365387	16.647	-3.0401	0.00945179	0.0439441	-2.98507	cAMP-dependent protein kinase
PRPF38A	0.321905	16.5312	-3.03928	0.00946672	0.0439441	-2.9866	Spliceosome-B
TBL1X	-0.312921	14.4145	3.03773	0.00949497	0.0439441	-2.98948	emerin C32;HDAC3_NCOR complex
NCAPD2	-0.461183	15.4595	3.03428	0.00955829	0.0440159	-2.99591	nuclear condensin complex
PRPF4B	0.242602	16.2173	-3.02074	0.00981085	0.0449542	-3.02114	Spliceosome-B
COPS4	0.297653	17.1526	-3.01197	0.00997797	0.0454936	-3.03747	COP9 signalosome
RPL18	0.225989	16.6218	-3.00585	0.0100963	0.0456449	-3.04887	cytoplasmic ribosomal large subunit
NDUFA6	0.285013	18.6368	-3.00277	0.0101562	0.0456449	-3.05458	Respiratory chain complex I (early intermediate NDUFAF1 assembly), mitochondrial
ATP5A1	0.289744	15.4785	-3.00226	0.0101663	0.0456449	-3.05554	F0_F1 ATP synthase (complex V)
CNOT2	-0.638144	15.3548	3.00006	0.0102094	0.0456449	-3.05963	CCR4-NOT complex
SAP130	0.300589	15.4587	-2.99383	0.0103326	0.0459086	-3.07122	emerin C24;N-CoR-1;emerin C25
VPS26A	-0.454564	16.5887	2.99171	0.0103749	0.0459086	-3.07516	retromer complex
GPAA1	-0.42965	15.9488	2.98956	0.0104179	0.0459086	-3.07916	GPI-anchor transamidase complex
COPZ1	0.273006	15.2075	-2.9823	0.0105645	0.0462067	-3.09265	COPI
ANKRD28	-0.353821	15.5394	2.97764	0.0106596	0.0462067	-3.10131	TNF-alpha_NF-kappa B signaling complex (CHUK, BTRC, NFKB2, PPP6C, REL, CUL1, IKBKE, SAPS2, SAPS1, ANKRD28, RELA, SKP1)
SNRNP40	0.323524	16.566	-2.97734	0.0106658	0.0462067	-3.10187	Spliceosome-U5
MNAT1	0.247418	15.6905	-2.97635	0.0106862	0.0462067	-3.10372	ESR1-CDK7-CCNH-MNAT1-MTA1-HDAC2 complex
EIF2B3	-0.508497	17.26	2.96941	0.0108299	0.0463733	-3.11661	eIF2B
RAD50	-0.322828	15.4433	2.9677	0.0108657	0.0463733	-3.11979	Rap1 complex
RFC4	-0.379563	15.8747	2.96292	0.0109661	0.0463733	-3.12866	Replication factor C (RFC) complex
HNRNPA3	-0.280799	14.6748	2.96208	0.0109836	0.0463733	-3.13021	mRNA cleavage factor complex (CFI)
LEO1	-0.253552	14.9742	2.95925	0.0110438	0.0463733	-3.13548	Paf complex
RPL35	0.248948	19.5912	-2.95704	0.0110907	0.0463733	-3.13956	cytoplasmic ribosomal large subunit
CBX1	-0.396125	14.8822	2.95703	0.0110909	0.0463733	-3.13958	Suv39h1
C9orf78	-0.264108	16.791	2.95396	0.0111566	0.0463733	-3.14528	Spliceosome-C
MED15	0.250021	16.2721	-2.95297	0.0111779	0.0463733	-3.14712	AF4.com
PBRM1	-0.275892	15.6569	2.94891	0.0112656	0.0465272	-3.15465	BAF complex;RSC
SAP18	-0.27446	16.4494	2.94208	0.0114146	0.0469325	-3.16732	emerin C32;Exon Junction Complex (EJC)
RPS13	-0.265267	17.0624	2.93637	0.0115406	0.0471535	-3.1779	TNF-alpha_Nf-kappa B signaling complex (RPL6, RPL30, RPS13, CHUK, DDX3X, NFKB2, NFKBIB, REL, IKBKG, NFKB1, MAP3K8, RELB, GLG1, NFKBIA, RELA, TNIP2, GTF2I);TNF-alpha_NF-kappa B signaling complex 6;cytoplasmic ribosomal small subunit
HSPB1	0.476364	17.2759	-2.93501	0.0115708	0.0471535	-3.18042	Spliceosome-B
GTF2H1	0.287968	16.1082	-2.92803	0.0117273	0.0473807	-3.19337	RNA polymerase II complex, chromatin structure modifying
RPS4Y2	-0.216632	16.9221	2.92793	0.0117294	0.0473807	-3.19354	cytoplasmic ribosomal small subunit
XRCC5	0.340002	15.6419	-2.91326	0.0120649	0.0485232	-3.2207	DNA-PK-Ku-eIF2-NF90-NF45 complex;H3.3 com;Rap1 complex
EIF1	-0.350516	15.8577	2.90895	0.0121655	0.0487149	-3.22869	multi-eIF complex
MRPL46	0.268558	17.0442	-2.90655	0.0122217	0.0487282	-3.23313	mitochondrial ribosomal large subunit
XRN2	-0.191017	16.1095	2.89721	0.012443	0.0493967	-3.2504	RNA Degradation Complex
WDR47	0.30539	15.5325	-2.89299	0.0125443	0.0495849	-3.25819	heterotrimeric G-protein complex
DNAL4	-0.398972	15.3361	2.8804	0.0128513	0.0505814	-3.28145	cytoplasmic dynein complex
SNAP25	-0.266201	16.1811	2.87056	0.0130965	0.0513272	-3.29962	Sro1p_Sec4p/Sec9p complex;SNARE complex
RPS11	-0.320319	18.3763	2.8664	0.0132015	0.0513702	-3.30729	TNF-alpha_NF-kappa B signaling complex 6;cytoplasmic ribosomal small subunit
ZMAT2	-0.336312	17.474	2.86571	0.013219	0.0513702	-3.30856	Spliceosome-B
ZRANB2	-0.36581	16.4303	2.85737	0.0134326	0.0518322	-3.32396	emerin C25
NUDT21	0.310578	17.3829	-2.85667	0.0134505	0.0518322	-3.32524	CF IIAm complex (Cleavage factor IIAm complex)
VAMP1	0.366642	15.0834	-2.84601	0.0137287	0.0526837	-3.34489	SNARE complex
GID8	-0.501105	14.4637	2.83742	0.0139567	0.0533367	-3.3607	RANBP9-containing complex
NCOR2	-0.245364	14.2955	2.8246	0.0143041	0.0544384	-3.38429	GST-Smad3;HDAC3_NCOR complex
RANBP9	0.402975	15.2082	-2.82231	0.0143671	0.0544532	-3.3885	RANBP9-containing complex
PLRG1	0.309543	17.5401	-2.81826	0.0144793	0.0546533	-3.39595	Spliceosome-Prp19
EXOSC10	0.259652	15.1884	-2.81375	0.0146047	0.0549019	-3.40422	Exosome
EXOSC6	-0.291295	16.9851	2.80682	0.0148001	0.0554102	-3.41696	Exosome
STX4	0.18162	17.3937	-2.78131	0.0155414	0.0579499	-3.46375	SNARE complex
POLR2D	0.32987	15.6384	-2.77573	0.0157084	0.0581163	-3.47398	RNA polymerase II core complex
TMED10	-0.285824	16.1672	2.7756	0.0157122	0.0581163	-3.47421	COPII
LAMB1	0.348118	16.1911	-2.77162	0.0158326	0.0583275	-3.48152	ITGA6-ITGB4-Laminin10_12 complex
AQR	-0.244142	16.7308	2.76882	0.0159177	0.0584073	-3.48664	Nonsense-mediated mRNA decay pathway complex
PPWD1	-0.255733	16.2845	2.76597	0.0160046	0.058493	-3.49185	Spliceosome-C
WDR77	0.202823	18.1704	-2.74937	0.0165213	0.0600218	-3.52222	Flag-FCP1
RPS26	-0.22996	17.3429	2.74836	0.0165532	0.0600218	-3.52406	emerin C25;cytoplasmic ribosomal small subunit
YWHAG	-0.563723	18.363	2.72214	0.0174038	0.0626918	-3.5719	Kinase maturation complex 1
TRAPPC8	0.249566	15.5839	-2.72148	0.0174257	0.0626918	-3.5731	TRAPP complex
TMED4	0.257551	16.2774	-2.7192	0.0175018	0.0627205	-3.57725	COPII
DKC1	0.247539	15.8335	-2.7085	0.0178632	0.0637675	-3.59674	telomerase
RNF7	-0.316578	16.0414	2.70312	0.0180477	0.0639868	-3.60654	nuclear ubiquitin ligase complex
PRKDC	0.229359	15.5182	-2.70266	0.0180636	0.0639868	-3.60738	DNA-PK-Ku-eIF2-NF90-NF45 complex;H3.3 com
DYNC1I1	0.337275	18.0493	-2.69302	0.018399	0.0649252	-3.62491	cytoplasmic dynein complex
STK38	0.306923	16.2332	-2.68827	0.0185667	0.0652669	-3.63355	Flag-FCP1
HCFC1	-0.201251	16.5955	2.68171	0.0188003	0.0658368	-3.64545	HCF-1N;KMT2C_D containing complex
INTS2	-0.499211	14.2103	2.67382	0.0190855	0.0665823	-3.65978	Integrator
NUP133	0.261323	14.7697	-2.65432	0.0198079	0.0688417	-3.69511	Nuclear pore complex (NPC)
CXXC1	0.215108	15.3019	-2.65203	0.0198944	0.0688825	-3.69925	COMPASS complex
SEC31A	-0.261891	16.1816	2.64377	0.02021	0.0697131	-3.71421	COPII
EHMT1	0.242458	15.9313	-2.63582	0.0205179	0.0705112	-3.72857	Suv39h1;CtBP
MRGBP	-0.324934	14.6528	2.63335	0.0206148	0.070581	-3.73304	NuA4_Tip60 HAT complex
UQCRC2	0.265573	16.7142	-2.62867	0.0207992	0.0707626	-3.74149	Cytochrome bc1 complex (Ubiquinol-cytochrome c reductase complex, complex III)
NUP37	0.245364	14.7901	-2.62631	0.0208927	0.0707626	-3.74575	Nuclear pore complex (NPC)
CCT4	-0.212607	16.639	2.62616	0.0208984	0.0707626	-3.74601	chaperonin-containing T-complex
SF1	0.315769	16.1116	-2.62221	0.0210563	0.0710362	-3.75315	Spliceosome-A
NUP153	-0.300618	15.8308	2.60229	0.0218688	0.0735078	-3.78905	Nuclear pore complex (NPC)
PPIL3	0.255516	17.7971	-2.57883	0.0228645	0.0765754	-3.83122	Spliceosome-C
WDR61	0.229222	17.1179	-2.57657	0.0229626	0.0766251	-3.83527	Paf complex
EIF4G1	-0.24234	15.9842	2.57171	0.0231752	0.077007	-3.84399	eIF4F
RPS25	0.210646	18.6935	-2.57015	0.0232442	0.077007	-3.8468	cytoplasmic ribosomal small subunit
POLR1C	0.233414	16.1638	-2.5624	0.0235881	0.077866	-3.86068	RNA polymerase I core complex
TAF5L	-0.212425	14.1422	2.55737	0.0238138	0.0783305	-3.86969	STAGA complex
CPSF1	0.273104	16.3743	-2.54463	0.0243954	0.0799579	-3.89248	Cleavage and polyadenylation specificity factor (CPSF) complex
EVI5	-0.254112	14.095	2.52284	0.0254219	0.0830269	-3.93137	Gyl1p_Gyp5p complex
RPL38	0.190084	18.9495	-2.50422	0.0263323	0.0854734	-3.96453	cytoplasmic ribosomal large subunit
INTS8	0.317956	15.6328	-2.50302	0.0263922	0.0854734	-3.96666	Integrator
MAP2K1	0.275635	17.595	-2.50187	0.0264494	0.0854734	-3.96871	STE5-MAPK complex
KMT2C	0.228474	14.1407	-2.49894	0.0265963	0.0856477	-3.97392	KMT2C_D containing complex
PRPF40A	0.190814	16.6099	-2.49302	0.0268949	0.0863074	-3.98443	Spliceosome-A
RPL32	0.320056	17.4805	-2.47083	0.0280441	0.089595	-4.02378	cytoplasmic ribosomal large subunit
CPSF4	-0.430779	14.6148	2.4695	0.028114	0.089595	-4.02611	Cleavage and polyadenylation specificity factor (CPSF) complex
NDC1	0.187883	13.8165	-2.466	0.0283	0.0898768	-4.03231	Nuclear pore complex (NPC)
DDOST	0.322661	17.6682	-2.4441	0.0294907	0.0933364	-4.07099	oligosaccharyl transferase complex
EIF3I	-0.254518	16.8348	2.432	0.0301688	0.0951558	-4.09231	multi-eIF complex;eIF3
STX1B	-0.340713	16.5165	2.41093	0.0313857	0.0986561	-4.12933	SNARE complex
TBL1XR1	-0.306	15.2413	2.40115	0.0319664	0.10014	-4.14648	emerin C32;HDAC3_NCOR complex
GEMIN6	0.251097	14.2234	-2.39443	0.0323712	0.100914	-4.15824	Survival of motor neuron (SMN) complex
ZNFX1	0.410444	15.4636	-2.39342	0.0324329	0.100914	-4.16002	Nonsense-mediated mRNA decay pathway complex
LIG1	-0.29931	15.5996	2.38818	0.0327525	0.101566	-4.16918	RC complex during S-phase of cell cycle
SMARCA4	-0.197495	16.0901	2.37466	0.0335913	0.103817	-4.19279	RNA polymerase II complex, chromatin structure modifying;N-CoR-1;GST-Smad3;Sin3-CI;BAF complex;RSC
PRPF8	-0.175353	16.5099	2.36453	0.034233	0.105447	-4.21045	Spliceosome-U5
MRPS7	-0.276112	16.5448	2.35537	0.0348237	0.106909	-4.22639	mitochondrial ribosomal small subunit
RPL4	0.255589	16.6308	-2.34719	0.0353592	0.108192	-4.24061	Yph1-L;cytoplasmic ribosomal large subunit;TNF-alpha_NF-kappa B signaling complex 6
CAPRIN1	-0.209099	15.9324	2.34288	0.0356446	0.108704	-4.24809	CF IIAm complex (Cleavage factor IIAm complex)
PHF10	-0.198793	15.939	2.33571	0.0361242	0.108932	-4.26053	BAF complex
PI4KA	0.180146	15.5897	-2.33512	0.0361639	0.108932	-4.26155	P2X7 receptor signalling complex
IKBKG	0.201076	15.3288	-2.33449	0.0362065	0.108932	-4.26264	TNF-alpha_Nf-kappa B signaling complex (RPL6, RPL30, RPS13, CHUK, DDX3X, NFKB2, NFKBIB, REL, IKBKG, NFKB1, MAP3K8, RELB, GLG1, NFKBIA, RELA, TNIP2, GTF2I);TNF-alpha_NF-kappa B signaling complex 6
HNRNPR	-0.302386	16.2696	2.33417	0.0362282	0.108932	-4.2632	H2AX complex, isolated from cells without IR exposure
MED18	-0.231881	15.7069	2.33295	0.0363108	0.108932	-4.26532	Mediator
RPS15A	0.19171	17.6767	-2.32553	0.036816	0.109656	-4.27817	cytoplasmic ribosomal small subunit
PRKAR1A	-0.303429	16.0308	2.32522	0.0368369	0.109656	-4.27869	cAMP-dependent protein kinase
NUP88	0.23961	15.1576	-2.32417	0.0369091	0.109656	-4.28052	Nuclear pore complex (NPC)
EP400	-0.174963	15.8912	2.32208	0.0370529	0.109729	-4.28413	NuA4_Tip60 HAT complex
PWP2	0.183953	15.9521	-2.31708	0.0373991	0.110399	-4.29277	UTP B complex
ILF2	0.25398	15.5176	-2.31303	0.0376817	0.110878	-4.29976	DNA-PK-Ku-eIF2-NF90-NF45 complex;Large Drosha complex
DDX1	0.237424	17.3006	-2.29721	0.0388064	0.113824	-4.32705	Large Drosha complex
POLR3A	0.173887	15.3129	-2.28602	0.0396201	0.115841	-4.34629	RNA polymerase III core complex
ANAPC7	0.225876	15.3613	-2.28369	0.0397915	0.115975	-4.35029	Anaphase promoting complex (APC)
RBM8A	-0.414464	18.0908	2.27692	0.0402939	0.11691	-4.36191	mRNA cleavage factor complex (CFI);Exon Junction Complex (EJC)
RPL10	-0.205843	16.8867	2.27541	0.0404068	0.11691	-4.3645	cytoplasmic ribosomal large subunit
PRKAR1B	0.271664	15.7434	-2.27426	0.0404934	0.11691	-4.36648	cAMP-dependent protein kinase
ING4	0.39764	16.011	-2.26906	0.040885	0.117605	-4.37539	Rpd3L complex
CDK14	-0.649717	15.9087	2.26728	0.04102	0.117605	-4.37844	Pho85p_Pcl1p complex
HSP90AA1	-0.452695	15.4862	2.26373	0.0412907	0.117605	-4.38452	Kinase maturation complex 1;Kinase maturation complex 2;HCF-1N;HMC Complex;TNF-alpha_NF-kappa B signaling complex 6;TNF-alpha_NF-kappa B signaling complex 7
RFC2	-0.34267	15.2222	2.26299	0.0413474	0.117605	-4.38579	RC complex during S-phase of cell cycle;Replication factor C (RFC) complex
PIGK	0.238634	15.1306	-2.26266	0.0413723	0.117605	-4.38635	GPI-anchor transamidase complex
UBE2R2	0.210829	13.4579	-2.23326	0.0436816	0.123787	-4.43651	SCF-CDC4 complex
NUP214	0.231126	15.9813	-2.21991	0.0447702	0.126483	-4.4592	Nuclear pore complex (NPC)
SNRPG	0.232767	17.1477	-2.2137	0.0452853	0.127547	-4.46973	Survival of motor neuron (SMN) complex;Spliceosome-Sm
PDHB	-0.232669	16.8336	2.20538	0.0459839	0.129018	-4.48382	mitochondrial pyruvate dehydrogenase complex
SNRPA1	0.234515	16.7242	-2.20415	0.046088	0.129018	-4.4859	Spliceosome-U2
SUPT6H	-0.213044	16.0269	2.19567	0.0468113	0.130646	-4.50022	HES1 promoter-Notch enhancer complex
PRKAA1	-0.31202	15.6774	2.18556	0.0476892	0.132694	-4.51729	Snf1p_Snf4p/Sip2p complex
CNOT6	0.206702	15.387	-2.18139	0.0480553	0.132983	-4.52431	CCR4-NOT complex
SMC2	-0.186235	14.7565	2.18068	0.0481174	0.132983	-4.5255	nuclear condensin complex;DNMT3B
PDHX	0.277579	17.8663	-2.17945	0.0482262	0.132983	-4.52757	mitochondrial pyruvate dehydrogenase complex
SEC23A	0.173637	16.0657	-2.1706	0.0490151	0.134452	-4.54245	COPII
RPS21	0.18385	16.8524	-2.1702	0.0490509	0.134452	-4.54312	cytoplasmic ribosomal small subunit
MAGOHB	-0.192966	17.2423	2.16279	0.0497212	0.135781	-4.55556	Exon Junction Complex (EJC)
REL	0.513391	15.1283	-2.16006	0.0499696	0.135781	-4.56013	TNF-alpha_NF-kappa B signaling complex (CHUK, BTRC, NFKB2, PPP6C, REL, CUL1, IKBKE, SAPS2, SAPS1, ANKRD28, RELA, SKP1);TNF-alpha_Nf-kappa B signaling complex (RPL6, RPL30, RPS13, CHUK, DDX3X, NFKB2, NFKBIB, REL, IKBKG, NFKB1, MAP3K8, RELB, GLG1, NFKBIA, RELA, TNIP2, GTF2I)
NCL	-0.333371	16.1991	2.15924	0.0500451	0.135781	-4.56151	RNA pol II containing coactivator complex Tat-SF
RP11-849F2.7	0.219581	17.9525	-2.15836	0.0501255	0.135781	-4.56298	cytoplasmic ribosomal large subunit
TBL3	0.214976	15.4138	-2.15462	0.0504702	0.136314	-4.56926	UTP B complex
RPL5	-0.198385	16.8722	2.15166	0.0507435	0.136651	-4.5742	Yph1-L;cytoplasmic ribosomal large subunit
MRPL53	0.221722	17.6075	-2.14402	0.0514569	0.137862	-4.58698	mitochondrial ribosomal large subunit
ATP5D	0.235595	13.5931	-2.14364	0.0514923	0.137862	-4.58761	F0_F1 ATP synthase (complex V)
WDR3	-0.182199	15.7606	2.13923	0.0519092	0.138575	-4.59498	UTP B complex
ATP6V1C1	0.193078	16.7304	-2.13434	0.0523739	0.139411	-4.60313	H+transporting ATPase, vacuolar
KIN	0.244621	16.4566	-2.13036	0.052756	0.140024	-4.60977	Spliceosome-B
ELP3	-0.162153	16.2331	2.12755	0.0530269	0.140338	-4.61444	Elongator complex
NUP43	0.149302	17.4817	-2.12305	0.0534631	0.141088	-4.62192	Nuclear pore complex (NPC)
FRG1	-0.211137	15.9536	2.11467	0.0542851	0.142847	-4.63584	Spliceosome-Bact
MRPL17	0.186563	16.2713	-2.1092	0.0548281	0.143535	-4.64492	mitochondrial ribosomal large subunit
HNRNPM	0.162439	16.2593	-2.10864	0.0548843	0.143535	-4.64585	Large Drosha complex
MRPS16	-0.277994	15.1872	2.10734	0.0550139	0.143535	-4.648	mitochondrial ribosomal small subunit
TAF12	-0.151358	16.7053	2.10423	0.0553259	0.143941	-4.65315	TAF complex;STAGA complex
POLR3B	0.286084	13.4654	-2.09776	0.0559801	0.144841	-4.66386	RNA polymerase III core complex
RPL34	-0.287616	17.5839	2.09769	0.0559865	0.144841	-4.66396	cytoplasmic ribosomal large subunit
MRPL1	-0.181547	18.0897	2.09055	0.0567169	0.14632	-4.67576	mitochondrial ribosomal large subunit
RPN1	-0.252576	16.7798	2.07994	0.0578183	0.148745	-4.69324	oligosaccharyl transferase complex
CNOT1	0.173996	16.869	-2.07758	0.0580663	0.148909	-4.69713	CCR4-NOT complex
INPP5K	0.223055	14.689	-2.07626	0.0582054	0.148909	-4.69931	HES1 promoter-Notch enhancer complex
AP3S2	-0.259731	14.344	2.06367	0.059546	0.151916	-4.71997	AP-3 adaptor complex
AFF4	0.225964	13.5593	-2.05452	0.0605394	0.154024	-4.73497	ELL.com;AF4.com
SUPT5H	-0.258371	15.993	2.04557	0.061525	0.15573	-4.7496	RNA pol II containing coactivator complex Tat-SF
MAP3K7	0.23239	16.7059	-2.04536	0.0615482	0.15573	-4.74994	TNF-alpha_NF-kappa B signaling complex 7
SF3B3	-0.16021	16.6315	2.04122	0.062009	0.156466	-4.75669	Spliceosome-U2;STAGA complex
LAMA3	0.318891	14.2827	-2.03674	0.0625119	0.157305	-4.764	P2X7 receptor signalling complex
PRKAR2A	-0.201788	16.6564	2.03303	0.0629305	0.157576	-4.77004	cAMP-dependent protein kinase
TCP1	0.167925	16.8842	-2.03275	0.0629619	0.157576	-4.77049	chaperonin-containing T-complex
BOP1	0.222964	15.6787	-2.03037	0.0632326	0.157824	-4.77436	Yph1-L
ZEB2	-0.279668	14.8158	2.01635	0.0648468	0.161416	-4.79713	CtBP
CRNKL1	0.178424	15.8827	-2.00581	0.0660855	0.164056	-4.81419	Prp19-associated complex
API5	-0.189643	17.3663	2.00202	0.0665364	0.164279	-4.82032	emerin C52
CDK17	-0.290322	14.7159	2.0013	0.0666218	0.164279	-4.82147	Pho85p_Pcl1p complex
MRPS23	0.244072	17.4176	-2.00056	0.0667104	0.164279	-4.82267	mitochondrial ribosomal small subunit
MEAF6	1.27029	17.2072	-1.99687	0.0671525	0.164927	-4.82862	NuA4_Tip60 HAT complex
TARDBP	-0.153561	17.3496	1.99072	0.0678957	0.166303	-4.83852	Large Drosha complex
ELP5	0.266013	15.7729	-1.98926	0.0680742	0.166303	-4.84089	Elongator complex
ATP5C1	-0.25763	17.5563	1.98032	0.0691713	0.168536	-4.85526	F0_F1 ATP synthase (complex V)
DHX15	0.194769	17.195	-1.97601	0.0697059	0.169389	-4.86217	Large Drosha complex
HAT1	-0.167059	15.0502	1.97454	0.0698889	0.169389	-4.86453	H3.3 com
WDR26	-0.314944	14.5332	1.9561	0.0722246	0.17459	-4.89401	RANBP9-containing complex
NUP62	-0.174533	15.3694	1.94865	0.0731881	0.176456	-4.90588	Nuclear pore complex (NPC)
TCERG1	-0.168506	16.7174	1.94677	0.073433	0.176584	-4.90887	Spliceosome-A
CCT3	0.195438	16.3826	-1.94147	0.0741288	0.177793	-4.91731	chaperonin-containing T-complex
NUP155	-0.169589	15.072	1.9332	0.0752248	0.179953	-4.93043	Nuclear pore complex (NPC)
MRPL22	0.149489	16.0645	-1.93048	0.0755877	0.180353	-4.93473	mitochondrial ribosomal large subunit
RPL23A	-0.144981	17.681	1.91576	0.0775857	0.184642	-4.958	cytoplasmic ribosomal large subunit
PQBP1	-0.21914	15.2191	1.90744	0.0787351	0.186657	-4.97111	Spliceosome-Prp19
MRPS17	0.158244	16.3964	-1.90636	0.0788855	0.186657	-4.97281	mitochondrial ribosomal small subunit
POLR2H	-0.614497	16.3649	1.90483	0.0790979	0.186657	-4.9752	RNA polymerase II core complex
EIF5	0.156974	15.9112	-1.90261	0.0794099	0.186657	-4.9787	multi-eIF complex
AP3M1	0.239428	14.011	-1.90235	0.079446	0.186657	-4.97911	AP-3 adaptor complex
RABGAP1	0.164566	16.0502	-1.89849	0.0799894	0.187456	-4.98517	Gyl1p_Gyp5p complex
NAA38	0.140986	15.8311	-1.89615	0.0803196	0.187752	-4.98883	Spliceosome-LSm;emerin C25;emerin C52
RUVBL1	-0.283195	17.0889	1.89054	0.0811181	0.189005	-4.99763	PFD-like;SRCAP;INO80.com;NuA4_Tip60 HAT complex
SAMD13	-0.1393	16.6412	1.8895	0.0812662	0.189005	-4.99925	Spliceosome-Bact
PCF11	0.164394	15.6783	-1.88623	0.0817356	0.189618	-5.00436	CF IIAm complex (Cleavage factor IIAm complex);mRNA cleavage factor complex (CFI)
RPLP2	-0.227933	16.0861	1.88478	0.081945	0.189626	-5.00663	cytoplasmic ribosomal large subunit
TRIM33	0.220486	14.5665	-1.88271	0.0822445	0.189843	-5.00987	GST-Smad3
NXF1	0.212277	15.5425	-1.87174	0.0838458	0.192715	-5.02697	Transcription-export (TREX) complex
PARP2	-0.199916	16.272	1.87132	0.0839076	0.192715	-5.02763	H3.3 com
ILF3	-0.170493	16.9879	1.868	0.084398	0.19336	-5.03279	DNA-PK-Ku-eIF2-NF90-NF45 complex;emerin C52;Large Drosha complex
CCT7	0.162896	16.3172	-1.85362	0.0865533	0.197805	-5.05511	chaperonin-containing T-complex
EIF4A3	-0.193441	16.5904	1.84979	0.087135	0.198366	-5.06103	eIF4F;Exon Junction Complex (EJC)
PSMA5	0.17086	17.5647	-1.84917	0.0872293	0.198366	-5.06198	26S Proteasome
NUP107	0.149937	15.3633	-1.83797	0.088955	0.20138	-5.07928	Nuclear pore complex (NPC)
VPS39	0.198404	15.1902	-1.83723	0.0890691	0.20138	-5.08041	HOPS complex
FAM50B	0.195472	17.307	-1.83508	0.0894048	0.20138	-5.08372	Spliceosome-C
MRPS10	0.25362	17.4328	-1.83492	0.0894294	0.20138	-5.08397	mitochondrial ribosomal small subunit
TAB2	-0.318496	14.0448	1.82103	0.0916218	0.205814	-5.1053	TNF-alpha_NF-kappa B signaling complex 7
PSMA2	-0.169483	18.1562	1.81305	0.0929027	0.208183	-5.11751	26S Proteasome
LAMC1	0.131387	15.9365	-1.80104	0.09486	0.212054	-5.13582	ITGA6-ITGB4-Laminin10_12 complex
COPS5	0.162043	15.2004	-1.79382	0.0960547	0.213865	-5.1468	COP9 signalosome
MED11	-0.222795	16.2228	1.79334	0.096135	0.213865	-5.14753	Kornberg's mediator (SRB) complex
EXOC7	-0.191975	16.1648	1.78945	0.0967846	0.214702	-5.15343	Exocyst complex
MED4	-0.15067	16.418	1.7883	0.0969773	0.214702	-5.15517	AF4.com;emerin C32;Mediator
TIMM23B	0.21756	15.2164	-1.78415	0.0976775	0.215734	-5.16147	mitochondrial inner membrane presequence translocase complex
TRAPPC4	-0.14072	15.7991	1.77996	0.0983877	0.216782	-5.16781	TRAPP complex
EIF2B1	-0.219295	16.3759	1.77358	0.0994775	0.218513	-5.17744	eIF2B
RPN2	0.182615	16.3972	-1.77259	0.0996478	0.218513	-5.17893	oligosaccharyl transferase complex
EIF3L	0.14028	16.6929	-1.76719	0.10058	0.220033	-5.18706	H2AX complex, isolated from cells without IR exposure
EIF4G2	-0.21168	15.2465	1.76378	0.101172	0.220804	-5.19219	eIF4F
TMED7	-0.163937	16.2338	1.75746	0.10228	0.222694	-5.20168	COPII
FLNA	-0.131636	16.1661	1.75219	0.103211	0.224192	-5.20958	COMPASS complex
EWSR1	-0.180334	16.1693	1.74842	0.103882	0.225118	-5.21522	Large Drosha complex
PRKAA2	0.128447	16.1495	-1.74602	0.104311	0.225518	-5.21881	Snf1p_Snf4p/Sip2p complex
RPS28	-0.295175	15.739	1.74201	0.105032	0.226544	-5.2248	cytoplasmic ribosomal small subunit
UPF3B	0.234781	14.4289	-1.73881	0.105609	0.226794	-5.22956	Nonsense-mediated mRNA decay pathway complex;Exon Junction Complex (EJC)
COG1	-0.153767	14.9239	1.73864	0.10564	0.226794	-5.22982	Conserved oligomeric Golgi (COG) complex
SYF2	0.19705	15.9077	-1.73243	0.106771	0.22844	-5.23907	Prp19-associated complex
POLR2C	0.221206	15.7941	-1.7317	0.106903	0.22844	-5.24014	RNA polymerase II core complex
ADRM1	-0.514455	15.7475	1.72912	0.107377	0.228922	-5.24398	ITGA6-ITGB4-Laminin10_12 complex
MARK2	0.246646	15.5388	-1.72584	0.107981	0.229678	-5.24885	Kinase maturation complex 1
ATP6V0C	0.198067	17.7562	-1.71931	0.109193	0.231721	-5.25852	H+transporting ATPase, vacuolar
CNOT11	0.217506	15.2254	-1.71543	0.109919	0.232567	-5.26426	CCR4-NOT complex
CPSF3	-0.173599	15.3961	1.71448	0.110097	0.232567	-5.26566	CF IIAm complex (Cleavage factor IIAm complex);Cleavage and polyadenylation specificity factor (CPSF) complex
ARPC3	-0.287374	18.0235	1.71263	0.110444	0.232767	-5.26839	Arp2_3 protein complex
EIF3B	-0.150731	16.7589	1.71015	0.110912	0.232894	-5.27205	multi-eIF complex;eIF3
SUGP1	0.208951	15.3499	-1.70964	0.11101	0.232894	-5.27281	Spliceosome-A
MRPL11	-0.117435	16.9853	1.70466	0.111956	0.234345	-5.28015	mitochondrial ribosomal large subunit
CUL2	-0.155735	16.2526	1.70059	0.112734	0.235438	-5.28613	SCF-CDC4 complex;nuclear ubiquitin ligase complex
AIMP1	0.135882	17.8217	-1.69862	0.113112	0.235693	-5.28902	multi-tRNAsynthase complex
DLD	-0.200265	17.0982	1.69563	0.113689	0.235739	-5.29341	mitochondrial pyruvate dehydrogenase complex
MBD3	0.195971	14.8642	-1.69555	0.113704	0.235739	-5.29353	NuRD complex
GNL3L	0.247558	14.0646	-1.69287	0.114224	0.235739	-5.29747	Yph1-L;telomerase
COPS6	-0.166276	16.5887	1.69253	0.11429	0.235739	-5.29796	COP9 signalosome
VPS16	-0.116581	17.1492	1.69069	0.114648	0.235739	-5.30065	HOPS complex
GATAD2A	-0.205626	14.9413	1.69057	0.11467	0.235739	-5.30082	NuRD complex
CCT5	0.136861	16.9853	-1.68867	0.115042	0.235976	-5.30361	chaperonin-containing T-complex
LSM6	-0.150163	18.0656	1.68189	0.116372	0.237563	-5.31352	Spliceosome-LSm
RPL11	0.185826	17.2116	-1.68124	0.1165	0.237563	-5.31447	cytoplasmic ribosomal large subunit
CPSF2	0.142572	15.6982	-1.68079	0.116589	0.237563	-5.31512	Cleavage and polyadenylation specificity factor (CPSF) complex
AP3D1	-0.255764	14.5625	1.67806	0.11713	0.238139	-5.31911	AP-3 adaptor complex
VPS26B	-0.211019	16.5352	1.66904	0.118932	0.241269	-5.33223	retromer complex
YPEL5	0.232732	15.2834	-1.6673	0.119282	0.241448	-5.33475	RANBP9-containing complex
CKB	0.305532	17.8948	-1.66577	0.11959	0.241541	-5.33697	emerin C52
MRPL16	0.165374	16.4234	-1.65503	0.121778	0.245422	-5.35252	mitochondrial ribosomal large subunit
VBP1	0.190075	15.8682	-1.64754	0.123325	0.247996	-5.36333	prefoldin complex
KDM1A	0.16048	15.2845	-1.64531	0.123788	0.248385	-5.36654	ELL.com;CtBP;COREST complex
MRPL2	0.193678	15.169	-1.64094	0.1247	0.249672	-5.37281	mitochondrial ribosomal large subunit
NUP205	0.12779	15.7012	-1.63859	0.125195	0.250118	-5.3762	Nuclear pore complex (NPC)
UTP6	0.121774	15.9492	-1.62861	0.127308	0.253788	-5.39048	UTP B complex
CSTF2T	0.134375	17.4448	-1.62732	0.127583	0.253788	-5.39233	mRNA cleavage factor complex (CFI)
WDR12	0.13054	16.3091	-1.62153	0.128826	0.255709	-5.40059	Yph1-L
ISY1	0.16079	15.0547	-1.60193	0.133111	0.263645	-5.42841	Prp19-associated complex
RANBP10	0.116923	15.4771	-1.59992	0.133558	0.263963	-5.43125	RANBP9-containing complex
SMARCC1	0.147897	16.3246	-1.59289	0.13513	0.266498	-5.44117	RNA polymerase II complex, chromatin structure modifying;emerin C32;N-CoR-1;GST-Smad3;Sin3-CI;BAF complex;RSC
RPS9	-0.134458	14.7288	1.58937	0.135924	0.267491	-5.44613	cytoplasmic ribosomal small subunit
EXOC4	-0.163415	15.6574	1.57857	0.13838	0.271745	-5.46128	Exocyst complex
CHUK	0.138123	15.1502	-1.57719	0.138698	0.271769	-5.46321	TNF-alpha_NF-kappa B signaling complex (CHUK, BTRC, NFKB2, PPP6C, REL, CUL1, IKBKE, SAPS2, SAPS1, ANKRD28, RELA, SKP1);TNF-alpha_Nf-kappa B signaling complex (RPL6, RPL30, RPS13, CHUK, DDX3X, NFKB2, NFKBIB, REL, IKBKG, NFKB1, MAP3K8, RELB, GLG1, NFKBIA, RELA, TNIP2, GTF2I);TNF-alpha_NF-kappa B signaling complex 6
BCKDK	-0.177709	17.3683	1.57595	0.138983	0.271769	-5.46495	mitochondrial pyruvate dehydrogenase complex
CPSF3L	0.188806	14.747	-1.57261	0.139753	0.272696	-5.46961	Integrator
ITGB4	0.239091	15.015	-1.56954	0.140464	0.273504	-5.47389	ITGA6-ITGB4-Laminin10_12 complex
COX4I2	0.183028	16.8523	-1.56727	0.140994	0.273957	-5.47707	Cytochrome c oxidase (complex IV)
LAMA5	-0.204142	15.0654	1.56563	0.141375	0.274118	-5.47934	ITGA6-ITGB4-Laminin10_12 complex
SSRP1	0.121963	16.4176	-1.56198	0.14223	0.275197	-5.48442	H2AX complex, isolated from cells without IR exposure
TIMM21	0.177506	16.4822	-1.5569	0.143429	0.276543	-5.49148	mitochondrial inner membrane presequence translocase complex
AP1S2	0.188169	16.1345	-1.55649	0.143526	0.276543	-5.49205	AP-1 adaptor complex
DXO	0.129393	16.2178	-1.55395	0.144127	0.277122	-5.49557	RNA Degradation Complex
NUP98	0.101599	15.2245	-1.54697	0.145793	0.279741	-5.50522	Nuclear pore complex (NPC)
RPL17	-0.149297	17.0156	1.53653	0.148316	0.283493	-5.51961	Yph1-L;cytoplasmic ribosomal large subunit
MYO1E	0.134785	14.7493	-1.53633	0.148364	0.283493	-5.51988	emerin
SEH1L	-0.12316	15.9152	1.53496	0.148697	0.28354	-5.52176	Nuclear pore complex (NPC)
DRAP1	-0.119267	15.8278	1.52843	0.150298	0.286001	-5.53072	RNA polymerase II complex, chromatin structure modifying
MAGT1	0.187305	16.3918	-1.52445	0.151279	0.287275	-5.53616	oligosaccharyl transferase complex
UTY	-0.148596	14.7872	1.52267	0.151722	0.287522	-5.5386	ELL.com
VCL	0.148774	16.1478	-1.51782	0.15293	0.288877	-5.54522	Polycystin-1 multiprotein complex (ACTN1, CDH1, SRC, JUP, VCL, CTNNB1, PXN, BCAR1, PKD1, PTK2, TLN1)
MCM3	-0.201045	15.2269	1.51728	0.153064	0.288877	-5.54595	MCM complex
EXOSC1	0.143157	17.0434	-1.51352	0.154007	0.290062	-5.55108	Exosome
ACTR1B	-0.154016	16.1893	1.51191	0.154412	0.290231	-5.55326	RSC
STAG1	-0.195588	16.3939	1.5081	0.155373	0.291442	-5.55843	Cohesin complex
NUP54	-0.171098	18.2543	1.50555	0.156019	0.292011	-5.56189	Nuclear pore complex (NPC)
INTS3	0.113967	15.9604	-1.50441	0.15631	0.292011	-5.56344	Integrator
CCT8	-0.107921	17.2146	1.5001	0.157411	0.293474	-5.56928	chaperonin-containing T-complex
COG4	0.10979	15.335	-1.4959	0.15849	0.294888	-5.57495	Conserved oligomeric Golgi (COG) complex
CTNNBL1	0.1308	16.3742	-1.48778	0.16059	0.298193	-5.58587	Spliceosome-Prp19
GATAD2B	0.109799	16.5458	-1.48514	0.16128	0.29887	-5.58942	NuRD complex
RAB8A	0.166194	17.3018	-1.48044	0.162512	0.300549	-5.59572	Sro1p_Sec4p/Sec9p complex
THOC3	0.12883	16.5088	-1.46623	0.166287	0.306915	-5.6147	Transcription-export (TREX) complex
PIGS	-0.356979	16.0227	1.45958	0.168077	0.309598	-5.62353	GPI-anchor transamidase complex
GPS1	-0.231994	16.448	1.45741	0.168667	0.310064	-5.62641	COP9 signalosome
RBM39	0.129601	17.1494	-1.45572	0.169125	0.310286	-5.62864	Spliceosome-A
GNL2	-0.157167	14.8787	1.43523	0.174776	0.319792	-5.65563	Yph1-L
CDC73	0.117875	16.026	-1.43443	0.175	0.319792	-5.65668	Paf complex
POLR1A	-0.157612	15.0803	1.42737	0.176983	0.322775	-5.6659	RNA polymerase I core complex
RUVBL2	-0.123554	16.4861	1.41402	0.180789	0.329065	-5.68326	PFD-like;SRCAP;INO80.com;NuA4_Tip60 HAT complex
PFDN4	0.135073	16.7707	-1.40836	0.182421	0.331381	-5.69058	prefoldin complex
BAZ1B	-0.143709	15.7524	1.40252	0.184119	0.333313	-5.69811	B-WICH
RFC5	0.110853	15.1411	-1.40222	0.184209	0.333313	-5.69851	Replication factor C (RFC) complex
COG3	0.109043	15.4334	-1.40044	0.184728	0.333597	-5.70079	Conserved oligomeric Golgi (COG) complex
PSMC3	0.100185	16.5167	-1.3897	0.187895	0.338652	-5.71458	26S Proteasome
SMC4	0.186777	14.0736	-1.38323	0.189824	0.341399	-5.72284	nuclear condensin complex;DNMT3B
VPS33A	0.101111	16.6373	-1.38211	0.19016	0.341399	-5.72428	HOPS complex
TAF6	0.107071	15.8147	-1.38038	0.190679	0.341665	-5.72648	TFIID complex;TAF complex
MLLT1	0.140824	13.7532	-1.37719	0.191639	0.342033	-5.73053	AF4.com
HNRNPUL1	-0.152179	16.9075	1.37648	0.191853	0.342033	-5.73144	Large Drosha complex
UQCRFS1	0.232897	20.3979	-1.376	0.191999	0.342033	-5.73205	Cytochrome bc1 complex (Ubiquinol-cytochrome c reductase complex, complex III)
PRKAB1	-0.135786	15.6835	1.3685	0.194275	0.344964	-5.74155	Snf1p_Snf4p/Sip2p complex
DNAJA4	-0.665454	16.9007	1.36812	0.194393	0.344964	-5.74204	HMC Complex
CLUH	0.0967899	16.4818	-1.35574	0.198201	0.350966	-5.75764	eIF3
MED23	0.123269	15.292	-1.35466	0.198538	0.350966	-5.759	AF4.com;Mediator
SMU1	-0.118547	17.2688	1.35081	0.199735	0.352407	-5.76383	Spliceosome-B
SIKE1	-0.184164	16.763	1.34464	0.201669	0.355137	-5.77154	emerin
COPS8	0.123935	18.0717	-1.3394	0.203324	0.356726	-5.77808	COP9 signalosome
HSP90AB1	-0.126576	15.9167	1.33933	0.203346	0.356726	-5.77817	Kinase maturation complex 1;Kinase maturation complex 2;HMC Complex;P2X7 receptor signalling complex;TNF-alpha_NF-kappa B signaling complex 6;TNF-alpha_NF-kappa B signaling complex 7
RPL36	-0.138586	17.3008	1.33313	0.205315	0.359149	-5.78586	cytoplasmic ribosomal large subunit
SMARCB1	0.132793	15.4769	-1.33253	0.205507	0.359149	-5.78661	RNA polymerase II complex, chromatin structure modifying;emerin C32;N-CoR-1;Sin3-CI;BAF complex;RSC
STT3B	-0.183575	15.0386	1.32602	0.207597	0.362116	-5.79467	oligosaccharyl transferase complex
LLGL1	-0.147819	16.5764	1.32404	0.208233	0.362538	-5.79711	Sro1p_Sec4p/Sec9p complex
PDP2	-0.119142	15.0828	1.31788	0.210232	0.364982	-5.80471	mitochondrial pyruvate dehydrogenase complex
CYC1	0.137681	16.9706	-1.31621	0.210774	0.364982	-5.80675	Cytochrome bc1 complex (Ubiquinol-cytochrome c reductase complex, complex III)
DYNLL2	-0.181187	13.8383	1.31606	0.210825	0.364982	-5.80694	cytoplasmic dynein complex
SNRPF	0.19285	12.8138	-1.30943	0.212995	0.367401	-5.81507	Survival of motor neuron (SMN) complex;Spliceosome-Sm
CDK5	-0.135089	16.9999	1.30935	0.213021	0.367401	-5.81516	Pho85p_Pcl1p complex
POLR2E	-0.130201	16.6786	1.30464	0.214575	0.36939	-5.82092	PFD-like;RNA polymerase II core complex
PSMD13	0.170318	17.6786	-1.29946	0.216293	0.371653	-5.82723	26S Proteasome
MRPS18C	0.170694	16.5602	-1.29492	0.217811	0.373489	-5.83275	mitochondrial ribosomal small subunit
CCNT1	-0.158359	14.1872	1.29384	0.218173	0.373489	-5.83406	ELL.com;AF4.com;HES1 promoter-Notch enhancer complex
CDK8	0.171586	15.141	-1.29117	0.21907	0.374329	-5.8373	RNA polymerase II complex, chromatin structure modifying;Kornberg's mediator (SRB) complex;HES1 promoter-Notch enhancer complex
ELP2	0.167256	16.4382	-1.27309	0.225217	0.383662	-5.85906	Elongator complex
RPS15	-0.124758	15.5988	1.27266	0.225365	0.383662	-5.85957	cytoplasmic ribosomal small subunit
RPRD1A	0.113461	14.5188	-1.27043	0.226135	0.383924	-5.86225	RNA Degradation Complex
CDC5L	-0.0991641	16.5672	1.2698	0.226353	0.383924	-5.863	Prp19-associated complex;Spliceosome-Prp19
ATPIF1	0.121633	16.2576	-1.2652	0.227943	0.38569	-5.86848	F0_F1 ATP synthase (complex V)
EIF2B5	0.182181	16.1413	-1.26298	0.228716	0.38569	-5.87113	eIF2B
CNN3	0.131453	13.5533	-1.26208	0.22903	0.38569	-5.8722	emerin
CDK7	0.142499	13.5986	-1.26167	0.229175	0.38569	-5.8727	HES1 promoter-Notch enhancer complex;ESR1-CDK7-CCNH-MNAT1-MTA1-HDAC2 complex
VPS35	0.117232	16.5166	-1.26077	0.229487	0.38569	-5.87376	retromer complex
DDX3X	0.102735	16.2619	-1.25188	0.232608	0.390007	-5.8843	TNF-alpha_Nf-kappa B signaling complex (RPL6, RPL30, RPS13, CHUK, DDX3X, NFKB2, NFKBIB, REL, IKBKG, NFKB1, MAP3K8, RELB, GLG1, NFKBIA, RELA, TNIP2, GTF2I);Large Drosha complex
LMO7	-0.160617	15.735	1.25104	0.232903	0.390007	-5.88529	emerin
ATP5L	-0.109033	18.0382	1.24662	0.23447	0.391917	-5.8905	F0_F1 ATP synthase (complex V)
MRPL43	-0.102768	16.7728	1.24074	0.236564	0.394702	-5.89742	mitochondrial ribosomal large subunit
RPS19	-0.125375	18.0858	1.23933	0.23707	0.394831	-5.89908	cytoplasmic ribosomal small subunit
HSPA5	0.0940759	17.3428	-1.23411	0.238946	0.397237	-5.90519	H2AX complex, isolated from cells without IR exposure;HCF-1N;RSC
ARPC1A	-0.108094	17.4689	1.22758	0.241306	0.400159	-5.9128	Arp2_3 protein complex
EXOSC4	-0.159166	16.4838	1.22685	0.241573	0.400159	-5.91365	Exosome
PSMA8	-0.127674	17.8433	1.22385	0.242667	0.400422	-5.91714	26S Proteasome
UQCRC1	-0.129055	16.4686	1.22345	0.24281	0.400422	-5.9176	Cytochrome bc1 complex (Ubiquinol-cytochrome c reductase complex, complex III)
COPS2	-0.173756	16.6561	1.22284	0.243036	0.400422	-5.91831	COP9 signalosome
TOP2A	0.268649	14.1004	-1.21403	0.246269	0.404494	-5.9285	H3.3 com
RARS	-0.152167	16.7291	1.21372	0.246386	0.404494	-5.92886	multi-tRNAsynthase complex
RPS23	-0.0881715	18.1998	1.20988	0.247805	0.406101	-5.93328	cytoplasmic ribosomal small subunit
SNRPD3	0.14716	17.1645	-1.20855	0.248297	0.406184	-5.93481	Survival of motor neuron (SMN) complex;telomerase;Spliceosome-Sm
SNRNP200	0.137533	16.0897	-1.20336	0.250233	0.40812	-5.94077	Spliceosome-U5
SEC16A	-0.154079	15.727	1.203	0.250367	0.40812	-5.94118	COPII
COG2	-0.138287	14.6257	1.20082	0.251184	0.408584	-5.94368	Conserved oligomeric Golgi (COG) complex
COPS3	0.100658	16.0623	-1.1988	0.251941	0.408584	-5.94598	COP9 signalosome
COG7	0.188474	14.834	-1.19869	0.251982	0.408584	-5.94611	Conserved oligomeric Golgi (COG) complex
PSMD12	0.0843193	16.3815	-1.19142	0.254725	0.41173	-5.95439	26S Proteasome
RPL7	-0.202048	16.9886	1.19118	0.254816	0.41173	-5.95466	cytoplasmic ribosomal large subunit
RPL15	0.177561	17.3833	-1.18853	0.255824	0.41208	-5.95768	cytoplasmic ribosomal large subunit
MED27	0.139721	14.1574	-1.18825	0.255928	0.41208	-5.95799	Mediator
ANAPC10	-0.116723	15.7167	1.18365	0.257684	0.413504	-5.9632	Anaphase promoting complex (APC)
RPS7	-0.168309	17.9556	1.18358	0.257711	0.413504	-5.96328	cytoplasmic ribosomal small subunit
GTF2B	-0.215324	17.1005	1.16862	0.263479	0.422025	-5.9801	RNA polymerase II complex, chromatin structure modifying;SMN-PolII-RHA complex
BCAS2	-0.11886	16.5039	1.16126	0.266356	0.425892	-5.98832	Spliceosome-Prp19
PSMB1	0.199903	17.3677	-1.15832	0.26751	0.426995	-5.99159	26S Proteasome
TBC1D4	0.131908	15.2421	-1.15627	0.268319	0.427547	-5.99387	Gyl1p_Gyp5p complex
ACTN1	0.0901515	17.43	-1.15116	0.270341	0.430024	-5.99953	Polycystin-1 multiprotein complex (ACTN1, CDH1, SRC, JUP, VCL, CTNNB1, PXN, BCAR1, PKD1, PTK2, TLN1)
MED1	-0.12259	13.9007	1.14976	0.270896	0.430164	-6.00107	Mediator;HES1 promoter-Notch enhancer complex
USP28	0.128014	15.2488	-1.14733	0.271865	0.4303	-6.00376	ELL.com
TCEA1	-0.115329	15.208	1.14676	0.272092	0.4303	-6.00439	AF4.com
MRPL28	-0.166947	17.1777	1.14603	0.272383	0.4303	-6.00519	mitochondrial ribosomal large subunit
SF3A2	0.100429	15.346	-1.14459	0.272959	0.430472	-6.00678	Spliceosome-U2
SVIL	-0.108775	15.8674	1.14021	0.274712	0.432496	-6.01159	P2X7 receptor signalling complex
PES1	0.0824595	16.6932	-1.13904	0.275183	0.432498	-6.01287	Yph1-L
AGO2	0.151042	15.2724	-1.13102	0.278424	0.436025	-6.02164	TRBP containing complex (DICER, TRBP, AGO2, RPL7A, EIF6, MOV10)
ATP6V1D	-0.109203	16.5218	1.13	0.278836	0.436025	-6.02274	H+transporting ATPase, vacuolar
RPL13A	0.0805728	17.5734	-1.12997	0.278847	0.436025	-6.02277	cytoplasmic ribosomal large subunit
LSM8	0.105006	17.1749	-1.12404	0.281268	0.438639	-6.02923	Spliceosome-LSm;emerin C25;emerin C52
POLR2B	0.0847022	16.3532	-1.12354	0.281472	0.438639	-6.02977	RNA polymerase II core complex;Flag-FCP1
JUP	0.10168	14.8933	-1.12074	0.282617	0.438682	-6.03279	Polycystin-1 multiprotein complex (ACTN1, CDH1, SRC, JUP, VCL, CTNNB1, PXN, BCAR1, PKD1, PTK2, TLN1)
DDX23	0.0912079	17.108	-1.12027	0.282813	0.438682	-6.03331	Spliceosome-U5
MED14	0.0886058	14.657	-1.11998	0.282928	0.438682	-6.03361	Kornberg's mediator (SRB) complex;Mediator
MARS	0.0790386	17.1231	-1.11668	0.284287	0.440048	-6.03718	multi-tRNAsynthase complex
COX6B1	-0.251162	15.9395	1.11049	0.28685	0.443271	-6.04384	Cytochrome c oxidase (complex IV)
THOC6	0.124713	14.5148	-1.10203	0.290375	0.447924	-6.05289	Transcription-export (TREX) complex
ATP5B	0.135584	16.315	-1.10094	0.290834	0.447924	-6.05406	F0_F1 ATP synthase (complex V)
DMAP1	-0.170293	15.7252	1.0929	0.294221	0.452384	-6.0626	SRCAP;NuA4_Tip60 HAT complex
G3BP1	-0.0901195	15.6337	1.08452	0.297782	0.456583	-6.07145	emerin C25
LARP1	-0.135103	16.2679	1.08252	0.298636	0.456583	-6.07355	HMC Complex
MED24	0.0748037	15.6566	-1.08235	0.29871	0.456583	-6.07373	AF4.com;Mediator
KIAA0368	-0.102011	15.5926	1.08182	0.298935	0.456583	-6.07428	Spliceosome-C
ERGIC3	-0.0976602	17.3306	1.07488	0.301918	0.459914	-6.08155	COPII
GPATCH1	0.129903	16.093	-1.07443	0.302115	0.459914	-6.08203	Spliceosome-C
SAFB2	-0.0844659	17.759	1.06939	0.304293	0.462465	-6.08728	eIF3
UQCRQ	-0.0933366	17.4685	1.05643	0.309955	0.470293	-6.10069	Cytochrome bc1 complex (Ubiquinol-cytochrome c reductase complex, complex III)
NFKB1	0.108643	15.8667	-1.05296	0.311482	0.471833	-6.10426	TNF-alpha_Nf-kappa B signaling complex (RPL6, RPL30, RPS13, CHUK, DDX3X, NFKB2, NFKBIB, REL, IKBKG, NFKB1, MAP3K8, RELB, GLG1, NFKBIA, RELA, TNIP2, GTF2I)
EIF3G	-0.182319	14.718	1.0485	0.313455	0.474042	-6.10883	eIF3
SNRPN	0.113786	16.554	-1.0401	0.3172	0.478921	-6.11741	SMN-PolII-RHA complex
TAF9	0.0747333	15.7811	-1.03641	0.318852	0.480141	-6.12115	TFIID complex;TAF complex;STAGA complex
COMMD3-BMI1	-0.0694301	16.0305	1.03597	0.319051	0.480141	-6.1216	Polycomb-group repressive complex 1 (PRC1)
BCAR1	-0.183098	15.889	1.03245	0.320633	0.481662	-6.12515	Polycystin-1 multiprotein complex (ACTN1, CDH1, SRC, JUP, VCL, CTNNB1, PXN, BCAR1, PKD1, PTK2, TLN1)
VPS33B	0.079641	15.4769	-1.0314	0.321108	0.481662	-6.12621	HOPS complex
LSM4	0.0854984	17.9702	-1.02821	0.32255	0.483038	-6.12943	Spliceosome-LSm
SPTAN1	0.104802	16.5729	-1.02664	0.32326	0.483315	-6.131	emerin
VPS11	-0.0869707	16.2126	1.0253	0.323872	0.483445	-6.13236	HOPS complex
EIF4A2	-0.0843331	17.0812	1.02268	0.325062	0.483758	-6.13498	eIF4F
TFAM	0.0949443	16.483	-1.02205	0.32535	0.483758	-6.13561	INO80.com
PABPC1	-0.120725	15.8689	1.02051	0.326051	0.483758	-6.13715	H2AX complex, isolated from cells without IR exposure
SETDB1	0.124975	17.0783	-1.01991	0.326324	0.483758	-6.13775	Suv39h1
MRPL21	0.096162	16.954	-1.01907	0.326707	0.483758	-6.13859	mitochondrial ribosomal large subunit
GTF2E1	0.108991	13.5057	-1.01777	0.327305	0.483865	-6.13989	RNA polymerase II complex, chromatin structure modifying
RPS16	-0.083684	18.3085	1.01631	0.327972	0.484009	-6.14135	cytoplasmic ribosomal small subunit
HNRNPK	-0.0884855	16.0889	1.01526	0.328453	0.484009	-6.14239	emerin C25;emerin C52
CTBP2	0.130827	17.5165	-1.00939	0.331155	0.487211	-6.14822	CtBP
PPP2R5C	0.111413	17.8945	-0.998478	0.336219	0.493872	-6.15898	protein phosphatase type 2A complex (Rts1p)
TRAPPC6A	-0.0914367	18.2671	0.996199	0.337284	0.494516	-6.16122	TRAPP complex
DPF3	-0.0995859	15.9015	0.995242	0.337732	0.494516	-6.16216	BAF complex
PSMD8	-0.14805	17.0765	0.989357	0.340495	0.497771	-6.1679	26S Proteasome
EXOC6B	-0.100633	15.9549	0.985371	0.342376	0.499728	-6.17178	Exocyst complex
MKLN1	0.0995485	14.5232	-0.980524	0.344673	0.502284	-6.17647	RANBP9-containing complex
HNRNPA1	0.124467	16.4767	-0.977563	0.346082	0.503541	-6.17933	mRNA cleavage factor complex (CFI)
CCT6A	-0.0810998	16.9727	0.974223	0.347675	0.505062	-6.18255	chaperonin-containing T-complex
CDK11A	-0.0833074	16.5399	0.971907	0.348784	0.505874	-6.18477	Spliceosome-A
PDS5B	0.100715	16.38	-0.963471	0.352842	0.510516	-6.19283	Cohesin complex
ACTL6A	-0.0744463	15.8744	0.962535	0.353294	0.510516	-6.19372	SRCAP;Sin3-CI;BAF complex;RSC;INO80.com;NuA4_Tip60 HAT complex
RPS6	-0.0762782	16.8677	0.961804	0.353648	0.510516	-6.19442	cytoplasmic ribosomal small subunit
MED17	-0.0875752	14.9561	0.959701	0.354666	0.510848	-6.19642	AF4.com;Mediator
SNX6	0.108096	17.7994	-0.959041	0.354986	0.510848	-6.19704	retromer complex
VPS72	0.0784507	18.0636	-0.945203	0.361744	0.51976	-6.21008	SRCAP
COPS7A	-0.112264	14.7748	0.927199	0.37067	0.531756	-6.2268	COP9 signalosome
LSM3	-0.0880791	18.2335	0.923706	0.372419	0.533434	-6.23001	Spliceosome-LSm
MPP5	0.0899982	15.5526	-0.917983	0.375298	0.536722	-6.23525	RICH1_AMOT polarity complex, Flag-Rich1 precipitated
PDRG1	0.124196	15.1383	-0.908542	0.38008	0.542719	-6.24383	Kinase maturation complex 1
SUDS3	0.0785002	15.5526	-0.906268	0.381238	0.54353	-6.24588	HCF-1N
PFDN6	-0.171705	17.0431	0.900494	0.384189	0.546891	-6.25108	prefoldin complex
CUL1	-0.0730754	16.4259	0.898439	0.385244	0.547545	-6.25292	TNF-alpha_NF-kappa B signaling complex (CHUK, BTRC, NFKB2, PPP6C, REL, CUL1, IKBKE, SAPS2, SAPS1, ANKRD28, RELA, SKP1);SCF-CDC4 complex;PFD-like;nuclear ubiquitin ligase complex
NCAPG	-0.105775	14.0205	0.893869	0.387595	0.550038	-6.257	nuclear condensin complex
NUP93	0.0583048	16.9007	-0.88478	0.392301	0.55586	-6.26507	Nuclear pore complex (NPC)
MRPL40	-0.0795518	16.0984	0.876813	0.396457	0.560886	-6.27208	mitochondrial ribosomal large subunit
INTS4	-0.12682	14.4117	0.874546	0.397645	0.56116	-6.27407	Integrator
MYBBP1A	0.0732665	15.7283	-0.874119	0.397869	0.56116	-6.27444	B-WICH
POLR3F	-0.0669639	13.3626	0.872148	0.398905	0.56176	-6.27616	RNA polymerase III core complex
HIRA	0.0656978	14.9151	-0.86984	0.400119	0.56261	-6.27817	H3.3 com
MAPK1	0.115507	16.1304	-0.860134	0.405255	0.568963	-6.28658	STE5-MAPK complex
NCOA6	0.177443	13.7445	-0.858838	0.405944	0.569062	-6.28769	KMT2C_D containing complex
STAM2	-0.0763402	14.5175	0.857354	0.406734	0.569303	-6.28897	Hse1p_Vps27p complex
PSMA3	-0.0677225	17.643	0.850133	0.410592	0.573405	-6.29515	26S Proteasome
CAPZB	-0.0807798	16.966	0.849541	0.410909	0.573405	-6.29566	RICH1_AMOT polarity complex, Flag-Rich1 precipitated
DARS	-0.111354	16.3145	0.842778	0.414547	0.577606	-6.3014	multi-tRNAsynthase complex
RP11-140L24.4	0.0767747	16.7221	-0.839567	0.416281	0.579146	-6.30411	26S Proteasome
EPRS	-0.0590684	17.0635	0.829699	0.421641	0.585719	-6.31239	multi-tRNAsynthase complex
PTK2	0.0858582	15.7603	-0.825727	0.423811	0.587847	-6.3157	Polycystin-1 multiprotein complex (ACTN1, CDH1, SRC, JUP, VCL, CTNNB1, PXN, BCAR1, PKD1, PTK2, TLN1)
MPP3	-0.082641	15.976	0.822486	0.425588	0.588584	-6.31838	P2X7 receptor signalling complex
TAF15	-0.107204	14.962	0.822425	0.425621	0.588584	-6.31844	TFIID complex;Large Drosha complex
SLTM	0.0640193	15.8401	-0.814731	0.429858	0.593552	-6.32478	eIF3
AP3B2	0.0674199	16.7128	-0.812495	0.431094	0.593747	-6.32661	AP-3 adaptor complex
SF3B6	-0.101154	16.7141	0.811938	0.431402	0.593747	-6.32707	Spliceosome-U2
COMMD3	-0.0811566	16.3444	0.810442	0.432231	0.593747	-6.32829	Polycomb-group repressive complex 1 (PRC1)
TAF10	-0.0606654	17.2877	0.809816	0.432578	0.593747	-6.3288	TFIID complex;TAF complex;STAGA complex
SEC31B	0.0632907	17.6636	-0.807983	0.433596	0.594258	-6.3303	COPII
DICER1	-0.0830353	15.1396	0.801172	0.43739	0.59815	-6.33582	TRBP containing complex (DICER, TRBP, AGO2, RPL7A, EIF6, MOV10)
RPL28	-0.0778279	18.5842	0.800555	0.437734	0.59815	-6.33632	cytoplasmic ribosomal large subunit
RPRD1B	0.0727684	17.1308	-0.79548	0.440577	0.600777	-6.34041	RNA Degradation Complex
RP11-2C24.9	-0.114117	15.4043	0.793847	0.441494	0.600777	-6.34172	SRCAP;N-CoR-1
XRN1	-0.0537338	16.2087	0.79184	0.442623	0.600777	-6.34333	RNA Degradation Complex
TRAPPC5	0.116501	16.46	-0.791703	0.4427	0.600777	-6.34344	TRAPP complex
RPS3A	-0.0773456	16.456	0.791185	0.442992	0.600777	-6.34385	cytoplasmic ribosomal small subunit
CKM	-0.27272	16.9027	0.790142	0.443579	0.600777	-6.34469	emerin C52
ATP5F1	-0.0611914	17.5479	0.789001	0.444223	0.600777	-6.3456	F0_F1 ATP synthase (complex V)
TAF4	0.0818734	13.3613	-0.786768	0.445484	0.601599	-6.34737	TFIID complex;TAF complex
TRAPPC3	-0.0807807	18.6098	0.783033	0.447598	0.60357	-6.35034	TRAPP complex
RCOR2	-0.112705	15.7821	0.776605	0.451252	0.60696	-6.35541	COREST complex
CCNT2	0.059897	14.8128	-0.77542	0.451928	0.60696	-6.35634	ELL.com;AF4.com
LARS	-0.0733215	15.9826	0.774953	0.452194	0.60696	-6.35671	multi-tRNAsynthase complex
ZMYM2	-0.104443	13.8523	0.773982	0.452749	0.60696	-6.35747	COREST complex
RPRD2	-0.0708715	15.0203	0.765433	0.457647	0.612635	-6.36413	RNA Degradation Complex
EIF2S1	0.0879631	16.8681	-0.762363	0.459414	0.614108	-6.36651	multi-eIF complex;DNA-PK-Ku-eIF2-NF90-NF45 complex
PFDN5	-0.135678	16.65	0.760538	0.460467	0.614623	-6.36792	prefoldin complex
MRE11	-0.096137	14.613	0.757721	0.462094	0.615903	-6.37009	CF IIAm complex (Cleavage factor IIAm complex);Rap1 complex
ALYREF	-0.0770254	16.3649	0.756212	0.462968	0.616175	-6.37125	Transcription-export (TREX) complex;Exon Junction Complex (EJC)
INTS7	0.0799931	14.7889	-0.752003	0.465409	0.618531	-6.37447	Integrator
BOLA2B	0.0810527	17.4977	-0.750494	0.466286	0.618804	-6.37562	SMG-1-Upf1-eRF1-eRF3 complex (SURF)
RBBP5	-0.0757283	15.1506	0.747228	0.468189	0.619767	-6.3781	KMT2C_D containing complex;COMPASS complex
MRPS2	-0.0576885	16.3159	0.746938	0.468358	0.619767	-6.37832	mitochondrial ribosomal small subunit
GSPT2	-0.0671758	15.7795	0.742594	0.470896	0.622232	-6.38161	SMG-1-Upf1-eRF1-eRF3 complex (SURF)
EXOSC7	0.0584995	15.9317	-0.74042	0.47217	0.62302	-6.38324	Exosome
AIMP2	0.0762398	16.9989	-0.736666	0.474373	0.625033	-6.38606	multi-tRNAsynthase complex
STT3A	-0.0848002	17.0609	0.731791	0.477245	0.627918	-6.3897	oligosaccharyl transferase complex
RBM10	0.0702662	14.6973	-0.730184	0.478193	0.628268	-6.3909	Spliceosome-A
PSMC5	0.0495651	16.0727	-0.727421	0.479828	0.629518	-6.39295	26S Proteasome
CACTIN	-0.0649556	15.5868	0.724366	0.481639	0.630995	-6.3952	Spliceosome-C
ACTBL2	0.204869	15.1637	-0.721719	0.483211	0.632155	-6.39715	INO80.com
EIF3A	-0.0496081	16.3423	0.71814	0.485341	0.632785	-6.39978	eIF3
CDC16	-0.0796352	14.9884	0.71763	0.485645	0.632785	-6.40015	Anaphase promoting complex (APC)
AP1B1	-0.0689242	16.2909	0.717449	0.485754	0.632785	-6.40028	AP-1 adaptor complex
RPL19	-0.0972583	17.1092	0.711063	0.489572	0.636319	-6.40493	cytoplasmic ribosomal large subunit
RPS3	0.053401	17.3119	-0.710602	0.489848	0.636319	-6.40526	cytoplasmic ribosomal small subunit
SSB	-0.0839526	17.1015	0.70806	0.491373	0.637401	-6.4071	H2AX complex, isolated from cells without IR exposure;emerin C25
NUP35	-0.183401	16.4517	0.704969	0.493232	0.638505	-6.40933	Nuclear pore complex (NPC)
ACTR3	0.109708	16.1202	-0.704339	0.493611	0.638505	-6.40978	Arp2_3 protein complex
HTATSF1	0.0643992	15.6192	-0.702891	0.494484	0.638737	-6.41082	RNA pol II containing coactivator complex Tat-SF;Spliceosome-A
TUSC3	-0.171629	17.3971	0.6827	0.506746	0.65366	-6.42511	oligosaccharyl transferase complex
PPP2R1B	0.0805501	16.5108	-0.676546	0.510519	0.657605	-6.42939	protein phosphatase type 2A complex (Rts1p)
SEC23B	-0.0738429	15.433	0.66972	0.514723	0.661645	-6.43409	COPII
MRPS14	-0.0623146	17.2067	0.669123	0.515092	0.661645	-6.4345	mitochondrial ribosomal small subunit
MRPS5	-0.0539177	17.0207	0.663381	0.518645	0.664717	-6.43842	mitochondrial ribosomal small subunit
PAXIP1	0.0843157	14.7084	-0.662927	0.518926	0.664717	-6.43873	KMT2C_D containing complex
PDS5A	0.0625437	16.1976	-0.660532	0.520413	0.665695	-6.44035	Cohesin complex
SMC1B	0.0561682	16.9147	-0.658353	0.521768	0.666502	-6.44182	Cohesin complex
PSMC6	-0.07109	16.2066	0.655957	0.52326	0.667482	-6.44344	26S Proteasome
UQCRB	-0.0613334	16.8714	0.653955	0.524508	0.668149	-6.44478	Cytochrome bc1 complex (Ubiquinol-cytochrome c reductase complex, complex III)
RPL18A	-0.0761404	17.281	0.647231	0.528714	0.672096	-6.44927	cytoplasmic ribosomal large subunit
PSMD2	0.0534077	17.1736	-0.64667	0.529066	0.672096	-6.44964	26S Proteasome
RPS2	0.0615464	18.4343	-0.64402	0.530729	0.673281	-6.4514	cytoplasmic ribosomal small subunit
RABGAP1L	-0.0536078	16.5324	0.639434	0.533615	0.676011	-6.45442	Gyl1p_Gyp5p complex
RPL35A	0.0893602	19.0299	-0.636836	0.535254	0.677155	-6.45612	Yph1-L;cytoplasmic ribosomal large subunit
RPSA	0.0510137	17.0681	-0.629154	0.540116	0.682369	-6.46112	cytoplasmic ribosomal small subunit
POLR1B	-0.0742707	13.8	0.622134	0.544581	0.687067	-6.46563	RNA polymerase I core complex
GNL3	0.0484824	16.1177	-0.616434	0.548221	0.690713	-6.46927	Yph1-L
MRPS35	0.138299	15.7321	-0.613395	0.550167	0.692218	-6.47119	mitochondrial ribosomal small subunit
CBX8	0.0622704	15.141	-0.606514	0.554588	0.69593	-6.47551	Polycomb-group repressive complex 1 (PRC1)
HMG20A	0.0714069	15.1037	-0.606452	0.554628	0.69593	-6.47555	COREST complex
PPP2R5D	-0.0545554	17.1741	0.603407	0.556591	0.697442	-6.47745	protein phosphatase type 2A complex (Rts1p)
PDHA1	0.0460919	17.5004	-0.600632	0.558383	0.698737	-6.47917	mitochondrial pyruvate dehydrogenase complex
BCKDHA	-0.0457001	16.9805	0.594797	0.56216	0.702307	-6.48276	mitochondrial pyruvate dehydrogenase complex
DAXX	0.0606889	13.8281	-0.593872	0.562761	0.702307	-6.48333	H3.3 com
EVI5L	0.0528411	14.8506	-0.584806	0.568661	0.70871	-6.48884	Gyl1p_Gyp5p complex
WDFY2	0.0446548	16.0535	-0.580538	0.57145	0.710449	-6.49141	Hse1p_Vps27p complex
POLR3E	0.0599213	14.536	-0.580311	0.571599	0.710449	-6.49155	RNA polymerase III core complex
CDH1	-0.0990761	13.1808	0.57127	0.577532	0.716334	-6.49692	Polycystin-1 multiprotein complex (ACTN1, CDH1, SRC, JUP, VCL, CTNNB1, PXN, BCAR1, PKD1, PTK2, TLN1)
PIGT	0.0707292	17.0722	-0.570727	0.577889	0.716334	-6.49724	GPI-anchor transamidase complex
CCAR1	-0.0464347	15.6435	0.566345	0.580778	0.718151	-6.49982	Spliceosome-A
MED10	0.0657127	14.3774	-0.566137	0.580915	0.718151	-6.49994	Kornberg's mediator (SRB) complex
PDK3	0.0627226	18.4692	-0.550427	0.591333	0.73005	-6.50901	mitochondrial pyruvate dehydrogenase complex
TLN1	-0.0415785	16.1529	0.547762	0.59311	0.731264	-6.51053	Polycystin-1 multiprotein complex (ACTN1, CDH1, SRC, JUP, VCL, CTNNB1, PXN, BCAR1, PKD1, PTK2, TLN1)
UPF2	-0.063344	15.7043	0.539314	0.59876	0.737243	-6.51529	Nonsense-mediated mRNA decay pathway complex
COG5	-0.0478885	16.0643	0.53556	0.601279	0.739357	-6.51738	Conserved oligomeric Golgi (COG) complex
EIF4E	0.174013	15.0414	-0.525278	0.608207	0.746879	-6.52303	eIF4F
SNRPD1	-0.0764469	14.9131	0.523036	0.609724	0.747582	-6.52425	emerin C25;Survival of motor neuron (SMN) complex;emerin C52;Spliceosome-Sm
ASH2L	-0.037234	15.8691	0.519699	0.611983	0.747582	-6.52606	HCF-1N;KMT2C_D containing complex;COMPASS complex
POLR3D	-0.0532713	16.2467	0.519527	0.6121	0.747582	-6.52615	RNA polymerase III core complex
QARS	-0.0406177	16.2345	0.519453	0.612151	0.747582	-6.52619	multi-tRNAsynthase complex
RPS14	-0.0572841	16.2204	0.518229	0.612981	0.747582	-6.52685	cytoplasmic ribosomal small subunit
MAEA	-0.0361291	16.2285	0.517241	0.613651	0.747582	-6.52738	RANBP9-containing complex
EXOC8	-0.0409941	16.009	0.51419	0.615723	0.748136	-6.52901	Exocyst complex
RFC3	0.0648101	16.1345	-0.51418	0.61573	0.748136	-6.52902	Replication factor C (RFC) complex
GNB5	0.0325931	17.4572	-0.512268	0.617031	0.748729	-6.53004	heterotrimeric G-protein complex
SF3A3	-0.0582454	16.1451	0.50863	0.619509	0.749864	-6.53197	Spliceosome-U2
KMT2B	-0.0397298	15.3574	0.508504	0.619595	0.749864	-6.53203	KMT2C_D containing complex
EIF2B2	-0.0627446	16.5758	0.500399	0.625134	0.754932	-6.53628	eIF2B
RPLP0	0.0419062	17.0646	-0.49998	0.625421	0.754932	-6.5365	cytoplasmic ribosomal large subunit
STXBP5	-0.0468252	16.6626	0.49838	0.626518	0.755266	-6.53733	Sro1p_Sec4p/Sec9p complex
LLGL2	-0.0427137	15.3392	0.496843	0.627572	0.755547	-6.53812	Sro1p_Sec4p/Sec9p complex
TRAPPC1	-0.0446333	17.255	0.493741	0.629702	0.757122	-6.53972	TRAPP complex
CDK18	0.0859019	15.1903	-0.489893	0.63235	0.759314	-6.54169	Pho85p_Pcl1p complex
MTA1	0.0517512	16.3934	-0.485745	0.63521	0.761755	-6.54379	NuRD complex;ESR1-CDK7-CCNH-MNAT1-MTA1-HDAC2 complex
PDP1	0.0477239	16.092	-0.483902	0.636482	0.762288	-6.54472	mitochondrial pyruvate dehydrogenase complex
EAF1	0.0423575	14.5465	-0.475044	0.642615	0.768634	-6.54915	ELL.com;AF4.com
MRPS25	0.0455911	15.084	-0.467313	0.64799	0.774058	-6.55294	mitochondrial ribosomal large subunit
TPR	-0.0347061	16.0476	0.463372	0.650738	0.776334	-6.55485	Nuclear pore complex (NPC)
CTR9	-0.0592845	15.2026	0.457326	0.654964	0.779431	-6.55775	Paf complex
BTRC	0.0658668	14.5309	-0.457237	0.655027	0.779431	-6.55779	TNF-alpha_NF-kappa B signaling complex (CHUK, BTRC, NFKB2, PPP6C, REL, CUL1, IKBKE, SAPS2, SAPS1, ANKRD28, RELA, SKP1)
TAF1	0.0432652	14.7185	-0.451142	0.6593	0.782198	-6.56068	TAF complex
DNAJA2	-0.102206	16.1212	0.450473	0.659769	0.782198	-6.561	HMC Complex
CTDP1	0.0356114	15.5418	-0.450286	0.6599	0.782198	-6.56108	Flag-FCP1
GTPBP4	-0.0311069	15.5546	0.437401	0.668979	0.79194	-6.56705	Yph1-L
BUB3	-0.0364303	15.7802	0.435542	0.670293	0.792478	-6.5679	Spliceosome-A
MAP3K15	0.0522615	14.0299	-0.42907	0.674877	0.796874	-6.57082	STE5-MAPK complex
CDC27	-0.064093	14.251	0.423736	0.678666	0.800321	-6.5732	Anaphase promoting complex (APC)
RPS20	0.0533671	16.8075	-0.4175	0.683106	0.804528	-6.57594	cytoplasmic ribosomal small subunit
ANAPC1	0.0442953	13.9961	-0.416017	0.684164	0.804745	-6.57659	Anaphase promoting complex (APC)
RPL22	0.041161	15.1127	-0.414776	0.68505	0.804759	-6.57713	cytoplasmic ribosomal large subunit
POLR3C	0.0276719	16.5395	-0.412639	0.686576	0.805154	-6.57805	RNA polymerase III core complex
COG8	-0.0457116	14.9521	0.411857	0.687135	0.805154	-6.57839	Conserved oligomeric Golgi (COG) complex
CHD4	0.0438221	15.003	-0.407273	0.690415	0.80797	-6.58035	NuRD complex;emerin C32
ARID1A	0.0403085	15.3352	-0.398775	0.696513	0.813409	-6.58393	BAF complex
CWC15	-0.0432007	17.3727	0.398335	0.69683	0.813409	-6.58412	Spliceosome-Prp19
ASUN	0.041046	14.8528	-0.395167	0.699109	0.815037	-6.58543	Integrator
CD2BP2	0.066496	15.3687	-0.393361	0.70041	0.815389	-6.58618	Spliceosome-U5
EXOC3	0.0327384	16.601	-0.391151	0.702003	0.815389	-6.58709	Exocyst complex
SMC3	-0.0376462	16.1824	0.390742	0.702298	0.815389	-6.58725	Cohesin complex
PSMA4	0.0597078	17.1245	-0.389826	0.702959	0.815389	-6.58763	26S Proteasome
MED6	0.0391202	14.6657	-0.388438	0.70396	0.815389	-6.58819	Kornberg's mediator (SRB) complex;Mediator
COPB1	-0.0363614	16.1942	0.387383	0.704723	0.815389	-6.58862	COPI
ATP6V0D1	-0.047758	16.8024	0.383166	0.707772	0.817889	-6.59032	H+transporting ATPase, vacuolar
SETD1B	0.0540877	13.4714	-0.370519	0.716945	0.827452	-6.59532	COMPASS complex
CACNA1B	-0.0415952	13.1997	0.368532	0.718391	0.828083	-6.59609	Gyl1p_Gyp5p complex
PRPF19	-0.027817	17.7061	0.350221	0.731766	0.842446	-6.60299	Prp19-associated complex;Spliceosome-Prp19
TAB3	-0.0359256	15.3835	0.341657	0.738053	0.848623	-6.6061	TNF-alpha_NF-kappa B signaling complex 7
SNRPB2	-0.0544844	16.2865	0.333971	0.743712	0.854064	-6.60883	Spliceosome-U2;SMN-PolII-RHA complex
ARPC1B	0.0512668	16.3269	-0.330699	0.746126	0.855768	-6.60997	Arp2_3 protein complex
ATP6V1H	-0.025208	16.2088	0.329338	0.747131	0.855856	-6.61044	H+transporting ATPase, vacuolar
DEK	-0.0359445	14.8419	0.324935	0.750385	0.85744	-6.61196	B-WICH
SMARCA5	0.0265382	16.3326	-0.321623	0.752836	0.85744	-6.61308	DNMT3B
UPF1	0.0263087	16.1127	-0.321366	0.753027	0.85744	-6.61317	Nonsense-mediated mRNA decay pathway complex;SMG-1-Upf1-eRF1-eRF3 complex (SURF)
RPS27	-0.0447535	16.5745	0.320978	0.753314	0.85744	-6.6133	cytoplasmic ribosomal small subunit
FBXL20	-0.0386774	16.1851	0.320538	0.75364	0.85744	-6.61345	nuclear ubiquitin ligase complex
MED8	0.0209923	15.4297	-0.318568	0.7551	0.85744	-6.61411	Mediator
CNOT7	0.0536891	15.1138	-0.318567	0.755101	0.85744	-6.61411	CCR4-NOT complex
SRRM1	-0.0316587	15.8271	0.317405	0.755962	0.85744	-6.6145	Exon Junction Complex (EJC)
YEATS4	-0.0225944	15.7175	0.313621	0.75877	0.857502	-6.61576	SRCAP;INO80.com
PSMD11	-0.0266255	16.1789	0.313217	0.75907	0.857502	-6.61589	26S Proteasome
ATRX	-0.0274806	14.5244	0.312891	0.759312	0.857502	-6.616	H3.3 com
DDX41	0.0302865	15.9811	-0.312313	0.759741	0.857502	-6.61619	Spliceosome-C
M6PR	-0.0301353	16.8274	0.310044	0.761428	0.857642	-6.61693	Polycomb-group repressive complex 1 (PRC1)
ITGB2	0.026867	16.9819	-0.309641	0.761728	0.857642	-6.61706	P2X7 receptor signalling complex
LSM2	0.023839	16.1739	-0.299367	0.769379	0.865199	-6.62035	Spliceosome-LSm;emerin C25
URI1	0.0288467	14.0904	-0.297272	0.770942	0.8659	-6.62101	PFD-like
DIDO1	0.021469	16.2151	-0.29567	0.772139	0.866187	-6.62151	COMPASS complex
AP1S1	-0.041139	15.7141	0.292803	0.774281	0.867457	-6.6224	AP-1 adaptor complex
RPL7A	-0.0229265	17.8925	0.291635	0.775154	0.867457	-6.62276	Yph1-L;cytoplasmic ribosomal large subunit;TRBP containing complex (DICER, TRBP, AGO2, RPL7A, EIF6, MOV10)
PPP2R5E	-0.0285283	17.0569	0.289907	0.776447	0.867849	-6.62329	protein phosphatase type 2A complex (Rts1p)
NDUFS3	-0.0331126	15.8375	0.287213	0.778463	0.869048	-6.6241	Respiratory chain complex I (early intermediate NDUFAF1 assembly), mitochondrial
TMED2	0.0323288	14.7285	-0.281919	0.782431	0.872026	-6.62569	COPII
RPS8	0.0320953	17.0638	-0.281128	0.783024	0.872026	-6.62592	cytoplasmic ribosomal small subunit
RAB10	-0.0309649	16.2957	0.274315	0.788141	0.876664	-6.62792	Sro1p_Sec4p/Sec9p complex
THOC2	0.0328435	15.9255	-0.269534	0.791738	0.879602	-6.62929	Transcription-export (TREX) complex
MRPL32	-0.027367	16.1299	0.266985	0.793657	0.880672	-6.63001	mitochondrial ribosomal large subunit
ATF7IP	0.0281341	15.0286	-0.259888	0.799009	0.881454	-6.63198	Suv39h1
COPG2	0.0227088	16.3374	-0.259025	0.79966	0.881454	-6.63221	COPI
PPP6R2	0.0338361	16.7567	-0.258941	0.799724	0.881454	-6.63224	TNF-alpha_NF-kappa B signaling complex (CHUK, BTRC, NFKB2, PPP6C, REL, CUL1, IKBKE, SAPS2, SAPS1, ANKRD28, RELA, SKP1)
COPE	0.0214758	16.7061	-0.258542	0.800025	0.881454	-6.63235	COPI
WDR36	0.0372715	15.3354	-0.257646	0.800702	0.881454	-6.63259	UTP B complex
COG6	-0.0216536	15.5282	0.255599	0.802249	0.881454	-6.63314	Conserved oligomeric Golgi (COG) complex
PAF1	-0.0342608	14.5749	0.255187	0.80256	0.881454	-6.63325	Paf complex
RPS24	0.0380527	17.568	-0.254448	0.803119	0.881454	-6.63345	cytoplasmic ribosomal small subunit
PRKAG1	-0.0231041	17.635	0.254073	0.803402	0.881454	-6.63355	Snf1p_Snf4p/Sip2p complex
WDFY1	0.0209394	15.3465	-0.253372	0.803932	0.881454	-6.63374	Hse1p_Vps27p complex
SF3A1	-0.0237184	16.7747	0.235749	0.81729	0.895035	-6.63829	Spliceosome-U2;N-CoR-1
RSL1D1	0.019357	16.3647	-0.232191	0.819995	0.89693	-6.63917	Yph1-L
SIN3B	0.0182997	15.0761	-0.227906	0.823255	0.899428	-6.64021	Rpd3L complex
SMARCD3	-0.0155798	17.0251	0.225924	0.824763	0.899464	-6.64068	RNA polymerase II complex, chromatin structure modifying;BAF complex;RSC
EIF4G3	-0.0236858	15.5992	0.224675	0.825715	0.899464	-6.64098	eIF4F
SUGT1	0.0242785	16.3662	-0.223982	0.826243	0.899464	-6.64114	SCF-CDC4 complex
CCDC12	0.0225522	15.8823	-0.222129	0.827655	0.899464	-6.64158	Spliceosome-Bact
MAP2K5	0.0287086	13.3171	-0.221452	0.828171	0.899464	-6.64174	Kinase maturation complex 1
NPM1	-0.0235685	16.8107	0.215168	0.832966	0.902378	-6.64318	H2AX complex, isolated from cells without IR exposure
MRPL27	-0.0167606	18.8532	0.214257	0.833661	0.902378	-6.64339	mitochondrial ribosomal large subunit
TJP1	-0.0218665	14.6031	0.214085	0.833793	0.902378	-6.64343	CF IIAm complex (Cleavage factor IIAm complex)
VPS29	-0.0381823	17.8467	0.211791	0.835545	0.903212	-6.64395	retromer complex
SMARCD1	-0.0283687	15.3046	0.209631	0.837196	0.903936	-6.64443	RNA polymerase II complex, chromatin structure modifying;Sin3-CI;BAF complex;RSC
HSP90B1	0.0213029	16.5981	-0.206584	0.839526	0.905391	-6.6451	HMC Complex
EXOC5	0.0130539	16.9077	-0.204584	0.841056	0.90598	-6.64553	Exocyst complex
CBX3	0.0205378	17.0048	-0.203061	0.842222	0.905995	-6.64586	Suv39h1
PSMD1	0.0145952	16.8926	-0.201996	0.843038	0.905995	-6.64609	26S Proteasome
ETF1	0.0165912	16.891	-0.199183	0.845192	0.90628	-6.64668	SMG-1-Upf1-eRF1-eRF3 complex (SURF)
GEMIN7	-0.019644	14.4003	0.199081	0.84527	0.90628	-6.6467	Survival of motor neuron (SMN) complex
RPL23	-0.0152194	17.5292	0.195975	0.847651	0.907775	-6.64735	Yph1-L;cytoplasmic ribosomal large subunit
MRPL38	-0.0210344	15.5106	0.18876	0.853188	0.910825	-6.64882	mitochondrial ribosomal large subunit
CDC40	0.0180048	15.885	-0.188457	0.85342	0.910825	-6.64888	Spliceosome-Bact
PFDN1	-0.0177668	17.9336	0.188398	0.853466	0.910825	-6.64889	prefoldin complex
DNAJA1	0.030154	16.6477	-0.183107	0.857531	0.914104	-6.64993	HMC Complex
ARPC5	-0.0267163	16.8353	0.177796	0.861616	0.917397	-6.65094	Arp2_3 protein complex
SF3B4	0.0156819	15.7461	-0.168664	0.868649	0.923817	-6.65261	Spliceosome-U2
RBM5	-0.0182322	15.1851	0.16186	0.873897	0.928327	-6.6538	Spliceosome-A
GNAZ	0.0166117	16.725	-0.159388	0.875806	0.928683	-6.65422	heterotrimeric G-protein complex
IARS	-0.0127177	17.0573	0.158814	0.876249	0.928683	-6.65432	multi-tRNAsynthase complex
ACTR2	-0.0130198	17.1965	0.15474	0.879396	0.930947	-6.65499	Arp2_3 protein complex
POLR2A	0.0149395	16.064	-0.151029	0.882265	0.932084	-6.65559	RNA polymerase II complex, chromatin structure modifying;SMN-PolII-RHA complex;RNA pol II containing coactivator complex Tat-SF;RNA polymerase II core complex;HES1 promoter-Notch enhancer complex
RPL30	-0.0137245	15.6585	0.150732	0.882494	0.932084	-6.65564	TNF-alpha_Nf-kappa B signaling complex (RPL6, RPL30, RPS13, CHUK, DDX3X, NFKB2, NFKBIB, REL, IKBKG, NFKB1, MAP3K8, RELB, GLG1, NFKBIA, RELA, TNIP2, GTF2I);cytoplasmic ribosomal large subunit;TNF-alpha_NF-kappa B signaling complex 6
EFTUD2	0.0102443	17.1109	-0.14833	0.884352	0.932976	-6.65602	Spliceosome-U5
RPL27	0.0255139	17.5034	-0.137281	0.892906	0.940923	-6.65769	cytoplasmic ribosomal large subunit
DDX39A	0.0154666	16.7363	-0.135325	0.894422	0.941443	-6.65797	Transcription-export (TREX) complex
ELP4	0.0112167	16.4852	-0.13012	0.898458	0.944011	-6.6587	Elongator complex
RPL13	0.0142424	17.6745	-0.129535	0.898911	0.944011	-6.65879	cytoplasmic ribosomal large subunit
GNB1	0.0257597	13.9116	-0.126875	0.900975	0.9451	-6.65915	heterotrimeric G-protein complex
WAPL	-0.0216444	14.8271	0.124817	0.902573	0.945699	-6.65942	Cohesin complex
RPL14	-0.00886265	17.7021	0.11712	0.90855	0.950107	-6.66041	cytoplasmic ribosomal large subunit
TRRAP	-0.00987575	15.1676	0.116743	0.908843	0.950107	-6.66045	STAGA complex;NuA4_Tip60 HAT complex
GNAI1	0.0166574	15.585	-0.114562	0.910538	0.950537	-6.66072	heterotrimeric G-protein complex
NUP160	-0.0147704	15.4173	0.113558	0.911318	0.950537	-6.66084	Nuclear pore complex (NPC)
MYH9	-0.0262585	15.0777	0.110672	0.913562	0.951799	-6.66118	emerin
IPO4	0.00972754	17.0547	-0.106627	0.916708	0.953905	-6.66165	H3.3 com
MRPS15	0.00919876	16.5829	-0.10541	0.917655	0.953905	-6.66178	mitochondrial ribosomal small subunit
RBM25	-0.00806229	16.1718	0.101507	0.920692	0.955984	-6.66221	B-WICH;Spliceosome-A
EXOSC3	-0.00833051	17.004	0.0971611	0.924076	0.956709	-6.66267	Exosome
CWC27	-0.00818068	15.5323	0.0962982	0.924748	0.956709	-6.66276	Spliceosome-Bact
TRAPPC10	-0.00849594	15.0406	0.0958936	0.925063	0.956709	-6.6628	TRAPP complex
WDR5	0.0124409	17.1317	-0.0951328	0.925656	0.956709	-6.66288	ELL.com;HCF-1N;Yph1-L;KMT2C_D containing complex;COMPASS complex
MCM6	-0.0183678	15.3038	0.093941	0.926584	0.956709	-6.663	emerin C24;MCM complex
PSMC4	-0.00735762	16.708	0.0912992	0.928643	0.956968	-6.66325	26S Proteasome
MRPL3	0.00934379	16.3823	-0.0882405	0.931027	0.956968	-6.66355	mitochondrial ribosomal large subunit
FIP1L1	0.0187349	16.8595	-0.0878016	0.931369	0.956968	-6.66359	Cleavage and polyadenylation specificity factor (CPSF) complex
THOC7	-0.00981697	15.8307	0.0870865	0.931926	0.956968	-6.66365	Transcription-export (TREX) complex
EIF2S2	0.0073803	17.1131	-0.0869518	0.932031	0.956968	-6.66366	multi-eIF complex;DNA-PK-Ku-eIF2-NF90-NF45 complex
SF3B1	0.00727716	16.2624	-0.0797585	0.937641	0.960818	-6.6643	Spliceosome-U2;B-WICH
RPL6	0.00712064	17.2968	-0.0794685	0.937867	0.960818	-6.66432	TNF-alpha_Nf-kappa B signaling complex (RPL6, RPL30, RPS13, CHUK, DDX3X, NFKB2, NFKBIB, REL, IKBKG, NFKB1, MAP3K8, RELB, GLG1, NFKBIA, RELA, TNIP2, GTF2I);cytoplasmic ribosomal large subunit;TNF-alpha_NF-kappa B signaling complex 6
PHF21A	-0.00795872	16.2929	0.077743	0.939213	0.961128	-6.66447	COREST complex
PSMD3	0.0070843	17.1032	-0.075352	0.941079	0.961608	-6.66466	26S Proteasome
HSPA4	-0.00660197	16.0769	0.0744653	0.941771	0.961608	-6.66473	Kinase maturation complex 1;HCF-1N
GTF2F1	0.00540164	15.1732	-0.0722457	0.943503	0.96231	-6.6649	RNA polymerase II complex, chromatin structure modifying;Flag-FCP1
CASC3	0.0119905	15.1593	-0.0671399	0.947489	0.965307	-6.66528	Exon Junction Complex (EJC)
MAP3K5	-0.0087667	15.662	0.0622331	0.951321	0.96814	-6.66562	STE5-MAPK complex
CWC22	-0.0046734	15.1354	0.0573004	0.955175	0.970989	-6.66593	Spliceosome-Bact
RPL36A	0.00735766	18.4282	-0.0464526	0.963654	0.978528	-6.66653	cytoplasmic ribosomal large subunit
NOSIP	-0.00453214	16.9782	0.0394268	0.969147	0.982912	-6.66685	Spliceosome-C
ANAPC4	-0.00667587	14.6917	0.0366791	0.971297	0.982912	-6.66696	Anaphase promoting complex (APC)
RPL37	-0.00497869	17.3863	0.0356762	0.972081	0.982912	-6.66699	cytoplasmic ribosomal large subunit
MRPL13	-0.0033341	17.015	0.0354731	0.97224	0.982912	-6.667	mitochondrial ribosomal large subunit
EXOSC8	-0.00251699	16.4966	0.0288595	0.977414	0.986132	-6.66723	Exosome
CDC23	-0.00304457	15.1781	0.0275006	0.978477	0.986132	-6.66727	Anaphase promoting complex (APC)
CNOT8	0.00422919	13.387	-0.0268689	0.978971	0.986132	-6.66729	CCR4-NOT complex
SNAP23	-0.00262518	15.0904	0.0259274	0.979708	0.986132	-6.66731	Sro1p_Sec4p/Sec9p complex;SNARE complex
COX6A1	-0.00317987	17.3398	0.0245164	0.980812	0.986166	-6.66735	Cytochrome c oxidase (complex IV)
SMARCA2	0.000935893	15.4305	-0.0105109	0.991773	0.995668	-6.66761	RNA polymerase II complex, chromatin structure modifying;BAF complex;RSC;SWI_SNF chromatin-remodeling complex
PSMB7	-0.000777583	17.9617	0.00849161	0.993353	0.995668	-6.66763	26S Proteasome
TAF5	-0.000850965	15.5261	0.00808863	0.993669	0.995668	-6.66763	TFIID complex;TAF complex
PSMB2	0.000582092	17.3289	-0.00602761	0.995282	0.995668	-6.66765	26S Proteasome
SNX2	0.000557003	16.9679	-0.00553501	0.995668	0.995668	-6.66765	retromer complex

## Sheet: Tab3
Tab3. Protein complex analysis 39wph vs. 12wph
Protein ID	logFC	AveExpr	t	P.Value	adj.P.Val	B	Complex
PRKACB	-1.24672	18.0877	-14.9945	9.57831e-10	7.7522e-07	12.8391	cAMP-dependent protein kinase
THRAP3	-1.53749	17.2631	-14.0926	2.09588e-09	7.7522e-07	12.0814	Spliceosome-B
RAB8B	-0.931142	16.0811	-13.8083	2.7074e-09	7.7522e-07	11.832	Sro1p_Sec4p/Sec9p complex
SEC23B	-1.39517	14.6815	-11.5356	2.51524e-08	4.22925e-06	9.62983	COPII
RPLP2	-0.957946	18.0017	-11.3847	2.95407e-08	4.22925e-06	9.4691	cytoplasmic ribosomal large subunit
HNRNPD	0.931987	16.4811	11.4801	2.66797e-08	4.22925e-06	9.57093	mRNA cleavage factor complex (CFI)
EIF4G2	-0.995135	16.1484	-10.5613	7.33508e-08	9.00119e-06	8.55623	eIF4F
MAGT1	-0.791131	16.0785	-10.2124	1.09724e-07	1.17817e-05	8.15008	oligosaccharyl transferase complex
MCM2	-1.24503	15.6912	-9.7837	1.82704e-07	1.74381e-05	7.63433	emerin C24;MCM complex
RPL22L1	-0.813113	17.3249	-9.34613	3.13078e-07	2.44485e-05	7.08791	cytoplasmic ribosomal large subunit
RNF7	1.25622	14.9127	9.37468	3.02091e-07	2.44485e-05	7.1242	nuclear ubiquitin ligase complex
RPL8	1.06058	18.653	9.24663	3.54808e-07	2.53984e-05	6.96074	Yph1-L;cytoplasmic ribosomal large subunit;TNF-alpha_NF-kappa B signaling complex 6
RPN2	0.698282	17.3099	9.11988	4.16734e-07	2.55696e-05	6.79712	oligosaccharyl transferase complex
MECP2	1.08506	15.9686	9.13351	4.09552e-07	2.55696e-05	6.81481	SWI_SNF chromatin-remodeling complex
SEC23A	0.810163	16.216	9.03763	4.63002e-07	2.63594e-05	6.68998	COPII
MRPL38	-0.818824	14.9743	-8.99203	4.90979e-07	2.63594e-05	6.63025	mitochondrial ribosomal large subunit
COX5A	-0.790253	14.6294	-8.66719	7.50547e-07	3.79247e-05	6.19772	Cytochrome c oxidase (complex IV)
HSPB1	1.36064	17.6053	8.5845	8.37715e-07	3.99776e-05	6.08561	Spliceosome-B
STK38	1.14913	16.5918	8.52187	9.10867e-07	4.11808e-05	6.00016	Flag-FCP1
KDM1A	-0.59104	15.9231	-8.25742	1.30348e-06	5.53084e-05	5.63406	ELL.com;CtBP;COREST complex
WDR47	-0.890331	15.4964	-8.23071	1.35213e-06	5.53084e-05	5.5966	heterotrimeric G-protein complex
TOMM7	-0.795262	14.3532	-8.09221	1.63726e-06	6.39277e-05	5.40094	mitochondrial outer membrane translocase complex
ATP6V0A2	-0.681874	15.8084	-7.98157	1.91075e-06	7.13624e-05	5.24289	H+transporting ATPase, vacuolar
RAE1	0.647548	16.4117	7.91242	2.10597e-06	7.53763e-05	5.14333	Nuclear pore complex (NPC)
PPP6R2	-0.676611	17.5463	-7.79393	2.49134e-06	8.56024e-05	4.97127	TNF-alpha_NF-kappa B signaling complex (CHUK, BTRC, NFKB2, PPP6C, REL, CUL1, IKBKE, SAPS2, SAPS1, ANKRD28, RELA, SKP1)
MARS	-0.68745	17.7624	-7.64777	3.07242e-06	0.000101508	4.75652	multi-tRNAsynthase complex
SRP14	1.45928	16.1884	7.5762	3.40787e-06	0.000108421	4.65034	Signal recognition particle (SRP) complex
CTBP1	2.46808	16.3662	7.50019	3.80693e-06	0.000113574	4.53683	CtBP
ATP5B	0.81807	16.7702	7.4953	3.83429e-06	0.000113574	4.52949	F0_F1 ATP synthase (complex V)
ATP6V0C	-0.680182	17.7882	-7.32507	4.9271e-06	0.000141079	4.27237	H+transporting ATPase, vacuolar
ATP6V0A1	-0.61054	16.2921	-7.27214	5.33064e-06	0.00014771	4.19162	H+transporting ATPase, vacuolar
STAG2	-0.792105	15.8284	-7.22283	5.73818e-06	0.000149366	4.11605	Cohesin complex
MAP3K7	-0.580381	16.0497	-7.24287	5.56873e-06	0.000149366	4.1468	TNF-alpha_NF-kappa B signaling complex 7
MCMBP	0.989334	15.844	7.1074	6.8265e-06	0.000172469	3.93787	MCM complex
SNRPG	-0.555865	16.9504	-7.04295	7.52737e-06	0.000184743	3.83758	Survival of motor neuron (SMN) complex;Spliceosome-Sm
COPB1	-0.499375	16.5565	-6.93169	8.92204e-06	0.00021289	3.66312	COPI
KIN	0.780206	15.6125	6.84783	1.01527e-05	0.000235708	3.53048	Spliceosome-B
CCNY	-0.708021	16.1428	-6.76201	1.15992e-05	0.000262202	3.39375	Pho85p_Pcl1p complex
MRPS16	0.66321	15.6308	6.73479	1.21023e-05	0.000266562	3.35015	mitochondrial ribosomal small subunit
GSPT2	0.480499	17.9029	6.61901	1.45136e-05	0.00031168	3.16361	SMG-1-Upf1-eRF1-eRF3 complex (SURF)
CPSF6	0.569671	15.6321	6.4494	1.90021e-05	0.000388638	2.88693	CF IIAm complex (Cleavage factor IIAm complex)
EIF2B2	-0.634209	16.3929	-6.46032	1.86731e-05	0.000388638	2.90486	eIF2B
ARFGAP2	-0.503144	16.2736	-6.41288	2.01473e-05	0.000402478	2.82683	COPI
PSMB1	0.743857	17.9006	6.33821	2.2722e-05	0.000428448	2.70335	26S Proteasome
RP11-140L24.4	0.440872	16.6687	6.32917	2.30561e-05	0.000428448	2.68836	26S Proteasome
HNRNPU	0.45463	16.9429	6.3189	2.34424e-05	0.000428448	2.6713	emerin C24;emerin C52;telomerase;Large Drosha complex
MRPL44	0.51379	16.4513	6.35916	2.19664e-05	0.000428448	2.73808	mitochondrial ribosomal large subunit
RPL21	0.903302	18.1911	6.30182	2.41e-05	0.000431289	2.64289	cytoplasmic ribosomal large subunit
POLR3D	-0.545554	14.1221	-6.28756	2.46634e-05	0.000432365	2.61916	RNA polymerase III core complex
NASP	-0.718162	17.5208	-6.25026	2.62047e-05	0.000437381	2.55693	H3.3 com
GNAI2	1.18114	16.4382	6.24391	2.64771e-05	0.000437381	2.54631	heterotrimeric G-protein complex
STT3A	-0.808212	17.1397	-6.26604	2.5541e-05	0.000437381	2.58327	oligosaccharyl transferase complex
MRPL32	-0.593632	15.1138	-6.21185	2.78982e-05	0.000443795	2.49263	mitochondrial ribosomal large subunit
ANKRD28	-0.591018	16.009	-6.21184	2.78987e-05	0.000443795	2.49261	TNF-alpha_NF-kappa B signaling complex (CHUK, BTRC, NFKB2, PPP6C, REL, CUL1, IKBKE, SAPS2, SAPS1, ANKRD28, RELA, SKP1)
CBX3	0.688066	17.3885	6.19199	2.88187e-05	0.000450095	2.4593	Suv39h1
SETDB1	-0.806722	16.4089	-6.12811	3.2002e-05	0.000490888	2.35173	Suv39h1
RPL36	-0.412554	17.0636	-6.10827	3.3064e-05	0.000498281	2.31822	cytoplasmic ribosomal large subunit
GID8	-0.583543	13.0349	-6.08705	3.42417e-05	0.000498535	2.28229	RANBP9-containing complex
LLGL1	0.819545	17.1348	6.09635	3.37203e-05	0.000498535	2.29804	Sro1p_Sec4p/Sec9p complex
RPS21	-0.456752	16.5703	-6.06278	3.56425e-05	0.000510281	2.24113	cytoplasmic ribosomal small subunit
GTPBP4	0.720259	15.7515	5.96206	4.21316e-05	0.000593296	2.06945	Yph1-L
SNRPN	-0.420038	16.4965	-5.92924	4.45052e-05	0.000608823	2.0132	SMN-PolII-RHA complex
CWC15	-0.425838	16.8036	-5.92727	4.46518e-05	0.000608823	2.00983	Spliceosome-Prp19
WDR26	0.489715	15.0362	5.90445	4.63908e-05	0.000622651	1.97062	RANBP9-containing complex
DICER1	-0.720604	14.6435	-5.89245	4.73338e-05	0.000625534	1.94997	TRBP containing complex (DICER, TRBP, AGO2, RPL7A, EIF6, MOV10)
RPS6	-0.462543	16.7119	-5.85184	5.06764e-05	0.000653045	1.87995	cytoplasmic ribosomal small subunit
ACTR1B	0.580761	16.0031	5.8488	5.0936e-05	0.000653045	1.8747	RSC
SF3B4	-0.882166	14.5105	-5.83366	5.22517e-05	0.000660061	1.84854	Spliceosome-U2
RPS20	0.728447	17.9148	5.79867	5.54313e-05	0.000663346	1.78793	cytoplasmic ribosomal small subunit
HSP90AA1	0.471223	16.7012	5.79686	5.56006e-05	0.000663346	1.7848	Kinase maturation complex 1;Kinase maturation complex 2;HCF-1N;HMC Complex;TNF-alpha_NF-kappa B signaling complex 6;TNF-alpha_NF-kappa B signaling complex 7
CTC-487M23.8	-0.610643	14.773	-5.81865	5.35913e-05	0.000663346	1.82257	Signal recognition particle (SRP) complex
GEMIN4	-0.451575	14.8214	-5.802	5.51202e-05	0.000663346	1.7937	SMN-PolII-RHA complex;Survival of motor neuron (SMN) complex
COX5B	1.2932	18.5485	5.76194	5.89871e-05	0.000681498	1.72414	Cytochrome c oxidase (complex IV)
CDC40	-0.521617	15.3506	-5.75682	5.95022e-05	0.000681498	1.71523	Spliceosome-Bact
AGO2	0.526088	15.6882	5.75984	5.91974e-05	0.000681498	1.72049	TRBP containing complex (DICER, TRBP, AGO2, RPL7A, EIF6, MOV10)
TARDBP	0.662035	16.588	5.7482	6.0379e-05	0.000681672	1.70022	Large Drosha complex
YEATS4	-0.624704	17.0825	-5.74116	6.11045e-05	0.000681672	1.68797	SRCAP;INO80.com
EXOC6B	-0.553923	16.0369	-5.71477	6.39087e-05	0.000691861	1.64194	Exocyst complex
ATP6V1C1	0.455124	16.8316	5.7165	6.37208e-05	0.000691861	1.64496	H+transporting ATPase, vacuolar
LARP1	-0.415166	16.2834	-5.70996	6.44341e-05	0.000691861	1.63354	HMC Complex
ATP5D	-0.521722	13.2767	-5.61128	7.62763e-05	0.000799041	1.46052	F0_F1 ATP synthase (complex V)
DXO	-0.509522	14.8573	-5.61204	7.61766e-05	0.000799041	1.46186	RNA Degradation Complex
COX4I1	-0.695076	16.5394	-5.57521	8.11548e-05	0.00082014	1.39696	Cytochrome c oxidase (complex IV)
MED18	0.533415	15.5678	5.57553	8.11098e-05	0.00082014	1.39753	Mediator
CCAR1	0.609689	16.5373	5.58748	7.94597e-05	0.00082014	1.4186	Spliceosome-A
PSMA3	0.485542	17.5047	5.5527	8.43641e-05	0.00084266	1.3572	26S Proteasome
TMED4	-0.552213	14.4471	-5.53606	8.68219e-05	0.000850527	1.32776	COPII
RP11-849F2.7	0.471218	17.7429	5.534	8.7132e-05	0.000850527	1.32411	cytoplasmic ribosomal large subunit
RPS9	0.499386	15.1304	5.47438	9.66063e-05	0.000932414	1.21831	cytoplasmic ribosomal small subunit
GPAA1	-0.43172	16.8521	-5.46503	9.81876e-05	0.000937146	1.20168	GPI-anchor transamidase complex
RBM25	-0.518865	15.7575	-5.453	0.000100261	0.00094642	1.18026	B-WICH;Spliceosome-A
GNAI1	0.923198	16.5144	5.43875	0.000102777	0.000954174	1.15486	heterotrimeric G-protein complex
PDHA1	-0.386729	16.8181	-5.43581	0.000103304	0.000954174	1.14963	mitochondrial pyruvate dehydrogenase complex
PSMD14	-0.41952	17.7422	-5.42671	0.000104955	0.000959112	1.13338	26S Proteasome
ARPC2	-0.430224	17.6779	-5.42058	0.000106082	0.000959206	1.12244	Arp2_3 protein complex
MFAP1	-0.461092	15.0665	-5.39306	0.0001113	0.000995907	1.07324	Spliceosome-B
PSMA2	0.685666	17.3147	5.35949	0.00011803	0.00102412	1.01311	26S Proteasome
RBM10	0.382662	14.4459	5.36365	0.000117173	0.00102412	1.02057	Spliceosome-A
RPL23	-0.454881	17.5562	-5.36658	0.000116573	0.00102412	1.02583	Yph1-L;cytoplasmic ribosomal large subunit
PSMC2	-0.386582	17.7007	-5.34302	0.000121486	0.00104357	0.98355	26S Proteasome
CNOT11	0.485525	16.0632	5.31739	0.000127077	0.00106594	0.937476	CCR4-NOT complex
ILF2	-0.405991	16.1312	-5.30409	0.000130082	0.00106594	0.913542	DNA-PK-Ku-eIF2-NF90-NF45 complex;Large Drosha complex
CDK14	0.526941	17.1555	5.31106	0.000128498	0.00106594	0.926083	Pho85p_Pcl1p complex
WDR83	-0.561074	14.3141	-5.30316	0.000130295	0.00106594	0.911863	Spliceosome-C
NHP2	0.857607	15.2935	5.3217	0.000126118	0.00106594	0.945233	telomerase
PSMC1	-0.408041	16.9069	-5.27085	0.000137924	0.0011177	0.853609	26S Proteasome
PRKACG	0.634905	18.2497	5.25114	0.000142804	0.00114644	0.818013	cAMP-dependent protein kinase
COX4I2	-1.00963	17.3175	-5.22718	0.000148982	0.00118496	0.774662	Cytochrome c oxidase (complex IV)
PDS5B	0.488651	16.7851	5.19911	0.000156578	0.0012009	0.723773	Cohesin complex
CYC1	-0.487814	17.1141	-5.21405	0.000152487	0.0012009	0.750867	Cytochrome bc1 complex (Ubiquinol-cytochrome c reductase complex, complex III)
COX6A1	0.701728	17.7993	5.19953	0.000156461	0.0012009	0.724534	Cytochrome c oxidase (complex IV)
CD2BP2	0.744609	14.2318	5.20374	0.000155297	0.0012009	0.732176	Spliceosome-U5
SMC3	0.350269	16.3317	5.17853	0.000162402	0.00122371	0.686402	Cohesin complex
RABGAP1	0.421808	15.8515	5.18085	0.000161733	0.00122371	0.690625	Gyl1p_Gyp5p complex
SNRPD1	1.26328	17.3837	5.13947	0.000174084	0.00130033	0.615337	emerin C25;Survival of motor neuron (SMN) complex;emerin C52;Spliceosome-Sm
ANAPC7	-0.479835	14.1701	-5.12157	0.000179727	0.00133091	0.58271	Anaphase promoting complex (APC)
TOMM22	0.551947	16.2735	5.09838	0.00018732	0.00137528	0.540387	mitochondrial outer membrane translocase complex
MRGBP	0.375928	14.6987	5.08342	0.000192397	0.00138881	0.513043	NuA4_Tip60 HAT complex
SNRPB2	0.612173	16.7977	5.08684	0.000191225	0.00138881	0.519291	Spliceosome-U2;SMN-PolII-RHA complex
EXOSC4	0.677277	17.0362	5.05295	0.000203185	0.00143528	0.457261	Exosome
PIGT	0.478467	16.4345	5.04935	0.000204501	0.00143528	0.450659	GPI-anchor transamidase complex
EFTUD2	-0.488565	16.7755	-5.05517	0.000202381	0.00143528	0.461315	Spliceosome-U5
STRAP	0.40184	17.3607	5.04659	0.000205517	0.00143528	0.445595	Survival of motor neuron (SMN) complex
TBKBP1	0.533794	14.4539	5.03998	0.000207968	0.00144068	0.433477	Kinase maturation complex 2
HSPA13	-0.55504	15.1118	-5.0008	0.000223136	0.00153339	0.361525	RSC
RPL32	0.568933	17.8025	4.96962	0.000236027	0.00160428	0.304132	cytoplasmic ribosomal large subunit
PRKAB2	0.768126	15.744	4.96691	0.000237186	0.00160428	0.299128	Snf1p_Snf4p/Sip2p complex
PRPF38A	-0.538882	15.9496	-4.93525	0.000251142	0.0016854	0.240724	Spliceosome-B
RAD21	-0.466669	14.9757	-4.92104	0.000257679	0.00170987	0.21448	Cohesin complex
CLU	0.564788	16.006	4.91871	0.000258769	0.00170987	0.210167	eIF3
PABPC1	-0.386531	15.7175	-4.90014	0.000267621	0.00175486	0.175818	H2AX complex, isolated from cells without IR exposure
SMARCA4	-0.366392	16.0438	-4.89449	0.000270375	0.00175948	0.165365	RNA polymerase II complex, chromatin structure modifying;N-CoR-1;Sin3-CI;BAF complex;RSC
CHUK	-0.408043	15.419	-4.87443	0.000280395	0.00181097	0.128211	TNF-alpha_NF-kappa B signaling complex (CHUK, BTRC, NFKB2, PPP6C, REL, CUL1, IKBKE, SAPS2, SAPS1, ANKRD28, RELA, SKP1);TNF-alpha_Nf-kappa B signaling complex (RPL6, RPL30, RPS13, CHUK, DDX3X, NFKB2, NFKBIB, REL, IKBKG, NFKB1, MAP3K8, RELB, GLG1, NFKBIA, RELA, TNIP2, GTF2I);TNF-alpha_NF-kappa B signaling complex 6
ACTR2	0.354685	17.0258	4.85483	0.000290565	0.00186265	0.0918416	Arp2_3 protein complex
ATP5A1	-0.449126	15.5394	-4.81623	0.000311717	0.00198345	0.0201282	F0_F1 ATP synthase (complex V)
PSMC6	-0.339902	16.5454	-4.79242	0.000325562	0.0020563	-0.0242072	26S Proteasome
PIGS	0.406969	15.6515	4.78029	0.000332854	0.00208702	-0.0468044	GPI-anchor transamidase complex
REL	0.962553	13.5801	4.77384	0.000336806	0.0020965	-0.0588442	TNF-alpha_NF-kappa B signaling complex (CHUK, BTRC, NFKB2, PPP6C, REL, CUL1, IKBKE, SAPS2, SAPS1, ANKRD28, RELA, SKP1);TNF-alpha_Nf-kappa B signaling complex (RPL6, RPL30, RPS13, CHUK, DDX3X, NFKB2, NFKBIB, REL, IKBKG, NFKB1, MAP3K8, RELB, GLG1, NFKBIA, RELA, TNIP2, GTF2I)
NUP160	-0.485445	15.3453	-4.74397	0.000355733	0.00219838	-0.114601	Nuclear pore complex (NPC)
DDX39A	-0.485975	17.575	-4.73398	0.000362302	0.00222298	-0.13326	Transcription-export (TREX) complex
EXOSC10	-0.565677	15.3204	-4.72741	0.000366696	0.00223399	-0.145551	Exosome
TMED7	0.416706	15.8743	4.72274	0.000369849	0.00223733	-0.154279	COPII
CCT4	0.443168	16.5626	4.71851	0.000372733	0.002239	-0.162198	chaperonin-containing T-complex
CACNA1B	0.696218	13.8962	4.70022	0.000385461	0.00226922	-0.196424	Gyl1p_Gyp5p complex
HAT1	-0.556274	15.6599	-4.70716	0.000380578	0.00226922	-0.18343	H3.3 com
TUSC3	0.411192	16.5825	4.6999	0.000385689	0.00226922	-0.197026	oligosaccharyl transferase complex
GATAD2A	0.506959	14.7179	4.67933	0.000400556	0.0022796	-0.235573	NuRD complex
SVIL	-0.610719	16.0543	-4.68591	0.000395738	0.0022796	-0.223241	P2X7 receptor signalling complex
FRG1	0.717183	16.3398	4.67911	0.000400721	0.0022796	-0.235992	Spliceosome-Bact
ATF7IP	0.377788	14.5472	4.68752	0.000394569	0.0022796	-0.220228	Suv39h1
GNL3L	-0.453802	14.692	-4.68679	0.000395096	0.0022796	-0.221587	Yph1-L;telomerase
GNL3	-0.416487	15.1017	-4.66931	0.00040802	0.00230585	-0.254386	Yph1-L
EIF2B3	0.531477	16.9844	4.64676	0.000425329	0.00238796	-0.296716	eIF2B
SNRPD3	-0.382227	17.8233	-4.63955	0.000431024	0.00240422	-0.310264	Survival of motor neuron (SMN) complex;telomerase;Spliceosome-Sm
VPS33B	-0.357423	16.6007	-4.62845	0.000439947	0.00243816	-0.331134	HOPS complex
MTA3	-0.428568	16.5859	-4.6111	0.000454273	0.00250141	-0.363768	NuRD complex
RPL34	0.445614	17.7407	4.58779	0.000474286	0.00258087	-0.407664	cytoplasmic ribosomal large subunit
HSP90B1	-0.358337	17.0482	-4.58731	0.000474711	0.00258087	-0.408576	HMC Complex
PES1	-0.561893	15.3101	-4.57019	0.000490001	0.00264724	-0.440846	Yph1-L
MRPL28	0.604925	17.0986	4.54371	0.000514673	0.00276315	-0.490839	mitochondrial ribosomal large subunit
LARS	-0.364064	16.3168	-4.52915	0.000528784	0.00282128	-0.518359	multi-tRNAsynthase complex
RNPS1	-0.301992	16.9068	-4.52053	0.000537324	0.00284914	-0.534657	Exon Junction Complex (EJC)
MED23	-0.374064	15.5472	-4.50223	0.000555921	0.00292967	-0.569265	AF4.com;Mediator
ELP2	-0.541106	15.3812	-4.47232	0.000587777	0.00305089	-0.625926	Elongator complex
MAGOHB	-0.422246	16.6915	-4.47068	0.000589579	0.00305089	-0.629037	Exon Junction Complex (EJC)
SRP54	-0.379077	16.493	-4.47122	0.000588991	0.00305089	-0.628023	Signal recognition particle (SRP) complex
CDK18	-0.63569	15.2755	-4.44434	0.000619281	0.00318541	-0.678998	Pho85p_Pcl1p complex
RPS24	-0.429076	17.3425	-4.42744	0.000639151	0.00321684	-0.711091	cytoplasmic ribosomal small subunit
EIF4G3	0.378291	15.8146	4.42917	0.00063709	0.00321684	-0.707809	eIF4F
ATPIF1	0.496791	16.4057	4.4173	0.000651396	0.00321684	-0.730371	F0_F1 ATP synthase (complex V)
HNRNPAB	-0.336502	16.6194	-4.42942	0.0006368	0.00321684	-0.707346	mRNA cleavage factor complex (CFI)
STT3B	0.337608	15.2364	4.42393	0.00064337	0.00321684	-0.717775	oligosaccharyl transferase complex
ETF1	-0.395963	17.328	-4.41712	0.000651607	0.00321684	-0.7307	SMG-1-Upf1-eRF1-eRF3 complex (SURF)
THOC2	-0.355297	16.495	-4.42092	0.000646998	0.00321684	-0.723489	Transcription-export (TREX) complex
UQCRQ	-0.412609	16.7158	-4.4099	0.000660476	0.00324199	-0.744435	Cytochrome bc1 complex (Ubiquinol-cytochrome c reductase complex, complex III)
ATP6V1F	0.596756	18.8691	4.39168	0.000683395	0.00332979	-0.779083	H+transporting ATPase, vacuolar
SF3A3	0.357729	15.8151	4.38956	0.000686116	0.00332979	-0.783119	Spliceosome-U2
VPS26B	0.481235	16.8169	4.37778	0.000701442	0.00338505	-0.805553	retromer complex
UBE2R2	0.539041	13.3899	4.37247	0.000708462	0.00339983	-0.815666	SCF-CDC4 complex
WDR3	-0.388035	15.2797	-4.36433	0.000719356	0.00343293	-0.831159	UTP B complex
YWHAG	0.686345	17.3432	4.31936	0.000782782	0.00371497	-0.916918	Kinase maturation complex 1
PPP6C	0.407235	17.4217	4.30984	0.000796936	0.00374081	-0.935098	TNF-alpha_NF-kappa B signaling complex (CHUK, BTRC, NFKB2, PPP6C, REL, CUL1, IKBKE, SAPS2, SAPS1, ANKRD28, RELA, SKP1)
RPL3	-0.327758	15.3035	-4.31085	0.000795422	0.00374081	-0.933168	Yph1-L;cytoplasmic ribosomal large subunit
DAZAP1	-0.356686	15.8738	-4.28408	0.000836571	0.00390551	-0.984329	mRNA cleavage factor complex (CFI)
CDK5	0.534717	17.5545	4.26622	0.000865229	0.00401747	-1.01848	Pho85p_Pcl1p complex
RPS17	-0.386169	17.2117	-4.24829	0.000895013	0.00413342	-1.05279	cytoplasmic ribosomal small subunit
SAFB2	-0.305453	15.6766	-4.2205	0.000943293	0.00433309	-1.10603	eIF3
COPE	0.509729	17.3385	4.21438	0.000954273	0.00436021	-1.11775	COPI
COPS6	0.5791	16.342	4.20394	0.000973313	0.0044004	-1.13776	COP9 signalosome
EVI5	-0.397267	14.6893	-4.20549	0.000970468	0.0044004	-1.1348	Gyl1p_Gyp5p complex
COPS5	-0.335786	14.2569	-4.18623	0.00100652	0.00452669	-1.17174	COP9 signalosome
SNRNP200	-0.323495	16.7411	-4.17845	0.00102147	0.00457002	-1.18667	Spliceosome-U5
NPM1	0.393931	17.4241	4.17468	0.0010288	0.00457897	-1.19391	H2AX complex, isolated from cells without IR exposure
YWHAE	-0.426463	16.8643	-4.15051	0.00107708	0.00476911	-1.24032	Kinase maturation complex 1;emerin C25;emerin C52;MAP2K1-BRAF-RAF1-YWHAE-KSR1 complex
PSMD12	-0.291137	16.4923	-4.13894	0.001101	0.00485004	-1.26256	26S Proteasome
ITGB2	0.632294	16.6327	4.12589	0.00112864	0.00494644	-1.28764	P2X7 receptor signalling complex
PHF21A	0.32903	14.4357	4.10187	0.00118142	0.00515145	-1.33386	COREST complex
TIMM50	-0.30676	17.9216	-4.08794	0.00121316	0.0052186	-1.36067	mitochondrial inner membrane presequence translocase complex
PDK3	0.762406	18.3037	4.08713	0.00121504	0.0052186	-1.36224	mitochondrial pyruvate dehydrogenase complex
GEMIN6	-0.328577	14.8927	-4.08977	0.00120893	0.0052186	-1.35714	Survival of motor neuron (SMN) complex
ASUN	-0.41836	15.3872	-4.07518	0.00124301	0.00531216	-1.38524	Integrator
FKBP5	0.545256	15.625	4.05664	0.00128771	0.00547597	-1.42095	TNF-alpha_NF-kappa B signaling complex 7
PSMA5	0.437419	16.9334	4.05372	0.00129492	0.00547949	-1.42658	26S Proteasome
NUP133	-0.278014	15.2707	-3.98162	0.00148617	0.00622742	-1.56567	Nuclear pore complex (NPC)
VPS29	0.504436	18.2606	3.9832	0.00148168	0.00622742	-1.56262	retromer complex
VPS33A	0.318761	15.8988	3.96538	0.00153312	0.00639295	-1.59705	HOPS complex
TRAF2	-0.368967	15.962	-3.96009	0.00154872	0.00639594	-1.60727	Kinase maturation complex 2
TRAPPC1	0.422287	16.8414	3.96256	0.0015414	0.00639594	-1.60249	TRAPP complex
MYBBP1A	0.332888	15.9196	3.94259	0.00160155	0.00657727	-1.64108	B-WICH
ADRM1	-0.432922	16.1208	-3.9405	0.00160795	0.00657727	-1.64511	ITGA6-ITGB4-Laminin10_12 complex
TJP1	-0.324665	15.6362	-3.93658	0.0016201	0.00659556	-1.6527	CF IIAm complex (Cleavage factor IIAm complex)
DDX20	0.40175	15.0278	3.92064	0.00167039	0.00676824	-1.68351	SMN-PolII-RHA complex;Survival of motor neuron (SMN) complex
CUL2	-0.365925	15.745	-3.9116	0.00169964	0.0068544	-1.701	SCF-CDC4 complex;nuclear ubiquitin ligase complex
COG4	-0.357696	16.518	-3.88891	0.00177532	0.00712615	-1.74489	Conserved oligomeric Golgi (COG) complex
RPS23	-0.336087	18.2691	-3.87947	0.00180781	0.00722285	-1.76316	cytoplasmic ribosomal small subunit
POLR1C	-0.550767	16.1966	-3.87649	0.0018182	0.0072307	-1.76893	RNA polymerase I core complex
MRE11	0.443157	15.6839	3.85761	0.00188542	0.00746347	-1.80547	CF IIAm complex (Cleavage factor IIAm complex)
COPS3	-0.302079	16.2575	-3.84699	0.00192435	0.00758264	-1.82604	COP9 signalosome
KIAA0368	0.370733	15.3675	3.84456	0.00193336	0.00758337	-1.83075	Spliceosome-C
RBBP5	-0.374766	14.7731	-3.81838	0.0020333	0.00793913	-1.88145	KMT2C_D containing complex;COMPASS complex
RPL36A	0.467699	20.8445	3.80327	0.00209337	0.00813665	-1.91072	cytoplasmic ribosomal large subunit
DNAJA1	0.482958	17.1288	3.77884	0.00219438	0.00849085	-1.95808	HMC Complex
IKBKG	-0.346359	16.0331	-3.77334	0.00221775	0.00854282	-1.96873	TNF-alpha_Nf-kappa B signaling complex (RPL6, RPL30, RPS13, CHUK, DDX3X, NFKB2, NFKBIB, REL, IKBKG, NFKB1, MAP3K8, RELB, GLG1, NFKBIA, RELA, TNIP2, GTF2I);TNF-alpha_NF-kappa B signaling complex 6
CCNT2	0.493269	14.4978	3.7554	0.00229591	0.00880439	-2.00352	ELL.com;AF4.com
TAF5L	-0.32508	16.2259	-3.73581	0.00238443	0.00910324	-2.04151	STAGA complex
PSMC4	-0.265311	16.5121	-3.7081	0.00251563	0.00956161	-2.09526	26S Proteasome
MARK2	-0.461443	15.2715	-3.70408	0.00253526	0.00959378	-2.10306	Kinase maturation complex 1
RPL7L1	-0.377833	16.8611	-3.69838	0.00256334	0.00965748	-2.1141	cytoplasmic ribosomal large subunit
TOP1	-0.330145	16.1083	-3.65876	0.00276762	0.0103816	-2.19097	RC complex during S-phase of cell cycle
PXN	0.355105	15.0294	3.6561	0.0027819	0.0103898	-2.19613	Polycystin-1 multiprotein complex (ACTN1, CDH1, SRC, JUP, VCL, CTNNB1, PXN, BCAR1, PKD1, PTK2, TLN1)
XRN2	0.343767	15.7321	3.64314	0.0028526	0.0106077	-2.22127	RNA Degradation Complex
NUP43	-0.512687	17.2856	-3.62231	0.00297011	0.0109971	-2.26169	Nuclear pore complex (NPC)
MRPL15	0.299967	17.6573	3.61333	0.00302228	0.0111422	-2.27912	mitochondrial ribosomal large subunit
ACTN1	-0.374113	16.7604	-3.60482	0.00307255	0.0112791	-2.29562	Polycystin-1 multiprotein complex (ACTN1, CDH1, SRC, JUP, VCL, CTNNB1, PXN, BCAR1, PKD1, PTK2, TLN1)
SEC31B	0.291547	17.2551	3.5937	0.00313954	0.011476	-2.3172	COPII
GNB5	-0.459365	17.711	-3.58331	0.00320351	0.0116602	-2.33738	heterotrimeric G-protein complex
PRKAA1	0.298145	15.4215	3.57789	0.00323733	0.0117336	-2.34788	Snf1p_Snf4p/Sip2p complex
PSMA6	0.33218	17.9615	3.56677	0.00330796	0.0119392	-2.36946	26S Proteasome
HNRNPR	-0.256564	16.6491	-3.56462	0.00332184	0.0119392	-2.37364	H2AX complex, isolated from cells without IR exposure
RPL19	0.330669	17.948	3.56016	0.0033507	0.0119743	-2.38229	cytoplasmic ribosomal large subunit
ATP6V1G1	0.400869	16.37	3.55881	0.0033595	0.0119743	-2.38491	H+transporting ATPase, vacuolar
SNRPA1	-0.44874	16.1484	-3.55193	0.00340464	0.0120851	-2.39825	Spliceosome-U2
PRKAB1	-0.376876	15.9668	-3.54539	0.0034482	0.0121893	-2.41095	Snf1p_Snf4p/Sip2p complex
SAP18	0.312741	16.3992	3.52824	0.00356499	0.0125505	-2.44422	emerin C32;Exon Junction Complex (EJC)
RPL38	-0.240993	18.6618	-3.52433	0.00359217	0.0125946	-2.4518	cytoplasmic ribosomal large subunit
RPS3A	0.309658	16.1431	3.51762	0.00363926	0.0127078	-2.46481	cytoplasmic ribosomal small subunit
CNOT6	-0.317282	15.999	-3.51375	0.00366678	0.0127521	-2.47233	CCR4-NOT complex
THOC7	0.405858	16.2877	3.50616	0.00372123	0.0128893	-2.48704	Transcription-export (TREX) complex
ANAPC10	0.27013	16.2286	3.4973	0.00378586	0.012905	-2.50422	Anaphase promoting complex (APC)
COX6B1	0.500033	17.0717	3.49929	0.0037713	0.012905	-2.50037	Cytochrome c oxidase (complex IV)
WDR77	-0.316933	17.3069	-3.4975	0.00378441	0.012905	-2.50384	Flag-FCP1
GEMIN5	-0.248688	15.7636	-3.50317	0.00374297	0.012905	-2.49285	Survival of motor neuron (SMN) complex
ATP5F1	-0.359762	17.8538	-3.45956	0.00407417	0.0138329	-2.5774	F0_F1 ATP synthase (complex V)
LSM2	-0.575602	18.1634	-3.45523	0.00410864	0.013895	-2.5858	Spliceosome-LSm;emerin C25
MRPL4	0.501182	16.7143	3.45025	0.00414861	0.0139751	-2.59545	mitochondrial ribosomal large subunit
RFC5	-0.399858	15.8595	-3.44199	0.00421588	0.0141462	-2.61147	Replication factor C (RFC) complex
PSMB2	0.367015	17.6018	3.43913	0.00423934	0.0141696	-2.617	26S Proteasome
NUDT21	-0.299113	17.2708	-3.43035	0.00431243	0.0142476	-2.63402	CF IIAm complex (Cleavage factor IIAm complex)
RPS7	-0.247654	17.3592	-3.43368	0.00428456	0.0142476	-2.62757	cytoplasmic ribosomal small subunit
RFC3	0.295563	15.7709	3.43043	0.00431173	0.0142476	-2.63386	Replication factor C (RFC) complex
KMT2B	-0.27117	14.2444	-3.4219	0.00438395	0.0143657	-2.6504	KMT2C_D containing complex
ZNFX1	0.785391	14.9955	3.42021	0.00439834	0.0143657	-2.65366	Nonsense-mediated mRNA decay pathway complex
GTF2F1	-0.338516	14.9928	-3.42411	0.00436514	0.0143657	-2.64612	RNA polymerase II complex, chromatin structure modifying;Flag-FCP1
LSM4	0.230496	18.4461	3.37839	0.00477147	0.0155254	-2.73466	Spliceosome-LSm
RPS10	-0.515924	16.059	-3.37447	0.00480802	0.0155852	-2.74225	cytoplasmic ribosomal small subunit
CLUH	-0.240552	16.7032	-3.37024	0.00484783	0.0156167	-2.75045	eIF3
TARBP2	-0.440701	16.2014	-3.36957	0.00485409	0.0156167	-2.75173	TRBP containing complex (DICER, TRBP, AGO2, RPL7A, EIF6, MOV10)
AP1S2	-0.268352	15.9572	-3.36699	0.00487856	0.0156369	-2.75673	AP-1 adaptor complex
CBX1	0.341949	14.2617	3.35915	0.00495363	0.0157599	-2.7719	Suv39h1
TRAPPC5	-0.349163	15.9008	-3.36042	0.00494138	0.0157599	-2.76944	TRAPP complex
HSPA6	0.337104	15.8724	3.34496	0.00509251	0.0161419	-2.79936	HMC Complex;RSC
RPL7	-0.278886	17.4379	-3.32498	0.00529465	0.016721	-2.83801	cytoplasmic ribosomal large subunit
VPS11	0.277022	17.2261	3.32168	0.00532874	0.016767	-2.84438	HOPS complex
RPS3	-0.233043	17.4916	-3.31841	0.00536288	0.0168128	-2.85072	cytoplasmic ribosomal small subunit
EIF4G1	-0.311794	16.0758	-3.30812	0.00547142	0.0170176	-2.87059	eIF4F
BRAF	0.378841	16.797	3.30686	0.00548485	0.0170176	-2.87303	MAP2K1-BRAF-RAF1-YWHAE-KSR1 complex
SUGP1	-0.318239	16.0934	-3.3066	0.00548763	0.0170176	-2.87353	Spliceosome-A
YWHAB	0.346069	15.7563	3.30079	0.00555013	0.0171495	-2.88476	Kinase maturation complex 1;emerin C25
NAT10	-0.350355	16.0853	-3.29574	0.00560503	0.0172571	-2.89452	telomerase
PSMD10	-0.495652	18.6488	-3.26547	0.0059457	0.0182044	-2.95299	26S Proteasome
HNRNPL	-0.32382	15.9599	-3.26283	0.0059763	0.0182044	-2.95808	emerin C52
SUGT1	0.261059	16.6744	3.26455	0.00595634	0.0182044	-2.95476	SCF-CDC4 complex
PIGK	-0.339045	16.3335	-3.23511	0.00630805	0.0190796	-3.01155	GPI-anchor transamidase complex
GNAO1	-0.411212	16.4414	-3.23614	0.00629539	0.0190796	-3.00957	heterotrimeric G-protein complex
RPS16	0.349425	18.903	3.19905	0.0067674	0.0203972	-3.08105	cytoplasmic ribosomal small subunit
PPP2R5D	-0.293201	16.6593	-3.18262	0.00698766	0.0209874	-3.11269	protein phosphatase type 2A complex (Rts1p)
FBXL20	-0.334862	16.5838	-3.18059	0.00701537	0.0209972	-3.1166	nuclear ubiquitin ligase complex
MRPS15	-0.277251	16.7974	-3.17648	0.00707182	0.0210927	-3.12451	mitochondrial ribosomal small subunit
PCF11	0.277339	14.5915	3.17008	0.00716055	0.0212834	-3.13682	CF IIAm complex (Cleavage factor IIAm complex);mRNA cleavage factor complex (CFI)
PHF10	-0.349504	15.3268	-3.16194	0.00727504	0.0215492	-3.15247	BAF complex
RPLP1	-0.28039	17.5565	-3.15637	0.00735448	0.0217096	-3.16319	cytoplasmic ribosomal large subunit
CNOT2	0.363312	13.3851	3.15099	0.00743199	0.0218633	-3.17353	CCR4-NOT complex
CDC37	-0.294051	16.169	-3.14731	0.0074855	0.0219455	-3.18061	Kinase maturation complex 1;Kinase maturation complex 2;emerin C25;TNF-alpha_NF-kappa B signaling complex 6;TNF-alpha_NF-kappa B signaling complex 7
XRN1	0.380812	15.5565	3.13629	0.00764798	0.0223456	-3.20178	RNA Degradation Complex
UQCRC1	0.263601	16.7915	3.13153	0.0077191	0.022477	-3.2109	Cytochrome bc1 complex (Ubiquinol-cytochrome c reductase complex, complex III)
EHMT1	-0.457279	14.7303	-3.12864	0.00776277	0.0225278	-3.21646	Suv39h1;CtBP
POLR3B	0.673809	12.5549	3.11985	0.00789692	0.0228399	-3.23334	RNA polymerase III core complex
AP2M1	0.314219	16.634	3.11428	0.00798309	0.0230117	-3.24403	AP-1 adaptor complex
PSMD3	-0.214267	17.8397	-3.09499	0.00828866	0.0237595	-3.28102	26S Proteasome
RPL9	-0.427746	16.69	-3.09443	0.00829784	0.0237595	-3.2821	cytoplasmic ribosomal large subunit
TAF15	-0.367424	15.375	-3.08883	0.00838878	0.0239401	-3.29283	Large Drosha complex
ATP6V0D1	0.308668	17.7996	3.08386	0.00847034	0.0240928	-3.30235	H+transporting ATPase, vacuolar
PSMD2	-0.208357	16.719	-3.06872	0.00872384	0.0247319	-3.33135	26S Proteasome
PSMD11	-0.271078	16.6179	-3.0579	0.0089096	0.0251755	-3.35206	26S Proteasome
STX1B	0.363563	16.3204	3.02807	0.00944239	0.0265935	-3.40909	SNARE complex
MRPL53	0.260855	16.5815	3.02054	0.00958177	0.0268979	-3.42347	mitochondrial ribosomal large subunit
PRKDC	0.217981	15.493	3.01715	0.00964518	0.0269876	-3.42994	DNA-PK-Ku-eIF2-NF90-NF45 complex;H3.3 com
CKB	0.424638	16.5992	3.00533	0.00986945	0.0275255	-3.45249	emerin C52
SNX2	0.252445	16.974	2.9846	0.0102757	0.0285657	-3.49201	retromer complex
MRPS9	-0.314643	16.037	-2.97745	0.0104194	0.0288718	-3.50562	mitochondrial ribosomal small subunit
BUB3	0.230913	15.8744	2.96542	0.010666	0.0294601	-3.52852	Spliceosome-A
CCT2	-0.209033	15.4837	-2.95001	0.0109903	0.0302585	-3.55782	chaperonin-containing T-complex
PPIL2	-0.304211	16.7301	-2.94771	0.0110395	0.0302968	-3.56219	Spliceosome-Bact
LSM6	0.506891	18.324	2.94258	0.0111502	0.0305032	-3.57194	Spliceosome-LSm
LSM8	-0.274643	16.9486	-2.93994	0.0112075	0.0305628	-3.57696	Spliceosome-LSm;emerin C25;emerin C52
DHX15	0.244572	16.6396	2.92558	0.0115244	0.0313275	-3.60421	Large Drosha complex
SF3A2	0.326954	15.5446	2.91344	0.0117995	0.0318734	-3.62724	Spliceosome-U2
TRAPPC6A	-0.30572	17.0934	-2.91443	0.0117767	0.0318734	-3.62536	TRAPP complex
RPL4	-0.322446	17.3124	-2.90816	0.0119209	0.0321005	-3.63724	Yph1-L;cytoplasmic ribosomal large subunit;TNF-alpha_NF-kappa B signaling complex 6
PRKAR1A	0.271561	16.027	2.89547	0.0122182	0.0327983	-3.66128	cAMP-dependent protein kinase
PSMB6	0.30027	17.1066	2.88226	0.0125354	0.0333371	-3.68627	26S Proteasome
EVI5L	-0.395016	16.0915	-2.88453	0.0124803	0.0333371	-3.68198	Gyl1p_Gyp5p complex
PFDN6	-0.386536	16.5116	-2.88317	0.0125133	0.0333371	-3.68455	prefoldin complex
CCT6A	-0.257782	17.8073	-2.86319	0.0130079	0.0344856	-3.72232	chaperonin-containing T-complex
RANBP10	0.253011	14.7615	2.86162	0.0130475	0.0344856	-3.72528	RANBP9-containing complex
AP1S1	-0.277898	16.9642	-2.84308	0.0135247	0.0354981	-3.76025	AP-1 adaptor complex
RPS27A	0.298015	15.2608	2.8447	0.0134822	0.0354981	-3.75719	cytoplasmic ribosomal small subunit
SLTM	-0.23888	15.684	-2.84029	0.0135982	0.0354981	-3.76552	eIF3
TRAF7	0.286166	15.4327	2.84177	0.013559	0.0354981	-3.76271	Kinase maturation complex 1
RPL7A	0.308412	17.3923	2.83881	0.0136372	0.0354981	-3.76831	Yph1-L;cytoplasmic ribosomal large subunit;TRBP containing complex (DICER, TRBP, AGO2, RPL7A, EIF6, MOV10)
TRAPPC8	-0.23007	15.5311	-2.83062	0.0138552	0.0359567	-3.78374	TRAPP complex
ERGIC3	0.338618	17.4349	2.8289	0.0139015	0.035968	-3.78698	COPII
UPF1	-0.311285	15.9132	-2.82004	0.0141419	0.0364801	-3.80364	Nonsense-mediated mRNA decay pathway complex;SMG-1-Upf1-eRF1-eRF3 complex (SURF)
POLR1E	0.282316	15.2436	2.80625	0.0145245	0.0373549	-3.82958	RNA polymerase I core complex
SMARCE1	-0.205771	16.1978	-2.80348	0.0146026	0.0374438	-3.83479	BAF complex;SWI_SNF chromatin-remodeling complex
RBM39	-0.237963	16.5078	-2.79603	0.0148144	0.0378738	-3.84876	Spliceosome-A
ANAPC4	-0.416755	15.2165	-2.78152	0.0152362	0.0388364	-3.876	Anaphase promoting complex (APC)
CWC22	0.2355	14.9457	2.77329	0.0154805	0.0393424	-3.89143	Spliceosome-Bact
TRAPPC4	0.668348	16.1412	2.76931	0.0155999	0.0395289	-3.89887	TRAPP complex
RPS11	0.227754	18.2194	2.76647	0.0156858	0.0396297	-3.90419	TNF-alpha_NF-kappa B signaling complex 6;cytoplasmic ribosomal small subunit
EWSR1	-0.320086	16.6322	-2.75622	0.0159994	0.0403035	-3.92337	Large Drosha complex
NDUFB6	-0.271186	17.7442	-2.7522	0.0161242	0.040499	-3.9309	Respiratory chain complex I (early intermediate NDUFAF1 assembly), mitochondrial
COPG2	0.253178	16.4941	2.73663	0.0166158	0.0416122	-3.95997	COPI
DIDO1	-0.2304	13.9927	-2.73378	0.0167075	0.0417203	-3.96529	COMPASS complex
MED24	-0.313851	15.3432	-2.71231	0.0174137	0.0433577	-4.00531	AF4.com;Mediator
SNX1	-0.327546	16.1619	-2.69668	0.0179463	0.0445546	-4.03441	retromer complex
SMARCA2	-0.328608	15.528	-2.6927	0.0180841	0.0447673	-4.04179	RNA polymerase II complex, chromatin structure modifying;BAF complex;RSC;SWI_SNF chromatin-remodeling complex
INTS12	-0.275333	15.4893	-2.66652	0.0190187	0.0469456	-4.09038	Integrator
CAPRIN1	-0.257785	16.1996	-2.65784	0.0193388	0.047599	-4.10646	CF IIAm complex (Cleavage factor IIAm complex)
SNRNP40	0.381639	16.4441	2.64575	0.0197933	0.0485783	-4.12882	Spliceosome-U5
PQBP1	0.358235	15.2687	2.61601	0.0209559	0.0512852	-4.1837	Spliceosome-Prp19
PDP2	-0.279669	13.4849	-2.60886	0.0212453	0.0518458	-4.19687	mitochondrial pyruvate dehydrogenase complex
SNX6	-0.263086	17.2524	-2.59981	0.0216168	0.052603	-4.21351	retromer complex
DNAJC19	0.259926	16.8955	2.59394	0.0218613	0.0530476	-4.2243	mitochondrial inner membrane presequence translocase complex
TCERG1	-0.207367	16.7149	-2.57318	0.0227475	0.0550425	-4.26239	Spliceosome-A
SF3A1	0.207271	15.6233	2.56859	0.0229477	0.0553709	-4.27078	Spliceosome-U2;N-CoR-1
RPL23A	0.20534	18.6448	2.56388	0.0231555	0.0555762	-4.27941	cytoplasmic ribosomal large subunit
ATRX	0.299717	14.4816	2.56373	0.0231621	0.0555762	-4.27969	H3.3 com
VAMP1	-0.304904	15.4852	-2.55565	0.0235227	0.056284	-4.29447	SNARE complex
KARS	0.310719	16.1659	2.55211	0.0236822	0.0565084	-4.30094	multi-tRNAsynthase complex
RPL15	0.318898	17.5332	2.54169	0.0241581	0.0574843	-4.31996	cytoplasmic ribosomal large subunit
EIF4A2	0.288319	17.4881	2.53873	0.0242947	0.0576496	-4.32535	eIF4F
UPF3B	-0.201331	14.191	-2.53489	0.0244733	0.0578871	-4.33235	Nonsense-mediated mRNA decay pathway complex;Exon Junction Complex (EJC)
NDUFS3	0.250755	16.2295	2.53369	0.0245296	0.0578871	-4.33454	Respiratory chain complex I (early intermediate NDUFAF1 assembly), mitochondrial
CDK17	0.266666	14.8946	2.51055	0.0256358	0.0603319	-4.37665	Pho85p_Pcl1p complex
DCAF5	-0.172819	14.9644	-2.50474	0.0259209	0.0608362	-4.3872	Rpd3L complex
PAF1	-0.298587	14.5973	-2.50273	0.0260204	0.0609034	-4.39086	Paf complex
SMU1	0.357661	16.9908	2.49115	0.0266	0.0620907	-4.41185	Spliceosome-B
URI1	0.329861	15.3988	2.48228	0.0270526	0.0627884	-4.42791	PFD-like
CCT3	0.171776	16.7213	2.48131	0.0271025	0.0627884	-4.42967	chaperonin-containing T-complex
MKLN1	-0.252595	14.7335	-2.48101	0.0271182	0.0627884	-4.43022	RANBP9-containing complex
RUVBL1	0.295265	16.0582	2.47898	0.0272226	0.0628608	-4.43388	PFD-like;SRCAP;INO80.com;NuA4_Tip60 HAT complex
UPF2	-0.260293	16.2708	-2.46643	0.0278794	0.0642048	-4.45656	Nonsense-mediated mRNA decay pathway complex
TRRAP	-0.243452	15.8395	-2.46125	0.0281547	0.0646656	-4.4659	STAGA complex;NuA4_Tip60 HAT complex
ISY1	-0.258415	15.2763	-2.44341	0.0291239	0.0665781	-4.49805	Prp19-associated complex
SNRPF	-0.281613	12.0887	-2.44307	0.0291424	0.0665781	-4.49865	Survival of motor neuron (SMN) complex;Spliceosome-Sm
MRPL22	-0.229401	17.1827	-2.43978	0.0293251	0.0667628	-4.50458	mitochondrial ribosomal large subunit
MRPL3	0.19673	16.2813	2.43881	0.0293788	0.0667628	-4.50632	mitochondrial ribosomal large subunit
PPP2R5E	0.267947	16.7796	2.42772	0.0300022	0.0679998	-4.52624	protein phosphatase type 2A complex (Rts1p)
ILF3	-0.178635	16.7878	-2.42044	0.0304186	0.068762	-4.5393	DNA-PK-Ku-eIF2-NF90-NF45 complex;emerin C52;Large Drosha complex
TBC1D4	-0.381502	15.1147	-2.40924	0.0310693	0.0700487	-4.55935	Gyl1p_Gyp5p complex
EIF2S1	0.194568	16.6084	2.39579	0.0318684	0.0716622	-4.58338	multi-eIF complex;DNA-PK-Ku-eIF2-NF90-NF45 complex
DPF3	0.197523	16.6176	2.39217	0.0320871	0.0719656	-4.58985	BAF complex
SEC16A	-0.213252	15.0475	-2.38068	0.0327903	0.0733511	-4.61034	COPII
PRKAA2	-0.236676	16.6398	-2.37163	0.0333539	0.0744182	-4.62643	Snf1p_Snf4p/Sip2p complex
VPS26A	-0.456888	16.417	-2.37025	0.0334412	0.0744196	-4.6289	retromer complex
WAPL	0.215824	15.6145	2.36487	0.0337814	0.0749824	-4.63845	Cohesin complex
EXOSC5	-0.187305	16.6148	-2.35874	0.0341733	0.0756569	-4.64933	Exosome
PDHB	0.209855	16.5844	2.34268	0.0352209	0.0776161	-4.67779	mitochondrial pyruvate dehydrogenase complex
ZEB2	-0.458046	14.8529	-2.34241	0.035239	0.0776161	-4.67827	CtBP
ELP4	0.347394	16.0696	2.3297	0.0360901	0.0792874	-4.70073	Elongator complex
SEC13	0.206838	17.1414	2.32523	0.0363936	0.0797503	-4.70861	Nuclear pore complex (NPC);COPII
HNRNPM	-0.175703	16.1949	-2.32231	0.0365936	0.0798798	-4.71376	Large Drosha complex
UQCRFS1	0.274663	18.6511	2.32165	0.0366387	0.0798798	-4.71492	Cytochrome bc1 complex (Ubiquinol-cytochrome c reductase complex, complex III)
BOP1	-0.406743	14.9374	-2.3156	0.0370569	0.080587	-4.72559	Yph1-L
SETD1B	0.255842	12.4247	2.31354	0.0372002	0.0806944	-4.72922	COMPASS complex
TAF12	0.240784	13.0134	2.30484	0.0378112	0.0818132	-4.74452	TAF complex;STAGA complex
AP1B1	0.195683	15.8718	2.30213	0.0380034	0.0819759	-4.74928	AP-1 adaptor complex
GTF2H1	-0.274809	16.2962	-2.30109	0.0380773	0.0819759	-4.7511	RNA polymerase II complex, chromatin structure modifying
PARP1	0.163402	16.5613	2.29859	0.0382559	0.0820545	-4.75549	RC complex during S-phase of cell cycle;H3.3 com
MPP3	-0.212011	16.5248	-2.2979	0.0383048	0.0820545	-4.75669	P2X7 receptor signalling complex
ACTBL2	0.571403	16.3884	2.28205	0.0394571	0.0843126	-4.78448	INO80.com
CHD3	0.383843	16.1401	2.27382	0.0400673	0.0852142	-4.79885	NuRD complex
SMC1B	0.177982	16.771	2.27369	0.0400774	0.0852142	-4.79909	Cohesin complex
PSMD13	-0.284769	17.3468	-2.27028	0.0403335	0.0855469	-4.80505	26S Proteasome
SNAP25	-0.229998	15.4068	-2.26579	0.0406722	0.0860238	-4.81287	Sro1p_Sec4p/Sec9p complex;SNARE complex
MAP2K1	-0.203406	17.36	-2.26465	0.0407587	0.0860238	-4.81486	MAP2K1-BRAF-RAF1-YWHAE-KSR1 complex
GNL2	0.196722	15.5452	2.25396	0.0415785	0.0875391	-4.83348	Yph1-L
LUC7L	-0.260449	16.5172	-2.2462	0.0421838	0.0885963	-4.84699	Spliceosome-A
NOSIP	-0.215446	16.1825	-2.2422	0.0424986	0.0890398	-4.85393	Spliceosome-C
TMED2	-0.214625	14.6009	-2.22481	0.0438943	0.0917402	-4.88407	COPII
HNRNPK	-0.215759	16.0465	-2.2149	0.0447086	0.0932152	-4.9012	emerin C25;emerin C52
NUP37	-0.225109	15.1671	-2.19348	0.0465172	0.0965492	-4.93809	Nuclear pore complex (NPC)
PLRG1	-0.175591	17.5677	-2.19331	0.0465324	0.0965492	-4.93839	Spliceosome-Prp19
DEK	0.225775	14.806	2.1884	0.0469566	0.0971945	-4.94682	B-WICH
ATP5C1	0.229394	17.7679	2.17515	0.0481202	0.0993636	-4.96955	F0_F1 ATP synthase (complex V)
CPSF3L	0.209811	15.8908	2.17347	0.0482695	0.0994328	-4.97242	Integrator
MRPL13	-0.176692	17.1109	-2.17062	0.0485237	0.0997175	-4.97729	mitochondrial ribosomal large subunit
ZMAT2	0.155304	17.9119	2.15856	0.0496147	0.101716	-4.99789	Spliceosome-B
HNRNPA1	-0.266112	15.8648	-2.15315	0.0501108	0.102489	-5.00711	mRNA cleavage factor complex (CFI)
UQCRC2	0.245559	16.4026	2.15015	0.050389	0.102813	-5.01223	Cytochrome bc1 complex (Ubiquinol-cytochrome c reductase complex, complex III)
DKC1	0.229013	16.2978	2.14694	0.0506868	0.103175	-5.01768	telomerase
SRP68	-0.311001	16.5325	-2.14282	0.0510729	0.103715	-5.0247	Signal recognition particle (SRP) complex
TOMM40	0.261837	17.1322	2.1372	0.0516032	0.104545	-5.03425	mitochondrial outer membrane translocase complex
RPL37	0.274724	15.9397	2.13499	0.051813	0.104723	-5.038	cytoplasmic ribosomal large subunit
RPN1	0.183557	17.0194	2.13288	0.0520138	0.10486	-5.04157	oligosaccharyl transferase complex
PPIL3	0.195593	17.846	2.13145	0.0521502	0.10486	-5.04399	Spliceosome-C
RPSA	0.2353	16.9218	2.13015	0.0522752	0.10486	-5.0462	cytoplasmic ribosomal small subunit
ARPC3	0.156203	19.2047	2.12917	0.052369	0.10486	-5.04786	Arp2_3 protein complex
RPLP0	0.222099	16.4755	2.12715	0.0525641	0.105006	-5.05129	cytoplasmic ribosomal large subunit
YPEL5	-0.199958	15.3681	-2.12297	0.0529682	0.105568	-5.05836	RANBP9-containing complex
DDX23	-0.159304	17.0258	-2.11577	0.0536716	0.106722	-5.07053	Spliceosome-U5
SUDS3	-0.286308	14.8127	-2.11205	0.0540386	0.107204	-5.07681	SIN3 complex;HCF-1N
IQGAP1	0.185132	16.3633	2.09747	0.0554994	0.109848	-5.10138	emerin C52
WDR61	0.180701	16.8484	2.09373	0.0558801	0.110347	-5.10767	Paf complex
BOLA2B	0.242022	17.0715	2.08255	0.0570328	0.112365	-5.12644	SMG-1-Upf1-eRF1-eRF3 complex (SURF)
FLNA	0.168598	16.6934	2.07976	0.0573232	0.112679	-5.1311	COMPASS complex
CTD-2410N18.5	-0.270022	15.9363	-2.07557	0.0577633	0.113285	-5.13813	TNF-alpha_NF-kappa B signaling complex (CHUK, BTRC, NFKB2, PPP6C, REL, CUL1, IKBKE, SAPS2, SAPS1, ANKRD28, RELA, SKP1);SCF-CDC4 complex;PFD-like;nuclear ubiquitin ligase complex
EIF4E	0.628796	14.9449	2.07387	0.057942	0.113376	-5.14096	eIF4F
CHD4	-0.214078	15.3417	-2.05462	0.0600074	0.117151	-5.17308	NuRD complex;emerin C32
NUP88	0.135776	15.5393	2.05134	0.0603663	0.117584	-5.17854	Nuclear pore complex (NPC)
PSMC3	-0.155641	17.1161	-2.04935	0.0605849	0.117743	-5.18185	26S Proteasome
DRAP1	0.202591	14.6137	2.04506	0.0610585	0.118177	-5.18898	RNA polymerase II complex, chromatin structure modifying
TPR	-0.169862	15.7365	-2.04454	0.061116	0.118177	-5.18984	Nuclear pore complex (NPC)
GATAD2B	-0.19549	15.666	-2.04253	0.0613389	0.118177	-5.19317	NuRD complex
BTRC	-0.245395	15.4579	-2.04236	0.0613587	0.118177	-5.19346	TNF-alpha_NF-kappa B signaling complex (CHUK, BTRC, NFKB2, PPP6C, REL, CUL1, IKBKE, SAPS2, SAPS1, ANKRD28, RELA, SKP1)
COG5	0.29184	15.3554	2.0343	0.0622618	0.119321	-5.20682	Conserved oligomeric Golgi (COG) complex
NUP153	0.280331	15.8645	2.03419	0.0622741	0.119321	-5.207	Nuclear pore complex (NPC)
ARPC4	-0.233822	19.7441	-2.03334	0.0623694	0.119321	-5.2084	Arp2_3 protein complex
SMARCC1	-0.264572	16.2128	-2.0261	0.0631925	0.120627	-5.22037	RNA polymerase II complex, chromatin structure modifying;emerin C32;N-CoR-1;Sin3-CI;BAF complex;RSC
TBL1XR1	0.253322	15.4312	2.01378	0.0646165	0.122694	-5.24071	emerin C32
HMG20A	-0.161902	15.6461	-2.01334	0.0646677	0.122694	-5.24143	COREST complex
POLR2C	0.148003	15.0092	2.01304	0.0647033	0.122694	-5.24193	RNA polymerase II core complex
VPS39	-0.198171	16.3254	-2.00685	0.0654296	0.123797	-5.2521	HOPS complex
POLR3F	0.350352	12.2462	1.99719	0.06658	0.125697	-5.26797	RNA polymerase III core complex
ALYREF	0.17712	16.5386	1.98592	0.0679445	0.127992	-5.28642	Transcription-export (TREX) complex;Exon Junction Complex (EJC)
COPA	0.155403	16.9994	1.98432	0.0681409	0.128081	-5.28904	COPI
RPL5	-0.238037	16.4451	-1.97634	0.0691249	0.129647	-5.30206	Yph1-L;cytoplasmic ribosomal large subunit
MRPS23	-0.183589	16.2351	-1.97143	0.0697372	0.13051	-5.31006	mitochondrial ribosomal small subunit
PSMA4	-0.178905	16.7411	-1.9693	0.0700053	0.130564	-5.31354	26S Proteasome
SAR1B	0.200101	16.802	1.96878	0.0700701	0.130564	-5.31438	COPII
PTK2	0.185882	15.5242	1.96592	0.0704306	0.130644	-5.31903	Polycystin-1 multiprotein complex (ACTN1, CDH1, SRC, JUP, VCL, CTNNB1, PXN, BCAR1, PKD1, PTK2, TLN1)
RPS12	-0.202098	16.1204	-1.96569	0.0704591	0.130644	-5.3194	cytoplasmic ribosomal small subunit
PTBP1	-0.197875	14.8319	-1.96482	0.070569	0.130644	-5.32081	CF IIAm complex (Cleavage factor IIAm complex)
UQCRHL	0.134689	18.7376	1.95357	0.0720064	0.133018	-5.33907	Cytochrome bc1 complex (Ubiquinol-cytochrome c reductase complex, complex III)
MRPL27	-0.219382	18.1883	-1.95185	0.072229	0.133143	-5.34187	mitochondrial ribosomal large subunit
IPO4	-0.153382	17.2045	-1.94447	0.0731879	0.13441	-5.35379	H3.3 com
RPS8	0.258511	17.0303	1.94416	0.0732291	0.13441	-5.3543	cytoplasmic ribosomal small subunit
SYF2	0.323263	13.9922	1.94295	0.0733869	0.134412	-5.35625	Prp19-associated complex
TIMM23B	0.283175	15.2016	1.93742	0.0741159	0.135459	-5.36518	mitochondrial inner membrane presequence translocase complex
SIN3B	-0.173648	15.0577	-1.92804	0.0753671	0.137453	-5.38029	Rpd3L complex
RPS19	0.240369	17.6667	1.90726	0.0782071	0.14233	-5.41361	cytoplasmic ribosomal small subunit
VPS16	0.197017	16.2756	1.89803	0.0794987	0.144375	-5.42834	HOPS complex
C1QBP	0.17418	16.0447	1.89084	0.0805188	0.145737	-5.43979	emerin C24;emerin C52
PRKAG2	-0.302908	15.0049	-1.89036	0.0805877	0.145737	-5.44056	Snf1p_Snf4p/Sip2p complex
PDHX	-0.17373	17.6014	-1.88417	0.0814763	0.147034	-5.4504	mitochondrial pyruvate dehydrogenase complex
GNAZ	-0.18117	17.3761	-1.8826	0.0817031	0.147134	-5.45289	heterotrimeric G-protein complex
CABIN1	0.14436	14.48	1.87416	0.0829312	0.149033	-5.46626	H3.3 com
AZI2	-0.147183	14.0389	-1.87184	0.0832714	0.149332	-5.46992	Kinase maturation complex 2
NUP93	-0.144546	17.1784	-1.86342	0.0845182	0.151252	-5.48322	Nuclear pore complex (NPC)
TAF2	0.181105	14.5878	1.85604	0.0856253	0.152915	-5.49485	TAF complex
SYK	0.778974	15.3227	1.85266	0.0861361	0.153508	-5.50017	multi-tRNAsynthase complex
TIMM17A	-0.324413	15.0545	-1.84435	0.0874046	0.155446	-5.51321	mitochondrial inner membrane presequence translocase complex
MRPL43	0.166412	16.7052	1.83141	0.0894128	0.158689	-5.53345	mitochondrial ribosomal large subunit
ERCC3	-0.222487	15.8116	-1.82444	0.0905118	0.159879	-5.54432	CF IIAm complex (Cleavage factor IIAm complex)
MRPL17	-0.129793	16.7372	-1.82394	0.0905914	0.159879	-5.54511	mitochondrial ribosomal large subunit
API5	0.208525	16.9414	1.82362	0.0906418	0.159879	-5.5456	emerin C52
COPB2	0.13828	16.6572	1.81684	0.0917249	0.161458	-5.55616	COPI
LAMA5	0.215779	15.2155	1.79821	0.0947567	0.166332	-5.585	ITGA6-ITGB4-Laminin10_12 complex
RPL28	-0.150743	18.3889	-1.79746	0.0948808	0.166332	-5.58616	cytoplasmic ribosomal large subunit
RPRD2	-0.180098	14.4724	-1.79223	0.0957501	0.167514	-5.59424	RNA Degradation Complex
NUP205	-0.180977	16.1246	-1.78414	0.0971066	0.169423	-5.60668	Nuclear pore complex (NPC)
PFDN4	0.197563	16.6238	1.78247	0.0973884	0.169423	-5.60924	prefoldin complex
COPS2	0.208398	17.2678	1.78221	0.0974332	0.169423	-5.60965	COP9 signalosome
EXOC8	0.234454	16.1474	1.77772	0.0981963	0.170405	-5.61654	Exocyst complex
PFDN1	0.215279	17.845	1.77267	0.0990607	0.171559	-5.62428	prefoldin complex
POLR3C	-0.190347	13.0623	-1.76996	0.0995262	0.172018	-5.62841	RNA polymerase III core complex
ARID1A	-0.162164	15.3078	-1.76705	0.10003	0.172292	-5.63286	BAF complex
RPS27	-0.22521	16.1615	-1.76595	0.100221	0.172292	-5.63455	cytoplasmic ribosomal small subunit
POLR3A	-0.179435	15.5291	-1.76453	0.100469	0.172292	-5.63672	RNA polymerase III core complex
LAMA3	-0.251954	14.412	-1.76442	0.100487	0.172292	-5.63688	P2X7 receptor signalling complex
RPL10A	0.165629	18.2327	1.75958	0.101333	0.173396	-5.64427	cytoplasmic ribosomal large subunit
ANAPC1	0.221274	14.5313	1.75532	0.102082	0.174331	-5.65075	Anaphase promoting complex (APC)
HNRNPUL1	0.125699	16.4901	1.74952	0.103109	0.175635	-5.65956	Large Drosha complex
EXOC2	0.182325	16.3538	1.74871	0.103255	0.175635	-5.6608	Exocyst complex
MED15	0.135913	16.3882	1.73976	0.104861	0.178014	-5.67436	AF4.com
G3BP1	-0.151992	16.3043	-1.73342	0.106013	0.179616	-5.68395	emerin C25
INIP	-0.178269	16.1867	-1.7266	0.107264	0.181377	-5.69422	Integrator
COPZ1	-0.150315	16.6654	-1.72067	0.108363	0.182875	-5.70315	COPI
COG3	0.160962	15.2941	1.71839	0.108787	0.183232	-5.70657	Conserved oligomeric Golgi (COG) complex
RPS28	0.237282	16.0052	1.71382	0.109644	0.184313	-5.71342	cytoplasmic ribosomal small subunit
ACTR3	0.161774	17.2874	1.71258	0.109876	0.184343	-5.71528	Arp2_3 protein complex
MOV10	0.359795	16.0247	1.70698	0.110936	0.185759	-5.72366	TRBP containing complex (DICER, TRBP, AGO2, RPL7A, EIF6, MOV10)
INTS1	0.265497	15.2071	1.70528	0.111259	0.185937	-5.7262	Integrator
COG1	-0.161217	15.1016	-1.70015	0.112239	0.18721	-5.73385	Conserved oligomeric Golgi (COG) complex
DLD	0.134789	16.9834	1.69657	0.112929	0.187762	-5.73919	mitochondrial pyruvate dehydrogenase complex
SRC	-0.20674	16.3005	-1.69608	0.113023	0.187762	-5.73992	Polycystin-1 multiprotein complex (ACTN1, CDH1, SRC, JUP, VCL, CTNNB1, PXN, BCAR1, PKD1, PTK2, TLN1)
CD2AP	-0.263572	16.481	-1.69503	0.113226	0.187762	-5.74148	RICH1_AMOT polarity complex, Flag-Rich1 precipitated
TBK1	-0.183723	16.3163	-1.68506	0.115168	0.190616	-5.75629	Kinase maturation complex 2
STX4	0.158303	16.4936	1.67863	0.116437	0.192344	-5.76581	SNARE complex
ING1	0.201815	15.2343	1.67535	0.117087	0.193048	-5.77065	SIN3 complex;Rpd3L complex;Sin3-CI
MPP5	0.184324	15.3773	1.67141	0.117875	0.193974	-5.77647	RICH1_AMOT polarity complex, Flag-Rich1 precipitated
UPF3A	0.159979	16.526	1.66687	0.118788	0.19452	-5.78316	Exon Junction Complex (EJC)
RPS4Y2	0.117731	17.494	1.66522	0.119121	0.19452	-5.78559	cytoplasmic ribosomal small subunit
RPL13	-0.146934	17.7346	-1.66468	0.11923	0.19452	-5.78638	cytoplasmic ribosomal large subunit
MAEA	0.236531	16.3535	1.6642	0.119328	0.19452	-5.78709	RANBP9-containing complex
ATP5L	-0.128128	18.6935	-1.66337	0.119496	0.19452	-5.78831	F0_F1 ATP synthase (complex V)
SSB	0.216993	16.5713	1.66302	0.119566	0.19452	-5.78882	H2AX complex, isolated from cells without IR exposure;emerin C25
SRP72	-0.158558	16.4364	-1.66173	0.119829	0.19458	-5.79072	Signal recognition particle (SRP) complex
SEH1L	0.209903	15.2446	1.66021	0.120138	0.194715	-5.79296	Nuclear pore complex (NPC)
NUP54	0.171361	17.8439	1.65204	0.121812	0.197056	-5.80493	Nuclear pore complex (NPC)
ITGB4	0.175941	14.5677	1.64764	0.122722	0.198154	-5.81136	ITGA6-ITGB4-Laminin10_12 complex
WDFY1	0.171069	15.2348	1.64162	0.123977	0.199454	-5.82015	Hse1p_Vps27p complex
PI4KA	0.156682	16.0779	1.64155	0.123991	0.199454	-5.82025	P2X7 receptor signalling complex
CNOT10	-0.147782	15.9073	-1.63518	0.12533	0.201231	-5.82951	CCR4-NOT complex
PRKAG1	-0.149811	17.342	-1.63132	0.126149	0.202168	-5.83512	Snf1p_Snf4p/Sip2p complex
DLAT	-0.109649	16.1447	-1.62811	0.126833	0.202885	-5.83978	mitochondrial pyruvate dehydrogenase complex
SMARCD1	-0.129504	14.975	-1.62382	0.127752	0.203976	-5.846	RNA polymerase II complex, chromatin structure modifying;Sin3-CI;BAF complex;RSC
GNB1	-0.162264	16.5109	-1.60661	0.131496	0.209565	-5.8708	heterotrimeric G-protein complex
CCT7	-0.124136	15.9058	-1.59629	0.133788	0.212821	-5.8856	chaperonin-containing T-complex
PDP1	-0.119925	16.6467	-1.59082	0.135015	0.214377	-5.89341	mitochondrial pyruvate dehydrogenase complex
POLR2E	-0.156708	16.6623	-1.58566	0.136181	0.215829	-5.90076	PFD-like;RNA polymerase II core complex
MRPS10	0.139484	17.0139	1.58448	0.136451	0.215859	-5.90245	mitochondrial ribosomal small subunit
PRMT5	-0.136048	16.9504	-1.5743	0.138781	0.219142	-5.91689	Flag-FCP1
RBM8A	0.139103	16.0682	1.56207	0.141629	0.223013	-5.93418	mRNA cleavage factor complex (CFI);Exon Junction Complex (EJC)
MRPL23	-0.131805	16.2426	-1.56155	0.141752	0.223013	-5.93492	mitochondrial ribosomal large subunit
RPL10	0.205128	16.5892	1.55678	0.142876	0.22437	-5.94162	cytoplasmic ribosomal large subunit
MBD3	-0.123004	17.1053	-1.5508	0.144298	0.22619	-5.95003	NuRD complex
CNOT3	-0.152786	16.9629	-1.54708	0.145186	0.227167	-5.95523	CCR4-NOT complex
SNAP23	0.200023	15.946	1.53555	0.147976	0.231111	-5.97134	Sro1p_Sec4p/Sec9p complex;SNARE complex
MED1	0.345515	14.9952	1.53413	0.148322	0.231232	-5.97331	Mediator
PSMA8	-0.155641	19.0318	-1.51853	0.152173	0.236683	-5.99494	26S Proteasome
PIGU	-0.114671	16.8087	-1.51774	0.15237	0.236683	-5.99603	GPI-anchor transamidase complex
EXOC7	0.105528	16.2683	1.51427	0.153241	0.237113	-6.00082	Exocyst complex
RPS26	-0.124983	17.2966	-1.51354	0.153424	0.237113	-6.00183	emerin C25;cytoplasmic ribosomal small subunit
RPS15	0.154138	16.8403	1.51334	0.153475	0.237113	-6.00211	cytoplasmic ribosomal small subunit
CDC16	0.191721	15.3768	1.51035	0.154227	0.237269	-6.00622	Anaphase promoting complex (APC)
CKM	-0.541505	16.3434	-1.51002	0.154312	0.237269	-6.00668	emerin C52
MED14	-0.135088	14.8118	-1.50965	0.154404	0.237269	-6.00718	Mediator
CASC3	0.251324	13.3121	1.49809	0.15735	0.241364	-6.02305	Exon Junction Complex (EJC)
RPS14	0.154765	16.2526	1.49449	0.158276	0.242351	-6.02797	cytoplasmic ribosomal small subunit
MRPS17	0.191649	17.8146	1.49232	0.158838	0.242779	-6.03094	mitochondrial ribosomal small subunit
VPS35	-0.190596	16.6461	-1.49037	0.159343	0.242804	-6.0336	retromer complex
HSP90AB1	0.116512	15.6473	1.49007	0.15942	0.242804	-6.034	Kinase maturation complex 1;Kinase maturation complex 2;HMC Complex;P2X7 receptor signalling complex;TNF-alpha_NF-kappa B signaling complex 6;TNF-alpha_NF-kappa B signaling complex 7
RAB10	0.155945	15.8466	1.4887	0.159777	0.242917	-6.03587	Sro1p_Sec4p/Sec9p complex
SEC24B	0.111963	16.4739	1.48081	0.161842	0.245622	-6.04661	COPII
DDX41	-0.133483	15.8839	-1.4773	0.162765	0.246587	-6.05136	Spliceosome-C
ELP3	0.183281	15.4315	1.47189	0.164199	0.248323	-6.05868	Elongator complex
DAXX	0.163259	13.1919	1.46549	0.165913	0.249414	-6.06732	H3.3 com
RPS25	-0.097444	19.1807	-1.46542	0.165931	0.249414	-6.06741	cytoplasmic ribosomal small subunit
POLR1A	0.166637	14.8848	1.4651	0.166017	0.249414	-6.06784	RNA polymerase I core complex
PSMC5	-0.120605	16.5144	-1.46472	0.166118	0.249414	-6.06835	26S Proteasome
VPS18	-0.160764	16.2868	-1.46377	0.166373	0.249414	-6.06963	HOPS complex
RCOR3	-0.133978	16.3391	-1.46198	0.166858	0.249705	-6.07205	CtBP;COREST complex
NUP35	0.319294	16.5121	1.45978	0.167451	0.250157	-6.075	Nuclear pore complex (NPC)
HNRNPA3	-0.173882	15.0483	-1.45492	0.168771	0.251691	-6.08152	mRNA cleavage factor complex (CFI)
SEC24A	0.109347	16.4009	1.45131	0.169757	0.252723	-6.08636	COPII
LLGL2	-0.12652	15.7521	-1.43746	0.173584	0.257733	-6.10482	Sro1p_Sec4p/Sec9p complex
MED17	-0.168621	14.1989	-1.43696	0.173722	0.257733	-6.10548	AF4.com;Mediator
EIF3A	0.101429	16.6655	1.43183	0.175158	0.259415	-6.11228	eIF3
SH3KBP1	-0.157539	16.5683	-1.42922	0.175894	0.260057	-6.11574	RICH1_AMOT polarity complex, Flag-Rich1 precipitated
RPL13A	0.117389	18.151	1.42668	0.176611	0.260668	-6.1191	cytoplasmic ribosomal large subunit
IKBKAP	0.167471	15.4921	1.40611	0.182511	0.268914	-6.14613	Elongator complex
SEC31A	-0.13503	16.4092	-1.39731	0.185085	0.27224	-6.15761	COPII
PRKAR2A	0.185901	16.1976	1.38564	0.188543	0.276781	-6.17274	cAMP-dependent protein kinase
ATP6V1D	0.102408	16.7517	1.38472	0.188817	0.276781	-6.17393	H+transporting ATPase, vacuolar
STAG1	0.105546	16.1905	1.38118	0.189878	0.27758	-6.1785	Cohesin complex
INTS7	0.139153	15.6812	1.3797	0.190322	0.27758	-6.18041	Integrator
LSM3	0.102951	18.5613	1.37967	0.190331	0.27758	-6.18045	Spliceosome-LSm
RPRD1A	-0.121525	14.2538	-1.37352	0.192191	0.279817	-6.18836	RNA Degradation Complex
XAB2	0.11628	15.9756	1.36773	0.193952	0.281903	-6.19578	Prp19-associated complex
PPP2R1B	-0.153659	16.2934	-1.35882	0.196692	0.285402	-6.20717	protein phosphatase type 2A complex (Rts1p)
MRPL21	-0.110445	15.437	-1.3552	0.197813	0.286546	-6.21177	mitochondrial ribosomal large subunit
PSMD8	0.188791	17.6467	1.35118	0.199066	0.287875	-6.21688	26S Proteasome
SF1	0.122113	16.4583	1.34437	0.201201	0.289993	-6.22551	Spliceosome-A
HSPA4	-0.100107	16.3924	-1.34435	0.201206	0.289993	-6.22552	Kinase maturation complex 1;HCF-1N
CNOT7	-0.171627	15.3038	-1.34286	0.201678	0.290187	-6.22742	CCR4-NOT complex
HTATSF1	0.152895	16.1735	1.33139	0.205323	0.294938	-6.24185	Spliceosome-A
GTF2E1	0.117986	15.5496	1.32564	0.207168	0.297091	-6.24904	RNA polymerase II complex, chromatin structure modifying
CDC73	-0.13873	15.5887	-1.32271	0.208116	0.297953	-6.25271	Paf complex
RARS	0.127919	16.7694	1.31506	0.210605	0.301015	-6.26224	multi-tRNAsynthase complex
TBL3	0.109976	15.186	1.30622	0.213509	0.304659	-6.27319	UTP B complex
PRPF4B	-0.116343	15.6552	-1.26961	0.225884	0.321782	-6.31796	Spliceosome-B
SF3B1	-0.132143	16.5741	-1.26849	0.226269	0.321797	-6.31931	Spliceosome-U2;B-WICH
TRAPPC3	-0.100727	17.7202	-1.26547	0.227317	0.322752	-6.32295	TRAPP complex
EIF3I	0.117262	17.4902	1.26434	0.227711	0.322778	-6.32432	multi-eIF complex;eIF3
PAXIP1	0.144379	13.9134	1.26184	0.228581	0.323478	-6.32733	KMT2C_D containing complex
HSPA5	0.126019	17.3209	1.25878	0.229652	0.324319	-6.33101	H2AX complex, isolated from cells without IR exposure;HCF-1N;RSC
EIF3B	-0.105349	17.0645	-1.25798	0.22993	0.324319	-6.33197	multi-eIF complex;eIF3
ACTL6A	0.193373	15.999	1.2549	0.231014	0.325313	-6.33567	SRCAP;Sin3-CI;BAF complex;RSC;INO80.com;NuA4_Tip60 HAT complex
CTBP2	-0.142171	18.2688	-1.24513	0.234472	0.329144	-6.34733	CtBP
EIF2B5	0.167427	15.4337	1.24505	0.234501	0.329144	-6.34743	eIF2B
NUP155	-0.1046	15.3969	-1.24209	0.235555	0.329804	-6.35095	Nuclear pore complex (NPC)
CCT8	-0.0847112	17.5812	-1.24158	0.235739	0.329804	-6.35156	chaperonin-containing T-complex
BAZ1B	-0.106306	15.4641	-1.23683	0.23744	0.331124	-6.35719	B-WICH
SMN1	-0.111063	17.1086	-1.23679	0.237453	0.331124	-6.35723	Survival of motor neuron (SMN) complex
EXOSC9	0.129655	14.6423	1.23162	0.239318	0.332796	-6.36335	Exosome
INTS4	0.214786	15.2475	1.23043	0.239751	0.332796	-6.36476	Integrator
CLP1	-0.110296	14.2095	-1.23025	0.239814	0.332796	-6.36496	CF IIAm complex (Cleavage factor IIAm complex);mRNA cleavage factor complex (CFI)
CAPZA2	0.204922	14.7158	1.22397	0.242101	0.335	-6.37236	RICH1_AMOT polarity complex, Flag-Rich1 precipitated
PDCD4	0.162809	16.1451	1.22374	0.242182	0.335	-6.37262	emerin C52
TLN1	0.130215	16.3021	1.21848	0.244111	0.337124	-6.3788	Polycystin-1 multiprotein complex (ACTN1, CDH1, SRC, JUP, VCL, CTNNB1, PXN, BCAR1, PKD1, PTK2, TLN1)
RBBP7	0.118112	17.2567	1.21491	0.245428	0.338398	-6.38298	Rpd3L complex;ELL.com;HCF-1N;NuRD complex;Sin3-CI;H3.3 com
RP11-2C24.9	-0.0979067	14.4107	-1.20984	0.247304	0.340362	-6.38889	SRCAP;N-CoR-1
CDC27	0.152711	14.8241	1.20892	0.247644	0.340362	-6.38995	Anaphase promoting complex (APC)
RPL24	-0.0908753	16.2123	-1.20533	0.248983	0.341655	-6.39413	cytoplasmic ribosomal large subunit
RPL18	-0.135008	17.1525	-1.1988	0.251427	0.344459	-6.40168	cytoplasmic ribosomal large subunit
CCT5	0.113462	17.6932	1.18717	0.255831	0.349935	-6.41507	chaperonin-containing T-complex
WDFY2	0.0949784	16.6642	1.18549	0.256472	0.350253	-6.41699	Hse1p_Vps27p complex
ARCN1	0.0962447	17.6164	1.17993	0.258602	0.352525	-6.42335	COPI
MRPL11	-0.149326	16.8483	-1.17901	0.258956	0.352525	-6.4244	mitochondrial ribosomal large subunit
SMARCD3	0.0941125	16.2632	1.16984	0.2625	0.356784	-6.43481	RNA polymerase II complex, chromatin structure modifying;BAF complex;RSC
PRPF6	-0.10028	16.5327	-1.16212	0.265518	0.360182	-6.44354	Spliceosome-U5
ELP5	-0.15704	14.4239	-1.1613	0.265839	0.360182	-6.44446	Elongator complex
EIF3L	-0.0959193	16.3152	-1.15342	0.268945	0.363817	-6.4533	H2AX complex, isolated from cells without IR exposure
ATP5H	-0.0855158	17.731	-1.14289	0.273143	0.368914	-6.46506	F0_F1 ATP synthase (complex V)
PPP2CA	0.177281	17.2802	1.13578	0.276004	0.372193	-6.47294	protein phosphatase type 2A complex (Rts1p)
STAM	-0.1095	15.1043	-1.12298	0.281212	0.378622	-6.48702	Hse1p_Vps27p complex
DNAJA2	-0.107782	16.0677	-1.11378	0.284999	0.383121	-6.49706	HMC Complex
MRPL46	-0.113106	17.2727	-1.10948	0.286785	0.384919	-6.50173	mitochondrial ribosomal large subunit
HGS	-0.079685	16.9692	-1.10686	0.287875	0.38578	-6.50457	Hse1p_Vps27p complex
TAB2	-0.136519	13.6609	-1.1031	0.289447	0.387282	-6.50864	TNF-alpha_NF-kappa B signaling complex 7
MTA1	-0.110248	16.3009	-1.10025	0.290644	0.388279	-6.51171	NuRD complex
AIMP1	-0.102168	17.6337	-1.09426	0.29317	0.391045	-6.51815	multi-tRNAsynthase complex
CTNNB1	-0.0880703	15.4191	-1.08831	0.295693	0.393799	-6.52451	Polycystin-1 multiprotein complex (ACTN1, CDH1, SRC, JUP, VCL, CTNNB1, PXN, BCAR1, PKD1, PTK2, TLN1)
RAB8A	-0.10734	15.8232	-1.06803	0.304417	0.40479	-6.54599	Sro1p_Sec4p/Sec9p complex
TRAPPC10	-0.104954	14.9366	-1.05217	0.311371	0.413397	-6.56254	TRAPP complex
SMG1	0.103574	15.7413	1.04106	0.316313	0.419309	-6.57401	SMG-1-Upf1-eRF1-eRF3 complex (SURF)
EIF2S2	0.0881875	16.8979	1.03688	0.318185	0.420496	-6.5783	multi-eIF complex;DNA-PK-Ku-eIF2-NF90-NF45 complex
UTP18	0.198247	14.6705	1.03688	0.318187	0.420496	-6.5783	UTP B complex
TFAM	-0.118583	17.0671	-1.03349	0.319714	0.421865	-6.58177	INO80.com
CNOT1	-0.0824943	16.1761	-1.01856	0.326495	0.430153	-6.59693	CCR4-NOT complex
RPL35	-0.0936854	18.7174	-1.01718	0.327125	0.430322	-6.59832	cytoplasmic ribosomal large subunit
RUVBL2	-0.0903905	16.543	-1.01569	0.32781	0.430564	-6.59982	PFD-like;SRCAP;INO80.com;NuA4_Tip60 HAT complex
RPL14	0.0945211	17.5777	1.00832	0.331205	0.434359	-6.60722	cytoplasmic ribosomal large subunit
VPS41	-0.0764418	14.928	-1.00544	0.332541	0.435446	-6.6101	HOPS complex
RPS15A	-0.0767097	18.8825	-0.984152	0.34252	0.447831	-6.63115	cytoplasmic ribosomal small subunit
RPRD1B	0.0865664	17.1667	0.975258	0.346753	0.452676	-6.63982	RNA Degradation Complex
CAPZB	0.0855256	16.7312	0.97114	0.348725	0.454559	-6.64382	RICH1_AMOT polarity complex, Flag-Rich1 precipitated
LEO1	0.132807	15.8734	0.967807	0.350327	0.455955	-6.64704	Paf complex
NCOA6	0.136742	14.0096	0.963514	0.352398	0.45741	-6.65118	KMT2C_D containing complex
CWC27	-0.120184	16.0508	-0.963284	0.352509	0.45741	-6.6514	Spliceosome-Bact
RFC4	0.135133	15.2544	0.957078	0.355519	0.460619	-6.65735	Replication factor C (RFC) complex
UTP6	0.108699	15.4142	0.95273	0.357638	0.462668	-6.6615	UTP B complex
RAF1	0.12892	14.2506	0.94783	0.360038	0.465048	-6.66616	MAP2K1-BRAF-RAF1-YWHAE-KSR1 complex
EIF1	0.092511	16.3007	0.946764	0.360561	0.465048	-6.66717	multi-eIF complex
TAF5	-0.0831311	14.6116	-0.944114	0.361865	0.46603	-6.66968	TAF complex
DMAP1	0.119537	16.3236	0.940176	0.363808	0.467209	-6.67339	SRCAP;NuA4_Tip60 HAT complex
NXF1	0.0868999	15.7047	0.940055	0.363868	0.467209	-6.6735	Transcription-export (TREX) complex
RP11-87C12.2	0.138816	15.5349	0.938666	0.364555	0.467392	-6.67481	26S Proteasome
POLR2B	0.0885437	15.8493	0.933701	0.367019	0.46985	-6.67947	RNA polymerase II core complex;Flag-FCP1
ZRANB2	-0.282779	15.5796	-0.927369	0.370178	0.473189	-6.68538	emerin C25
EP400	-0.125131	15.6719	-0.924117	0.371808	0.474566	-6.6884	NuA4_Tip60 HAT complex
USP28	0.163146	14.5646	0.919514	0.374123	0.476131	-6.69266	ELL.com
MRPS14	-0.0974785	16.3294	-0.919475	0.374142	0.476131	-6.69269	mitochondrial ribosomal small subunit
PDS5A	-0.0794985	16.0969	-0.915705	0.376046	0.477846	-6.69617	Cohesin complex
SIN3A	0.111986	13.9931	0.912683	0.377577	0.479082	-6.69894	SIN3 complex;Rpd3L complex;HCF-1N;NK-3-Groucho-HIPK2-SIN3A-RbpA48-HDAC1 complex;Sin3-CI;SWI_SNF chromatin-remodeling complex
PPIG	0.111155	15.4717	0.907902	0.380007	0.481455	-6.70332	Spliceosome-C
DARS	-0.0792704	16.7848	-0.900952	0.38356	0.48524	-6.70964	multi-tRNAsynthase complex
DHX35	0.097856	15.7067	0.895932	0.38614	0.486919	-6.71418	Spliceosome-C
MED8	0.089254	16.0868	0.895175	0.38653	0.486919	-6.71487	Mediator
EXOC5	-0.0746727	17.0505	-0.895063	0.386588	0.486919	-6.71497	Exocyst complex
ATP6V1E1	0.0707024	16.7588	0.891344	0.388508	0.488089	-6.71831	H+transporting ATPase, vacuolar
CPSF3	-0.0745729	16.1582	-0.891064	0.388653	0.488089	-6.71856	CF IIAm complex (Cleavage factor IIAm complex)
PPP2R5C	-0.0774262	16.5972	-0.889527	0.389449	0.488374	-6.71994	protein phosphatase type 2A complex (Rts1p)
SSRP1	-0.0861897	16.2822	-0.887958	0.390262	0.488681	-6.72135	H2AX complex, isolated from cells without IR exposure
EXOC4	0.0997986	15.2585	0.880969	0.3939	0.492518	-6.72758	Exocyst complex
PSMB3	0.169649	15.0754	0.878706	0.395082	0.492628	-6.72959	26S Proteasome
SAP130	0.0679477	15.4541	0.878605	0.395135	0.492628	-6.72968	SIN3 complex;emerin C24;N-CoR-1;emerin C25
CTR9	0.123809	15.9093	0.868751	0.400313	0.498361	-6.73838	Paf complex
WDR5	0.0994057	16.486	0.858896	0.405538	0.504134	-6.74699	ELL.com;HCF-1N;Yph1-L;KMT2C_D containing complex;COMPASS complex
PRPF40A	0.0627031	16.5419	0.854738	0.407755	0.506159	-6.75059	Spliceosome-A
EXOSC7	-0.0711231	15.6459	-0.85271	0.40884	0.506773	-6.75235	Exosome
MEAF6	-0.298537	17.8718	-0.840411	0.415458	0.513617	-6.7629	NuA4_Tip60 HAT complex
AQR	-0.0951868	16.557	-0.840228	0.415557	0.513617	-6.76305	Nonsense-mediated mRNA decay pathway complex
ZFYVE21	-0.0751139	14.9033	-0.836294	0.417689	0.51551	-6.7664	Hse1p_Vps27p complex
TOP2A	-0.220156	14.643	-0.834277	0.418786	0.516122	-6.76811	H3.3 com
TLE4	0.147159	15.7379	0.8287	0.421825	0.519102	-6.77282	NK-3-Groucho-HIPK2-SIN3A-RbpA48-HDAC1 complex
MCM4	-0.0686601	15.1577	-0.827626	0.422413	0.519102	-6.77372	emerin C24;MCM complex
SMARCB1	0.10259	15.3899	0.826072	0.423263	0.519404	-6.77502	RNA polymerase II complex, chromatin structure modifying;emerin C32;N-CoR-1;Sin3-CI;BAF complex;RSC
RPL6	-0.0565766	16.9144	-0.82125	0.425909	0.521906	-6.77906	TNF-alpha_Nf-kappa B signaling complex (RPL6, RPL30, RPS13, CHUK, DDX3X, NFKB2, NFKBIB, REL, IKBKG, NFKB1, MAP3K8, RELB, GLG1, NFKBIA, RELA, TNIP2, GTF2I);cytoplasmic ribosomal large subunit;TNF-alpha_NF-kappa B signaling complex 6
RPL11	-0.0641513	18.6787	-0.793381	0.441413	0.540133	-6.80197	cytoplasmic ribosomal large subunit
PRKAR1B	0.150279	16.2985	0.785151	0.446059	0.544627	-6.80859	cAMP-dependent protein kinase
EIF2B4	-0.0844361	16.4482	-0.783964	0.446731	0.544627	-6.80954	eIF2B
MRPS7	-0.0660591	17.0811	-0.781849	0.447932	0.544627	-6.81123	mitochondrial ribosomal small subunit
FAM32A	0.0819611	15.46	0.781611	0.448067	0.544627	-6.81142	Spliceosome-C
CSTF3	0.0683087	16.4928	0.781066	0.448377	0.544627	-6.81186	mRNA cleavage factor complex (CFI)
NUP214	0.0625858	15.3137	0.780165	0.448889	0.544627	-6.81258	Nuclear pore complex (NPC)
VCL	-0.112312	14.8312	-0.757064	0.462149	0.559756	-6.83073	Polycystin-1 multiprotein complex (ACTN1, CDH1, SRC, JUP, VCL, CTNNB1, PXN, BCAR1, PKD1, PTK2, TLN1)
XRCC5	-0.0722238	15.339	-0.756178	0.462662	0.559756	-6.83142	DNA-PK-Ku-eIF2-NF90-NF45 complex;H3.3 com
TAF9	-0.0768236	15.9638	-0.75272	0.464669	0.560837	-6.83409	TAF complex;STAGA complex
TCP1	-0.0527438	16.9068	-0.752389	0.464862	0.560837	-6.83435	chaperonin-containing T-complex
FAM50B	-0.0616943	17.6471	-0.744691	0.46935	0.565096	-6.84025	Spliceosome-C
MCM3	-0.0938009	14.777	-0.74408	0.469707	0.565096	-6.84072	MCM complex
BCAR1	0.0869108	16.0055	0.73636	0.474237	0.569748	-6.84658	Polycystin-1 multiprotein complex (ACTN1, CDH1, SRC, JUP, VCL, CTNNB1, PXN, BCAR1, PKD1, PTK2, TLN1)
CTDP1	-0.064209	15.5674	-0.732923	0.476263	0.571382	-6.84917	Flag-FCP1
SF3B3	0.0549787	16.9984	0.731428	0.477146	0.571643	-6.8503	Spliceosome-U2;STAGA complex
MED16	0.127997	14.3158	0.728734	0.478739	0.572753	-6.85232	Mediator
RPL18A	0.0759509	18.5933	0.72392	0.481593	0.575367	-6.85591	cytoplasmic ribosomal large subunit
RFC2	0.0628842	14.5008	0.720391	0.483692	0.577072	-6.85853	RC complex during S-phase of cell cycle;Replication factor C (RFC) complex
BCAS2	0.0887152	16.5397	0.713186	0.487996	0.58079	-6.86384	Spliceosome-Prp19
PRPF8	-0.0546029	16.7215	-0.71291	0.488161	0.58079	-6.86404	Spliceosome-U5
POLR3H	-0.108825	14.824	-0.704256	0.493361	0.586165	-6.87035	RNA polymerase III core complex
NUP107	0.0600634	16.4244	0.699822	0.496038	0.588531	-6.87356	Nuclear pore complex (NPC)
RPL27A	-0.117442	19.2161	-0.697019	0.497735	0.589151	-6.87557	cytoplasmic ribosomal large subunit
RPA1	0.0690575	15.248	0.696693	0.497932	0.589151	-6.87581	RC complex during S-phase of cell cycle;RNA polymerase I core complex
DDX5	-0.0515953	15.5564	-0.69468	0.499154	0.589784	-6.87725	Large Drosha complex;Spliceosome-A
COG2	0.0858759	14.5638	0.688196	0.503099	0.593629	-6.88187	Conserved oligomeric Golgi (COG) complex
PBRM1	-0.0853643	15.6372	-0.68663	0.504054	0.59394	-6.88298	BAF complex;RSC
BCKDK	-0.0726385	17.4341	-0.67603	0.510549	0.60077	-6.89043	mitochondrial pyruvate dehydrogenase complex
ASH2L	0.0868546	16.5861	0.671622	0.513265	0.60314	-6.8935	HCF-1N;KMT2C_D containing complex;COMPASS complex
COPS7A	-0.0653259	14.6393	-0.669486	0.514584	0.603863	-6.89498	COP9 signalosome
ARPC5	-0.0647715	17.1309	-0.657651	0.521927	0.611644	-6.9031	Arp2_3 protein complex
GEMIN2	0.0672834	14.1115	0.65439	0.523961	0.613191	-6.90531	SMN-PolII-RHA complex;Survival of motor neuron (SMN) complex
PPP2R5A	0.0790579	16.8958	0.635976	0.53553	0.625838	-6.91762	protein phosphatase type 2A complex (Rts1p)
DHX9	0.0491519	16.2852	0.634455	0.536492	0.625838	-6.91862	SMN-PolII-RHA complex
MSI2	0.0798778	15.4123	0.633727	0.536953	0.625838	-6.9191	mRNA cleavage factor complex (CFI)
RPL30	0.050969	15.3281	0.623089	0.543712	0.632857	-6.92603	TNF-alpha_Nf-kappa B signaling complex (RPL6, RPL30, RPS13, CHUK, DDX3X, NFKB2, NFKBIB, REL, IKBKG, NFKB1, MAP3K8, RELB, GLG1, NFKBIA, RELA, TNIP2, GTF2I);cytoplasmic ribosomal large subunit;TNF-alpha_NF-kappa B signaling complex 6
ARPC1B	0.109445	15.8247	0.620286	0.5455	0.634079	-6.92784	Arp2_3 protein complex
LAMB1	0.0738928	15.0454	0.614174	0.549412	0.636583	-6.93176	ITGA6-ITGB4-Laminin10_12 complex
DDX1	0.0595014	17.4117	0.613742	0.549689	0.636583	-6.93203	Large Drosha complex
PPWD1	0.0733504	16.238	0.613447	0.549878	0.636583	-6.93222	Spliceosome-C
CSTF2T	-0.065175	17.2897	-0.611833	0.550914	0.636924	-6.93325	mRNA cleavage factor complex (CFI)
EIF3J	-0.0473395	16.9205	-0.605554	0.554954	0.640733	-6.93722	eIF3
TIMM21	0.0880714	17.1337	0.602996	0.556604	0.641776	-6.93882	mitochondrial inner membrane presequence translocase complex
CRNKL1	0.0490764	16.0521	0.601075	0.557846	0.642345	-6.94003	Prp19-associated complex
IARS	-0.0498576	16.837	-0.591277	0.564201	0.648793	-6.9461	multi-tRNAsynthase complex
MRPS25	0.0725262	14.1319	0.57365	0.57573	0.661166	-6.9568	mitochondrial ribosomal large subunit
RANBP9	0.0568386	16.5162	0.569228	0.578642	0.663623	-6.95943	RANBP9-containing complex
RABGAP1L	0.0557584	16.1883	0.56188	0.583497	0.668298	-6.96376	Gyl1p_Gyp5p complex
EXOSC8	0.0542659	16.9438	0.546231	0.593907	0.679316	-6.97282	Exosome
AAAS	-0.0413488	17.7273	-0.53698	0.600106	0.684899	-6.97805	Nuclear pore complex (NPC)
PNN	-0.0552747	16.0815	-0.536568	0.600383	0.684899	-6.97828	Exon Junction Complex (EJC)
CDC23	0.0607544	15.6676	0.533646	0.602348	0.686229	-6.97992	Anaphase promoting complex (APC)
COG6	-0.0596567	15.2691	-0.51253	0.616644	0.701586	-6.99148	Conserved oligomeric Golgi (COG) complex
CACTIN	0.0584812	15.152	0.505105	0.62171	0.706414	-6.99544	Spliceosome-C
EIF4A3	0.0418906	17.3613	0.493688	0.629539	0.714365	-7.00141	eIF4F;Exon Junction Complex (EJC)
ATP6V1H	0.0380692	16.5119	0.491191	0.631258	0.71537	-7.0027	H+transporting ATPase, vacuolar
MRPL1	0.0495256	17.5266	0.48267	0.637139	0.721084	-7.00706	mitochondrial ribosomal large subunit
NUP50	0.0462272	15.0904	0.479948	0.639023	0.722264	-7.00843	Nuclear pore complex (NPC)
EXOSC6	-0.0370924	16.7498	-0.476962	0.641093	0.723652	-7.00993	Exosome
PSMD7	-0.032939	17.3531	-0.468814	0.646757	0.728132	-7.01398	26S Proteasome
BCKDHA	0.0352924	16.2497	0.468813	0.646758	0.728132	-7.01398	mitochondrial pyruvate dehydrogenase complex
GPS1	-0.045049	16.4938	-0.465884	0.648799	0.729474	-7.01542	COP9 signalosome
EPRS	0.0401577	17.0105	0.461354	0.651963	0.732073	-7.01763	multi-tRNAsynthase complex
SFPQ	0.0383092	15.7932	0.457646	0.654557	0.732874	-7.01942	CF IIAm complex (Cleavage factor IIAm complex)
CDC5L	-0.0393491	16.364	-0.457087	0.654948	0.732874	-7.01968	Prp19-associated complex;Spliceosome-Prp19
ARHGAP17	-0.0536595	15.5073	-0.456678	0.655235	0.732874	-7.01988	RICH1_AMOT polarity complex, Flag-Rich1 precipitated
RPS2	-0.0302276	18.7019	-0.452116	0.658435	0.735495	-7.02206	cytoplasmic ribosomal small subunit
AP1G1	0.0363475	16.043	0.44213	0.665464	0.742382	-7.02676	AP-1 adaptor complex
CTNNBL1	0.0318267	15.9986	0.437438	0.668779	0.744364	-7.02893	Spliceosome-Prp19
PSMD5	-0.0484077	16.9386	-0.435946	0.669834	0.744364	-7.02962	26S Proteasome
POLR2A	-0.0320672	15.8451	-0.435936	0.669841	0.744364	-7.02962	RNA polymerase II complex, chromatin structure modifying;SMN-PolII-RHA complex;RNA polymerase II core complex
VBP1	-0.0497137	16.703	-0.432266	0.67244	0.746116	-7.0313	prefoldin complex
POLR2D	0.0441666	15.9716	0.43103	0.673316	0.746116	-7.03186	RNA polymerase II core complex
TAF1	-0.0373337	15.4192	-0.430033	0.674023	0.746116	-7.03231	TAF complex
MRPS18C	0.0466793	17.2507	0.415113	0.684645	0.756898	-7.03896	mitochondrial ribosomal small subunit
POLR1B	-0.0364916	14.2279	-0.409853	0.688407	0.760079	-7.04125	RNA polymerase I core complex
THOC6	0.0413739	13.7562	0.402513	0.69367	0.764907	-7.04439	Transcription-export (TREX) complex
ARPC1A	-0.0532895	17.3822	-0.396953	0.697667	0.767581	-7.04674	Arp2_3 protein complex
MRPS5	-0.0400207	16.794	-0.396655	0.697882	0.767581	-7.04686	mitochondrial ribosomal small subunit
LSM7	0.0289818	19.1418	0.393417	0.700215	0.769162	-7.04821	Spliceosome-LSm
RBM5	0.0304123	15.7142	0.387278	0.704646	0.773041	-7.05074	Spliceosome-A
TOMM20	-0.0411712	16.9036	-0.372496	0.715363	0.783797	-7.05668	mitochondrial outer membrane translocase complex
MCM6	0.0336344	14.5105	0.371122	0.716362	0.783892	-7.05722	emerin C24;MCM complex
GLE1	0.0474257	13.2697	0.369233	0.717737	0.784397	-7.05796	Nuclear pore complex (NPC)
LAMC1	-0.0326905	15.7514	-0.367921	0.718693	0.784444	-7.05847	ITGA6-ITGB4-Laminin10_12 complex
HCFC1	0.0310318	16.4899	0.357659	0.726183	0.791613	-7.0624	HCF-1N;KMT2C_D containing complex
MRPS11	-0.0374866	17.6001	-0.355797	0.727545	0.791883	-7.06311	mitochondrial ribosomal small subunit
RPL27	0.0263687	17.9847	0.354801	0.728274	0.791883	-7.06348	cytoplasmic ribosomal large subunit
DDOST	-0.0312962	16.5686	-0.350947	0.731097	0.79359	-7.06492	oligosaccharyl transferase complex
TCEA1	-0.0572036	14.7395	-0.350136	0.731692	0.79359	-7.06522	AF4.com
MRPS35	-0.0351678	16.3733	-0.333297	0.74408	0.806009	-7.07131	mitochondrial ribosomal small subunit
COPS8	-0.0324483	17.6835	-0.325571	0.749789	0.81117	-7.07401	COP9 signalosome
COG7	0.0486438	15.2359	0.309578	0.761655	0.822971	-7.07939	Conserved oligomeric Golgi (COG) complex
SNRPD2	-0.0322501	17.4388	-0.306961	0.763603	0.824039	-7.08025	Survival of motor neuron (SMN) complex;Spliceosome-Sm
RSL1D1	0.0267904	16.4871	0.303385	0.766267	0.825876	-7.08141	Yph1-L
RPL35A	-0.0484584	17.8359	-0.300954	0.76808	0.826793	-7.08219	Yph1-L;cytoplasmic ribosomal large subunit
DDX3X	0.0371421	15.2795	0.296594	0.771335	0.829258	-7.08357	TNF-alpha_Nf-kappa B signaling complex (RPL6, RPL30, RPS13, CHUK, DDX3X, NFKB2, NFKBIB, REL, IKBKG, NFKB1, MAP3K8, RELB, GLG1, NFKBIA, RELA, TNIP2, GTF2I);Large Drosha complex
RBBP4	-0.0301264	18.0273	-0.293844	0.773391	0.830428	-7.08443	Rpd3L complex;ELL.com;HCF-1N;NuRD complex;NK-3-Groucho-HIPK2-SIN3A-RbpA48-HDAC1 complex;Sin3-CI;H3.3 com
POLR2H	0.0658287	16.4067	0.283102	0.781435	0.838019	-7.08772	RNA polymerase II core complex
JUP	0.0231228	15.2916	0.272418	0.789464	0.845573	-7.09087	Polycystin-1 multiprotein complex (ACTN1, CDH1, SRC, JUP, VCL, CTNNB1, PXN, BCAR1, PKD1, PTK2, TLN1)
STXBP5	0.0325006	15.8416	0.264928	0.795107	0.850556	-7.09301	Sro1p_Sec4p/Sec9p complex
CUL1	0.0279015	16.8351	0.261299	0.797845	0.852424	-7.09402	TNF-alpha_NF-kappa B signaling complex (CHUK, BTRC, NFKB2, PPP6C, REL, CUL1, IKBKE, SAPS2, SAPS1, ANKRD28, RELA, SKP1);SCF-CDC4 complex;PFD-like;nuclear ubiquitin ligase complex
HDAC1	0.0255061	17.2298	0.258466	0.799985	0.85345	-7.0948	Rpd3L complex;ELL.com;HCF-1N;NuRD complex;NK-3-Groucho-HIPK2-SIN3A-RbpA48-HDAC1 complex;emerin C32;Sin3-CI;CtBP;SWI_SNF chromatin-remodeling complex
INTS3	0.0218004	15.7616	0.257397	0.800792	0.85345	-7.0951	Integrator
TAB3	0.0335854	15.3963	0.25291	0.804186	0.856005	-7.09631	TNF-alpha_NF-kappa B signaling complex 7
MRPL16	0.0289123	16.5482	0.247159	0.808541	0.859575	-7.09784	mitochondrial ribosomal large subunit
TOMM40L	0.0226491	18.4834	0.241625	0.812738	0.862389	-7.09928	mitochondrial outer membrane translocase complex
EIF3G	0.0326678	16.246	0.241021	0.813196	0.862389	-7.09944	eIF3
SRRM1	-0.0291646	14.7976	-0.239489	0.81436	0.862559	-7.09983	Exon Junction Complex (EJC)
UQCRB	-0.0180879	17.8171	-0.236609	0.816547	0.863811	-7.10056	Cytochrome bc1 complex (Ubiquinol-cytochrome c reductase complex, complex III)
ING3	-0.0336127	13.8655	-0.231172	0.820682	0.867117	-7.10191	Rpd3L complex;NuA4_Tip60 HAT complex
QARS	0.0250404	16.6814	0.228372	0.822813	0.868301	-7.10259	multi-tRNAsynthase complex
ERH	0.0286798	17.9061	0.222942	0.826952	0.871597	-7.1039	Flag-FCP1
NDUFA6	-0.0243274	18.7053	-0.219024	0.82994	0.873675	-7.10482	Respiratory chain complex I (early intermediate NDUFAF1 assembly), mitochondrial
XRCC6	0.0161895	16.3094	0.215698	0.83248	0.875275	-7.10559	DNA-PK-Ku-eIF2-NF90-NF45 complex
MRPL40	-0.0224176	16.4444	-0.206726	0.83934	0.88141	-7.10761	mitochondrial ribosomal large subunit
ARID4B	-0.0221835	15.1804	-0.200448	0.844148	0.885376	-7.10897	SIN3 complex
EIF2B1	0.0197414	15.5793	0.199101	0.84518	0.885378	-7.10925	eIF2B
WDR12	-0.0144563	16.6911	-0.188982	0.852947	0.890795	-7.11134	Yph1-L
NDUFAF1	0.0300112	15.5257	0.188458	0.853348	0.890795	-7.11145	Respiratory chain complex I (early intermediate NDUFAF1 assembly), mitochondrial
NDUFS7	0.014747	17.0258	0.18831	0.853463	0.890795	-7.11148	Respiratory chain complex I (early intermediate NDUFAF1 assembly), mitochondrial
PWP2	-0.0169685	16.148	-0.185692	0.855475	0.890856	-7.112	UTP B complex
EIF5	-0.014735	16.1894	-0.185535	0.855596	0.890856	-7.11203	multi-eIF complex
RPL22	-0.0208755	16.6557	-0.181496	0.858702	0.893008	-7.11282	cytoplasmic ribosomal large subunit
RPS13	-0.014935	17.2517	-0.171786	0.866179	0.899695	-7.11465	TNF-alpha_Nf-kappa B signaling complex (RPL6, RPL30, RPS13, CHUK, DDX3X, NFKB2, NFKBIB, REL, IKBKG, NFKB1, MAP3K8, RELB, GLG1, NFKBIA, RELA, TNIP2, GTF2I);TNF-alpha_NF-kappa B signaling complex 6;cytoplasmic ribosomal small subunit
TAF6	0.0186646	15.3084	0.162628	0.873245	0.905115	-7.11628	TAF complex
RFC1	0.015831	15.0587	0.16127	0.874293	0.905115	-7.11652	RC complex during S-phase of cell cycle;Replication factor C (RFC) complex
PRPF19	-0.0144272	17.3998	-0.160926	0.874559	0.905115	-7.11657	Prp19-associated complex;Spliceosome-Prp19
GPATCH1	-0.0186132	15.7611	-0.158391	0.876517	0.906051	-7.11701	Spliceosome-C
SF3B6	0.0204681	15.352	0.156516	0.877965	0.906457	-7.11732	Spliceosome-U2
DNAJA4	0.0196122	15.4688	0.145408	0.886559	0.912347	-7.11911	HMC Complex
CCNYL1	0.0153868	16.0672	0.144313	0.887406	0.912347	-7.11928	Pho85p_Pcl1p complex
MRPS2	0.0106737	16.5676	0.143664	0.887909	0.912347	-7.11938	mitochondrial ribosomal small subunit
PSMD6	-0.0128395	16.9259	-0.143652	0.887918	0.912347	-7.11938	26S Proteasome
INTS10	0.0209133	14.9501	0.130221	0.898331	0.921943	-7.12134	Integrator
CNOT8	0.0231346	13.6103	0.122787	0.904103	0.926759	-7.12234	CCR4-NOT complex
PSMD1	0.0103056	17.2979	0.112884	0.9118	0.933535	-7.12359	26S Proteasome
MIF4GD	-0.00913363	14.8202	-0.09702	0.92415	0.945054	-7.12537	eIF4F
COPS4	-0.00681018	16.8207	-0.0953225	0.925473	0.945281	-7.12554	COP9 signalosome
PSMB7	-0.0107887	18.2056	-0.0887403	0.930604	0.94854	-7.12619	26S Proteasome
WDR36	-0.0119189	14.4592	-0.0883966	0.930872	0.94854	-7.12622	UTP B complex
RPL17	-0.00721167	16.8703	-0.0827728	0.935259	0.951005	-7.12673	Yph1-L;cytoplasmic ribosomal large subunit
NUP85	-0.00804314	15.5307	-0.0824562	0.935506	0.951005	-7.12676	Nuclear pore complex (NPC)
TMED10	-0.010948	15.9446	-0.0776753	0.939237	0.95367	-7.12717	COPII
COG8	-0.00875245	14.0984	-0.0754625	0.940964	0.95392	-7.12735	Conserved oligomeric Golgi (COG) complex
PFDN5	0.0234082	16.339	0.0745151	0.941704	0.95392	-7.12743	prefoldin complex
EXOC3	0.00648986	16.8624	0.0730021	0.942886	0.953991	-7.12755	Exocyst complex
CCDC12	-0.00667105	15.6633	-0.0600043	0.95304	0.962342	-7.12847	Spliceosome-Bact
THOC3	-0.00441548	16.6878	-0.0595695	0.95338	0.962342	-7.1285	Transcription-export (TREX) complex
NUP98	0.0035053	14.649	0.0448779	0.964868	0.972795	-7.12932	Nuclear pore complex (NPC)
PRKAR2B	0.00407635	16.381	0.0403751	0.968391	0.975203	-7.12952	cAMP-dependent protein kinase
NUP62	-0.0042749	15.5784	-0.0388878	0.969555	0.975231	-7.12958	Nuclear pore complex (NPC)
TLE3	0.00307011	16.5424	0.0233866	0.981687	0.98628	-7.1301	NK-3-Groucho-HIPK2-SIN3A-RbpA48-HDAC1 complex
KSR1	0.00286258	14.9394	0.0212988	0.983322	0.986768	-7.13015	MAP2K1-BRAF-RAF1-YWHAE-KSR1 complex
STAM2	-0.00174874	14.6163	-0.0169622	0.986717	0.98902	-7.13024	Hse1p_Vps27p complex
C9orf78	0.00118026	16.1593	0.00829844	0.993501	0.994659	-7.13035	Spliceosome-C
ZMYM3	-0.000227466	15.8482	-0.00333774	0.997386	0.997386	-7.13039	COREST complex

## Sheet: Tab4
Tab4. Protein complex IQR between ages (Transcript - total RNA dataset)
Complex	IQR 12wph vs. 5wph	IQR 39wph vs. 12wph	IQR diff
SWI_SNF chromatin-remodeling complex	0.119007	0.590872	0.471864
mRNA cleavage factor complex (CFI)	0.0297008	0.36963	0.339929
Sin3-CI	0.0718168	0.335327	0.26351
HCF-1N	0.186255	0.438409	0.252154
Kinase maturation complex 1	0.0652909	0.295878	0.230587
Transcription-export (TREX) complex	0.0149882	0.237746	0.222758
Polycystin-1 multiprotein complex (ACTN1, CDH1, SRC, JUP, VCL, CTNNB1, PXN, BCAR1, PKD1, PTK2, TLN1)	0.122311	0.338909	0.216598
Exon Junction Complex (EJC)	0.13279	0.34507	0.21228
Integrator	0.0808654	0.29217	0.211305
Conserved oligomeric Golgi (COG) complex	0.0398712	0.229815	0.189944
mitochondrial pyruvate dehydrogenase complex	0.106036	0.278281	0.172245
SNARE complex	0.115467	0.278402	0.162935
BAF complex	0.0720372	0.234303	0.162266
F0_F1 ATP synthase (complex V)	0.0600072	0.209541	0.149534
DNA-PK-Ku-eIF2-NF90-NF45 complex	0.0150968	0.164429	0.149332
mitochondrial ribosomal small subunit	0.18462	0.325832	0.141211
GPI-anchor transamidase complex	0.020974	0.162151	0.141177
multi-tRNAsynthase complex	0.0487061	0.185478	0.136772
Flag-FCP1	0.0910267	0.222427	0.131401
eIF2B	0.0999269	0.226812	0.126885
nuclear ubiquitin ligase complex	0.129389	0.25599	0.1266
Cytochrome c oxidase (complex IV)	0.119799	0.244248	0.124448
protein phosphatase type 2A complex (Rts1p)	0.0361486	0.15737	0.121221
SRCAP	0.075189	0.188214	0.113025
COPI	0.0851167	0.197703	0.112586
Rpd3L complex	0.113175	0.222671	0.109496
Spliceosome-U2	0.166394	0.2732	0.106806
H2AX complex, isolated from cells without IR exposure	0.403579	0.50707	0.103492
Sro1p_Sec4p/Sec9p complex	0.0671047	0.166059	0.0989544
Exosome	0.218061	0.311319	0.0932579
Gyl1p_Gyp5p complex	0.0198464	0.112027	0.092181
TNF-alpha_NF-kappa B signaling complex (CHUK, BTRC, NFKB2, PPP6C, REL, CUL1, IKBKE, SAPS2, SAPS1, ANKRD28, RELA, SKP1)	0.16881	0.257197	0.0883871
HOPS complex	0.0667273	0.153358	0.0866302
prefoldin complex	0.179783	0.265544	0.0857601
Pho85p_Pcl1p complex	0.137614	0.22284	0.0852263
TRBP containing complex (DICER, TRBP, AGO2, RPL7A, EIF6, MOV10)	0.1101	0.193061	0.0829612
Arp2_3 protein complex	0.0818057	0.163613	0.0818074
Paf complex	0.108688	0.187489	0.0788013
RSC	0.193198	0.270717	0.0775191
SMN-PolII-RHA complex	0.404119	0.481208	0.077089
RICH1_AMOT polarity complex, Flag-Rich1 precipitated	0.132116	0.207225	0.0751091
RNA Degradation Complex	0.0698081	0.143906	0.0740977
Spliceosome-C	0.202674	0.275504	0.07283
TNF-alpha_NF-kappa B signaling complex 6	0.0433772	0.115593	0.0722156
B-WICH	0.0795128	0.148941	0.0694278
Yph1-L	0.109171	0.175239	0.0660682
chaperonin-containing T-complex	0.0299911	0.0940354	0.0640443
Elongator complex	0.0615656	0.125198	0.0636319
Nuclear pore complex (NPC)	0.159705	0.221813	0.0621079
26S Proteasome	0.109398	0.167001	0.0576024
NuRD complex	0.115305	0.171194	0.0558889
emerin C52	0.137188	0.190384	0.0531959
TRAPP complex	0.157484	0.206917	0.0494337
Survival of motor neuron (SMN) complex	0.238029	0.286238	0.0482089
Spliceosome-B	0.146272	0.190108	0.043836
RNA polymerase III core complex	0.0737478	0.116567	0.0428195
cytoplasmic ribosomal large subunit	0.114573	0.156926	0.0423521
Snf1p_Snf4p/Sip2p complex	0.142686	0.182035	0.0393492
emerin C32	0.219841	0.253182	0.0333402
SMG-1-Upf1-eRF1-eRF3 complex (SURF)	0.0924207	0.125597	0.0331762
AP-1 adaptor complex	0.127157	0.160264	0.0331069
Spliceosome-U5	0.0819168	0.11231	0.030393
Respiratory chain complex I (early intermediate NDUFAF1 assembly), mitochondrial	0.148913	0.178117	0.0292032
mitochondrial inner membrane presequence translocase complex	0.135346	0.162975	0.0276288
CtBP	0.10564	0.132764	0.0271239
UTP B complex	0.15951	0.185671	0.0261609
cytoplasmic ribosomal small subunit	0.112158	0.134706	0.0225477
RC complex during S-phase of cell cycle	0.124201	0.146456	0.0222545
CF IIAm complex (Cleavage factor IIAm complex)	0.0541128	0.0745594	0.0204466
KMT2C_D containing complex	0.0320734	0.0472271	0.0151537
telomerase	0.311204	0.318749	0.00754539
mitochondrial ribosomal large subunit	0.236003	0.24343	0.00742716
Suv39h1	0.0781596	0.0849346	0.00677504
Spliceosome-Prp19	0.169879	0.175705	0.00582556
NuA4_Tip60 HAT complex	0.159252	0.164975	0.00572279
Cytochrome bc1 complex (Ubiquinol-cytochrome c reductase complex, complex III)	0.10259	0.101949	-0.000641272
COPII	0.129899	0.126424	-0.00347467
RANBP9-containing complex	0.0839491	0.0798809	-0.00406825
CCR4-NOT complex	0.0233266	0.0158712	-0.00745531
retromer complex	0.060221	0.0474916	-0.0127294
Large Drosha complex	0.133172	0.120397	-0.0127744
Spliceosome-Bact	0.0992161	0.084433	-0.014783
ELL.com	0.12198	0.103173	-0.0188067
Mediator	0.117942	0.0950111	-0.0229306
Cohesin complex	0.104459	0.0787254	-0.0257334
ITGA6-ITGB4-Laminin10_12 complex	0.156062	0.125082	-0.0309803
RNA polymerase I core complex	0.125219	0.0909563	-0.0342626
Spliceosome-A	0.170768	0.131705	-0.0390631
Anaphase promoting complex (APC)	0.218017	0.178445	-0.0395718
heterotrimeric G-protein complex	0.151579	0.107597	-0.0439824
oligosaccharyl transferase complex	0.0726215	0.0273061	-0.0453154
eIF3	0.212721	0.165449	-0.0472715
Exocyst complex	0.127265	0.0790971	-0.0481677
H+transporting ATPase, vacuolar	0.145616	0.0916879	-0.0539281
emerin C24	0.367376	0.308431	-0.058945
AF4.com	0.106643	0.0475055	-0.0591379
STAGA complex	0.169686	0.103014	-0.066672
Spliceosome-LSm	0.208532	0.139362	-0.06917
INO80.com	0.170273	0.097221	-0.0730517
COP9 signalosome	0.151794	0.0763175	-0.075476
RNA polymerase II core complex	0.306689	0.231001	-0.0756882
H3.3 com	0.190114	0.111182	-0.0789327
emerin C25	0.134482	0.0548684	-0.079614
N-CoR-1	0.120503	0.0347648	-0.0857381
RNA polymerase II complex, chromatin structure modifying	0.383133	0.296336	-0.0867965
Prp19-associated complex	0.19911	0.110633	-0.0884768
Hse1p_Vps27p complex	0.227329	0.134633	-0.0926956
PFD-like	0.167816	0.0662346	-0.101581
multi-eIF complex	0.242003	0.111981	-0.130021
cAMP-dependent protein kinase	0.225509	0.0759615	-0.149548
P2X7 receptor signalling complex	0.225525	0.0698756	-0.155649
TAF complex	0.267478	0.107593	-0.159885
SCF-CDC4 complex	0.268727	0.10733	-0.161397
TNF-alpha_Nf-kappa B signaling complex (RPL6, RPL30, RPS13, CHUK, DDX3X, NFKB2, NFKBIB, REL, IKBKG, NFKB1, MAP3K8, RELB, GLG1, NFKBIA, RELA, TNIP2, GTF2I)	0.264449	0.0994497	-0.164999
Nonsense-mediated mRNA decay pathway complex	0.333924	0.16849	-0.165435
HMC Complex	0.609978	0.414102	-0.195876
MCM complex	0.318527	0.122028	-0.196499
Replication factor C (RFC) complex	0.300795	0.031962	-0.268833
eIF4F	0.447734	0.171151	-0.276583
Spliceosome-Sm	0.334393	0.048361	-0.286032
TNF-alpha_NF-kappa B signaling complex 7	1.70735	0.305648	-1.4017

## Sheet: Tab5
Tab8. Protein complex IQR between ages (Proteins)
Complex	IQR 12wph vs. 5wph	IQR 39wph vs. 12wph	IQR diff
Cytochrome c oxidase (complex IV)	0.540453	1.12177	0.581321
Suv39h1	0.232781	0.813122	0.580341
Gyl1p_Gyp5p complex	0.152393	0.577813	0.425419
Spliceosome-U2	0.167032	0.585846	0.418814
retromer complex	0.13625	0.503943	0.367693
oligosaccharyl transferase complex	0.331258	0.664421	0.333163
RSC	0.178338	0.506967	0.32863
Mediator	0.272916	0.594851	0.321935
RNA polymerase III core complex	0.205859	0.526865	0.321006
SRCAP	0.0795649	0.366845	0.28728
B-WICH	0.0309675	0.309818	0.27885
SMN-PolII-RHA complex	0.134667	0.404673	0.270006
heterotrimeric G-protein complex	0.306868	0.565298	0.25843
Spliceosome-Bact	0.089221	0.342216	0.252995
26S Proteasome	0.218455	0.470801	0.252346
H+transporting ATPase, vacuolar	0.49105	0.738245	0.247195
Spliceosome-Sm	0.0598087	0.291795	0.231986
SMG-1-Upf1-eRF1-eRF3 complex (SURF)	0.206212	0.437471	0.23126
Yph1-L	0.188952	0.418973	0.230021
SCF-CDC4 complex	0.229407	0.458133	0.228727
RNA polymerase II complex, chromatin structure modifying	0.0889597	0.315361	0.226401
TNF-alpha_NF-kappa B signaling complex (CHUK, BTRC, NFKB2, PPP6C, REL, CUL1, IKBKE, SAPS2, SAPS1, ANKRD28, RELA, SKP1)	0.237486	0.463386	0.2259
prefoldin complex	0.0918667	0.315197	0.22333
TRBP containing complex (DICER, TRBP, AGO2, RPL7A, EIF6, MOV10)	0.333709	0.53755	0.203841
Pho85p_Pcl1p complex	0.529373	0.732734	0.203362
Spliceosome-LSm	0.103428	0.304677	0.201249
INO80.com	0.109892	0.30445	0.194558
Exosome	0.0817863	0.275114	0.193328
Spliceosome-B	0.58527	0.775817	0.190547
TRAPP complex	0.162861	0.343273	0.180412
F0_F1 ATP synthase (complex V)	0.35946	0.53524	0.17578
Cytochrome bc1 complex (Ubiquinol-cytochrome c reductase complex, complex III)	0.212771	0.380264	0.167494
RNA Degradation Complex	0.197214	0.350106	0.152892
Kinase maturation complex 1	0.436258	0.588387	0.152128
N-CoR-1	0.142178	0.292273	0.150096
Prp19-associated complex	0.121077	0.27054	0.149463
Sro1p_Sec4p/Sec9p complex	0.149529	0.296348	0.146818
Anaphase promoting complex (APC)	0.238442	0.3721	0.133658
Cohesin complex	0.18333	0.315711	0.132382
cytoplasmic ribosomal small subunit	0.308311	0.440409	0.132098
DNA-PK-Ku-eIF2-NF90-NF45 complex	0.160065	0.291501	0.131436
Transcription-export (TREX) complex	0.209401	0.339743	0.130342
Snf1p_Snf4p/Sip2p complex	0.274681	0.390376	0.115696
Survival of motor neuron (SMN) complex	0.282522	0.397355	0.114834
cytoplasmic ribosomal large subunit	0.388356	0.501258	0.112902
Exocyst complex	0.106372	0.21343	0.107057
NuA4_Tip60 HAT complex	0.228755	0.333127	0.104372
COPI	0.324184	0.426869	0.102685
AF4.com	0.245005	0.347127	0.102122
protein phosphatase type 2A complex (Rts1p)	0.0549701	0.153167	0.098197
COMPASS complex	0.158171	0.250377	0.0922052
Conserved oligomeric Golgi (COG) complex	0.179254	0.271194	0.0919399
HOPS complex	0.299169	0.390018	0.0908498
STAGA complex	0.166824	0.241848	0.0750232
H2AX complex, isolated from cells without IR exposure	0.27111	0.334288	0.0631777
emerin C52	0.397773	0.459705	0.0619315
BAF complex	0.263145	0.323328	0.060183
mitochondrial ribosomal large subunit	0.264428	0.324188	0.0597598
HMC Complex	0.158883	0.214695	0.0558119
RNA polymerase II core complex	0.197319	0.252473	0.0551538
KMT2C_D containing complex	0.168466	0.21713	0.0486638
Elongator complex	0.256113	0.302388	0.0462748
SWI_SNF chromatin-remodeling complex	0.30174	0.343241	0.0415017
H3.3 com	0.35192	0.392675	0.0407547
P2X7 receptor signalling complex	0.237032	0.273462	0.0364297
Spliceosome-A	0.233525	0.268443	0.034918
COPII	0.400503	0.435363	0.0348599
Spliceosome-U5	0.25442	0.28794	0.03352
Polycystin-1 multiprotein complex (ACTN1, CDH1, SRC, JUP, VCL, CTNNB1, PXN, BCAR1, PKD1, PTK2, TLN1)	0.106252	0.138544	0.0322924
AP-1 adaptor complex	0.269608	0.297525	0.027917
TAF complex	0.0856803	0.112902	0.0272218
GPI-anchor transamidase complex	0.592419	0.616794	0.024375
Exon Junction Complex (EJC)	0.32565	0.344244	0.0185941
Replication factor C (RFC) complex	0.232354	0.2489	0.0165464
Paf complex	0.212961	0.220791	0.00782971
multi-tRNAsynthase complex	0.122335	0.128836	0.00650077
Spliceosome-Prp19	0.155847	0.155579	-0.000268427
eIF3	0.318288	0.308154	-0.0101331
SNARE complex	0.373862	0.357677	-0.0161847
Hse1p_Vps27p complex	0.122095	0.100109	-0.0219859
Arp2_3 protein complex	0.293844	0.265999	-0.0278447
mitochondrial inner membrane presequence translocase complex	0.408157	0.379107	-0.0290499
COP9 signalosome	0.184306	0.153396	-0.03091
TNF-alpha_NF-kappa B signaling complex 6	0.447757	0.402171	-0.0455859
CF IIAm complex (Cleavage factor IIAm complex)	0.47618	0.429012	-0.047168
CCR4-NOT complex	0.313055	0.262487	-0.050568
chaperonin-containing T-complex	0.242456	0.186241	-0.0562146
telomerase	0.578212	0.51945	-0.0587621
eIF4F	0.458738	0.392506	-0.0662319
Sin3-CI	0.406166	0.339687	-0.0664789
Integrator	0.211974	0.14391	-0.0680636
UTP B complex	0.228007	0.150743	-0.0772634
COREST complex	0.235138	0.155267	-0.0798705
emerin C25	0.308505	0.223828	-0.0846771
RANBP9-containing complex	0.440252	0.351922	-0.08833
Large Drosha complex	0.418511	0.313163	-0.105348
Flag-FCP1	0.288807	0.182582	-0.106225
mRNA cleavage factor complex (CFI)	0.491147	0.38477	-0.106377
Nuclear pore complex (NPC)	0.351161	0.24278	-0.108381
emerin C24	0.564889	0.451494	-0.113395
nuclear ubiquitin ligase complex	0.222284	0.100232	-0.122052
Kinase maturation complex 2	0.533263	0.411008	-0.122255
eIF2B	0.230944	0.105663	-0.125281
mitochondrial pyruvate dehydrogenase complex	0.348219	0.220344	-0.127875
ELL.com	0.228408	0.09745	-0.130958
Spliceosome-C	0.310085	0.1719	-0.138185
emerin C32	0.447429	0.305181	-0.142248
ITGA6-ITGB4-Laminin10_12 complex	0.392558	0.249757	-0.1428
PFD-like	0.400979	0.257157	-0.143821
multi-eIF complex	0.246144	0.0939258	-0.152218
TNF-alpha_NF-kappa B signaling complex 7	0.493111	0.340553	-0.152558
MCM complex	0.547836	0.374258	-0.173577
TNF-alpha_Nf-kappa B signaling complex (RPL6, RPL30, RPS13, CHUK, DDX3X, NFKB2, NFKBIB, REL, IKBKG, NFKB1, MAP3K8, RELB, GLG1, NFKBIA, RELA, TNIP2, GTF2I)	0.328911	0.148781	-0.18013
RICH1_AMOT polarity complex, Flag-Rich1 precipitated	0.410301	0.223732	-0.186569
mitochondrial ribosomal small subunit	0.27824	0.0868125	-0.191427
HCF-1N	0.320875	0.103857	-0.217019
Nonsense-mediated mRNA decay pathway complex	0.346898	0.119246	-0.227652
NuRD complex	0.475619	0.242936	-0.232683
Respiratory chain complex I (early intermediate NDUFAF1 assembly), mitochondrial	0.341614	0.0995919	-0.242022
CtBP	0.548833	0.268696	-0.280137
RNA polymerase I core complex	0.368336	0.0391623	-0.329174
cAMP-dependent protein kinase	0.684374	0.273989	-0.410386
RC complex during S-phase of cell cycle	0.610567	0.093832	-0.516735
Rpd3L complex	0.701944	0.116611	-0.585333
