# Supplementary material for: Reduced proteasome activity in the aging brain results in ribosome stoichiometry loss and aggregation
Source: Mol Syst Biol. 2020 Jun 18;16(6):e9596. doi: 10.15252/msb.20209596 (PMC7301280; doi:10.15252/msb.20209596)
Supplement: Supplementary file 9 — Dataset EV7 [file MSB-16-e9596-s009.xlsx]

## Sheet: Description
Dataset EV7 related to Figure 3.
Protein aggregates (M. musculus and N. furzeri)
Tab1. Limma output for aggregates enriched in old brains (M. musculus) (Pellet vs. Total Homogenate)
Tab2. List of protein identified in aggregates of old brains (N. furzeri) with at least 2 unique peptides and in at least one replicate)

## Sheet: Column Key
Tab	Column Header	Meaning
Tab 1	logFC	log2 (fold change of aggregates enriched in pellets of old mouse brain compared to total proteome)
Tab 1	AveExpr	log2 (average protein abundance score )
Tab 1	t	moderated t-statistic computed by limma
Tab 1	P.Value	t test p value
Tab 1	adj.P.Val	t test p value corrected for mutiple testing
Tab 1	B	B-statistics computed by limma
Tab 1	description	short gene description
Tab 1	short.name	gene name Mus musculus
Tab 1	sub.cell	subcellular localization
Tab 1	GO	GO term
Tab 1	GO.ID	Go term identifier
Tab 1	gene.name	gene name Mus musculus
Tab 1	ID	protein ID Mus musculus
Tab 1	Complex	protein complex name which a protein belogs to
Tab 2	Notobranchius_gene_ID	protein ID Nothobranchius furzeri
Tab 2	Human_gene_ID	Ensembl human gene ID
Tab 2	Human_gene_name	human gene symbol

## Sheet: Tab1
Tab1. Limma output for M. musculus aggregates enriched in old brains (Pellet vs. Total Homogenate)
logFC	AveExpr	t	P.Value	adj.P.Val	B	description	short.name	sub.cell	GO	GO.ID	gene.name	ID	Complex
3.71746	27.5435	15.936	1.27065e-06	0.0012249	5.97547	Myelin-associated oligodendrocyte basic protein	MOBP_MOUSE	SUBCELLULAR LOCATION: Cytoplasm. perinuclear region. Note=Present in the major dense line of CNS myelin. {ECO:0000250}.	cortical actin cytoskeleton [GO:0030864]; mitochondrion [GO:0005739]; myelin sheath [GO:0043209]; perinuclear region of cytoplasm [GO:0048471]; actin binding [GO:0003779]; myosin binding [GO:0017022]; Rab GTPase binding [GO:0017137]; structural constituent of myelin sheath [GO:0019911]; vesicle transport along actin filament [GO:0030050]	GO:0003779; GO:0005739; GO:0017022; GO:0017137; GO:0019911; GO:0030050; GO:0030864; GO:0043209; GO:0048471	Mobp	Q9D2P8	NA
8.9407	23.1258	11.6488	9.93192e-06	0.00342952	4.21007	Collagen alpha-2(IV) chain [Cleaved into: Canstatin]	CO4A2_MOUSE	SUBCELLULAR LOCATION: Secreted. extracellular space. extracellular matrix. basement membrane {ECO:0000255|PROSITE-ProRule:PRU00736}.	basement membrane [GO:0005604]; collagen type IV trimer [GO:0005587]; extracellular matrix [GO:0031012]; extracellular region [GO:0005576]; extracellular space [GO:0005615]; extracellular matrix structural constituent [GO:0005201]; aging [GO:0007568]; angiogenesis [GO:0001525]; cellular response to transforming growth factor beta stimulus [GO:0071560]; collagen-activated tyrosine kinase receptor …	GO:0001525; GO:0005201; GO:0005576; GO:0005587; GO:0005604; GO:0005615; GO:0006351; GO:0007568; GO:0014823; GO:0016525; GO:0031012; GO:0035987; GO:0038063; GO:0071560	Col4a2	P08122	NA
5.94669	28.7103	11.5203	1.06728e-05	0.00342952	4.14388	Ferritin heavy chain (Ferritin H subunit) (EC 1.16.3.1) [Cleaved into: Ferritin heavy chain. N-terminally processed]	FRIH_MOUSE		autolysosome [GO:0044754]; endocytic vesicle lumen [GO:0071682]; extracellular region [GO:0005576]; mitochondrion [GO:0005739]; ferric iron binding [GO:0008199]; ferroxidase activity [GO:0004322]; iron ion binding [GO:0005506]; immune response [GO:0006955]; intracellular sequestering of iron ion [GO:0006880]; iron ion import [GO:0097286]; negative regulation of cell proliferation [GO:0008285]; ne…	GO:0004322; GO:0005506; GO:0005576; GO:0005739; GO:0006880; GO:0006955; GO:0008199; GO:0008285; GO:0044754; GO:0048147; GO:0071682; GO:0097286	Fth1	P09528	NA
7.75171	22.557	10.7114	1.70861e-05	0.00411776	3.7047	Basement membrane-specific heparan sulfate proteoglycan core protein (HSPG) [Cleaved into: Endorepellin; LG3 peptide]	PGBM_MOUSE	SUBCELLULAR LOCATION: Secreted. extracellular space. extracellular matrix. basement membrane.	basal lamina [GO:0005605]; basement membrane [GO:0005604]; extracellular matrix [GO:0031012]; extracellular region [GO:0005576]; extracellular space [GO:0005615]; Golgi lumen [GO:0005796]; calcium ion binding [GO:0005509]; protease binding [GO:0002020]; protein C-terminus binding [GO:0008022]; angiogenesis [GO:0001525]; brain development [GO:0007420]; cardiac muscle tissue development [GO:0048738…	GO:0001525; GO:0001958; GO:0002020; GO:0002062; GO:0005509; GO:0005576; GO:0005604; GO:0005605; GO:0005615; GO:0005796; GO:0006898; GO:0007420; GO:0008022; GO:0008104; GO:0030198; GO:0031012; GO:0048704; GO:0048738; GO:0060351	Hspg2	Q05793	NA
6.51852	27.2971	9.34891	4.0779e-05	0.00725754	2.86703	Ferritin light chain 1 (Ferritin L subunit 1);Ferritin light chain 2 (Ferritin L subunit 2) (Ferritin subunit LG)	FRIL1_MOUSE;FRIL2_MOUSE	;	autolysosome [GO:0044754]; cytoplasm [GO:0005737]; endocytic vesicle lumen [GO:0071682]; extracellular region [GO:0005576]; intracellular ferritin complex [GO:0008043]; ferric iron binding [GO:0008199]; identical protein binding [GO:0042802]; iron ion binding [GO:0005506]; intracellular sequestering of iron ion [GO:0006880]; iron ion transport [GO:0006826];cytoplasm [GO:0005737]; intracellular fe…	GO:0005506; GO:0005576; GO:0005737; GO:0006826; GO:0006880; GO:0008043; GO:0008199; GO:0042802; GO:0044754; GO:0071682;GO:0005506; GO:0005737; GO:0006826; GO:0006880; GO:0008043; GO:0008199	Ftl1;Ftl2	P29391	NA
3.06583	26.09	8.98194	5.25374e-05	0.00725754	2.61751	60S ribosomal protein L35	RL35_MOUSE		cytosolic large ribosomal subunit [GO:0022625]; mRNA binding [GO:0003729]; ribonucleoprotein complex binding [GO:0043021]; structural constituent of ribosome [GO:0003735]; maturation of LSU-rRNA from tricistronic rRNA transcript (SSU-rRNA. 5.8S rRNA. LSU-rRNA) [GO:0000463]; translation [GO:0006412]	GO:0000463; GO:0003729; GO:0003735; GO:0006412; GO:0022625; GO:0043021	Rpl35	Q6ZWV7	cytoplasmic ribosomal large subunit
2.04853	25.1988	8.97755	5.26999e-05	0.00725754	2.61445	60S ribosomal protein L7a (Surfeit locus protein 3)	RL7A_MOUSE		cytosolic large ribosomal subunit [GO:0022625]; membrane [GO:0016020]; polysomal ribosome [GO:0042788]; ribosome [GO:0005840]; cadherin binding [GO:0045296]; RNA binding [GO:0003723]; maturation of LSU-rRNA [GO:0000470]; translation [GO:0006412]	GO:0000470; GO:0003723; GO:0005840; GO:0006412; GO:0016020; GO:0022625; GO:0042788; GO:0045296	Rpl7a	P12970	Yph1-L
9.29595	22.8647	7.65088	0.00014281	0.00867681	1.61237	Collagen alpha-2(I) chain (Alpha-2 type I collagen)	CO1A2_MOUSE	SUBCELLULAR LOCATION: Secreted. extracellular space. extracellular matrix {ECO:0000255|PROSITE-ProRule:PRU00793}.	collagen trimer [GO:0005581]; collagen type I trimer [GO:0005584]; endoplasmic reticulum [GO:0005783]; extracellular matrix [GO:0031012]; extracellular region [GO:0005576]; extracellular space [GO:0005615]; extracellular matrix structural constituent [GO:0005201]; identical protein binding [GO:0042802]; metal ion binding [GO:0046872]; platelet-derived growth factor binding [GO:0048407]; protease …	GO:0001501; GO:0001568; GO:0002020; GO:0005201; GO:0005576; GO:0005581; GO:0005584; GO:0005615; GO:0005783; GO:0007179; GO:0007266; GO:0008217; GO:0030199; GO:0030674; GO:0031012; GO:0042802; GO:0043589; GO:0046332; GO:0046872; GO:0048407; GO:0070208; GO:0071230	Col1a2	Q01149	NA
8.46737	24.3893	7.70277	0.000136989	0.00867681	1.65477	Collagen alpha-1(I) chain (Alpha-1 type I collagen)	CO1A1_MOUSE	SUBCELLULAR LOCATION: Secreted. extracellular space. extracellular matrix {ECO:0000255|PROSITE-ProRule:PRU00793}.	collagen trimer [GO:0005581]; collagen type I trimer [GO:0005584]; cytoplasm [GO:0005737]; endoplasmic reticulum [GO:0005783]; extracellular matrix [GO:0031012]; extracellular region [GO:0005576]; extracellular space [GO:0005615]; Golgi apparatus [GO:0005794]; secretory granule [GO:0030141]; extracellular matrix structural constituent [GO:0005201]; identical protein binding [GO:0042802]; metal io…	GO:0001501; GO:0001568; GO:0001649; GO:0001957; GO:0001958; GO:0002020; GO:0005201; GO:0005576; GO:0005581; GO:0005584; GO:0005615; GO:0005737; GO:0005783; GO:0005794; GO:0007601; GO:0007605; GO:0010718; GO:0010812; GO:0015031; GO:0030141; GO:0030199; GO:0030335; GO:0031012; GO:0031960; GO:0032355; GO:0032964; GO:0034504; GO:0034505; GO:0038063; GO:0042060; GO:0042542; GO:0042802; GO:0043434; GO:…	Col1a1	P11087	NA
6.73165	21.9984	8.39878	8.00869e-05	0.00867681	2.19744	Nidogen-1 (NID-1) (Entactin)	NID1_MOUSE	SUBCELLULAR LOCATION: Secreted. extracellular space. extracellular matrix. basement membrane.	basal lamina [GO:0005605]; basement membrane [GO:0005604]; cell periphery [GO:0071944]; extracellular matrix [GO:0031012]; extracellular region [GO:0005576]; extracellular space [GO:0005615]; calcium ion binding [GO:0005509]; collagen binding [GO:0005518]; extracellular matrix binding [GO:0050840]; laminin binding [GO:0043236]; laminin-1 binding [GO:0043237]; proteoglycan binding [GO:0043394]; ce…	GO:0005509; GO:0005518; GO:0005576; GO:0005604; GO:0005605; GO:0005615; GO:0007160; GO:0010811; GO:0030198; GO:0031012; GO:0032836; GO:0043236; GO:0043237; GO:0043394; GO:0050840; GO:0071944	Nid1	P10493	NA
6.28768	22.9563	7.72834	0.00013422	0.00867681	1.67556	Laminin subunit gamma-1 (Laminin B2 chain) (Laminin-1 subunit gamma) (Laminin-10 subunit gamma) (Laminin-11 subunit gamma) (Laminin-2 subunit gamma) (Laminin-3 subunit gamma) (Laminin-4 subunit gamma) (Laminin-6 subunit gamma) (Laminin-7 subunit gamma) (Laminin-8 subunit gamma) (Laminin-9 subunit gamma) (S-laminin subunit gamma) (S-LAM gamma)	LAMC1_MOUSE	SUBCELLULAR LOCATION: Secreted. extracellular space. extracellular matrix. basement membrane.	basal lamina [GO:0005605]; basement membrane [GO:0005604]; extracellular matrix [GO:0031012]; extracellular region [GO:0005576]; extracellular space [GO:0005615]; laminin-1 complex [GO:0005606]; laminin-10 complex [GO:0043259]; extracellular matrix structural constituent [GO:0005201]; glycosphingolipid binding [GO:0043208]; cell adhesion [GO:0007155]; cell migration [GO:0016477]; extracellular ma…	GO:0005201; GO:0005576; GO:0005604; GO:0005605; GO:0005606; GO:0005615; GO:0007155; GO:0016477; GO:0022617; GO:0031012; GO:0031175; GO:0031581; GO:0034446; GO:0043208; GO:0043259; GO:0065003	Lamc1	P02468	NA
3.25316	28.4051	8.10396	0.000100061	0.00867681	1.97332	Histone H1.0 (Histone H1') (Histone H1(0)) (MyD196) [Cleaved into: Histone H1.0. N-terminally processed]	H10_MOUSE	SUBCELLULAR LOCATION: Nucleus. Chromosome.	actin cytoskeleton [GO:0015629]; Golgi apparatus [GO:0005794]; nuclear body [GO:0016604]; nuclear chromatin [GO:0000790]; nuclear euchromatin [GO:0005719]; nucleosome [GO:0000786]; nucleus [GO:0005634]; AT DNA binding [GO:0003680]; chromatin DNA binding [GO:0031490]; double-stranded DNA binding [GO:0003690]; nucleosome assembly [GO:0006334]	GO:0000786; GO:0000790; GO:0003680; GO:0003690; GO:0005634; GO:0005719; GO:0005794; GO:0006334; GO:0015629; GO:0016604; GO:0031490	H1f0	P10922	NA
2.74972	26.8366	8.11476	9.92364e-05	0.00867681	1.98168	Histone H1.4 (H1 VAR.2) (H1e)	H14_MOUSE	SUBCELLULAR LOCATION: Nucleus. Chromosome. Note=Mainly localizes in heterochromatin. Dysplays a punctuate staining pattern in the nucleus. {ECO:0000250}.	nuclear heterochromatin [GO:0005720]; nuclear nucleosome [GO:0000788]; nucleus [GO:0005634]; ADP binding [GO:0043531]; AMP binding [GO:0016208]; ATP binding [GO:0005524]; calcium ion binding [GO:0005509]; chromatin DNA binding [GO:0031490]; dATP binding [GO:0032564]; DNA binding [GO:0003677]; double-stranded DNA binding [GO:0003690]; GTP binding [GO:0005525]; nucleotide binding [GO:0000166]; hist…	GO:0000122; GO:0000166; GO:0000788; GO:0003677; GO:0003690; GO:0005509; GO:0005524; GO:0005525; GO:0005634; GO:0005720; GO:0006334; GO:0006357; GO:0016208; GO:0016584; GO:0031490; GO:0032564; GO:0043531; GO:0080182; GO:0098532	Hist1h1e	P43274	NA
2.31092	24.9769	8.09653	0.000100633	0.00867681	1.96758	60S ribosomal protein L14	RL14_MOUSE		cytosolic large ribosomal subunit [GO:0022625]; cadherin binding [GO:0045296]; RNA binding [GO:0003723]; structural constituent of ribosome [GO:0003735]; ribosomal large subunit biogenesis [GO:0042273]; rRNA processing [GO:0006364]; translation [GO:0006412]	GO:0003723; GO:0003735; GO:0006364; GO:0006412; GO:0022625; GO:0042273; GO:0045296	Rpl14	Q9CR57	cytoplasmic ribosomal large subunit
-2.85028	23.6107	-8.86657	0.000141291	0.00867681	1.76483	Lactoylglutathione lyase (EC 4.4.1.5) (Aldoketomutase) (Glyoxalase I) (Glx I) (Ketone-aldehyde mutase) (Methylglyoxalase) (S-D-lactoylglutathione methylglyoxal lyase)	LGUL_MOUSE		cytosol [GO:0005829]; nucleus [GO:0005634]; plasma membrane [GO:0005886]; lactoylglutathione lyase activity [GO:0004462]; zinc ion binding [GO:0008270]; carbohydrate metabolic process [GO:0005975]; glutathione metabolic process [GO:0006749]; methylglyoxal catabolic process to D-lactate via S-lactoyl-glutathione [GO:0019243]; methylglyoxal metabolic process [GO:0009438]; negative regulation of apo…	GO:0004462; GO:0005634; GO:0005829; GO:0005886; GO:0005975; GO:0006357; GO:0006749; GO:0008270; GO:0009438; GO:0019243; GO:0030316; GO:0043066	Glo1	Q9CPU0	NA
-3.21958	23.1931	-8.83546	0.000144013	0.00867681	1.7465	D-dopachrome decarboxylase (EC 4.1.1.84) (D-dopachrome tautomerase)	DOPD_MOUSE	SUBCELLULAR LOCATION: Cytoplasm.	cytoplasm [GO:0005737]; extracellular space [GO:0005615]; cytokine receptor binding [GO:0005126]; D-dopachrome decarboxylase activity [GO:0033981]; phenylpyruvate tautomerase activity [GO:0050178]; protease binding [GO:0002020]; melanin biosynthetic process [GO:0042438]; negative regulation of macrophage chemotaxis [GO:0010760]; positive regulation of ERK1 and ERK2 cascade [GO:0070374]; positive …	GO:0002020; GO:0005126; GO:0005615; GO:0005737; GO:0010760; GO:0032760; GO:0033981; GO:0042438; GO:0050178; GO:0050729; GO:0070374	Ddt	O35215	NA
5.26431	21.1454	7.44429	0.000168929	0.00904709	1.44079	Nidogen-2 (NID-2) (Entactin-2)	NID2_MOUSE	SUBCELLULAR LOCATION: Secreted. extracellular space. extracellular matrix. basement membrane.	basement membrane [GO:0005604]; cell surface [GO:0009986]; extracellular matrix [GO:0031012]; extracellular region [GO:0005576]; extracellular space [GO:0005615]; plasma membrane [GO:0005886]; calcium ion binding [GO:0005509]; cell-matrix adhesion [GO:0007160]	GO:0005509; GO:0005576; GO:0005604; GO:0005615; GO:0005886; GO:0007160; GO:0009986; GO:0031012	Nid2	O88322	NA
2.42885	27.6619	7.45693	0.000167183	0.00904709	1.45142	Histone H1.3 (H1 VAR.4) (H1d)	H13_MOUSE	SUBCELLULAR LOCATION: Nucleus. Chromosome. Note=Mainly localizes in euchromatin. {ECO:0000250}.	nuclear chromatin [GO:0000790]; nuclear euchromatin [GO:0005719]; nucleosome [GO:0000786]; chromatin DNA binding [GO:0031490]; DNA binding [GO:0003677]; histone H3-K27 trimethylation [GO:0098532]; histone H3-K4 trimethylation [GO:0080182]; negative regulation of transcription by RNA polymerase II [GO:0000122]; nucleosome assembly [GO:0006334]; nucleosome positioning [GO:0016584]; regulation of tr…	GO:0000122; GO:0000786; GO:0000790; GO:0003677; GO:0005719; GO:0006334; GO:0006357; GO:0016584; GO:0031490; GO:0080182; GO:0098532	Hist1h1d	P43277	NA
3.73267	22.0778	7.89283	0.000264533	0.0131946	1.15284	Glycogenin-1 (GN-1) (GN1) (EC 2.4.1.186)	GLYG_MOUSE		glucose binding [GO:0005536]; glycogenin glucosyltransferase activity [GO:0008466]; metal ion binding [GO:0046872]; UDP-alpha-D-glucose:glucosyl-glycogenin alpha-D-glucosyltransferase activity [GO:0102751]; glycogen biosynthetic process [GO:0005978]	GO:0005536; GO:0005978; GO:0008466; GO:0046872; GO:0102751	Gyg1	Q9R062	NA
2.14509	22.5899	6.87537	0.000273747	0.0131946	0.944021	Endonuclease domain-containing 1 protein (EC 3.1.30.-)	ENDD1_MOUSE	SUBCELLULAR LOCATION: Secreted {ECO:0000305}.	extracellular region [GO:0005576]; endonuclease activity [GO:0004519]; metal ion binding [GO:0046872]; nucleic acid binding [GO:0003676]	GO:0003676; GO:0004519; GO:0005576; GO:0046872	Endod1	Q8C522	NA
-2.17273	27.3661	-6.81064	0.000289773	0.013302	0.885147	Phosphatidylethanolamine-binding protein 1 (PEBP-1) (HCNPpp) [Cleaved into: Hippocampal cholinergic neurostimulating peptide (HCNP)];Phosphatidylethanolamine-binding protein 2 (PEBP-2)	PEBP1_MOUSE;PEBP2_MOUSE	SUBCELLULAR LOCATION: Cytoplasm.;SUBCELLULAR LOCATION: Cytoplasm {ECO:0000269|PubMed:12193403}. Note=At the cell periphery in pachytene spermatocytes and round spermatids. in the distal dorsal region of the sperm head and in the sperm tail.	apical part of cell [GO:0045177]; axon terminus [GO:0043679]; cell surface [GO:0009986]; cytoplasm [GO:0005737]; extracellular space [GO:0005615]; Golgi apparatus [GO:0005794]; mitochondrial outer membrane [GO:0005741]; mitochondrion [GO:0005739]; myelin sheath [GO:0043209]; neuron projection [GO:0043005]; neuronal cell body [GO:0043025]; rough endoplasmic reticulum [GO:0005791]; synaptic vesicle…	GO:0000165; GO:0001505; GO:0001933; GO:0002026; GO:0004867; GO:0005102; GO:0005524; GO:0005615; GO:0005737; GO:0005739; GO:0005741; GO:0005791; GO:0005794; GO:0006979; GO:0007568; GO:0008021; GO:0008289; GO:0009408; GO:0009611; GO:0009986; GO:0014823; GO:0019899; GO:0019900; GO:0019901; GO:0021766; GO:0033612; GO:0042755; GO:0043005; GO:0043025; GO:0043209; GO:0043409; GO:0043679; GO:0043950; GO:…	Pebp1;Pbp2	P70296	NA
3.89622	22.2096	6.55606	0.000363949	0.0146186	0.648672	Fibrinogen alpha chain [Cleaved into: Fibrinopeptide A; Fibrinogen alpha chain]	FIBA_MOUSE	SUBCELLULAR LOCATION: Secreted {ECO:0000269|PubMed:7649481}.	blood microparticle [GO:0072562]; cell cortex [GO:0005938]; cell surface [GO:0009986]; cytoplasm [GO:0005737]; external side of plasma membrane [GO:0009897]; extracellular space [GO:0005615]; fibrinogen complex [GO:0005577]; platelet alpha granule [GO:0031091]; rough endoplasmic reticulum [GO:0005791]; cell adhesion molecule binding [GO:0050839]; metal ion binding [GO:0046872]; signaling receptor…	GO:0002250; GO:0005102; GO:0005198; GO:0005577; GO:0005615; GO:0005737; GO:0005791; GO:0005938; GO:0007160; GO:0007596; GO:0009897; GO:0009986; GO:0014911; GO:0031091; GO:0031639; GO:0034116; GO:0034622; GO:0042730; GO:0043152; GO:0045087; GO:0045907; GO:0045921; GO:0046872; GO:0050714; GO:0050839; GO:0051258; GO:0051592; GO:0065003; GO:0070374; GO:0070527; GO:0072377; GO:0072378; GO:0072562; GO:…	Fga	E9PV24	NA
3.89419	26.053	6.56215	0.000361941	0.0146186	0.654423	60S ribosomal protein L4	RL4_MOUSE		A band [GO:0031672]; cytosolic large ribosomal subunit [GO:0022625]; large ribosomal subunit [GO:0015934]; nucleus [GO:0005634]; ribonucleoprotein complex [GO:1990904]; rough endoplasmic reticulum [GO:0005791]; 5S rRNA binding [GO:0008097]; RNA binding [GO:0003723]; structural constituent of ribosome [GO:0003735]; cytoplasmic translation [GO:0002181]; positive regulation of axon extension [GO:004…	GO:0002181; GO:0003723; GO:0003735; GO:0005634; GO:0005791; GO:0008097; GO:0015934; GO:0022625; GO:0031672; GO:0045773; GO:0050772; GO:1990904	Rpl4	Q9D8E6	Yph1-L
2.744	25.5032	6.55763	0.000363431	0.0146186	0.650155	60S ribosomal protein L18	RL18_MOUSE	SUBCELLULAR LOCATION: Cytoplasm. cytosol {ECO:0000250|UniProtKB:Q07020}. Cytoplasm {ECO:0000250|UniProtKB:Q07020}. Rough endoplasmic reticulum {ECO:0000250|UniProtKB:Q95342}. Note=Detected on cytosolic polysomes (By similarity). Detected in ribosomes that are associated with the rough endoplasmic reticulum (By similarity). {ECO:0000250|UniProtKB:Q07020. ECO:0000250|UniProtKB:Q95342}.	cytosol [GO:0005829]; cytosolic large ribosomal subunit [GO:0022625]; endoplasmic reticulum [GO:0005783]; nucleolus [GO:0005730]; polysomal ribosome [GO:0042788]; rough endoplasmic reticulum [GO:0005791]; RNA binding [GO:0003723]; structural constituent of ribosome [GO:0003735]; cytoplasmic translation [GO:0002181]; translation [GO:0006412]	GO:0002181; GO:0003723; GO:0003735; GO:0005730; GO:0005783; GO:0005791; GO:0005829; GO:0006412; GO:0022625; GO:0042788	Rpl18	P35980	cytoplasmic ribosomal large subunit
8.67609	21.5991	7.32378	0.000393808	0.0151852	0.755137	Laminin subunit alpha-5 (Laminin-10 subunit alpha) (Laminin-11 subunit alpha) (Laminin-15 subunit alpha)	LAMA5_MOUSE	SUBCELLULAR LOCATION: Secreted. extracellular space. extracellular matrix. basement membrane. Note=Major component.	basal lamina [GO:0005605]; basement membrane [GO:0005604]; extracellular matrix [GO:0031012]; extracellular region [GO:0005576]; extracellular space [GO:0005615]; laminin-10 complex [GO:0043259]; laminin-5 complex [GO:0005610]; synaptic cleft [GO:0043083]; integrin binding [GO:0005178]; animal organ morphogenesis [GO:0009887]; branching involved in salivary gland morphogenesis [GO:0060445]; branc…	GO:0001658; GO:0001738; GO:0001755; GO:0001942; GO:0005178; GO:0005576; GO:0005604; GO:0005605; GO:0005610; GO:0005615; GO:0007229; GO:0007517; GO:0009887; GO:0016331; GO:0016477; GO:0030155; GO:0030324; GO:0030334; GO:0031012; GO:0034446; GO:0042127; GO:0042475; GO:0043083; GO:0043259; GO:0045995; GO:0048754; GO:0060271; GO:0060445; GO:0072659	Lama5	Q61001	ITGA6-ITGB4-Laminin10/12 complex
2.74995	24.8246	6.26906	0.000474455	0.0160738	0.372413	60S ribosomal protein L27a (L29)	RL27A_MOUSE		cytosol [GO:0005829]; cytosolic large ribosomal subunit [GO:0022625]; endoplasmic reticulum [GO:0005783]; RNA binding [GO:0003723]; structural constituent of ribosome [GO:0003735]; cytoplasmic translation [GO:0002181]	GO:0002181; GO:0003723; GO:0003735; GO:0005783; GO:0005829; GO:0022625	Rpl27a	P14115	cytoplasmic ribosomal large subunit
2.47705	20.8433	7.18061	0.000437044	0.0160738	0.649948	Serine protease HTRA1 (EC 3.4.21.-) (High-temperature requirement A serine peptidase 1) (Serine protease 11)	HTRA1_MOUSE	SUBCELLULAR LOCATION: Cell membrane {ECO:0000250|UniProtKB:Q92743}. Secreted {ECO:0000250|UniProtKB:Q92743}. Cytoplasm. cytosol {ECO:0000250|UniProtKB:Q92743}. Note=Predominantly secreted. Also found associated with the plasma membrane. {ECO:0000250|UniProtKB:Q92743}.	cytosol [GO:0005829]; extracellular matrix [GO:0031012]; extracellular space [GO:0005615]; plasma membrane [GO:0005886]; identical protein binding [GO:0042802]; insulin-like growth factor binding [GO:0005520]; serine-type endopeptidase activity [GO:0004252]; serine-type peptidase activity [GO:0008236]; chorionic trophoblast cell differentiation [GO:0060718]; dentinogenesis [GO:0097187]; negative …	GO:0001558; GO:0001890; GO:0004252; GO:0005520; GO:0005615; GO:0005829; GO:0005886; GO:0006508; GO:0008236; GO:0030512; GO:0030514; GO:0031012; GO:0042802; GO:0050679; GO:0050687; GO:0060718; GO:0097187	Htra1	Q9R118	NA
2.40297	25.2704	6.28482	0.000467488	0.0160738	0.387856	60S ribosomal protein L13 (A52)	RL13_MOUSE		cytosol [GO:0005829]; cytosolic large ribosomal subunit [GO:0022625]; endoplasmic reticulum [GO:0005783]; nucleolus [GO:0005730]; RNA binding [GO:0003723]; structural constituent of ribosome [GO:0003735]; translation [GO:0006412]	GO:0003723; GO:0003735; GO:0005730; GO:0005783; GO:0005829; GO:0006412; GO:0022625	Rpl13	P47963	cytoplasmic ribosomal large subunit
-2.06147	19.6657	-7.04386	0.000483548	0.0160738	0.547448	Talin-2	TLN2_MOUSE	SUBCELLULAR LOCATION: Cytoplasm {ECO:0000250|UniProtKB:Q9Y4G6}. Cell junction. focal adhesion {ECO:0000250|UniProtKB:Q9Y4G6}. Cell junction. synapse {ECO:0000250|UniProtKB:Q9Y4G6}. Cell membrane {ECO:0000250|UniProtKB:Q9Y4G6}; Peripheral membrane protein {ECO:0000250|UniProtKB:Q9Y4G6}; Cytoplasmic side {ECO:0000250|UniProtKB:Q9Y4G6}. Cytoplasm. cytoskeleton {ECO:0000250|UniProtKB:Q9Y4G6}. Note=Fo…	cytoplasm [GO:0005737]; cytoskeleton [GO:0005856]; fascia adherens [GO:0005916]; focal adhesion [GO:0005925]; plasma membrane [GO:0005886]; ruffle [GO:0001726]; synapse [GO:0045202]; actin filament binding [GO:0051015]; structural constituent of cytoskeleton [GO:0005200]; cell adhesion [GO:0007155]; cytoskeletal anchoring at plasma membrane [GO:0007016]	GO:0001726; GO:0005200; GO:0005737; GO:0005856; GO:0005886; GO:0005916; GO:0005925; GO:0007016; GO:0007155; GO:0045202; GO:0051015	Tln2	Q71LX4	NA
3.50854	22.5353	6.96316	0.00051367	0.0163196	0.48601	Cerebellin-1 (Brain protein D3) (Precerebellin) [Cleaved into: Cerebellin (CER); [des-Ser1]-cerebellin (des-Ser1-cerebellin)]	CBLN1_MOUSE	SUBCELLULAR LOCATION: Secreted. Cell junction. synapse. postsynaptic cell membrane. Note=Interaction with CBLN3 may cause partial retention in the endoplasmic reticulum.	cell junction [GO:0030054]; extracellular region [GO:0005576]; postsynaptic membrane [GO:0045211]; synapse [GO:0045202]; protein homodimerization activity [GO:0042803]; cerebellar granule cell differentiation [GO:0021707]; heterophilic cell-cell adhesion via plasma membrane cell adhesion molecules [GO:0007157]; negative regulation of excitatory postsynaptic potential [GO:0090394]; positive regula…	GO:0005576; GO:0007157; GO:0009306; GO:0021707; GO:0030054; GO:0042803; GO:0045202; GO:0045211; GO:0051965; GO:0090394; GO:1900454	Cbln1	Q9R171	NA
2.05485	23.86	6.1624	0.0005248	0.0163196	0.267043	60S ribosomal protein L8	RL8_MOUSE	SUBCELLULAR LOCATION: Cytoplasm {ECO:0000250|UniProtKB:P62917}.	cytosolic large ribosomal subunit [GO:0022625]; polysomal ribosome [GO:0042788]; RNA binding [GO:0003723]; rRNA binding [GO:0019843]; structural constituent of ribosome [GO:0003735]; cytoplasmic translation [GO:0002181]	GO:0002181; GO:0003723; GO:0003735; GO:0019843; GO:0022625; GO:0042788	Rpl8	P62918	mitochondrial ribosomal large subunit
-2.68638	29.1731	-6.04305	0.000588396	0.0177254	0.147353	Calmodulin-like protein 3;Troponin C. skeletal muscle (STNC)	CALL3_MOUSE;TNNC2_MOUSE	;	calcium ion binding [GO:0005509];troponin complex [GO:0005861]; actin filament binding [GO:0051015]; calcium ion binding [GO:0005509]; calcium-dependent protein binding [GO:0048306]; regulation of muscle contraction [GO:0006937]; skeletal muscle contraction [GO:0003009]	GO:0005509;GO:0003009; GO:0005509; GO:0005861; GO:0006937; GO:0048306; GO:0051015	Calml3;Tnnc2	P62204	H2AX complex. isolated from cells without IR exposure
2.08539	24.3643	5.82097	0.000731181	0.0201388	-0.080475	Serine/arginine-rich splicing factor 3 (Pre-mRNA-splicing factor SRP20) (Protein X16) (Splicing factor. arginine/serine-rich 3)	SRSF3_MOUSE	SUBCELLULAR LOCATION: Nucleus {ECO:0000250|UniProtKB:P84103}. Nucleus speckle {ECO:0000250|UniProtKB:P84103}. Cytoplasm {ECO:0000250|UniProtKB:P84103}. Note=Recruited to nuclear speckles following interaction with YTHDC1. {ECO:0000250|UniProtKB:P84103}.	cytoplasm [GO:0005737]; nuclear speck [GO:0016607]; nucleus [GO:0005634]; phospholipase binding [GO:0043274]; RNA binding [GO:0003723]; sequence-specific mRNA binding [GO:1990825]; cellular response to leukemia inhibitory factor [GO:1990830]; insulin receptor signaling pathway [GO:0008286]; mRNA processing [GO:0006397]; mRNA transport [GO:0051028]; regulation of mRNA splicing. via spliceosome [GO…	GO:0003723; GO:0005634; GO:0005737; GO:0006397; GO:0008286; GO:0008380; GO:0016607; GO:0043274; GO:0048024; GO:0051028; GO:1990825; GO:1990830	Srsf3	P84104	NA
1.9417	23.918	6.51303	0.000727385	0.0201388	0.129891	60S ribosomal protein L10 (Protein QM homolog) (Ribosomal protein L10);60S ribosomal protein L10-like	RL10_MOUSE;RL10L_MOUSE	;	cytoplasm [GO:0005737]; cytosol [GO:0005829]; cytosolic large ribosomal subunit [GO:0022625]; endoplasmic reticulum [GO:0005783]; nucleus [GO:0005634]; protein-containing complex [GO:0032991]; RNA binding [GO:0003723]; structural constituent of ribosome [GO:0003735]; translation regulator activity [GO:0045182]; embryonic brain development [GO:1990403]; negative regulation of apoptotic process [GO…	GO:0000027; GO:0000122; GO:0003723; GO:0003735; GO:0005634; GO:0005737; GO:0005783; GO:0005829; GO:0006412; GO:0006417; GO:0022625; GO:0032991; GO:0043066; GO:0045182; GO:1990403;GO:0000027; GO:0003723; GO:0003735; GO:0005634; GO:0005783; GO:0005829; GO:0005844; GO:0006412; GO:0007283; GO:0022625	Rpl10;Rpl10l	Q6ZWV3	cytoplasmic ribosomal large subunit
-2.09042	18.6805	-6.57665	0.000691691	0.0201388	0.181646	Kinesin-like protein KIF1A (Axonal transporter of synaptic vesicles);Kinesin-like protein KIF1B;Kinesin-like protein KIF1C	KIF1A_MOUSE;KIF1B_MOUSE;KIF1C_MOUSE	SUBCELLULAR LOCATION: Cytoplasm. cytoskeleton {ECO:0000250}. Note=Expressed in distal regions of neurites. {ECO:0000250}.;SUBCELLULAR LOCATION: Cytoplasmic vesicle. Cytoplasm. cytoskeleton. Mitochondrion {ECO:0000250}. Note=Colocalizes with synaptophysin at synaptic cytoplasmic transport vesicles in the neurites of hippocampal neurons. {ECO:0000250}.;SUBCELLULAR LOCATION: Cytoplasm. cytoskeleton …	axon [GO:0030424]; axon cytoplasm [GO:1904115]; cytosol [GO:0005829]; dendrite [GO:0030425]; kinesin complex [GO:0005871]; microtubule [GO:0005874]; neuron projection [GO:0043005]; neuronal cell body [GO:0043025]; postsynapse [GO:0098794]; presynapse [GO:0098793]; protein-containing complex [GO:0032991]; synaptic vesicle [GO:0008021]; ATP binding [GO:0005524]; ATPase activity [GO:0016887]; identi…	GO:0003777; GO:0005524; GO:0005829; GO:0005871; GO:0005874; GO:0007018; GO:0008017; GO:0008021; GO:0008089; GO:0016887; GO:0022027; GO:0030424; GO:0030425; GO:0030705; GO:0032991; GO:0042802; GO:0042803; GO:0043005; GO:0043025; GO:0098793; GO:0098794; GO:0098840; GO:1904115;GO:0003777; GO:0005524; GO:0005739; GO:0005871; GO:0005874; GO:0005875; GO:0007018; GO:0007270; GO:0007274; GO:0008017; GO:0…	Kif1a;Kif1b;Kif1c	P33173	NA
6.70329	21.9504	6.29201	0.000868985	0.0208936	-0.0536871	Serine/arginine repetitive matrix protein 2	SRRM2_MOUSE	SUBCELLULAR LOCATION: Nucleus speckle {ECO:0000250}.	Cajal body [GO:0015030]; nuclear speck [GO:0016607]; U2-type catalytic step 2 spliceosome [GO:0071007]; C2H2 zinc finger domain binding [GO:0070742]; protein N-terminus binding [GO:0047485]; mRNA splicing. via spliceosome [GO:0000398]	GO:0000398; GO:0015030; GO:0016607; GO:0047485; GO:0070742; GO:0071007	Srrm2	Q8BTI8	SRm160/300 complex
6.02956	21.6737	5.59265	0.000919875	0.0208936	-0.321832	Serine/arginine repetitive matrix protein 1 (Plenty-of-prolines 101)	SRRM1_MOUSE	SUBCELLULAR LOCATION: Nucleus matrix {ECO:0000255|PROSITE-ProRule:PRU00627}. Nucleus speckle {ECO:0000255|PROSITE-ProRule:PRU00627}.	nuclear matrix [GO:0016363]; nuclear speck [GO:0016607]; spliceosomal complex [GO:0005681]; DNA binding [GO:0003677]; mRNA splicing. via spliceosome [GO:0000398]; RNA splicing. via transesterification reactions [GO:0000375]	GO:0000375; GO:0000398; GO:0003677; GO:0005681; GO:0016363; GO:0016607	Srrm1	Q52KI8	NA
3.07874	23.2391	5.64605	0.000871282	0.0208936	-0.264724	Histone H1.1 (H1 VAR.3) (Histone H1a) (H1a)	H11_MOUSE	SUBCELLULAR LOCATION: Nucleus. Chromosome. Note=Mainly localizes in euchromatin. {ECO:0000250}.	cell surface [GO:0009986]; nuclear euchromatin [GO:0005719]; nucleosome [GO:0000786]; nucleus [GO:0005634]; vesicle [GO:0031982]; chromatin DNA binding [GO:0031490]; DNA binding [GO:0003677]; heparin binding [GO:0008201]; nucleosome assembly [GO:0006334]; positive regulation of receptor-mediated endocytosis [GO:0048260]; spermatogenesis [GO:0007283]	GO:0000786; GO:0003677; GO:0005634; GO:0005719; GO:0006334; GO:0007283; GO:0008201; GO:0009986; GO:0031490; GO:0031982; GO:0048260	Hist1h1a	P43275	Emerin regulatory complex
2.80175	24.1832	5.60578	0.00090765	0.0208936	-0.307752	Histone H1.5 (H1 VAR.5) (H1b)	H15_MOUSE	SUBCELLULAR LOCATION: Nucleus. Chromosome. Note=Mainly localizes in heterochromatin. {ECO:0000250}.	nucleosome [GO:0000786]; nucleus [GO:0005634]; DNA binding [GO:0003677]; muscle organ development [GO:0007517]; nucleosome assembly [GO:0006334]	GO:0000786; GO:0003677; GO:0005634; GO:0006334; GO:0007517	Hist1h1b	P43276	NA
2.52568	24.7172	5.57984	0.000931976	0.0208936	-0.33559	T-complex protein 1 subunit eta (TCP-1-eta) (CCT-eta)	TCPH_MOUSE	SUBCELLULAR LOCATION: Cytoplasm.	cell body [GO:0044297]; chaperonin-containing T-complex [GO:0005832]; microtubule [GO:0005874]; mitochondrion [GO:0005739]; zona pellucida receptor complex [GO:0002199]; ATP binding [GO:0005524]; identical protein binding [GO:0042802]; protein binding involved in protein folding [GO:0044183]; unfolded protein binding [GO:0051082]; 'de novo' protein folding [GO:0006458]; binding of sperm to zona p…	GO:0002199; GO:0005524; GO:0005739; GO:0005832; GO:0005874; GO:0006458; GO:0007339; GO:0032212; GO:0042802; GO:0044183; GO:0044297; GO:0050821; GO:0051082; GO:0061077; GO:1901998; GO:1904851	Cct7	P80313	chaperonin-containing T-complex
-1.70817	22.649	-6.24249	0.000904926	0.0208936	-0.0956448	Acetyl-CoA acetyltransferase. cytosolic (EC 2.3.1.9) (Cytosolic acetoacetyl-CoA thiolase)	THIC_MOUSE	SUBCELLULAR LOCATION: Cytoplasm {ECO:0000250}.	cytoplasm [GO:0005737]; cytosol [GO:0005829]; mitochondrion [GO:0005739]; nucleolus [GO:0005730]; nucleus [GO:0005634]; acetyl-CoA C-acetyltransferase activity [GO:0003985]; fatty acid beta-oxidation [GO:0006635]; positive regulation of intestinal cholesterol absorption [GO:0045797]	GO:0003985; GO:0005634; GO:0005730; GO:0005737; GO:0005739; GO:0005829; GO:0006635; GO:0045797	Acat2	Q8CAY6	NA
-1.97455	21.8658	-6.33234	0.00084093	0.0208936	-0.0197456	Brain-specific angiogenesis inhibitor 1-associated protein 2 (BAI-associated protein 2) (BAI1-associated protein 2) (Insulin receptor substrate protein of 53 kDa) (IRSp53) (Insulin receptor substrate p53) (Insulin receptor tyrosine kinase 53 kDa substrate)	BAIP2_MOUSE	SUBCELLULAR LOCATION: Cytoplasm {ECO:0000250}. Membrane {ECO:0000250}; Peripheral membrane protein {ECO:0000250}. Cell projection. filopodium {ECO:0000250}. Cell projection. ruffle {ECO:0000250}. Cytoplasm. cytoskeleton {ECO:0000250}. Note=Detected throughout the cytoplasm in the absence of specific binding partners. Detected in filopodia and close to membrane ruffles. Recruited to actin pedestal…	actin cytoskeleton [GO:0015629]; cell-cell adherens junction [GO:0005913]; cytosol [GO:0005829]; dendritic shaft [GO:0043198]; dendritic spine [GO:0043197]; dendritic spine cytoplasm [GO:0061846]; excitatory synapse [GO:0060076]; filopodium [GO:0030175]; Golgi apparatus [GO:0005794]; microtubule [GO:0005874]; neuron projection [GO:0043005]; neuron projection branch point [GO:0061845]; neuron proj…	GO:0001221; GO:0001726; GO:0005791; GO:0005794; GO:0005829; GO:0005874; GO:0005886; GO:0005913; GO:0007009; GO:0007266; GO:0007420; GO:0008093; GO:0008286; GO:0008360; GO:0009617; GO:0010976; GO:0014069; GO:0015629; GO:0016358; GO:0030141; GO:0030165; GO:0030175; GO:0030838; GO:0032956; GO:0035418; GO:0042802; GO:0043005; GO:0043025; GO:0043197; GO:0043198; GO:0044306; GO:0048167; GO:0051017; GO:…	Baiap2	Q8BKX1	NA
-2.19567	25.7055	-6.22758	0.00091608	0.0208936	-0.108337	Parvalbumin alpha	PRVA_MOUSE		axon [GO:0030424]; cytoplasm [GO:0005737]; neuronal cell body [GO:0043025]; nucleus [GO:0005634]; protein-containing complex [GO:0032991]; terminal bouton [GO:0043195]; calcium ion binding [GO:0005509]; protein heterodimerization activity [GO:0046982]; protein homodimerization activity [GO:0042803]; regulation of cytosolic calcium ion concentration [GO:0051480]	GO:0005509; GO:0005634; GO:0005737; GO:0030424; GO:0032991; GO:0042803; GO:0043025; GO:0043195; GO:0046982; GO:0051480	Pvalb	P32848	NA
1.82296	24.051	5.34476	0.00118905	0.0260511	-0.592309	Palmitoyl-protein thioesterase 1 (PPT-1) (EC 3.1.2.22) (Palmitoyl-protein hydrolase 1)	PPT1_MOUSE	SUBCELLULAR LOCATION: Lysosome {ECO:0000269|PubMed:19941651. ECO:0000269|PubMed:9685319}. Secreted {ECO:0000269|PubMed:9685319}.	axon [GO:0030424]; cytosol [GO:0005829]; dendrite [GO:0030425]; extracellular region [GO:0005576]; extracellular space [GO:0005615]; Golgi apparatus [GO:0005794]; lysosome [GO:0005764]; membrane raft [GO:0045121]; neuron projection [GO:0043005]; neuronal cell body [GO:0043025]; nucleus [GO:0005634]; synapse [GO:0045202]; synaptic vesicle [GO:0008021]; palmitoyl-(protein) hydrolase activity [GO:00…	GO:0002084; GO:0005576; GO:0005615; GO:0005634; GO:0005764; GO:0005794; GO:0005829; GO:0006898; GO:0006907; GO:0007040; GO:0007042; GO:0007269; GO:0007399; GO:0007420; GO:0007601; GO:0007625; GO:0008021; GO:0008306; GO:0008344; GO:0008474; GO:0015031; GO:0016042; GO:0016290; GO:0030308; GO:0030424; GO:0030425; GO:0031579; GO:0032429; GO:0043005; GO:0043025; GO:0043066; GO:0043524; GO:0044257; GO:…	Ppt1	O88531	NA
1.76129	23.5143	5.84328	0.00126636	0.0265386	-0.445259	60S ribosomal protein L17	RL17_MOUSE		A band [GO:0031672]; cytosolic large ribosomal subunit [GO:0022625]; nucleus [GO:0005634]; polysome [GO:0005844]; large ribosomal subunit rRNA binding [GO:0070180]; structural constituent of ribosome [GO:0003735]; positive regulation of G1/S transition of mitotic cell cycle [GO:1900087]; translation [GO:0006412]	GO:0003735; GO:0005634; GO:0005844; GO:0006412; GO:0022625; GO:0031672; GO:0070180; GO:1900087	Rpl17	Q9CPR4	NA
-2.23387	23.7569	-5.85996	0.00124829	0.0265386	-0.430243	Gamma-soluble NSF attachment protein (SNAP-gamma) (N-ethylmaleimide-sensitive factor attachment protein gamma)	SNAG_MOUSE	SUBCELLULAR LOCATION: Membrane {ECO:0000250}; Peripheral membrane protein {ECO:0000250}.	mitochondrion [GO:0005739]; myelin sheath [GO:0043209]; SNARE complex [GO:0031201]; vacuolar membrane [GO:0005774]; soluble NSF attachment protein activity [GO:0005483]; syntaxin binding [GO:0019905]; intracellular protein transport [GO:0006886]; membrane fusion [GO:0061025]; vesicle-mediated transport [GO:0016192]	GO:0005483; GO:0005739; GO:0005774; GO:0006886; GO:0016192; GO:0019905; GO:0031201; GO:0043209; GO:0061025	Napg	Q9CWZ7	NA
3.65169	24.0376	5.19963	0.001387	0.0284483	-0.754837	60S ribosomal protein L13a (Transplantation antigen P198) (Tum-P198 antigen)	RL13A_MOUSE		cytosolic large ribosomal subunit [GO:0022625]; GAIT complex [GO:0097452]; ribonucleoprotein complex [GO:1990904]; ribosome [GO:0005840]; mRNA binding [GO:0003729]; structural constituent of ribosome [GO:0003735]; cellular response to interferon-gamma [GO:0071346]; homeostatic process [GO:0042592]; lung morphogenesis [GO:0060425]; macrophage chemotaxis [GO:0048246]; negative regulation of formati…	GO:0003729; GO:0003735; GO:0005840; GO:0006412; GO:0017148; GO:0022625; GO:0032496; GO:0042592; GO:0048246; GO:0060425; GO:0071346; GO:0097452; GO:1901194; GO:1990904	Rpl13a	P19253	cytoplasmic ribosomal large subunit
2.17883	20.5213	5.62854	0.00152828	0.0306929	-0.642044	Aldehyde dehydrogenase family 3 member B1 (EC 1.2.1.5) (Aldehyde dehydrogenase 7)	AL3B1_MOUSE	SUBCELLULAR LOCATION: Cell membrane {ECO:0000269|PubMed:25286108}; Lipid-anchor {ECO:0000269|PubMed:25286108}. Note=Primarily in the plasma membrane as well as in some punctate structures in the cytoplasm. {ECO:0000269|PubMed:25286108}.	cytoplasm [GO:0005737]; cytosol [GO:0005829]; plasma membrane [GO:0005886]; aldehyde dehydrogenase (NAD) activity [GO:0004029]; aldehyde dehydrogenase [NAD(P)+] activity [GO:0004030]; aldehyde catabolic process [GO:0046185]; cellular aldehyde metabolic process [GO:0006081]; cellular response to oxidative stress [GO:0034599]; ethanol catabolic process [GO:0006068]; oxidation-reduction process [GO:…	GO:0004029; GO:0004030; GO:0005737; GO:0005829; GO:0005886; GO:0006068; GO:0006081; GO:0034599; GO:0046185; GO:0055114	Aldh3b1	Q80VQ0	NA
1.67019	22.6885	5.60051	0.00156686	0.0308255	-0.668198	Nuclear ubiquitous casein and cyclin-dependent kinase substrate 1 (JC7)	NUCKS_MOUSE	SUBCELLULAR LOCATION: Nucleus {ECO:0000250}.	chromatin [GO:0000785]; cytoplasm [GO:0005737]; nuclear chromatin [GO:0000790]; nucleolus [GO:0005730]; nucleus [GO:0005634]; chromatin binding [GO:0003682]; double-stranded DNA binding [GO:0003690]; single-stranded DNA binding [GO:0003697]; transcription factor binding [GO:0008134]; transcriptional activator activity. RNA polymerase II proximal promoter sequence-specific DNA binding [GO:0001077]…	GO:0000724; GO:0000785; GO:0000790; GO:0001077; GO:0001678; GO:0003682; GO:0003690; GO:0003697; GO:0005634; GO:0005730; GO:0005737; GO:0006275; GO:0006325; GO:0006357; GO:0008134; GO:0019046; GO:0031297; GO:0036297; GO:0042593; GO:0043923; GO:0044829; GO:0045944; GO:0046626; GO:0046628; GO:0060382; GO:0071481; GO:1990968; GO:1990969	Nucks1	Q80XU3	NA
3.86323	23.9274	4.97531	0.00176954	0.0330666	-1.01224	60S ribosomal protein L15	RL15_MOUSE	SUBCELLULAR LOCATION: Membrane {ECO:0000250|UniProtKB:P61313}; Lipid-anchor {ECO:0000250|UniProtKB:P61313}.	A band [GO:0031672]; cytosolic large ribosomal subunit [GO:0022625]; membrane [GO:0016020]; nucleus [GO:0005634]; cadherin binding [GO:0045296]; RNA binding [GO:0003723]; structural constituent of ribosome [GO:0003735]; cytoplasmic translation [GO:0002181]	GO:0002181; GO:0003723; GO:0003735; GO:0005634; GO:0016020; GO:0022625; GO:0031672; GO:0045296	Rpl15	Q9CZM2	cytoplasmic ribosomal large subunit
3.0933	22.3997	5.46297	0.00177311	0.0330666	-0.798122	Dynactin subunit 4 (Dynactin subunit p62)	DCTN4_MOUSE	SUBCELLULAR LOCATION: Cytoplasm. cytoskeleton {ECO:0000250}. Cytoplasm. cytoskeleton. microtubule organizing center. centrosome {ECO:0000250}. Cytoplasm. myofibril. sarcomere {ECO:0000269|PubMed:19109891}. Note=Has a punctate cytoplasmic distribution as well as centrosomal distribution typical of dynactin (By similarity). In skeletal muscles. costamere localization requires the presence of ANK2. …	centrosome [GO:0005813]; cytoplasmic dynein complex [GO:0005868]; dynactin complex [GO:0005869]; focal adhesion [GO:0005925]; kinetochore [GO:0000776]; sarcomere [GO:0030017]; spindle pole [GO:0000922]; stress fiber [GO:0001725]; protein N-terminus binding [GO:0047485]; nuclear migration [GO:0007097]	GO:0000776; GO:0000922; GO:0001725; GO:0005813; GO:0005868; GO:0005869; GO:0005925; GO:0007097; GO:0030017; GO:0047485	Dctn4	Q8CBY8	NA
-3.83197	19.0239	-5.45642	0.00178368	0.0330666	-0.804375	Bifunctional glutamate/proline--tRNA ligase (Bifunctional aminoacyl-tRNA synthetase) [Includes: Glutamate--tRNA ligase (EC 6.1.1.17) (Glutamyl-tRNA synthetase) (GluRS); Proline--tRNA ligase (EC 6.1.1.15) (Prolyl-tRNA synthetase) (ProRS)]	SYEP_MOUSE	SUBCELLULAR LOCATION: Cytoplasm. cytosol {ECO:0000250|UniProtKB:P07814}. Membrane {ECO:0000269|PubMed:28178239}; Peripheral membrane protein {ECO:0000305|PubMed:28178239}. Note=Translocates from cytosol to membranes upon phosphorylation at Ser-999. {ECO:0000305|PubMed:28178239}.	aminoacyl-tRNA synthetase multienzyme complex [GO:0017101]; cytoplasm [GO:0005737]; cytosol [GO:0005829]; GAIT complex [GO:0097452]; plasma membrane [GO:0005886]; ribonucleoprotein complex [GO:1990904]; ATP binding [GO:0005524]; glutamate-tRNA ligase activity [GO:0004818]; GTPase binding [GO:0051020]; identical protein binding [GO:0042802]; proline-tRNA ligase activity [GO:0004827]; protein homod…	GO:0004818; GO:0004827; GO:0005524; GO:0005737; GO:0005829; GO:0005886; GO:0006424; GO:0006433; GO:0008270; GO:0017101; GO:0017148; GO:0032869; GO:0035613; GO:0042802; GO:0042803; GO:0044539; GO:0051020; GO:0071346; GO:0097452; GO:1990904	Eprs	Q8CGC7	multi-tRNAsynthase complex
1.41663	24.9247	4.92016	0.00188074	0.0337704	-1.07669	60S ribosomal protein L7	RL7_MOUSE		A band [GO:0031672]; cytosolic large ribosomal subunit [GO:0022625]; polysome [GO:0005844]; ribonucleoprotein complex [GO:1990904]; ribosome [GO:0005840]; 5S rRNA binding [GO:0008097]; DNA binding [GO:0003677]; mRNA binding [GO:0003729]; protein homodimerization activity [GO:0042803]; RNA binding [GO:0003723]; structural constituent of ribosome [GO:0003735]; cytoplasmic translation [GO:0002181]; …	GO:0000463; GO:0002181; GO:0003677; GO:0003723; GO:0003729; GO:0003735; GO:0005840; GO:0005844; GO:0006364; GO:0006412; GO:0008097; GO:0022625; GO:0031672; GO:0042273; GO:0042803; GO:1990904	Rpl7	P14148	cytoplasmic ribosomal large subunit
1.29127	22.1149	4.91492	0.0018917	0.0337704	-1.08284	Mitochondrial carrier homolog 1 (Mitochondrial carrier-like protein 1)	MTCH1_MOUSE	SUBCELLULAR LOCATION: Mitochondrion inner membrane {ECO:0000305}; Multi-pass membrane protein {ECO:0000305}.	integral component of membrane [GO:0016021]; membrane [GO:0016020]; mitochondrial inner membrane [GO:0005743]; mitochondrion [GO:0005739]; activation of cysteine-type endopeptidase activity involved in apoptotic process [GO:0006919]; apoptotic process [GO:0006915]; positive regulation of apoptotic process [GO:0043065]	GO:0005739; GO:0005743; GO:0006915; GO:0006919; GO:0016020; GO:0016021; GO:0043065	Mtch1	Q791T5	NA
-1.4119	24.6928	-4.87939	0.00196796	0.033877	-1.12464	Microtubule-associated protein 2 (MAP-2)	MTAP2_MOUSE	SUBCELLULAR LOCATION: Cytoplasm. cytoskeleton {ECO:0000305}. Cell projection. dendrite {ECO:0000269|PubMed:17984326}.	actin cytoskeleton [GO:0015629]; axon hillock [GO:0043203]; axon initial segment [GO:0043194]; CA3 pyramidal cell dendrite [GO:0097442]; cell body [GO:0044297]; cytoplasm [GO:0005737]; cytosol [GO:0005829]; dendrite [GO:0030425]; dendritic shaft [GO:0043198]; intracellular [GO:0005622]; microtubule [GO:0005874]; microtubule associated complex [GO:0005875]; microtubule cytoskeleton [GO:0015630]; n…	GO:0000226; GO:0001578; GO:0002162; GO:0003779; GO:0005516; GO:0005519; GO:0005622; GO:0005730; GO:0005737; GO:0005790; GO:0005791; GO:0005829; GO:0005874; GO:0005875; GO:0007026; GO:0007409; GO:0008017; GO:0014069; GO:0015629; GO:0015630; GO:0016358; GO:0021954; GO:0030010; GO:0030425; GO:0030517; GO:0032587; GO:0032991; GO:0034399; GO:0043005; GO:0043025; GO:0043194; GO:0043198; GO:0043203; GO:…	Map2	P20357	NA
-2.5303	23.284	-4.88441	0.00195697	0.033877	-1.11872	Stress-induced-phosphoprotein 1 (STI1) (mSTI1) (Hsc70/Hsp90-organizing protein) (Hop)	STIP1_MOUSE	SUBCELLULAR LOCATION: Cytoplasm {ECO:0000269|PubMed:8999875}. Nucleus {ECO:0000269|PubMed:8999875}.	chaperone complex [GO:0101031]; cytosol [GO:0005829]; myelin sheath [GO:0043209]; nucleus [GO:0005634]; protein-containing complex [GO:0032991]; chaperone binding [GO:0051087]; Hsp70 protein binding [GO:0030544]; Hsp90 protein binding [GO:0051879]; protein C-terminus binding [GO:0008022]	GO:0005634; GO:0005829; GO:0008022; GO:0030544; GO:0032991; GO:0043209; GO:0051087; GO:0051879; GO:0101031	Stip1	Q60864	NA
2.12495	23.9581	4.8415	0.00205304	0.0347217	-1.16942	60S ribosomal protein L28	RL28_MOUSE		cell body [GO:0044297]; cytoplasmic ribonucleoprotein granule [GO:0036464]; cytosolic large ribosomal subunit [GO:0022625]; dendrite [GO:0030425]; structural constituent of ribosome [GO:0003735]; translation [GO:0006412]	GO:0003735; GO:0006412; GO:0022625; GO:0030425; GO:0036464; GO:0044297	Rpl28	P41105	cytoplasmic ribosomal large subunit
1.44872	23.4425	5.21863	0.00222117	0.0369173	-1.03558	Septin-6	SEPT6_MOUSE	SUBCELLULAR LOCATION: Cytoplasm. Cytoplasm. cytoskeleton. spindle. Chromosome. centromere. kinetochore {ECO:0000250}. Cleavage furrow {ECO:0000250}. Midbody {ECO:0000250}. Cell projection. cilium. flagellum {ECO:0000250|UniProtKB:Q14141}. Note=In metaphase cells. localized within the microtubule spindle. At the metaphase plate. in close apposition to the kinetochores of the congressed chromosomes…	axon terminus [GO:0043679]; cleavage furrow [GO:0032154]; condensed chromosome kinetochore [GO:0000777]; midbody [GO:0030496]; septin collar [GO:0032173]; septin complex [GO:0031105]; septin ring [GO:0005940]; sperm annulus [GO:0097227]; spindle [GO:0005819]; synaptic vesicle [GO:0008021]; GTP binding [GO:0005525]; cell cycle [GO:0007049]; cell differentiation [GO:0030154]; cell division [GO:0051…	GO:0000777; GO:0005525; GO:0005819; GO:0005940; GO:0007049; GO:0007283; GO:0008021; GO:0030154; GO:0030496; GO:0031105; GO:0032154; GO:0032173; GO:0043679; GO:0051301; GO:0097227	sept6	Q9R1T4	NA
5.34514	20.6012	5.12179	0.00243364	0.0372385	-1.13211	Fibronectin (FN) [Cleaved into: Anastellin]	FINC_MOUSE	SUBCELLULAR LOCATION: Secreted. extracellular space. extracellular matrix.	apical plasma membrane [GO:0016324]; basal lamina [GO:0005605]; basement membrane [GO:0005604]; endoplasmic reticulum-Golgi intermediate compartment [GO:0005793]; extracellular exosome [GO:0070062]; extracellular matrix [GO:0031012]; extracellular region [GO:0005576]; extracellular space [GO:0005615]; fibrinogen complex [GO:0005577]; chaperone binding [GO:0051087]; disordered domain specific bind…	GO:0001525; GO:0001775; GO:0001932; GO:0002020; GO:0005102; GO:0005178; GO:0005576; GO:0005577; GO:0005604; GO:0005605; GO:0005615; GO:0005793; GO:0006953; GO:0007044; GO:0007155; GO:0007160; GO:0007161; GO:0008022; GO:0008201; GO:0008284; GO:0008347; GO:0008360; GO:0010628; GO:0016324; GO:0016504; GO:0018149; GO:0019899; GO:0030198; GO:0030335; GO:0031012; GO:0033622; GO:0034446; GO:0035987; GO:…	Fn1	P11276	NA
2.70051	24.1679	4.71409	0.00237067	0.0372385	-1.32165	40S ribosomal protein S26	RS26_MOUSE	SUBCELLULAR LOCATION: Cytoplasm. cytosol {ECO:0000250|UniProtKB:P62854}. Cytoplasm {ECO:0000250|UniProtKB:P62854}. Rough endoplasmic reticulum {ECO:0000250|UniProtKB:P49171}. Note=Detected on cytosolic polysomes (By similarity). Detected in ribosomes that are associated with the rough endoplasmic reticulum (By similarity). {ECO:0000250|UniProtKB:P49171. ECO:0000250|UniProtKB:P62854}.	cytoplasmic side of rough endoplasmic reticulum membrane [GO:0098556]; cytosolic small ribosomal subunit [GO:0022627]; polysomal ribosome [GO:0042788]; cadherin binding [GO:0045296]; mRNA binding [GO:0003729]; structural constituent of ribosome [GO:0003735]; cytoplasmic translation [GO:0002181]; negative regulation of RNA splicing [GO:0033119]	GO:0002181; GO:0003729; GO:0003735; GO:0022627; GO:0033119; GO:0042788; GO:0045296; GO:0098556	Rps26	P62855	emerin C25
1.21358	23.6776	4.72355	0.0023453	0.0372385	-1.31026	Breast carcinoma-amplified sequence 1 homolog (Novel amplified in breast cancer 1 homolog)	BCAS1_MOUSE	SUBCELLULAR LOCATION: Cytoplasm {ECO:0000250}.	cytosol [GO:0005829]; postsynaptic density [GO:0014069]; protein homodimerization activity [GO:0042803]	GO:0005829; GO:0014069; GO:0042803	Bcas1	Q80YN3	NA
-1.57347	26.9033	-4.72672	0.00233687	0.0372385	-1.30645	Superoxide dismutase [Cu-Zn] (EC 1.15.1.1)	SODC_MOUSE	SUBCELLULAR LOCATION: Cytoplasm. Nucleus {ECO:0000250}.	axon cytoplasm [GO:1904115]; cytoplasm [GO:0005737]; cytoplasmic vesicle [GO:0031410]; cytosol [GO:0005829]; dendrite cytoplasm [GO:0032839]; dense core granule [GO:0031045]; extracellular matrix [GO:0031012]; extracellular region [GO:0005576]; extracellular space [GO:0005615]; lysosome [GO:0005764]; mitochondrial intermembrane space [GO:0005758]; mitochondrion [GO:0005739]; myelin sheath [GO:004…	GO:0000187; GO:0000302; GO:0000303; GO:0001541; GO:0001819; GO:0001895; GO:0001975; GO:0002262; GO:0004784; GO:0005507; GO:0005576; GO:0005615; GO:0005634; GO:0005654; GO:0005737; GO:0005739; GO:0005758; GO:0005764; GO:0005777; GO:0005829; GO:0005886; GO:0006749; GO:0006801; GO:0006879; GO:0006979; GO:0007283; GO:0007566; GO:0007568; GO:0007569; GO:0007605; GO:0007626; GO:0008089; GO:0008090; GO:…	Sod1	P08228	NA
-2.45053	24.5291	-5.13299	0.00240791	0.0372385	-1.12087	Pyridoxal kinase (EC 2.7.1.35) (Pyridoxine kinase)	PDXK_MOUSE	SUBCELLULAR LOCATION: Cytoplasm {ECO:0000250}.	cytosol [GO:0005829]; nucleoplasm [GO:0005654]; ATP binding [GO:0005524]; drug binding [GO:0008144]; lithium ion binding [GO:0031403]; magnesium ion binding [GO:0000287]; potassium ion binding [GO:0030955]; protein homodimerization activity [GO:0042803]; pyridoxal binding [GO:0070280]; pyridoxal kinase activity [GO:0008478]; pyridoxal phosphate binding [GO:0030170]; sodium ion binding [GO:0031402…	GO:0000287; GO:0005524; GO:0005654; GO:0005829; GO:0008144; GO:0008270; GO:0008283; GO:0008478; GO:0009443; GO:0030170; GO:0030955; GO:0031402; GO:0031403; GO:0042803; GO:0042823; GO:0043066; GO:0070280	Pdxk	Q8K183	DNA repair complex NEIL2-PNK-Pol(beta)-LigIII(alpha)-XRCC1
-2.25927	24.256	-5.03943	0.00263273	0.0396555	-1.2153	Ketimine reductase mu-crystallin (EC 1.5.1.25) (NADP-regulated thyroid-hormone-binding protein)	CRYM_MOUSE	SUBCELLULAR LOCATION: Cytoplasm {ECO:0000250}.	cytoplasm [GO:0005737]; cytosol [GO:0005829]; mitochondrion [GO:0005739]; nucleus [GO:0005634]; hormone binding [GO:0042562]; NADP binding [GO:0050661]; oxidoreductase activity. acting on the CH-NH2 group of donors. NAD or NADP as acceptor [GO:0016639]; protein homodimerization activity [GO:0042803]; thiomorpholine-carboxylate dehydrogenase activity [GO:0047127]; thyroid hormone binding [GO:00703…	GO:0000122; GO:0003714; GO:0005634; GO:0005737; GO:0005739; GO:0005829; GO:0006839; GO:0007605; GO:0016639; GO:0042403; GO:0042562; GO:0042803; GO:0047127; GO:0050661; GO:0070324; GO:0070327	Crym	O54983	NA
1.19407	27.2145	4.59582	0.00271498	0.039867	-1.4652	Glial fibrillary acidic protein (GFAP)	GFAP_MOUSE	SUBCELLULAR LOCATION: Cytoplasm {ECO:0000250}. Note=Associated with intermediate filaments. {ECO:0000250}.	astrocyte end-foot [GO:0097450]; astrocyte projection [GO:0097449]; cell body [GO:0044297]; cell projection [GO:0042995]; cytoplasm [GO:0005737]; cytoplasmic side of lysosomal membrane [GO:0098574]; glial cell projection [GO:0097386]; intermediate filament [GO:0005882]; intermediate filament cytoskeleton [GO:0045111]; intracellular [GO:0005622]; membrane [GO:0016020]; myelin sheath [GO:0043209]; …	GO:0005178; GO:0005198; GO:0005200; GO:0005622; GO:0005737; GO:0005882; GO:0009611; GO:0010625; GO:0010977; GO:0014002; GO:0016020; GO:0019900; GO:0030198; GO:0031102; GO:0042802; GO:0042995; GO:0043209; GO:0044297; GO:0045103; GO:0045109; GO:0045111; GO:0051580; GO:0060020; GO:0060252; GO:0060291; GO:0097386; GO:0097449; GO:0097450; GO:0098574; GO:1904714	Gfap	P03995	NA
-2.05488	23.5896	-5.00194	0.00272948	0.039867	-1.25351	Reticulon-4 (Neurite outgrowth inhibitor) (Nogo protein)	RTN4_MOUSE	SUBCELLULAR LOCATION: Endoplasmic reticulum membrane {ECO:0000250|UniProtKB:Q9NQC3}; Multi-pass membrane protein {ECO:0000255}. Note=Anchored to the membrane of the endoplasmic reticulum through 2 putative transmembrane domains. Localizes throughout the ER tubular network. Co-localizes with TMEM33 at the ER sheets. {ECO:0000250|UniProtKB:Q9NQC3}.	axon [GO:0030424]; cell projection [GO:0042995]; cytoplasm [GO:0005737]; dendritic growth cone [GO:0044294]; endoplasmic reticulum [GO:0005783]; endoplasmic reticulum membrane [GO:0005789]; endoplasmic reticulum tubular network [GO:0071782]; endoplasmic reticulum tubular network membrane [GO:0098826]; integral component of endoplasmic reticulum membrane [GO:0030176]; intracellular [GO:0005622]; m…	GO:0001525; GO:0005622; GO:0005635; GO:0005737; GO:0005783; GO:0005789; GO:0005886; GO:0007399; GO:0007413; GO:0010634; GO:0010977; GO:0014069; GO:0021801; GO:0030176; GO:0030308; GO:0030334; GO:0030424; GO:0030517; GO:0031625; GO:0032991; GO:0033601; GO:0033603; GO:0042995; GO:0043005; GO:0043025; GO:0043209; GO:0044294; GO:0044877; GO:0045296; GO:0045665; GO:0045687; GO:0048694; GO:0050771; GO:…	Rtn4	Q99P72	NA
2.32085	21.1169	4.95123	0.00286684	0.0404813	-1.30552	Fibrinogen gamma chain	FIBG_MOUSE	SUBCELLULAR LOCATION: Secreted {ECO:0000250|UniProtKB:P02679}.	blood microparticle [GO:0072562]; cell cortex [GO:0005938]; cell surface [GO:0009986]; cytoplasm [GO:0005737]; external side of plasma membrane [GO:0009897]; extracellular space [GO:0005615]; fibrinogen complex [GO:0005577]; platelet alpha granule [GO:0031091]; cell adhesion molecule binding [GO:0050839]; metal ion binding [GO:0046872]; protein homodimerization activity [GO:0042803]; signaling re…	GO:0002250; GO:0005102; GO:0005198; GO:0005577; GO:0005615; GO:0005737; GO:0005938; GO:0007160; GO:0009306; GO:0009897; GO:0009986; GO:0031091; GO:0031639; GO:0034116; GO:0034622; GO:0042730; GO:0042803; GO:0045087; GO:0045907; GO:0045921; GO:0046872; GO:0050714; GO:0050839; GO:0051258; GO:0051592; GO:0070374; GO:0070527; GO:0072378; GO:0072562; GO:0090277; GO:0090331; GO:1902042; GO:2000352	Fgg	Q8VCM7	NA
-1.32586	23.406	-4.51776	0.00297249	0.0404813	-1.56113	Hsc70-interacting protein (Hip) (Protein FAM10A1) (Protein ST13 homolog)	F10A1_MOUSE	SUBCELLULAR LOCATION: Cytoplasm {ECO:0000250}.	cytosol [GO:0005829]; protein-containing complex [GO:0032991]; chaperone binding [GO:0051087]; dATP binding [GO:0032564]; Hsp70 protein binding [GO:0030544]; identical protein binding [GO:0042802]; protein dimerization activity [GO:0046983]; protein domain specific binding [GO:0019904]; protein-containing complex binding [GO:0044877]; unfolded protein binding [GO:0051082]; chaperone cofactor-depe…	GO:0005829; GO:0019904; GO:0030544; GO:0032564; GO:0032991; GO:0042802; GO:0044877; GO:0046983; GO:0051082; GO:0051085; GO:0051087; GO:0051260; GO:0051289; GO:0061084	St13	Q99L47	ASF1-histone containing complex
-1.3816	21.8331	-4.94958	0.00287144	0.0404813	-1.30722	Neuronal cell adhesion molecule (Nr-CAM) (Neuronal surface protein Bravo) (mBravo) (NgCAM-related cell adhesion molecule) (Ng-CAM-related)	NRCAM_MOUSE	SUBCELLULAR LOCATION: Cell membrane {ECO:0000269|PubMed:20188654}; Single-pass type I membrane protein {ECO:0000305}. Cell projection. axon {ECO:0000269|PubMed:14602817}. Secreted {ECO:0000269|PubMed:20188654}. Note=Detected at nodes of Ranvier (PubMed:14602817. PubMed:20188654. PubMed:24719088). {ECO:0000269|PubMed:14602817. ECO:0000269|PubMed:20188654. ECO:0000269|PubMed:24719088}.	axon [GO:0030424]; axon initial segment [GO:0043194]; extracellular region [GO:0005576]; integral component of membrane [GO:0016021]; plasma membrane [GO:0005886]; synapse [GO:0045202]; ankyrin binding [GO:0030506]; protein binding involved in heterotypic cell-cell adhesion [GO:0086080]; angiogenesis [GO:0001525]; axon guidance [GO:0007411]; cell-cell adhesion [GO:0098609]; central nervous system…	GO:0001525; GO:0005576; GO:0005886; GO:0007411; GO:0007417; GO:0008104; GO:0010975; GO:0016021; GO:0019227; GO:0030424; GO:0030506; GO:0031290; GO:0043194; GO:0045162; GO:0045202; GO:0086080; GO:0098609	Nrcam	Q810U4	NA
-1.54804	24.6674	-4.91098	0.00298151	0.0404813	-1.34709	Calretinin (CR)	CALB2_MOUSE		cytoplasm [GO:0005737]; cytosol [GO:0005829]; gap junction [GO:0005921]; neuron projection [GO:0043005]; nucleus [GO:0005634]; synapse [GO:0045202]; terminal bouton [GO:0043195]; calcium ion binding [GO:0005509]; regulation of cytosolic calcium ion concentration [GO:0051480]	GO:0005509; GO:0005634; GO:0005737; GO:0005829; GO:0005921; GO:0043005; GO:0043195; GO:0045202; GO:0051480	Calb2	Q08331	NA
-1.71787	27.2064	-4.52408	0.00295068	0.0404813	-1.55333	Triosephosphate isomerase (TIM) (EC 5.3.1.1) (Triose-phosphate isomerase)	TPIS_MOUSE		cytosol [GO:0005829]; isomerase activity [GO:0016853]; triose-phosphate isomerase activity [GO:0004807]; ubiquitin protein ligase binding [GO:0031625]; gluconeogenesis [GO:0006094]; glucose metabolic process [GO:0006006]; glyceraldehyde-3-phosphate biosynthetic process [GO:0046166]; glyceraldehyde-3-phosphate metabolic process [GO:0019682]; glycerol catabolic process [GO:0019563]; glycolytic proc…	GO:0004807; GO:0005829; GO:0006006; GO:0006094; GO:0006096; GO:0007275; GO:0016853; GO:0019563; GO:0019682; GO:0031625; GO:0046166	Tpi1	P17751	NA
1.79989	21.9927	4.88151	0.00306879	0.0410876	-1.37769	Centromere protein V (CENP-V) (Proline-rich protein 6)	CENPV_MOUSE	SUBCELLULAR LOCATION: Chromosome. centromere. kinetochore {ECO:0000250|UniProtKB:Q7Z7K6}. Nucleus {ECO:0000250|UniProtKB:Q7Z7K6}. Cytoplasm. cytoskeleton. spindle {ECO:0000250|UniProtKB:Q7Z7K6}. Note=Enriched at the nuclear periphery and around the nucleolus. In mitotic cells. localizes to kinetochores from prometaphase to metaphase. At anaphase onset. transfers to the spindle midzone and then to…	condensed chromosome kinetochore [GO:0000777]; cytoplasm [GO:0005737]; kinetochore [GO:0000776]; microtubule cytoskeleton [GO:0015630]; nucleus [GO:0005634]; spindle midzone [GO:0051233]; carbon-sulfur lyase activity [GO:0016846]; ameboidal-type cell migration [GO:0001667]; cell cycle [GO:0007049]; cell division [GO:0051301]; centromere complex assembly [GO:0034508]; metabolic process [GO:0008152…	GO:0000776; GO:0000777; GO:0001667; GO:0005634; GO:0005737; GO:0007049; GO:0008152; GO:0015630; GO:0016846; GO:0031508; GO:0032467; GO:0033044; GO:0034508; GO:0051233; GO:0051301	Cenpv	Q9CXS4	NA
1.57153	21.4034	4.84495	0.00318112	0.0420082	-1.41582	U1 small nuclear ribonucleoprotein 70 kDa (U1 snRNP 70 kDa) (U1-70K) (snRNP70)	RU17_MOUSE	SUBCELLULAR LOCATION: Nucleus speckle {ECO:0000269|PubMed:17656373}. Nucleus. nucleoplasm {ECO:0000269|PubMed:17656373}. Note=Colocalizes with SCNM1 and LUC7L2 in nuclear speckles.	commitment complex [GO:0000243]; cytoplasm [GO:0005737]; nuclear speck [GO:0016607]; nucleoplasm [GO:0005654]; nucleus [GO:0005634]; precatalytic spliceosome [GO:0071011]; spliceosomal complex [GO:0005681]; U1 snRNP [GO:0005685]; U2-type prespliceosome [GO:0071004]; mRNA binding [GO:0003729]; RNA binding [GO:0003723]; U1 snRNA binding [GO:0030619]; U1 snRNP binding [GO:1990446]; cellular response…	GO:0000243; GO:0000398; GO:0003723; GO:0003729; GO:0005634; GO:0005654; GO:0005681; GO:0005685; GO:0005737; GO:0016607; GO:0030619; GO:0043484; GO:0048026; GO:0071004; GO:0071011; GO:0071300; GO:0071356; GO:0071560; GO:1990446	Snrnp70	Q62376	SRm160/300 complex
4.7301	23.7963	4.41618	0.00334898	0.0436272	-1.68738	Laminin subunit beta-2 (Laminin-11 subunit beta) (Laminin-14 subunit beta) (Laminin-15 subunit beta) (Laminin-3 subunit beta) (Laminin-4 subunit beta) (Laminin-7 subunit beta) (Laminin-9 subunit beta) (S-laminin subunit beta) (S-LAM beta)	LAMB2_MOUSE	SUBCELLULAR LOCATION: Secreted. extracellular space. extracellular matrix. basement membrane.	basal lamina [GO:0005605]; basement membrane [GO:0005604]; extracellular matrix [GO:0031012]; extracellular region [GO:0005576]; extracellular space [GO:0005615]; laminin complex [GO:0043256]; laminin-3 complex [GO:0005608]; synapse [GO:0045202]; synaptic cleft [GO:0043083]; integrin binding [GO:0005178]; astrocyte development [GO:0014002]; axon extension involved in regeneration [GO:0048677]; ax…	GO:0000904; GO:0005178; GO:0005576; GO:0005604; GO:0005605; GO:0005608; GO:0005615; GO:0007155; GO:0007411; GO:0007528; GO:0007601; GO:0014002; GO:0014044; GO:0031012; GO:0031175; GO:0043083; GO:0043256; GO:0045202; GO:0048677; GO:0050808; GO:0060041; GO:0072249; GO:0072274	Lamb2	Q61292	NA
1.82453	23.8187	4.39748	0.00342391	0.043896	-1.7108	40S ribosomal protein S6 (Phosphoprotein NP33)	RS6_MOUSE		cell body [GO:0044297]; cytoplasm [GO:0005737]; cytoplasmic ribonucleoprotein granule [GO:0036464]; cytosol [GO:0005829]; cytosolic small ribosomal subunit [GO:0022627]; dendrite [GO:0030425]; endoplasmic reticulum [GO:0005783]; nucleolus [GO:0005730]; nucleus [GO:0005634]; perinuclear region of cytoplasm [GO:0048471]; polysome [GO:0005844]; ribonucleoprotein complex [GO:1990904]; ribosome [GO:00…	GO:0000082; GO:0000278; GO:0001890; GO:0002309; GO:0003729; GO:0003735; GO:0005634; GO:0005730; GO:0005737; GO:0005783; GO:0005829; GO:0005840; GO:0005844; GO:0006364; GO:0006412; GO:0006924; GO:0007093; GO:0007369; GO:0015935; GO:0019901; GO:0022605; GO:0022627; GO:0030425; GO:0031929; GO:0033077; GO:0036464; GO:0042274; GO:0042593; GO:0043065; GO:0043066; GO:0044297; GO:0048471; GO:0048821; GO:…	Rps6	P62754	cytoplasmic ribosomal small subunit
-1.39412	24.7892	-4.76	0.00346068	0.043896	-1.50523	Calreticulin (CRP55) (Calregulin) (Endoplasmic reticulum resident protein 60) (ERp60) (HACBP)	CALR_MOUSE	SUBCELLULAR LOCATION: Endoplasmic reticulum lumen {ECO:0000255|PROSITE-ProRule:PRU10138. ECO:0000269|PubMed:8418194}. Cytoplasmic granule {ECO:0000269|PubMed:8418194}. Sarcoplasmic reticulum lumen {ECO:0000250|UniProtKB:P28491}. Note=Associated with the lytic granules in the cytolytic T-lymphocytes.	acrosomal vesicle [GO:0001669]; cell surface [GO:0009986]; cytoplasm [GO:0005737]; cytosol [GO:0005829]; endoplasmic reticulum [GO:0005783]; endoplasmic reticulum lumen [GO:0005788]; endoplasmic reticulum quality control compartment [GO:0044322]; external side of plasma membrane [GO:0009897]; extracellular matrix [GO:0031012]; extracellular region [GO:0005576]; extracellular space [GO:0005615]; G…	GO:0000122; GO:0001669; GO:0002502; GO:0003729; GO:0005178; GO:0005506; GO:0005509; GO:0005576; GO:0005615; GO:0005634; GO:0005635; GO:0005737; GO:0005783; GO:0005788; GO:0005790; GO:0005794; GO:0005829; GO:0005844; GO:0006611; GO:0007283; GO:0008284; GO:0009897; GO:0009986; GO:0010595; GO:0010628; GO:0016020; GO:0016529; GO:0017148; GO:0030246; GO:0030866; GO:0031012; GO:0031625; GO:0032355; GO:…	Calr	P14211	H2AX complex. isolated from cells without IR exposure
1.59729	23.7897	4.37431	0.00351931	0.0440599	-1.73989	60S ribosomal protein L24	RL24_MOUSE		cytoplasm [GO:0005737]; cytosol [GO:0005829]; cytosolic large ribosomal subunit [GO:0022625]; cytosolic ribosome [GO:0022626]; endoplasmic reticulum [GO:0005783]; polysomal ribosome [GO:0042788]; cadherin binding [GO:0045296]; RNA binding [GO:0003723]; structural constituent of ribosome [GO:0003735]; assembly of large subunit precursor of preribosome [GO:1902626]; cytoplasmic translation [GO:0002…	GO:0000027; GO:0002181; GO:0003723; GO:0003735; GO:0005737; GO:0005783; GO:0005829; GO:0006412; GO:0007093; GO:0010458; GO:0021554; GO:0022625; GO:0022626; GO:0031290; GO:0042788; GO:0045296; GO:0060041; GO:1902626	Rpl24	Q8BP67	cytoplasmic ribosomal large subunit
-2.00871	25.7693	-4.72724	0.00357589	0.0441943	-1.54001	Calcineurin subunit B type 1 (Protein phosphatase 2B regulatory subunit 1) (Protein phosphatase 3 regulatory subunit B alpha isoform 1);Calcineurin subunit B type 2 (Protein phosphatase 2B regulatory subunit 2) (Protein phosphatase 3 regulatory subunit B beta isoform)	CANB1_MOUSE;CANB2_MOUSE	SUBCELLULAR LOCATION: Cytoplasm. cytosol {ECO:0000269|PubMed:20639889}. Cell membrane {ECO:0000269|PubMed:20639889}. Cell membrane. sarcolemma {ECO:0000269|PubMed:20639889}. Cell membrane {ECO:0000250|UniProtKB:P63098}; Lipid-anchor {ECO:0000250|UniProtKB:P63098}. Note=Translocates from the cytosol to the sarcolemma in a CIB1-dependent manner during cardiomyocyte hypertrophy. {ECO:0000269|PubMed:…	calcineurin complex [GO:0005955]; cytosol [GO:0005829]; sarcolemma [GO:0042383]; calcium ion binding [GO:0005509]; cyclosporin A binding [GO:0016018]; enzyme binding [GO:0019899]; phosphatase binding [GO:0019902]; phosphoprotein phosphatase activity [GO:0004721]; protein domain specific binding [GO:0019904]; branching involved in blood vessel morphogenesis [GO:0001569]; calcineurin-NFAT signaling…	GO:0001569; GO:0001837; GO:0004721; GO:0005509; GO:0005829; GO:0005955; GO:0006470; GO:0006606; GO:0007507; GO:0014044; GO:0016018; GO:0019899; GO:0019902; GO:0019904; GO:0022011; GO:0033173; GO:0034504; GO:0042383; GO:0045944; GO:0060487;GO:0004723; GO:0005509; GO:0005977; GO:0006952; GO:0007321	Ppp3r1;Ppp3r2	Q63810	calcineurin complex
-1.61639	29.2443	-4.31987	0.0037552	0.0458229	-1.80856	Hemoglobin subunit alpha (Alpha-globin) (Hemoglobin alpha chain);Hemoglobin subunit zeta (Alpha-like embryonic globin chain x) (Hemoglobin zeta chain) (Zeta-globin)	HBA_MOUSE;HBAZ_MOUSE	;	cytosolic small ribosomal subunit [GO:0022627]; extracellular space [GO:0005615]; haptoglobin-hemoglobin complex [GO:0031838]; hemoglobin complex [GO:0005833]; myelin sheath [GO:0043209]; heme binding [GO:0020037]; iron ion binding [GO:0005506]; organic acid binding [GO:0043177]; oxygen binding [GO:0019825]; oxygen carrier activity [GO:0005344]; cellular oxidant detoxification [GO:0098869]; eryth…	GO:0001701; GO:0005344; GO:0005506; GO:0005615; GO:0005833; GO:0019825; GO:0020037; GO:0022627; GO:0031838; GO:0035634; GO:0043177; GO:0043209; GO:0048821; GO:0098869;GO:0000122; GO:0005344; GO:0005506; GO:0005833; GO:0019825; GO:0020037; GO:0043249	Hba;Hbz	P01942	NA
1.86119	22.6376	4.61999	0.00398468	0.0462798	-1.65505	60S ribosomal protein L35a	RL35A_MOUSE		cytosolic large ribosomal subunit [GO:0022625]; mitochondrion [GO:0005739]; ribonucleoprotein complex binding [GO:0043021]; structural constituent of ribosome [GO:0003735]; cytoplasmic translation [GO:0002181]; ribosomal large subunit biogenesis [GO:0042273]; rRNA processing [GO:0006364]	GO:0002181; GO:0003735; GO:0005739; GO:0006364; GO:0022625; GO:0042273; GO:0043021	Rpl35a	O55142	Yph1-L
-1.32098	21.7307	-4.62206	0.00397629	0.0462798	-1.65281	Lamin-B1	LMNB1_MOUSE	SUBCELLULAR LOCATION: Nucleus inner membrane; Lipid-anchor; Nucleoplasmic side.	cytoplasm [GO:0005737]; lamin filament [GO:0005638]; nuclear envelope [GO:0005635]; nuclear inner membrane [GO:0005637]; nuclear lamina [GO:0005652]; nuclear matrix [GO:0016363]; nuclear membrane [GO:0031965]; nucleoplasm [GO:0005654]; nucleus [GO:0005634]; JUN kinase binding [GO:0008432]; phospholipase binding [GO:0043274]; structural molecule activity [GO:0005198]; cellular response to monosodi…	GO:0005198; GO:0005634; GO:0005635; GO:0005637; GO:0005638; GO:0005652; GO:0005654; GO:0005737; GO:0008432; GO:0010971; GO:0016363; GO:0031965; GO:0043274; GO:0046330; GO:1904609	Lmnb1	P14733	NA
-1.41004	27.0169	-4.27886	0.00394442	0.0462798	-1.86059	Aspartate aminotransferase. cytoplasmic (cAspAT) (EC 2.6.1.1) (EC 2.6.1.3) (Cysteine aminotransferase. cytoplasmic) (Cysteine transaminase. cytoplasmic) (cCAT) (Glutamate oxaloacetate transaminase 1) (Transaminase A)	AATC_MOUSE	SUBCELLULAR LOCATION: Cytoplasm.	axon terminus [GO:0043679]; cytoplasm [GO:0005737]; cytosol [GO:0005829]; lysosome [GO:0005764]; nucleoplasm [GO:0005654]; carboxylic acid binding [GO:0031406]; L-aspartate:2-oxoglutarate aminotransferase activity [GO:0004069]; L-cysteine:2-oxoglutarate aminotransferase activity [GO:0047801]; phosphatidylserine decarboxylase activity [GO:0004609]; pyridoxal phosphate binding [GO:0030170]; 2-oxogl…	GO:0004069; GO:0004609; GO:0005654; GO:0005737; GO:0005764; GO:0005829; GO:0006103; GO:0006107; GO:0006114; GO:0006531; GO:0006532; GO:0006533; GO:0006536; GO:0007219; GO:0009743; GO:0019550; GO:0019551; GO:0030170; GO:0030511; GO:0031406; GO:0032869; GO:0032966; GO:0035902; GO:0043648; GO:0043679; GO:0046686; GO:0047801; GO:0051384; GO:0051481; GO:0051902; GO:0055089; GO:0060290; GO:0071260; GO:…	Got1	P05201	NA
-1.97637	25.1262	-4.62761	0.00395392	0.0462798	-1.64681	Calbindin (Calbindin D28) (D-28K) (PCD-29) (Spot 35 protein) (Vitamin D-dependent calcium-binding protein. avian-type)	CALB1_MOUSE		axon [GO:0030424]; cell body [GO:0044297]; cytoplasm [GO:0005737]; cytosol [GO:0005829]; dendrite [GO:0030425]; dendritic spine [GO:0043197]; intracellular [GO:0005622]; neuron projection [GO:0043005]; neuronal cell body [GO:0043025]; nucleus [GO:0005634]; synapse [GO:0045202]; terminal bouton [GO:0043195]; calcium ion binding [GO:0005509]; calcium ion binding involved in regulation of postsynapt…	GO:0005499; GO:0005509; GO:0005622; GO:0005634; GO:0005737; GO:0005829; GO:0007614; GO:0007616; GO:0007626; GO:0008270; GO:0010842; GO:0030424; GO:0030425; GO:0035502; GO:0043005; GO:0043025; GO:0043195; GO:0043197; GO:0044297; GO:0045202; GO:0048167; GO:0051480; GO:0060041; GO:0071310; GO:0072205; GO:0072221; GO:0072286; GO:0099509; GO:0099567; GO:1900271	Calb1	P12658	NA
-1.35476	26.2571	-4.25249	0.00407165	0.0467271	-1.89419	Peroxiredoxin-5. mitochondrial (EC 1.11.1.15) (Antioxidant enzyme B166) (AOEB166) (Liver tissue 2D-page spot 2D-0014IV) (PLP) (Peroxiredoxin V) (Prx-V) (Peroxisomal antioxidant enzyme) (Thioredoxin peroxidase PMP20)	PRDX5_MOUSE	SUBCELLULAR LOCATION: Isoform Mitochondrial: Mitochondrion {ECO:0000250|UniProtKB:P30044}.; SUBCELLULAR LOCATION: Isoform Cytoplasmic+peroxisomal: Cytoplasm {ECO:0000250|UniProtKB:P30044}. Peroxisome matrix {ECO:0000250|UniProtKB:P30044}.	cytoplasm [GO:0005737]; cytoplasmic vesicle [GO:0031410]; cytosol [GO:0005829]; intracellular membrane-bounded organelle [GO:0043231]; mitochondrion [GO:0005739]; nucleus [GO:0005634]; perinuclear region of cytoplasm [GO:0048471]; peroxisomal matrix [GO:0005782]; peroxisome [GO:0005777]; antioxidant activity [GO:0016209]; cysteine-type endopeptidase inhibitor activity involved in apoptotic proces…	GO:0001016; GO:0004601; GO:0005102; GO:0005634; GO:0005737; GO:0005739; GO:0005777; GO:0005782; GO:0005829; GO:0006979; GO:0008379; GO:0016209; GO:0016480; GO:0031410; GO:0032967; GO:0034614; GO:0042744; GO:0043027; GO:0043066; GO:0043231; GO:0045454; GO:0046983; GO:0048471; GO:0051354; GO:0051920; GO:0060785; GO:0070995; GO:0072541; GO:2001057	Prdx5	P99029	NA
-1.22704	23.4189	-4.21861	0.00424186	0.0481077	-1.93752	Secernin-1	SCRN1_MOUSE	SUBCELLULAR LOCATION: Cytoplasm {ECO:0000250}.	cytoplasm [GO:0005737]; nuclear membrane [GO:0031965]; nucleus [GO:0005634]; dipeptidase activity [GO:0016805]; exocytosis [GO:0006887]	GO:0005634; GO:0005737; GO:0006887; GO:0016805; GO:0031965	Scrn1	Q9CZC8	NA
-1.35488	21.2198	-4.5344	0.00434919	0.0487514	-1.74816	DmX-like protein 2 (Rabconnectin-3);DmX-like protein 1 (X-like 1 protein)	DMXL2_MOUSE;DMXL1_MOUSE	SUBCELLULAR LOCATION: Cytoplasmic vesicle. secretory vesicle. synaptic vesicle membrane {ECO:0000250|UniProtKB:Q8TDJ6}; Peripheral membrane protein {ECO:0000250|UniProtKB:Q8TDJ6}. Note=The external layer of the inferior boundary for the hypothalamus part of the human brain (the so called median eminence (ME)) displayed a punctate pattern of expression; expression also observed in the cell bodies …	cell junction [GO:0030054]; RAVE complex [GO:0043291]; synaptic vesicle [GO:0008021]; synaptic vesicle membrane [GO:0030672]; Rab GTPase binding [GO:0017137]; vacuolar acidification [GO:0007035]; vacuolar proton-transporting V-type ATPase complex assembly [GO:0070072];RAVE complex [GO:0043291]; vacuolar acidification [GO:0007035]; vacuolar proton-transporting V-type ATPase complex assembly [GO:00…	GO:0007035; GO:0008021; GO:0017137; GO:0030054; GO:0030672; GO:0043291; GO:0070072;GO:0007035; GO:0043291; GO:0070072	Dmxl2;Dmxl1	Q8BPN8	NA
-1.88472	24.0783	-4.15689	0.00457236	0.0506638	-2.0169	Amphiphysin	AMPH_MOUSE	SUBCELLULAR LOCATION: Cytoplasmic vesicle. secretory vesicle. synaptic vesicle membrane {ECO:0000250}; Peripheral membrane protein {ECO:0000250}; Cytoplasmic side {ECO:0000250}. Cytoplasm. cytoskeleton {ECO:0000250}.	axon terminus [GO:0043679]; cell junction [GO:0030054]; cytoskeleton [GO:0005856]; leading edge membrane [GO:0031256]; synaptic vesicle [GO:0008021]; synaptic vesicle membrane [GO:0030672]; terminal bouton [GO:0043195]; phospholipid binding [GO:0005543]; protein C-terminus binding [GO:0008022]; protein heterodimerization activity [GO:0046982]; protein-containing complex binding [GO:0044877]; lear…	GO:0005543; GO:0005856; GO:0007612; GO:0008021; GO:0008022; GO:0030054; GO:0030672; GO:0031256; GO:0043195; GO:0043679; GO:0044877; GO:0046982; GO:0048488	Amph	Q7TQF7	NA
-1.10563	25.9177	-4.10724	0.00485882	0.0526281	-2.08117	60 kDa heat shock protein. mitochondrial (EC 3.6.4.9) (60 kDa chaperonin) (Chaperonin 60) (CPN60) (HSP-65) (Heat shock protein 60) (HSP-60) (Hsp60) (Mitochondrial matrix protein P1)	CH60_MOUSE	SUBCELLULAR LOCATION: Mitochondrion matrix {ECO:0000250|UniProtKB:P10809}.	cell surface [GO:0009986]; clathrin-coated pit [GO:0005905]; coated vesicle [GO:0030135]; cytoplasm [GO:0005737]; cytosol [GO:0005829]; early endosome [GO:0005769]; extracellular exosome [GO:0070062]; extracellular space [GO:0005615]; Golgi apparatus [GO:0005794]; intracellular membrane-bounded organelle [GO:0043231]; lipopolysaccharide receptor complex [GO:0046696]; membrane [GO:0016020]; membra…	GO:0001530; GO:0001666; GO:0002020; GO:0002039; GO:0002368; GO:0002755; GO:0002842; GO:0002931; GO:0003725; GO:0005524; GO:0005615; GO:0005737; GO:0005739; GO:0005743; GO:0005759; GO:0005769; GO:0005782; GO:0005791; GO:0005794; GO:0005829; GO:0005886; GO:0005905; GO:0006458; GO:0006919; GO:0006986; GO:0008035; GO:0008637; GO:0009409; GO:0009986; GO:0014823; GO:0016020; GO:0016787; GO:0019899; GO:…	Hspd1	P63038	NA
-2.00262	27.4203	-4.1094	0.00484599	0.0526281	-2.07837	Gamma-enolase (EC 4.2.1.11) (2-phospho-D-glycerate hydro-lyase) (Enolase 2) (Neural enolase) (Neuron-specific enolase) (NSE)	ENOG_MOUSE	SUBCELLULAR LOCATION: Cytoplasm {ECO:0000250}. Cell membrane {ECO:0000250}. Note=Can translocate to the plasma membrane in either the homodimeric (alpha/alpha) or heterodimeric (alpha/gamma) form. {ECO:0000250}.	cell cortex region [GO:0099738]; cell surface [GO:0009986]; cytoplasm [GO:0005737]; cytosol [GO:0005829]; growth cone [GO:0030426]; intracellular [GO:0005622]; membrane [GO:0016020]; membrane raft [GO:0045121]; myelin sheath [GO:0043209]; neuron projection [GO:0043005]; neuronal cell body [GO:0043025]; perikaryon [GO:0043204]; phosphopyruvate hydratase complex [GO:0000015]; photoreceptor inner se…	GO:0000015; GO:0000287; GO:0001917; GO:0004634; GO:0005622; GO:0005737; GO:0005829; GO:0005886; GO:0006096; GO:0009986; GO:0016020; GO:0019899; GO:0030426; GO:0042803; GO:0043005; GO:0043025; GO:0043204; GO:0043209; GO:0045121; GO:0046982; GO:0097060; GO:0099738	Eno2	P17183	NA
1.02826	22.8917	4.0869	0.00498183	0.053361	-2.10761	28 kDa heat- and acid-stable phosphoprotein (PDGF-associated protein) (PAP) (PDGFA-associated protein 1) (PAP1)	HAP28_MOUSE		cytosol [GO:0005829]; extracellular space [GO:0005615]; plasma membrane [GO:0005886]; platelet-derived growth factor binding [GO:0048407]; platelet-derived growth factor receptor signaling pathway [GO:0048008]	GO:0005615; GO:0005829; GO:0005886; GO:0048008; GO:0048407	Pdap1	Q3UHX2	NA
-1.4651	24.3923	-4.05961	0.00515235	0.054581	-2.14319	Reticulon-1 (Neuroendocrine-specific protein)	RTN1_MOUSE	SUBCELLULAR LOCATION: Endoplasmic reticulum membrane {ECO:0000269|PubMed:12036513}; Multi-pass membrane protein {ECO:0000269|PubMed:12036513}.	endoplasmic reticulum [GO:0005783]; endoplasmic reticulum membrane [GO:0005789]; integral component of membrane [GO:0016021]; smooth endoplasmic reticulum [GO:0005790]	GO:0005783; GO:0005789; GO:0005790; GO:0016021	Rtn1	Q8K0T0	NA
1.80988	20.9321	3.97148	0.00574815	0.0553245	-2.25884	MAP7 domain-containing protein 1	MA7D1_MOUSE	SUBCELLULAR LOCATION: Cytoplasm. cytoskeleton. spindle {ECO:0000250}.	cytosol [GO:0005829]; microtubule cytoskeleton [GO:0015630]; spindle [GO:0005819]; structural molecule activity [GO:0005198]; microtubule cytoskeleton organization [GO:0000226]	GO:0000226; GO:0005198; GO:0005819; GO:0005829; GO:0015630	Map7d1	A2AJI0	NA
1.80465	22.9051	4.25807	0.00581108	0.0553245	-2.05673	60S ribosomal protein L34	RL34_MOUSE	SUBCELLULAR LOCATION: Cytoplasm. cytosol {ECO:0000250|UniProtKB:P49207}. Cytoplasm {ECO:0000250|UniProtKB:P49207}. Endoplasmic reticulum {ECO:0000250|UniProtKB:Q29223}. Note=Detected on cytosolic polysomes (By similarity). Detected in ribosomes that are associated with the rough endoplasmic reticulum (By similarity). {ECO:0000250|UniProtKB:P49207. ECO:0000250|UniProtKB:Q29223}.	cytosolic large ribosomal subunit [GO:0022625]; endoplasmic reticulum [GO:0005783]; mitochondrion [GO:0005739]; RNA binding [GO:0003723]; structural constituent of ribosome [GO:0003735]; ribosome biogenesis [GO:0042254]; translation [GO:0006412]	GO:0003723; GO:0003735; GO:0005739; GO:0005783; GO:0006412; GO:0022625; GO:0042254	Rpl34	Q9D1R9	cytoplasmic ribosomal large subunit
-1.06397	24.2513	-3.96261	0.0058122	0.0553245	-2.27055	Protein disulfide-isomerase A3 (EC 5.3.4.1) (58 kDa glucose-regulated protein) (58 kDa microsomal protein) (p58) (Disulfide isomerase ER-60) (Endoplasmic reticulum resident protein 57) (ER protein 57) (ERp57) (Endoplasmic reticulum resident protein 60) (ER protein 60) (ERp60)	PDIA3_MOUSE	SUBCELLULAR LOCATION: Endoplasmic reticulum {ECO:0000250|UniProtKB:P30101}. Endoplasmic reticulum lumen {ECO:0000250}. Melanosome {ECO:0000250|UniProtKB:P30101}.	acrosomal vesicle [GO:0001669]; apical plasma membrane [GO:0016324]; cell surface [GO:0009986]; cytoplasm [GO:0005737]; endoplasmic reticulum [GO:0005783]; endoplasmic reticulum lumen [GO:0005788]; extracellular region [GO:0005576]; extracellular space [GO:0005615]; melanosome [GO:0042470]; mitochondrial intermembrane space [GO:0005758]; mitochondrion [GO:0005739]; myelin sheath [GO:0043209]; nuc…	GO:0001669; GO:0003756; GO:0005576; GO:0005615; GO:0005634; GO:0005737; GO:0005739; GO:0005758; GO:0005783; GO:0005788; GO:0005790; GO:0005886; GO:0006457; GO:0008233; GO:0009986; GO:0015037; GO:0016324; GO:0019153; GO:0034976; GO:0042288; GO:0042470; GO:0042802; GO:0042825; GO:0043209; GO:0045454; GO:0071305; GO:1903334; GO:2001238	Pdia3	P27773	HMGB1-HMGB2-HSC70-ERP60-GAPDH complex
-1.18919	24.7151	-4.33082	0.00537846	0.0553245	-1.9743	Myosin regulatory light chain 12B (Myosin regulatory light chain 2-B. smooth muscle isoform) (Myosin regulatory light chain 20 kDa) (MLC20) (Myosin regulatory light chain MRLC2);Myosin regulatory light polypeptide 9 (Myosin regulatory light chain 2. smooth muscle isoform) (Myosin regulatory light chain 9)	ML12B_MOUSE;MYL9_MOUSE	;	apical part of cell [GO:0045177]; brush border [GO:0005903]; cell cortex region [GO:0099738]; myosin II complex [GO:0016460]; protein-containing complex [GO:0032991]; stress fiber [GO:0001725]; Z disc [GO:0030018]; calcium ion binding [GO:0005509]; myosin heavy chain binding [GO:0032036]; regulation of cell shape [GO:0008360];myosin II complex [GO:0016460]; stress fiber [GO:0001725]; Z disc [GO:0…	GO:0001725; GO:0005509; GO:0005903; GO:0008360; GO:0016460; GO:0030018; GO:0032036; GO:0032991; GO:0045177; GO:0099738;GO:0001725; GO:0005509; GO:0016460; GO:0030018; GO:0032036	Myl12b;Myl9	Q3THE2	NA
-1.27677	20.7481	-4.27273	0.00572084	0.0553245	-2.04005	Cytoplasmic dynein 1 light intermediate chain 2 (Dynein light intermediate chain 2. cytosolic)	DC1L2_MOUSE	SUBCELLULAR LOCATION: Cytoplasm. cytoskeleton {ECO:0000250}.	centrosome [GO:0005813]; cytoplasmic dynein complex [GO:0005868]; kinetochore [GO:0000776]; late endosome [GO:0005770]; lysosome [GO:0005764]; microtubule [GO:0005874]; ATP binding [GO:0005524]; dynein heavy chain binding [GO:0045504]; microtubule motor activity [GO:0003777]; cellular response to nerve growth factor stimulus [GO:1990090]; centrosome localization [GO:0051642]; microtubule cytoskel…	GO:0000226; GO:0000776; GO:0003777; GO:0005524; GO:0005764; GO:0005770; GO:0005813; GO:0005868; GO:0005874; GO:0007018; GO:0045504; GO:0051260; GO:0051642; GO:1990090	Dync1li2	Q6PDL0	NA
-1.38486	22.1643	-4.25373	0.0058381	0.0553245	-2.06167	Glutamate receptor 2 (GluR-2) (AMPA-selective glutamate receptor 2) (GluR-B) (GluR-K2) (Glutamate receptor ionotropic. AMPA 2) (GluA2)	GRIA2_MOUSE	SUBCELLULAR LOCATION: Cell membrane; Multi-pass membrane protein. Endoplasmic reticulum membrane {ECO:0000250}; Multi-pass membrane protein {ECO:0000250}. Cell junction. synapse. postsynaptic cell membrane; Multi-pass membrane protein. Note=Interaction with CACNG2. CNIH2 and CNIH3 promotes cell surface expression (By similarity). Displays a somatodendritic localization and is excluded from axons …	AMPA glutamate receptor complex [GO:0032281]; asymmetric synapse [GO:0032279]; cell junction [GO:0030054]; cell surface [GO:0009986]; dendrite [GO:0030425]; dendrite cytoplasm [GO:0032839]; dendritic shaft [GO:0043198]; dendritic spine [GO:0043197]; endoplasmic reticulum [GO:0005783]; endoplasmic reticulum membrane [GO:0005789]; growth cone [GO:0030426]; integral component of plasma membrane [GO:…	GO:0000149; GO:0001540; GO:0001919; GO:0004970; GO:0004971; GO:0005234; GO:0005783; GO:0005789; GO:0005887; GO:0007268; GO:0008021; GO:0008092; GO:0009986; GO:0014069; GO:0015277; GO:0016020; GO:0019901; GO:0030054; GO:0030165; GO:0030425; GO:0030426; GO:0030672; GO:0031623; GO:0032279; GO:0032281; GO:0032839; GO:0032991; GO:0035235; GO:0036477; GO:0038023; GO:0042734; GO:0042802; GO:0043005; GO:…	Gria2	P23819	NA
-1.44195	28.3278	-3.96583	0.00578881	0.0553245	-2.26629	Alpha-enolase (EC 4.2.1.11) (2-phospho-D-glycerate hydro-lyase) (Enolase 1) (Non-neural enolase) (NNE)	ENOA_MOUSE	SUBCELLULAR LOCATION: Cytoplasm {ECO:0000250}. Cell membrane {ECO:0000250}. Note=Can translocate to the plasma membrane in either the homodimeric (alpha/alpha) or heterodimeric (alpha/gamma) form (By similarity). ENO1 is localized to the M-band. {ECO:0000250. ECO:0000269|PubMed:11229603}.	cell cortex region [GO:0099738]; cell surface [GO:0009986]; cytoplasm [GO:0005737]; cytosol [GO:0005829]; extrinsic component of plasma membrane [GO:0019897]; growth cone [GO:0030426]; membrane [GO:0016020]; membrane raft [GO:0045121]; myelin sheath [GO:0043209]; neuron projection [GO:0043005]; phosphopyruvate hydratase complex [GO:0000015]; plasma membrane [GO:0005886]; synaptic membrane [GO:009…	GO:0000015; GO:0000287; GO:0000977; GO:0001078; GO:0001227; GO:0001701; GO:0003723; GO:0004634; GO:0005737; GO:0005829; GO:0005886; GO:0006096; GO:0009986; GO:0016020; GO:0019897; GO:0019899; GO:0030426; GO:0031072; GO:0042803; GO:0043005; GO:0043209; GO:0045121; GO:0045296; GO:0046982; GO:0051020; GO:0051099; GO:0097060; GO:0099738	Eno1	P17182	NA
-1.45048	28.3908	-3.9518	0.00589129	0.0553245	-2.28483	14-3-3 protein epsilon (14-3-3E)	1433E_MOUSE	SUBCELLULAR LOCATION: Nucleus {ECO:0000250|UniProtKB:P62258}. Cytoplasm {ECO:0000250|UniProtKB:P62258}. Melanosome {ECO:0000250|UniProtKB:P62258}.	axon [GO:0030424]; central region of growth cone [GO:0090724]; cytoplasm [GO:0005737]; cytosol [GO:0005829]; kinesin complex [GO:0005871]; melanosome [GO:0042470]; mitochondrion [GO:0005739]; nucleus [GO:0005634]; plasma membrane [GO:0005886]; cadherin binding [GO:0045296]; calcium channel regulator activity [GO:0005246]; enzyme binding [GO:0019899]; histone deacetylase binding [GO:0042826]; iden…	GO:0000165; GO:0001764; GO:0005246; GO:0005634; GO:0005737; GO:0005739; GO:0005829; GO:0005871; GO:0005886; GO:0006605; GO:0015459; GO:0019899; GO:0019904; GO:0021766; GO:0021987; GO:0030424; GO:0031625; GO:0034605; GO:0035308; GO:0042470; GO:0042802; GO:0042826; GO:0044325; GO:0044877; GO:0045296; GO:0046827; GO:0046982; GO:0050815; GO:0051219; GO:0051480; GO:0060306; GO:0090724; GO:0097110; GO:…	Ywhae	P62259	Kinase maturation complex 1
-1.69229	23.5191	-3.99726	0.00556638	0.0553245	-2.22489	Alpha-actinin-1 (Alpha-actinin cytoskeletal isoform) (F-actin cross-linking protein) (Non-muscle alpha-actinin-1)	ACTN1_MOUSE	SUBCELLULAR LOCATION: Cytoplasm. cytoskeleton {ECO:0000269|PubMed:23100251}. Cytoplasm. myofibril. sarcomere. Z line {ECO:0000269|PubMed:11114196}. Cell membrane {ECO:0000250|UniProtKB:Q9Z1P2}. Cell junction {ECO:0000250|UniProtKB:Q9Z1P2}. Cell projection. ruffle {ECO:0000269|PubMed:17298598}. Note=Colocalizes with MYOZ2 and PPP3CA at the Z-line of heart and skeletal muscle (PubMed:11114196). Col…	actin filament [GO:0005884]; brush border [GO:0005903]; cell projection [GO:0042995]; cell-cell junction [GO:0005911]; cortical cytoskeleton [GO:0030863]; cytoplasm [GO:0005737]; dendritic spine [GO:0043197]; dense core granule membrane [GO:0032127]; fascia adherens [GO:0005916]; focal adhesion [GO:0005925]; intracellular [GO:0005622]; nucleus [GO:0005634]; plasma membrane [GO:0005886]; ruffle [G…	GO:0001725; GO:0001726; GO:0003725; GO:0005178; GO:0005509; GO:0005622; GO:0005634; GO:0005737; GO:0005884; GO:0005886; GO:0005903; GO:0005911; GO:0005916; GO:0005925; GO:0007015; GO:0017166; GO:0019904; GO:0030017; GO:0030018; GO:0030141; GO:0030220; GO:0030374; GO:0030863; GO:0030865; GO:0032127; GO:0036344; GO:0042803; GO:0042995; GO:0043197; GO:0044325; GO:0048041; GO:0051015; GO:0051017; GO:…	Actn1	Q7TPR4	Polycystin-1 multiprotein complex (ACTN1. CDH1. SRC. JUP. VCL. CTNNB1. PXN. BCAR1. PKD1. PTK2. TLN1)
-1.75007	25.1897	-3.99618	0.00557388	0.0553245	-2.22631	Protein kinase C and casein kinase substrate in neurons protein 1 (Syndapin-1)	PACN1_MOUSE	SUBCELLULAR LOCATION: Cytoplasm. Cell projection {ECO:0000250}. Cell junction. synapse. synaptosome {ECO:0000250}. Cell projection. ruffle membrane. Membrane; Peripheral membrane protein. Cytoplasmic vesicle membrane; Peripheral membrane protein. Cell junction. synapse. Cytoplasm. cytosol. Cell membrane {ECO:0000250}; Peripheral membrane protein {ECO:0000250}; Cytoplasmic side {ECO:0000250}. Note…	axon terminus [GO:0043679]; cell junction [GO:0030054]; COPI-coated vesicle [GO:0030137]; cytoplasm [GO:0005737]; cytoplasmic vesicle membrane [GO:0030659]; cytosol [GO:0005829]; endosome [GO:0005768]; myelin sheath [GO:0043209]; perinuclear region of cytoplasm [GO:0048471]; plasma membrane [GO:0005886]; ruffle membrane [GO:0032587]; synapse [GO:0045202]; terminal bouton [GO:0043195]; cytoskeleta…	GO:0005543; GO:0005737; GO:0005768; GO:0005829; GO:0005886; GO:0007010; GO:0007015; GO:0007165; GO:0008092; GO:0030054; GO:0030137; GO:0030659; GO:0032587; GO:0042802; GO:0043195; GO:0043209; GO:0043679; GO:0045202; GO:0045806; GO:0048471; GO:0048488; GO:0048812; GO:0072657; GO:0072659; GO:0097320; GO:1900006	Pacsin1	Q61644	NA
-2.01914	24.5394	-3.98825	0.00562919	0.0553245	-2.23675	Serine/threonine-protein phosphatase 2A 65 kDa regulatory subunit A alpha isoform (PP2A subunit A isoform PR65-alpha) (PP2A subunit A isoform R1-alpha);Serine/threonine-protein phosphatase 2A 65 kDa regulatory subunit A beta isoform (PP2A subunit A isoform PR65-beta) (PP2A subunit A isoform R1-beta)	2AAA_MOUSE;2AAB_MOUSE	SUBCELLULAR LOCATION: Cytoplasm {ECO:0000250|UniProtKB:Q32PI5}. Chromosome. centromere {ECO:0000250|UniProtKB:P30153}. Lateral cell membrane {ECO:0000250|UniProtKB:P30153}. Cell projection. dendrite {ECO:0000250|UniProtKB:P30153}. Note=Centromeric localization requires the presence of BUB1. {ECO:0000250|UniProtKB:P30153}.;	chromosome. centromeric region [GO:0000775]; cytosol [GO:0005829]; dendrite [GO:0030425]; lateral plasma membrane [GO:0016328]; protein phosphatase type 2A complex [GO:0000159]; protein antigen binding [GO:1990405]; protein heterodimerization activity [GO:0046982]; protein phosphatase regulator activity [GO:0019888]; protein serine/threonine phosphatase activity [GO:0004722]; chromosome segregati…	GO:0000159; GO:0000775; GO:0004722; GO:0005829; GO:0007059; GO:0007143; GO:0016328; GO:0019888; GO:0030425; GO:0046982; GO:0051232; GO:0051306; GO:0051754; GO:0065003; GO:0070262; GO:1903538; GO:1990405; GO:2001241;GO:0045121; GO:0060561; GO:2001241	Ppp2r1a;Ppp2r1b	Q76MZ3	protein phosphatase type 2A complex (Rts1p)
-2.63286	22.5744	-4.2421	0.00591123	0.0553245	-2.07493	Protein phosphatase 1 regulatory subunit 7 (Protein phosphatase 1 regulatory subunit 22)	PP1R7_MOUSE	SUBCELLULAR LOCATION: Nucleus {ECO:0000250}.	chromosome [GO:0005694]; nucleus [GO:0005634]; chromosome segregation [GO:0007059]; positive regulation of protein dephosphorylation [GO:0035307]	GO:0005634; GO:0005694; GO:0007059; GO:0035307	Ppp1r7	Q3UM45	NA
-1.49607	29.9752	-3.87621	0.00647849	0.0600507	-2.38517	Glyceraldehyde-3-phosphate dehydrogenase (GAPDH) (EC 1.2.1.12) (Peptidyl-cysteine S-nitrosylase GAPDH) (EC 2.6.99.-);Glyceraldehyde-3-phosphate dehydrogenase. testis-specific (EC 1.2.1.12) (Spermatogenic cell-specific glyceraldehyde 3-phosphate dehydrogenase 2) (GAPDH-2) (Spermatogenic glyceraldehyde-3-phosphate dehydrogenase)	G3P_MOUSE;G3PT_MOUSE	SUBCELLULAR LOCATION: Cytoplasm. cytosol {ECO:0000250}. Nucleus {ECO:0000250}. Cytoplasm. cytoskeleton {ECO:0000250}. Note=Translocates to the nucleus following S-nitrosylation and interaction with SIAH1. which contains a nuclear localization signal. {ECO:0000250}.;SUBCELLULAR LOCATION: Cytoplasm {ECO:0000250}.	cytoplasm [GO:0005737]; cytosol [GO:0005829]; GAIT complex [GO:0097452]; intracellular membrane-bounded organelle [GO:0043231]; lipid droplet [GO:0005811]; microtubule cytoskeleton [GO:0015630]; mitochondrion [GO:0005739]; myelin sheath [GO:0043209]; nuclear membrane [GO:0031965]; nucleus [GO:0005634]; plasma membrane [GO:0005886]; ribonucleoprotein complex [GO:1990904]; aspartic-type endopeptida…	GO:0000226; GO:0004365; GO:0005634; GO:0005737; GO:0005739; GO:0005811; GO:0005829; GO:0005886; GO:0005975; GO:0006094; GO:0006096; GO:0006915; GO:0007275; GO:0008017; GO:0010951; GO:0015630; GO:0017148; GO:0019828; GO:0019899; GO:0031640; GO:0031965; GO:0035605; GO:0035606; GO:0042802; GO:0043209; GO:0043231; GO:0050661; GO:0050715; GO:0050821; GO:0050832; GO:0051287; GO:0051402; GO:0051873; GO:…	Gapdh;Gapdhs	P16858	NA
1.14576	22.5731	4.10537	0.00685313	0.0629182	-2.23251	Sodium- and chloride-dependent glycine transporter 1 (GlyT-1) (GlyT1) (Solute carrier family 6 member 9)	SC6A9_MOUSE	SUBCELLULAR LOCATION: Membrane; Multi-pass membrane protein.	integral component of membrane [GO:0016021]; integral component of plasma membrane [GO:0005887]; plasma membrane [GO:0005886]; presynapse [GO:0098793]; amino acid:sodium symporter activity [GO:0005283]; glycine transmembrane transporter activity [GO:0015187]; neurotransmitter:sodium symporter activity [GO:0005328]; glycine secretion. neurotransmission [GO:0061537]; glycine transport [GO:0015816]	GO:0005283; GO:0005328; GO:0005886; GO:0005887; GO:0015187; GO:0015816; GO:0016021; GO:0061537; GO:0098793	Slc6a9	P28571	NA
1.02711	22.1316	3.80378	0.00710174	0.0645856	-2.4821	Phospholipid phosphatase 3 (EC 3.1.3.4) (Lipid phosphate phosphohydrolase 3) (PAP2-beta) (Phosphatidate phosphohydrolase type 2b) (Phosphatidic acid phosphatase 2b) (PAP-2b) (PAP2b)	PLPP3_MOUSE	SUBCELLULAR LOCATION: Endoplasmic reticulum membrane {ECO:0000250}; Multi-pass membrane protein {ECO:0000250}.	endoplasmic reticulum membrane [GO:0005789]; Golgi apparatus [GO:0005794]; integral component of plasma membrane [GO:0005887]; plasma membrane [GO:0005886]; integrin binding [GO:0005178]; lipid phosphatase activity [GO:0042577]; phosphatidate phosphatase activity [GO:0008195]; sphingosine-1-phosphate phosphatase activity [GO:0042392]; Bergmann glial cell differentiation [GO:0060020]; blood vessel…	GO:0001568; GO:0001702; GO:0001933; GO:0005178; GO:0005789; GO:0005794; GO:0005886; GO:0005887; GO:0006644; GO:0007155; GO:0008195; GO:0030111; GO:0034109; GO:0042392; GO:0042577; GO:0044328; GO:0044329; GO:0044330; GO:0046839; GO:0050731; GO:0050821; GO:0051091; GO:0060020; GO:0060070; GO:0098609; GO:1902068	Plpp3	Q99JY8	NA
-1.46119	22.2792	-4.03498	0.00740322	0.0666981	-2.31481	Peptidyl-prolyl cis-trans isomerase D (PPIase D) (EC 5.2.1.8) (40 kDa peptidyl-prolyl cis-trans isomerase) (Cyclophilin-40) (CYP-40) (Rotamase D)	PPID_MOUSE	SUBCELLULAR LOCATION: Cytoplasm {ECO:0000250|UniProtKB:Q08752}. Nucleus. nucleolus {ECO:0000250|UniProtKB:Q08752}. Nucleus. nucleoplasm {ECO:0000250|UniProtKB:Q08752}.	cytoplasm [GO:0005737]; cytosol [GO:0005829]; mitochondrion [GO:0005739]; nucleolus [GO:0005730]; nucleoplasm [GO:0005654]; nucleus [GO:0005634]; cyclosporin A binding [GO:0016018]; enzyme binding [GO:0019899]; estrogen receptor binding [GO:0030331]; FK506 binding [GO:0005528]; heat shock protein binding [GO:0031072]; Hsp70 protein binding [GO:0030544]; Hsp90 protein binding [GO:0051879]; peptidy…	GO:0000122; GO:0000413; GO:0003755; GO:0005528; GO:0005634; GO:0005654; GO:0005730; GO:0005737; GO:0005739; GO:0005829; GO:0006457; GO:0006915; GO:0008134; GO:0015031; GO:0016018; GO:0019899; GO:0030331; GO:0030544; GO:0031072; GO:0034389; GO:0042981; GO:0043065; GO:0045070; GO:0050714; GO:0051879; GO:0061077; GO:0065003; GO:0071492	Ppid	Q9CR16	NA
1.26502	22.6972	4.01823	0.00754126	0.0673127	-2.3345	Syntaxin-7	STX7_MOUSE	SUBCELLULAR LOCATION: Early endosome membrane {ECO:0000250}; Single-pass type IV membrane protein {ECO:0000250}.	azurophil granule [GO:0042582]; early endosome [GO:0005769]; early endosome membrane [GO:0031901]; endocytic vesicle [GO:0030139]; endomembrane system [GO:0012505]; endosome [GO:0005768]; immunological synapse [GO:0001772]; integral component of membrane [GO:0016021]; late endosome [GO:0005770]; late endosome membrane [GO:0031902]; lysosomal membrane [GO:0005765]; lysosome [GO:0005764]; perinucle…	GO:0000149; GO:0001772; GO:0001916; GO:0005484; GO:0005764; GO:0005765; GO:0005768; GO:0005769; GO:0005770; GO:0005886; GO:0006886; GO:0006906; GO:0012505; GO:0016021; GO:0019869; GO:0019905; GO:0030139; GO:0031201; GO:0031901; GO:0031902; GO:0031982; GO:0042582; GO:0043195; GO:0044877; GO:0048278; GO:0048471; GO:0051640; GO:0055037; GO:0070820; GO:0070925; GO:1902685; GO:1903076	Stx7	O70439	NA
1.88021	22.3079	3.98655	0.00781051	0.0685393	-2.37189	Serine/arginine-rich splicing factor 7 (Splicing factor. arginine/serine-rich 7)	SRSF7_MOUSE	SUBCELLULAR LOCATION: Nucleus {ECO:0000250}. Cytoplasm {ECO:0000250}.	cytoplasm [GO:0005737]; nucleoplasm [GO:0005654]; protein domain specific binding [GO:0019904]; RNA binding [GO:0003723]; zinc ion binding [GO:0008270]; cellular response to leukemia inhibitory factor [GO:1990830]; mRNA processing [GO:0006397]; mRNA transport [GO:0051028]; negative regulation of mRNA splicing. via spliceosome [GO:0048025]; RNA splicing [GO:0008380]	GO:0003723; GO:0005654; GO:0005737; GO:0006397; GO:0008270; GO:0008380; GO:0019904; GO:0048025; GO:0051028; GO:1990830	Srsf7	Q8BL97	NA
-1.11163	23.2824	-3.98321	0.00783951	0.0685393	-2.37584	T-complex protein 1 subunit theta (TCP-1-theta) (CCT-theta)	TCPQ_MOUSE	SUBCELLULAR LOCATION: Cytoplasm {ECO:0000250|UniProtKB:P50990}. Cytoplasm. cytoskeleton. microtubule organizing center. centrosome {ECO:0000250|UniProtKB:P50990}. Cytoplasm. cytoskeleton. cilium basal body {ECO:0000269|PubMed:23807208}.	cell body [GO:0044297]; centrosome [GO:0005813]; chaperonin-containing T-complex [GO:0005832]; cilium [GO:0005929]; cytoplasm [GO:0005737]; cytosol [GO:0005829]; intermediate filament cytoskeleton [GO:0045111]; microtubule [GO:0005874]; nucleoplasm [GO:0005654]; zona pellucida receptor complex [GO:0002199]; ATP binding [GO:0005524]; cadherin binding [GO:0045296]; protein binding involved in prote…	GO:0002199; GO:0005524; GO:0005654; GO:0005737; GO:0005813; GO:0005829; GO:0005832; GO:0005874; GO:0005929; GO:0006458; GO:0007339; GO:0032212; GO:0044183; GO:0044297; GO:0045111; GO:0045296; GO:0046931; GO:0050821; GO:0051082; GO:0061077; GO:1901998; GO:1904851	Cct8	P42932	chaperonin-containing T-complex
-1.34971	25.799	-3.72135	0.00789197	0.0685393	-2.59335	Superoxide dismutase [Mn]. mitochondrial (EC 1.15.1.1)	SODM_MOUSE	SUBCELLULAR LOCATION: Mitochondrion matrix.	cytoplasm [GO:0005737]; mitochondrial inner membrane [GO:0005743]; mitochondrial matrix [GO:0005759]; mitochondrial nucleoid [GO:0042645]; mitochondrion [GO:0005739]; myelin sheath [GO:0043209]; DNA binding [GO:0003677]; enzyme binding [GO:0019899]; identical protein binding [GO:0042802]; manganese ion binding [GO:0030145]; oxidoreductase activity [GO:0016491]; oxygen binding [GO:0019825]; supero…	GO:0000302; GO:0000303; GO:0001306; GO:0001315; GO:0001666; GO:0001836; GO:0001889; GO:0003032; GO:0003069; GO:0003677; GO:0004784; GO:0005737; GO:0005739; GO:0005743; GO:0005759; GO:0006357; GO:0006749; GO:0006801; GO:0006979; GO:0007005; GO:0007507; GO:0007626; GO:0008217; GO:0008285; GO:0008630; GO:0008631; GO:0008637; GO:0009409; GO:0009791; GO:0010042; GO:0010043; GO:0010269; GO:0010332; GO:…	Sod2	P09671	NA
-1.49031	20.7192	-3.96625	0.00798861	0.0687591	-2.39592	Kinesin-like protein KIF21A;Kinesin-like protein KIF21B (Kinesin-like protein KIF6);Kinesin-like protein KIF7;Kinesin-like protein KIF27	KI21A_MOUSE;KI21B_MOUSE;KIF7_MOUSE;KIF27_MOUSE	SUBCELLULAR LOCATION: Cytoplasm. cytoskeleton {ECO:0000269|PubMed:10225949}. Cell projection. dendrite {ECO:0000269|PubMed:10225949}. Cell projection. axon {ECO:0000269|PubMed:10225949}. Note=In neurons. localized to axons and dendrites.;SUBCELLULAR LOCATION: Cytoplasm. cytoskeleton {ECO:0000269|PubMed:10225949}. Cell projection. dendrite {ECO:0000269|PubMed:10225949. ECO:0000269|PubMed:24086586.…	axon [GO:0030424]; cytosol [GO:0005829]; dendrite [GO:0030425]; kinesin complex [GO:0005871]; microtubule [GO:0005874]; plasma membrane [GO:0005886]; ATP binding [GO:0005524]; ATPase activity [GO:0016887]; microtubule binding [GO:0008017]; microtubule motor activity [GO:0003777]; microtubule-based movement [GO:0007018];cytoplasmic vesicle [GO:0031410]; dendrite [GO:0030425]; growth cone [GO:00304…	GO:0003777; GO:0005524; GO:0005829; GO:0005871; GO:0005874; GO:0005886; GO:0007018; GO:0008017; GO:0016887; GO:0030424; GO:0030425;GO:0003777; GO:0005524; GO:0005871; GO:0005874; GO:0007018; GO:0008017; GO:0016887; GO:0030425; GO:0030426; GO:0031410;GO:0003279; GO:0003777; GO:0005524; GO:0005737; GO:0005871; GO:0005929; GO:0007018; GO:0008017; GO:0008574; GO:0035904; GO:0036064; GO:0042802; GO:00…	Kif21a;Kif21b;Kif7;Kif27	Q9QXL2	NA
2.0115	25.6764	3.69114	0.00820522	0.0687811	-2.63436	40S ribosomal protein S9	RS9_MOUSE	SUBCELLULAR LOCATION: Cytoplasm {ECO:0000250}. Note=Localized in cytoplasmic mRNP granules containing untranslated mRNAs. {ECO:0000250}.	cytoplasm [GO:0005737]; cytosolic small ribosomal subunit [GO:0022627]; nucleolus [GO:0005730]; ribonucleoprotein complex [GO:1990904]; 5.8S rRNA binding [GO:1990932]; rRNA binding [GO:0019843]; structural constituent of ribosome [GO:0003735]; translation regulator activity [GO:0045182]; positive regulation of cell proliferation [GO:0008284]; positive regulation of translational fidelity [GO:0045…	GO:0003735; GO:0005730; GO:0005737; GO:0006412; GO:0008284; GO:0019843; GO:0022627; GO:0045182; GO:0045903; GO:1990904; GO:1990932	Rps9	Q6ZWN5	cytoplasmic ribosomal small subunit
-1.08452	22.7866	-3.95244	0.0081124	0.0687811	-2.41231	Protein NDRG3 (N-myc downstream-regulated gene 3 protein) (Protein Ndr3)	NDRG3_MOUSE		cytoplasm [GO:0005737]; signal transduction [GO:0007165]	GO:0005737; GO:0007165	Ndrg3	Q9QYF9	NA
-1.59688	29.0935	-3.69586	0.00815543	0.0687811	-2.62795	Hemoglobin subunit beta-1 (Beta-1-globin) (Hemoglobin beta-1 chain) (Hemoglobin beta-major chain);Hemoglobin subunit beta-2 (Beta-2-globin) (Hemoglobin beta-2 chain) (Hemoglobin beta-minor chain);Hemoglobin subunit epsilon-Y2 (Epsilon-Y2-globin) (Hemoglobin epsilon-Y2 chain)	HBB1_MOUSE;HBB2_MOUSE;HBE_MOUSE	;;	hemoglobin complex [GO:0005833]; myelin sheath [GO:0043209]; heme binding [GO:0020037]; metal ion binding [GO:0046872]; oxygen binding [GO:0019825]; oxygen carrier activity [GO:0005344]; erythrocyte development [GO:0048821]; hemopoiesis [GO:0030097]; oxygen transport [GO:0015671]; regulation of eIF2 alpha phosphorylation by heme [GO:0010999];hemoglobin complex [GO:0005833]; heme binding [GO:00200…	GO:0005344; GO:0005833; GO:0010999; GO:0015671; GO:0019825; GO:0020037; GO:0030097; GO:0043209; GO:0046872; GO:0048821;GO:0005344; GO:0005833; GO:0019825; GO:0020037; GO:0045639; GO:0045646; GO:0046872; GO:0048821;GO:0000122; GO:0005344; GO:0005833; GO:0019825; GO:0020037; GO:0031721; GO:0046872; GO:0051291	Hbb-b1;Hbb-b2;Hbb-y	P02088	NA
-1.1346	24.6223	-3.92274	0.00838606	0.0690954	-2.44767	Fatty acid-binding protein. heart (Fatty acid-binding protein 3) (Heart-type fatty acid-binding protein) (H-FABP) (Mammary-derived growth inhibitor) (MDGI)	FABPH_MOUSE	SUBCELLULAR LOCATION: Cytoplasm.	cytoplasm [GO:0005737]; cytosol [GO:0005829]; extracellular space [GO:0005615]; sarcoplasm [GO:0016528]; cytoskeletal protein binding [GO:0008092]; fatty acid binding [GO:0005504]; icosatetraenoic acid binding [GO:0050543]; long-chain fatty acid binding [GO:0036041]; long-chain fatty acid transporter activity [GO:0005324]; oleic acid binding [GO:0070538]; cholesterol homeostasis [GO:0042632]; fat…	GO:0005324; GO:0005504; GO:0005615; GO:0005737; GO:0005829; GO:0006631; GO:0008092; GO:0015909; GO:0016528; GO:0032868; GO:0036041; GO:0042493; GO:0042632; GO:0044539; GO:0046320; GO:0050543; GO:0055091; GO:0070538; GO:0070542; GO:0071073; GO:2001245	Fabp3	P11404	NA
-1.87638	30.3377	-3.67498	0.0083783	0.0690954	-2.65635	Tubulin beta-4A chain (Tubulin beta-4 chain)	TBB4A_MOUSE	SUBCELLULAR LOCATION: Cytoplasm. cytoskeleton.	axoneme [GO:0005930]; cell projection [GO:0042995]; cilium [GO:0005929]; cytoplasm [GO:0005737]; internode region of axon [GO:0033269]; microtubule [GO:0005874]; myelin sheath [GO:0043209]; neuronal cell body [GO:0043025]; calcium ion binding [GO:0005509]; GTP binding [GO:0005525]; GTPase activity [GO:0003924]; structural constituent of cytoskeleton [GO:0005200]; cell projection organization [GO:…	GO:0003924; GO:0005200; GO:0005509; GO:0005525; GO:0005737; GO:0005874; GO:0005929; GO:0005930; GO:0007017; GO:0030030; GO:0031115; GO:0033269; GO:0042995; GO:0043025; GO:0043209	Tubb4a	Q9D6F9	Tubulins
-1.954	22.301	-3.91514	0.00845781	0.069096	-2.45675	Serine--tRNA ligase. cytoplasmic (EC 6.1.1.11) (Seryl-tRNA synthetase) (SerRS) (Seryl-tRNA(Ser/Sec) synthetase)	SYSC_MOUSE	SUBCELLULAR LOCATION: Cytoplasm {ECO:0000250|UniProtKB:P49591}. Nucleus {ECO:0000250|UniProtKB:P49591}. Note=Predominantly cytoplasmic. but a minor proportion is also found in the nucleus. {ECO:0000250|UniProtKB:P49591}.	cytoplasm [GO:0005737]; cytosol [GO:0005829]; mitochondrion [GO:0005739]; nucleus [GO:0005634]; ATP binding [GO:0005524]; core promoter sequence-specific DNA binding [GO:0001046]; protein homodimerization activity [GO:0042803]; serine-tRNA ligase activity [GO:0004828]; negative regulation of angiogenesis [GO:0016525]; negative regulation of transcription by RNA polymerase II [GO:0000122]; negativ…	GO:0000122; GO:0001046; GO:0004828; GO:0005524; GO:0005634; GO:0005737; GO:0005739; GO:0005829; GO:0006434; GO:0016525; GO:0042803; GO:0097056; GO:1904046	Sars	P26638	NA
-1.14567	23.6199	-3.63375	0.00883827	0.0715974	-2.71263	Apolipoprotein E (Apo-E)	APOE_MOUSE	SUBCELLULAR LOCATION: Secreted {ECO:0000250|UniProtKB:P02649}.	amyloid-beta complex [GO:0106003]; blood microparticle [GO:0072562]; cell surface [GO:0009986]; chylomicron [GO:0042627]; cytoplasm [GO:0005737]; cytosol [GO:0005829]; dendrite [GO:0030425]; discoidal high-density lipoprotein particle [GO:0034365]; endoplasmic reticulum [GO:0005783]; endosome [GO:0005768]; extracellular matrix [GO:0031012]; extracellular region [GO:0005576]; extracellular space […	GO:0001540; GO:0001937; GO:0002021; GO:0005102; GO:0005319; GO:0005543; GO:0005576; GO:0005615; GO:0005635; GO:0005737; GO:0005764; GO:0005768; GO:0005770; GO:0005783; GO:0005794; GO:0005829; GO:0005886; GO:0006629; GO:0006641; GO:0006695; GO:0006707; GO:0006869; GO:0006874; GO:0006898; GO:0006979; GO:0007186; GO:0007263; GO:0007568; GO:0007616; GO:0008201; GO:0008203; GO:0008289; GO:0009986; GO:…	Apoe	P08226	NA
1.6816	20.475	3.60309	0.00919807	0.0738911	-2.75462	Protein-glutamine gamma-glutamyltransferase 2 (EC 2.3.2.13) (Tissue transglutaminase) (Transglutaminase C) (TG(C)) (TGC) (TGase C) (Transglutaminase-2) (TGase-2)	TGM2_MOUSE		cytoplasm [GO:0005737]; cytosol [GO:0005829]; endoplasmic reticulum [GO:0005783]; extracellular matrix [GO:0031012]; intrinsic component of plasma membrane [GO:0031226]; membrane [GO:0016020]; mitochondrion [GO:0005739]; plasma membrane [GO:0005886]; calcium ion binding [GO:0005509]; GTP binding [GO:0005525]; protein domain specific binding [GO:0019904]; protein-glutamine gamma-glutamyltransferas…	GO:0001974; GO:0003810; GO:0005509; GO:0005525; GO:0005737; GO:0005739; GO:0005783; GO:0005829; GO:0005886; GO:0007186; GO:0007200; GO:0008483; GO:0016020; GO:0018149; GO:0018153; GO:0019904; GO:0031012; GO:0031226; GO:0032471; GO:0043065; GO:0043123; GO:0043277; GO:0045785; GO:0048661; GO:0050729; GO:0051260; GO:0051482; GO:0051561; GO:0060445; GO:0060662	Tgm2	P21981	NA
1.27244	21.4405	3.83239	0.00928433	0.0739677	-2.55611	DnaJ homolog subfamily B member 6 (Heat shock protein J2) (HSJ-2) (MRJ) (mDj4);DnaJ homolog subfamily B member 7 (mDj5)	DNJB6_MOUSE;DNJB7_MOUSE	SUBCELLULAR LOCATION: Cytoplasm. perinuclear region {ECO:0000250|UniProtKB:O75190}. Nucleus {ECO:0000250|UniProtKB:O75190}. Cytoplasm. myofibril. sarcomere. Z line {ECO:0000250|UniProtKB:O75190}.;	cytoplasm [GO:0005737]; cytosol [GO:0005829]; nucleoplasm [GO:0005654]; nucleus [GO:0005634]; perinuclear region of cytoplasm [GO:0048471]; Z disc [GO:0030018]; ATPase activator activity [GO:0001671]; chaperone binding [GO:0051087]; DNA binding [GO:0003677]; heat shock protein binding [GO:0031072]; identical protein binding [GO:0042802]; protein binding involved in protein folding [GO:0044183]; u…	GO:0001671; GO:0003677; GO:0005634; GO:0005654; GO:0005737; GO:0005829; GO:0006457; GO:0030018; GO:0030036; GO:0030198; GO:0031072; GO:0032880; GO:0034504; GO:0042802; GO:0043154; GO:0044183; GO:0045109; GO:0045892; GO:0048471; GO:0051082; GO:0051087; GO:0060710; GO:0060715; GO:0060717; GO:0061077; GO:0090084;GO:0051087	Dnajb6;Dnajb7	O54946	NA
-1.18117	24.7337	-3.5858	0.00940801	0.0743387	-2.77836	EF-hand domain-containing protein D2 (Swiprosin-1);EF-hand domain-containing protein D1 (EF-hand domain-containing protein 1) (Mitocalcin) (Swiprosin-2)	EFHD2_MOUSE;EFHD1_MOUSE	SUBCELLULAR LOCATION: Membrane raft {ECO:0000269|PubMed:15749887}. Note=In immature B-cell line WEHI-231.;SUBCELLULAR LOCATION: Mitochondrion inner membrane {ECO:0000269|PubMed:16336229}.	membrane raft [GO:0045121]; cadherin binding [GO:0045296]; calcium ion binding [GO:0005509];mitochondrial inner membrane [GO:0005743]; mitochondrion [GO:0005739]; calcium ion binding [GO:0005509]; neuron projection development [GO:0031175]	GO:0005509; GO:0045121; GO:0045296;GO:0005509; GO:0005739; GO:0005743; GO:0031175	Efhd2;Efhd1	Q9D8Y0	NA
-1.36572	23.434	-3.79073	0.00973437	0.0762921	-2.60654	Inositol monophosphatase 1 (IMP 1) (IMPase 1) (EC 3.1.3.25) (D-galactose 1-phosphate phosphatase) (EC 3.1.3.94) (Inositol-1(or 4)-monophosphatase 1) (Lithium-sensitive myo-inositol monophosphatase A1)	IMPA1_MOUSE	SUBCELLULAR LOCATION: Cytoplasm {ECO:0000250|UniProtKB:P29218}.	axon [GO:0030424]; cytoplasm [GO:0005737]; neuronal cell body [GO:0043025]; identical protein binding [GO:0042802]; inositol monophosphate 1-phosphatase activity [GO:0008934]; inositol monophosphate 3-phosphatase activity [GO:0052832]; inositol monophosphate 4-phosphatase activity [GO:0052833]; inositol monophosphate phosphatase activity [GO:0052834]; lithium ion binding [GO:0031403]; magnesium i…	GO:0000287; GO:0005737; GO:0006020; GO:0006021; GO:0006661; GO:0006796; GO:0007165; GO:0008934; GO:0030145; GO:0030424; GO:0031403; GO:0042802; GO:0042803; GO:0043025; GO:0046854; GO:0046855; GO:0052832; GO:0052833; GO:0052834	Impa1	O55023	NA
1.93091	24.3361	3.54278	0.00995318	0.0773779	-2.8376	60S ribosomal protein L3 (J1 protein)	RL3_MOUSE	SUBCELLULAR LOCATION: Nucleus. nucleolus {ECO:0000250}. Cytoplasm.	cytosol [GO:0005829]; cytosolic large ribosomal subunit [GO:0022625]; nucleolus [GO:0005730]; protein-containing complex [GO:0032991]; ribosome [GO:0005840]; 5S rRNA binding [GO:0008097]; RNA binding [GO:0003723]; structural constituent of ribosome [GO:0003735]; cellular response to interleukin-4 [GO:0071353]; ribosomal large subunit assembly [GO:0000027]; translation [GO:0006412]	GO:0000027; GO:0003723; GO:0003735; GO:0005730; GO:0005829; GO:0005840; GO:0006412; GO:0008097; GO:0022625; GO:0032991; GO:0071353	Rpl3	P27659	Yph1-L
-1.29319	24.5417	-3.7546	0.0101445	0.0782346	-2.6505	Hippocalcin-like protein 1 (Neural visinin-like protein 3) (NVL-3) (NVP-3) (Visinin-like protein 3) (VILIP-3)	HPCL1_MOUSE	SUBCELLULAR LOCATION: Membrane {ECO:0000250|UniProtKB:P37235}; Lipid-anchor {ECO:0000250|UniProtKB:P37235}.	membrane [GO:0016020]; calcium ion binding [GO:0005509]	GO:0005509; GO:0016020	Hpcal1	P62748	NA
-1.20708	20.9647	-3.72586	0.0104847	0.080216	-2.68562	Hypoxia up-regulated protein 1 (GRP-170) (140 kDa Ca(2+)-binding protein) (CBP-140)	HYOU1_MOUSE	SUBCELLULAR LOCATION: Endoplasmic reticulum lumen {ECO:0000269|PubMed:7641295}.	endoplasmic reticulum chaperone complex [GO:0034663]; endoplasmic reticulum lumen [GO:0005788]; extracellular region [GO:0005576]; smooth endoplasmic reticulum [GO:0005790]; ATP binding [GO:0005524]; cellular response to hypoxia [GO:0071456]; ER to Golgi vesicle-mediated transport [GO:0006888]; negative regulation of apoptotic process [GO:0043066]; negative regulation of endoplasmic reticulum str…	GO:0001666; GO:0002931; GO:0005524; GO:0005576; GO:0005788; GO:0005790; GO:0006888; GO:0034663; GO:0034976; GO:0043066; GO:0071456; GO:1903298; GO:1903382	Hyou1	Q9JKR6	NA
1.15009	22.1318	3.71779	0.0105825	0.0803267	-2.6955	Copine-6 (Copine VI) (Neuronal-copine) (N-copine);Copine-3 (Copine III);Copine-2 (Copine II);Copine-7 (Copine VII)	CPNE6_MOUSE;CPNE3_MOUSE;CPNE2_MOUSE;CPNE7_MOUSE	SUBCELLULAR LOCATION: Cytoplasm {ECO:0000269|PubMed:21087455. ECO:0000269|PubMed:9886090}. Cell membrane {ECO:0000269|PubMed:21087455. ECO:0000269|PubMed:26175110}. Endosome {ECO:0000269|PubMed:21087455}. Cytoplasmic vesicle. clathrin-coated vesicle {ECO:0000269|PubMed:21087455}. Perikaryon {ECO:0000269|PubMed:9886090}. Cell projection. dendrite {ECO:0000269|PubMed:9886090}. Note=Mainly cytoplasm…	axon [GO:0030424]; clathrin-coated endocytic vesicle [GO:0045334]; cytoplasm [GO:0005737]; dendrite [GO:0030425]; endosome [GO:0005768]; membrane [GO:0016020]; perikaryon [GO:0043204]; plasma membrane [GO:0005886]; phosphatidylserine binding [GO:0001786]; cellular response to calcium ion [GO:0071277]; positive regulation of dendrite extension [GO:1903861];cell junction [GO:0030054]; cytoplasm [GO…	GO:0001786; GO:0005737; GO:0005768; GO:0005886; GO:0016020; GO:0030424; GO:0030425; GO:0043204; GO:0045334; GO:0071277; GO:1903861;GO:0004674; GO:0005544; GO:0005634; GO:0005730; GO:0005737; GO:0005739; GO:0005829; GO:0005886; GO:0005925; GO:0030054; GO:0030335; GO:0030971; GO:0038128; GO:0048306; GO:0071277; GO:0071363;GO:0005634; GO:0005737; GO:0005886; GO:0071277;GO:0005634; GO:0005737; GO:000…	Cpne6;Cpne3;Cpne2;Cpne7	Q9Z140	NA
2.23697	23.3168	3.47506	0.0108822	0.0819568	-2.93135	Serine/arginine-rich splicing factor 1 (ASF/SF2) (Pre-mRNA-splicing factor SRp30a) (Splicing factor. arginine/serine-rich 1)	SRSF1_MOUSE	SUBCELLULAR LOCATION: Cytoplasm {ECO:0000250|UniProtKB:Q07955}. Nucleus speckle {ECO:0000250|UniProtKB:Q07955}. Note=In nuclear speckles. Shuttles between the nucleus and the cytoplasm. {ECO:0000250|UniProtKB:Q07955}.	catalytic step 2 spliceosome [GO:0071013]; cytoplasm [GO:0005737]; exon-exon junction complex [GO:0035145]; nuclear speck [GO:0016607]; nucleoplasm [GO:0005654]; nucleus [GO:0005634]; DNA topoisomerase binding [GO:0044547]; mRNA binding [GO:0003729]; protein kinase B binding [GO:0043422]; RNA binding [GO:0003723]; RS domain binding [GO:0050733]; alternative mRNA splicing. via spliceosome [GO:0000…	GO:0000380; GO:0000395; GO:0001701; GO:0003723; GO:0003729; GO:0005634; GO:0005654; GO:0005737; GO:0008380; GO:0016607; GO:0033120; GO:0035145; GO:0043422; GO:0044547; GO:0048709; GO:0050733; GO:0051028; GO:0060048; GO:0071013; GO:0097421	Srsf1	Q6PDM2	NA
1.05518	23.6879	3.68653	0.0109709	0.0819843	-2.73389	Microsomal glutathione S-transferase 3 (Microsomal GST-3) (EC 2.5.1.18) (Microsomal GST-III)	MGST3_MOUSE	SUBCELLULAR LOCATION: Endoplasmic reticulum membrane {ECO:0000305}; Multi-pass membrane protein {ECO:0000305}. Microsome membrane {ECO:0000305}; Multi-pass membrane protein {ECO:0000305}. Microsome membrane {ECO:0000305}; Lipid-anchor {ECO:0000305}.	endoplasmic reticulum [GO:0005783]; endoplasmic reticulum membrane [GO:0005789]; integral component of membrane [GO:0016021]; intracellular membrane-bounded organelle [GO:0043231]; membrane [GO:0016020]; nuclear envelope [GO:0005635]; organelle membrane [GO:0031090]; glutathione peroxidase activity [GO:0004602]; glutathione transferase activity [GO:0004364]; leukotriene-C4 synthase activity [GO:0…	GO:0004364; GO:0004464; GO:0004602; GO:0005635; GO:0005783; GO:0005789; GO:0006629; GO:0010243; GO:0016020; GO:0016021; GO:0019370; GO:0031090; GO:0043231	Mgst3	Q9CPU4	NA
3.88106	19.3092	3.46118	0.011084	0.0820703	-2.95064	Laminin subunit alpha-2 (Laminin M chain) (Laminin-12 subunit alpha) (Laminin-2 subunit alpha) (Laminin-4 subunit alpha) (Merosin heavy chain)	LAMA2_MOUSE	SUBCELLULAR LOCATION: Secreted. extracellular space. extracellular matrix. basement membrane. Note=Major component.	basal lamina [GO:0005605]; basement membrane [GO:0005604]; dendritic spine [GO:0043197]; extracellular matrix [GO:0031012]; extracellular region [GO:0005576]; extracellular space [GO:0005615]; sarcolemma [GO:0042383]; signaling receptor binding [GO:0005102]; axon guidance [GO:0007411]; cell adhesion [GO:0007155]; positive regulation of synaptic transmission. cholinergic [GO:0032224]; regulation o…	GO:0005102; GO:0005576; GO:0005604; GO:0005605; GO:0005615; GO:0007155; GO:0007411; GO:0014037; GO:0030155; GO:0030334; GO:0031012; GO:0032224; GO:0042383; GO:0043197; GO:0045995	Lama2	Q60675	NA
-1.4752	26.4009	-3.45652	0.0111527	0.0820703	-2.95712	Glucose-6-phosphate isomerase (GPI) (EC 5.3.1.9) (Autocrine motility factor) (AMF) (Neuroleukin) (NLK) (Phosphoglucose isomerase) (PGI) (Phosphohexose isomerase) (PHI)	G6PI_MOUSE	SUBCELLULAR LOCATION: Cytoplasm. Secreted.	ciliary membrane [GO:0060170]; cytoplasm [GO:0005737]; cytosol [GO:0005829]; extracellular space [GO:0005615]; myelin sheath [GO:0043209]; neuron projection [GO:0043005]; nucleoplasm [GO:0005654]; plasma membrane [GO:0005886]; cytokine activity [GO:0005125]; glucose-6-phosphate isomerase activity [GO:0004347]; growth factor activity [GO:0008083]; intramolecular transferase activity [GO:0016866]; …	GO:0001701; GO:0001707; GO:0004347; GO:0005125; GO:0005615; GO:0005654; GO:0005737; GO:0005829; GO:0005886; GO:0005975; GO:0006094; GO:0006096; GO:0007611; GO:0008083; GO:0016866; GO:0019242; GO:0031625; GO:0032355; GO:0032570; GO:0033574; GO:0034101; GO:0035902; GO:0035994; GO:0042593; GO:0043005; GO:0043154; GO:0043209; GO:0043278; GO:0043524; GO:0046185; GO:0046686; GO:0048029; GO:0051024; GO:…	Gpi	P06745	NA
-1.96172	23.602	-3.4287	0.0115723	0.0845129	-2.99587	WD repeat-containing protein 1 (Actin-interacting protein 1) (AIP1)	WDR1_MOUSE	SUBCELLULAR LOCATION: Cytoplasm. cytoskeleton {ECO:0000250|UniProtKB:Q5RKI0}. Cell projection. podosome {ECO:0000250|UniProtKB:O75083}.	actin cytoskeleton [GO:0015629]; actomyosin. actin portion [GO:0042643]; cell junction [GO:0030054]; cell projection [GO:0042995]; cell-cell junction [GO:0005911]; cortical actin cytoskeleton [GO:0030864]; myelin sheath [GO:0043209]; plasma membrane [GO:0005886]; podosome [GO:0002102]; actin binding [GO:0003779]; actin filament binding [GO:0051015]; actin cytoskeleton organization [GO:0030036]; a…	GO:0002102; GO:0002446; GO:0003779; GO:0005886; GO:0005911; GO:0007605; GO:0008360; GO:0015629; GO:0030036; GO:0030043; GO:0030054; GO:0030220; GO:0030834; GO:0030836; GO:0030864; GO:0030865; GO:0042247; GO:0042643; GO:0042995; GO:0043209; GO:0043297; GO:0045199; GO:0045214; GO:0048713; GO:0051015; GO:0060307; GO:1990266	Wdr1	O88342	NA
-0.947771	25.7576	-3.42218	0.0116731	0.084608	-3.00497	Heat shock protein HSP 90-beta (Heat shock 84 kDa) (HSP 84) (HSP84) (Tumor-specific transplantation 84 kDa antigen) (TSTA)	HS90B_MOUSE	SUBCELLULAR LOCATION: Cytoplasm {ECO:0000250|UniProtKB:P08238}. Melanosome {ECO:0000250|UniProtKB:P08238}. Nucleus {ECO:0000250|UniProtKB:P08238}. Secreted {ECO:0000250|UniProtKB:P08238}. Cell membrane {ECO:0000250|UniProtKB:P08238}. Note=Translocates with BIRC2 from the nucleus to the cytoplasm during differentiation. Secreted when associated with TGFB1 processed form (LAP). {ECO:0000250|UniProt…	apical plasma membrane [GO:0016324]; aryl hydrocarbon receptor complex [GO:0034751]; axonal growth cone [GO:0044295]; basolateral plasma membrane [GO:0016323]; brush border membrane [GO:0031526]; cell surface [GO:0009986]; COP9 signalosome [GO:0008180]; cytoplasm [GO:0005737]; cytosol [GO:0005829]; dendritic growth cone [GO:0044294]; extracellular region [GO:0005576]; inclusion body [GO:0016234];…	GO:0001890; GO:0002134; GO:0002135; GO:0003725; GO:0005524; GO:0005525; GO:0005576; GO:0005622; GO:0005634; GO:0005737; GO:0005739; GO:0005765; GO:0005829; GO:0006457; GO:0007004; GO:0008144; GO:0008180; GO:0009651; GO:0009986; GO:0010033; GO:0016234; GO:0016323; GO:0016324; GO:0017098; GO:0019062; GO:0019900; GO:0019901; GO:0021955; GO:0030010; GO:0030235; GO:0030511; GO:0030911; GO:0031072; GO:…	Hsp90ab1	P11499	Kinase maturation complex 1
-1.17229	23.3079	-3.38981	0.0121877	0.0863892	-3.0502	Guanine deaminase (Guanase) (Guanine aminase) (EC 3.5.4.3) (Guanine aminohydrolase) (GAH)	GUAD_MOUSE		guanine deaminase activity [GO:0008892]; zinc ion binding [GO:0008270]; guanine catabolic process [GO:0006147]; guanine metabolic process [GO:0046098]; positive regulation of microtubule polymerization [GO:0031116]	GO:0006147; GO:0008270; GO:0008892; GO:0031116; GO:0046098	Gda	Q9R111	NA
-1.58704	23.5881	-3.39005	0.0121838	0.0863892	-3.04987	ATP-dependent 6-phosphofructokinase. platelet type (ATP-PFK) (PFK-P) (EC 2.7.1.11) (6-phosphofructokinase type C) (Phosphofructo-1-kinase isozyme C) (PFK-C) (Phosphohexokinase)	PFKAP_MOUSE	SUBCELLULAR LOCATION: Cytoplasm {ECO:0000255|HAMAP-Rule:MF_03184}.	6-phosphofructokinase complex [GO:0005945]; cytoplasm [GO:0005737]; cytosol [GO:0005829]; 6-phosphofructokinase activity [GO:0003872]; ATP binding [GO:0005524]; cadherin binding [GO:0045296]; fructose-6-phosphate binding [GO:0070095]; identical protein binding [GO:0042802]; metal ion binding [GO:0046872]; protein-containing complex binding [GO:0044877]; cellular response to leukemia inhibitory fa…	GO:0003872; GO:0005524; GO:0005737; GO:0005829; GO:0005945; GO:0006002; GO:0006096; GO:0030388; GO:0042802; GO:0044877; GO:0045296; GO:0046872; GO:0051289; GO:0061615; GO:0070095; GO:1990830	Pfkp	Q9WUA3	NA
-1.8691	21.3903	-3.59738	0.012169	0.0863892	-2.84419	Aspartoacylase (EC 3.5.1.15) (Aminoacylase-2) (ACY-2)	ACY2_MOUSE	SUBCELLULAR LOCATION: Cytoplasm. Nucleus {ECO:0000250}.	cytoplasm [GO:0005737]; cytosol [GO:0005829]; nucleus [GO:0005634]; aminoacylase activity [GO:0004046]; aspartoacylase activity [GO:0019807]; hydrolase activity. acting on ester bonds [GO:0016788]; identical protein binding [GO:0042802]; metal ion binding [GO:0046872]; acetate metabolic process [GO:0006083]; central nervous system myelination [GO:0022010]; positive regulation of oligodendrocyte d…	GO:0004046; GO:0005634; GO:0005737; GO:0005829; GO:0006083; GO:0016788; GO:0019807; GO:0022010; GO:0042802; GO:0046872; GO:0048714	Aspa	Q8R3P0	NA
-1.08276	22.4509	-3.58157	0.0123963	0.0865943	-2.86387	Band 4.1-like protein 1 (Neuronal protein 4.1) (4.1N)	E41L1_MOUSE	SUBCELLULAR LOCATION: Cytoplasm. cytoskeleton.	cytoplasm [GO:0005737]; cytoskeleton [GO:0005856]; plasma membrane [GO:0005886]; postsynaptic density [GO:0014069]; protein-containing complex [GO:0032991]; synaptic membrane [GO:0097060]; actin binding [GO:0003779]; cadherin binding [GO:0045296]; signaling receptor binding [GO:0005102]; structural constituent of cytoskeleton [GO:0005200]; actomyosin structure organization [GO:0031032]; cortical …	GO:0003779; GO:0005102; GO:0005200; GO:0005737; GO:0005856; GO:0005886; GO:0014069; GO:0030866; GO:0031032; GO:0032991; GO:0045296; GO:0097060	Epb41l1	Q9Z2H5	NA
-1.33172	21.9481	-3.58183	0.0123925	0.0865943	-2.86355	Cytoplasmic dynein 1 light intermediate chain 1 (Dynein light chain A) (DLC-A) (Dynein light intermediate chain 1. cytosolic)	DC1L1_MOUSE	SUBCELLULAR LOCATION: Cytoplasm {ECO:0000250}. Chromosome. centromere. kinetochore {ECO:0000250}. Cytoplasm. cytoskeleton. spindle pole {ECO:0000250}.	centrosome [GO:0005813]; condensed chromosome kinetochore [GO:0000777]; cytoplasm [GO:0005737]; cytoplasmic dynein complex [GO:0005868]; kinetochore [GO:0000776]; microtubule [GO:0005874]; spindle pole [GO:0000922]; ATP binding [GO:0005524]; dynein heavy chain binding [GO:0045504]; GDP binding [GO:0019003]; microtubule motor activity [GO:0003777]; cell cycle [GO:0007049]; cell division [GO:005130…	GO:0000226; GO:0000776; GO:0000777; GO:0000922; GO:0003777; GO:0005524; GO:0005737; GO:0005813; GO:0005868; GO:0005874; GO:0007018; GO:0007049; GO:0019003; GO:0045504; GO:0046605; GO:0051260; GO:0051301; GO:0090267; GO:1990090	Dync1li1	Q8R1Q8	NA
-1.53981	22.9942	-3.37152	0.0124892	0.0866156	-3.07581	Alcohol dehydrogenase [NADP(+)] (EC 1.1.1.2) (Aldehyde reductase) (Aldo-keto reductase family 1 member A1)	AK1A1_MOUSE		apical plasma membrane [GO:0016324]; cytosol [GO:0005829]; alcohol dehydrogenase (NADP+) activity [GO:0008106]; alditol:NADP+ 1-oxidoreductase activity [GO:0004032]; L-glucuronate reductase activity [GO:0047939]; aldehyde catabolic process [GO:0046185]; D-glucuronate catabolic process [GO:0042840]; L-ascorbic acid biosynthetic process [GO:0019853]	GO:0004032; GO:0005829; GO:0008106; GO:0016324; GO:0019853; GO:0042840; GO:0046185; GO:0047939	Akr1a1	Q9JII6	NA
-1.52481	26.4516	-3.36158	0.0126565	0.0871488	-3.08975	Excitatory amino acid transporter 2 (GLT-1) (Sodium-dependent glutamate/aspartate transporter 2) (Solute carrier family 1 member 2)	EAA2_MOUSE	SUBCELLULAR LOCATION: Cell membrane {ECO:0000269|PubMed:7557442. ECO:0000269|PubMed:7698742. ECO:0000269|PubMed:9373176}; Multi-pass membrane protein {ECO:0000250|UniProtKB:P43004}.	axolemma [GO:0030673]; axon [GO:0030424]; cell surface [GO:0009986]; dendritic shaft [GO:0043198]; dendritic spine [GO:0043197]; integral component of plasma membrane [GO:0005887]; neuron projection [GO:0043005]; plasma membrane [GO:0005886]; presynaptic membrane [GO:0042734]; synapse [GO:0045202]; anion transmembrane transporter activity [GO:0008509]; glutamate:sodium symporter activity [GO:0015…	GO:0005313; GO:0005314; GO:0005886; GO:0005887; GO:0007399; GO:0007632; GO:0008509; GO:0009416; GO:0009611; GO:0009986; GO:0010259; GO:0015501; GO:0015813; GO:0021537; GO:0030424; GO:0030534; GO:0030673; GO:0031668; GO:0035264; GO:0042493; GO:0042734; GO:0043005; GO:0043197; GO:0043198; GO:0043200; GO:0045202; GO:0046326; GO:0046872; GO:0070207; GO:0070779; GO:0098656; GO:0098712	Slc1a2	P43006	NA
2.12467	23.1819	3.34831	0.0128835	0.0872842	-3.10838	Serine/arginine-rich splicing factor 4 (Splicing factor. arginine/serine-rich 4)	SRSF4_MOUSE	SUBCELLULAR LOCATION: Nucleus speckle {ECO:0000250}.	nuclear speck [GO:0016607]; nucleus [GO:0005634]; sequence-specific mRNA binding [GO:1990825]; hematopoietic progenitor cell differentiation [GO:0002244]; mRNA processing [GO:0006397]; negative regulation of mRNA splicing. via spliceosome [GO:0048025]; RNA splicing [GO:0008380]	GO:0002244; GO:0005634; GO:0006397; GO:0008380; GO:0016607; GO:0048025; GO:1990825	Srsf4	Q8VE97	NA
1.29982	21.1043	3.54453	0.0129478	0.0872842	-2.91016	Tricarboxylate transport protein. mitochondrial (Citrate transport protein) (CTP) (Solute carrier family 25 member 1) (Tricarboxylate carrier protein)	TXTP_MOUSE	SUBCELLULAR LOCATION: Mitochondrion inner membrane {ECO:0000250|UniProtKB:P53007. ECO:0000269|PubMed:18775783}; Multi-pass membrane protein {ECO:0000255}.	integral component of membrane [GO:0016021]; mitochondrial inner membrane [GO:0005743]; mitochondrion [GO:0005739]; citrate transmembrane transporter activity [GO:0015137]; mitochondrial citrate transmembrane transport [GO:0006843]; mitochondrial transport [GO:0006839]	GO:0005739; GO:0005743; GO:0006839; GO:0006843; GO:0015137; GO:0016021	Slc25a1	Q8JZU2	NA
-1.94551	30.4043	-3.34765	0.012895	0.0872842	-3.10931	Tubulin alpha-1B chain (Alpha-tubulin 2) (Alpha-tubulin isotype M-alpha-2) (Tubulin alpha-2 chain) [Cleaved into: Detyrosinated tubulin alpha-1B chain]	TBA1B_MOUSE	SUBCELLULAR LOCATION: Cytoplasm. cytoskeleton.	cytoplasmic microtubule [GO:0005881]; cytosol [GO:0005829]; membrane raft [GO:0045121]; microtubule [GO:0005874]; microtubule cytoskeleton [GO:0015630]; myelin sheath [GO:0043209]; double-stranded RNA binding [GO:0003725]; GTP binding [GO:0005525]; GTPase activity [GO:0003924]; structural constituent of cytoskeleton [GO:0005200]; ubiquitin protein ligase binding [GO:0031625]; cellular response to…	GO:0000226; GO:0003725; GO:0003924; GO:0005200; GO:0005525; GO:0005829; GO:0005874; GO:0005881; GO:0015630; GO:0031625; GO:0043209; GO:0045121; GO:0071353	Tuba1b	P05213	Tubulins
2.14415	20.9088	3.52586	0.0132359	0.0879957	-2.93356	Tubulointerstitial nephritis antigen-like (Adrenocortical zonation factor 1) (AZ-1) (Androgen-regulated gene 1 protein) (Tubulointerstitial nephritis antigen-related protein) (TARP)	TINAL_MOUSE	SUBCELLULAR LOCATION: Secreted.	cytoplasm [GO:0005737]; extracellular matrix [GO:0031012]; extracellular space [GO:0005615]; cysteine-type peptidase activity [GO:0008234]; laminin binding [GO:0043236]; polysaccharide binding [GO:0030247]; scavenger receptor activity [GO:0005044]; cell adhesion [GO:0007155]; immune response [GO:0006955]	GO:0005044; GO:0005615; GO:0005737; GO:0006955; GO:0007155; GO:0008234; GO:0030247; GO:0031012; GO:0043236	Tinagl1	Q99JR5	NA
-1.16521	26.0052	-3.33145	0.0131786	0.0879957	-3.13209	L-lactate dehydrogenase A chain (LDH-A) (EC 1.1.1.27) (LDH muscle subunit) (LDH-M);L-lactate dehydrogenase C chain (LDH-C) (EC 1.1.1.27) (LDH testis subunit) (LDH-X)	LDHA_MOUSE;LDHC_MOUSE	SUBCELLULAR LOCATION: Cytoplasm.;SUBCELLULAR LOCATION: Cytoplasm.	cytosol [GO:0005829]; mitochondrion [GO:0005739]; sperm fibrous sheath [GO:0035686]; cadherin binding [GO:0045296]; L-lactate dehydrogenase activity [GO:0004459]; lactate dehydrogenase activity [GO:0004457]; cellular response to extracellular stimulus [GO:0031668]; glucose catabolic process to lactate via pyruvate [GO:0019661]; lactate biosynthetic process from pyruvate [GO:0019244];cilium [GO:00…	GO:0004457; GO:0004459; GO:0005739; GO:0005829; GO:0019244; GO:0019661; GO:0031668; GO:0035686; GO:0045296;GO:0004459; GO:0005737; GO:0005929; GO:0005975; GO:0006090; GO:0006754; GO:0019244; GO:0019516; GO:0030317; GO:0031514	Ldha;Ldhc	P06151	NA
-1.63379	23.7529	-3.51468	0.0134118	0.0885548	-2.94759	Ubiquilin-2 (Chap1) (DSK2 homolog) (Protein linking IAP with cytoskeleton 2) (PLIC-2) (Ubiquitin-like product Chap1/Dsk2)	UBQL2_MOUSE	SUBCELLULAR LOCATION: Cytoplasm {ECO:0000269|PubMed:10549293}. Nucleus {ECO:0000269|PubMed:10549293}. Membrane {ECO:0000269|PubMed:10549293}. Cytoplasmic vesicle. autophagosome {ECO:0000250|UniProtKB:Q9UHD9}. Note=Colocalizes with a subset of proteasomes. namely those that are cytoskeleton associated or free in the cytosol. Associated with fibers in mitotic cells. {ECO:0000250|UniProtKB:Q9UHD9}.	autophagosome [GO:0005776]; cytoplasm [GO:0005737]; cytoplasmic vesicle [GO:0031410]; cytosol [GO:0005829]; nucleus [GO:0005634]; plasma membrane [GO:0005886]; autophagy [GO:0006914]; negative regulation of clathrin-dependent endocytosis [GO:1900186]; negative regulation of G-protein coupled receptor internalization [GO:1904021]; positive regulation of ER-associated ubiquitin-dependent protein ca…	GO:0005634; GO:0005737; GO:0005776; GO:0005829; GO:0005886; GO:0006914; GO:0016241; GO:0030433; GO:0031410; GO:1900186; GO:1903071; GO:1904021; GO:2000785	Ubqln2	Q9QZM0	Ubiquilin-proteasome complex
1.6438	22.5465	3.27096	0.0142979	0.0931294	-3.21737	RNA-binding protein 39 (Coactivator of activating protein 1 and estrogen receptors) (Coactivator of AP-1 and ERs) (RNA-binding motif protein 39) (RNA-binding region-containing protein 2) (Transcription coactivator CAPER)	RBM39_MOUSE	SUBCELLULAR LOCATION: Nucleus {ECO:0000305}.	microtubule cytoskeleton [GO:0015630]; microtubule organizing center [GO:0005815]; nuclear speck [GO:0016607]; nucleoplasm [GO:0005654]; nucleus [GO:0005634]; protein-containing complex [GO:0032991]; RNA binding [GO:0003723]; transcription coactivator activity [GO:0003713]; mRNA processing [GO:0006397]; regulation of transcription. DNA-templated [GO:0006355]; RNA splicing [GO:0008380]; transcript…	GO:0003713; GO:0003723; GO:0005634; GO:0005654; GO:0005815; GO:0006351; GO:0006355; GO:0006397; GO:0008380; GO:0015630; GO:0016607; GO:0032991	Rbm39	Q8VH51	Spliceosome-A
-1.4155	24.4008	-3.46421	0.0142395	0.0931294	-3.01122	Neurocalcin-delta	NCALD_MOUSE		cytosol [GO:0005829]; intracellular [GO:0005622]; actin binding [GO:0003779]; alpha-tubulin binding [GO:0043014]; calcium ion binding [GO:0005509]; clathrin binding [GO:0030276]; tubulin binding [GO:0015631]; calcium-mediated signaling [GO:0019722]; regulation of systemic arterial blood pressure [GO:0003073]	GO:0003073; GO:0003779; GO:0005509; GO:0005622; GO:0005829; GO:0015631; GO:0019722; GO:0030276; GO:0043014	Ncald	Q91X97	NA
-0.946172	22.3265	-3.44879	0.0145034	0.0938338	-3.03073	Alpha-actinin-4 (Non-muscle alpha-actinin 4)	ACTN4_MOUSE	SUBCELLULAR LOCATION: Nucleus {ECO:0000250|UniProtKB:O43707}. Cytoplasm {ECO:0000250|UniProtKB:O43707}. Cell junction {ECO:0000269|PubMed:18332111}. Note=Localized in cytoplasmic mRNP granules containing untranslated mRNAs. Colocalizes with actin stress fibers. {ECO:0000250|UniProtKB:O43707}.	brush border [GO:0005903]; cell-cell junction [GO:0005911]; cortical cytoskeleton [GO:0030863]; cytoplasm [GO:0005737]; cytosol [GO:0005829]; intracellular [GO:0005622]; neuron projection [GO:0043005]; nuclear body [GO:0016604]; nucleus [GO:0005634]; perinuclear region of cytoplasm [GO:0048471]; protein-containing complex [GO:0032991]; pseudopodium [GO:0031143]; ribonucleoprotein complex [GO:1990…	GO:0000977; GO:0001666; GO:0001725; GO:0001882; GO:0005509; GO:0005622; GO:0005634; GO:0005737; GO:0005829; GO:0005903; GO:0005911; GO:0015031; GO:0016604; GO:0030018; GO:0030050; GO:0030335; GO:0030374; GO:0030863; GO:0031143; GO:0031490; GO:0032991; GO:0035257; GO:0035357; GO:0042803; GO:0042974; GO:0042981; GO:0043005; GO:0044325; GO:0044877; GO:0047485; GO:0048384; GO:0048471; GO:0048549; GO:…	Actn4	P57780	P2X7 receptor signalling complex
2.62752	20.3452	3.21615	0.0154008	0.0951693	-3.295	Bcl-2-associated transcription factor 1 (Btf)	BCLF1_MOUSE	SUBCELLULAR LOCATION: Cytoplasm {ECO:0000250}. Nucleus {ECO:0000250}. Nucleus speckle {ECO:0000250|UniProtKB:Q9NYF8}. Nucleus. nucleoplasm {ECO:0000250|UniProtKB:Q9NYF8}.	cytoplasm [GO:0005737]; nuclear speck [GO:0016607]; nucleoplasm [GO:0005654]; nucleus [GO:0005634]; DNA binding [GO:0003677]; apoptotic process [GO:0006915]; cellular response to leukemia inhibitory factor [GO:1990830]; negative regulation of transcription. DNA-templated [GO:0045892]; positive regulation of apoptotic process [GO:0043065]; positive regulation of DNA-templated transcription. initia…	GO:0003677; GO:0005634; GO:0005654; GO:0005737; GO:0006351; GO:0006915; GO:0016607; GO:0043065; GO:0043620; GO:0045892; GO:1990830; GO:2000144; GO:2001022; GO:2001244	Bclaf1	Q8K019	NA
1.27457	24.4189	3.21793	0.0153636	0.0951693	-3.29248	60S ribosomal protein L27	RL27_MOUSE	SUBCELLULAR LOCATION: Cytoplasm. cytosol {ECO:0000250|UniProtKB:P61353}. Cytoplasm {ECO:0000250|UniProtKB:P61353}. Rough endoplasmic reticulum {ECO:0000250|UniProtKB:A1XQU5}. Note=Detected on cytosolic polysomes (By similarity). Detected in ribosomes that are associated with the rough endoplasmic reticulum (By similarity). {ECO:0000250|UniProtKB:A1XQU5. ECO:0000250|UniProtKB:P61353}.	cytoplasmic side of rough endoplasmic reticulum membrane [GO:0098556]; cytosolic large ribosomal subunit [GO:0022625]; large ribosomal subunit [GO:0015934]; ribonucleoprotein complex [GO:1990904]; ribosome [GO:0005840]; structural constituent of ribosome [GO:0003735]; rRNA processing [GO:0006364]; translation [GO:0006412]	GO:0003735; GO:0005840; GO:0006364; GO:0006412; GO:0015934; GO:0022625; GO:0098556; GO:1990904	Rpl27	P61358	cytoplasmic ribosomal large subunit
1.08195	23.4839	3.40843	0.0152205	0.0951693	-3.08197	CKLF-like MARVEL transmembrane domain-containing protein 5 (Chemokine-like factor superfamily member 5)	CKLF5_MOUSE	SUBCELLULAR LOCATION: Membrane; Multi-pass membrane protein.	extracellular space [GO:0005615]; integral component of membrane [GO:0016021]; cytokine activity [GO:0005125]; chemotaxis [GO:0006935]; negative regulation of myoblast differentiation [GO:0045662]	GO:0005125; GO:0005615; GO:0006935; GO:0016021; GO:0045662	Cmtm5	Q9D6G9	NA
1.06881	23.6463	3.40699	0.0152469	0.0951693	-3.08381	60S ribosomal protein L31	RL31_MOUSE		cytosolic large ribosomal subunit [GO:0022625]; nucleolus [GO:0005730]; nucleoplasm [GO:0005654]; polysomal ribosome [GO:0042788]; structural constituent of ribosome [GO:0003735]; cytoplasmic translation [GO:0002181]	GO:0002181; GO:0003735; GO:0005654; GO:0005730; GO:0022625; GO:0042788	Rpl31	P62900	cytoplasmic ribosomal large subunit
-1.16619	23.3792	-3.40095	0.0153577	0.0951693	-3.0915	Nucleophosmin (NPM) (Nucleolar phosphoprotein B23) (Nucleolar protein NO38) (Numatrin)	NPM_MOUSE	SUBCELLULAR LOCATION: Nucleus. nucleolus {ECO:0000250|UniProtKB:P06748}. Nucleus. nucleoplasm {ECO:0000250|UniProtKB:P06748}. Cytoplasm. cytoskeleton. microtubule organizing center. centrosome {ECO:0000250|UniProtKB:P06748}. Note=Generally nucleolar. but is translocated to the nucleoplasm in case of serum starvation or treatment with anticancer drugs. Colocalizes with the methylated form of RPS10…	centrosome [GO:0005813]; cytoplasm [GO:0005737]; cytosol [GO:0005829]; granular component [GO:0001652]; large ribosomal subunit [GO:0015934]; nuclear matrix [GO:0016363]; nuclear speck [GO:0016607]; nucleolus [GO:0005730]; nucleoplasm [GO:0005654]; nucleus [GO:0005634]; protein-containing complex [GO:0032991]; protein-DNA complex [GO:0032993]; ribonucleoprotein complex [GO:1990904]; small ribosom…	GO:0000055; GO:0000056; GO:0000448; GO:0001047; GO:0001105; GO:0001558; GO:0001652; GO:0002039; GO:0003300; GO:0003677; GO:0003713; GO:0003723; GO:0004860; GO:0005524; GO:0005547; GO:0005634; GO:0005654; GO:0005730; GO:0005737; GO:0005813; GO:0005829; GO:0006281; GO:0006334; GO:0006407; GO:0006884; GO:0006913; GO:0007098; GO:0007569; GO:0008104; GO:0008134; GO:0008284; GO:0008285; GO:0009303; GO:…	Npm1	Q61937	H2AX complex. isolated from cells without IR exposure
-1.79199	28.6147	-3.21926	0.015336	0.0951693	-3.2906	ATP synthase subunit beta. mitochondrial (EC 3.6.3.14) (ATP synthase F1 subunit beta)	ATPB_MOUSE	SUBCELLULAR LOCATION: Mitochondrion inner membrane {ECO:0000250|UniProtKB:P00829}; Peripheral membrane protein {ECO:0000250|UniProtKB:P00829}; Matrix side {ECO:0000250|UniProtKB:P00829}.	cell surface [GO:0009986]; membrane [GO:0016020]; membrane raft [GO:0045121]; mitochondrial inner membrane [GO:0005743]; mitochondrial membrane [GO:0031966]; mitochondrial nucleoid [GO:0042645]; mitochondrial proton-transporting ATP synthase complex [GO:0005753]; mitochondrial proton-transporting ATP synthase complex. catalytic core F(1) [GO:0000275]; mitochondrion [GO:0005739]; myelin sheath [GO…	GO:0000275; GO:0001525; GO:0005509; GO:0005524; GO:0005739; GO:0005743; GO:0005753; GO:0005886; GO:0006629; GO:0006754; GO:0006898; GO:0006933; GO:0009986; GO:0015986; GO:0016020; GO:0016887; GO:0030228; GO:0031966; GO:0042288; GO:0042645; GO:0043209; GO:0043532; GO:0043536; GO:0045121; GO:0045259; GO:0045261; GO:0046034; GO:0046933; GO:0046961; GO:0051453; GO:1902600	Atp5f1b	P56480	F0/F1 ATP synthase (complex V)
-2.1579	21.1661	-3.24134	0.0148829	0.0951693	-3.25928	Microtubule-associated protein 4 (MAP-4)	MAP4_MOUSE	SUBCELLULAR LOCATION: Cytoplasm. cytoskeleton.	axoneme [GO:0005930]; cytosol [GO:0005829]; microtubule [GO:0005874]; microtubule associated complex [GO:0005875]; microtubule cytoskeleton [GO:0015630]; mitotic spindle [GO:0072686]; neuron projection [GO:0043005]; plasma membrane [GO:0005886]; postsynaptic density [GO:0014069]; microtubule binding [GO:0008017]; cell division [GO:0051301]; establishment of spindle orientation [GO:0051294]; micro…	GO:0000226; GO:0005829; GO:0005874; GO:0005875; GO:0005886; GO:0005930; GO:0007052; GO:0008017; GO:0014069; GO:0015630; GO:0031175; GO:0043005; GO:0051012; GO:0051294; GO:0051301; GO:0072686; GO:1902856	Map4	P27546	NA
1.48751	24.8308	3.37617	0.015822	0.0971494	-3.12311	Ras-related protein Rap-1b (GTP-binding protein smg p21B)	RAP1B_MOUSE	SUBCELLULAR LOCATION: Cell membrane {ECO:0000250}. Cytoplasm. cytosol {ECO:0000250}. Cell junction {ECO:0000250}. Note=May shuttle between plasma membrane and cytosol. Presence of KRIT1 and CDH5 is required for its localization to the cell junction (By similarity). {ECO:0000250}.	cell-cell junction [GO:0005911]; cytosol [GO:0005829]; intracellular [GO:0005622]; lipid droplet [GO:0005811]; plasma membrane [GO:0005886]; GDP binding [GO:0019003]; GTP binding [GO:0005525]; GTPase activity [GO:0003924]; protein-containing complex binding [GO:0044877]; cell proliferation [GO:0008283]; cellular response to cAMP [GO:0071320]; cellular response to drug [GO:0035690]; cellular respo…	GO:0003924; GO:0005525; GO:0005622; GO:0005811; GO:0005829; GO:0005886; GO:0005911; GO:0007264; GO:0008283; GO:0009743; GO:0019003; GO:0032486; GO:0035690; GO:0044877; GO:0045955; GO:0061028; GO:0070374; GO:0071320; GO:0071407; GO:0097211; GO:1901888; GO:2000114; GO:2000301	Rap1b	Q99JI6	NA
1.24175	23.3251	3.35399	0.0162508	0.0986704	-3.15147	Small VCP/p97-interacting protein	SVIP_MOUSE	SUBCELLULAR LOCATION: Smooth endoplasmic reticulum membrane; Peripheral membrane protein. Golgi apparatus membrane; Peripheral membrane protein. Cell membrane {ECO:0000250}; Peripheral membrane protein {ECO:0000250}. Membrane {ECO:0000250|UniProtKB:Q8NHG7}; Lipid-anchor {ECO:0000250|UniProtKB:Q8NHG7}.	anchored component of membrane [GO:0031225]; Derlin-1 retrotranslocation complex [GO:0036513]; endoplasmic reticulum membrane [GO:0005789]; Golgi membrane [GO:0000139]; plasma membrane [GO:0005886]; smooth endoplasmic reticulum membrane [GO:0030868]; ATPase binding [GO:0051117]; protein self-association [GO:0043621]; negative regulation of ER-associated ubiquitin-dependent protein catabolic proce…	GO:0000139; GO:0005789; GO:0005886; GO:0010508; GO:0030868; GO:0031225; GO:0031333; GO:0036513; GO:0043621; GO:0051117; GO:1903061; GO:1903070; GO:1904153; GO:1904240	Svip	Q3UZP4	NA
0.955247	21.2364	3.35125	0.0163047	0.0986704	-3.15498	Ectonucleotide pyrophosphatase/phosphodiesterase family member 6 (E-NPP 6) (NPP-6) (EC 3.1.4.-) (EC 3.1.4.38) (Choline-specific glycerophosphodiester phosphodiesterase) (Glycerophosphocholine cholinephosphodiesterase) (GPC-Cpde)	ENPP6_MOUSE	SUBCELLULAR LOCATION: Cell membrane {ECO:0000250}; Lipid-anchor. GPI-anchor {ECO:0000250}.	anchored component of membrane [GO:0031225]; extracellular region [GO:0005576]; plasma membrane [GO:0005886]; glycerophosphocholine cholinephosphodiesterase activity [GO:0047390]; glycerophosphodiester phosphodiesterase activity [GO:0008889]; phosphoric diester hydrolase activity [GO:0008081]; choline metabolic process [GO:0019695]; lipid catabolic process [GO:0016042]; lipid metabolic process [G…	GO:0005576; GO:0005886; GO:0006629; GO:0008081; GO:0008889; GO:0016042; GO:0019695; GO:0031225; GO:0047390	Enpp6	Q8BGN3	NA
-1.2351	25.5194	-3.16677	0.0164732	0.0986704	-3.36523	Protein NDRG2 (N-myc downstream-regulated gene 2 protein) (Protein Ndr2)	NDRG2_MOUSE	SUBCELLULAR LOCATION: Cytoplasm {ECO:0000269|PubMed:14985363. ECO:0000269|PubMed:16520977}. Cytoplasm. perinuclear region {ECO:0000250}. Cell projection. growth cone {ECO:0000250}. Note=In neurons. seems to concentrate at axonal growth cone. Perinuclear in neurons (By similarity). {ECO:0000250}.	cytoplasm [GO:0005737]; Golgi apparatus [GO:0005794]; growth cone [GO:0030426]; nucleus [GO:0005634]; perinuclear region of cytoplasm [GO:0048471]; brain development [GO:0007420]; cell differentiation [GO:0030154]; negative regulation of cytokine production [GO:0001818]; negative regulation of ERK1 and ERK2 cascade [GO:0070373]; negative regulation of smooth muscle cell proliferation [GO:0048662]…	GO:0001818; GO:0005634; GO:0005737; GO:0005794; GO:0007165; GO:0007420; GO:0010574; GO:0016055; GO:0030154; GO:0030426; GO:0048471; GO:0048662; GO:0070373; GO:0090361	Ndrg2	Q9QYG0	NA
-1.50774	23.0134	-3.34243	0.0164792	0.0986704	-3.16627	Endophilin-B2 (SH3 domain-containing GRB2-like protein B2)	SHLB2_MOUSE	SUBCELLULAR LOCATION: Cytoplasm {ECO:0000250}.	cytoplasm [GO:0005737]; cytosol [GO:0005829]; nucleoplasm [GO:0005654]; cadherin binding [GO:0045296]; identical protein binding [GO:0042802]	GO:0005654; GO:0005737; GO:0005829; GO:0042802; GO:0045296	Sh3glb2	Q8R3V5	NA
-1.30311	22.7461	-3.33304	0.0166676	0.0991826	-3.17833	Glyoxalase domain-containing protein 4	GLOD4_MOUSE	SUBCELLULAR LOCATION: Mitochondrion {ECO:0000250}.	mitochondrion [GO:0005739]; cadherin binding [GO:0045296]	GO:0005739; GO:0045296	Glod4	Q9CPV4	NA
-1.6498	29.4828	-3.15037	0.0168468	0.099634	-3.38861	Creatine kinase B-type (EC 2.7.3.2) (B-CK) (Creatine kinase B chain) (Creatine phosphokinase B-type) (CPK-B);Creatine kinase M-type (EC 2.7.3.2) (Creatine kinase M chain) (Creatine phosphokinase M-type) (CPK-M) (M-CK)	KCRB_MOUSE;KCRM_MOUSE	SUBCELLULAR LOCATION: Cytoplasm.;SUBCELLULAR LOCATION: Cytoplasm.	cytosol [GO:0005829]; dendrite [GO:0030425]; mitochondrion [GO:0005739]; myelin sheath [GO:0043209]; neuronal cell body [GO:0043025]; nucleus [GO:0005634]; ATP binding [GO:0005524]; creatine kinase activity [GO:0004111]; ubiquitin protein ligase binding [GO:0031625]; cellular chloride ion homeostasis [GO:0030644]; cerebellum development [GO:0021549];cytoplasm [GO:0005737]; extracellular space [GO…	GO:0004111; GO:0005524; GO:0005634; GO:0005739; GO:0005829; GO:0021549; GO:0030425; GO:0030644; GO:0031625; GO:0043025; GO:0043209;GO:0004111; GO:0005524; GO:0005615; GO:0005737; GO:0006603; GO:0009408; GO:0046314	Ckb;Ckm	Q04447	emerin C52
-1.34695	26.1962	-3.13768	0.017142	0.100761	-3.4067	V-type proton ATPase subunit E 1 (V-ATPase subunit E 1) (V-ATPase 31 kDa subunit) (p31) (Vacuolar proton pump subunit E 1);V-type proton ATPase subunit E 2 (V-ATPase subunit E 2) (Vacuolar proton pump subunit E 2)	VATE1_MOUSE;VATE2_MOUSE	;	apical plasma membrane [GO:0016324]; cytoplasm [GO:0005737]; cytosol [GO:0005829]; endosome [GO:0005768]; microvillus [GO:0005902]; mitochondrion [GO:0005739]; proton-transporting two-sector ATPase complex. catalytic domain [GO:0033178]; ATPase binding [GO:0051117]; proton-exporting ATPase activity. phosphorylative mechanism [GO:0008553]; proton-transporting ATPase activity. rotational mechanism …	GO:0005737; GO:0005739; GO:0005768; GO:0005829; GO:0005902; GO:0008553; GO:0015991; GO:0016324; GO:0033178; GO:0046961; GO:0051117;GO:0001669; GO:0008553; GO:0015991; GO:0033178; GO:0046961	Atp6v1e1;Atp6v1e2	P50518	H+transporting ATPase. vacuolar
2.04987	23.2315	3.12693	0.0173965	0.101638	-3.42205	RNA-binding motif protein. X chromosome (Heterogeneous nuclear ribonucleoprotein G) (hnRNP G) [Cleaved into: RNA-binding motif protein. X chromosome. N-terminally processed]	RBMX_MOUSE	SUBCELLULAR LOCATION: Nucleus. Note=Localizes in numerous small granules in the nucleus (By similarity). Component of ribonucleosomes. {ECO:0000250}.	catalytic step 2 spliceosome [GO:0071013]; extracellular exosome [GO:0070062]; nuclear euchromatin [GO:0005719]; nucleus [GO:0005634]; supraspliceosomal complex [GO:0044530]; chromatin binding [GO:0003682]; core promoter binding [GO:0001047]; identical protein binding [GO:0042802]; mRNA binding [GO:0003729]; protein domain specific binding [GO:0019904]; RNA binding [GO:0003723]; single-stranded R…	GO:0000381; GO:0001047; GO:0003682; GO:0003723; GO:0003727; GO:0003729; GO:0005634; GO:0005719; GO:0006366; GO:0006376; GO:0006509; GO:0019904; GO:0042802; GO:0044530; GO:0045893; GO:0045944; GO:0051259; GO:0070062; GO:0071013; GO:0071347	Rbmx	Q9WV02	NA
-0.925306	23.7054	-3.27655	0.0178515	0.103155	-3.25104	T-complex protein 1 subunit gamma (TCP-1-gamma) (CCT-gamma) (Matricin) (mTRiC-P5)	TCPG_MOUSE	SUBCELLULAR LOCATION: Cytoplasm.	cell body [GO:0044297]; chaperonin-containing T-complex [GO:0005832]; cytosol [GO:0005829]; microtubule [GO:0005874]; myelin sheath [GO:0043209]; plasma membrane [GO:0005886]; zona pellucida receptor complex [GO:0002199]; ATP binding [GO:0005524]; protein binding involved in protein folding [GO:0044183]; unfolded protein binding [GO:0051082]; 'de novo' protein folding [GO:0006458]; binding of spe…	GO:0002199; GO:0005524; GO:0005829; GO:0005832; GO:0005874; GO:0005886; GO:0006458; GO:0007339; GO:0032212; GO:0043209; GO:0044183; GO:0044297; GO:0046931; GO:0050821; GO:0051082; GO:0061077; GO:1901998; GO:1904851	Cct3	P80318	chaperonin-containing T-complex
-1.09316	24.5432	-3.10736	0.0178703	0.103155	-3.45003	Proline-rich transmembrane protein 2 (Dispanin subfamily B member 3) (DSPB3)	PRRT2_MOUSE	SUBCELLULAR LOCATION: Cell membrane {ECO:0000269|PubMed:26797119. ECO:0000269|PubMed:27172900}. Cell junction. synapse. presynaptic cell membrane {ECO:0000269|PubMed:27052163. ECO:0000269|PubMed:29056747}. Cell junction. synapse {ECO:0000269|PubMed:27052163. ECO:0000269|PubMed:29056747. ECO:0000305|PubMed:22632720}. Cell projection. axon {ECO:0000269|PubMed:29056747}. Cytoplasmic vesicle. secreto…	axon terminus [GO:0043679]; cell junction [GO:0030054]; dendritic spine [GO:0043197]; integral component of membrane [GO:0016021]; membrane [GO:0016020]; neuron projection [GO:0043005]; plasma membrane [GO:0005886]; postsynaptic density [GO:0014069]; postsynaptic membrane [GO:0045211]; presynapse [GO:0098793]; presynaptic membrane [GO:0042734]; synaptic vesicle [GO:0008021]; synaptic vesicle memb…	GO:0005886; GO:0008021; GO:0009607; GO:0014069; GO:0016020; GO:0016021; GO:0017075; GO:0017124; GO:0030054; GO:0030672; GO:0031629; GO:0031982; GO:0035544; GO:0042734; GO:0043005; GO:0043197; GO:0043679; GO:0045211; GO:0050884; GO:0098793; GO:1905513	Prrt2	E9PUL5	NA
-1.46158	28.5921	-3.08375	0.0184604	0.105927	-3.48384	Peptidyl-prolyl cis-trans isomerase A (PPIase A) (EC 5.2.1.8) (Cyclophilin A) (Cyclosporin A-binding protein) (Rotamase A) (SP18) [Cleaved into: Peptidyl-prolyl cis-trans isomerase A. N-terminally processed]	PPIA_MOUSE	SUBCELLULAR LOCATION: Cytoplasm. Secreted {ECO:0000250}. Note=Secretion occurs in response to oxidative stress in vascular smooth muscle through a vesicular secretory pathway that involves actin remodeling and myosin II activation. and mediates ERK1/2 activation. {ECO:0000250}.	cytosol [GO:0005829]; extracellular space [GO:0005615]; myelin sheath [GO:0043209]; nucleus [GO:0005634]; protein-containing complex [GO:0032991]; cyclosporin A binding [GO:0016018]; peptidyl-prolyl cis-trans isomerase activity [GO:0003755]; lipid particle organization [GO:0034389]; neuron differentiation [GO:0030182]; positive regulation of protein secretion [GO:0050714]; positive regulation of …	GO:0000413; GO:0003755; GO:0005615; GO:0005634; GO:0005829; GO:0006457; GO:0016018; GO:0030182; GO:0032991; GO:0034389; GO:0043209; GO:0045069; GO:0045070; GO:0050714	Ppia	P17742	NA
-1.18977	23.452	-3.24361	0.0185845	0.106008	-3.29365	Synaptic vesicle glycoprotein 2B (Synaptic vesicle protein 2B)	SV2B_MOUSE	SUBCELLULAR LOCATION: Cytoplasmic vesicle. secretory vesicle. synaptic vesicle membrane {ECO:0000250|UniProtKB:Q63564}; Multi-pass membrane protein {ECO:0000255}. Cytoplasmic vesicle. secretory vesicle. acrosome {ECO:0000250|UniProtKB:Q63564}. Note=Associated with synaptic-like microvesicles but not with insulin-containing vesicles in insulin-secreting cells of the pancreas (By similarity). Local…	acrosomal vesicle [GO:0001669]; cell junction [GO:0030054]; integral component of membrane [GO:0016021]; membrane [GO:0016020]; synaptic vesicle [GO:0008021]; synaptic vesicle membrane [GO:0030672]; terminal bouton [GO:0043195]; transmembrane transporter activity [GO:0022857]; chemical synaptic transmission [GO:0007268]; neurotransmitter transport [GO:0006836]	GO:0001669; GO:0006836; GO:0007268; GO:0008021; GO:0016020; GO:0016021; GO:0022857; GO:0030054; GO:0030672; GO:0043195	Sv2b	Q8BG39	NA
0.919723	21.5758	3.2377	0.0187195	0.106092	-3.30131	Leucine-rich repeat-containing protein 59 [Cleaved into: Leucine-rich repeat-containing protein 59. N-terminally processed]	LRC59_MOUSE	SUBCELLULAR LOCATION: Microsome membrane {ECO:0000250}; Single-pass type II membrane protein {ECO:0000250}. Endoplasmic reticulum membrane {ECO:0000250}; Single-pass type II membrane protein {ECO:0000250}. Nucleus envelope {ECO:0000250}. Note=Localization in the nuclear envelope depends upon the nuclear import machinery. including KPNB1. {ECO:0000250}.	endoplasmic reticulum [GO:0005783]; endoplasmic reticulum membrane [GO:0005789]; integral component of membrane [GO:0016021]; mitochondrial nucleoid [GO:0042645]; nuclear envelope [GO:0005635]; organelle membrane [GO:0031090]; cadherin binding [GO:0045296]	GO:0005635; GO:0005783; GO:0005789; GO:0016021; GO:0031090; GO:0042645; GO:0045296	Lrrc59	Q922Q8	NA
-0.819943	22.254	-3.06978	0.0188192	0.106092	-3.50385	Catenin beta-1 (Beta-catenin)	CTNB1_MOUSE	SUBCELLULAR LOCATION: Cytoplasm. Nucleus. Cytoplasm. cytoskeleton. Cell junction. adherens junction {ECO:0000269|PubMed:20705246}. Cell junction {ECO:0000250|UniProtKB:B6V8E6}. Cell membrane {ECO:0000250|UniProtKB:P35222}. Cytoplasm. cytoskeleton. microtubule organizing center. centrosome {ECO:0000250|UniProtKB:P35222}. Cytoplasm. cytoskeleton. spindle pole {ECO:0000250|UniProtKB:P35222}. Cell ju…	adherens junction [GO:0005912]; apical junction complex [GO:0043296]; apical part of cell [GO:0045177]; basolateral plasma membrane [GO:0016323]; beta-catenin destruction complex [GO:0030877]; beta-catenin-TCF complex [GO:1990907]; beta-catenin-TCF7L2 complex [GO:0070369]; bicellular tight junction [GO:0005923]; catenin complex [GO:0016342]; cell cortex [GO:0005938]; cell junction [GO:0030054]; c…	GO:0000122; GO:0000578; GO:0000904; GO:0000922; GO:0001085; GO:0001102; GO:0001105; GO:0001501; GO:0001569; GO:0001570; GO:0001658; GO:0001701; GO:0001702; GO:0001706; GO:0001708; GO:0001709; GO:0001711; GO:0001764; GO:0001822; GO:0001840; GO:0001944; GO:0002052; GO:0002053; GO:0002089; GO:0003223; GO:0003266; GO:0003338; GO:0003340; GO:0003682; GO:0003700; GO:0003713; GO:0005622; GO:0005634; GO:…	Ctnnb1	Q02248	TCF4-CTNNB1-SUMO1-EP300-HADAC6 complex
-1.11678	22.8517	-3.06085	0.0190527	0.106784	-3.51667	Myosin-10 (Cellular myosin heavy chain. type B) (Myosin heavy chain 10) (Myosin heavy chain. non-muscle IIb) (Non-muscle myosin heavy chain B) (NMMHC-B) (Non-muscle myosin heavy chain IIb) (NMMHC II-b) (NMMHC-IIB)	MYH10_MOUSE	SUBCELLULAR LOCATION: Cell projection. lamellipodium {ECO:0000250}. Note=Colocalizes with MCC at the leading edge of migrating cells. {ECO:0000250}.	actomyosin [GO:0042641]; axon [GO:0030424]; brush border [GO:0005903]; cell cortex [GO:0005938]; cleavage furrow [GO:0032154]; cytoplasm [GO:0005737]; cytosol [GO:0005829]; dendritic spine [GO:0043197]; growth cone [GO:0030426]; lamellipodium [GO:0030027]; midbody [GO:0030496]; myosin complex [GO:0016459]; myosin II complex [GO:0016460]; myosin II filament [GO:0097513]; neuron projection [GO:0043…	GO:0000146; GO:0000281; GO:0001701; GO:0001725; GO:0001764; GO:0001778; GO:0003279; GO:0003777; GO:0005516; GO:0005524; GO:0005737; GO:0005829; GO:0005844; GO:0005903; GO:0005938; GO:0006887; GO:0006930; GO:0007018; GO:0007097; GO:0007155; GO:0007409; GO:0007411; GO:0007420; GO:0007507; GO:0007512; GO:0008017; GO:0008283; GO:0008360; GO:0016459; GO:0016460; GO:0016887; GO:0021592; GO:0021670; GO:…	Myh10	Q61879	NA
-1.89469	21.6131	-3.2046	0.0194958	0.108635	-3.34431	Serpin B6 (Placental thrombin inhibitor) (Proteinase inhibitor 6) (PI-6)	SPB6_MOUSE	SUBCELLULAR LOCATION: Cytoplasm {ECO:0000269|PubMed:17761692. ECO:0000269|PubMed:20451170}.	cytoplasm [GO:0005737]; extracellular region [GO:0005576]; extracellular space [GO:0005615]; intracellular [GO:0005622]; serine protease inhibitor complex [GO:0097180]; protease binding [GO:0002020]; serine-type endopeptidase inhibitor activity [GO:0004867]; cellular response to osmotic stress [GO:0071470]; gonad development [GO:0008406]; negative regulation of endopeptidase activity [GO:0010951]…	GO:0002020; GO:0004867; GO:0005576; GO:0005615; GO:0005622; GO:0005737; GO:0007605; GO:0008406; GO:0010951; GO:0071470; GO:0097180	Serpinb6	Q60854	NA
0.894201	24.3429	3.18544	0.0199613	0.10866	-3.36926	NADH dehydrogenase [ubiquinone] iron-sulfur protein 5 (Complex I-15 kDa) (CI-15 kDa) (NADH-ubiquinone oxidoreductase 15 kDa subunit)	NDUS5_MOUSE	SUBCELLULAR LOCATION: Mitochondrion inner membrane {ECO:0000250|UniProtKB:O43920}; Peripheral membrane protein {ECO:0000250|UniProtKB:O43920}. Mitochondrion intermembrane space {ECO:0000250|UniProtKB:O43920}.	mitochondrial intermembrane space [GO:0005758]; mitochondrial respiratory chain complex I [GO:0005747]; mitochondrion [GO:0005739]; mitochondrial respiratory chain complex I assembly [GO:0032981]; oxidation-reduction process [GO:0055114]	GO:0005739; GO:0005747; GO:0005758; GO:0032981; GO:0055114	Ndufs5	Q99LY9	NA
-0.945173	23.7384	-3.18477	0.0199778	0.10866	-3.37014	Vesicle-associated membrane protein-associated protein A (VAMP-A) (VAMP-associated protein A) (VAP-A) (33 kDa VAMP-associated protein) (VAP-33)	VAPA_MOUSE	SUBCELLULAR LOCATION: Endoplasmic reticulum membrane {ECO:0000269|PubMed:10655491}; Single-pass type IV membrane protein {ECO:0000250|UniProtKB:Q9P0L0}. Cell membrane {ECO:0000250|UniProtKB:Q9P0L0}; Single-pass type IV membrane protein {ECO:0000305}. Cell junction. tight junction {ECO:0000250|UniProtKB:Q9P0L0}. Nucleus membrane {ECO:0000250|UniProtKB:Q9Z270}. Note=Present in the plasma membrane a…	bicellular tight junction [GO:0005923]; endoplasmic reticulum [GO:0005783]; endoplasmic reticulum membrane [GO:0005789]; Golgi membrane [GO:0000139]; integral component of membrane [GO:0016021]; membrane [GO:0016020]; microtubule cytoskeleton [GO:0015630]; nuclear membrane [GO:0031965]; perinuclear region of cytoplasm [GO:0048471]; plasma membrane [GO:0005886]; vesicle [GO:0031982]; cadherin bind…	GO:0000139; GO:0005783; GO:0005789; GO:0005886; GO:0005923; GO:0006888; GO:0008017; GO:0008219; GO:0015630; GO:0016020; GO:0016021; GO:0019904; GO:0031175; GO:0031965; GO:0031982; GO:0033149; GO:0042802; GO:0044791; GO:0044828; GO:0044829; GO:0045296; GO:0046982; GO:0048471; GO:0070972; GO:0090114	Vapa	Q9WV55	NA
-1.32819	25.8945	-3.01941	0.0201766	0.10866	-3.5762	Isocitrate dehydrogenase [NAD] subunit alpha. mitochondrial (EC 1.1.1.41) (Isocitric dehydrogenase subunit alpha) (NAD(+)-specific ICDH subunit alpha)	IDH3A_MOUSE	SUBCELLULAR LOCATION: Mitochondrion {ECO:0000250}.	mitochondrion [GO:0005739]; myelin sheath [GO:0043209]; isocitrate dehydrogenase (NAD+) activity [GO:0004449]; magnesium ion binding [GO:0000287]; NAD binding [GO:0051287]; 2-oxoglutarate metabolic process [GO:0006103]; isocitrate metabolic process [GO:0006102]; NADH metabolic process [GO:0006734]; tricarboxylic acid cycle [GO:0006099]	GO:0000287; GO:0004449; GO:0005739; GO:0006099; GO:0006102; GO:0006103; GO:0006734; GO:0043209; GO:0051287	Idh3a	Q9D6R2	NA
-1.61867	22.4896	-3.02309	0.0200738	0.10866	-3.57091	Dihydropyrimidinase-related protein 4 (DRP-4) (Collapsin response mediator protein 3) (CRMP-3) (UNC33-like phosphoprotein 4) (ULIP-4)	DPYL4_MOUSE	SUBCELLULAR LOCATION: Cytoplasm {ECO:0000250}.	cytoplasm [GO:0005737]; filamin binding [GO:0031005]; hydrolase activity. acting on carbon-nitrogen (but not peptide) bonds [GO:0016810]; phosphoprotein binding [GO:0051219]; neuron death [GO:0070997]; neuron projection guidance [GO:0097485]	GO:0005737; GO:0016810; GO:0031005; GO:0051219; GO:0070997; GO:0097485	Dpysl4	O35098	NA
-1.77096	24.256	-3.03899	0.0196369	0.10866	-3.54805	Synaptic vesicle glycoprotein 2A (Synaptic vesicle protein 2) (Synaptic vesicle protein 2A) (Calcium regulator SV2A)	SV2A_MOUSE	SUBCELLULAR LOCATION: Cell junction. synapse {ECO:0000269|PubMed:12209837}. Cytoplasmic vesicle. secretory vesicle. synaptic vesicle membrane {ECO:0000250|UniProtKB:Q02563}; Multi-pass membrane protein {ECO:0000250|UniProtKB:Q02563}. Note=Enriched in chromaffin granules. not present in adrenal microsomes. Associated with both insulin granules and synaptic-like microvesicles in insulin-secreting c…	cell-cell junction [GO:0005911]; dendrite [GO:0030425]; endoplasmic reticulum [GO:0005783]; integral component of membrane [GO:0016021]; integral component of synaptic vesicle membrane [GO:0030285]; neuromuscular junction [GO:0031594]; neuron projection [GO:0043005]; neuronal cell body [GO:0043025]; presynaptic active zone [GO:0048786]; synapse [GO:0045202]; synaptic vesicle [GO:0008021]; synapti…	GO:0005783; GO:0005911; GO:0006836; GO:0006874; GO:0007268; GO:0008021; GO:0014052; GO:0016021; GO:0019901; GO:0022857; GO:0030285; GO:0030425; GO:0030672; GO:0031594; GO:0038023; GO:0043005; GO:0043025; GO:0043195; GO:0045202; GO:0048786	Sv2a	Q9JIS5	NA
-2.42245	21.8146	-3.19307	0.0197744	0.10866	-3.35932	Importin subunit beta-1 (Karyopherin subunit beta-1) (Nuclear factor p97) (Pore targeting complex 97 kDa subunit) (PTAC97) (SCG)	IMB1_MOUSE	SUBCELLULAR LOCATION: Cytoplasm {ECO:0000250}. Nucleus envelope {ECO:0000250}.	cytoplasm [GO:0005737]; cytosol [GO:0005829]; endoplasmic reticulum tubular network [GO:0071782]; nuclear envelope [GO:0005635]; nuclear membrane [GO:0031965]; nuclear periphery [GO:0034399]; nuclear pore [GO:0005643]; nucleoplasm [GO:0005654]; protein-containing complex [GO:0032991]; enzyme binding [GO:0019899]; Hsp90 protein binding [GO:0051879]; kinesin binding [GO:0019894]; nuclear localizati…	GO:0000060; GO:0005635; GO:0005643; GO:0005654; GO:0005737; GO:0005829; GO:0006606; GO:0006607; GO:0006610; GO:0007079; GO:0007080; GO:0008139; GO:0008536; GO:0008565; GO:0019894; GO:0019899; GO:0019904; GO:0030953; GO:0031291; GO:0031965; GO:0032991; GO:0034399; GO:0040001; GO:0044877; GO:0045184; GO:0051879; GO:0071782; GO:0090307	Kpnb1	P70168	Nuclear cap binding complex (NCBC)
-1.12031	24.4385	-3.1643	0.020489	0.10973	-3.39685	S-phase kinase-associated protein 1 (Cyclin-A/CDK2-associated protein p19) (S-phase kinase-associated protein 1A) (p19A) (p19skp1)	SKP1_MOUSE		centrosome [GO:0005813]; Cul7-RING ubiquitin ligase complex [GO:0031467]; cytoplasm [GO:0005737]; cytosol [GO:0005829]; nucleoplasm [GO:0005654]; nucleus [GO:0005634]; SCF ubiquitin ligase complex [GO:0019005]; beta-catenin binding [GO:0008013]; cullin family protein binding [GO:0097602]; protein domain specific binding [GO:0019904]; ubiquitin-protein transferase activity [GO:0004842]; histone H2…	GO:0004842; GO:0005634; GO:0005654; GO:0005737; GO:0005813; GO:0005829; GO:0006511; GO:0008013; GO:0016567; GO:0019005; GO:0019904; GO:0031146; GO:0031467; GO:0035518; GO:0051457; GO:0097602	Skp1	Q9WTX5	TNF-alpha/NF-kappa B signaling complex (CHUK. BTRC. NFKB2. PPP6C. REL. CUL1. IKBKE. SAPS2. SAPS1. ANKRD28. RELA. SKP1)
-0.997743	24.7984	-2.9924	0.0209471	0.111396	-3.61509	V-type proton ATPase subunit D (V-ATPase subunit D) (V-ATPase 28 kDa accessory protein) (Vacuolar proton pump subunit D)	VATD_MOUSE	SUBCELLULAR LOCATION: Membrane {ECO:0000305}; Peripheral membrane protein {ECO:0000305}; Cytoplasmic side {ECO:0000305}. Note=Localizes to centrosome and the base of the cilium. {ECO:0000250}.	centrosome [GO:0005813]; cilium [GO:0005929]; membrane [GO:0016020]; proton-transporting V-type ATPase complex [GO:0033176]; ATPase activity. coupled to transmembrane movement of substances [GO:0042626]; cilium assembly [GO:0060271]; ion transport [GO:0006811]; protein localization to cilium [GO:0061512]	GO:0005813; GO:0005929; GO:0006811; GO:0016020; GO:0033176; GO:0042626; GO:0060271; GO:0061512	Atp6v1d	P57746	H+transporting ATPase. vacuolar
-1.24533	21.855	-3.14321	0.0210312	0.111396	-3.42444	Gephyrin [Includes: Molybdopterin adenylyltransferase (MPT adenylyltransferase) (EC 2.7.7.75) (Domain G); Molybdopterin molybdenumtransferase (MPT Mo-transferase) (EC 2.10.1.1) (Domain E)]	GEPH_MOUSE	SUBCELLULAR LOCATION: Cell junction. synapse {ECO:0000250|UniProtKB:Q03555}. Cell junction. synapse. postsynaptic cell membrane {ECO:0000250|UniProtKB:Q03555}; Peripheral membrane protein {ECO:0000250|UniProtKB:Q03555}; Cytoplasmic side {ECO:0000250|UniProtKB:Q03555}. Cytoplasm. cytoskeleton {ECO:0000250|UniProtKB:Q03555}. Cell membrane {ECO:0000250|UniProtKB:Q03555}; Peripheral membrane protein …	cell junction [GO:0030054]; cytoplasm [GO:0005737]; cytoskeleton [GO:0005856]; dendrite [GO:0030425]; extrinsic component of cytoplasmic side of plasma membrane [GO:0031234]; extrinsic component of plasma membrane [GO:0019897]; inhibitory synapse [GO:0060077]; intracellular [GO:0005622]; neuronal cell body [GO:0043025]; postsynapse [GO:0098794]; postsynaptic membrane [GO:0045211]; postsynaptic sp…	GO:0005102; GO:0005524; GO:0005622; GO:0005737; GO:0005856; GO:0006777; GO:0007529; GO:0008092; GO:0008940; GO:0010038; GO:0018315; GO:0019897; GO:0030054; GO:0030425; GO:0031234; GO:0032324; GO:0032947; GO:0042803; GO:0043025; GO:0043546; GO:0045184; GO:0045202; GO:0045211; GO:0046872; GO:0051260; GO:0060077; GO:0061598; GO:0061599; GO:0072579; GO:0097112; GO:0098794; GO:0098879; GO:0098880; GO:…	Gphn	Q8BUV3	NA
-1.12868	25.9197	-2.97417	0.0214845	0.113008	-3.64135	Guanine nucleotide-binding protein G(I)/G(S)/G(O) subunit gamma-2 (G gamma-I)	GBG2_MOUSE	SUBCELLULAR LOCATION: Cell membrane {ECO:0000305}; Lipid-anchor {ECO:0000305}; Cytoplasmic side {ECO:0000305}.	heterotrimeric G-protein complex [GO:0005834]; plasma membrane [GO:0005886]; G-protein beta-subunit binding [GO:0031681]; GTPase activity [GO:0003924]; cell proliferation [GO:0008283]; G-protein coupled receptor signaling pathway [GO:0007186]	GO:0003924; GO:0005834; GO:0005886; GO:0007186; GO:0008283; GO:0031681	Gng2	P63213	NA
-1.97633	23.5324	-2.97132	0.0215699	0.113008	-3.64547	Heat shock 70 kDa protein 4 (Heat shock 70-related protein APG-2)	HSP74_MOUSE	SUBCELLULAR LOCATION: Cytoplasm {ECO:0000305}.	cytoplasm [GO:0005737]; cytosol [GO:0005829]; extracellular exosome [GO:0070062]; lipid droplet [GO:0005811]; nucleus [GO:0005634]; activating transcription factor binding [GO:0033613]; ATP binding [GO:0005524]; protein-containing complex binding [GO:0044877]; RNA polymerase II transcription factor binding [GO:0001085]; chaperone-mediated protein complex assembly [GO:0051131]; negative regulation…	GO:0001085; GO:0001933; GO:0005524; GO:0005634; GO:0005737; GO:0005811; GO:0005829; GO:0009408; GO:0010628; GO:0010629; GO:0032092; GO:0033613; GO:0043066; GO:0043392; GO:0044877; GO:0045040; GO:0051131; GO:0060548; GO:0070062	Hspa4	Q61316	NA
-1.29768	22.6846	-3.10419	0.0220756	0.115032	-3.47562	Alpha-1-antitrypsin 1-3 (Alpha-1 protease inhibitor 3) (Alpha-1 protease inhibitor 6) (Alpha-1-antitrypsin 1-6) (Serine protease inhibitor 1-3) (Serine protease inhibitor 1-6) (Serine protease inhibitor A1c) (Serpin A1c);Alpha-1-antitrypsin 1-1 (AAT) (Alpha-1 protease inhibitor 1) (Alpha-1-antiproteinase) (Serine protease inhibitor 1-1) (Serine protease inhibitor A1a) (Serpin A1a)	A1AT3_MOUSE;A1AT1_MOUSE	SUBCELLULAR LOCATION: Secreted {ECO:0000269|PubMed:11961105. ECO:0000269|PubMed:8619829}.;SUBCELLULAR LOCATION: Secreted {ECO:0000269|PubMed:11961105. ECO:0000269|PubMed:8619829}.	endoplasmic reticulum [GO:0005783]; extracellular region [GO:0005576]; extracellular space [GO:0005615]; Golgi apparatus [GO:0005794]; intracellular membrane-bounded organelle [GO:0043231]; endopeptidase inhibitor activity [GO:0004866]; identical protein binding [GO:0042802]; protease binding [GO:0002020]; serine-type endopeptidase inhibitor activity [GO:0004867]; response to cytokine [GO:0034097…	GO:0002020; GO:0004866; GO:0004867; GO:0005576; GO:0005615; GO:0005783; GO:0005794; GO:0034097; GO:0042802; GO:0043231; GO:0043434;GO:0002020; GO:0004866; GO:0004867; GO:0005576; GO:0005615; GO:0005783; GO:0005794; GO:0006487; GO:0006953; GO:0034097; GO:0042802; GO:0043231; GO:0043434	Serpina1c;Serpina1a	Q00896	NA
1.37335	20.8397	3.08571	0.0225901	0.115834	-3.49993	Proteasomal ubiquitin receptor ADRM1 (110 kDa cell membrane glycoprotein) (Gp110) (Adhesion-regulating molecule 1) (ARM-1) (Rpn13 homolog)	ADRM1_MOUSE	SUBCELLULAR LOCATION: Cytoplasm {ECO:0000269|PubMed:15819879}. Nucleus {ECO:0000250|UniProtKB:Q16186}.	cytosol [GO:0005829]; nucleoplasm [GO:0005654]; plasma membrane [GO:0005886]; proteasome complex [GO:0000502]; proteasome regulatory particle. lid subcomplex [GO:0008541]; endopeptidase activator activity [GO:0061133]; protease binding [GO:0002020]; proteasome binding [GO:0070628]; ubiquitin binding [GO:0043130]; adipose tissue development [GO:0060612]; follicle-stimulating hormone signaling path…	GO:0000502; GO:0001541; GO:0002020; GO:0005654; GO:0005829; GO:0005886; GO:0006368; GO:0006511; GO:0007286; GO:0008541; GO:0033081; GO:0042699; GO:0043130; GO:0043248; GO:0048477; GO:0048538; GO:0060009; GO:0060399; GO:0060612; GO:0061133; GO:0070628; GO:0072520	Adrm1	Q9JKV1	ITGA6-ITGB4-Laminin10/12 complex
0.995826	24.9065	2.9416	0.0224822	0.115834	-3.68837	40S ribosomal protein S8	RS8_MOUSE	SUBCELLULAR LOCATION: Cytoplasm {ECO:0000250}. Membrane {ECO:0000250|UniProtKB:P62241}; Lipid-anchor {ECO:0000250|UniProtKB:P62241}. Note=Localized in cytoplasmic mRNP granules containing untranslated mRNAs. {ECO:0000250}.	cytosol [GO:0005829]; cytosolic small ribosomal subunit [GO:0022627]; endoplasmic reticulum [GO:0005783]; membrane [GO:0016020]; ribonucleoprotein complex [GO:1990904]; structural constituent of ribosome [GO:0003735]; maturation of SSU-rRNA from tricistronic rRNA transcript (SSU-rRNA. 5.8S rRNA. LSU-rRNA) [GO:0000462]; translation [GO:0006412]	GO:0000462; GO:0003735; GO:0005783; GO:0005829; GO:0006412; GO:0016020; GO:0022627; GO:1990904	Rps8	P62242	cytoplasmic ribosomal small subunit
-1.2755	24.3596	-2.94522	0.0223688	0.115834	-3.68313	Mitogen-activated protein kinase 1 (MAP kinase 1) (MAPK 1) (EC 2.7.11.24) (ERT1) (Extracellular signal-regulated kinase 2) (ERK-2) (MAP kinase isoform p42) (p42-MAPK) (Mitogen-activated protein kinase 2) (MAP kinase 2) (MAPK 2);Mitogen-activated protein kinase 4 (MAP kinase 4) (MAPK 4) (EC 2.7.11.24) (Extracellular signal-regulated kinase 4) (ERK-4);Mitogen-activated protein kinase 6 (MAP kinase …	MK01_MOUSE;MK04_MOUSE;MK06_MOUSE	SUBCELLULAR LOCATION: Cytoplasm. cytoskeleton. spindle {ECO:0000250}. Nucleus. Cytoplasm. cytoskeleton. microtubule organizing center. centrosome {ECO:0000250}. Cytoplasm. Membrane. caveola {ECO:0000250|UniProtKB:P63086}. Note=Associated with the spindle during prometaphase and metaphase (By similarity). PEA15-binding and phosphorylated DAPK1 promote its cytoplasmic retention. Phosphorylation at …	axon [GO:0030424]; caveola [GO:0005901]; cytoplasm [GO:0005737]; cytoskeleton [GO:0005856]; cytosol [GO:0005829]; dendrite cytoplasm [GO:0032839]; early endosome [GO:0005769]; focal adhesion [GO:0005925]; Golgi apparatus [GO:0005794]; late endosome [GO:0005770]; microtubule organizing center [GO:0005815]; mitochondrion [GO:0005739]; mitotic spindle [GO:0072686]; nucleoplasm [GO:0005654]; nucleus …	GO:0000165; GO:0001784; GO:0004672; GO:0004674; GO:0004707; GO:0004708; GO:0005524; GO:0005634; GO:0005654; GO:0005737; GO:0005739; GO:0005769; GO:0005770; GO:0005794; GO:0005815; GO:0005829; GO:0005856; GO:0005886; GO:0005901; GO:0005925; GO:0006351; GO:0006468; GO:0006915; GO:0006974; GO:0007049; GO:0007165; GO:0007507; GO:0008134; GO:0008284; GO:0008353; GO:0009636; GO:0009887; GO:0010468; GO:…	Mapk1;Mapk4;Mapk6	P63085	STE5-MAPK complex
-1.40066	25.6722	-2.92481	0.0230154	0.11739	-3.71263	Spectrin alpha chain. non-erythrocytic 1 (Alpha-II spectrin) (Fodrin alpha chain)	SPTN1_MOUSE	SUBCELLULAR LOCATION: Cytoplasm. cytoskeleton. Cytoplasm. cell cortex. Note=Expressed along the cell membrane in podocytes and presumptive tubule cells during glomerulogenesis and is expressed along lateral cell margins in tubule cells. {ECO:0000250}.	cortical cytoskeleton [GO:0030863]; cuticular plate [GO:0032437]; fascia adherens [GO:0005916]; intracellular membrane-bounded organelle [GO:0043231]; lateral plasma membrane [GO:0016328]; membrane [GO:0016020]; microtubule cytoskeleton [GO:0015630]; myelin sheath [GO:0043209]; paranode region of axon [GO:0033270]; plasma membrane [GO:0005886]; protein-containing complex [GO:0032991]; Z disc [GO:…	GO:0003779; GO:0005509; GO:0005516; GO:0005886; GO:0005916; GO:0015630; GO:0016020; GO:0016328; GO:0019905; GO:0030018; GO:0030507; GO:0030863; GO:0031532; GO:0032437; GO:0032991; GO:0033270; GO:0043209; GO:0043231; GO:0044877; GO:0045296; GO:0046982; GO:0047485; GO:0051693	Sptan1	P16546	emerin
4.73035	19.392	3.04298	0.0238305	0.117532	-3.55629	Perilipin-4 (Adipocyte protein S3-12)	PLIN4_MOUSE	SUBCELLULAR LOCATION: Cell membrane {ECO:0000269|PubMed:9624692}. Cytoplasm {ECO:0000269|PubMed:12840023. ECO:0000269|PubMed:15731108}. Lipid droplet {ECO:0000269|PubMed:12840023. ECO:0000269|PubMed:15731108}. Note=Nascent lipid droplet surface-associated; association with lipid droplets is triacylglycerol synthesis-dependent. {ECO:0000269|PubMed:12840023. ECO:0000269|PubMed:15731108}.	cytosol [GO:0005829]; intracellular membrane-bounded organelle [GO:0043231]; lipid droplet [GO:0005811]; plasma membrane [GO:0005886]	GO:0005811; GO:0005829; GO:0005886; GO:0043231	Plin4	O88492	NA
1.33704	22.3056	2.89432	0.0240186	0.117532	-3.75674	Programmed cell death 6-interacting protein (ALG-2-interacting protein 1) (ALG-2-interacting protein X) (E2F1-inducible protein) (Eig2)	PDC6I_MOUSE	SUBCELLULAR LOCATION: Cytoplasm. cytosol {ECO:0000250|UniProtKB:Q9QZA2}. Melanosome {ECO:0000250|UniProtKB:Q8WUM4}. Cytoplasm. cytoskeleton. microtubule organizing center. centrosome {ECO:0000250|UniProtKB:Q8WUM4}. Secreted. exosome {ECO:0000269|PubMed:23523921}. Cell junction. tight junction {ECO:0000269|PubMed:27336173}. Midbody. Midbody ring {ECO:0000250|UniProtKB:Q8WUM4}. Note=Colocalized wit…	actomyosin [GO:0042641]; bicellular tight junction [GO:0005923]; cytoplasm [GO:0005737]; cytosol [GO:0005829]; endoplasmic reticulum exit site [GO:0070971]; extracellular exosome [GO:0070062]; Flemming body [GO:0090543]; immunological synapse [GO:0001772]; melanosome [GO:0042470]; microtubule organizing center [GO:0005815]; myelin sheath [GO:0043209]; calcium-dependent protein binding [GO:0048306…	GO:0000281; GO:0000915; GO:0000920; GO:0001772; GO:0005737; GO:0005815; GO:0005829; GO:0005923; GO:0006915; GO:0010824; GO:0015031; GO:0017124; GO:0031871; GO:0039702; GO:0042470; GO:0042641; GO:0042802; GO:0042803; GO:0043209; GO:0045199; GO:0046755; GO:0046983; GO:0048306; GO:0051260; GO:0070062; GO:0070830; GO:0070971; GO:0090543; GO:0090559; GO:0090611; GO:1903543; GO:1903551; GO:1903553	Pdcd6ip	Q9WU78	NA
-0.880414	24.0267	-3.05127	0.0235842	0.117532	-3.54534	Ermin (Juxtanodin) (JN)	ERMIN_MOUSE	SUBCELLULAR LOCATION: Cytoplasm. cytoskeleton {ECO:0000269|PubMed:16421295}.	cell cortex [GO:0005938]; cytoplasm [GO:0005737]; cytoskeleton [GO:0005856]; filopodium [GO:0030175]; internode region of axon [GO:0033269]; myelin sheath [GO:0043209]; neuronal cell body [GO:0043025]; paranode region of axon [GO:0033270]; actin filament binding [GO:0051015]; actin filament organization [GO:0007015]; morphogenesis of a branching structure [GO:0001763]; regulation of cell projecti…	GO:0001763; GO:0005737; GO:0005856; GO:0005938; GO:0007015; GO:0008360; GO:0030175; GO:0031344; GO:0033269; GO:0033270; GO:0043025; GO:0043209; GO:0051015	Ermn	Q5EBJ4	NA
-0.934106	22.6929	-3.03845	0.0239664	0.117532	-3.56228	GTP:AMP phosphotransferase AK3. mitochondrial (EC 2.7.4.10) (Adenylate kinase 3) (AK 3) (Adenylate kinase 3 alpha-like 1)	KAD3_MOUSE	SUBCELLULAR LOCATION: Mitochondrion matrix {ECO:0000255|HAMAP-Rule:MF_03169}.	mitochondrial intermembrane space [GO:0005758]; mitochondrial matrix [GO:0005759]; mitochondrion [GO:0005739]; adenylate kinase activity [GO:0004017]; ATP binding [GO:0005524]; GTP binding [GO:0005525]; identical protein binding [GO:0042802]; nucleoside triphosphate adenylate kinase activity [GO:0046899]; ADP biosynthetic process [GO:0006172]; AMP metabolic process [GO:0046033]; AMP phosphorylati…	GO:0004017; GO:0005524; GO:0005525; GO:0005739; GO:0005758; GO:0005759; GO:0006172; GO:0006756; GO:0042802; GO:0046033; GO:0046034; GO:0046039; GO:0046041; GO:0046051; GO:0046060; GO:0046899; GO:0051260	Ak3	Q9WTP7	NA
-1.15419	25.7827	-2.91917	0.0231976	0.117532	-3.72079	Sodium/potassium-transporting ATPase subunit alpha-2 (Na(+)/K(+) ATPase alpha-2 subunit) (EC 3.6.3.9) (Na(+)/K(+) ATPase alpha(+) subunit) (Sodium pump subunit alpha-2);Sodium/potassium-transporting ATPase subunit alpha-4 (Na(+)/K(+) ATPase alpha-4 subunit) (EC 3.6.3.9) (Sodium pump subunit alpha-4);Potassium-transporting ATPase alpha chain 2 (EC 3.6.3.10) (Non-gastric H(+)/K(+) ATPase subunit al…	AT1A2_MOUSE;AT1A4_MOUSE;AT12A_MOUSE;ATP4A_MOUSE	SUBCELLULAR LOCATION: Membrane {ECO:0000250}; Multi-pass membrane protein {ECO:0000250}. Cell membrane {ECO:0000250}; Multi-pass membrane protein {ECO:0000250}.;SUBCELLULAR LOCATION: Cell membrane; Multi-pass membrane protein.;SUBCELLULAR LOCATION: Membrane; Multi-pass membrane protein.;SUBCELLULAR LOCATION: Cell membrane; Multi-pass membrane protein.	caveola [GO:0005901]; cytoplasm [GO:0005737]; dendritic spine [GO:0043197]; endosome [GO:0005768]; intercalated disc [GO:0014704]; membrane [GO:0016020]; myelin sheath [GO:0043209]; neuron projection [GO:0043005]; plasma membrane [GO:0005886]; sarcolemma [GO:0042383]; sodium:potassium-exchanging ATPase complex [GO:0005890]; synapse [GO:0045202]; T-tubule [GO:0030315]; ATP binding [GO:0005524]; ca…	GO:0001504; GO:0002026; GO:0002087; GO:0005391; GO:0005524; GO:0005737; GO:0005768; GO:0005886; GO:0005890; GO:0005901; GO:0006813; GO:0006814; GO:0006883; GO:0006937; GO:0006940; GO:0006942; GO:0008217; GO:0008344; GO:0008542; GO:0010107; GO:0014704; GO:0015991; GO:0016020; GO:0019229; GO:0019829; GO:0030007; GO:0030315; GO:0030955; GO:0031402; GO:0035094; GO:0036376; GO:0040011; GO:0042383; GO:…	Atp1a2;Atp1a4;Atp12a;Atp4a	Q6PIE5	NA
-1.50068	25.1473	-2.91251	0.0234147	0.117532	-3.73042	ATP synthase F(0) complex subunit B1. mitochondrial (ATP synthase subunit b) (ATPase subunit b)	AT5F1_MOUSE	SUBCELLULAR LOCATION: Mitochondrion. Mitochondrion inner membrane.	mitochondrial inner membrane [GO:0005743]; mitochondrial proton-transporting ATP synthase complex [GO:0005753]; mitochondrial proton-transporting ATP synthase complex. coupling factor F(o) [GO:0000276]; mitochondrion [GO:0005739]; myelin sheath [GO:0043209]; nucleoplasm [GO:0005654]; ATPase activity [GO:0016887]; proton transmembrane transporter activity [GO:0015078]; ATP hydrolysis coupled catio…	GO:0000276; GO:0005654; GO:0005739; GO:0005743; GO:0005753; GO:0015078; GO:0015986; GO:0016887; GO:0043209; GO:0099132	Atp5f1	Q9CQQ7	F0/F1 ATP synthase (complex V)
-1.54217	23.9778	-2.89808	0.0238924	0.117532	-3.7513	Microtubule-associated protein 1A (MAP-1A) [Cleaved into: MAP1A heavy chain; MAP1 light chain LC2]	MAP1A_MOUSE	SUBCELLULAR LOCATION: Cytoplasm. cytoskeleton {ECO:0000305}.	axon [GO:0030424]; axon cytoplasm [GO:1904115]; cytosol [GO:0005829]; dendrite [GO:0030425]; microtubule [GO:0005874]; microtubule associated complex [GO:0005875]; photoreceptor outer segment [GO:0001750]; postsynaptic density [GO:0014069]; actin binding [GO:0003779]; collagen binding [GO:0005518]; cytoskeletal adaptor activity [GO:0008093]; ionotropic glutamate receptor binding [GO:0035255]; mic…	GO:0000226; GO:0001750; GO:0003779; GO:0005518; GO:0005829; GO:0005874; GO:0005875; GO:0007026; GO:0007605; GO:0007613; GO:0008017; GO:0008093; GO:0008306; GO:0014069; GO:0015631; GO:0030424; GO:0030425; GO:0032435; GO:0035255; GO:0045494; GO:0048167; GO:0099641; GO:0099642; GO:1903829; GO:1904115; GO:2000010	Map1a	Q9QYR6	NA
-1.62102	28.2917	-2.89816	0.0238897	0.117532	-3.75118	14-3-3 protein zeta/delta (Protein kinase C inhibitor protein 1) (KCIP-1) (SEZ-2)	1433Z_MOUSE	SUBCELLULAR LOCATION: Cytoplasm. Melanosome. Note=Located to stage I to stage IV melanosomes. {ECO:0000250}.	cell leading edge [GO:0031252]; cytosol [GO:0005829]; mast cell granule [GO:0042629]; melanosome [GO:0042470]; mitochondrion [GO:0005739]; nucleus [GO:0005634]; perinuclear region of cytoplasm [GO:0048471]; postsynaptic density [GO:0014069]; protein-containing complex [GO:0032991]; cadherin binding [GO:0045296]; identical protein binding [GO:0042802]; ion channel binding [GO:0044325]; protein dom…	GO:0002553; GO:0005634; GO:0005739; GO:0005829; GO:0006605; GO:0006626; GO:0008134; GO:0010941; GO:0014069; GO:0019901; GO:0019904; GO:0031252; GO:0031625; GO:0032991; GO:0042470; GO:0042493; GO:0042629; GO:0042802; GO:0044325; GO:0044877; GO:0045296; GO:0048471; GO:0051683; GO:0090168	Ywhaz	P63101	Kinase maturation complex 1
-0.862932	28.2991	-2.88049	0.0244887	0.118629	-3.77677	Fructose-bisphosphate aldolase A (EC 4.1.2.13) (Aldolase 1) (Muscle-type aldolase)	ALDOA_MOUSE	SUBCELLULAR LOCATION: Cytoplasm. myofibril. sarcomere. I band. Cytoplasm. myofibril. sarcomere. M line. Note=In skeletal muscle. accumulates around the M line and within the I band. colocalizing with FBP2 on both sides of the Z line in the absence of Ca(2+). {ECO:0000250}.	actin cytoskeleton [GO:0015629]; cytoplasm [GO:0005737]; cytosol [GO:0005829]; extracellular exosome [GO:0070062]; extracellular space [GO:0005615]; M band [GO:0031430]; membrane [GO:0016020]; mitochondrion [GO:0005739]; myelin sheath [GO:0043209]; nuclear heterochromatin [GO:0005720]; protein-containing complex [GO:0032991]; sperm fibrous sheath [GO:0035686]; sperm head [GO:0061827]; Z disc [GO:…	GO:0002020; GO:0004332; GO:0005615; GO:0005720; GO:0005737; GO:0005739; GO:0005829; GO:0006000; GO:0006096; GO:0006754; GO:0006941; GO:0007339; GO:0008092; GO:0008360; GO:0015629; GO:0016020; GO:0030018; GO:0030335; GO:0030388; GO:0031430; GO:0032991; GO:0035686; GO:0042802; GO:0043209; GO:0045296; GO:0046716; GO:0051289; GO:0061615; GO:0061827; GO:0070061; GO:0070062	Aldoa	P05064	NA
-1.22897	25.0995	-3.02133	0.0244875	0.118629	-3.58494	NADH dehydrogenase [ubiquinone] 1 alpha subcomplex subunit 3 (Complex I-B9) (CI-B9) (NADH-ubiquinone oxidoreductase B9 subunit)	NDUA3_MOUSE	SUBCELLULAR LOCATION: Mitochondrion inner membrane {ECO:0000250|UniProtKB:O95167}; Single-pass membrane protein {ECO:0000255}.	integral component of membrane [GO:0016021]; mitochondrial inner membrane [GO:0005743]; mitochondrial respiratory chain complex I [GO:0005747]; mitochondrion [GO:0005739]; mitochondrial respiratory chain complex I assembly [GO:0032981]; oxidation-reduction process [GO:0055114]	GO:0005739; GO:0005743; GO:0005747; GO:0016021; GO:0032981; GO:0055114	Ndufa3	Q9CQ91	NA
-1.08087	20.6629	-3.01108	0.0248052	0.119561	-3.59851	Importin-7 (Imp7) (Ran-binding protein 7) (RanBP7)	IPO7_MOUSE	SUBCELLULAR LOCATION: Cytoplasm {ECO:0000250}. Nucleus {ECO:0000250}.	cytosol [GO:0005829]; nuclear envelope [GO:0005635]; nucleoplasm [GO:0005654]; histone binding [GO:0042393]; protein transporter activity [GO:0008565]; Ran GTPase binding [GO:0008536]; SMAD binding [GO:0046332]; innate immune response [GO:0045087]; protein import into nucleus [GO:0006606]; signal transduction [GO:0007165]	GO:0005635; GO:0005654; GO:0005829; GO:0006606; GO:0007165; GO:0008536; GO:0008565; GO:0042393; GO:0045087; GO:0046332	Ipo7	Q9EPL8	NA
0.917728	22.5629	2.99143	0.0254271	0.121949	-3.62458	ADP-ribosylation factor 4	ARF4_MOUSE	SUBCELLULAR LOCATION: Golgi apparatus. Membrane {ECO:0000250|UniProtKB:P18085}; Lipid-anchor {ECO:0000250|UniProtKB:P18085}.	cytoplasm [GO:0005737]; cytosol [GO:0005829]; dendritic spine [GO:0043197]; Golgi apparatus [GO:0005794]; plasma membrane [GO:0005886]; ruffle membrane [GO:0032587]; epidermal growth factor receptor binding [GO:0005154]; GTP binding [GO:0005525]; activation of phospholipase D activity [GO:0031584]; apical protein localization [GO:0045176]; brain development [GO:0007420]; cell migration [GO:001647…	GO:0005154; GO:0005525; GO:0005737; GO:0005794; GO:0005829; GO:0005886; GO:0006471; GO:0006890; GO:0007173; GO:0007420; GO:0007612; GO:0015031; GO:0016477; GO:0031584; GO:0032587; GO:0043066; GO:0043197; GO:0045176; GO:0045197; GO:0045944; GO:0048678; GO:0060996; GO:0061512; GO:2000377	Arf4	P61750	Chs5p/Arf-1binding proteins (ChAPs)
0.958119	23.1887	2.95695	0.02656	0.126189	-3.67043	Charged multivesicular body protein 4b (Chromatin-modifying protein 4b) (CHMP4b)	CHM4B_MOUSE	SUBCELLULAR LOCATION: Cytoplasm. cytosol {ECO:0000250|UniProtKB:Q9H444}. Late endosome membrane {ECO:0000250|UniProtKB:Q9H444}; Peripheral membrane protein {ECO:0000250|UniProtKB:Q9H444}. Midbody {ECO:0000250|UniProtKB:Q9H444}. Nucleus envelope {ECO:0000250|UniProtKB:Q9H444}. Note=Recruited to the nuclear envelope by CHMP7 during late anaphase. Localizes transiently to the midbody arms immediatel…	cytoplasm [GO:0005737]; cytoplasmic side of plasma membrane [GO:0009898]; cytosol [GO:0005829]; endosome [GO:0005768]; ESCRT III complex [GO:0000815]; late endosome membrane [GO:0031902]; membrane [GO:0016020]; membrane coat [GO:0030117]; midbody [GO:0030496]; nuclear envelope [GO:0005635]; nucleus [GO:0005634]; vesicle [GO:0031982]; cadherin binding [GO:0045296]; identical protein binding [GO:00…	GO:0000281; GO:0000815; GO:0000920; GO:0005634; GO:0005635; GO:0005737; GO:0005768; GO:0005829; GO:0006620; GO:0006914; GO:0006997; GO:0007034; GO:0007080; GO:0009898; GO:0010458; GO:0010506; GO:0010824; GO:0016020; GO:0030117; GO:0030496; GO:0031468; GO:0031902; GO:0031982; GO:0036438; GO:0039702; GO:0042802; GO:0042803; GO:0045296; GO:0046755; GO:0050792; GO:0051260; GO:0060548; GO:0090148; GO:…	Chmp4b	Q9D8B3	ESCRT III complex
-1.47393	24.529	-2.8224	0.026573	0.126189	-3.86104	NADH-ubiquinone oxidoreductase 75 kDa subunit. mitochondrial (EC 1.6.5.3) (EC 1.6.99.3) (Complex I-75kD) (CI-75kD)	NDUS1_MOUSE	SUBCELLULAR LOCATION: Mitochondrion inner membrane {ECO:0000250}. Note=Matrix and cytoplasmic side of the mitochondrial inner membrane. {ECO:0000250}.	mitochondrial intermembrane space [GO:0005758]; mitochondrial respiratory chain complex I [GO:0005747]; mitochondrion [GO:0005739]; myelin sheath [GO:0043209]; 2 iron. 2 sulfur cluster binding [GO:0051537]; 4 iron. 4 sulfur cluster binding [GO:0051539]; electron transfer activity [GO:0009055]; iron-sulfur cluster binding [GO:0051536]; metal ion binding [GO:0046872]; NADH dehydrogenase (ubiquinone…	GO:0005739; GO:0005747; GO:0005758; GO:0008137; GO:0008637; GO:0009055; GO:0042773; GO:0043209; GO:0045333; GO:0046034; GO:0046872; GO:0051536; GO:0051537; GO:0051539; GO:0051881; GO:0072593	Ndufs1	Q91VD9	NA
-1.19973	25.1909	-2.81087	0.0270083	0.127143	-3.87778	Microtubule-associated protein tau (Neurofibrillary tangle protein) (Paired helical filament-tau) (PHF-tau)	TAU_MOUSE	SUBCELLULAR LOCATION: Cytoplasm. cytosol. Cell membrane; Peripheral membrane protein; Cytoplasmic side. Cytoplasm. cytoskeleton. Cell projection. axon. Cytoplasm {ECO:0000250|UniProtKB:P10636}. Cell projection. dendrite {ECO:0000250|UniProtKB:P10636}. Note=Mostly found in the axons of neurons. in the cytosol and in association with plasma membrane components.	axolemma [GO:0030673]; axon [GO:0030424]; axonal growth cone [GO:0044295]; axoneme [GO:0005930]; cell body [GO:0044297]; cytoplasm [GO:0005737]; cytoplasmic ribonucleoprotein granule [GO:0036464]; cytoplasmic side of plasma membrane [GO:0009898]; cytosol [GO:0005829]; dendrite [GO:0030425]; glial cell projection [GO:0097386]; growth cone [GO:0030426]; main axon [GO:0044304]; membrane raft [GO:004…	GO:0000226; GO:0001764; GO:0003677; GO:0005634; GO:0005737; GO:0005829; GO:0005874; GO:0005875; GO:0005886; GO:0005930; GO:0006915; GO:0007409; GO:0007416; GO:0007584; GO:0007611; GO:0007613; GO:0007628; GO:0008017; GO:0008088; GO:0008631; GO:0009898; GO:0010033; GO:0010288; GO:0010506; GO:0010629; GO:0010917; GO:0014069; GO:0015630; GO:0016607; GO:0017124; GO:0019899; GO:0019901; GO:0019904; GO:…	Mapt	P10637	NA
-1.50261	23.6245	-2.8101	0.0270376	0.127143	-3.8789	Protein phosphatase 1 regulatory subunit 1B (DARPP-32) (Dopamine- and cAMP-regulated neuronal phosphoprotein)	PPR1B_MOUSE	SUBCELLULAR LOCATION: Cytoplasm.	cytoplasm [GO:0005737]; cytosol [GO:0005829]; neuronal cell body [GO:0043025]; nucleus [GO:0005634]; D1 dopamine receptor binding [GO:0031748]; D2 dopamine receptor binding [GO:0031749]; D3 dopamine receptor binding [GO:0031750]; D4 dopamine receptor binding [GO:0031751]; D5 dopamine receptor binding [GO:0031752]; protein phosphatase inhibitor activity [GO:0004864]; protein serine/threonine phosp…	GO:0001975; GO:0004864; GO:0004865; GO:0005634; GO:0005737; GO:0005829; GO:0006351; GO:0006469; GO:0007621; GO:0007626; GO:0008542; GO:0031748; GO:0031749; GO:0031750; GO:0031751; GO:0031752; GO:0032515; GO:0035556; GO:0043025; GO:0043278; GO:0043987; GO:0048148	Ppp1r1b	Q60829	NA
-1.05044	27.7381	-2.80318	0.0273032	0.127191	-3.88897	L-lactate dehydrogenase B chain (LDH-B) (EC 1.1.1.27) (LDH heart subunit) (LDH-H)	LDHB_MOUSE	SUBCELLULAR LOCATION: Cytoplasm.	cytosol [GO:0005829]; membrane raft [GO:0045121]; mitochondrion [GO:0005739]; myelin sheath [GO:0043209]; identical protein binding [GO:0042802]; kinase binding [GO:0019900]; L-lactate dehydrogenase activity [GO:0004459]; lactate dehydrogenase activity [GO:0004457]; NAD binding [GO:0051287]; carbohydrate metabolic process [GO:0005975]; lactate biosynthetic process from pyruvate [GO:0019244]; lact…	GO:0004457; GO:0004459; GO:0005739; GO:0005829; GO:0005975; GO:0006089; GO:0019244; GO:0019674; GO:0019900; GO:0042802; GO:0043209; GO:0045121; GO:0051287	Ldhb	P16125	NA
-1.16889	22.0784	-2.79954	0.0274437	0.127191	-3.89425	Putative tyrosine-protein phosphatase auxilin (EC 3.1.3.48) (DnaJ homolog subfamily C member 6)	AUXI_MOUSE		postsynaptic density [GO:0014069]; synapse [GO:0045202]; vesicle [GO:0031982]; protein tyrosine phosphatase activity [GO:0004725]; SH3 domain binding [GO:0017124]; clathrin coat disassembly [GO:0072318]; regulation of clathrin-dependent endocytosis [GO:2000369]; synaptic vesicle uncoating [GO:0016191]	GO:0004725; GO:0014069; GO:0016191; GO:0017124; GO:0031982; GO:0045202; GO:0072318; GO:2000369	Dnajc6	Q80TZ3	NA
-1.94984	24.6283	-2.80043	0.0274094	0.127191	-3.89296	Cytosolic acyl coenzyme A thioester hydrolase (EC 3.1.2.2) (Acyl-CoA thioesterase 7) (Brain acyl-CoA hydrolase) (BACH) (CTE-IIa) (CTE-II) (Long chain acyl-CoA thioester hydrolase)	BACH_MOUSE	SUBCELLULAR LOCATION: Isoform A: Cytoplasm.; SUBCELLULAR LOCATION: Isoform D: Cytoplasm.	cell body [GO:0044297]; cytosol [GO:0005829]; neuron projection [GO:0043005]; nucleoplasm [GO:0005654]; acyl-CoA hydrolase activity [GO:0047617]; carboxylic ester hydrolase activity [GO:0052689]; fatty-acyl-CoA binding [GO:0000062]; identical protein binding [GO:0042802]; long-chain fatty acyl-CoA binding [GO:0036042]; myristoyl-CoA hydrolase activity [GO:0102991]; palmitoyl-CoA hydrolase activit…	GO:0000062; GO:0005654; GO:0005829; GO:0006637; GO:0009062; GO:0015937; GO:0016290; GO:0036042; GO:0036114; GO:0036116; GO:0042802; GO:0042803; GO:0043005; GO:0044297; GO:0047617; GO:0051792; GO:0052689; GO:0102991; GO:1900535	Acot7	Q91V12	NA
-1.13399	19.4409	-2.9234	0.0277154	0.127836	-3.71517	Coatomer subunit alpha (Alpha-coat protein) (Alpha-COP) [Cleaved into: Xenin (Xenopsin-related peptide); Proxenin]	COPA_MOUSE	SUBCELLULAR LOCATION: Cytoplasm {ECO:0000250}. Golgi apparatus membrane {ECO:0000250}; Peripheral membrane protein {ECO:0000250}; Cytoplasmic side {ECO:0000250}. Cytoplasmic vesicle. COPI-coated vesicle membrane {ECO:0000250}; Peripheral membrane protein {ECO:0000250}; Cytoplasmic side {ECO:0000250}. Note=The coatomer is cytoplasmic or polymerized on the cytoplasmic side of the Golgi. as well as …	COPI vesicle coat [GO:0030126]; cytoplasm [GO:0005737]; extracellular space [GO:0005615]; Golgi membrane [GO:0000139]; hormone activity [GO:0005179]; structural molecule activity [GO:0005198]; ER to Golgi vesicle-mediated transport [GO:0006888]; intra-Golgi vesicle-mediated transport [GO:0006891]; intracellular protein transport [GO:0006886]; pancreatic juice secretion [GO:0030157]; retrograde ve…	GO:0000139; GO:0005179; GO:0005198; GO:0005615; GO:0005737; GO:0006886; GO:0006888; GO:0006890; GO:0006891; GO:0030126; GO:0030157	Copa	Q8CIE6	COPI
-0.899713	22.6062	-2.9182	0.0278993	0.128071	-3.72211	Thioredoxin-like protein 1 (32 kDa thioredoxin-related protein)	TXNL1_MOUSE	SUBCELLULAR LOCATION: Cytoplasm {ECO:0000250}. Nucleus {ECO:0000250}. Note=At least 85% of the cellular TXNL1 is proteasome-associated. {ECO:0000250}.	cytoplasm [GO:0005737]; cytosol [GO:0005829]; nucleus [GO:0005634]; proteasome complex [GO:0000502]; disulfide oxidoreductase activity [GO:0015036]; oxidoreductase activity. acting on a sulfur group of donors. disulfide as acceptor [GO:0016671]; protein disulfide oxidoreductase activity [GO:0015035]; protein-disulfide reductase activity [GO:0047134]; thioredoxin-disulfide reductase activity [GO:0…	GO:0000502; GO:0004791; GO:0005634; GO:0005737; GO:0005829; GO:0015035; GO:0015036; GO:0016671; GO:0034599; GO:0045454; GO:0047134	Txnl1	Q8CDN6	NA
-0.834501	23.5372	-2.91198	0.0281211	0.128477	-3.73043	3-ketoacyl-CoA thiolase. mitochondrial (EC 2.3.1.16) (Acetyl-CoA acyltransferase) (Beta-ketothiolase) (Mitochondrial 3-oxoacyl-CoA thiolase)	THIM_MOUSE	SUBCELLULAR LOCATION: Mitochondrion {ECO:0000250}. Note=Colocalizes with BNIP3 in the mitochondria. {ECO:0000250}.	mitochondrial inner membrane [GO:0005743]; mitochondrial matrix [GO:0005759]; mitochondrion [GO:0005739]; acetyl-CoA C-acyltransferase activity [GO:0003988]; acetyl-CoA metabolic process [GO:0006084]; cellular response to hypoxia [GO:0071456]; fatty acid beta-oxidation [GO:0006635]; negative regulation of mitochondrial membrane permeability involved in apoptotic process [GO:1902109]; negative reg…	GO:0003988; GO:0005739; GO:0005743; GO:0005759; GO:0006084; GO:0006635; GO:0071456; GO:1901029; GO:1902109	Acaa2	Q8BWT1	NA
1.08879	22.2405	2.89858	0.0286053	0.129597	-3.74834	Choline transporter-like protein 1 (Solute carrier family 44 member 1) (CD antigen CD92)	CTL1_MOUSE	SUBCELLULAR LOCATION: Cell membrane; Multi-pass membrane protein. Mitochondrion outer membrane; Multi-pass membrane protein.	integral component of membrane [GO:0016021]; mitochondrial outer membrane [GO:0005741]; mitochondrion [GO:0005739]; nucleoplasm [GO:0005654]; plasma membrane [GO:0005886]; choline transmembrane transporter activity [GO:0015220]; choline transport [GO:0015871]	GO:0005654; GO:0005739; GO:0005741; GO:0005886; GO:0015220; GO:0015871; GO:0016021	Slc44a1	Q6X893	NA
-1.35508	26.3209	-2.76948	0.0286349	0.129597	-3.93797	Peroxiredoxin-6 (EC 1.11.1.15) (1-Cys peroxiredoxin) (1-Cys PRX) (Acidic calcium-independent phospholipase A2) (aiPLA2) (EC 3.1.1.4) (Antioxidant protein 2) (Non-selenium glutathione peroxidase) (NSGPx)	PRDX6_MOUSE	SUBCELLULAR LOCATION: Cytoplasm {ECO:0000250|UniProtKB:O35244}. Lysosome {ECO:0000250|UniProtKB:O35244}. Note=Also found in lung secretory organelles (lamellar bodies). {ECO:0000250|UniProtKB:O35244}.	cytoplasm [GO:0005737]; cytosol [GO:0005829]; lysosome [GO:0005764]; mitochondrion [GO:0005739]; nucleus [GO:0005634]; perinuclear region of cytoplasm [GO:0048471]; cadherin binding [GO:0045296]; calcium-independent phospholipase A2 activity [GO:0047499]; glutathione peroxidase activity [GO:0004602]; peroxidase activity [GO:0004601]; peroxiredoxin activity [GO:0051920]; phospholipase A2 activity …	GO:0000302; GO:0004601; GO:0004602; GO:0005634; GO:0005737; GO:0005739; GO:0005764; GO:0005829; GO:0006979; GO:0031625; GO:0032060; GO:0042744; GO:0042803; GO:0045296; GO:0045454; GO:0046475; GO:0047499; GO:0048026; GO:0048471; GO:0051920; GO:0098869; GO:0102567; GO:0102568	Prdx6	O08709	NA
-0.824108	21.7219	-2.88918	0.0289504	0.130412	-3.76093	Alanine--tRNA ligase. cytoplasmic (EC 6.1.1.7) (Alanyl-tRNA synthetase) (AlaRS)	SYAC_MOUSE	SUBCELLULAR LOCATION: Cytoplasm {ECO:0000255|HAMAP-Rule:MF_03133}.	cytoplasm [GO:0005737]; cytosol [GO:0005829]; alanine-tRNA ligase activity [GO:0004813]; amino acid binding [GO:0016597]; aminoacyl-tRNA editing activity [GO:0002161]; ATP binding [GO:0005524]; metal ion binding [GO:0046872]; tRNA binding [GO:0000049]; alanyl-tRNA aminoacylation [GO:0006419]; cerebellar Purkinje cell layer development [GO:0021680]; negative regulation of neuron apoptotic process …	GO:0000049; GO:0002161; GO:0004813; GO:0005524; GO:0005737; GO:0005829; GO:0006400; GO:0006419; GO:0016597; GO:0021680; GO:0043524; GO:0046872; GO:0050885; GO:0050905	Aars	Q8BGQ7	NA
-0.927183	27.5762	-2.74662	0.0295774	0.132617	-3.97125	Malate dehydrogenase. cytoplasmic (EC 1.1.1.37) (Cytosolic malate dehydrogenase)	MDHC_MOUSE	SUBCELLULAR LOCATION: Cytoplasm.	cytosol [GO:0005829]; mitochondrion [GO:0005739]; myelin sheath [GO:0043209]; L-malate dehydrogenase activity [GO:0030060]; malate dehydrogenase activity [GO:0016615]; NAD binding [GO:0051287]; carbohydrate metabolic process [GO:0005975]; malate metabolic process [GO:0006108]; NAD metabolic process [GO:0019674]; NADH metabolic process [GO:0006734]; oxaloacetate metabolic process [GO:0006107]; tri…	GO:0005739; GO:0005829; GO:0005975; GO:0006099; GO:0006107; GO:0006108; GO:0006734; GO:0016615; GO:0019674; GO:0030060; GO:0043209; GO:0051287	Mdh1	P14152	NA
-1.66183	25.4578	-2.7302	0.0302742	0.135113	-3.99515	Endophilin-A1 (Endophilin-1) (SH3 domain protein 2A) (SH3 domain-containing GRB2-like protein 2) (SH3p4)	SH3G2_MOUSE	SUBCELLULAR LOCATION: Cytoplasm {ECO:0000250|UniProtKB:O35179}. Membrane {ECO:0000250|UniProtKB:O35179}; Peripheral membrane protein {ECO:0000250|UniProtKB:O35179}. Early endosome {ECO:0000269|PubMed:21849472}. Note=Concentrated in presynaptic nerve terminals in neurons. {ECO:0000250}.	basal dendrite [GO:0097441]; cytosol [GO:0005829]; early endosome [GO:0005769]; membrane [GO:0016020]; neuronal cell body [GO:0043025]; perinuclear region of cytoplasm [GO:0048471]; presynapse [GO:0098793]; synapse [GO:0045202]; identical protein binding [GO:0042802]; lipid binding [GO:0008289]; protein C-terminus binding [GO:0008022]; protein homodimerization activity [GO:0042803]; protein kinas…	GO:0002090; GO:0005769; GO:0005829; GO:0008022; GO:0008289; GO:0016020; GO:0016191; GO:0019901; GO:0031175; GO:0042802; GO:0042803; GO:0043025; GO:0045202; GO:0048471; GO:0048488; GO:0060988; GO:0097441; GO:0097484; GO:0097749; GO:0097753; GO:0098793; GO:0099050; GO:1903527; GO:1990416; GO:2000369	Sh3gl2	Q62420	NA
-0.85013	22.6134	-2.82223	0.031543	0.139484	-3.85079	Heat shock protein 105 kDa (42 degrees C-HSP) (Heat shock 110 kDa protein) (Heat shock-related 100 kDa protein E7I) (HSP-E7I)	HS105_MOUSE	SUBCELLULAR LOCATION: Cytoplasm {ECO:0000269|PubMed:10865058}. Nucleus {ECO:0000269|PubMed:10865058}. Note=Strictly cytoplasmic in neurons.	cytoplasm [GO:0005737]; cytosol [GO:0005829]; extracellular region [GO:0005576]; nucleoplasm [GO:0005654]; nucleus [GO:0005634]; protein-containing complex [GO:0032991]; adenyl-nucleotide exchange factor activity [GO:0000774]; alpha-tubulin binding [GO:0043014]; ATP binding [GO:0005524]; chaperone cofactor-dependent protein refolding [GO:0051085]; negative regulation of apoptotic signaling pathwa…	GO:0000774; GO:0005524; GO:0005576; GO:0005634; GO:0005654; GO:0005737; GO:0005829; GO:0006986; GO:0032991; GO:0043014; GO:0043524; GO:0045345; GO:0045944; GO:0051085; GO:0051135; GO:0061098; GO:0070507; GO:1903748; GO:1903751; GO:1903753; GO:2001234	Hsph1	Q61699	NA
-1.00916	26.5566	-2.82309	0.0315082	0.139484	-3.84964	Macrophage migration inhibitory factor (MIF) (EC 5.3.2.1) (Delayed early response protein 6) (DER6) (Glycosylation-inhibiting factor) (GIF) (L-dopachrome isomerase) (L-dopachrome tautomerase) (EC 5.3.3.12) (Phenylpyruvate tautomerase)	MIF_MOUSE	SUBCELLULAR LOCATION: Secreted {ECO:0000269|PubMed:17526494. ECO:0000269|PubMed:8234256}. Cytoplasm {ECO:0000250|UniProtKB:P14174}. Note=Does not have a cleavable signal sequence and is secreted via a specialized. non-classical pathway. Secreted by macrophages upon stimulation by bacterial lipopolysaccharide (LPS). or by M.tuberculosis antigens (By similarity). {ECO:0000250|UniProtKB:P14174}.	cell surface [GO:0009986]; cytoplasm [GO:0005737]; cytosol [GO:0005829]; extracellular region [GO:0005576]; extracellular space [GO:0005615]; myelin sheath [GO:0043209]; nucleoplasm [GO:0005654]; nucleus [GO:0005634]; chemoattractant activity [GO:0042056]; cytokine activity [GO:0005125]; cytokine receptor binding [GO:0005126]; dopachrome isomerase activity [GO:0004167]; identical protein binding …	GO:0001516; GO:0001934; GO:0002020; GO:0002035; GO:0002675; GO:0002821; GO:0002906; GO:0004167; GO:0005102; GO:0005125; GO:0005126; GO:0005576; GO:0005615; GO:0005634; GO:0005654; GO:0005737; GO:0005829; GO:0006954; GO:0007166; GO:0007283; GO:0007569; GO:0008283; GO:0009986; GO:0010629; GO:0010739; GO:0010760; GO:0014911; GO:0019752; GO:0030330; GO:0030890; GO:0031666; GO:0032269; GO:0032760; GO:…	Mif	P34884	NA
-0.76724	23.7732	-2.80588	0.0322134	0.140016	-3.8728	Hypoxanthine-guanine phosphoribosyltransferase (HGPRT) (HGPRTase) (EC 2.4.2.8) (HPRT B)	HPRT_MOUSE	SUBCELLULAR LOCATION: Cytoplasm.	cytoplasm [GO:0005737]; cytosol [GO:0005829]; guanine phosphoribosyltransferase activity [GO:0052657]; hypoxanthine phosphoribosyltransferase activity [GO:0004422]; identical protein binding [GO:0042802]; magnesium ion binding [GO:0000287]; nucleotide binding [GO:0000166]; protein homodimerization activity [GO:0042803]; adenine metabolic process [GO:0046083]; adenine salvage [GO:0006168]; central…	GO:0000166; GO:0000287; GO:0001975; GO:0004422; GO:0005737; GO:0005829; GO:0006164; GO:0006166; GO:0006168; GO:0006178; GO:0007625; GO:0007626; GO:0019835; GO:0021756; GO:0021895; GO:0021954; GO:0032264; GO:0042417; GO:0042802; GO:0042803; GO:0043103; GO:0045964; GO:0046038; GO:0046040; GO:0046083; GO:0046100; GO:0046651; GO:0048813; GO:0051289; GO:0052657	Hprt1	P00493	NA
-0.814405	23.4462	-2.80735	0.0321528	0.140016	-3.87083	3-hydroxyisobutyrate dehydrogenase. mitochondrial (HIBADH) (EC 1.1.1.31)	3HIDH_MOUSE	SUBCELLULAR LOCATION: Mitochondrion {ECO:0000250}.	mitochondrion [GO:0005739]; 3-hydroxyisobutyrate dehydrogenase activity [GO:0008442]; NAD binding [GO:0051287]; phosphogluconate dehydrogenase (decarboxylating) activity [GO:0004616]; valine catabolic process [GO:0006574]	GO:0004616; GO:0005739; GO:0006574; GO:0008442; GO:0051287	Hibadh	Q99L13	NA
-0.994773	28.0443	-2.68585	0.0322443	0.140016	-4.05979	Heat shock cognate 71 kDa protein (Heat shock 70 kDa protein 8)	HSP7C_MOUSE	SUBCELLULAR LOCATION: Cytoplasm {ECO:0000250}. Melanosome {ECO:0000250}. Nucleus. nucleolus {ECO:0000250}. Cell membrane {ECO:0000250}. Note=Localized in cytoplasmic mRNP granules containing untranslated mRNAs. Translocates rapidly from the cytoplasm to the nuclei. and especially to the nucleoli. upon heat shock (By similarity). {ECO:0000250}.	asymmetric synapse [GO:0032279]; autophagosome [GO:0005776]; axon [GO:0030424]; cell surface [GO:0009986]; chaperone complex [GO:0101031]; cytoplasm [GO:0005737]; cytosol [GO:0005829]; dendrite [GO:0030425]; dendritic shaft [GO:0043198]; dendritic spine [GO:0043197]; extracellular exosome [GO:0070062]; intermediate filament [GO:0005882]; intracellular [GO:0005622]; late endosome [GO:0005770]; lys…	GO:0000151; GO:0000974; GO:0001664; GO:0001786; GO:0001916; GO:0001917; GO:0003723; GO:0005102; GO:0005524; GO:0005622; GO:0005634; GO:0005681; GO:0005730; GO:0005737; GO:0005764; GO:0005765; GO:0005770; GO:0005776; GO:0005829; GO:0005874; GO:0005882; GO:0005886; GO:0006351; GO:0006397; GO:0006457; GO:0006606; GO:0008021; GO:0008134; GO:0008380; GO:0009986; GO:0010628; GO:0010667; GO:0014069; GO:…	Hspa8	P63017	HCF-1N
-1.31063	25.2769	-2.69208	0.0319593	0.140016	-4.0507	4-aminobutyrate aminotransferase. mitochondrial (EC 2.6.1.19) ((S)-3-amino-2-methylpropionate transaminase) (EC 2.6.1.22) (GABA aminotransferase) (GABA-AT) (Gamma-amino-N-butyrate transaminase) (GABA transaminase) (GABA-T) (L-AIBAT)	GABT_MOUSE	SUBCELLULAR LOCATION: Mitochondrion matrix {ECO:0000250}.	4-aminobutyrate transaminase complex [GO:0032144]; mitochondrial matrix [GO:0005759]; mitochondrion [GO:0005739]; neuron projection [GO:0043005]; (S)-3-amino-2-methylpropionate transaminase activity [GO:0047298]; 4-aminobutyrate transaminase activity [GO:0003867]; 4-aminobutyrate:2-oxoglutarate transaminase activity [GO:0034386]; iron-sulfur cluster binding [GO:0051536]; metal ion binding [GO:004…	GO:0001666; GO:0003867; GO:0005739; GO:0005759; GO:0007568; GO:0007620; GO:0007626; GO:0009449; GO:0010039; GO:0014053; GO:0021549; GO:0030170; GO:0031652; GO:0032024; GO:0032144; GO:0032145; GO:0033602; GO:0034386; GO:0035094; GO:0035640; GO:0042135; GO:0042220; GO:0042493; GO:0042803; GO:0043005; GO:0045471; GO:0045776; GO:0045964; GO:0046872; GO:0047298; GO:0048148; GO:0051536; GO:0070474; GO:…	Abat	P61922	NA
1.68794	24.0987	2.66102	0.0334056	0.140837	-4.096	Serine/arginine-rich splicing factor 2 (Protein PR264) (Putative myelin regulatory factor 1) (MRF-1) (Splicing component. 35 kDa) (Splicing factor SC35) (SC-35) (Splicing factor. arginine/serine-rich 2)	SRSF2_MOUSE	SUBCELLULAR LOCATION: Nucleus {ECO:0000250}. Nucleus. nucleoplasm {ECO:0000250}. Nucleus speckle {ECO:0000250}. Note=Phosphorylation by SRPK2 provokes its redistribution from the nuclear specke to nucleoplasm. {ECO:0000250}.	cytosol [GO:0005829]; interchromatin granule [GO:0035061]; nuclear speck [GO:0016607]; nucleus [GO:0005634]; spliceosomal complex [GO:0005681]; pre-mRNA binding [GO:0036002]; protein kinase C binding [GO:0005080]; mitotic cell cycle [GO:0000278]; mRNA processing [GO:0006397]; regulation of alternative mRNA splicing. via spliceosome [GO:0000381]; response to vitamin E [GO:0033197]; RNA splicing [G…	GO:0000278; GO:0000381; GO:0005080; GO:0005634; GO:0005681; GO:0005829; GO:0006397; GO:0008380; GO:0016607; GO:0033197; GO:0035061; GO:0036002	Srsf2	Q62093	NA
0.617691	25.3525	2.66783	0.0330828	0.140837	-4.08607	Protein MAL2	MAL2_MOUSE	SUBCELLULAR LOCATION: Cell membrane {ECO:0000250}; Multi-pass membrane protein {ECO:0000250}. Apical cell membrane {ECO:0000250}; Multi-pass membrane protein {ECO:0000250}. Note=Associated with lipid rafts. In polarized epithelial cells. restricted to the apical surface (By similarity). {ECO:0000250}.	apical plasma membrane [GO:0016324]; integral component of membrane [GO:0016021]; membrane raft [GO:0045121]; structural constituent of myelin sheath [GO:0019911]; membrane raft polarization [GO:0001766]; myelination [GO:0042552]; protein localization [GO:0008104]; transcytosis [GO:0045056]	GO:0001766; GO:0008104; GO:0016021; GO:0016324; GO:0019911; GO:0042552; GO:0045056; GO:0045121	Mal2	Q8BI08	NA
-0.762619	20.8596	-2.77871	0.0333622	0.140837	-3.90943	C-1-tetrahydrofolate synthase. cytoplasmic (C1-THF synthase) [Cleaved into: C-1-tetrahydrofolate synthase. cytoplasmic. N-terminally processed] [Includes: Methylenetetrahydrofolate dehydrogenase (EC 1.5.1.5); Methenyltetrahydrofolate cyclohydrolase (EC 3.5.4.9); Formyltetrahydrofolate synthetase (EC 6.3.4.3)]	C1TC_MOUSE	SUBCELLULAR LOCATION: Cytoplasm {ECO:0000250}.	cytosol [GO:0005829]; mitochondrion [GO:0005739]; ATP binding [GO:0005524]; formate-tetrahydrofolate ligase activity [GO:0004329]; methenyltetrahydrofolate cyclohydrolase activity [GO:0004477]; methylenetetrahydrofolate dehydrogenase (NAD+) activity [GO:0004487]; methylenetetrahydrofolate dehydrogenase (NADP+) activity [GO:0004488]; 10-formyltetrahydrofolate biosynthetic process [GO:0009257]; hea…	GO:0000105; GO:0001780; GO:0001843; GO:0004329; GO:0004477; GO:0004487; GO:0004488; GO:0005524; GO:0005739; GO:0005829; GO:0006164; GO:0006555; GO:0006730; GO:0007507; GO:0009069; GO:0009070; GO:0009086; GO:0009113; GO:0009257; GO:0019346; GO:0035999; GO:0061053	Mthfd1	Q922D8	NA
-0.782997	25.1011	-2.77492	0.033526	0.140837	-3.91455	Clathrin light chain B (Lcb)	CLCB_MOUSE	SUBCELLULAR LOCATION: Cytoplasmic vesicle membrane; Peripheral membrane protein; Cytoplasmic side. Membrane. coated pit; Peripheral membrane protein; Cytoplasmic side. Note=Cytoplasmic face of coated pits and vesicles.	ciliary membrane [GO:0060170]; clathrin coat [GO:0030118]; clathrin coat of coated pit [GO:0030132]; clathrin coat of trans-Golgi network vesicle [GO:0030130]; clathrin vesicle coat [GO:0030125]; cytosol [GO:0005829]; intracellular membrane-bounded organelle [GO:0043231]; plasma membrane [GO:0005886]; trans-Golgi network [GO:0005802]; clathrin heavy chain binding [GO:0032050]; peptide binding [GO…	GO:0005198; GO:0005802; GO:0005829; GO:0005886; GO:0006886; GO:0030118; GO:0030125; GO:0030130; GO:0030132; GO:0032050; GO:0042277; GO:0043231; GO:0060170; GO:0072583	Cltb	Q6IRU5	NA
-0.872167	25.331	-2.66699	0.0331222	0.140837	-4.08729	Clathrin light chain A (Lca)	CLCA_MOUSE	SUBCELLULAR LOCATION: Cytoplasmic vesicle membrane; Peripheral membrane protein; Cytoplasmic side. Membrane. coated pit; Peripheral membrane protein; Cytoplasmic side. Cytoplasm. cytoskeleton. spindle {ECO:0000250|UniProtKB:P09496}. Note=Cytoplasmic face of coated pits and vesicles.In complex with TACC3 and CKAP5 (forming the TACC3/ch-TOG/clathrin complex) localized to inter-microtubule bridges i…	clathrin coat [GO:0030118]; clathrin coat of coated pit [GO:0030132]; clathrin coat of trans-Golgi network vesicle [GO:0030130]; clathrin complex [GO:0071439]; clathrin vesicle coat [GO:0030125]; clathrin-coated pit [GO:0005905]; clathrin-coated vesicle [GO:0030136]; cytoplasmic vesicle [GO:0031410]; postsynaptic endocytic zone cytoplasmic component [GO:0099631]; spindle [GO:0005819]; synaptic ve…	GO:0005198; GO:0005819; GO:0005905; GO:0006886; GO:0007049; GO:0030118; GO:0030125; GO:0030130; GO:0030132; GO:0030136; GO:0030672; GO:0031410; GO:0032050; GO:0042277; GO:0044877; GO:0048268; GO:0051020; GO:0051301; GO:0071439; GO:0072583; GO:0099631	Clta	O08585	NA
-0.961548	20.547	-2.77433	0.0335518	0.140837	-3.91535	Versican core protein (Chondroitin sulfate proteoglycan core protein 2) (Chondroitin sulfate proteoglycan 2) (Large fibroblast proteoglycan) (PG-M)	CSPG2_MOUSE	SUBCELLULAR LOCATION: Secreted. extracellular space. extracellular matrix.	cell surface [GO:0009986]; extracellular matrix [GO:0031012]; extracellular region [GO:0005576]; extracellular space [GO:0005615]; calcium ion binding [GO:0005509]; carbohydrate binding [GO:0030246]; extracellular matrix structural constituent [GO:0005201]; hyaluronic acid binding [GO:0005540]; protein phosphatase binding [GO:0019903]; cell adhesion [GO:0007155]; central nervous system developmen…	GO:0001501; GO:0001657; GO:0005201; GO:0005509; GO:0005540; GO:0005576; GO:0005615; GO:0007155; GO:0007417; GO:0007507; GO:0008347; GO:0009986; GO:0019903; GO:0030246; GO:0031012; GO:0043666	Vcan	Q62059	NA
-1.01549	23.1291	-2.67513	0.0327403	0.140837	-4.07542	60S acidic ribosomal protein P0 (60S ribosomal protein L10E)	RLA0_MOUSE	SUBCELLULAR LOCATION: Nucleus {ECO:0000250|UniProtKB:P05388}. Cytoplasm {ECO:0000250|UniProtKB:P05388}. Note=Localized in cytoplasmic mRNP granules containing untranslated mRNAs. {ECO:0000250|UniProtKB:P05388}.	cytoplasm [GO:0005737]; cytoplasmic ribonucleoprotein granule [GO:0036464]; cytosol [GO:0005829]; cytosolic large ribosomal subunit [GO:0022625]; dendrite [GO:0030425]; endoplasmic reticulum [GO:0005783]; membrane [GO:0016020]; nucleus [GO:0005634]; ribonucleoprotein complex [GO:1990904]; peptide binding [GO:0042277]; structural constituent of ribosome [GO:0003735]; cellular response to interleuk…	GO:0003735; GO:0005634; GO:0005737; GO:0005783; GO:0005829; GO:0016020; GO:0022625; GO:0030425; GO:0036464; GO:0042254; GO:0042277; GO:0071353; GO:1990904	Rplp0	P14869	cytoplasmic ribosomal large subunit
-1.06539	26.0112	-2.77317	0.0336021	0.140837	-3.91692	Excitatory amino acid transporter 1 (Glial high affinity glutamate transporter) (High-affinity neuronal glutamate transporter) (GluT-1) (Sodium-dependent glutamate/aspartate transporter 1) (GLAST-1) (Solute carrier family 1 member 3)	EAA1_MOUSE	SUBCELLULAR LOCATION: Cell membrane {ECO:0000269|PubMed:28032905. ECO:0000269|PubMed:7903437}; Multi-pass membrane protein {ECO:0000255}.	basolateral plasma membrane [GO:0016323]; cell periphery [GO:0071944]; cell projection [GO:0042995]; cell surface [GO:0009986]; dendritic spine [GO:0043197]; integral component of plasma membrane [GO:0005887]; mitochondrial inner membrane [GO:0005743]; neuron projection [GO:0043005]; neuronal cell body [GO:0043025]; plasma membrane [GO:0005886]; synapse [GO:0045202]; acidic amino acid transmembra…	GO:0005313; GO:0005314; GO:0005743; GO:0005886; GO:0005887; GO:0006536; GO:0006537; GO:0007605; GO:0009416; GO:0009449; GO:0009611; GO:0009986; GO:0010035; GO:0015172; GO:0015501; GO:0015813; GO:0016323; GO:0016595; GO:0016597; GO:0021545; GO:0031223; GO:0042493; GO:0042995; GO:0043005; GO:0043025; GO:0043197; GO:0043200; GO:0043490; GO:0045202; GO:0046677; GO:0046872; GO:0048667; GO:0050806; GO:…	Slc1a3	P56564	NA
-0.921323	25.985	-2.65019	0.0339255	0.140966	-4.1118	Nucleoside diphosphate kinase A (NDK A) (NDP kinase A) (EC 2.7.4.6) (Metastasis inhibition factor NM23) (NDPK-A) (Tumor metastatic process-associated protein) (nm23-M1)	NDKA_MOUSE	SUBCELLULAR LOCATION: Cytoplasm. Nucleus.	centrosome [GO:0005813]; cytosol [GO:0005829]; intermediate filament [GO:0005882]; membrane [GO:0016020]; mitochondrial outer membrane [GO:0005741]; mitochondrion [GO:0005739]; myelin sheath [GO:0043209]; nucleus [GO:0005634]; perinuclear region of cytoplasm [GO:0048471]; ruffle membrane [GO:0032587]; ATP binding [GO:0005524]; deoxyribonuclease activity [GO:0004536]; enzyme binding [GO:0019899]; …	GO:0000287; GO:0000977; GO:0002762; GO:0003697; GO:0004536; GO:0004550; GO:0005524; GO:0005525; GO:0005634; GO:0005739; GO:0005741; GO:0005813; GO:0005829; GO:0005882; GO:0006165; GO:0006183; GO:0006228; GO:0006241; GO:0006897; GO:0007595; GO:0010629; GO:0010976; GO:0014075; GO:0016020; GO:0019215; GO:0019899; GO:0019901; GO:0021766; GO:0030879; GO:0032587; GO:0033574; GO:0035690; GO:0042802; GO:…	Nme1	P15532	NA
-1.17965	27.6509	-2.65272	0.0338034	0.140966	-4.10811	Tubulin beta-2A chain	TBB2A_MOUSE	SUBCELLULAR LOCATION: Cytoplasm. cytoskeleton {ECO:0000250}.	cytoplasm [GO:0005737]; microtubule [GO:0005874]; GTP binding [GO:0005525]; GTPase activity [GO:0003924]; structural constituent of cytoskeleton [GO:0005200]; microtubule-based process [GO:0007017]	GO:0003924; GO:0005200; GO:0005525; GO:0005737; GO:0005874; GO:0007017	Tubb2a	Q7TMM9	Tubulins
-1.29548	24.8397	-2.6451	0.0341732	0.141386	-4.11923	Dihydrolipoyl dehydrogenase. mitochondrial (EC 1.8.1.4) (Dihydrolipoamide dehydrogenase)	DLDH_MOUSE	SUBCELLULAR LOCATION: Mitochondrion matrix {ECO:0000305|PubMed:9169128}. Nucleus {ECO:0000250|UniProtKB:P09622}. Cell projection. cilium. flagellum {ECO:0000250|UniProtKB:Q811C4}. Cytoplasmic vesicle. secretory vesicle. acrosome {ECO:0000269|PubMed:15888450}. Note=Mainly localizes in the mitochondrion. A small fraction localizes to the nucleus. where the 2-oxoglutarate dehydrogenase complex is re…	acrosomal matrix [GO:0043159]; cilium [GO:0005929]; mitochondrial matrix [GO:0005759]; mitochondrion [GO:0005739]; motile cilium [GO:0031514]; myelin sheath [GO:0043209]; nucleoplasm [GO:0005654]; nucleus [GO:0005634]; oxoglutarate dehydrogenase complex [GO:0045252]; pyruvate dehydrogenase complex [GO:0045254]; dihydrolipoyl dehydrogenase activity [GO:0004148]; electron transfer activity [GO:0009…	GO:0004148; GO:0005634; GO:0005654; GO:0005739; GO:0005759; GO:0005929; GO:0006086; GO:0006103; GO:0006120; GO:0006508; GO:0007369; GO:0007568; GO:0009055; GO:0009106; GO:0031514; GO:0034604; GO:0042391; GO:0043159; GO:0043209; GO:0043544; GO:0045252; GO:0045254; GO:0045454; GO:0048240; GO:0050660; GO:0051068; GO:0051287; GO:0061732; GO:0106077	Dld	O08749	mitochondrial pyruvate dehydrogenase complex
-1.19473	28.3884	-2.63829	0.0345068	0.141855	-4.12916	Tubulin beta-4B chain (Tubulin beta-2C chain);Tubulin beta-1 chain	TBB4B_MOUSE;TBB1_MOUSE	SUBCELLULAR LOCATION: Cytoplasm. cytoskeleton.;SUBCELLULAR LOCATION: Cytoplasm. cytoskeleton {ECO:0000250}.	cytoplasm [GO:0005737]; microtubule [GO:0005874]; myelin sheath [GO:0043209]; tubulin complex [GO:0045298]; double-stranded RNA binding [GO:0003725]; GTP binding [GO:0005525]; GTPase activity [GO:0003924]; structural constituent of cytoskeleton [GO:0005200]; microtubule-based process [GO:0007017];cytoplasm [GO:0005737]; microtubule [GO:0005874]; GTP binding [GO:0005525]; GTPase activity [GO:00039…	GO:0003725; GO:0003924; GO:0005200; GO:0005525; GO:0005737; GO:0005874; GO:0007017; GO:0043209; GO:0045298;GO:0003924; GO:0005200; GO:0005525; GO:0005737; GO:0005874; GO:0007017; GO:0051225	Tubb4b;Tubb1	P68372	Tubulins
-1.37153	21.2403	-2.75097	0.0345809	0.141855	-3.9469	26S proteasome regulatory subunit 8 (26S proteasome AAA-ATPase subunit RPT6) (Proteasome 26S subunit ATPase 5) (Proteasome subunit p45) (p45/SUG) (mSUG1)	PRS8_MOUSE	SUBCELLULAR LOCATION: Cytoplasm {ECO:0000250|UniProtKB:P62195}. Nucleus {ECO:0000250|UniProtKB:P62195}.	cytoplasm [GO:0005737]; cytoplasmic vesicle [GO:0031410]; cytosolic proteasome complex [GO:0031597]; holo TFIIH complex [GO:0005675]; inclusion body [GO:0016234]; nuclear proteasome complex [GO:0031595]; nucleus [GO:0005634]; postsynapse [GO:0098794]; proteasome accessory complex [GO:0022624]; proteasome complex [GO:0000502]; proteasome regulatory particle [GO:0005838]; proteasome regulatory part…	GO:0000502; GO:0005102; GO:0005524; GO:0005634; GO:0005675; GO:0005737; GO:0005838; GO:0006357; GO:0008134; GO:0008540; GO:0016234; GO:0016887; GO:0017025; GO:0022624; GO:0030433; GO:0031410; GO:0031531; GO:0031595; GO:0031597; GO:0036402; GO:0043161; GO:0045892; GO:0045899; GO:0050804; GO:0090261; GO:0098794	Psmc5	P62196	26S Proteasome
-1.64963	26.4277	-2.61847	0.0354986	0.145003	-4.1581	ATP synthase subunit d. mitochondrial (ATPase subunit d)	ATP5H_MOUSE	SUBCELLULAR LOCATION: Mitochondrion. Mitochondrion inner membrane.	mitochondrial inner membrane [GO:0005743]; mitochondrial proton-transporting ATP synthase complex [GO:0005753]; mitochondrial proton-transporting ATP synthase complex. coupling factor F(o) [GO:0000276]; mitochondrial proton-transporting ATP synthase. stator stalk [GO:0000274]; mitochondrion [GO:0005739]; myelin sheath [GO:0043209]; nucleoplasm [GO:0005654]; ATPase activity [GO:0016887]; proton tr…	GO:0000274; GO:0000276; GO:0005654; GO:0005739; GO:0005743; GO:0005753; GO:0015078; GO:0015986; GO:0016887; GO:0043209; GO:0046034; GO:0099132	Atp5h	Q9DCX2	F0/F1 ATP synthase (complex V)
-0.882876	23.6925	-2.70819	0.0365557	0.148691	-4.00482	60S ribosomal protein L5	RL5_MOUSE	SUBCELLULAR LOCATION: Cytoplasm {ECO:0000250|UniProtKB:P46777}. Nucleus. nucleolus {ECO:0000250|UniProtKB:P46777}.	aminoacyl-tRNA synthetase multienzyme complex [GO:0017101]; cytoplasm [GO:0005737]; cytosol [GO:0005829]; cytosolic large ribosomal subunit [GO:0022625]; cytosolic ribosome [GO:0022626]; endoplasmic reticulum [GO:0005783]; nucleolus [GO:0005730]; nucleoplasm [GO:0005654]; nucleus [GO:0005634]; protein-containing complex [GO:0032991]; ribonucleoprotein complex [GO:1990904]; 5S rRNA binding [GO:000…	GO:0000027; GO:0003729; GO:0003730; GO:0003735; GO:0005634; GO:0005654; GO:0005730; GO:0005737; GO:0005783; GO:0005829; GO:0006364; GO:0006412; GO:0008097; GO:0010628; GO:0010922; GO:0017101; GO:0022625; GO:0022626; GO:0031625; GO:0032991; GO:0042273; GO:0045727; GO:0048027; GO:0050821; GO:0071241; GO:1901796; GO:1904667; GO:1905017; GO:1905020; GO:1905023; GO:1990904; GO:1990948; GO:2000059; GO:…	Rpl5	P47962	Yph1-L
0.846311	22.0484	2.70282	0.0368118	0.149103	-4.01209	Dynamin-2 (EC 3.6.5.5) (Dynamin UDNM)	DYN2_MOUSE	SUBCELLULAR LOCATION: Cytoplasm {ECO:0000250|UniProtKB:P50570}. Cytoplasm. cytoskeleton {ECO:0000250|UniProtKB:P50570}. Cell junction {ECO:0000250|UniProtKB:P39052}. Membrane. clathrin-coated pit {ECO:0000250|UniProtKB:P39052}. Cell junction. synapse. postsynaptic cell membrane. postsynaptic density {ECO:0000250|UniProtKB:P50570}. Cell junction. synapse {ECO:0000250|UniProtKB:P50570}. Midbody {EC…	cell junction [GO:0030054]; centrosome [GO:0005813]; clathrin-coated endocytic vesicle [GO:0045334]; clathrin-coated pit [GO:0005905]; cytoplasm [GO:0005737]; cytosol [GO:0005829]; endosome [GO:0005768]; Golgi apparatus [GO:0005794]; Golgi membrane [GO:0000139]; growth cone [GO:0030426]; lamellipodium [GO:0030027]; microtubule [GO:0005874]; midbody [GO:0030496]; mitochondrial membrane [GO:0031966…	GO:0000139; GO:0000266; GO:0001891; GO:0001917; GO:0002031; GO:0003281; GO:0003374; GO:0003924; GO:0005525; GO:0005634; GO:0005737; GO:0005768; GO:0005794; GO:0005802; GO:0005813; GO:0005829; GO:0005874; GO:0005886; GO:0005905; GO:0006893; GO:0006898; GO:0006909; GO:0007283; GO:0008017; GO:0009416; GO:0010592; GO:0014069; GO:0017124; GO:0019901; GO:0030027; GO:0030054; GO:0030426; GO:0030496; GO:…	Dnm2	P39054	NA
-0.74589	25.6666	-2.69216	0.0373262	0.150554	-4.02654	28S ribosomal protein S36. mitochondrial (MRP-S36) (S36mt)	RT36_MOUSE	SUBCELLULAR LOCATION: Mitochondrion.	mitochondrial oxoglutarate dehydrogenase complex [GO:0009353]; mitochondrial small ribosomal subunit [GO:0005763]; mitochondrion [GO:0005739]	GO:0005739; GO:0005763; GO:0009353	Mrps36	Q9CQX8	NA
-1.2719	24.0201	-2.57892	0.0375665	0.150892	-4.21583	4F2 cell-surface antigen heavy chain (4F2hc) (Solute carrier family 3 member 2) (CD antigen CD98)	4F2_MOUSE	SUBCELLULAR LOCATION: Apical cell membrane; Single-pass type II membrane protein. Melanosome {ECO:0000250}. Note=Identified by mass spectrometry in melanosome fractions from stage I to stage IV (By similarity). Localized to the plasma membrane when associated with SLC7A5 or SLC7A8 (By similarity). Localized to the placental apical membrane (By similarity). Located selectively at cell-cell adhesio…	apical plasma membrane [GO:0016324]; cell surface [GO:0009986]; cytosol [GO:0005829]; integral component of membrane [GO:0016021]; melanosome [GO:0042470]; nucleus [GO:0005634]; plasma membrane [GO:0005886]; cadherin binding [GO:0045296]; catalytic activity [GO:0003824]; double-stranded RNA binding [GO:0003725]; neutral amino acid transmembrane transporter activity [GO:0015175]; carbohydrate meta…	GO:0003725; GO:0003824; GO:0005634; GO:0005829; GO:0005886; GO:0005975; GO:0009986; GO:0015175; GO:0015804; GO:0015827; GO:0016021; GO:0016324; GO:0042470; GO:0043330; GO:0045296; GO:1903801	Slc3a2	P10852	NA
1.31456	28.7208	2.57598	0.0377256	0.150903	-4.22013	Histone H3.3;Histone H3.3C (Embryonic);Histone H3.1	H33_MOUSE;H3C_MOUSE;H31_MOUSE	SUBCELLULAR LOCATION: Nucleus. Chromosome.;SUBCELLULAR LOCATION: Nucleus. Chromosome.;SUBCELLULAR LOCATION: Nucleus. Chromosome.	Barr body [GO:0001740]; nuclear chromosome [GO:0000228]; nuclear chromosome. telomeric region [GO:0000784]; nuclear nucleosome [GO:0000788]; nucleoplasm [GO:0005654]; nucleosome [GO:0000786]; nucleus [GO:0005634]; protein-containing complex [GO:0032991]; nucleosomal DNA binding [GO:0031492]; protein heterodimerization activity [GO:0046982]; RNA polymerase II core promoter sequence-specific DNA bi…	GO:0000228; GO:0000784; GO:0000786; GO:0000788; GO:0000979; GO:0000980; GO:0001649; GO:0001740; GO:0005634; GO:0005654; GO:0006334; GO:0006336; GO:0006997; GO:0007283; GO:0007286; GO:0007338; GO:0007566; GO:0008283; GO:0008584; GO:0030307; GO:0031492; GO:0031508; GO:0031509; GO:0032991; GO:0035264; GO:0042692; GO:0046982; GO:0048477; GO:0090230; GO:1902340;GO:0000786; GO:0005634; GO:0006334; GO:0…	H3f3a; H3f3b;H3f3c;Hist1h3a; Hist1h3g; Hist1h3h; Hist1h3i	P84244	Nucleosomal protein complex
4.04099	17.9459	2.67769	0.0380374	0.151107	-4.04619	Laminin subunit alpha-4 (Laminin-14 subunit alpha) (Laminin-8 subunit alpha) (Laminin-9 subunit alpha)	LAMA4_MOUSE	SUBCELLULAR LOCATION: Secreted. extracellular space. extracellular matrix. basement membrane. Note=Major component.	basal lamina [GO:0005605]; basement membrane [GO:0005604]; extracellular matrix [GO:0031012]; extracellular region [GO:0005576]; extracellular space [GO:0005615]; signaling receptor binding [GO:0005102]; blood vessel development [GO:0001568]; brown fat cell differentiation [GO:0050873]; cell adhesion [GO:0007155]; regulation of cell adhesion [GO:0030155]; regulation of cell migration [GO:0030334]…	GO:0001568; GO:0005102; GO:0005576; GO:0005604; GO:0005605; GO:0005615; GO:0007155; GO:0030155; GO:0030334; GO:0031012; GO:0045995; GO:0050873	Lama4	P97927	NA
-0.961184	28.9744	-2.56927	0.0380904	0.151107	-4.22993	Sodium/potassium-transporting ATPase subunit alpha-3 (Na(+)/K(+) ATPase alpha-3 subunit) (EC 3.6.3.9) (Na(+)/K(+) ATPase alpha(III) subunit) (Sodium pump subunit alpha-3)	AT1A3_MOUSE	SUBCELLULAR LOCATION: Cell membrane {ECO:0000250}; Multi-pass membrane protein {ECO:0000250}.	axon [GO:0030424]; cytoplasm [GO:0005737]; dendritic spine head [GO:0044327]; dendritic spine neck [GO:0044326]; endoplasmic reticulum [GO:0005783]; Golgi apparatus [GO:0005794]; membrane [GO:0016020]; myelin sheath [GO:0043209]; neuronal cell body [GO:0043025]; nucleus [GO:0005634]; plasma membrane [GO:0005886]; sarcolemma [GO:0042383]; sodium:potassium-exchanging ATPase complex [GO:0005890]; sy…	GO:0001540; GO:0005391; GO:0005524; GO:0005634; GO:0005737; GO:0005783; GO:0005794; GO:0005886; GO:0005890; GO:0006813; GO:0006814; GO:0006883; GO:0007613; GO:0008344; GO:0008542; GO:0010107; GO:0016020; GO:0021987; GO:0030007; GO:0030424; GO:0031748; GO:0035235; GO:0036376; GO:0042383; GO:0042493; GO:0043025; GO:0043209; GO:0043395; GO:0044326; GO:0044327; GO:0045202; GO:0046872; GO:0051087; GO:…	Atp1a3	Q6PIC6	NA
-0.739882	24.8386	-2.56166	0.0385083	0.151518	-4.24104	Heterogeneous nuclear ribonucleoprotein K (hnRNP K)	HNRPK_MOUSE	SUBCELLULAR LOCATION: Cytoplasm {ECO:0000250|UniProtKB:P61978}. Nucleus. nucleoplasm {ECO:0000250|UniProtKB:P61978}. Cell projection. podosome {ECO:0000250|UniProtKB:P61978}.	axon terminus [GO:0043679]; catalytic step 2 spliceosome [GO:0071013]; cell cortex [GO:0005938]; cell junction [GO:0030054]; cytosol [GO:0005829]; dendritic spine [GO:0043197]; mitochondrion [GO:0005739]; nuclear chromatin [GO:0000790]; nucleoplasm [GO:0005654]; nucleus [GO:0005634]; podosome [GO:0002102]; postsynaptic density [GO:0014069]; protein-DNA complex [GO:0032993]; actinin binding [GO:00…	GO:0000122; GO:0000790; GO:0000978; GO:0000987; GO:0001077; GO:0001541; GO:0002102; GO:0003690; GO:0003697; GO:0003723; GO:0003730; GO:0005521; GO:0005634; GO:0005654; GO:0005739; GO:0005829; GO:0005938; GO:0006357; GO:0006397; GO:0008134; GO:0008380; GO:0010629; GO:0010976; GO:0010988; GO:0014069; GO:0019904; GO:0021987; GO:0030054; GO:0030628; GO:0031072; GO:0032091; GO:0032869; GO:0032993; GO:…	Hnrnpk	P61979	emerin C25
-1.74244	20.8908	-2.66971	0.0384357	0.151518	-4.05703	26S proteasome non-ATPase regulatory subunit 11 (26S proteasome regulatory subunit RPN6) (26S proteasome regulatory subunit S9) (26S proteasome regulatory subunit p44.5)	PSD11_MOUSE		proteasome accessory complex [GO:0022624]; proteasome complex [GO:0000502]; proteasome regulatory particle [GO:0005838]; proteasome regulatory particle. lid subcomplex [GO:0008541]; structural molecule activity [GO:0005198]; proteasome assembly [GO:0043248]; stem cell differentiation [GO:0048863]; ubiquitin-dependent protein catabolic process [GO:0006511]	GO:0000502; GO:0005198; GO:0005838; GO:0006511; GO:0008541; GO:0022624; GO:0043248; GO:0048863	Psmd11	Q8BG32	26S Proteasome
-0.779305	26.7078	-2.54632	0.0393659	0.154263	-4.26344	Heat shock protein HSP 90-alpha (Heat shock 86 kDa) (HSP 86) (HSP86) (Tumor-specific transplantation 86 kDa antigen) (TSTA)	HS90A_MOUSE	SUBCELLULAR LOCATION: Nucleus {ECO:0000269|PubMed:22431752}. Cytoplasm {ECO:0000269|PubMed:11751894. ECO:0000269|PubMed:22431752}. Melanosome {ECO:0000250|UniProtKB:P07900}. Cell membrane {ECO:0000250|UniProtKB:P07900}.	apical plasma membrane [GO:0016324]; axonal growth cone [GO:0044295]; basolateral plasma membrane [GO:0016323]; brush border membrane [GO:0031526]; cell surface [GO:0009986]; cytoplasm [GO:0005737]; cytosol [GO:0005829]; dendritic growth cone [GO:0044294]; extracellular matrix [GO:0031012]; intracellular [GO:0005622]; melanosome [GO:0042470]; myelin sheath [GO:0043209]; neuron projection [GO:0043…	GO:0001764; GO:0001934; GO:0002134; GO:0002135; GO:0003729; GO:0004713; GO:0005524; GO:0005525; GO:0005622; GO:0005634; GO:0005737; GO:0005829; GO:0006809; GO:0006986; GO:0007004; GO:0009408; GO:0009409; GO:0009986; GO:0010592; GO:0016323; GO:0016324; GO:0016887; GO:0017098; GO:0019901; GO:0019903; GO:0021955; GO:0030010; GO:0030235; GO:0030911; GO:0031012; GO:0031396; GO:0031526; GO:0031625; GO:…	Hsp90aa1	P07901	Kinase maturation complex 1
1.55829	20.5341	2.64807	0.0395379	0.15431	-4.08642	Fatty aldehyde dehydrogenase (EC 1.2.1.3) (Aldehyde dehydrogenase 3) (Aldehyde dehydrogenase family 3 member A2)	AL3A2_MOUSE	SUBCELLULAR LOCATION: Membrane {ECO:0000269|PubMed:25286108}. Microsome membrane {ECO:0000250|UniProtKB:P51648}; Single-pass membrane protein {ECO:0000250|UniProtKB:P51648}. Endoplasmic reticulum membrane {ECO:0000250|UniProtKB:P51648}; Single-pass membrane protein {ECO:0000250|UniProtKB:P51648}; Cytoplasmic side {ECO:0000250|UniProtKB:P30839}.	cytosol [GO:0005829]; endoplasmic reticulum [GO:0005783]; extrinsic component of endoplasmic reticulum membrane [GO:0042406]; integral component of membrane [GO:0016021]; intracellular membrane-bounded organelle [GO:0043231]; mitochondrial inner membrane [GO:0005743]; mitochondrion [GO:0005739]; nucleus [GO:0005634]; peroxisome [GO:0005777]; 3-chloroallyl aldehyde dehydrogenase activity [GO:00040…	GO:0000302; GO:0004028; GO:0004029; GO:0005634; GO:0005739; GO:0005743; GO:0005777; GO:0005783; GO:0005829; GO:0006081; GO:0006631; GO:0006714; GO:0007417; GO:0007422; GO:0008544; GO:0016021; GO:0033306; GO:0042406; GO:0042803; GO:0043231; GO:0046292; GO:0046458; GO:0046577; GO:0050061; GO:0052814; GO:0055114	Aldh3a2	P47740	NA
1.09744	22.633	2.62472	0.0407661	0.154752	-4.1182	Small nuclear ribonucleoprotein Sm D3 (Sm-D3) (snRNP core protein D3)	SMD3_MOUSE	SUBCELLULAR LOCATION: Cytoplasm. cytosol {ECO:0000250}. Nucleus {ECO:0000250}. Note=SMN-mediated assembly into core snRNPs occurs in the cytosol before SMN-mediated transport to the nucleus to be included in spliceosomes. {ECO:0000250}.	catalytic step 2 spliceosome [GO:0071013]; commitment complex [GO:0000243]; cytoplasm [GO:0005737]; cytosol [GO:0005829]; methylosome [GO:0034709]; nuclear body [GO:0016604]; nucleoplasm [GO:0005654]; nucleus [GO:0005634]; pICln-Sm protein complex [GO:0034715]; precatalytic spliceosome [GO:0071011]; prespliceosome [GO:0071010]; SMN-Sm protein complex [GO:0034719]; spliceosomal tri-snRNP complex […	GO:0000243; GO:0000245; GO:0000387; GO:0003723; GO:0005634; GO:0005654; GO:0005682; GO:0005683; GO:0005685; GO:0005686; GO:0005687; GO:0005689; GO:0005697; GO:0005737; GO:0005829; GO:0006479; GO:0016604; GO:0019899; GO:0030620; GO:0034709; GO:0034715; GO:0034719; GO:0070034; GO:0071007; GO:0071010; GO:0071011; GO:0071013; GO:0071208; GO:0071209; GO:0097526; GO:1990446	Snrpd3	P62320	Survival of motor neuron (SMN) complex
0.980067	23.6039	2.62972	0.0404997	0.154752	-4.11139	PRA1 family protein 3 (ADP-ribosylation factor-like protein 6-interacting protein 5) (ARL-6-interacting protein 5) (Aip-5) (Addicsin) (GTRAP3-18) (Glutamate transporter EAAC1-interacting protein) (Prenylated Rab acceptor protein 2) (Protein JWa)	PRAF3_MOUSE	SUBCELLULAR LOCATION: Endoplasmic reticulum membrane {ECO:0000269|PubMed:12438930}; Multi-pass membrane protein {ECO:0000255}. Cell membrane {ECO:0000250|UniProtKB:Q9ES40}; Multi-pass membrane protein {ECO:0000255}. Cytoplasm {ECO:0000269|PubMed:12438930}. Cytoplasm. cytoskeleton {ECO:0000269|PubMed:12438930}. Note=Also exists as a soluble form in the cytoplasm. Associated with microtubules. {ECO…	cytoplasm [GO:0005737]; cytoskeleton [GO:0005856]; endoplasmic reticulum membrane [GO:0005789]; integral component of membrane [GO:0016021]; membrane [GO:0016020]; plasma membrane [GO:0005886]; protein C-terminus binding [GO:0008022]; intrinsic apoptotic signaling pathway in response to oxidative stress [GO:0008631]; L-glutamate transmembrane transport [GO:0015813]; negative regulation of L-gluta…	GO:0002037; GO:0005737; GO:0005789; GO:0005856; GO:0005886; GO:0008022; GO:0008631; GO:0010917; GO:0015813; GO:0016020; GO:0016021; GO:0032874; GO:0043065; GO:0043280; GO:0051051	Arl6ip5	Q8R5J9	NA
-0.777382	23.2317	-2.51912	0.0409355	0.154752	-4.30316	cAMP-dependent protein kinase catalytic subunit beta (PKA C-beta) (EC 2.7.11.11)	KAPCB_MOUSE	SUBCELLULAR LOCATION: Cytoplasm {ECO:0000250}. Cell membrane {ECO:0000250}. Membrane {ECO:0000250|UniProtKB:P22694}; Lipid-anchor {ECO:0000250|UniProtKB:P22694}. Nucleus {ECO:0000250}. Note=Translocates into the nucleus (monomeric catalytic subunit). The inactive holoenzyme is found in the cytoplasm. {ECO:0000250}.	cAMP-dependent protein kinase complex [GO:0005952]; centrosome [GO:0005813]; ciliary base [GO:0097546]; cytoplasm [GO:0005737]; cytosol [GO:0005829]; intercellular bridge [GO:0045171]; nucleus [GO:0005634]; perinuclear region of cytoplasm [GO:0048471]; plasma membrane [GO:0005886]; ATP binding [GO:0005524]; cAMP-dependent protein kinase activity [GO:0004691]; magnesium ion binding [GO:0000287]; p…	GO:0000287; GO:0001843; GO:0004674; GO:0004691; GO:0005524; GO:0005634; GO:0005737; GO:0005813; GO:0005829; GO:0005886; GO:0005952; GO:0006468; GO:0007188; GO:0031625; GO:0045171; GO:0048471; GO:0051447; GO:0070613; GO:0097338; GO:0097546; GO:1901621	Prkacb	P68181	cAMP-dependent protein kinase
-0.786265	23.4315	-2.63851	0.0400361	0.154752	-4.09943	Alpha-aminoadipic semialdehyde dehydrogenase (Alpha-AASA dehydrogenase) (EC 1.2.1.31) (Aldehyde dehydrogenase family 7 member A1) (EC 1.2.1.3) (Antiquitin-1) (Betaine aldehyde dehydrogenase) (EC 1.2.1.8) (Delta1-piperideine-6-carboxylate dehydrogenase) (P6c dehydrogenase)	AL7A1_MOUSE	SUBCELLULAR LOCATION: Cytoplasm. cytosol {ECO:0000250|UniProtKB:P49419}. Nucleus {ECO:0000250|UniProtKB:P49419}.; SUBCELLULAR LOCATION: Isoform 1: Mitochondrion {ECO:0000250|UniProtKB:P49419}.	cytosol [GO:0005829]; mitochondrion [GO:0005739]; nucleus [GO:0005634]; betaine-aldehyde dehydrogenase activity [GO:0008802]; L-aminoadipate-semialdehyde dehydrogenase activity [GO:0004043]; glycine betaine biosynthetic process from choline [GO:0019285]	GO:0004043; GO:0005634; GO:0005739; GO:0005829; GO:0008802; GO:0019285	Aldh7a1	Q9DBF1	NA
-0.842518	21.4325	-2.62683	0.0406532	0.154752	-4.11532	Plasminogen activator inhibitor 1 RNA-binding protein (PAI1 RNA-binding protein 1) (PAI-RBP1) (SERPINE1 mRNA-binding protein 1)	PAIRB_MOUSE	SUBCELLULAR LOCATION: Cytoplasm {ECO:0000250|UniProtKB:Q8NC51}. Nucleus {ECO:0000250|UniProtKB:Q8NC51}. Cytoplasm. perinuclear region {ECO:0000250|UniProtKB:Q8NC51}. Note=Also found in perinuclear regions. {ECO:0000250|UniProtKB:Q8NC51}.	cytoplasm [GO:0005737]; cytosol [GO:0005829]; nucleus [GO:0005634]; perinuclear region of cytoplasm [GO:0048471]; plasma membrane [GO:0005886]; cadherin binding [GO:0045296]; mRNA 3'-UTR binding [GO:0003730]; regulation of apoptotic process [GO:0042981]	GO:0003730; GO:0005634; GO:0005737; GO:0005829; GO:0005886; GO:0042981; GO:0045296; GO:0048471	Serbp1	Q9CY58	NA
-1.04161	24.3227	-2.63212	0.0403723	0.154752	-4.10812	Hippocalcin-like protein 4 (Neural visinin-like protein 2) (NVP-2)	HPCL4_MOUSE		intracellular [GO:0005622]; calcium channel regulator activity [GO:0005246]; calcium ion binding [GO:0005509]; protein C-terminus binding [GO:0008022]; protein domain specific binding [GO:0019904]; signal transduction [GO:0007165]	GO:0005246; GO:0005509; GO:0005622; GO:0007165; GO:0008022; GO:0019904	Hpcal4	Q8BGZ1	NA
-1.27294	24.5651	-2.51916	0.0409332	0.154752	-4.3031	Transitional endoplasmic reticulum ATPase (TER ATPase) (EC 3.6.4.6) (15S Mg(2+)-ATPase p97 subunit) (Valosin-containing protein) (VCP)	TERA_MOUSE	SUBCELLULAR LOCATION: Cytoplasm. cytosol {ECO:0000250|UniProtKB:P55072}. Endoplasmic reticulum {ECO:0000250|UniProtKB:P55072}. Nucleus {ECO:0000250|UniProtKB:P55072}. Note=Recruited to the cytoplasmic surface of the endoplasmic reticulum via interaction with AMFR/gp78. Following DNA double-strand breaks. recruited to the sites of damage. Recruited to stalled replication forks via interaction with…	ATPase complex [GO:1904949]; cytoplasm [GO:0005737]; cytosol [GO:0005829]; Derlin-1 retrotranslocation complex [GO:0036513]; endoplasmic reticulum [GO:0005783]; endoplasmic reticulum membrane [GO:0005789]; intracellular membrane-bounded organelle [GO:0043231]; lipid droplet [GO:0005811]; myelin sheath [GO:0043209]; nucleoplasm [GO:0005654]; nucleus [GO:0005634]; perinuclear region of cytoplasm [G…	GO:0000502; GO:0005102; GO:0005524; GO:0005634; GO:0005654; GO:0005737; GO:0005783; GO:0005789; GO:0005811; GO:0005829; GO:0006302; GO:0006511; GO:0006734; GO:0006888; GO:0006914; GO:0006919; GO:0006974; GO:0008289; GO:0010498; GO:0010918; GO:0016236; GO:0016567; GO:0016887; GO:0018279; GO:0019079; GO:0019903; GO:0019904; GO:0019985; GO:0030433; GO:0030970; GO:0031334; GO:0031593; GO:0031625; GO:…	Vcp	Q01853	Profilin 1 complex
-1.76014	27.287	-2.53676	0.0399103	0.154752	-4.2774	Phosphoglycerate mutase 1 (EC 5.4.2.11) (EC 5.4.2.4) (BPG-dependent PGAM 1) (Phosphoglycerate mutase isozyme B) (PGAM-B)	PGAM1_MOUSE		cytoplasm [GO:0005737]; cytosol [GO:0005829]; myelin sheath [GO:0043209]; nucleus [GO:0005634]; 2.3-bisphosphoglycerate-dependent phosphoglycerate mutase activity [GO:0046538]; bisphosphoglycerate mutase activity [GO:0004082]; hydrolase activity [GO:0016787]; phosphoglycerate mutase activity [GO:0004619]; protein kinase binding [GO:0019901]; gluconeogenesis [GO:0006094]; glycolytic process [GO:00…	GO:0004082; GO:0004619; GO:0005634; GO:0005737; GO:0005829; GO:0006094; GO:0006096; GO:0006110; GO:0016787; GO:0019901; GO:0043209; GO:0043456; GO:0045730; GO:0046538	Pgam1	Q9DBJ1	NA
-1.00646	22.6635	-2.61232	0.0414348	0.154818	-4.13508	1-phosphatidylinositol 4.5-bisphosphate phosphodiesterase beta-1 (EC 3.1.4.11) (PLC-154) (Phosphoinositide phospholipase C-beta-1) (Phospholipase C-beta-1) (PLC-beta-1)	PLCB1_MOUSE	SUBCELLULAR LOCATION: Nucleus membrane {ECO:0000269|PubMed:18802028}. Cytoplasm {ECO:0000250}. Note=Colocalizes with the adrenergic receptors. ADREN1A and ADREN1B. at the nuclear membrane of cardiac myocytes. {ECO:0000250}.	cytoplasm [GO:0005737]; cytosol [GO:0005829]; membrane [GO:0016020]; myelin sheath [GO:0043209]; nuclear chromatin [GO:0000790]; nuclear membrane [GO:0031965]; nuclear speck [GO:0016607]; nucleus [GO:0005634]; plasma membrane [GO:0005886]; calcium ion binding [GO:0005509]; calmodulin binding [GO:0005516]; enzyme binding [GO:0019899]; GTPase activator activity [GO:0005096]; lamin binding [GO:00055…	GO:0000086; GO:0000790; GO:0001556; GO:0004435; GO:0005096; GO:0005509; GO:0005516; GO:0005521; GO:0005546; GO:0005634; GO:0005737; GO:0005829; GO:0005886; GO:0006397; GO:0007155; GO:0007165; GO:0007213; GO:0007215; GO:0007420; GO:0007613; GO:0008277; GO:0008286; GO:0016020; GO:0016607; GO:0019899; GO:0021987; GO:0030218; GO:0030225; GO:0031161; GO:0031965; GO:0032417; GO:0032735; GO:0032957; GO:…	Plcb1	Q9Z1B3	NA
-1.3365	24.9513	-2.51571	0.041137	0.154818	-4.30814	AP-2 complex subunit beta (AP105B) (Adaptor protein complex AP-2 subunit beta) (Adaptor-related protein complex 2 subunit beta) (Beta-2-adaptin) (Beta-adaptin) (Clathrin assembly protein complex 2 beta large chain) (Plasma membrane adaptor HA2/AP2 adaptin beta subunit)	AP2B1_MOUSE	SUBCELLULAR LOCATION: Cell membrane {ECO:0000250}. Membrane. coated pit {ECO:0000250}; Peripheral membrane protein {ECO:0000250}; Cytoplasmic side {ECO:0000250}. Note=AP-2 appears to be excluded from internalizing CCVs and to disengage from sites of endocytosis seconds before internalization of the nascent CCV. {ECO:0000250}.	AP-2 adaptor complex [GO:0030122]; clathrin adaptor complex [GO:0030131]; trans-Golgi network [GO:0005802]; clathrin binding [GO:0030276]; protein-containing complex binding [GO:0044877]; aorta development [GO:0035904]; cardiac septum development [GO:0003279]; clathrin coat assembly [GO:0048268]; coronary vasculature development [GO:0060976]; heart development [GO:0007507]; intracellular protein …	GO:0003279; GO:0003281; GO:0005802; GO:0006886; GO:0007507; GO:0030122; GO:0030131; GO:0030276; GO:0035904; GO:0044877; GO:0045807; GO:0048268; GO:0060976; GO:0099590; GO:1901215; GO:1905477	Ap2b1	Q9DBG3	AP-1 adaptor complex
-1.47519	27.2366	-2.5116	0.0413806	0.154818	-4.31413	Tubulin beta-3 chain	TBB3_MOUSE	SUBCELLULAR LOCATION: Cytoplasm. cytoskeleton.	axon [GO:0030424]; cell periphery [GO:0071944]; cytoplasm [GO:0005737]; dendrite [GO:0030425]; intracellular [GO:0005622]; microtubule [GO:0005874]; microtubule cytoskeleton [GO:0015630]; neuronal cell body [GO:0043025]; GTP binding [GO:0005525]; GTPase activity [GO:0003924]; peptide binding [GO:0042277]; structural constituent of cytoskeleton [GO:0005200]; axon guidance [GO:0007411]; microtubule…	GO:0000278; GO:0003924; GO:0005200; GO:0005525; GO:0005622; GO:0005737; GO:0005874; GO:0007017; GO:0007411; GO:0015630; GO:0030182; GO:0030424; GO:0030425; GO:0042277; GO:0043025; GO:0071944	Tubb3	Q9ERD7	Tubulins
-0.716237	22.8144	-2.60555	0.0418047	0.155172	-4.1443	Nucleosome assembly protein 1-like 1 (Brain protein DN38) (NAP-1-related protein)	NP1L1_MOUSE	SUBCELLULAR LOCATION: Nucleus. Melanosome {ECO:0000250}.	cytoplasm [GO:0005737]; melanosome [GO:0042470]; neuron projection [GO:0043005]; nucleus [GO:0005634]; kinase binding [GO:0019900]; nucleosome assembly [GO:0006334]	GO:0005634; GO:0005737; GO:0006334; GO:0019900; GO:0042470; GO:0043005	Nap1l1	P28656	NA
-1.34713	24.28	-2.50375	0.0418512	0.155172	-4.3256	Membrane-associated progesterone receptor component 1 (mPR)	PGRC1_MOUSE	SUBCELLULAR LOCATION: Microsome membrane {ECO:0000250|UniProtKB:Q95250}; Single-pass membrane protein {ECO:0000255}. Endoplasmic reticulum membrane {ECO:0000250|UniProtKB:O00264}; Single-pass membrane protein {ECO:0000255}.	cell body [GO:0044297]; endomembrane system [GO:0012505]; endoplasmic reticulum membrane [GO:0005789]; integral component of membrane [GO:0016021]; membrane [GO:0016020]; neuron projection [GO:0043005]; neuronal cell body [GO:0043025]; organelle membrane [GO:0031090]; synapse [GO:0045202]; heme binding [GO:0020037]; steroid binding [GO:0005496]; associative learning [GO:0008306]; memory [GO:00076…	GO:0005496; GO:0005789; GO:0007613; GO:0008306; GO:0012505; GO:0016020; GO:0016021; GO:0020037; GO:0031090; GO:0043005; GO:0043025; GO:0044297; GO:0045202; GO:0099563; GO:1903078; GO:1905809	Pgrmc1	O55022	NA
0.879872	21.1296	2.58205	0.0431167	0.156165	-4.17633	Xaa-Pro aminopeptidase 1 (EC 3.4.11.9) (Aminoacylproline aminopeptidase) (Cytosolic aminopeptidase P) (Soluble aminopeptidase P) (sAmp) (X-Pro aminopeptidase 1) (X-prolyl aminopeptidase 1. soluble)	XPP1_MOUSE	SUBCELLULAR LOCATION: Cytoplasm {ECO:0000250}.	cytoplasm [GO:0005737]; cytosol [GO:0005829]; aminopeptidase activity [GO:0004177]; manganese ion binding [GO:0030145]; metalloaminopeptidase activity [GO:0070006]; protein homodimerization activity [GO:0042803]; bradykinin catabolic process [GO:0010815]; proteolysis [GO:0006508]	GO:0004177; GO:0005737; GO:0005829; GO:0006508; GO:0010815; GO:0030145; GO:0042803; GO:0070006	Xpnpep1	Q6P1B1	NA
-0.565786	24.1884	-2.48333	0.0431004	0.156165	-4.35541	CaM kinase-like vesicle-associated protein	CAMKV_MOUSE	SUBCELLULAR LOCATION: Cell membrane {ECO:0000250}; Peripheral membrane protein {ECO:0000250}. Cytoplasmic vesicle membrane {ECO:0000250}; Peripheral membrane protein {ECO:0000250}. Note=Predominantly observed in association with the plasma membrane of soma and in neurites. both axons and dendrites. May be associated with vesicular structures (By similarity). {ECO:0000250}.	cytoplasmic vesicle membrane [GO:0030659]; intracellular [GO:0005622]; plasma membrane [GO:0005886]; ATP binding [GO:0005524]; calmodulin binding [GO:0005516]; calmodulin-dependent protein kinase activity [GO:0004683]; intracellular signal transduction [GO:0035556]; peptidyl-serine phosphorylation [GO:0018105]; peptidyl-threonine phosphorylation [GO:0018107]	GO:0004683; GO:0005516; GO:0005524; GO:0005622; GO:0005886; GO:0018105; GO:0018107; GO:0030659; GO:0035556	Camkv	Q3UHL1	NA
-0.700984	23.4863	-2.55871	0.0444632	0.156165	-4.20817	Peptidyl-prolyl cis-trans isomerase NIMA-interacting 1 (EC 5.2.1.8) (Peptidyl-prolyl cis-trans isomerase Pin1) (PPIase Pin1)	PIN1_MOUSE	SUBCELLULAR LOCATION: Nucleus {ECO:0000250|UniProtKB:Q13526}. Nucleus speckle {ECO:0000250|UniProtKB:Q13526}. Cytoplasm {ECO:0000250|UniProtKB:Q13526}. Note=Colocalizes with NEK6 in the nucleus. Mainly localized in the nucleus but phosphorylation at Ser-73 by DAPK1 results in inhibition of its nuclear localization. {ECO:0000250|UniProtKB:Q13526}.	cytoplasm [GO:0005737]; cytosol [GO:0005829]; midbody [GO:0030496]; mitochondrion [GO:0005739]; neuron projection [GO:0043005]; nuclear speck [GO:0016607]; nucleoplasm [GO:0005654]; nucleus [GO:0005634]; beta-catenin binding [GO:0008013]; GTPase activating protein binding [GO:0032794]; mitogen-activated protein kinase kinase binding [GO:0031434]; motor activity [GO:0003774]; peptidyl-prolyl cis-t…	GO:0001934; GO:0003755; GO:0003774; GO:0005634; GO:0005654; GO:0005737; GO:0005739; GO:0005829; GO:0007049; GO:0008013; GO:0016607; GO:0030182; GO:0030496; GO:0030512; GO:0031434; GO:0032091; GO:0032465; GO:0032794; GO:0035307; GO:0042127; GO:0042177; GO:0043005; GO:0043524; GO:0043525; GO:0043547; GO:0045944; GO:0050808; GO:0050815; GO:0050816; GO:0050821; GO:0051219; GO:0051443; GO:0060393; GO:…	Pin1	Q9QUR7	RAF1-PPP2-PIN1 complex
-0.762473	23.221	-2.5939	0.0424499	0.156165	-4.16018	Serine/threonine-protein kinase PAK 1 (EC 2.7.11.1) (Alpha-PAK) (CDC42/RAC effector kinase PAK-A) (p21-activated kinase 1) (PAK-1) (p65-PAK)	PAK1_MOUSE	SUBCELLULAR LOCATION: Cytoplasm {ECO:0000250|UniProtKB:Q13153}. Cell junction. focal adhesion {ECO:0000250|UniProtKB:Q13153}. Cell membrane {ECO:0000250|UniProtKB:Q13153}. Cell projection. ruffle membrane {ECO:0000250|UniProtKB:Q13153}. Cell projection. invadopodium {ECO:0000250|UniProtKB:Q13153}. Note=Recruited to the cell membrane by interaction with CDC42 and RAC1 (By similarity). Recruited to…	axon [GO:0030424]; cell-cell junction [GO:0005911]; cytoplasm [GO:0005737]; cytosol [GO:0005829]; dendrite [GO:0030425]; focal adhesion [GO:0005925]; growth cone [GO:0030426]; intercalated disc [GO:0014704]; invadopodium [GO:0071437]; lamellipodium [GO:0030027]; membrane [GO:0016020]; nuclear membrane [GO:0031965]; nucleus [GO:0005634]; plasma membrane [GO:0005886]; postsynaptic density [GO:00140…	GO:0001666; GO:0001726; GO:0001934; GO:0004672; GO:0004674; GO:0005518; GO:0005524; GO:0005634; GO:0005737; GO:0005829; GO:0005886; GO:0005911; GO:0005925; GO:0006468; GO:0006887; GO:0006915; GO:0007266; GO:0007346; GO:0007528; GO:0008284; GO:0010033; GO:0010468; GO:0010763; GO:0014069; GO:0014704; GO:0016020; GO:0016358; GO:0016477; GO:0019901; GO:0021764; GO:0030010; GO:0030018; GO:0030027; GO:…	Pak1	O88643	NA
-0.763342	22.4087	-2.59601	0.042332	0.156165	-4.1573	Isocitrate dehydrogenase [NADP] cytoplasmic (IDH) (EC 1.1.1.42) (Cytosolic NADP-isocitrate dehydrogenase) (IDP) (NADP(+)-specific ICDH) (Oxalosuccinate decarboxylase)	IDHC_MOUSE	SUBCELLULAR LOCATION: Cytoplasm.	cytoplasm [GO:0005737]; cytosol [GO:0005829]; mitochondrion [GO:0005739]; peroxisome [GO:0005777]; (R)-2-hydroxyglutarate dehydrogenase activity [GO:0051990]; cadherin binding [GO:0045296]; identical protein binding [GO:0042802]; isocitrate dehydrogenase (NADP+) activity [GO:0004450]; isocitrate dehydrogenase activity [GO:0004448]; magnesium ion binding [GO:0000287]; NAD binding [GO:0051287]; NAD…	GO:0000287; GO:0004448; GO:0004450; GO:0005102; GO:0005737; GO:0005739; GO:0005777; GO:0005829; GO:0006097; GO:0006099; GO:0006102; GO:0006103; GO:0006749; GO:0006979; GO:0008585; GO:0014070; GO:0042802; GO:0042803; GO:0045296; GO:0048545; GO:0050661; GO:0051287; GO:0051990; GO:0060696; GO:0071071	Idh1	O88844	NA
-0.787827	26.302	-2.47858	0.0433963	0.156165	-4.36234	Cytochrome c oxidase subunit NDUFA4	NDUA4_MOUSE	SUBCELLULAR LOCATION: Mitochondrion inner membrane {ECO:0000250}; Peripheral membrane protein {ECO:0000250}; Matrix side {ECO:0000250}.	mitochondrial inner membrane [GO:0005743]; mitochondrial respiratory chain complex IV [GO:0005751]; mitochondrion [GO:0005739]; cytochrome-c oxidase activity [GO:0004129]; protein-containing complex binding [GO:0044877]	GO:0004129; GO:0005739; GO:0005743; GO:0005751; GO:0044877	Ndufa4	Q62425	NA
-0.884896	23.1393	-2.47161	0.0438347	0.156165	-4.37252	Synaptojanin-1 (EC 3.1.3.36) (Synaptic inositol 1.4.5-trisphosphate 5-phosphatase 1);Synaptojanin-2 (EC 3.1.3.36) (Synaptic inositol 1.4.5-trisphosphate 5-phosphatase 2)	SYNJ1_MOUSE;SYNJ2_MOUSE	SUBCELLULAR LOCATION: Cytoplasm. perinuclear region {ECO:0000250|UniProtKB:O18964}.;SUBCELLULAR LOCATION: Cytoplasm {ECO:0000250|UniProtKB:O55207}. Cell membrane {ECO:0000250|UniProtKB:O55207}. Cell projection. axon {ECO:0000250|UniProtKB:O55207}. Cytoplasm. cytoskeleton {ECO:0000250|UniProtKB:O55207}. Membrane raft {ECO:0000250|UniProtKB:O55207}. Note=Localizes at nerve terminals in brain and at…	clathrin coat [GO:0030118]; clathrin coat of coated pit [GO:0030132]; cytoplasm [GO:0005737]; membrane coat [GO:0030117]; neuron projection [GO:0043005]; perinuclear region of cytoplasm [GO:0048471]; presynapse [GO:0098793]; protein-containing complex [GO:0032991]; synaptic membrane [GO:0097060]; terminal bouton [GO:0043195]; vesicle membrane [GO:0012506]; EH domain binding [GO:1990175]; inositol…	GO:0003723; GO:0004438; GO:0004439; GO:0005737; GO:0006836; GO:0007612; GO:0008022; GO:0012506; GO:0014015; GO:0016082; GO:0016191; GO:0017124; GO:0030117; GO:0030118; GO:0030132; GO:0032526; GO:0032991; GO:0034097; GO:0034595; GO:0043005; GO:0043195; GO:0043812; GO:0044877; GO:0046488; GO:0046855; GO:0046856; GO:0048015; GO:0048260; GO:0048471; GO:0048488; GO:0048489; GO:0052658; GO:0097060; GO:…	Synj1;Synj2	Q8CHC4	NA
-0.9532	23.7176	-2.5837	0.0430233	0.156165	-4.17409	Protein NDRG1 (N-myc downstream-regulated gene 1 protein) (Protein Ndr1)	NDRG1_MOUSE	SUBCELLULAR LOCATION: Cytoplasm. cytosol. Cytoplasm. cytoskeleton. microtubule organizing center. centrosome. Nucleus. Cell membrane {ECO:0000250}. Note=Mainly cytoplasmic but differentially localized to other regions. Associates with the plasma membrane in intestinal epithelia and lactating mammary gland. Translocated to the nucleus in a p53/TP53-dependent manner. In prostate epithelium and plac…	cell-cell adherens junction [GO:0005913]; centrosome [GO:0005813]; cytoplasm [GO:0005737]; cytosol [GO:0005829]; microtubule [GO:0005874]; microtubule cytoskeleton [GO:0015630]; myelin sheath [GO:0043209]; nucleus [GO:0005634]; perinuclear region of cytoplasm [GO:0048471]; plasma membrane [GO:0005886]; recycling endosome membrane [GO:0055038]; cadherin binding [GO:0045296]; gamma-tubulin binding …	GO:0005634; GO:0005737; GO:0005813; GO:0005829; GO:0005874; GO:0005886; GO:0005913; GO:0007165; GO:0008017; GO:0008285; GO:0015630; GO:0017137; GO:0030330; GO:0032287; GO:0043015; GO:0043209; GO:0045296; GO:0045576; GO:0048471; GO:0055038; GO:0071456; GO:0090232	Ndrg1	Q62433	NA
-1.03708	22.8935	-2.48145	0.0432172	0.156165	-4.35815	Platelet-activating factor acetylhydrolase IB subunit alpha (Lissencephaly-1 protein) (LIS-1) (PAF acetylhydrolase 45 kDa subunit) (PAF-AH 45 kDa subunit) (PAF-AH alpha) (PAFAH alpha)	LIS1_MOUSE	SUBCELLULAR LOCATION: Cytoplasm. cytoskeleton. Cytoplasm. cytoskeleton. microtubule organizing center. centrosome. Cytoplasm. cytoskeleton. spindle. Nucleus membrane {ECO:0000255|HAMAP-Rule:MF_03141}. Note=May localize to the nuclear membrane (By similarity). Localizes to the plus end of microtubules and to the centrosome. Redistributes to axons during neuronal development. Also localizes to the …	astral microtubule [GO:0000235]; axon [GO:0030424]; axon cytoplasm [GO:1904115]; cell cortex [GO:0005938]; central region of growth cone [GO:0090724]; centrosome [GO:0005813]; cytoplasm [GO:0005737]; cytosol [GO:0005829]; growth cone [GO:0030426]; kinesin complex [GO:0005871]; kinetochore [GO:0000776]; microtubule [GO:0005874]; microtubule associated complex [GO:0005875]; microtubule cytoskeleton…	GO:0000132; GO:0000226; GO:0000235; GO:0000776; GO:0001667; GO:0001675; GO:0001764; GO:0001961; GO:0005635; GO:0005737; GO:0005813; GO:0005829; GO:0005871; GO:0005874; GO:0005875; GO:0005938; GO:0007017; GO:0007097; GO:0007268; GO:0007405; GO:0007611; GO:0008017; GO:0008090; GO:0008344; GO:0009306; GO:0010977; GO:0015630; GO:0016042; GO:0016477; GO:0017145; GO:0019226; GO:0021540; GO:0021766; GO:…	Pafah1b1	P63005	NA
-1.19829	24.9683	-2.4614	0.044485	0.156165	-4.38742	Transgelin-3 (Neuronal protein NP25)	TAGL3_MOUSE		myelin sheath [GO:0043209]; nucleus [GO:0005634]; actin filament binding [GO:0051015]; negative regulation of transcription by RNA polymerase II [GO:0000122]	GO:0000122; GO:0005634; GO:0043209; GO:0051015	Tagln3	Q9R1Q8	NA
-1.3088	21.5208	-2.47655	0.0435237	0.156165	-4.36531	Receptor-type tyrosine-protein phosphatase zeta (R-PTP-zeta) (EC 3.1.3.48)	PRPTZ_MOUSE	SUBCELLULAR LOCATION: Cell membrane {ECO:0000269|PubMed:21969550}; Single-pass type I membrane protein {ECO:0000269|PubMed:21969550}. Secreted {ECO:0000269|PubMed:21969550}. Note=A secreted form is apparently generated by shedding of the extracellular domain.	axon [GO:0030424]; cytoplasm [GO:0005737]; dendrite [GO:0030425]; dendritic spine [GO:0043197]; extracellular space [GO:0005615]; filopodium [GO:0030175]; growth cone [GO:0030426]; integral component of membrane [GO:0016021]; intrinsic component of plasma membrane [GO:0031226]; lamellipodium [GO:0030027]; membrane [GO:0016020]; neuronal cell body [GO:0043025]; perineuronal net [GO:0072534]; posts…	GO:0002244; GO:0004725; GO:0005615; GO:0005737; GO:0006470; GO:0007409; GO:0007413; GO:0007611; GO:0008285; GO:0010812; GO:0010976; GO:0016020; GO:0016021; GO:0016791; GO:0017134; GO:0030027; GO:0030175; GO:0030335; GO:0030424; GO:0030425; GO:0030426; GO:0031226; GO:0032587; GO:0035335; GO:0043025; GO:0043197; GO:0045211; GO:0048146; GO:0048709; GO:0048814; GO:0050731; GO:0070445; GO:0072534; GO:…	Ptprz1	B9EKR1	NA
-1.5336	27.1102	-2.4604	0.044549	0.156165	-4.38887	Ubiquitin carboxyl-terminal hydrolase isozyme L1 (UCH-L1) (EC 3.4.19.12) (EC 6.-.-.-) (Neuron cytoplasmic protein 9.5) (PGP 9.5) (PGP9.5) (Ubiquitin thioesterase L1)	UCHL1_MOUSE	SUBCELLULAR LOCATION: Cytoplasm {ECO:0000269|PubMed:12913066}. Endoplasmic reticulum membrane {ECO:0000250}; Lipid-anchor {ECO:0000250}.	axon [GO:0030424]; axon cytoplasm [GO:1904115]; cytoplasm [GO:0005737]; cytosol [GO:0005829]; endoplasmic reticulum membrane [GO:0005789]; myelin sheath [GO:0043209]; neuron projection terminus [GO:0044306]; neuronal cell body [GO:0043025]; nucleoplasm [GO:0005654]; plasma membrane [GO:0005886]; alpha-2A adrenergic receptor binding [GO:0031694]; cysteine-type endopeptidase activity [GO:0004197]; …	GO:0002931; GO:0004197; GO:0004843; GO:0005654; GO:0005737; GO:0005789; GO:0005829; GO:0005886; GO:0006511; GO:0007409; GO:0007412; GO:0007628; GO:0008242; GO:0008283; GO:0016579; GO:0016874; GO:0019233; GO:0019896; GO:0030424; GO:0031625; GO:0031694; GO:0042755; GO:0043025; GO:0043130; GO:0043209; GO:0043407; GO:0044306; GO:0048747; GO:0050905; GO:1904115	Uchl1	Q9R0P9	NA
-1.656	23.2659	-2.46896	0.0440023	0.156165	-4.37638	Electron transfer flavoprotein subunit beta (Beta-ETF)	ETFB_MOUSE	SUBCELLULAR LOCATION: Mitochondrion matrix {ECO:0000250|UniProtKB:P38117}.	cytosol [GO:0005829]; mitochondrial electron transfer flavoprotein complex [GO:0017133]; mitochondrial matrix [GO:0005759]; mitochondrion [GO:0005739]; electron transfer activity [GO:0009055]; nucleotide binding [GO:0000166]; fatty acid beta-oxidation using acyl-CoA dehydrogenase [GO:0033539]	GO:0000166; GO:0005739; GO:0005759; GO:0005829; GO:0009055; GO:0017133; GO:0033539	Etfb	Q9DCW4	NA
-1.86534	24.8061	-2.57329	0.0436171	0.156165	-4.18829	Platelet-activating factor acetylhydrolase IB subunit beta (EC 3.1.1.47) (PAF acetylhydrolase 30 kDa subunit) (PAF-AH 30 kDa subunit) (PAF-AH subunit beta) (PAFAH subunit beta)	PA1B2_MOUSE	SUBCELLULAR LOCATION: Cytoplasm.	cytoplasm [GO:0005737]; cytosol [GO:0005829]; fibrillar center [GO:0001650]; nucleolus [GO:0005730]; plasma membrane [GO:0005886]; 1-alkyl-2-acetylglycerophosphocholine esterase activity [GO:0003847]; platelet-activating factor acetyltransferase activity [GO:0047179]; protein heterodimerization activity [GO:0046982]; protein homodimerization activity [GO:0042803]; brain development [GO:0007420]; …	GO:0001650; GO:0003847; GO:0005730; GO:0005737; GO:0005829; GO:0005886; GO:0007283; GO:0007420; GO:0016042; GO:0016239; GO:0042803; GO:0046982; GO:0047179	Pafah1b2	Q61206	NA
-2.27126	22.0278	-2.46448	0.0442878	0.156165	-4.38292	Glycogen phosphorylase. muscle form (EC 2.4.1.1) (Myophosphorylase);Glycogen phosphorylase. liver form (EC 2.4.1.1)	PYGM_MOUSE;PYGL_MOUSE	;	cytoplasm [GO:0005737]; sarcoplasmic reticulum [GO:0016529]; Z disc [GO:0030018]; AMP binding [GO:0016208]; carbohydrate binding [GO:0030246]; drug binding [GO:0008144]; glycogen phosphorylase activity [GO:0008184]; linear malto-oligosaccharide phosphorylase activity [GO:0102250]; pyridoxal phosphate binding [GO:0030170]; SHG alpha-glucan phosphorylase activity [GO:0102499]; cellular calcium ion …	GO:0001666; GO:0005737; GO:0005977; GO:0005980; GO:0006874; GO:0008144; GO:0008184; GO:0010033; GO:0016208; GO:0016529; GO:0030018; GO:0030170; GO:0030246; GO:0051591; GO:0102250; GO:0102499;GO:0002060; GO:0005524; GO:0005737; GO:0005977; GO:0005980; GO:0006015; GO:0008144; GO:0008184; GO:0016208; GO:0019842; GO:0030170; GO:0030246; GO:0032052; GO:0042593; GO:0042803; GO:0070266; GO:0102250; GO:0…	Pygm;Pygl	Q9WUB3	NA
-0.702807	24.0559	-2.54939	0.0450133	0.15722	-4.22089	Calnexin	CALX_MOUSE	SUBCELLULAR LOCATION: Endoplasmic reticulum membrane {ECO:0000269|PubMed:7628443}; Single-pass type I membrane protein {ECO:0000255}. Endoplasmic reticulum {ECO:0000250|UniProtKB:P27824}. Melanosome {ECO:0000250|UniProtKB:P27824}. Note=The palmitoylated form preferentially localizes to the perinuclear rough ER (By similarity). When bound to CD3 epsilon chains. calnexin's ER retention signal can b…	axon [GO:0030424]; cytoplasm [GO:0005737]; dendrite cytoplasm [GO:0032839]; dendritic spine [GO:0043197]; endoplasmic reticulum [GO:0005783]; endoplasmic reticulum membrane [GO:0005789]; endoplasmic reticulum quality control compartment [GO:0044322]; ER-mitochondrion membrane contact site [GO:0044233]; integral component of lumenal side of endoplasmic reticulum membrane [GO:0071556]; integral com…	GO:0005509; GO:0005737; GO:0005783; GO:0005789; GO:0005790; GO:0005791; GO:0005840; GO:0007568; GO:0016020; GO:0016021; GO:0030246; GO:0030424; GO:0032839; GO:0032991; GO:0034185; GO:0035255; GO:0042470; GO:0043025; GO:0043197; GO:0043209; GO:0044233; GO:0044322; GO:0048488; GO:0051082; GO:0061077; GO:0071556; GO:0072583	Canx	P35564	NA
-1.37322	27.3127	-2.44561	0.0455105	0.158383	-4.41046	Carbonic anhydrase 2 (EC 4.2.1.1) (Carbonate dehydratase II) (Carbonic anhydrase II) (CA-II)	CAH2_MOUSE	SUBCELLULAR LOCATION: Cytoplasm. Cell membrane {ECO:0000250}. Note=Colocalized with SLC26A6 at the surface of the cell membrane in order to form a bicarbonate transport metabolon. Displaced from the cytosolic surface of the cell membrane by PKC in phorbol myristate acetate (PMA)-induced cells (By similarity). {ECO:0000250}.	apical part of cell [GO:0045177]; axon [GO:0030424]; basolateral plasma membrane [GO:0016323]; cytoplasm [GO:0005737]; cytosol [GO:0005829]; extracellular space [GO:0005615]; microvillus [GO:0005902]; myelin sheath [GO:0043209]; plasma membrane [GO:0005886]; arylesterase activity [GO:0004064]; carbonate dehydratase activity [GO:0004089]; zinc ion binding [GO:0008270]; angiotensin-activated signal…	GO:0001822; GO:0002009; GO:0004064; GO:0004089; GO:0005615; GO:0005737; GO:0005829; GO:0005886; GO:0005902; GO:0006885; GO:0008270; GO:0009268; GO:0010043; GO:0015670; GO:0016323; GO:0030424; GO:0032230; GO:0032849; GO:0038166; GO:0042475; GO:0043209; GO:0043627; GO:0044070; GO:0045177; GO:0045672; GO:0045780; GO:0046903; GO:0048545; GO:0051453; GO:0071498; GO:2001150; GO:2001225	Ca2	P00920	NA
-1.19116	24.9477	-2.43609	0.0461408	0.159999	-4.42435	Adenylate kinase isoenzyme 1 (AK 1) (EC 2.7.4.3) (EC 2.7.4.6) (ATP-AMP transphosphorylase 1) (ATP:AMP phosphotransferase) (Adenylate monophosphate kinase) (Myokinase)	KAD1_MOUSE	SUBCELLULAR LOCATION: Cytoplasm {ECO:0000255|HAMAP-Rule:MF_03171}.	cytoplasm [GO:0005737]; cytosol [GO:0005829]; neuron projection [GO:0043005]; outer dense fiber [GO:0001520]; perinuclear region of cytoplasm [GO:0048471]; plasma membrane [GO:0005886]; sarcomere [GO:0030017]; sperm flagellum [GO:0036126]; adenylate kinase activity [GO:0004017]; ATP binding [GO:0005524]; nucleoside diphosphate kinase activity [GO:0004550]; ADP biosynthetic process [GO:0006172]; A…	GO:0001520; GO:0004017; GO:0004550; GO:0005524; GO:0005737; GO:0005829; GO:0005886; GO:0006165; GO:0006172; GO:0007050; GO:0009142; GO:0010828; GO:0030017; GO:0036126; GO:0043005; GO:0046033; GO:0046034; GO:0046103; GO:0048471	Ak1	Q9R0Y5	NA
0.859878	23.1122	2.50784	0.0475562	0.160857	-4.27767	Neuronal calcium sensor 1 (NCS-1) (Frequenin homolog)	NCS1_MOUSE	SUBCELLULAR LOCATION: Golgi apparatus {ECO:0000250|UniProtKB:P62166}. Cell junction. synapse. postsynaptic cell membrane. postsynaptic density {ECO:0000250|UniProtKB:P62166}. Cytoplasm. perinuclear region {ECO:0000250|UniProtKB:P62166}. Cytoplasm {ECO:0000250|UniProtKB:P62168}. Cell membrane {ECO:0000250|UniProtKB:P62166}; Peripheral membrane protein {ECO:0000250|UniProtKB:P62166}. Membrane {ECO:…	axon [GO:0030424]; cell junction [GO:0030054]; cytoplasm [GO:0005737]; cytoplasmic vesicle [GO:0031410]; cytosol [GO:0005829]; dendrite [GO:0030425]; dense core granule [GO:0031045]; Golgi apparatus [GO:0005794]; intracellular membrane-bounded organelle [GO:0043231]; perinuclear region of cytoplasm [GO:0048471]; plasma membrane [GO:0005886]; postsynaptic density [GO:0014069]; postsynaptic membran…	GO:0000287; GO:0005245; GO:0005509; GO:0005737; GO:0005794; GO:0005829; GO:0005886; GO:0010975; GO:0014069; GO:0019901; GO:0030054; GO:0030424; GO:0030425; GO:0031045; GO:0031410; GO:0043231; GO:0045211; GO:0045921; GO:0048015; GO:0048471; GO:0050806	Ncs1	Q8BNY6	NA
0.664747	24.0417	2.42023	0.0472102	0.160857	-4.44748	60S ribosomal protein L6 (TAX-responsive enhancer element-binding protein 107) (TAXREB107)	RL6_MOUSE	SUBCELLULAR LOCATION: Cytoplasm. cytosol {ECO:0000250|UniProtKB:Q02878}. Cytoplasm {ECO:0000250|UniProtKB:Q02878}. Rough endoplasmic reticulum {ECO:0000250|UniProtKB:Q2YGT9}. Note=Detected on cytosolic polysomes (By similarity). Detected in ribosomes that are associated with the rough endoplasmic reticulum (By similarity). {ECO:0000250|UniProtKB:Q02878. ECO:0000250|UniProtKB:Q2YGT9}.	A band [GO:0031672]; cytoplasm [GO:0005737]; cytoplasmic ribonucleoprotein granule [GO:0036464]; cytosolic large ribosomal subunit [GO:0022625]; nucleolus [GO:0005730]; nucleus [GO:0005634]; polysomal ribosome [GO:0042788]; rough endoplasmic reticulum [GO:0005791]; 5.8S rRNA binding [GO:1990932]; cadherin binding [GO:0045296]; mRNA binding [GO:0003729]; RNA binding [GO:0003723]; structural consti…	GO:0000027; GO:0000049; GO:0002181; GO:0003723; GO:0003729; GO:0003735; GO:0005634; GO:0005730; GO:0005737; GO:0005791; GO:0022625; GO:0031672; GO:0036464; GO:0042788; GO:0045296; GO:1990932	Rpl6	P47911	TNF-alpha/Nf-kappa B signaling complex (RPL6. RPL30. RPS13. CHUK. DDX3X. NFKB2. NFKBIB. REL. IKBKG. NFKB1. MAP3K8. RELB. GLG1. NFKBIA. RELA. TNIP2. GTF2I)
-1.0435	27.2698	-2.41592	0.0475053	0.160857	-4.45376	Beta-synuclein	SYUB_MOUSE	SUBCELLULAR LOCATION: Cytoplasm {ECO:0000250}.	axon terminus [GO:0043679]; growth cone [GO:0030426]; inclusion body [GO:0016234]; mitochondrion [GO:0005739]; neuronal cell body [GO:0043025]; synapse [GO:0045202]; terminal bouton [GO:0043195]; alpha-tubulin binding [GO:0043014]; beta-tubulin binding [GO:0048487]; calcium ion binding [GO:0005509]; cuprous ion binding [GO:1903136]; transition metal ion binding [GO:0046914]; chemical synaptic tra…	GO:0005509; GO:0005739; GO:0007268; GO:0016234; GO:0030426; GO:0042417; GO:0043014; GO:0043025; GO:0043195; GO:0043524; GO:0043679; GO:0045202; GO:0046914; GO:0048487; GO:0050808; GO:1903136	Sncb	Q91ZZ3	NA
-1.13542	27.1166	-2.42942	0.0465873	0.160857	-4.43408	Fructose-bisphosphate aldolase C (EC 4.1.2.13) (Aldolase 3) (Brain-type aldolase) (Scrapie-responsive protein 2) (Zebrin II)	ALDOC_MOUSE		axon [GO:0030424]; cytoplasm [GO:0005737]; mitochondrion [GO:0005739]; cytoskeletal protein binding [GO:0008092]; fructose-bisphosphate aldolase activity [GO:0004332]; aging [GO:0007568]; apoptotic process [GO:0006915]; epithelial cell differentiation [GO:0030855]; fructose 1.6-bisphosphate metabolic process [GO:0030388]; glycolytic process [GO:0006096]; protein heterotetramerization [GO:0051290]…	GO:0004332; GO:0005737; GO:0005739; GO:0006096; GO:0006915; GO:0007568; GO:0008092; GO:0030388; GO:0030424; GO:0030855; GO:0051289; GO:0051290	Aldoc	P05063	NA
-1.32291	24.6149	-2.42433	0.0469316	0.160857	-4.44151	Actin-related protein 2 (Actin-like protein 2)	ARP2_MOUSE	SUBCELLULAR LOCATION: Cytoplasm. cytoskeleton {ECO:0000250|UniProtKB:P61160}. Cell projection {ECO:0000250|UniProtKB:P61160}.	actin cap [GO:0030478]; Arp2/3 protein complex [GO:0005885]; cell cortex [GO:0005938]; cytoplasm [GO:0005737]; cytosol [GO:0005829]; invadopodium [GO:0071437]; lamellipodium [GO:0030027]; podosome core [GO:0061825]; postsynaptic density [GO:0014069]; actin filament binding [GO:0051015]; ATP binding [GO:0005524]; cytoskeletal protein binding [GO:0008092]; structural constituent of cytoskeleton [GO…	GO:0005200; GO:0005524; GO:0005737; GO:0005829; GO:0005885; GO:0005938; GO:0007163; GO:0008092; GO:0008306; GO:0008356; GO:0014069; GO:0016344; GO:0016482; GO:0030027; GO:0030036; GO:0030478; GO:0033206; GO:0034314; GO:0035902; GO:0035984; GO:0045471; GO:0051015; GO:0051321; GO:0051653; GO:0060271; GO:0061003; GO:0061825; GO:0071346; GO:0071437	Actr2	P61161	Arp2/3 protein complex
-1.43566	24.2739	-2.42309	0.0470152	0.160857	-4.4433	Myc box-dependent-interacting protein 1 (Amphiphysin II) (Amphiphysin-like protein) (Bridging integrator 1) (SH3 domain-containing protein 9)	BIN1_MOUSE	SUBCELLULAR LOCATION: Cytoplasm {ECO:0000250}. Nucleus {ECO:0000250}.	axon [GO:0030424]; axon initial segment [GO:0043194]; axon terminus [GO:0043679]; cerebellar mossy fiber [GO:0044300]; cytoplasm [GO:0005737]; cytosol [GO:0005829]; I band [GO:0031674]; lipid tube [GO:0060987]; membrane [GO:0016020]; microtubule [GO:0005874]; node of Ranvier [GO:0033268]; nuclear envelope [GO:0005635]; nucleus [GO:0005634]; synaptic vesicle [GO:0008021]; T-tubule [GO:0030315]; va…	GO:0002020; GO:0005634; GO:0005635; GO:0005737; GO:0005829; GO:0005874; GO:0006897; GO:0006997; GO:0008021; GO:0008333; GO:0016020; GO:0030018; GO:0030315; GO:0030424; GO:0031674; GO:0033268; GO:0042692; GO:0042802; GO:0043065; GO:0043194; GO:0043196; GO:0043547; GO:0043679; GO:0044300; GO:0044877; GO:0045664; GO:0045807; GO:0046982; GO:0048156; GO:0048711; GO:0051015; GO:0051020; GO:0051087; GO:…	Bin1	O08539	NA
-3.13499	20.7104	-2.50905	0.0474799	0.160857	-4.27601	Secretogranin-2 (Chromogranin-C) (Secretogranin II) (SgII) [Cleaved into: Secretoneurin (SN); Manserin]	SCG2_MOUSE	SUBCELLULAR LOCATION: Secreted. Note=Neuroendocrine and endocrine secretory granules.	dense core granule [GO:0031045]; extracellular space [GO:0005615]; neuronal dense core vesicle [GO:0098992]; secretory granule [GO:0030141]; chemoattractant activity [GO:0042056]; cytokine activity [GO:0005125]; angiogenesis [GO:0001525]; eosinophil chemotaxis [GO:0048245]; induction of positive chemotaxis [GO:0050930]; intracellular signal transduction [GO:0035556]; MAPK cascade [GO:0000165]; ne…	GO:0000165; GO:0001525; GO:0001938; GO:0005125; GO:0005615; GO:0030141; GO:0031045; GO:0035556; GO:0042056; GO:0048245; GO:0050918; GO:0050930; GO:0098992; GO:2000352; GO:2001237	Scg2	Q03517	NA
-0.690211	25.5949	-2.41154	0.0478073	0.161141	-4.46015	Histidine triad nucleotide-binding protein 1 (EC 3.-.-.-) (Adenosine 5'-monophosphoramidase) (Protein kinase C inhibitor 1) (Protein kinase C-interacting protein 1) (PKCI-1)	HINT1_MOUSE	SUBCELLULAR LOCATION: Cytoplasm. Nucleus.	cytosol [GO:0005829]; histone deacetylase complex [GO:0000118]; nucleus [GO:0005634]; plasma membrane [GO:0005886]; hydrolase activity [GO:0016787]; nucleotide binding [GO:0000166]; intrinsic apoptotic signaling pathway by p53 class mediator [GO:0072332]; positive regulation of calcium-mediated signaling [GO:0050850]; purine ribonucleotide catabolic process [GO:0009154]; regulation of transcripti…	GO:0000118; GO:0000166; GO:0005634; GO:0005829; GO:0005886; GO:0006351; GO:0006355; GO:0009154; GO:0016787; GO:0050850; GO:0072332	Hint1	P70349	NA
0.906753	23.591	2.49846	0.048151	0.161734	-4.29049	40S ribosomal protein S13	RS13_MOUSE		cytosolic small ribosomal subunit [GO:0022627]; nucleolus [GO:0005730]; nucleus [GO:0005634]; mRNA 5'-UTR binding [GO:0048027]; mRNA binding [GO:0003729]; small ribosomal subunit rRNA binding [GO:0070181]; structural constituent of ribosome [GO:0003735]; negative regulation of RNA splicing [GO:0033119]; translation [GO:0006412]	GO:0003729; GO:0003735; GO:0005634; GO:0005730; GO:0006412; GO:0022627; GO:0033119; GO:0048027; GO:0070181	Rps13	P62301	TNF-alpha/Nf-kappa B signaling complex (RPL6. RPL30. RPS13. CHUK. DDX3X. NFKB2. NFKBIB. REL. IKBKG. NFKB1. MAP3K8. RELB. GLG1. NFKBIA. RELA. TNIP2. GTF2I)
0.849653	23.1548	2.39664	0.0488486	0.163307	-4.48187	40S ribosomal protein S4. X isoform	RS4X_MOUSE	SUBCELLULAR LOCATION: Cytoplasm {ECO:0000250}. Note=Localized in cytoplasmic mRNP granules containing untranslated mRNAs. {ECO:0000250}.	cytosolic small ribosomal subunit [GO:0022627]; polysome [GO:0005844]; ribonucleoprotein complex [GO:1990904]; ribosome [GO:0005840]; small ribosomal subunit [GO:0015935]; RNA binding [GO:0003723]; rRNA binding [GO:0019843]; structural constituent of ribosome [GO:0003735]; multicellular organism development [GO:0007275]; translation [GO:0006412]	GO:0003723; GO:0003735; GO:0005840; GO:0005844; GO:0006412; GO:0007275; GO:0015935; GO:0019843; GO:0022627; GO:1990904	Rps4x	P62702	cytoplasmic ribosomal small subunit
-1.384	23.1587	-2.39509	0.0489582	0.163307	-4.48412	Phosphoglucomutase-1 (PGM 1) (EC 5.4.2.2) (Glucose phosphomutase 1) (Phosphoglucomutase-2)	PGM1_MOUSE	SUBCELLULAR LOCATION: Cytoplasm {ECO:0000250}.	actin cytoskeleton [GO:0015629]; cytoplasm [GO:0005737]; cytosol [GO:0005829]; Z disc [GO:0030018]; magnesium ion binding [GO:0000287]; phosphoglucomutase activity [GO:0004614]; galactose catabolic process [GO:0019388]; glucose metabolic process [GO:0006006]; glycogen biosynthetic process [GO:0005978]	GO:0000287; GO:0004614; GO:0005737; GO:0005829; GO:0005978; GO:0006006; GO:0015629; GO:0019388; GO:0030018	Pgm1	Q9D0F9	NA
-1.4704	22.9741	-2.38413	0.0497414	0.165347	-4.5001	Adenylyl cyclase-associated protein 2 (CAP 2)	CAP2_MOUSE	SUBCELLULAR LOCATION: Cell membrane {ECO:0000250}; Peripheral membrane protein {ECO:0000250}.	cortical actin cytoskeleton [GO:0030864]; plasma membrane [GO:0005886]; postsynaptic density [GO:0014069]; actin binding [GO:0003779]; adenylate cyclase binding [GO:0008179]; identical protein binding [GO:0042802]; actin polymerization or depolymerization [GO:0008154]; cell morphogenesis [GO:0000902]; establishment or maintenance of cell polarity [GO:0007163]; regulation of adenylate cyclase acti…	GO:0000902; GO:0003779; GO:0005886; GO:0007163; GO:0007165; GO:0008154; GO:0008179; GO:0014069; GO:0030864; GO:0042802; GO:0045761	Cap2	Q9CYT6	NA
1.93134	22.2109	2.3678	0.050932	0.167002	-4.52389	Phosphatidylinositol 5-phosphate 4-kinase type-2 alpha (EC 2.7.1.149) (1-phosphatidylinositol 5-phosphate 4-kinase 2-alpha) (Diphosphoinositide kinase 2-alpha) (Phosphatidylinositol 5-phosphate 4-kinase type II alpha) (PI(5)P 4-kinase type II alpha) (PIP4KII-alpha) (PtdIns(5)P-4-kinase isoform 2-alpha)	PI42A_MOUSE	SUBCELLULAR LOCATION: Nucleus {ECO:0000250}. Cytoplasm. Cell membrane. Note=Localization to the nucleus is modulated by the interaction with PIP4K2B (By similarity). Localized to the demarcation membrane system (DMS). May translocate from the cytosol to the cell membrane upon activation of tyrosine phosphorylation. May translocate from the inner to the outer segments of the rod photoreceptor cell…	autophagosome [GO:0005776]; nucleus [GO:0005634]; plasma membrane [GO:0005886]; 1-phosphatidylinositol-5-phosphate 4-kinase activity [GO:0016309]; ATP binding [GO:0005524]; megakaryocyte development [GO:0035855]; positive regulation of autophagosome assembly [GO:2000786]; regulation of autophagy [GO:0010506]	GO:0005524; GO:0005634; GO:0005776; GO:0005886; GO:0010506; GO:0016309; GO:0035855; GO:2000786	Pip4k2a	O70172	NA
0.787207	24.5651	2.36983	0.0507819	0.167002	-4.52093	Gap junction alpha-1 protein (Connexin-43) (Cx43) (Gap junction 43 kDa heart protein)	CXA1_MOUSE	SUBCELLULAR LOCATION: Cell membrane {ECO:0000269|PubMed:26403541}; Multi-pass membrane protein {ECO:0000255}. Cell junction. gap junction {ECO:0000250|UniProtKB:P17302}. Endoplasmic reticulum {ECO:0000269|PubMed:18079109. ECO:0000269|PubMed:20940304}. Note=Localizes at the intercalated disk (ICD) in cardiomyocytes and proper localization at ICD is dependent on TMEM65. {ECO:0000269|PubMed:26403541…	apical plasma membrane [GO:0016324]; cell junction [GO:0030054]; cell-cell junction [GO:0005911]; connexin complex [GO:0005922]; contractile fiber [GO:0043292]; cytoplasm [GO:0005737]; cytosol [GO:0005829]; early endosome [GO:0005769]; endoplasmic reticulum [GO:0005783]; endosome [GO:0005768]; fascia adherens [GO:0005916]; gap junction [GO:0005921]; Golgi apparatus [GO:0005794]; integral componen…	GO:0001649; GO:0001701; GO:0001764; GO:0001937; GO:0001947; GO:0002070; GO:0002088; GO:0002544; GO:0002931; GO:0003104; GO:0003158; GO:0003294; GO:0003347; GO:0005102; GO:0005243; GO:0005654; GO:0005737; GO:0005739; GO:0005741; GO:0005764; GO:0005768; GO:0005769; GO:0005770; GO:0005771; GO:0005783; GO:0005794; GO:0005829; GO:0005882; GO:0005886; GO:0005911; GO:0005916; GO:0005921; GO:0005922; GO:…	Gja1	P23242	NA
-1.22136	24.0075	-2.37101	0.0506957	0.167002	-4.51922	V-type proton ATPase subunit C 1 (V-ATPase subunit C 1) (Vacuolar proton pump subunit C 1);V-type proton ATPase subunit C 2 (V-ATPase subunit C 2) (Vacuolar proton pump subunit C 2)	VATC1_MOUSE;VATC2_MOUSE	;	apical part of cell [GO:0045177]; cytoplasm [GO:0005737]; cytoplasmic vesicle [GO:0031410]; lysosomal membrane [GO:0005765]; plasma membrane [GO:0005886]; vacuolar proton-transporting V-type ATPase. V1 domain [GO:0000221]; proton-exporting ATPase activity. phosphorylative mechanism [GO:0008553]; proton-transporting ATPase activity. rotational mechanism [GO:0046961]; ATP hydrolysis coupled proton …	GO:0000221; GO:0005737; GO:0005765; GO:0005886; GO:0008553; GO:0015991; GO:0031410; GO:0045177; GO:0046961;GO:0000221; GO:0005765; GO:0008553; GO:0015991; GO:0030177; GO:0046961; GO:0046983	Atp6v1c1;Atp6v1c2	Q9Z1G3	H+transporting ATPase. vacuolar
-2.36279	23.6415	-2.37352	0.0505115	0.167002	-4.51556	Dynactin subunit 2 (50 kDa dynein-associated polypeptide) (Dynactin complex 50 kDa subunit) (DCTN-50) (Growth cone membrane protein 23-48K) (GMP23-48K) (p50 dynamitin)	DCTN2_MOUSE	SUBCELLULAR LOCATION: Cytoplasm. cytoskeleton. microtubule organizing center. centrosome {ECO:0000269|PubMed:14983524. ECO:0000269|PubMed:9144527}. Membrane {ECO:0000250}; Peripheral membrane protein {ECO:0000250}.	centrosome [GO:0005813]; cytoplasm [GO:0005737]; cytosol [GO:0005829]; dynactin complex [GO:0005869]; dynein complex [GO:0030286]; growth cone [GO:0030426]; kinetochore [GO:0000776]; membrane [GO:0016020]; microtubule [GO:0005874]; vesicle [GO:0031982]; identical protein binding [GO:0042802]; motor activity [GO:0003774]; protein kinase binding [GO:0019901]; spectrin binding [GO:0030507]; cell pro…	GO:0000278; GO:0000776; GO:0003774; GO:0005737; GO:0005813; GO:0005829; GO:0005869; GO:0005874; GO:0007052; GO:0008283; GO:0016020; GO:0019901; GO:0030286; GO:0030426; GO:0030507; GO:0031982; GO:0032402; GO:0042802; GO:0071539	Dctn2	Q99KJ8	dynactin complex
-0.776058	24.2841	-2.4535	0.0511143	0.167031	-4.35201	Cell adhesion molecule 3 (Immunoglobulin superfamily member 4B) (IgSF4B) (Nectin-like protein 1) (NECL-1) (Synaptic cell adhesion molecule 3) (TSLC1-like protein 1)	CADM3_MOUSE	SUBCELLULAR LOCATION: Cell membrane {ECO:0000269|PubMed:14659875. ECO:0000269|PubMed:15741237. ECO:0000269|PubMed:15893517}; Single-pass type I membrane protein {ECO:0000269|PubMed:15893517}. Cell junction {ECO:0000269|PubMed:14659875. ECO:0000269|PubMed:15741237. ECO:0000269|PubMed:15893517}.	cell-cell adherens junction [GO:0005913]; cell-cell junction [GO:0005911]; integral component of plasma membrane [GO:0005887]; cell adhesion molecule binding [GO:0050839]; protein homodimerization activity [GO:0042803]; signaling receptor binding [GO:0005102]; cell recognition [GO:0008037]; heterophilic cell-cell adhesion via plasma membrane cell adhesion molecules [GO:0007157]; homophilic cell a…	GO:0005102; GO:0005887; GO:0005911; GO:0005913; GO:0007156; GO:0007157; GO:0008037; GO:0008104; GO:0042803; GO:0050839	Cadm3	Q99N28	NA
1.12517	22.4956	2.44578	0.0516425	0.167965	-4.36259	40S ribosomal protein S11	RS11_MOUSE		cytosolic small ribosomal subunit [GO:0022627]; rRNA binding [GO:0019843]; structural constituent of ribosome [GO:0003735]; translation [GO:0006412]	GO:0003735; GO:0006412; GO:0019843; GO:0022627	Rps11	P62281	TNF-alpha/NF-kappa B signaling complex 6
-0.824816	27.0616	-2.35682	0.0517484	0.167965	-4.53987	Aspartate aminotransferase. mitochondrial (mAspAT) (EC 2.6.1.1) (EC 2.6.1.7) (Fatty acid-binding protein) (FABP-1) (Glutamate oxaloacetate transaminase 2) (Kynurenine aminotransferase 4) (Kynurenine aminotransferase IV) (Kynurenine--oxoglutarate transaminase 4) (Kynurenine--oxoglutarate transaminase IV) (Plasma membrane-associated fatty acid-binding protein) (FABPpm) (Transaminase A)	AATM_MOUSE	SUBCELLULAR LOCATION: Mitochondrion matrix. Cell membrane.	cell surface [GO:0009986]; mitochondrial inner membrane [GO:0005743]; mitochondrial matrix [GO:0005759]; mitochondrion [GO:0005739]; myelin sheath [GO:0043209]; perikaryon [GO:0043204]; plasma membrane [GO:0005886]; protein-containing complex [GO:0032991]; sarcolemma [GO:0042383]; T-tubule [GO:0030315]; amino acid binding [GO:0016597]; carboxylic acid binding [GO:0031406]; enzyme binding [GO:0019…	GO:0004069; GO:0005543; GO:0005739; GO:0005743; GO:0005759; GO:0005886; GO:0006103; GO:0006107; GO:0006520; GO:0006531; GO:0006532; GO:0006533; GO:0006536; GO:0007565; GO:0007595; GO:0009986; GO:0014850; GO:0015908; GO:0016212; GO:0016597; GO:0019550; GO:0019551; GO:0019899; GO:0030170; GO:0030315; GO:0031406; GO:0032868; GO:0032991; GO:0042383; GO:0042803; GO:0043204; GO:0043209; GO:0043278; GO:…	Got2	P05202	NA
1.0171	23.9108	2.4214	0.053348	0.170855	-4.39598	Cell division control protein 42 homolog (G25K GTP-binding protein)	CDC42_MOUSE	SUBCELLULAR LOCATION: Cell membrane {ECO:0000269|PubMed:22461490}; Lipid-anchor {ECO:0000305}; Cytoplasmic side {ECO:0000305}. Midbody {ECO:0000250|UniProtKB:P60953}. Cytoplasm. cytoskeleton. microtubule organizing center. centrosome {ECO:0000250|UniProtKB:P60953}. Cytoplasm. cytoskeleton. spindle {ECO:0000250|UniProtKB:P60953}. Cytoplasm {ECO:0000269|PubMed:22461490}. Cell projection. lamellipod…	apical part of cell [GO:0045177]; cell periphery [GO:0071944]; cell projection [GO:0042995]; cell-cell junction [GO:0005911]; cytoplasm [GO:0005737]; cytosol [GO:0005829]; Golgi membrane [GO:0000139]; lamellipodium membrane [GO:0031258]; leading edge membrane [GO:0031256]; membrane [GO:0016020]; microtubule organizing center [GO:0005815]; midbody [GO:0030496]; mitotic spindle [GO:0072686]; myelin…	GO:0000139; GO:0000322; GO:0001934; GO:0002040; GO:0003161; GO:0003334; GO:0003924; GO:0005525; GO:0005737; GO:0005815; GO:0005829; GO:0005886; GO:0005911; GO:0006897; GO:0006911; GO:0007015; GO:0007030; GO:0007088; GO:0007097; GO:0007163; GO:0007266; GO:0010628; GO:0010629; GO:0016020; GO:0016197; GO:0019901; GO:0030141; GO:0030496; GO:0030742; GO:0031069; GO:0031256; GO:0031258; GO:0031424; GO:…	Cdc42	P60766	Cdc42p/Ste20p complex
-0.927169	31.442	-2.34035	0.0529989	0.170855	-4.56384	Actin. cytoplasmic 2 (Gamma-actin) [Cleaved into: Actin. cytoplasmic 2. N-terminally processed]	ACTG_MOUSE	SUBCELLULAR LOCATION: Cytoplasm. cytoskeleton {ECO:0000250|UniProtKB:P63261}.	actin cytoskeleton [GO:0015629]; actin filament [GO:0005884]; costamere [GO:0043034]; cytosol [GO:0005829]; dense body [GO:0097433]; extracellular exosome [GO:0070062]; filamentous actin [GO:0031941]; focal adhesion [GO:0005925]; myelin sheath [GO:0043209]; myofibril [GO:0030016]; phagocytic vesicle [GO:0045335]; plasma membrane [GO:0005886]; ATP binding [GO:0005524]; identical protein binding [G…	GO:0005200; GO:0005522; GO:0005524; GO:0005829; GO:0005884; GO:0005886; GO:0005925; GO:0009612; GO:0015629; GO:0030016; GO:0031625; GO:0031941; GO:0042802; GO:0043034; GO:0043209; GO:0045214; GO:0045335; GO:0051592; GO:0070062; GO:0071346; GO:0097433	Actg1	P63260	Profilin 1 complex
-1.07225	24.3743	-2.3374	0.0532262	0.170855	-4.56813	Annexin A5 (Anchorin CII) (Annexin V) (Annexin-5) (Calphobindin I) (CBP-I) (Endonexin II) (Lipocortin V) (Placental anticoagulant protein 4) (PP4) (Placental anticoagulant protein I) (PAP-I) (Thromboplastin inhibitor) (Vascular anticoagulant-alpha) (VAC-alpha)	ANXA5_MOUSE		axon terminus [GO:0043679]; cell projection [GO:0042995]; cytoplasm [GO:0005737]; cytosol [GO:0005829]; dendrite [GO:0030425]; endoplasmic reticulum [GO:0005783]; endothelial microparticle [GO:0072563]; external side of plasma membrane [GO:0009897]; extracellular space [GO:0005615]; intercalated disc [GO:0014704]; intracellular [GO:0005622]; neuronal cell body [GO:0043025]; nucleus [GO:0005634]; …	GO:0005388; GO:0005509; GO:0005544; GO:0005615; GO:0005622; GO:0005634; GO:0005737; GO:0005783; GO:0005829; GO:0005886; GO:0007596; GO:0008021; GO:0009897; GO:0010033; GO:0014704; GO:0017046; GO:0030018; GO:0030195; GO:0030425; GO:0030971; GO:0042383; GO:0042995; GO:0043025; GO:0043065; GO:0043204; GO:0043679; GO:0051260; GO:0051592; GO:0072563; GO:0097211; GO:1901317; GO:1902721	Anxa5	P48036	NA
-1.28559	21.7006	-2.42832	0.0528582	0.170855	-4.3865	Leukotriene A-4 hydrolase (LTA-4 hydrolase) (EC 3.3.2.6) (Leukotriene A(4) hydrolase)	LKHA4_MOUSE	SUBCELLULAR LOCATION: Cytoplasm.	cytoplasm [GO:0005737]; cytosol [GO:0005829]; nucleoplasm [GO:0005654]; nucleus [GO:0005634]; aminopeptidase activity [GO:0004177]; epoxide hydrolase activity [GO:0004301]; leukotriene-A4 hydrolase activity [GO:0004463]; metalloaminopeptidase activity [GO:0070006]; peptide binding [GO:0042277]; zinc ion binding [GO:0008270]; cellular lipid metabolic process [GO:0044255]; cellular protein metaboli…	GO:0004177; GO:0004301; GO:0004463; GO:0005634; GO:0005654; GO:0005737; GO:0005829; GO:0006508; GO:0006691; GO:0008270; GO:0019370; GO:0042277; GO:0043171; GO:0044255; GO:0044267; GO:0070006	Lta4h	P24527	NA
-0.954743	26.2798	-2.41483	0.0538178	0.171789	-4.40498	ATP synthase subunit delta. mitochondrial (ATP synthase F1 subunit delta) (F-ATPase delta subunit)	ATPD_MOUSE	SUBCELLULAR LOCATION: Mitochondrion. Mitochondrion inner membrane.	mitochondrial envelope [GO:0005740]; mitochondrial inner membrane [GO:0005743]; mitochondrial proton-transporting ATP synthase complex [GO:0005753]; mitochondrial proton-transporting ATP synthase complex. catalytic core F(1) [GO:0000275]; mitochondrion [GO:0005739]; proton-transporting ATP synthase complex [GO:0045259]; proton-transporting ATP synthase complex. catalytic core F(1) [GO:0045261]; A…	GO:0000275; GO:0005739; GO:0005740; GO:0005743; GO:0005753; GO:0015078; GO:0015986; GO:0016887; GO:0044877; GO:0045259; GO:0045261; GO:0046034; GO:0046933; GO:1902600	Atp5f1d	Q9D3D9	F0/F1 ATP synthase (complex V)
-0.755499	23.748	-2.40929	0.0542173	0.172327	-4.41257	ADP-ribosylation factor-like protein 8B (ADP-ribosylation factor-like protein 10C) (Novel small G protein indispensable for equal chromosome segregation 1)	ARL8B_MOUSE	SUBCELLULAR LOCATION: Late endosome membrane {ECO:0000250|UniProtKB:Q9NVJ2}. Lysosome membrane {ECO:0000250|UniProtKB:Q9NVJ2}. Cytoplasm. cytoskeleton. spindle {ECO:0000250|UniProtKB:Q9NVJ2}. Note=Localizes with microtubules at the spindle mid-zone during mitosis. {ECO:0000250|UniProtKB:Q9NVJ2}.	cytoplasm [GO:0005737]; late endosome membrane [GO:0031902]; lysosomal membrane [GO:0005765]; midbody [GO:0030496]; spindle midzone [GO:0051233]; alpha-tubulin binding [GO:0043014]; beta-tubulin binding [GO:0048487]; GDP binding [GO:0019003]; GTP binding [GO:0005525]; cell cycle [GO:0007049]; cell division [GO:0051301]; chromosome segregation [GO:0007059]; lysosome localization [GO:0032418]	GO:0005525; GO:0005737; GO:0005765; GO:0007049; GO:0007059; GO:0019003; GO:0030496; GO:0031902; GO:0032418; GO:0043014; GO:0048487; GO:0051233; GO:0051301	Arl8b	Q9CQW2	NA
-0.831996	22.9664	-2.40754	0.0543437	0.172327	-4.41496	Isocitrate dehydrogenase [NADP]. mitochondrial (IDH) (EC 1.1.1.42) (ICD-M) (IDP) (NADP(+)-specific ICDH) (Oxalosuccinate decarboxylase)	IDHP_MOUSE	SUBCELLULAR LOCATION: Mitochondrion.	cytosol [GO:0005829]; mitochondrial inner membrane [GO:0005743]; mitochondrion [GO:0005739]; peroxisome [GO:0005777]; isocitrate dehydrogenase (NADP+) activity [GO:0004450]; isocitrate dehydrogenase activity [GO:0004448]; magnesium ion binding [GO:0000287]; NAD binding [GO:0051287]; 2-oxoglutarate metabolic process [GO:0006103]; glyoxylate cycle [GO:0006097]; isocitrate metabolic process [GO:0006…	GO:0000287; GO:0004448; GO:0004450; GO:0005739; GO:0005743; GO:0005777; GO:0005829; GO:0006097; GO:0006099; GO:0006102; GO:0006103; GO:0006741; GO:0051287; GO:0060253; GO:1903976; GO:1904465	Idh2	P54071	NA
-0.982867	28.0089	-2.30673	0.0556481	0.175884	-4.61271	Malate dehydrogenase. mitochondrial (EC 1.1.1.37)	MDHM_MOUSE	SUBCELLULAR LOCATION: Mitochondrion matrix {ECO:0000250|UniProtKB:P04636}.	membrane [GO:0016020]; mitochondrial inner membrane [GO:0005743]; mitochondrial matrix [GO:0005759]; mitochondrion [GO:0005739]; myelin sheath [GO:0043209]; L-malate dehydrogenase activity [GO:0030060]; malate dehydrogenase (NADP+) activity [GO:0046554]; malate dehydrogenase activity [GO:0016615]; protein homodimerization activity [GO:0042803]; protein self-association [GO:0043621]; aerobic respi…	GO:0005739; GO:0005743; GO:0005759; GO:0005975; GO:0006099; GO:0006107; GO:0006108; GO:0006475; GO:0006734; GO:0009060; GO:0016020; GO:0016615; GO:0030060; GO:0042803; GO:0043209; GO:0043621; GO:0046554	Mdh2	P08249	NA
-1.67576	19.7927	-2.36139	0.0578046	0.182103	-4.47821	Mitofusin-2 (EC 3.6.5.-) (Hypertension-related protein 1) (Mitochondrial assembly regulatory factor) (HSG protein) (Transmembrane GTPase MFN2)	MFN2_MOUSE	SUBCELLULAR LOCATION: Mitochondrion outer membrane {ECO:0000250|UniProtKB:O95140}; Multi-pass membrane protein {ECO:0000250|UniProtKB:O95140}. Note=Colocalizes with BAX during apoptosis. {ECO:0000250|UniProtKB:O95140}.	cytoplasm [GO:0005737]; cytosol [GO:0005829]; integral component of membrane [GO:0016021]; intrinsic component of mitochondrial outer membrane [GO:0031306]; microtubule cytoskeleton [GO:0015630]; mitochondrial outer membrane [GO:0005741]; mitochondrion [GO:0005739]; GTP binding [GO:0005525]; GTPase activity [GO:0003924]; GTPase binding [GO:0051020]; protein homodimerization activity [GO:0042803];…	GO:0001825; GO:0003924; GO:0005525; GO:0005737; GO:0005739; GO:0005741; GO:0005829; GO:0006626; GO:0006915; GO:0006986; GO:0007006; GO:0008053; GO:0015630; GO:0016021; GO:0017016; GO:0031306; GO:0031625; GO:0034497; GO:0042803; GO:0043394; GO:0046580; GO:0048593; GO:0048662; GO:0051020; GO:0051646; GO:0061734; GO:1904707; GO:1905461	Mfn2	Q80U63	NA
-1.09672	26.858	-2.27738	0.0580715	0.182348	-4.65533	Phosphoglycerate kinase 1 (EC 2.7.2.3);Phosphoglycerate kinase 2 (EC 2.7.2.3) (Phosphoglycerate kinase. testis specific)	PGK1_MOUSE;PGK2_MOUSE	SUBCELLULAR LOCATION: Cytoplasm {ECO:0000250}.;SUBCELLULAR LOCATION: Cytoplasm {ECO:0000250}.	cytosol [GO:0005829]; extracellular space [GO:0005615]; membrane raft [GO:0045121]; ADP binding [GO:0043531]; ATP binding [GO:0005524]; phosphoglycerate kinase activity [GO:0004618]; protein-disulfide reductase activity [GO:0047134]; carbohydrate metabolic process [GO:0005975]; cellular response to hypoxia [GO:0071456]; epithelial cell differentiation [GO:0030855]; gluconeogenesis [GO:0006094]; g…	GO:0004618; GO:0005524; GO:0005615; GO:0005829; GO:0005975; GO:0006094; GO:0006096; GO:0016310; GO:0016525; GO:0030855; GO:0031639; GO:0043531; GO:0045121; GO:0047134; GO:0071456;GO:0004618; GO:0005524; GO:0005737; GO:0005929; GO:0006096; GO:0016310; GO:0030317; GO:0035686	Pgk1;Pgk2	P09411	NA
-0.695261	23.5997	-2.27194	0.0585325	0.183199	-4.66322	Elongation factor 2 (EF-2)	EF2_MOUSE	SUBCELLULAR LOCATION: Cytoplasm {ECO:0000250|UniProtKB:P13639}. Nucleus {ECO:0000250|UniProtKB:P13639}. Note=Phosphorylation by CSK promotes cleavage and SUMOylation-dependent nuclear translocation of the C-terminal cleavage product. {ECO:0000250|UniProtKB:P13639}.	aggresome [GO:0016235]; cytoplasm [GO:0005737]; cytosol [GO:0005829]; membrane raft [GO:0045121]; plasma membrane [GO:0005886]; polysomal ribosome [GO:0042788]; polysome [GO:0005844]; ribonucleoprotein complex [GO:1990904]; 5S rRNA binding [GO:0008097]; actin filament binding [GO:0051015]; cadherin binding [GO:0045296]; GTP binding [GO:0005525]; GTPase activity [GO:0003924]; p53 binding [GO:00020…	GO:0002039; GO:0002244; GO:0002931; GO:0003009; GO:0003723; GO:0003746; GO:0003924; GO:0005525; GO:0005737; GO:0005829; GO:0005844; GO:0005886; GO:0006414; GO:0007568; GO:0008097; GO:0014009; GO:0016235; GO:0019901; GO:0032355; GO:0034976; GO:0035914; GO:0042542; GO:0042788; GO:0043022; GO:0045121; GO:0045296; GO:0045471; GO:0045727; GO:0051015; GO:0051593; GO:1990416; GO:1990904; GO:2000767	Eef2	P58252	NA
-1.07385	24.8737	-2.26308	0.0592909	0.184972	-4.67606	Clathrin coat assembly protein AP180 (91 kDa synaptosomal-associated protein) (Clathrin coat-associated protein AP180) (Phosphoprotein F1-20)	AP180_MOUSE	SUBCELLULAR LOCATION: Cell membrane. Membrane. coated pit; Peripheral membrane protein; Cytoplasmic side. Note=Component of the coat surrounding the cytoplasmic face of coated vesicles in the plasma membrane.	AP-2 adaptor complex [GO:0030122]; axon terminus [GO:0043679]; clathrin-coated vesicle [GO:0030136]; cytoplasm [GO:0005737]; cytosol [GO:0005829]; extrinsic component of endosome membrane [GO:0031313]; extrinsic component of presynaptic endocytic zone membrane [GO:0098894]; neuron projection [GO:0043005]; neuronal cell body [GO:0043025]; plasma membrane [GO:0005886]; postsynaptic density [GO:0014…	GO:0000149; GO:0000822; GO:0005545; GO:0005546; GO:0005737; GO:0005829; GO:0005886; GO:0007163; GO:0007268; GO:0007269; GO:0007409; GO:0008021; GO:0014069; GO:0015031; GO:0016185; GO:0019901; GO:0030100; GO:0030122; GO:0030136; GO:0031313; GO:0032050; GO:0035615; GO:0042169; GO:0042734; GO:0043005; GO:0043025; GO:0043195; GO:0043274; GO:0043679; GO:0045211; GO:0048268; GO:0048666; GO:0048787; GO:…	Snap91	Q61548	NA
0.589118	23.8321	2.25384	0.0600933	0.185673	-4.68947	Cathepsin D (EC 3.4.23.5)	CATD_MOUSE	SUBCELLULAR LOCATION: Lysosome. Melanosome {ECO:0000250}. Secreted. extracellular space {ECO:0000250}.	extracellular region [GO:0005576]; extracellular space [GO:0005615]; lysosome [GO:0005764]; melanosome [GO:0042470]; membrane raft [GO:0045121]; mitochondrion [GO:0005739]; aspartic-type endopeptidase activity [GO:0004190]; endopeptidase activity [GO:0004175]; hydrolase activity [GO:0016787]; peptidase activity [GO:0008233]; peptide binding [GO:0042277]; autophagosome assembly [GO:0000045]; prote…	GO:0000045; GO:0004175; GO:0004190; GO:0005576; GO:0005615; GO:0005739; GO:0005764; GO:0006508; GO:0008233; GO:0016787; GO:0030163; GO:0042277; GO:0042470; GO:0045121	Ctsd	P18242	NA
-0.993746	24.4016	-2.33267	0.0600745	0.185673	-4.51757	Dynein light chain roadblock-type 1 (Dynein light chain 2A. cytoplasmic)	DLRB1_MOUSE	SUBCELLULAR LOCATION: Cytoplasm. cytoskeleton.	centrosome [GO:0005813]; cytoplasm [GO:0005737]; cytoplasmic dynein complex [GO:0005868]; microtubule [GO:0005874]; outer dynein arm [GO:0036157]; dynein intermediate chain binding [GO:0045505]; identical protein binding [GO:0042802]; motor activity [GO:0003774]; microtubule-based movement [GO:0007018]; visual behavior [GO:0007632]	GO:0003774; GO:0005737; GO:0005813; GO:0005868; GO:0005874; GO:0007018; GO:0007632; GO:0036157; GO:0042802; GO:0045505	Dynlrb1	P62627	NA
-1.29937	26.5302	-2.25634	0.0598754	0.185673	-4.68585	Visinin-like protein 1 (VILIP) (Neural visinin-like protein 1) (NVL-1) (NVP-1)	VISL1_MOUSE		cytosol [GO:0005829]; membrane [GO:0016020]; calcium ion binding [GO:0005509]; negative regulation of insulin secretion [GO:0046676]; positive regulation of exocytosis [GO:0045921]; positive regulation of insulin secretion involved in cellular response to glucose stimulus [GO:0035774]	GO:0005509; GO:0005829; GO:0016020; GO:0035774; GO:0045921; GO:0046676	Vsnl1	P62761	NA
-0.761574	24.2572	-2.32029	0.0610814	0.187082	-4.53454	NADH dehydrogenase [ubiquinone] iron-sulfur protein 2. mitochondrial (EC 1.6.5.3) (EC 1.6.99.3) (Complex I-49kD) (CI-49kD) (NADH-ubiquinone oxidoreductase 49 kDa subunit)	NDUS2_MOUSE	SUBCELLULAR LOCATION: Mitochondrion inner membrane {ECO:0000250|UniProtKB:O75306}; Peripheral membrane protein {ECO:0000250|UniProtKB:O75306}; Matrix side {ECO:0000250|UniProtKB:O75306}.	mitochondrial respiratory chain complex I [GO:0005747]; mitochondrion [GO:0005739]; nucleoplasm [GO:0005654]; 4 iron. 4 sulfur cluster binding [GO:0051539]; metal ion binding [GO:0046872]; NAD binding [GO:0051287]; NADH dehydrogenase (ubiquinone) activity [GO:0008137]; quinone binding [GO:0048038]; ubiquitin protein ligase binding [GO:0031625]; mitochondrial ATP synthesis coupled electron transpo…	GO:0005654; GO:0005739; GO:0005747; GO:0006979; GO:0008137; GO:0031625; GO:0042775; GO:0046872; GO:0048038; GO:0051287; GO:0051539	Ndufs2	Q91WD5	NA
-0.874216	24.235	-2.23988	0.0613256	0.187082	-4.70969	MICOS complex subunit Mic60 (Mitochondrial inner membrane protein) (Mitofilin)	MIC60_MOUSE	SUBCELLULAR LOCATION: Mitochondrion inner membrane {ECO:0000250|UniProtKB:Q16891}; Single-pass membrane protein {ECO:0000255}. Mitochondrion {ECO:0000250|UniProtKB:Q16891}.	MICOS complex [GO:0061617]; mitochondrial inner membrane [GO:0005743]; mitochondrion [GO:0005739]; myelin sheath [GO:0043209]; cristae formation [GO:0042407]; mitochondrial calcium ion homeostasis [GO:0051560]	GO:0005739; GO:0005743; GO:0042407; GO:0043209; GO:0051560; GO:0061617	Immt	Q8CAQ8	NA
-0.94712	24.4742	-2.31926	0.0611661	0.187082	-4.53595	Ubiquitin thioesterase OTUB1 (EC 3.4.19.12) (Deubiquitinating enzyme OTUB1) (OTU domain-containing ubiquitin aldehyde-binding protein 1) (Otubain-1) (Ubiquitin-specific-processing protease OTUB1)	OTUB1_MOUSE	SUBCELLULAR LOCATION: Cytoplasm {ECO:0000250}.	cytoplasm [GO:0005737]; nucleus [GO:0005634]; NEDD8-specific protease activity [GO:0019784]; thiol-dependent ubiquitin-specific protease activity [GO:0004843]; ubiquitin binding [GO:0043130]; ubiquitin protein ligase binding [GO:0031625]; ubiquitinyl hydrolase activity [GO:0101005]; adaptive immune response [GO:0002250]; cellular response to DNA damage stimulus [GO:0006974]; cellular response to …	GO:0002250; GO:0004843; GO:0005634; GO:0005737; GO:0006281; GO:0006974; GO:0016579; GO:0019784; GO:0031625; GO:0043130; GO:0071108; GO:0071347; GO:0101005; GO:1901315; GO:2000780	Otub1	Q7TQI3	NA
-0.998909	25.0669	-2.24383	0.0609743	0.187082	-4.70397	Neural cell adhesion molecule 1 (N-CAM-1) (NCAM-1) (CD antigen CD56)	NCAM1_MOUSE	SUBCELLULAR LOCATION: Isoform 1: Cell membrane; Single-pass type I membrane protein.; SUBCELLULAR LOCATION: Isoform 2: Cell membrane; Single-pass type I membrane protein.; SUBCELLULAR LOCATION: Isoform 3: Cell membrane; Lipid-anchor. GPI-anchor.	anchored component of membrane [GO:0031225]; axon [GO:0030424]; cell surface [GO:0009986]; cell-cell junction [GO:0005911]; cytosol [GO:0005829]; external side of plasma membrane [GO:0009897]; extracellular matrix [GO:0031012]; growth cone [GO:0030426]; integral component of membrane [GO:0016021]; myelin sheath [GO:0043209]; neuronal cell body [GO:0043025]; plasma membrane [GO:0005886]; heparin b…	GO:0001928; GO:0005829; GO:0005886; GO:0005911; GO:0007166; GO:0007413; GO:0007568; GO:0007611; GO:0008201; GO:0009897; GO:0009986; GO:0010288; GO:0016021; GO:0019902; GO:0021794; GO:0030275; GO:0030424; GO:0030426; GO:0031012; GO:0031175; GO:0031225; GO:0033555; GO:0034109; GO:0042220; GO:0042493; GO:0042802; GO:0043025; GO:0043209; GO:0048666; GO:0050850; GO:0051930; GO:0060045; GO:0060548	Ncam1	P13595	NA
1.12145	23.4732	2.22517	0.0626517	0.190524	-4.73097	Ankyrin-2 (ANK-2) (Ankyrin-B) (Brain ankyrin)	ANK2_MOUSE	SUBCELLULAR LOCATION: Cytoplasm. cytoskeleton {ECO:0000250|UniProtKB:Q01484}. Membrane {ECO:0000269|PubMed:17940615}. Cytoplasm. myofibril. sarcomere. M line {ECO:0000269|PubMed:19109891}. Apical cell membrane {ECO:0000269|PubMed:17940615}. Cell membrane {ECO:0000269|PubMed:19007774}. Cell junction. synapse. postsynaptic cell membrane {ECO:0000269|PubMed:19109891}. Early endosome {ECO:0000269|Pub…	A band [GO:0031672]; apical plasma membrane [GO:0016324]; costamere [GO:0043034]; cytoplasm [GO:0005737]; cytoskeleton [GO:0005856]; early endosome [GO:0005769]; integral component of plasma membrane [GO:0005887]; intercalated disc [GO:0014704]; intracellular [GO:0005622]; lysosome [GO:0005764]; M band [GO:0031430]; mitochondrion [GO:0005739]; perinuclear region of cytoplasm [GO:0048471]; plasma …	GO:0002027; GO:0005622; GO:0005737; GO:0005739; GO:0005764; GO:0005769; GO:0005856; GO:0005886; GO:0005887; GO:0006874; GO:0006897; GO:0008104; GO:0010628; GO:0010881; GO:0010882; GO:0014069; GO:0014704; GO:0015031; GO:0015459; GO:0016324; GO:0030018; GO:0030315; GO:0030507; GO:0030674; GO:0031430; GO:0031647; GO:0031672; GO:0033292; GO:0034394; GO:0034613; GO:0036309; GO:0036371; GO:0042383; GO:…	Ank2	Q8C8R3	NA
-0.868154	27.5302	-2.2198	0.0631433	0.191416	-4.73874	Syntaxin-binding protein 1 (Protein unc-18 homolog 1) (Unc18-1) (Protein unc-18 homolog A) (Unc-18A)	STXB1_MOUSE	SUBCELLULAR LOCATION: Cytoplasm. cytosol {ECO:0000250|UniProtKB:P61764}. Membrane; Peripheral membrane protein.	axon [GO:0030424]; cytoplasm [GO:0005737]; cytoskeleton [GO:0005856]; cytosol [GO:0005829]; extrinsic component of presynaptic active zone membrane [GO:0098891]; mitochondrion [GO:0005739]; myelin sheath [GO:0043209]; nucleoplasm [GO:0005654]; nucleus [GO:0005634]; perinuclear region of cytoplasm [GO:0048471]; phagocytic vesicle [GO:0045335]; plasma membrane [GO:0005886]; platelet alpha granule […	GO:0000149; GO:0002576; GO:0003006; GO:0005634; GO:0005654; GO:0005737; GO:0005739; GO:0005829; GO:0005856; GO:0005886; GO:0006887; GO:0006904; GO:0007269; GO:0007274; GO:0007412; GO:0010807; GO:0015031; GO:0016188; GO:0017075; GO:0019901; GO:0019904; GO:0019905; GO:0030424; GO:0031091; GO:0031333; GO:0031338; GO:0031629; GO:0032229; GO:0032355; GO:0032991; GO:0042802; GO:0043195; GO:0043209; GO:…	Stxbp1	O08599	NA
-0.789191	22.2134	-2.29294	0.0633704	0.191502	-4.57203	Asparagine--tRNA ligase. cytoplasmic (EC 6.1.1.22) (Asparaginyl-tRNA synthetase) (AsnRS)	SYNC_MOUSE	SUBCELLULAR LOCATION: Cytoplasm.	cytosol [GO:0005829]; mitochondrion [GO:0005739]; asparagine-tRNA ligase activity [GO:0004816]; ATP binding [GO:0005524]; nucleic acid binding [GO:0003676]; asparaginyl-tRNA aminoacylation [GO:0006421]	GO:0003676; GO:0004816; GO:0005524; GO:0005739; GO:0005829; GO:0006421	Nars	Q8BP47	NA
-0.922271	24.5265	-2.21311	0.0637612	0.192081	-4.74842	Stress-70 protein. mitochondrial (75 kDa glucose-regulated protein) (GRP-75) (Heat shock 70 kDa protein 9) (Mortalin) (Peptide-binding protein 74) (PBP74) (p66 MOT)	GRP75_MOUSE	SUBCELLULAR LOCATION: Mitochondrion {ECO:0000269|PubMed:7865888}. Nucleus. nucleolus {ECO:0000250|UniProtKB:P38646}.	cytoplasm [GO:0005737]; mitochondrial matrix [GO:0005759]; mitochondrial nucleoid [GO:0042645]; mitochondrion [GO:0005739]; myelin sheath [GO:0043209]; nucleolus [GO:0005730]; ATP binding [GO:0005524]; chaperone binding [GO:0051087]; enzyme binding [GO:0019899]; fibroblast growth factor binding [GO:0017134]; heat shock protein binding [GO:0031072]; ubiquitin protein ligase binding [GO:0031625]; u…	GO:0005524; GO:0005730; GO:0005737; GO:0005739; GO:0005759; GO:0006457; GO:0006611; GO:0016226; GO:0017134; GO:0019899; GO:0030218; GO:0031072; GO:0031625; GO:0042645; GO:0043209; GO:0045646; GO:0045647; GO:0046777; GO:0051082; GO:0051087; GO:0060548; GO:1902037; GO:1903707	Hspa9	P38647	PAM complex
-0.673386	26.8629	-2.20826	0.0642127	0.192838	-4.75542	Elongation factor 1-alpha 2 (EF-1-alpha-2) (Eukaryotic elongation factor 1 A-2) (eEF1A-2) (Statin-S1)	EF1A2_MOUSE	SUBCELLULAR LOCATION: Nucleus.	cytoplasm [GO:0005737]; eukaryotic translation elongation factor 1 complex [GO:0005853]; myelin sheath [GO:0043209]; neuronal cell body [GO:0043025]; nucleus [GO:0005634]; GTP binding [GO:0005525]; GTPase activity [GO:0003924]; protein kinase binding [GO:0019901]; translation elongation factor activity [GO:0003746]; positive regulation of apoptotic process [GO:0043065]; positive regulation of lip…	GO:0003746; GO:0003924; GO:0005525; GO:0005634; GO:0005737; GO:0005853; GO:0006414; GO:0010035; GO:0019901; GO:0043025; GO:0043065; GO:0043209; GO:0051602; GO:0090218	Eef1a2	P62631	eEF1
0.698534	22.8204	2.27561	0.0648664	0.193466	-4.59578	Proteasome subunit alpha type-3 (EC 3.4.25.1) (Macropain subunit C8) (Multicatalytic endopeptidase complex subunit C8) (Proteasome component C8) (Proteasome subunit K)	PSA3_MOUSE	SUBCELLULAR LOCATION: Cytoplasm {ECO:0000250|UniProtKB:P25788}. Nucleus {ECO:0000250|UniProtKB:P25788}.	cytosol [GO:0005829]; nucleoplasm [GO:0005654]; proteasome complex [GO:0000502]; proteasome core complex [GO:0005839]; proteasome core complex. alpha-subunit complex [GO:0019773]; synapse [GO:0045202]; threonine-type endopeptidase activity [GO:0004298]; ubiquitin protein ligase binding [GO:0031625]; regulation of endopeptidase activity [GO:0052548]; ubiquitin-dependent protein catabolic process […	GO:0000502; GO:0004298; GO:0005654; GO:0005829; GO:0005839; GO:0006511; GO:0019773; GO:0031625; GO:0045202; GO:0052548	Psma3	O70435	26S Proteasome
-1.03874	27.9546	-2.20081	0.0649125	0.193466	-4.76618	Acyl-CoA-binding protein (ACBP) (Diazepam-binding inhibitor) (DBI) (Endozepine) (EP)	ACBP_MOUSE	SUBCELLULAR LOCATION: Endoplasmic reticulum {ECO:0000250|UniProtKB:P07108}. Golgi apparatus {ECO:0000250|UniProtKB:P07108}. Note=Golgi localization is dependent on ligand binding. {ECO:0000250|UniProtKB:P07108}.	contractile fiber [GO:0043292]; cytoplasm [GO:0005737]; extracellular space [GO:0005615]; Golgi apparatus [GO:0005794]; mitochondrion [GO:0005739]; nucleus [GO:0005634]; perinuclear endoplasmic reticulum [GO:0097038]; plasma membrane [GO:0005886]; synaptic vesicle [GO:0008021]; benzodiazepine receptor binding [GO:0030156]; fatty-acyl-CoA binding [GO:0000062]; lipid binding [GO:0008289]; long-chai…	GO:0000062; GO:0001662; GO:0001942; GO:0005615; GO:0005634; GO:0005737; GO:0005739; GO:0005794; GO:0005886; GO:0006641; GO:0007611; GO:0008021; GO:0008289; GO:0014009; GO:0021670; GO:0030156; GO:0031999; GO:0032228; GO:0036042; GO:0036151; GO:0043292; GO:0043588; GO:0046889; GO:0046983; GO:0051281; GO:0060291; GO:0097038	Dbi	P31786	NA
-1.05532	22.7123	-2.26697	0.0656259	0.193466	-4.60761	ATP-dependent 6-phosphofructokinase. liver type (ATP-PFK) (PFK-L) (EC 2.7.1.11) (6-phosphofructokinase type B) (Phosphofructo-1-kinase isozyme B) (PFK-B) (Phosphohexokinase)	PFKAL_MOUSE	SUBCELLULAR LOCATION: Cytoplasm {ECO:0000255|HAMAP-Rule:MF_03184}.	6-phosphofructokinase complex [GO:0005945]; cytosol [GO:0005829]; 6-phosphofructokinase activity [GO:0003872]; ATP binding [GO:0005524]; fructose binding [GO:0070061]; fructose-6-phosphate binding [GO:0070095]; identical protein binding [GO:0042802]; kinase binding [GO:0019900]; metal ion binding [GO:0046872]; monosaccharide binding [GO:0048029]; carbohydrate metabolic process [GO:0005975]; fruct…	GO:0003872; GO:0005524; GO:0005829; GO:0005945; GO:0005975; GO:0006002; GO:0006096; GO:0009749; GO:0019900; GO:0030388; GO:0042802; GO:0046676; GO:0046872; GO:0048029; GO:0051259; GO:0051289; GO:0061615; GO:0070061; GO:0070095	Pfkl	P12382	NA
-1.25834	24.2615	-2.19668	0.0653041	0.193466	-4.77215	Band 4.1-like protein 3 (4.1B) (Differentially expressed in adenocarcinoma of the lung protein 1) (DAL-1) (DAL1P) (mDAL-1) [Cleaved into: Band 4.1-like protein 3. N-terminally processed]	E41L3_MOUSE	SUBCELLULAR LOCATION: Cytoplasm. cytoskeleton {ECO:0000250}. Cell membrane {ECO:0000269|PubMed:10652311}; Peripheral membrane protein {ECO:0000269|PubMed:10652311}; Cytoplasmic side {ECO:0000269|PubMed:10652311}. Cytoplasm {ECO:0000250}. Cell junction {ECO:0000269|PubMed:10652311}. Note=Detected in the cytoplasm of actively dividing cells.	cell-cell junction [GO:0005911]; cytoplasm [GO:0005737]; cytoskeleton [GO:0005856]; juxtaparanode region of axon [GO:0044224]; paranode region of axon [GO:0033270]; plasma membrane [GO:0005886]; postsynaptic density [GO:0014069]; actin binding [GO:0003779]; structural constituent of cytoskeleton [GO:0005200]; actomyosin structure organization [GO:0031032]; apoptotic process [GO:0006915]; cortical…	GO:0001558; GO:0002175; GO:0003779; GO:0005200; GO:0005737; GO:0005856; GO:0005886; GO:0005911; GO:0006915; GO:0007016; GO:0008360; GO:0014069; GO:0030865; GO:0030866; GO:0030913; GO:0031032; GO:0033270; GO:0043217; GO:0044224; GO:0048812; GO:0071205; GO:0072659	Epb41l3	Q9WV92	NA
-1.63508	21.0788	-2.26991	0.0653662	0.193466	-4.60358	Myosin-9 (Cellular myosin heavy chain. type A) (Myosin heavy chain 9) (Myosin heavy chain. non-muscle IIa) (Non-muscle myosin heavy chain A) (NMMHC-A) (Non-muscle myosin heavy chain IIa) (NMMHC II-a) (NMMHC-IIA)	MYH9_MOUSE	SUBCELLULAR LOCATION: Cytoplasm. cytoskeleton {ECO:0000269|PubMed:19401332}. Cytoplasm. cell cortex {ECO:0000269|PubMed:19401332}. Note=Colocalizes with actin filaments at lamellipodia margins and at the leading edge of migrating cells (By similarity). In retinal pigment epithelial cells. predominantly localized to stress fiber-like structures with some localization to cytoplasmic puncta (By simi…	actin cytoskeleton [GO:0015629]; actomyosin [GO:0042641]; actomyosin contractile ring [GO:0005826]; brush border [GO:0005903]; cell cortex [GO:0005938]; cell leading edge [GO:0031252]; cell-cell adherens junction [GO:0005913]; cleavage furrow [GO:0032154]; COP9 signalosome [GO:0008180]; cortical cytoskeleton [GO:0030863]; cytoplasm [GO:0005737]; cytosol [GO:0005829]; immunological synapse [GO:000…	GO:0000146; GO:0000212; GO:0000904; GO:0001525; GO:0001701; GO:0001725; GO:0001726; GO:0001768; GO:0001772; GO:0001931; GO:0003777; GO:0003779; GO:0005516; GO:0005524; GO:0005634; GO:0005737; GO:0005826; GO:0005829; GO:0005886; GO:0005903; GO:0005913; GO:0005938; GO:0006509; GO:0006911; GO:0007018; GO:0007155; GO:0007520; GO:0008017; GO:0008180; GO:0008305; GO:0008360; GO:0015031; GO:0015629; GO:…	Myh9	Q8VDD5	WIP-WASp-actin-myosin-IIa complex
-1.7644	22.4242	-2.19419	0.0655409	0.193466	-4.77574	EH domain-containing protein 3	EHD3_MOUSE	SUBCELLULAR LOCATION: Recycling endosome membrane {ECO:0000250|UniProtKB:Q9NZN3. ECO:0000305|PubMed:12121420}; Peripheral membrane protein {ECO:0000305}; Cytoplasmic side {ECO:0000305}. Cell membrane {ECO:0000250|UniProtKB:Q9NZN3}; Peripheral membrane protein {ECO:0000305}; Cytoplasmic side {ECO:0000305}. Cell projection. cilium membrane {ECO:0000250|UniProtKB:Q9NZN3}; Peripheral membrane protein…	ciliary pocket membrane [GO:0020018]; cytoplasm [GO:0005737]; cytosol [GO:0005829]; endocytic vesicle [GO:0030139]; myelin sheath [GO:0043209]; perinuclear region of cytoplasm [GO:0048471]; recycling endosome membrane [GO:0055038]; ATP binding [GO:0005524]; calcium ion binding [GO:0005509]; GTP binding [GO:0005525]; lipid binding [GO:0008289]; cilium assembly [GO:0060271]; early endosome to Golgi…	GO:0001881; GO:0005509; GO:0005524; GO:0005525; GO:0005737; GO:0005829; GO:0008289; GO:0015031; GO:0020018; GO:0030139; GO:0032456; GO:0034498; GO:0043209; GO:0048471; GO:0051260; GO:0055038; GO:0055117; GO:0060271; GO:0072659; GO:0086036; GO:0090160; GO:1901387; GO:1903358; GO:1903779	Ehd3	Q9QXY6	NA
-1.66661	21.6742	-2.18772	0.0661611	0.194449	-4.78508	Nck-associated protein 1 (NAP 1) (Brain protein H19) (MH19) (Membrane-associated protein HEM-2) (p125Nap1)	NCKP1_MOUSE	SUBCELLULAR LOCATION: Cell membrane {ECO:0000269|PubMed:14765121}; Single-pass membrane protein {ECO:0000269|PubMed:14765121}; Cytoplasmic side {ECO:0000269|PubMed:14765121}. Cell projection. lamellipodium membrane {ECO:0000269|PubMed:14765121}; Single-pass membrane protein {ECO:0000269|PubMed:14765121}; Cytoplasmic side {ECO:0000269|PubMed:14765121}. Cytoplasm {ECO:0000269|PubMed:14765121}. Note…	filamentous actin [GO:0031941]; integral component of membrane [GO:0016021]; lamellipodium [GO:0030027]; lamellipodium membrane [GO:0031258]; ruffle [GO:0001726]; SCAR complex [GO:0031209]; protein-containing complex binding [GO:0044877]; apical protein localization [GO:0045176]; basal protein localization [GO:0045175]; cell migration involved in gastrulation [GO:0042074]; embryonic body morphoge…	GO:0001701; GO:0001726; GO:0001756; GO:0001843; GO:0007354; GO:0007492; GO:0008078; GO:0010172; GO:0010592; GO:0016021; GO:0016601; GO:0030027; GO:0030032; GO:0030838; GO:0030903; GO:0030950; GO:0031209; GO:0031258; GO:0031941; GO:0032880; GO:0035050; GO:0042074; GO:0044877; GO:0045175; GO:0045176; GO:0048339; GO:0048340; GO:0048570; GO:0048617; GO:0050821; GO:2000601	Nckap1	P28660	Wave-2 complex
-0.824669	22.7775	-2.23585	0.0684398	0.200535	-4.65023	Alcohol dehydrogenase class-3 (EC 1.1.1.1) (Alcohol dehydrogenase 2) (Alcohol dehydrogenase 5) (Alcohol dehydrogenase B2) (ADH-B2) (Alcohol dehydrogenase class-III) (Glutathione-dependent formaldehyde dehydrogenase) (FALDH) (FDH) (GSH-FDH) (EC 1.1.1.-) (S-(hydroxymethyl)glutathione dehydrogenase) (EC 1.1.1.284);Alcohol dehydrogenase class 4 mu/sigma chain (EC 1.1.1.1) (ADH-C2) (Alcohol dehydrogen…	ADHX_MOUSE;ADH7_MOUSE	SUBCELLULAR LOCATION: Cytoplasm.;SUBCELLULAR LOCATION: Cytoplasm.	cytoplasm [GO:0005737]; mitochondrion [GO:0005739]; nucleus [GO:0005634]; alcohol dehydrogenase (NAD) activity [GO:0004022]; fatty acid binding [GO:0005504]; formaldehyde dehydrogenase activity [GO:0018467]; protein homodimerization activity [GO:0042803]; S-(hydroxymethyl)glutathione dehydrogenase activity [GO:0051903]; zinc ion binding [GO:0008270]; ethanol catabolic process [GO:0006068]; ethano…	GO:0001523; GO:0003016; GO:0004022; GO:0005504; GO:0005634; GO:0005737; GO:0005739; GO:0006068; GO:0006069; GO:0008270; GO:0018119; GO:0018467; GO:0032496; GO:0042803; GO:0045777; GO:0046294; GO:0051409; GO:0051775; GO:0051903;GO:0001523; GO:0004022; GO:0004024; GO:0004031; GO:0004745; GO:0005576; GO:0005622; GO:0005829; GO:0005886; GO:0006067; GO:0006068; GO:0006069; GO:0008270; GO:0009617; GO:0…	Adh5;Adh7	P28474	NA
1.07921	21.8486	2.23029	0.0689566	0.200665	-4.65785	Synaptotagmin-7 (Synaptotagmin VII) (SytVII)	SYT7_MOUSE	SUBCELLULAR LOCATION: Cell membrane {ECO:0000250|UniProtKB:Q62747}; Single-pass membrane protein {ECO:0000255}. Cell junction. synapse. presynaptic cell membrane {ECO:0000269|PubMed:11395007}; Single-pass membrane protein {ECO:0000255}. Cytoplasmic vesicle. secretory vesicle. synaptic vesicle membrane {ECO:0000269|PubMed:24569478}; Single-pass membrane protein {ECO:0000255}. Lysosome membrane {EC…	axon terminus [GO:0043679]; cell junction [GO:0030054]; cytosol [GO:0005829]; dendrite [GO:0030425]; dense core granule [GO:0031045]; early phagosome [GO:0032009]; integral component of membrane [GO:0016021]; lysosomal membrane [GO:0005765]; lysosome [GO:0005764]; neuronal cell body [GO:0043025]; peroxisomal membrane [GO:0005778]; peroxisome [GO:0005777]; phagocytic vesicle membrane [GO:0030670];…	GO:0000149; GO:0001778; GO:0001786; GO:0005509; GO:0005516; GO:0005544; GO:0005546; GO:0005764; GO:0005765; GO:0005777; GO:0005778; GO:0005829; GO:0006909; GO:0008021; GO:0014059; GO:0016021; GO:0017158; GO:0019905; GO:0030054; GO:0030276; GO:0030425; GO:0030670; GO:0030672; GO:0031045; GO:0032009; GO:0036465; GO:0042734; GO:0043025; GO:0043679; GO:0045956; GO:0046850; GO:0048791; GO:0050764; GO:…	Syt7	Q9R0N7	NA
0.716891	22.2314	2.23059	0.0689283	0.200665	-4.65744	Sorting and assembly machinery component 50 homolog	SAM50_MOUSE	SUBCELLULAR LOCATION: Mitochondrion outer membrane {ECO:0000250|UniProtKB:Q9Y512}; Multi-pass membrane protein {ECO:0000250}. Cytoplasm {ECO:0000250|UniProtKB:Q6AXV4}. Mitochondrion {ECO:0000250|UniProtKB:Q9Y512}.	integral component of membrane [GO:0016021]; mitochondrial inner membrane [GO:0005743]; mitochondrial outer membrane [GO:0005741]; mitochondrial sorting and assembly machinery complex [GO:0001401]; mitochondrion [GO:0005739]; cristae formation [GO:0042407]; mitochondrial respiratory chain complex assembly [GO:0033108]; protein import into mitochondrial outer membrane [GO:0045040]	GO:0001401; GO:0005739; GO:0005741; GO:0005743; GO:0016021; GO:0033108; GO:0042407; GO:0045040	Samm50	Q8BGH2	NA
-0.895348	22.7282	-2.15779	0.0691087	0.200665	-4.82822	Drebrin (Developmentally-regulated brain protein)	DREB_MOUSE	SUBCELLULAR LOCATION: Cytoplasm {ECO:0000250|UniProtKB:Q16643}. Cytoplasm. cell cortex {ECO:0000250|UniProtKB:Q16643}. Cell junction {ECO:0000250|UniProtKB:Q16643}. Cell projection {ECO:0000269|PubMed:24720729}. Cell projection. growth cone {ECO:0000269|PubMed:24720729}. Note=In the absence of antigen. evenly distributed throughout subcortical regions of the T-cell membrane and cytoplasm. In the …	actin cytoskeleton [GO:0015629]; asymmetric synapse [GO:0032279]; axonal growth cone [GO:0044295]; axonal spine [GO:0044308]; cell cortex [GO:0005938]; cell-cell junction [GO:0005911]; cytoplasm [GO:0005737]; cytoskeleton [GO:0005856]; dendritic filopodium [GO:1902737]; dendritic shaft [GO:0043198]; dendritic spine [GO:0043197]; excitatory synapse [GO:0060076]; filopodium [GO:0030175]; gap juncti…	GO:0005522; GO:0005737; GO:0005856; GO:0005886; GO:0005911; GO:0005921; GO:0005938; GO:0007015; GO:0008092; GO:0010643; GO:0010644; GO:0010811; GO:0010976; GO:0014069; GO:0015629; GO:0016020; GO:0030027; GO:0030175; GO:0030426; GO:0030833; GO:0032232; GO:0032279; GO:0032507; GO:0043025; GO:0043197; GO:0043198; GO:0044295; GO:0044308; GO:0044309; GO:0045211; GO:0045296; GO:0045773; GO:0048471; GO:…	Dbn1	Q9QXS6	NA
-1.56744	23.1143	-2.15239	0.0696536	0.20164	-4.83598	T-complex protein 1 subunit epsilon (TCP-1-epsilon) (CCT-epsilon)	TCPE_MOUSE	SUBCELLULAR LOCATION: Cytoplasm {ECO:0000250}. Cytoplasm. cytoskeleton. microtubule organizing center. centrosome {ECO:0000250}.	cell body [GO:0044297]; centrosome [GO:0005813]; chaperonin-containing T-complex [GO:0005832]; cytosol [GO:0005829]; microtubule [GO:0005874]; myelin sheath [GO:0043209]; nucleolus [GO:0005730]; zona pellucida receptor complex [GO:0002199]; ATP binding [GO:0005524]; beta-tubulin binding [GO:0048487]; G-protein beta-subunit binding [GO:0031681]; mRNA 3'-UTR binding [GO:0003730]; mRNA 5'-UTR bindin…	GO:0002199; GO:0003730; GO:0005524; GO:0005730; GO:0005813; GO:0005829; GO:0005832; GO:0005874; GO:0006458; GO:0007339; GO:0009615; GO:0031681; GO:0032212; GO:0043209; GO:0044183; GO:0044297; GO:0048027; GO:0048487; GO:0050821; GO:0051082; GO:0061077; GO:1901998; GO:1904851	Cct5	P80316	chaperonin-containing T-complex
-1.72672	22.8956	-2.13115	0.0718431	0.207355	-4.86653	Annexin A6 (67 kDa calelectrin) (Annexin VI) (Annexin-6) (Calphobindin-II) (CPB-II) (Chromobindin-20) (Lipocortin VI) (Protein III) (p68) (p70)	ANXA6_MOUSE	SUBCELLULAR LOCATION: Cytoplasm {ECO:0000250}. Melanosome {ECO:0000250}.	apical plasma membrane [GO:0016324]; cytoplasm [GO:0005737]; cytosol [GO:0005829]; intercalated disc [GO:0014704]; late endosome membrane [GO:0031902]; lysosomal membrane [GO:0005765]; melanosome [GO:0042470]; mitochondrion [GO:0005739]; nucleus [GO:0005634]; perinuclear region of cytoplasm [GO:0048471]; protein-containing complex [GO:0032991]; sarcolemma [GO:0042383]; calcium ion binding [GO:000…	GO:0005509; GO:0005525; GO:0005544; GO:0005634; GO:0005737; GO:0005739; GO:0005765; GO:0005829; GO:0006816; GO:0006937; GO:0008289; GO:0014704; GO:0015276; GO:0015485; GO:0016324; GO:0031902; GO:0032991; GO:0034220; GO:0042383; GO:0042470; GO:0042803; GO:0044877; GO:0048306; GO:0048471; GO:0051260; GO:0051560; GO:0097190	Anxa6	P14824	NA
0.643441	24.9467	2.12373	0.072623	0.207584	-4.87718	Vimentin;Desmin	VIME_MOUSE;DESM_MOUSE	SUBCELLULAR LOCATION: Cytoplasm {ECO:0000250|UniProtKB:P08670}. Cytoplasm. cytoskeleton {ECO:0000250|UniProtKB:P08670}. Nucleus matrix {ECO:0000250|UniProtKB:P31000}.;SUBCELLULAR LOCATION: Cytoplasm. myofibril. sarcomere. Z line {ECO:0000269|PubMed:26787680. ECO:0000269|PubMed:28469177}. Cytoplasm {ECO:0000269|PubMed:25394388. ECO:0000269|PubMed:26787680}. Cell membrane. sarcolemma {ECO:0000269|P…	axon [GO:0030424]; cell body [GO:0044297]; cell leading edge [GO:0031252]; cell projection [GO:0042995]; cytoplasm [GO:0005737]; cytoskeleton [GO:0005856]; cytosol [GO:0005829]; intermediate filament [GO:0005882]; neuron projection [GO:0043005]; nuclear matrix [GO:0016363]; perinuclear region of cytoplasm [GO:0048471]; peroxisome [GO:0005777]; phagocytic vesicle [GO:0045335]; plasma membrane [GO:…	GO:0003725; GO:0005198; GO:0005200; GO:0005212; GO:0005737; GO:0005777; GO:0005829; GO:0005844; GO:0005856; GO:0005882; GO:0005886; GO:0008022; GO:0010628; GO:0010977; GO:0014002; GO:0016363; GO:0019900; GO:0019901; GO:0019904; GO:0030424; GO:0031252; GO:0032967; GO:0042802; GO:0042995; GO:0043005; GO:0043488; GO:0044297; GO:0045098; GO:0045103; GO:0045109; GO:0045335; GO:0045727; GO:0048471; GO:…	Vim;Des	P20152	NA
-0.936259	21.647	-2.18994	0.072823	0.207584	-4.71305	AP-3 complex subunit mu-2 (Adaptor-related protein complex 3 subunit mu-2) (Clathrin assembly protein assembly protein complex 3 mu-2 medium chain) (Clathrin coat assembly protein AP47 homolog 2) (Clathrin coat-associated protein AP47 homolog 2) (Golgi adaptor AP-1 47 kDa protein homolog 2) (HA1 47 kDa subunit homolog 2) (Mu3B-adaptin) (m3B) (P47B)	AP3M2_MOUSE	SUBCELLULAR LOCATION: Golgi apparatus. Cytoplasmic vesicle membrane {ECO:0000250}; Peripheral membrane protein {ECO:0000250}; Cytoplasmic side {ECO:0000250}. Note=Component of the coat surrounding the cytoplasmic face of coated vesicles located at the Golgi complex. {ECO:0000250}.	axon cytoplasm [GO:1904115]; clathrin adaptor complex [GO:0030131]; cytoplasmic vesicle membrane [GO:0030659]; Golgi apparatus [GO:0005794]; anterograde axonal transport [GO:0008089]; anterograde synaptic vesicle transport [GO:0048490]; intracellular protein transport [GO:0006886]	GO:0005794; GO:0006886; GO:0008089; GO:0030131; GO:0030659; GO:0048490; GO:1904115	Ap3m2	Q8R2R9	NA
-1.1538	23.546	-2.18833	0.0729824	0.207584	-4.71526	Protein FAM49B	FA49B_MOUSE	SUBCELLULAR LOCATION: Membrane {ECO:0000250|UniProtKB:Q9NUQ9}; Lipid-anchor {ECO:0000250|UniProtKB:Q9NUQ9}.	cilium [GO:0005929]; membrane [GO:0016020]; MHC class Ib protein binding. via antigen binding groove [GO:0023030]; positive regulation of interferon-gamma production [GO:0032729]; positive regulation of memory T cell activation [GO:2000568]; positive regulation of T cell activation [GO:0050870]; positive regulation of T cell mediated cytotoxicity [GO:0001916]	GO:0001916; GO:0005929; GO:0016020; GO:0023030; GO:0032729; GO:0050870; GO:2000568	Fam49b	Q921M7	NA
-1.30197	24.7617	-2.12286	0.0727151	0.207584	-4.87843	ES1 protein homolog. mitochondrial	ES1_MOUSE	SUBCELLULAR LOCATION: Mitochondrion {ECO:0000305}.	mitochondrion [GO:0005739]	GO:0005739	D10Jhu81e	Q9D172	NA
-1.93875	23.6392	-2.12019	0.0729988	0.207584	-4.88226	Disks large homolog 4 (Postsynaptic density protein 95) (PSD-95) (Synapse-associated protein 90) (SAP-90) (SAP90)	DLG4_MOUSE	SUBCELLULAR LOCATION: Cell membrane {ECO:0000250|UniProtKB:P31016}; Lipid-anchor {ECO:0000250|UniProtKB:P31016}; Cytoplasmic side {ECO:0000250|UniProtKB:P31016}. Cell junction. synapse. postsynaptic cell membrane. postsynaptic density {ECO:0000269|PubMed:26931375. ECO:0000269|PubMed:29199957}. Cell junction. synapse {ECO:0000269|PubMed:24153177}. Cytoplasm {ECO:0000250|UniProtKB:P31016}. Cell pro…	AMPA glutamate receptor complex [GO:0032281]; basolateral plasma membrane [GO:0016323]; cell junction [GO:0030054]; cell periphery [GO:0071944]; cerebellar mossy fiber [GO:0044300]; cortical cytoskeleton [GO:0030863]; cytoplasm [GO:0005737]; dendrite [GO:0030425]; dendrite cytoplasm [GO:0032839]; dendritic spine [GO:0043197]; endoplasmic reticulum [GO:0005783]; excitatory synapse [GO:0060076]; ex…	GO:0002091; GO:0004385; GO:0005102; GO:0005109; GO:0005198; GO:0005737; GO:0005783; GO:0005886; GO:0007204; GO:0007626; GO:0008021; GO:0008022; GO:0014069; GO:0016020; GO:0016188; GO:0016323; GO:0019894; GO:0019900; GO:0019901; GO:0019903; GO:0030054; GO:0030165; GO:0030425; GO:0030863; GO:0031234; GO:0031697; GO:0031698; GO:0031748; GO:0031812; GO:0032281; GO:0032839; GO:0033130; GO:0035176; GO:…	Dlg4	Q62108	NA
-0.966423	25.9232	-2.11717	0.0733206	0.207886	-4.88659	14-3-3 protein theta (14-3-3 protein tau)	1433T_MOUSE	SUBCELLULAR LOCATION: Cytoplasm.	cytoplasm [GO:0005737]; cytosol [GO:0005829]; protein-containing complex [GO:0032991]; 14-3-3 protein binding [GO:0071889]; identical protein binding [GO:0042802]; ion channel binding [GO:0044325]; protein C-terminus binding [GO:0008022]; protein domain specific binding [GO:0019904]; protein N-terminus binding [GO:0047485]; negative regulation of ion transmembrane transport [GO:0034766]; negative…	GO:0005737; GO:0005829; GO:0006605; GO:0007165; GO:0007264; GO:0008022; GO:0019904; GO:0032991; GO:0034766; GO:0042802; GO:0044325; GO:0045892; GO:0047485; GO:0071889	Ywhaq	P68254	Kinase maturation complex 1
-0.773474	24.5672	-2.17265	0.0745487	0.210467	-4.73669	NADH dehydrogenase [ubiquinone] flavoprotein 1. mitochondrial (EC 1.6.5.3) (EC 1.6.99.3) (Complex I-51kD) (CI-51kD) (NADH-ubiquinone oxidoreductase 51 kDa subunit)	NDUV1_MOUSE	SUBCELLULAR LOCATION: Mitochondrion inner membrane {ECO:0000250}; Peripheral membrane protein {ECO:0000250}; Matrix side {ECO:0000250}.	cytosol [GO:0005829]; mitochondrial inner membrane [GO:0005743]; mitochondrial respiratory chain complex I [GO:0005747]; mitochondrion [GO:0005739]; 4 iron. 4 sulfur cluster binding [GO:0051539]; FMN binding [GO:0010181]; metal ion binding [GO:0046872]; NAD binding [GO:0051287]; NADH dehydrogenase (ubiquinone) activity [GO:0008137]; mitochondrial ATP synthesis coupled electron transport [GO:00427…	GO:0005739; GO:0005743; GO:0005747; GO:0005829; GO:0008137; GO:0010181; GO:0042775; GO:0046872; GO:0051287; GO:0051539	Ndufv1	Q91YT0	NA
-0.891541	26.8761	-2.10467	0.0746679	0.210467	-4.90452	14-3-3 protein beta/alpha (Protein kinase C inhibitor protein 1) (KCIP-1) [Cleaved into: 14-3-3 protein beta/alpha. N-terminally processed]	1433B_MOUSE	SUBCELLULAR LOCATION: Cytoplasm {ECO:0000250|UniProtKB:P31946}. Melanosome {ECO:0000250|UniProtKB:P31946}.	cytoplasm [GO:0005737]; cytosol [GO:0005829]; melanosome [GO:0042470]; nucleus [GO:0005634]; perinuclear region of cytoplasm [GO:0048471]; protein-containing complex [GO:0032991]; transcriptional repressor complex [GO:0017053]; cadherin binding [GO:0045296]; enzyme binding [GO:0019899]; histone deacetylase binding [GO:0042826]; identical protein binding [GO:0042802]; phosphoprotein binding [GO:00…	GO:0003714; GO:0005634; GO:0005737; GO:0005829; GO:0006605; GO:0008022; GO:0017053; GO:0019899; GO:0019904; GO:0032991; GO:0035308; GO:0042470; GO:0042802; GO:0042826; GO:0043085; GO:0044877; GO:0045296; GO:0045744; GO:0045892; GO:0048471; GO:0050815; GO:0051219; GO:0051220; GO:0051291	Ywhab	Q9CQV8	Kinase maturation complex 1
-1.04162	24.6725	-2.09657	0.0755544	0.212345	-4.91612	Tropomyosin alpha-3 chain (Gamma-tropomyosin) (Tropomyosin-3)	TPM3_MOUSE	SUBCELLULAR LOCATION: Isoform 2: Cytoplasm. cytoskeleton.	actin cytoskeleton [GO:0015629]; cortical cytoskeleton [GO:0030863]; cytoplasm [GO:0005737]; cytosol [GO:0005829]; growth cone [GO:0030426]; muscle thin filament tropomyosin [GO:0005862]; neuron projection [GO:0043005]; podosome [GO:0002102]; stress fiber [GO:0001725]; actin filament binding [GO:0051015]; structural constituent of muscle [GO:0008307]; actin filament organization [GO:0007015]; mus…	GO:0001725; GO:0002102; GO:0005737; GO:0005829; GO:0005862; GO:0006936; GO:0007015; GO:0008307; GO:0015629; GO:0030426; GO:0030863; GO:0043005; GO:0051015	Tpm3	P21107	NA
-0.749919	27.2428	-2.09226	0.0760308	0.213063	-4.9223	Glutamine synthetase (GS) (EC 6.3.1.2) (Glutamate decarboxylase) (EC 4.1.1.15) (Glutamate--ammonia ligase)	GLNA_MOUSE	SUBCELLULAR LOCATION: Cytoplasm. Mitochondrion {ECO:0000250}.	axon terminus [GO:0043679]; cell body [GO:0044297]; cell projection [GO:0042995]; cytoplasm [GO:0005737]; cytosol [GO:0005829]; glial cell projection [GO:0097386]; intracellular membrane-bounded organelle [GO:0043231]; mitochondrion [GO:0005739]; myelin sheath [GO:0043209]; neuron projection [GO:0043005]; perikaryon [GO:0043204]; protein-containing complex [GO:0032991]; rough endoplasmic reticulu…	GO:0000287; GO:0004351; GO:0004356; GO:0005524; GO:0005737; GO:0005739; GO:0005791; GO:0005829; GO:0006536; GO:0006542; GO:0008283; GO:0009267; GO:0009749; GO:0016595; GO:0019676; GO:0030145; GO:0032024; GO:0032991; GO:0042802; GO:0042995; GO:0043005; GO:0043204; GO:0043209; GO:0043231; GO:0043679; GO:0044297; GO:0045503; GO:0050679; GO:0051260; GO:0051968; GO:0097386	Glul	P15105	NA
0.863444	20.9694	2.14886	0.0769916	0.21513	-4.76919	Fibrinogen beta chain [Cleaved into: Fibrinopeptide B; Fibrinogen beta chain]	FIBB_MOUSE	SUBCELLULAR LOCATION: Secreted {ECO:0000250|UniProtKB:P02675}.	blood microparticle [GO:0072562]; cell cortex [GO:0005938]; cell surface [GO:0009986]; cytoplasm [GO:0005737]; endoplasmic reticulum [GO:0005783]; external side of plasma membrane [GO:0009897]; extracellular space [GO:0005615]; fibrinogen complex [GO:0005577]; platelet alpha granule [GO:0031091]; cell adhesion molecule binding [GO:0050839]; chaperone binding [GO:0051087]; signaling receptor bindi…	GO:0002250; GO:0005102; GO:0005198; GO:0005577; GO:0005615; GO:0005737; GO:0005783; GO:0005938; GO:0007160; GO:0009897; GO:0009986; GO:0031091; GO:0031639; GO:0034116; GO:0034622; GO:0042730; GO:0043152; GO:0044320; GO:0045087; GO:0045907; GO:0045921; GO:0050714; GO:0050839; GO:0051087; GO:0051258; GO:0051592; GO:0070374; GO:0070527; GO:0071347; GO:0072378; GO:0072562; GO:0090277; GO:1902042; GO:…	Fgb	Q8K0E8	NA
-1.24641	23.7074	-2.08029	0.0773679	0.215557	-4.93942	Microtubule-associated protein 1B (MAP-1B) (MAP1(X)) (MAP1.2) [Cleaved into: MAP1B heavy chain; MAP1 light chain LC1]	MAP1B_MOUSE	SUBCELLULAR LOCATION: Cytoplasm. cytoskeleton {ECO:0000305|PubMed:21984824}. Cytoplasm {ECO:0000250}. Cell junction. synapse {ECO:0000269|PubMed:21984824}. Cell projection. dendritic spine {ECO:0000269|PubMed:21984824}. Note=Colocalizes with DAPK1 in the microtubules and cortical actin fibers. {ECO:0000250}.	apical dendrite [GO:0097440]; axon [GO:0030424]; basal dendrite [GO:0097441]; cell junction [GO:0030054]; cytoskeleton [GO:0005856]; cytosol [GO:0005829]; dendrite [GO:0030425]; dendritic spine [GO:0043197]; growth cone [GO:0030426]; hippocampal mossy fiber [GO:0097457]; microtubule [GO:0005874]; microtubule associated complex [GO:0005875]; neuronal cell body [GO:0043025]; perikaryon [GO:0043204]…	GO:0001578; GO:0001750; GO:0003779; GO:0005519; GO:0005543; GO:0005829; GO:0005856; GO:0005874; GO:0005875; GO:0005886; GO:0007017; GO:0007026; GO:0007409; GO:0008017; GO:0009987; GO:0014069; GO:0016358; GO:0030054; GO:0030424; GO:0030425; GO:0030426; GO:0031116; GO:0032387; GO:0036477; GO:0043025; GO:0043196; GO:0043197; GO:0043204; GO:0044877; GO:0045666; GO:0045773; GO:0047497; GO:0048471; GO:…	Map1b	P14873	NA
-0.868209	22.161	-2.06376	0.0792546	0.220177	-4.96304	Serine/threonine-protein kinase DCLK1 (EC 2.7.11.1) (Doublecortin-like and CAM kinase-like 1) (Doublecortin-like kinase 1);Neuronal migration protein doublecortin (Doublin) (Lissencephalin-X) (Lis-X)	DCLK1_MOUSE;DCX_MOUSE	;SUBCELLULAR LOCATION: Cytoplasm {ECO:0000305}. Cell projection {ECO:0000250|UniProtKB:Q9ESI7}. Note=Localizes at neurite tips. {ECO:0000250|UniProtKB:Q9ESI7}.	intracellular [GO:0005622]; postsynaptic density [GO:0014069]; ATP binding [GO:0005524]; protein kinase activity [GO:0004672]; protein serine/threonine kinase activity [GO:0004674]; axon extension [GO:0048675]; axonogenesis [GO:0007409]; brain development [GO:0007420]; central nervous system projection neuron axonogenesis [GO:0021952]; dendrite morphogenesis [GO:0048813]; forebrain development [G…	GO:0001764; GO:0004672; GO:0004674; GO:0005524; GO:0005622; GO:0007409; GO:0007420; GO:0009615; GO:0014069; GO:0018105; GO:0018107; GO:0021952; GO:0030900; GO:0035556; GO:0048675; GO:0048813; GO:1900181;GO:0001764; GO:0005737; GO:0005829; GO:0005874; GO:0007420; GO:0008017; GO:0019901; GO:0021766; GO:0021819; GO:0021860; GO:0021952; GO:0030424; GO:0030425; GO:0030426; GO:0035556; GO:0043005; GO:0…	Dclk1;Dcx	Q9JLM8	NA
-0.669004	22.2949	-2.11094	0.0810591	0.22355	-4.82093	Cytosolic 10-formyltetrahydrofolate dehydrogenase (10-FTHFDH) (FDH) (EC 1.5.1.6) (Aldehyde dehydrogenase family 1 member L1);Mitochondrial 10-formyltetrahydrofolate dehydrogenase (Mitochondrial 10-FTHFDH) (mtFDH) (EC 1.5.1.6) (Aldehyde dehydrogenase family 1 member L2)	AL1L1_MOUSE;AL1L2_MOUSE	SUBCELLULAR LOCATION: Cytoplasm.;SUBCELLULAR LOCATION: Mitochondrion {ECO:0000250}.	cytosol [GO:0005829]; mitochondrion [GO:0005739]; protein-containing complex [GO:0032991]; aldehyde dehydrogenase (NAD) activity [GO:0004029]; aldehyde dehydrogenase (NADP+) activity [GO:0033721]; aldehyde dehydrogenase [NAD(P)+] activity [GO:0004030]; formyltetrahydrofolate dehydrogenase activity [GO:0016155]; hydroxymethyl-. formyl- and related transferase activity [GO:0016742]; protein-contain…	GO:0004029; GO:0004030; GO:0005739; GO:0005829; GO:0006730; GO:0009058; GO:0009258; GO:0016155; GO:0016742; GO:0032991; GO:0033721; GO:0044877;GO:0004029; GO:0005634; GO:0005739; GO:0006730; GO:0009058; GO:0009258; GO:0016155; GO:0016742	Aldh1l1;Aldh1l2	Q8R0Y6	NA
-1.15734	23.7734	-2.04859	0.0810252	0.22355	-4.98467	Thioredoxin-dependent peroxide reductase. mitochondrial (EC 1.11.1.15) (Antioxidant protein 1) (AOP-1) (PRX III) (Perioredoxin-3) (Protein MER5)	PRDX3_MOUSE	SUBCELLULAR LOCATION: Mitochondrion {ECO:0000269|PubMed:9497357}. Cytoplasm {ECO:0000250|UniProtKB:P30048}. Early endosome {ECO:0000250|UniProtKB:P30048}. Note=Localizes to early endosomes in a RPS6KC1-dependent manner. {ECO:0000250|UniProtKB:P30048}.	cytoplasm [GO:0005737]; cytosol [GO:0005829]; early endosome [GO:0005769]; IkappaB kinase complex [GO:0008385]; mitochondrion [GO:0005739]; myelin sheath [GO:0043209]; protein-containing complex [GO:0032991]; cysteine-type endopeptidase inhibitor activity involved in apoptotic process [GO:0043027]; identical protein binding [GO:0042802]; kinase binding [GO:0019900]; protein C-terminus binding [GO…	GO:0001893; GO:0005737; GO:0005739; GO:0005769; GO:0005829; GO:0006979; GO:0007005; GO:0008022; GO:0008284; GO:0008379; GO:0008385; GO:0018171; GO:0019900; GO:0019901; GO:0030099; GO:0032496; GO:0032991; GO:0033673; GO:0034599; GO:0034614; GO:0042542; GO:0042744; GO:0042802; GO:0043027; GO:0043066; GO:0043209; GO:0043524; GO:0045454; GO:0051092; GO:0051881	Prdx3	P20108	NA
-1.25904	25.2014	-2.04741	0.0811645	0.22355	-4.98635	Beta-soluble NSF attachment protein (SNAP-beta) (Brain protein I47) (N-ethylmaleimide-sensitive factor attachment protein beta)	SNAB_MOUSE	SUBCELLULAR LOCATION: Membrane; Peripheral membrane protein.	myelin sheath [GO:0043209]; synapse [GO:0045202]; synaptobrevin 2-SNAP-25-syntaxin-1a complex [GO:0070044]; vacuolar membrane [GO:0005774]; SNARE binding [GO:0000149]; soluble NSF attachment protein activity [GO:0005483]; syntaxin binding [GO:0019905]; intracellular protein transport [GO:0006886]; membrane fusion [GO:0061025]; protein-containing complex disassembly [GO:0032984]; regulation of ATP…	GO:0000149; GO:0002090; GO:0005483; GO:0005774; GO:0006886; GO:0010807; GO:0019905; GO:0032984; GO:0035249; GO:0035494; GO:0043209; GO:0043462; GO:0045202; GO:0048488; GO:0061025; GO:0070044	Napb	P28663	NA
-0.752007	23.2367	-2.1062	0.0815827	0.223662	-4.82739	Actin-related protein 2/3 complex subunit 5-like protein (Arp2/3 complex 16 kDa subunit 2) (ARC16-2)	ARP5L_MOUSE	SUBCELLULAR LOCATION: Cytoplasm. cytoskeleton {ECO:0000250}.	Arp2/3 protein complex [GO:0005885]; cytoplasm [GO:0005737]; actin filament binding [GO:0051015]; Arp2/3 complex-mediated actin nucleation [GO:0034314]; cell migration [GO:0016477]	GO:0005737; GO:0005885; GO:0016477; GO:0034314; GO:0051015	Arpc5l	Q9D898	Arp2/3 protein complex
-1.1866	23.8471	-2.04316	0.081669	0.223662	-4.99241	Plasma membrane calcium-transporting ATPase 1 (PMCA1) (EC 3.6.3.8) (Plasma membrane calcium ATPase isoform 1) (Plasma membrane calcium pump isoform 1)	AT2B1_MOUSE	SUBCELLULAR LOCATION: Cell membrane {ECO:0000255}; Multi-pass membrane protein {ECO:0000255}. Cell junction. synapse {ECO:0000269|PubMed:12209837}. Note=Colocalizes with SV2A in photoreceptor synaptic terminals. {ECO:0000269|PubMed:12209837}.	apical part of cell [GO:0045177]; apical plasma membrane [GO:0016324]; basolateral plasma membrane [GO:0016323]; cell junction [GO:0030054]; cytoplasmic side of plasma membrane [GO:0009898]; dendrite membrane [GO:0032590]; dendritic spine membrane [GO:0032591]; integral component of plasma membrane [GO:0005887]; intracellular membrane-bounded organelle [GO:0043231]; membrane raft [GO:0045121]; ne…	GO:0003407; GO:0005388; GO:0005516; GO:0005524; GO:0005634; GO:0005886; GO:0005887; GO:0006816; GO:0006874; GO:0007420; GO:0007568; GO:0009409; GO:0009898; GO:0015085; GO:0016323; GO:0016324; GO:0030054; GO:0030165; GO:0032590; GO:0032591; GO:0032809; GO:0043231; GO:0045121; GO:0045177; GO:0046872; GO:0051480; GO:0071305; GO:0071386; GO:1901660; GO:1990034	Atp2b1	G5E829	NA
0.766091	22.6852	2.18526	0.0831255	0.224108	-4.67865	Carbonic anhydrase-related protein (CARP) (Carbonic anhydrase VIII) (CA-VIII)	CAH8_MOUSE		cytoplasm [GO:0005737]; carbonate dehydratase activity [GO:0004089]; zinc ion binding [GO:0008270]; phosphatidylinositol-mediated signaling [GO:0048015]	GO:0004089; GO:0005737; GO:0008270; GO:0048015	Ca8	P28651	NA
-0.72712	25.7443	-2.03136	0.0830854	0.224108	-5.00921	Profilin-2 (Profilin II)	PROF2_MOUSE	SUBCELLULAR LOCATION: Cytoplasm. cytoskeleton.	cytoplasm [GO:0005737]; cytoskeleton [GO:0005856]; cytosol [GO:0005829]; terminal bouton [GO:0043195]; actin binding [GO:0003779]; actin monomer binding [GO:0003785]; ATPase activity [GO:0016887]; phosphatidylinositol-4.5-bisphosphate binding [GO:0005546]; actin cytoskeleton organization [GO:0030036]; negative regulation of actin filament polymerization [GO:0030837]; negative regulation of epithe…	GO:0003779; GO:0003785; GO:0005546; GO:0005737; GO:0005829; GO:0005856; GO:0010633; GO:0016887; GO:0030036; GO:0030837; GO:0030838; GO:0032233; GO:0032781; GO:0033138; GO:0043195; GO:0050821; GO:0051496; GO:1900028; GO:2000300	Pfn2	Q9JJV2	NA
-0.864296	24.7533	-2.03838	0.0822401	0.224108	-4.99922	V-type proton ATPase subunit H (V-ATPase subunit H) (Vacuolar proton pump subunit H)	VATH_MOUSE		lysosomal membrane [GO:0005765]; vacuolar proton-transporting V-type ATPase. V1 domain [GO:0000221]; proton-transporting ATPase activity. rotational mechanism [GO:0046961]; ATP hydrolysis coupled proton transport [GO:0015991]; endocytosis [GO:0006897]; vacuolar acidification [GO:0007035]	GO:0000221; GO:0005765; GO:0006897; GO:0007035; GO:0015991; GO:0046961	Atp6v1h	Q8BVE3	H+transporting ATPase. vacuolar
-1.21582	23.2225	-2.03034	0.0832092	0.224108	-5.01066	Calcium-dependent secretion activator 1 (Calcium-dependent activator protein for secretion 1) (CAPS-1)	CAPS1_MOUSE	SUBCELLULAR LOCATION: Cytoplasmic vesicle membrane {ECO:0000305}; Peripheral membrane protein {ECO:0000305}; Cytoplasmic side {ECO:0000305}. Cell junction. synapse {ECO:0000250}. Note=Membrane-associated to vesicles. Strongly enriched in synaptic fractions. May preferentially binds to DCVs but not to SVs. Probably localizes to different vesicles compared to CADPS2. Binds phosphoinosides. with a s…	cell junction [GO:0030054]; cytoplasmic vesicle [GO:0031410]; cytoplasmic vesicle membrane [GO:0030659]; dense core granule [GO:0031045]; presynapse [GO:0098793]; calcium ion binding [GO:0005509]; phosphatidylinositol-4.5-bisphosphate binding [GO:0005546]; protein kinase binding [GO:0019901]; catecholamine secretion [GO:0050432]; positive regulation of calcium ion-dependent exocytosis [GO:0045956…	GO:0005509; GO:0005546; GO:0015031; GO:0016050; GO:0016082; GO:0019901; GO:0030054; GO:0030659; GO:0031045; GO:0031410; GO:0045921; GO:0045956; GO:0050432; GO:0098793; GO:0099525	Cadps	Q80TJ1	NA
-1.37339	21.9733	-2.09152	0.083227	0.224108	-4.84739	UTP--glucose-1-phosphate uridylyltransferase (EC 2.7.7.9) (UDP-glucose pyrophosphorylase) (UDPGP) (UGPase)	UGPA_MOUSE	SUBCELLULAR LOCATION: Cytoplasm {ECO:0000250}.	cytoplasm [GO:0005737]; glucose binding [GO:0005536]; identical protein binding [GO:0042802]; metal ion binding [GO:0046872]; pyrimidine ribonucleotide binding [GO:0032557]; UTP:glucose-1-phosphate uridylyltransferase activity [GO:0003983]; glucose 1-phosphate metabolic process [GO:0019255]; glycogen metabolic process [GO:0005977]; UDP-glucose metabolic process [GO:0006011]	GO:0003983; GO:0005536; GO:0005737; GO:0005977; GO:0006011; GO:0019255; GO:0032557; GO:0042802; GO:0046872	Ugp2	Q91ZJ5	NA
-1.44009	24.2744	-2.03371	0.0828006	0.224108	-5.00585	Protein-L-isoaspartate(D-aspartate) O-methyltransferase (PIMT) (EC 2.1.1.77) (L-isoaspartyl protein carboxyl methyltransferase) (Protein L-isoaspartyl/D-aspartyl methyltransferase) (Protein-beta-aspartate methyltransferase)	PIMT_MOUSE	SUBCELLULAR LOCATION: Cytoplasm.	basolateral plasma membrane [GO:0016323]; brush border membrane [GO:0031526]; cytoplasm [GO:0005737]; cytosol [GO:0005829]; extracellular space [GO:0005615]; neuron projection [GO:0043005]; perikaryon [GO:0043204]; protein-L-isoaspartate (D-aspartate) O-methyltransferase activity [GO:0004719]; S-adenosylmethionine-dependent methyltransferase activity [GO:0008757]; negative regulation of cardiac m…	GO:0004719; GO:0005615; GO:0005737; GO:0005829; GO:0006479; GO:0008757; GO:0010667; GO:0016323; GO:0031526; GO:0043005; GO:0043204; GO:0046498; GO:0046500	Pcmt1	P23506	NA
-1.51868	20.6277	-2.07989	0.0845538	0.227047	-4.86322	Isoleucine--tRNA ligase. mitochondrial (EC 6.1.1.5) (Isoleucyl-tRNA synthetase) (IleRS)	SYIM_MOUSE	SUBCELLULAR LOCATION: Mitochondrion matrix {ECO:0000250}.	cytosol [GO:0005829]; mitochondrial matrix [GO:0005759]; mitochondrion [GO:0005739]; aminoacyl-tRNA editing activity [GO:0002161]; ATP binding [GO:0005524]; isoleucine-tRNA ligase activity [GO:0004822]; tRNA binding [GO:0000049]; isoleucyl-tRNA aminoacylation [GO:0006428]	GO:0000049; GO:0002161; GO:0004822; GO:0005524; GO:0005739; GO:0005759; GO:0005829; GO:0006428	Iars2	Q8BIJ6	NA
-0.809749	24.3903	-2.0122	0.0854364	0.22878	-5.03643	Endoplasmic reticulum chaperone BiP (EC 3.6.4.10) (78 kDa glucose-regulated protein) (GRP-78) (Binding-immunoglobulin protein) (BiP) (Heat shock protein 70 family protein 5) (HSP70 family protein 5) (Heat shock protein family A member 5) (Immunoglobulin heavy chain-binding protein)	BIP_MOUSE	SUBCELLULAR LOCATION: Endoplasmic reticulum lumen {ECO:0000255|PROSITE-ProRule:PRU10138. ECO:0000269|PubMed:21992152}. Cytoplasm {ECO:0000269|PubMed:21992152}.	cell surface [GO:0009986]; COP9 signalosome [GO:0008180]; cytoplasm [GO:0005737]; endoplasmic reticulum [GO:0005783]; endoplasmic reticulum chaperone complex [GO:0034663]; endoplasmic reticulum lumen [GO:0005788]; endoplasmic reticulum membrane [GO:0005789]; endoplasmic reticulum-Golgi intermediate compartment [GO:0005793]; extracellular region [GO:0005576]; integral component of endoplasmic reti…	GO:0005524; GO:0005576; GO:0005634; GO:0005737; GO:0005739; GO:0005783; GO:0005788; GO:0005789; GO:0005790; GO:0005793; GO:0005886; GO:0006983; GO:0008180; GO:0009986; GO:0010976; GO:0016020; GO:0016887; GO:0019899; GO:0019904; GO:0021589; GO:0021680; GO:0030176; GO:0030182; GO:0030335; GO:0030496; GO:0030512; GO:0031398; GO:0031625; GO:0032991; GO:0034663; GO:0034976; GO:0035437; GO:0035690; GO:…	Hspa5	P20029	H2AX complex. isolated from cells without IR exposure
-0.891803	23.7625	-2.06454	0.0863375	0.230552	-4.88409	Heterogeneous nuclear ribonucleoprotein L (hnRNP L)	HNRPL_MOUSE	SUBCELLULAR LOCATION: Nucleus. nucleoplasm {ECO:0000250|UniProtKB:P14866}. Cytoplasm {ECO:0000250|UniProtKB:P14866}. Note=Localized in cytoplasmic mRNP granules containing untranslated mRNAs. These granules are not identical with P bodies or stress granules. {ECO:0000250|UniProtKB:P14866}.	cytoplasm [GO:0005737]; cytosol [GO:0005829]; nucleoplasm [GO:0005654]; nucleus [GO:0005634]; perinuclear region of cytoplasm [GO:0048471]; pronucleus [GO:0045120]; ribonucleoprotein complex [GO:1990904]; ribonucleoprotein granule [GO:0035770]; mRNA 3'-UTR binding [GO:0003730]; mRNA CDS binding [GO:1990715]; pre-mRNA intronic binding [GO:0097157]; transcription regulatory region DNA binding [GO:0…	GO:0000381; GO:0003730; GO:0005634; GO:0005654; GO:0005737; GO:0005829; GO:0006397; GO:0007623; GO:0034198; GO:0035770; GO:0044212; GO:0045120; GO:0045727; GO:0048025; GO:0048471; GO:0097157; GO:1901652; GO:1902416; GO:1990715; GO:1990904	Hnrnpl	Q8R081	emerin C52
-0.788268	22.5279	-2.05989	0.0868855	0.231375	-4.89041	Spliceosome RNA helicase Ddx39b (EC 3.6.4.13) (56 kDa U2AF65-associated protein) (DEAD box protein UAP56) (HLA-B-associated transcript 1 protein);ATP-dependent RNA helicase DDX39A (EC 3.6.4.13) (DEAD box protein 39)	DX39B_MOUSE;DX39A_MOUSE	SUBCELLULAR LOCATION: Nucleus {ECO:0000250}. Nucleus speckle {ECO:0000250}. Cytoplasm {ECO:0000250}. Note=Can translocate to the cytoplasm in the presence of MX1. {ECO:0000250}.;SUBCELLULAR LOCATION: Nucleus {ECO:0000250}. Cytoplasm {ECO:0000250}. Note=Can translocate to the cytoplasm in the presence of MX1. {ECO:0000250}.	cytoplasm [GO:0005737]; nuclear matrix [GO:0016363]; nuclear speck [GO:0016607]; nucleolus [GO:0005730]; nucleus [GO:0005634]; protein-containing complex [GO:0032991]; spliceosomal complex [GO:0005681]; transcription export complex [GO:0000346]; U4 snRNP [GO:0005687]; U6 snRNP [GO:0005688]; ATP binding [GO:0005524]; ATP-dependent protein binding [GO:0043008]; ATP-dependent RNA helicase activity […	GO:0000245; GO:0000346; GO:0000398; GO:0001889; GO:0004004; GO:0005524; GO:0005634; GO:0005681; GO:0005687; GO:0005688; GO:0005730; GO:0005737; GO:0006406; GO:0006974; GO:0008186; GO:0008380; GO:0010468; GO:0010501; GO:0016363; GO:0016607; GO:0016887; GO:0017070; GO:0030621; GO:0032786; GO:0032991; GO:0042802; GO:0043008; GO:0044877; GO:0045727; GO:0046784; GO:0061051; GO:1904707; GO:2000002; GO:…	Ddx39b;Ddx39a	Q9Z1N5	Transcription-export (TREX) complex
0.762795	23.8229	2.05578	0.0873727	0.232031	-4.89599	NADH dehydrogenase [ubiquinone] 1 beta subcomplex subunit 7 (Complex I-B18) (CI-B18) (NADH-ubiquinone oxidoreductase B18 subunit)	NDUB7_MOUSE	SUBCELLULAR LOCATION: Mitochondrion inner membrane {ECO:0000250|UniProtKB:P17568}; Peripheral membrane protein {ECO:0000250|UniProtKB:P17568}. Mitochondrion intermembrane space {ECO:0000250|UniProtKB:P17568}.	mitochondrial inner membrane [GO:0005743]; mitochondrial intermembrane space [GO:0005758]; mitochondrial respiratory chain complex I [GO:0005747]; mitochondrion [GO:0005739]; NADH dehydrogenase (ubiquinone) activity [GO:0008137]; mitochondrial respiratory chain complex I assembly [GO:0032981]	GO:0005739; GO:0005743; GO:0005747; GO:0005758; GO:0008137; GO:0032981	Ndufb7	Q9CR61	NA
-1.01283	28.2197	-1.9901	0.0882311	0.233667	-5.06775	ATP synthase subunit alpha. mitochondrial (ATP synthase F1 subunit alpha)	ATPA_MOUSE	SUBCELLULAR LOCATION: Mitochondrion inner membrane {ECO:0000250|UniProtKB:P19483}; Peripheral membrane protein {ECO:0000250|UniProtKB:P19483}; Matrix side {ECO:0000250|UniProtKB:P19483}. Cell membrane {ECO:0000250|UniProtKB:P25705}; Peripheral membrane protein {ECO:0000250|UniProtKB:P25705}; Extracellular side {ECO:0000250|UniProtKB:P25705}. Note=Colocalizes with HRG on the cell surface of T-cell…	COP9 signalosome [GO:0008180]; membrane [GO:0016020]; membrane raft [GO:0045121]; mitochondrial inner membrane [GO:0005743]; mitochondrial proton-transporting ATP synthase complex [GO:0005753]; mitochondrial proton-transporting ATP synthase complex. catalytic core F(1) [GO:0000275]; mitochondrion [GO:0005739]; myelin sheath [GO:0043209]; plasma membrane [GO:0005886]; proton-transporting ATP synth…	GO:0000275; GO:0001937; GO:0005524; GO:0005739; GO:0005743; GO:0005753; GO:0005886; GO:0006629; GO:0006754; GO:0008180; GO:0015986; GO:0016020; GO:0016887; GO:0042288; GO:0043209; GO:0043531; GO:0043532; GO:0043536; GO:0045121; GO:0045259; GO:0045261; GO:0046034; GO:0046933	Atp5f1a	Q03265	F0/F1 ATP synthase (complex V)
-0.630679	21.8847	-2.02913	0.0906022	0.236318	-4.93218	Guanine nucleotide-binding protein subunit alpha-13 (G alpha-13) (G-protein subunit alpha-13)	GNA13_MOUSE	SUBCELLULAR LOCATION: Membrane {ECO:0000269|PubMed:18703424}; Lipid-anchor {ECO:0000269|PubMed:18703424}. Melanosome {ECO:0000250}. Cytoplasm {ECO:0000269|PubMed:18703424}. Nucleus {ECO:0000269|PubMed:18703424}. Note=Cytoplasmic in adult somatic cells. but mainly nuclear in spermatids in the testes. Translocates from the cytoplasm to the nucleus during spermatogenesis. hence predominantly observe…	brush border membrane [GO:0031526]; cytosol [GO:0005829]; heterotrimeric G-protein complex [GO:0005834]; melanosome [GO:0042470]; nucleus [GO:0005634]; plasma membrane [GO:0005886]; D5 dopamine receptor binding [GO:0031752]; G-protein beta/gamma-subunit complex binding [GO:0031683]; GTP binding [GO:0005525]; GTPase activity [GO:0003924]; metal ion binding [GO:0046872]; type 1 angiotensin receptor…	GO:0001525; GO:0001569; GO:0001701; GO:0003924; GO:0005525; GO:0005634; GO:0005829; GO:0005834; GO:0005886; GO:0007186; GO:0007189; GO:0007204; GO:0007266; GO:0008360; GO:0030154; GO:0030168; GO:0030334; GO:0031526; GO:0031584; GO:0031683; GO:0031702; GO:0031752; GO:0035556; GO:0042470; GO:0046872	Gna13	P27601	NA
-0.665249	22.7502	-2.02831	0.0907031	0.236318	-4.93328	COP9 signalosome complex subunit 5 (SGN5) (Signalosome subunit 5) (EC 3.4.-.-) (Jun activation domain-binding protein 1) (Kip1 C-terminus-interacting protein 2)	CSN5_MOUSE	SUBCELLULAR LOCATION: Cytoplasm. cytosol {ECO:0000269|PubMed:10721695}. Nucleus {ECO:0000269|PubMed:10721695}. Cytoplasm. perinuclear region {ECO:0000250|UniProtKB:Q92905}. Cytoplasmic vesicle. secretory vesicle. synaptic vesicle {ECO:0000250|UniProtKB:Q92905}. Note=Nuclear localization is diminished in the presence of IFIT3. {ECO:0000250|UniProtKB:Q92905}.	cell junction [GO:0030054]; chromatin [GO:0000785]; COP9 signalosome [GO:0008180]; cytoplasm [GO:0005737]; cytosol [GO:0005829]; nucleoplasm [GO:0005654]; nucleus [GO:0005634]; perinuclear region of cytoplasm [GO:0048471]; synaptic vesicle [GO:0008021]; transcription factor complex [GO:0005667]; enzyme binding [GO:0019899]; macrophage migration inhibitory factor binding [GO:0035718]; metal ion bi…	GO:0000338; GO:0000785; GO:0003713; GO:0004222; GO:0004843; GO:0005634; GO:0005654; GO:0005667; GO:0005737; GO:0005829; GO:0006355; GO:0008021; GO:0008180; GO:0008237; GO:0016579; GO:0019899; GO:0030054; GO:0035718; GO:0043066; GO:0045944; GO:0046328; GO:0046872; GO:0048471; GO:0051091; GO:0051726; GO:1903894; GO:1990182	Cops5	O35864	COP9 signalosome
-0.703135	24.748	-1.97322	0.0904257	0.236318	-5.09161	Alpha-adducin (Erythrocyte adducin subunit alpha)	ADDA_MOUSE	SUBCELLULAR LOCATION: Cytoplasm. cytoskeleton. Cell membrane; Peripheral membrane protein; Cytoplasmic side.	cell-cell adherens junction [GO:0005913]; cytoplasm [GO:0005737]; cytoskeleton [GO:0005856]; dendrite [GO:0030425]; dendritic spine [GO:0043197]; F-actin capping protein complex [GO:0008290]; membrane [GO:0016020]; nuclear body [GO:0016604]; nucleoplasm [GO:0005654]; nucleus [GO:0005634]; perinuclear region of cytoplasm [GO:0048471]; plasma membrane [GO:0005886]; postsynaptic density [GO:0014069]…	GO:0000902; GO:0001701; GO:0005198; GO:0005516; GO:0005634; GO:0005654; GO:0005737; GO:0005856; GO:0005886; GO:0005913; GO:0006884; GO:0008134; GO:0008290; GO:0014069; GO:0016020; GO:0016604; GO:0020027; GO:0030218; GO:0030425; GO:0030507; GO:0030837; GO:0032092; GO:0035264; GO:0042608; GO:0042803; GO:0043197; GO:0045202; GO:0045296; GO:0045766; GO:0045807; GO:0046982; GO:0048471; GO:0048873; GO:…	Add1	Q9QYC0	NA
-0.846279	22.7097	-1.97498	0.0901951	0.236318	-5.08914	Protein RUFY3 (Rap2-interacting protein x) (RIPx) (Single axon-regulated protein 1) (Singar1);RUN and FYVE domain-containing protein 2 (Leucine zipper FYVE-finger protein) (LZ-FYVE)	RUFY3_MOUSE;RUFY2_MOUSE	SUBCELLULAR LOCATION: Cytoplasm {ECO:0000250|UniProtKB:Q7L099}. Endomembrane system {ECO:0000250|UniProtKB:Q7L099}. Cell projection. invadopodium {ECO:0000250|UniProtKB:Q7L099}. Perikaryon {ECO:0000269|PubMed:24720729}. Cell projection {ECO:0000269|PubMed:24720729}. Cell projection. growth cone {ECO:0000269|PubMed:24720729}. Cell projection. filopodium {ECO:0000269|PubMed:24720729}. Cell projecti…	axon [GO:0030424]; cell junction [GO:0030054]; cytoplasm [GO:0005737]; cytosol [GO:0005829]; dendrite [GO:0030425]; endomembrane system [GO:0012505]; filopodium [GO:0030175]; growth cone [GO:0030426]; invadopodium [GO:0071437]; lamellipodium [GO:0030027]; membrane [GO:0016020]; neuronal cell body [GO:0043025]; perikaryon [GO:0043204]; actin filament organization [GO:0007015]; negative regulation …	GO:0005737; GO:0005829; GO:0007015; GO:0012505; GO:0016020; GO:0030027; GO:0030054; GO:0030175; GO:0030335; GO:0030424; GO:0030425; GO:0030426; GO:0043025; GO:0043204; GO:0045773; GO:0050770; GO:0050771; GO:0050772; GO:0071437; GO:0090316; GO:2000114;GO:0005634; GO:0005737; GO:0017124; GO:0046872	Rufy3;Rufy2	Q9D394	NA
-0.99818	24.3664	-2.03216	0.0902293	0.236318	-4.92807	Rab GDP dissociation inhibitor beta (Rab GDI beta) (GDI-3) (Guanosine diphosphate dissociation inhibitor 2) (GDI-2)	GDIB_MOUSE	SUBCELLULAR LOCATION: Cytoplasm {ECO:0000250}. Membrane {ECO:0000250}; Peripheral membrane protein {ECO:0000250}.	Golgi apparatus [GO:0005794]; membrane [GO:0016020]; myelin sheath [GO:0043209]; GTPase activator activity [GO:0005096]; Rab GDP-dissociation inhibitor activity [GO:0005093]; small GTPase binding [GO:0031267]; protein transport [GO:0015031]; small GTPase mediated signal transduction [GO:0007264]; vesicle-mediated transport [GO:0016192]	GO:0005093; GO:0005096; GO:0005794; GO:0007264; GO:0015031; GO:0016020; GO:0016192; GO:0031267; GO:0043209	Gdi2	Q61598	NA
-1.9282	22.5205	-1.97377	0.0903534	0.236318	-5.09084	Heat shock 70 kDa protein 4L (Heat shock 70-related protein APG-1) (Osmotic stress protein 94)	HS74L_MOUSE	SUBCELLULAR LOCATION: Cytoplasm {ECO:0000250}. Nucleus {ECO:0000250}. Note=May translocate to the nucleus after heat shock. {ECO:0000250}.	cytoplasm [GO:0005737]; cytosol [GO:0005829]; nucleus [GO:0005634]; ATP binding [GO:0005524]; protein folding [GO:0006457]; response to unfolded protein [GO:0006986]	GO:0005524; GO:0005634; GO:0005737; GO:0005829; GO:0006457; GO:0006986	Hspa4l	P48722	NA
-1.24577	21.5826	-2.02623	0.0909611	0.236352	-4.93611	Non-POU domain-containing octamer-binding protein (NonO protein)	NONO_MOUSE	SUBCELLULAR LOCATION: Nucleus {ECO:0000269|PubMed:15860628. ECO:0000269|PubMed:26571461}. Nucleus. nucleolus {ECO:0000250}. Nucleus speckle {ECO:0000250}. Note=Detected in punctate subnuclear structures often located adjacent to splicing speckles. called paraspeckles. {ECO:0000250}.	nuclear matrix [GO:0016363]; nuclear speck [GO:0016607]; nucleolus [GO:0005730]; nucleoplasm [GO:0005654]; nucleus [GO:0005634]; paraspeckles [GO:0042382]; RNA polymerase II transcription factor complex [GO:0090575]; chromatin binding [GO:0003682]; core promoter binding [GO:0001047]; identical protein binding [GO:0042802]; RNA binding [GO:0003723]; RNA polymerase II distal enhancer sequence-speci…	GO:0000398; GO:0000980; GO:0001047; GO:0002218; GO:0003682; GO:0003723; GO:0005634; GO:0005654; GO:0005730; GO:0006281; GO:0006310; GO:0006351; GO:0007623; GO:0016363; GO:0016607; GO:0042382; GO:0042752; GO:0042802; GO:0045087; GO:0045892; GO:0090575; GO:1903377	Nono	Q99K48	NA
-0.635867	22.8608	-2.02414	0.0912205	0.236389	-4.93894	Nucleosome assembly protein 1-like 4	NP1L4_MOUSE	SUBCELLULAR LOCATION: Nucleus {ECO:0000250|UniProtKB:Q99733}. Cytoplasm {ECO:0000250|UniProtKB:Q99733}. Note=Present in the cytoplasm and excluded from the nucleus during G0/G1 phase. then relocates to the nucleus by the time cells are in S phase. Phosphorylated form localizes in the cytoplasm during the G0/G1 transition. whereas dephosphorylation leads to relocalization into the nucleus at the G…	cytoplasm [GO:0005737]; dendrite [GO:0030425]; neuronal cell body [GO:0043025]; nucleus [GO:0005634]; nucleosome binding [GO:0031491]; nucleosome assembly [GO:0006334]	GO:0005634; GO:0005737; GO:0006334; GO:0030425; GO:0031491; GO:0043025	Nap1l4	Q78ZA7	NA
2.20362	21.3291	2.00556	0.093559	0.236846	-4.96411	Luc7-like protein 3 (Cisplatin resistance-associated-overexpressed protein)	LC7L3_MOUSE	SUBCELLULAR LOCATION: Nucleus speckle {ECO:0000250}.	nuclear speck [GO:0016607]; nucleoplasm [GO:0005654]; nucleus [GO:0005634]; U1 snRNP [GO:0005685]; U2-type prespliceosome [GO:0071004]; DNA binding [GO:0003677]; mRNA binding [GO:0003729]; mRNA splice site selection [GO:0006376]; RNA splicing [GO:0008380]	GO:0003677; GO:0003729; GO:0005634; GO:0005654; GO:0005685; GO:0006376; GO:0008380; GO:0016607; GO:0071004	Luc7l3	Q5SUF2	NA
0.792546	22.8099	2.02069	0.0916504	0.236846	-4.94362	Vesicle-trafficking protein SEC22b (ER-Golgi SNARE of 24 kDa) (ERS-24) (ERS24) (SEC22 vesicle-trafficking protein homolog B) (SEC22 vesicle-trafficking protein-like 1) (mSec22b)	SC22B_MOUSE	SUBCELLULAR LOCATION: Endoplasmic reticulum membrane {ECO:0000250|UniProtKB:Q4KM74}; Single-pass type IV membrane protein {ECO:0000250|UniProtKB:Q4KM74}. Endoplasmic reticulum-Golgi intermediate compartment membrane {ECO:0000250|UniProtKB:Q4KM74}. Golgi apparatus. cis-Golgi network membrane {ECO:0000250|UniProtKB:Q4KM74}. Golgi apparatus. trans-Golgi network membrane {ECO:0000250|UniProtKB:Q4KM74…	endoplasmic reticulum membrane [GO:0005789]; endoplasmic reticulum-Golgi intermediate compartment [GO:0005793]; endoplasmic reticulum-Golgi intermediate compartment membrane [GO:0033116]; ER to Golgi transport vesicle membrane [GO:0012507]; Golgi membrane [GO:0000139]; integral component of membrane [GO:0016021]; melanosome [GO:0042470]; SNARE complex [GO:0031201]; SNAP receptor activity [GO:0005…	GO:0000139; GO:0000149; GO:0005484; GO:0005789; GO:0005793; GO:0006888; GO:0012507; GO:0015031; GO:0016021; GO:0016192; GO:0019905; GO:0031201; GO:0033116; GO:0042470; GO:0045732; GO:0048280; GO:1902902	Sec22b	O08547	NA
0.653336	24.0288	2.01202	0.0927397	0.236846	-4.95537	60S ribosomal protein L22 (Heparin-binding protein HBp15)	RL22_MOUSE		cytoplasm [GO:0005737]; cytosolic large ribosomal subunit [GO:0022625]; nucleus [GO:0005634]; ribonucleoprotein complex [GO:1990904]; ribosome [GO:0005840]; heparin binding [GO:0008201]; RNA binding [GO:0003723]; structural constituent of ribosome [GO:0003735]; alpha-beta T cell differentiation [GO:0046632]; cytoplasmic translation [GO:0002181]	GO:0002181; GO:0003723; GO:0003735; GO:0005634; GO:0005737; GO:0005840; GO:0008201; GO:0022625; GO:0046632; GO:1990904	Rpl22	P67984	cytoplasmic ribosomal large subunit
0.497826	23.1359	1.94251	0.0945593	0.236846	-5.13491	Unconventional myosin-Va (Dilute myosin heavy chain. non-muscle);Unconventional myosin-Vb	MYO5A_MOUSE;MYO5B_MOUSE	;SUBCELLULAR LOCATION: Cytoplasm {ECO:0000250|UniProtKB:P70569}.	actin filament [GO:0005884]; actomyosin [GO:0042641]; actomyosin. myosin complex part [GO:0042642]; axon [GO:0030424]; cytoplasm [GO:0005737]; cytosol [GO:0005829]; dendrite [GO:0030425]; early endosome [GO:0005769]; endoplasmic reticulum [GO:0005783]; filopodium tip [GO:0032433]; Golgi apparatus [GO:0005794]; insulin-responsive compartment [GO:0032593]; intermediate filament [GO:0005882]; late e…	GO:0000146; GO:0000149; GO:0001726; GO:0001750; GO:0003774; GO:0003777; GO:0003779; GO:0005509; GO:0005516; GO:0005524; GO:0005737; GO:0005764; GO:0005769; GO:0005770; GO:0005777; GO:0005783; GO:0005794; GO:0005829; GO:0005882; GO:0005884; GO:0006582; GO:0006887; GO:0006892; GO:0007268; GO:0007601; GO:0008017; GO:0008021; GO:0016020; GO:0016192; GO:0016459; GO:0016461; GO:0017075; GO:0017137; GO:…	Myo5a;Myo5b	Q99104	NA
-0.787786	22.1721	-2.00716	0.0933558	0.236846	-4.96195	COP9 signalosome complex subunit 4 (SGN4) (Signalosome subunit 4) (JAB1-containing signalosome subunit 4)	CSN4_MOUSE	SUBCELLULAR LOCATION: Cytoplasm {ECO:0000250}. Nucleus {ECO:0000250}. Cytoplasmic vesicle. secretory vesicle. synaptic vesicle {ECO:0000250}.	cell junction [GO:0030054]; COP9 signalosome [GO:0008180]; cytosol [GO:0005829]; nuclear speck [GO:0016607]; synaptic vesicle [GO:0008021]; protein deneddylation [GO:0000338]	GO:0000338; GO:0005829; GO:0008021; GO:0008180; GO:0016607; GO:0030054	Cops4	O88544	COP9 signalosome
-0.895507	24.7165	-1.94112	0.0947502	0.236846	-5.13686	Serum albumin	ALBU_MOUSE	SUBCELLULAR LOCATION: Secreted.	basement membrane [GO:0005604]; cytoplasm [GO:0005737]; endoplasmic reticulum [GO:0005783]; extracellular exosome [GO:0070062]; extracellular region [GO:0005576]; extracellular space [GO:0005615]; Golgi apparatus [GO:0005794]; myelin sheath [GO:0043209]; protein-containing complex [GO:0032991]; chaperone binding [GO:0051087]; DNA binding [GO:0003677]; drug binding [GO:0008144]; enzyme binding [GO…	GO:0003677; GO:0005504; GO:0005576; GO:0005604; GO:0005615; GO:0005737; GO:0005783; GO:0005794; GO:0008144; GO:0008270; GO:0009267; GO:0015643; GO:0019825; GO:0019836; GO:0019899; GO:0030170; GO:0032991; GO:0042802; GO:0043066; GO:0043209; GO:0046010; GO:0051087; GO:0051659; GO:0070062	Alb	P07724	NA
-0.954703	23.0732	-1.94179	0.0946577	0.236846	-5.13591	AP2-associated protein kinase 1 (EC 2.7.11.1) (Adaptor-associated kinase 1);BMP-2-inducible protein kinase (BIKe) (EC 2.7.11.1)	AAK1_MOUSE;BMP2K_MOUSE	SUBCELLULAR LOCATION: Cell membrane {ECO:0000250}; Peripheral membrane protein {ECO:0000250}. Membrane. clathrin-coated pit {ECO:0000250}. Note=Active when found in clathrin-coated pits at the plasma membrane. In neuronal cells. enriched at presynaptic terminals. In non-neuronal cells. enriched at leading edge of migrating cells (By similarity). {ECO:0000250}.;SUBCELLULAR LOCATION: Nucleus.	cell leading edge [GO:0031252]; clathrin complex [GO:0071439]; clathrin-coated pit [GO:0005905]; clathrin-coated vesicle [GO:0030136]; cytoplasm [GO:0005737]; extrinsic component of plasma membrane [GO:0019897]; terminal bouton [GO:0043195]; AP-2 adaptor complex binding [GO:0035612]; ATP binding [GO:0005524]; Notch binding [GO:0005112]; protein serine/threonine kinase activity [GO:0004674]; endoc…	GO:0004674; GO:0005112; GO:0005524; GO:0005737; GO:0005905; GO:0006468; GO:0006897; GO:0019897; GO:0030136; GO:0031252; GO:0032880; GO:0035612; GO:0043195; GO:0045747; GO:0046777; GO:0050821; GO:0071439; GO:2000369;GO:0004672; GO:0004674; GO:0005524; GO:0005634; GO:0005737; GO:0016607; GO:0019208; GO:0030500; GO:0035612; GO:0045747; GO:2000369	Aak1;Bmp2k	Q3UHJ0	NA
-1.00272	24.0434	-1.96153	0.091978	0.236846	-5.10812	Solute carrier family 12 member 5 (Electroneutral potassium-chloride cotransporter 2) (K-Cl cotransporter 2) (mKCC2) (Neuronal K-Cl cotransporter);Solute carrier family 12 member 6 (Electroneutral potassium-chloride cotransporter 3) (K-Cl cotransporter 3);Solute carrier family 12 member 4 (Electroneutral potassium-chloride cotransporter 1) (Erythroid K-Cl cotransporter 1) (mKCC1);Solute carrier f…	S12A5_MOUSE;S12A6_MOUSE;S12A4_MOUSE;S12A7_MOUSE	SUBCELLULAR LOCATION: Cell projection. dendrite {ECO:0000269|PubMed:11395011}. Cell membrane {ECO:0000269|PubMed:11395011}; Multi-pass membrane protein {ECO:0000269|PubMed:11395011}. Note=Detected on dendrites. but not on axons of spinal cord neurons and at GPHN-positive inhibitory synapses.;SUBCELLULAR LOCATION: Basolateral cell membrane {ECO:0000269|PubMed:16048901}; Multi-pass membrane protein…	dendrite membrane [GO:0032590]; dendritic shaft [GO:0043198]; integral component of membrane [GO:0016021]; integral component of plasma membrane [GO:0005887]; neuronal cell body [GO:0043025]; perikaryon [GO:0043204]; plasma membrane [GO:0005886]; ammonium transmembrane transporter activity [GO:0008519]; chloride transmembrane transporter activity [GO:0015108]; potassium:chloride symporter activit…	GO:0005886; GO:0005887; GO:0006811; GO:0006813; GO:0006821; GO:0006873; GO:0006971; GO:0007268; GO:0007612; GO:0008519; GO:0015108; GO:0015379; GO:0015696; GO:0016021; GO:0019901; GO:0030644; GO:0032590; GO:0035264; GO:0040040; GO:0042493; GO:0043025; GO:0043198; GO:0043204; GO:0051452; GO:0060996;GO:0005887; GO:0006811; GO:0007268; GO:0010107; GO:0015079; GO:0015379; GO:0016323; GO:0019901; GO:0…	Slc12a5;Slc12a6;Slc12a4;Slc12a7	Q91V14	NA
-1.01112	25.4422	-1.94462	0.0942686	0.236846	-5.13193	Spectrin beta chain. non-erythrocytic 1 (Beta-II spectrin) (Embryonic liver fodrin) (Fodrin beta chain)	SPTB2_MOUSE	SUBCELLULAR LOCATION: Cytoplasm. cytoskeleton {ECO:0000305}. Endomembrane system {ECO:0000269|PubMed:15262991}. Cytoplasm. myofibril. sarcomere. M line {ECO:0000269|PubMed:15262991}. Note=Colocalizes with ANK2 in a distinct intracellular compartment of neonatal cardiomyocytes. {ECO:0000269|PubMed:15262991}.; SUBCELLULAR LOCATION: Isoform 2: Cytoplasm {ECO:0000269|PubMed:9927192}. Cell membrane {E…	axolemma [GO:0030673]; cortical cytoskeleton [GO:0030863]; cuticular plate [GO:0032437]; cytoplasm [GO:0005737]; endomembrane system [GO:0012505]; M band [GO:0031430]; membrane [GO:0016020]; nucleolus [GO:0005730]; nucleus [GO:0005634]; plasma membrane [GO:0005886]; postsynaptic density [GO:0014069]; protein-containing complex [GO:0032991]; spectrin [GO:0008091]; actin binding [GO:0003779]; ankyr…	GO:0000281; GO:0003779; GO:0005200; GO:0005516; GO:0005543; GO:0005634; GO:0005730; GO:0005737; GO:0005886; GO:0007009; GO:0007182; GO:0008091; GO:0012505; GO:0014069; GO:0016020; GO:0030506; GO:0030673; GO:0030863; GO:0031430; GO:0032437; GO:0032991; GO:0043001; GO:0044877; GO:0045296; GO:0051020; GO:0051693; GO:0060390; GO:0071709; GO:0072659; GO:1900042; GO:1903076; GO:1903078	Sptbn1	Q62261	NA
-1.07599	25.8787	-1.95434	0.0929453	0.236846	-5.11825	Dihydropteridine reductase (EC 1.5.1.34) (HDHPR) (Quinoid dihydropteridine reductase)	DHPR_MOUSE		cytoplasm [GO:0005737]; cytosol [GO:0005829]; mitochondrion [GO:0005739]; neuron projection [GO:0043005]; 6.7-dihydropteridine reductase activity [GO:0004155]; NADH binding [GO:0070404]; NADPH binding [GO:0070402]; protein homodimerization activity [GO:0042803]; cellular response to drug [GO:0035690]; L-phenylalanine catabolic process [GO:0006559]; liver development [GO:0001889]; response to alum…	GO:0001889; GO:0004155; GO:0005737; GO:0005739; GO:0005829; GO:0006559; GO:0006729; GO:0010044; GO:0010288; GO:0033762; GO:0035690; GO:0042803; GO:0043005; GO:0070402; GO:0070404	Qdpr	Q8BVI4	NA
-1.13684	23.2465	-1.9405	0.0948365	0.236846	-5.13774	Puromycin-sensitive aminopeptidase (PSA) (EC 3.4.11.14) (Cytosol alanyl aminopeptidase) (AAP-S)	PSA_MOUSE	SUBCELLULAR LOCATION: Cytoplasm. cytosol {ECO:0000269|PubMed:7592939}. Nucleus {ECO:0000269|PubMed:7592939}.	cytoplasm [GO:0005737]; cytosol [GO:0005829]; nucleus [GO:0005634]; aminopeptidase activity [GO:0004177]; metalloaminopeptidase activity [GO:0070006]; peptide binding [GO:0042277]; zinc ion binding [GO:0008270]; cellular response to hypoxia [GO:0071456]; peptide catabolic process [GO:0043171]; proteolysis [GO:0006508]	GO:0004177; GO:0005634; GO:0005737; GO:0005829; GO:0006508; GO:0008270; GO:0042277; GO:0043171; GO:0070006; GO:0071456	Npepps	Q11011	NA
-1.14482	25.489	-1.94851	0.0937365	0.236846	-5.12646	60S acidic ribosomal protein P2	RLA2_MOUSE		cytosolic large ribosomal subunit [GO:0022625]; structural constituent of ribosome [GO:0003735]; cytoplasmic translation [GO:0002181]; translational elongation [GO:0006414]	GO:0002181; GO:0003735; GO:0006414; GO:0022625	Rplp2	P99027	cytoplasmic ribosomal large subunit
-1.20192	24.8604	-1.94251	0.0945592	0.236846	-5.13491	Cytochrome b-c1 complex subunit Rieske. mitochondrial (EC 1.10.2.2) (Complex III subunit 5) (Cytochrome b-c1 complex subunit 5) (Rieske iron-sulfur protein) (RISP) (Rieske protein UQCRFS1) (Ubiquinol-cytochrome c reductase iron-sulfur subunit) [Cleaved into: Cytochrome b-c1 complex subunit 9 (Su9) (Subunit 9) (8 kDa subunit 9) (Complex III subunit IX) (Cytochrome b-c1 complex subunit 11) (Ubiquin…	UCRI_MOUSE	SUBCELLULAR LOCATION: Mitochondrion inner membrane {ECO:0000250|UniProtKB:Q5ZLR5}; Single-pass membrane protein {ECO:0000250|UniProtKB:Q5ZLR5}.	integral component of membrane [GO:0016021]; mitochondrial inner membrane [GO:0005743]; mitochondrial membrane [GO:0031966]; mitochondrial respiratory chain complex III [GO:0005750]; mitochondrial respiratory chain complex IV [GO:0005751]; mitochondrion [GO:0005739]; myelin sheath [GO:0043209]; 2 iron. 2 sulfur cluster binding [GO:0051537]; metal ion binding [GO:0046872]; protein-containing compl…	GO:0005739; GO:0005743; GO:0005750; GO:0005751; GO:0008121; GO:0009725; GO:0016021; GO:0031966; GO:0042493; GO:0043209; GO:0044877; GO:0046677; GO:0046872; GO:0051537	Uqcrfs1	Q9CR68	Cytochrome bc1 complex (Ubiquinol-cytochrome c reductase complex. complex III)
-1.6257	23.2089	-1.9576	0.0925057	0.236846	-5.11366	T-complex protein 1 subunit beta (TCP-1-beta) (CCT-beta)	TCPB_MOUSE	SUBCELLULAR LOCATION: Cytoplasm {ECO:0000250|UniProtKB:P78371}.	cell body [GO:0044297]; chaperonin-containing T-complex [GO:0005832]; cytosol [GO:0005829]; microtubule [GO:0005874]; myelin sheath [GO:0043209]; zona pellucida receptor complex [GO:0002199]; ATP binding [GO:0005524]; protein binding involved in protein folding [GO:0044183]; ubiquitin protein ligase binding [GO:0031625]; unfolded protein binding [GO:0051082]; 'de novo' protein folding [GO:0006458…	GO:0002199; GO:0005524; GO:0005829; GO:0005832; GO:0005874; GO:0006458; GO:0007339; GO:0031625; GO:0032212; GO:0043209; GO:0044183; GO:0044297; GO:0050821; GO:0051082; GO:0051086; GO:0051131; GO:0051973; GO:0061077; GO:0090666; GO:1901998; GO:1904851; GO:1904874	Cct2	P80314	chaperonin-containing T-complex
0.740923	23.2408	1.98798	0.0958293	0.238091	-4.9879	Calcium/calmodulin-dependent protein kinase type II subunit delta (CaM kinase II subunit delta) (CaMK-II subunit delta) (EC 2.7.11.17)	KCC2D_MOUSE	SUBCELLULAR LOCATION: Cell membrane. sarcolemma {ECO:0000305}; Peripheral membrane protein {ECO:0000305}; Cytoplasmic side {ECO:0000305}. Sarcoplasmic reticulum membrane {ECO:0000305}; Peripheral membrane protein {ECO:0000305}; Cytoplasmic side {ECO:0000305}.	axon initial segment [GO:0043194]; cytoplasm [GO:0005737]; cytosol [GO:0005829]; intercalated disc [GO:0014704]; neuromuscular junction [GO:0031594]; neuronal cell body [GO:0043025]; nucleus [GO:0005634]; perinuclear region of cytoplasm [GO:0048471]; protein-containing complex [GO:0032991]; sarcoplasmic reticulum [GO:0016529]; sarcoplasmic reticulum membrane [GO:0033017]; T-tubule [GO:0030315]; A…	GO:0000082; GO:0001666; GO:0002028; GO:0003254; GO:0004672; GO:0004674; GO:0004683; GO:0005516; GO:0005524; GO:0005634; GO:0005737; GO:0005829; GO:0006468; GO:0006816; GO:0007399; GO:0010389; GO:0010613; GO:0010649; GO:0010666; GO:0010880; GO:0014704; GO:0014911; GO:0016529; GO:0018105; GO:0018107; GO:0019871; GO:0030007; GO:0030154; GO:0030315; GO:0031432; GO:0031594; GO:0032469; GO:0032991; GO:…	Camk2d	Q6PHZ2	NA
-0.909662	20.9403	-1.98946	0.0956358	0.238091	-4.9859	Sodium/calcium exchanger 1 (Na(+)/Ca(2+)-exchange protein 1) (Solute carrier family 8 member 1)	NAC1_MOUSE	SUBCELLULAR LOCATION: Cell membrane {ECO:0000269|PubMed:8659820}; Multi-pass membrane protein {ECO:0000305}.	basolateral plasma membrane [GO:0016323]; cell projection [GO:0042995]; dendritic shaft [GO:0043198]; dendritic spine [GO:0043197]; integral component of membrane [GO:0016021]; integral component of plasma membrane [GO:0005887]; intercalated disc [GO:0014704]; intrinsic component of plasma membrane [GO:0031226]; membrane [GO:0016020]; microtubule [GO:0005874]; mitochondrion [GO:0005739]; nucleopl…	GO:0001666; GO:0001892; GO:0002026; GO:0002027; GO:0002028; GO:0003007; GO:0005432; GO:0005509; GO:0005516; GO:0005654; GO:0005739; GO:0005874; GO:0005886; GO:0005887; GO:0006814; GO:0006816; GO:0006874; GO:0006883; GO:0007204; GO:0008092; GO:0009791; GO:0010763; GO:0010881; GO:0014704; GO:0014829; GO:0016020; GO:0016021; GO:0016323; GO:0030018; GO:0030315; GO:0030501; GO:0030506; GO:0031226; GO:…	Slc8a1	P70414	NA
-0.505327	24.2384	-1.91044	0.099074	0.242585	-5.17992	AP-2 complex subunit alpha-2 (100 kDa coated vesicle protein C) (Adaptor protein complex AP-2 subunit alpha-2) (Adaptor-related protein complex 2 subunit alpha-2) (Alpha-adaptin C) (Alpha2-adaptin) (Clathrin assembly protein complex 2 alpha-C large chain) (Plasma membrane adaptor HA2/AP2 adaptin alpha C subunit)	AP2A2_MOUSE	SUBCELLULAR LOCATION: Cell membrane {ECO:0000269|PubMed:14530274. ECO:0000269|PubMed:17035303}; Peripheral membrane protein {ECO:0000305}; Cytoplasmic side {ECO:0000305}. Membrane. coated pit {ECO:0000269|PubMed:17035303}; Peripheral membrane protein {ECO:0000305}; Cytoplasmic side {ECO:0000305}. Note=AP-2 appears to be excluded from internalizing CCVs and to disengage from sites of endocytosis s…	AP-2 adaptor complex [GO:0030122]; cytoplasmic vesicle [GO:0031410]; membrane coat [GO:0030117]; secretory granule [GO:0030141]; synaptic vesicle [GO:0008021]; clathrin adaptor activity [GO:0035615]; disordered domain specific binding [GO:0097718]; phosphatidylinositol binding [GO:0035091]; protein domain specific binding [GO:0019904]; protein kinase binding [GO:0019901]; protein-containing compl…	GO:0006886; GO:0008021; GO:0016192; GO:0019901; GO:0019904; GO:0030117; GO:0030122; GO:0030141; GO:0031410; GO:0035091; GO:0035615; GO:0044877; GO:0072583; GO:0097718; GO:1902036	Ap2a2	P17427	RalBP1-CCNB1-AP2A-NUMB-EPN1 complex
-0.538132	25.346	-1.90172	0.100338	0.242585	-5.19212	Neurofilament heavy polypeptide (NF-H) (200 kDa neurofilament protein) (Neurofilament triplet H protein)	NFH_MOUSE	SUBCELLULAR LOCATION: Cytoplasm {ECO:0000250|UniProtKB:P12036}.	axon [GO:0030424]; cytoplasm [GO:0005737]; cytoskeleton [GO:0005856]; intermediate filament [GO:0005882]; mitochondrion [GO:0005739]; myelin sheath [GO:0043209]; neurofibrillary tangle [GO:0097418]; neurofilament [GO:0005883]; nucleus [GO:0005634]; perikaryon [GO:0043204]; postsynaptic density [GO:0014069]; protein binding. bridging [GO:0030674]; protein heterodimerization activity [GO:0046982]; …	GO:0000226; GO:0001552; GO:0005198; GO:0005200; GO:0005634; GO:0005737; GO:0005739; GO:0005856; GO:0005882; GO:0005883; GO:0007420; GO:0014069; GO:0015643; GO:0019901; GO:0030424; GO:0030674; GO:0031103; GO:0033693; GO:0043204; GO:0043209; GO:0045104; GO:0045110; GO:0046982; GO:0048936; GO:0060052; GO:0061564; GO:0097418; GO:1902513; GO:1903935; GO:1990830	Nefh	P19246	NA
-0.581347	22.5988	-1.9624	0.0992311	0.242585	-5.02244	Retinal dehydrogenase 1 (RALDH 1) (RalDH1) (EC 1.2.1.-) (EC 1.2.1.36) (ALDH-E1) (ALHDII) (Aldehyde dehydrogenase family 1 member A1) (Aldehyde dehydrogenase. cytosolic);Aldehyde dehydrogenase. cytosolic 1 (EC 1.2.1.3) (ALDH class 1) (ALDH-E1) (ALHDII) (Aldehyde dehydrogenase family 1 member A7) (Aldehyde dehydrogenase phenobarbital-inducible)	AL1A1_MOUSE;AL1A7_MOUSE	SUBCELLULAR LOCATION: Cytoplasm. cytosol {ECO:0000250|UniProtKB:P48644}.;SUBCELLULAR LOCATION: Cytoplasm {ECO:0000250|UniProtKB:P13601}.	cytoplasm [GO:0005737]; cytosol [GO:0005829]; nucleus [GO:0005634]; 3-chloroallyl aldehyde dehydrogenase activity [GO:0004028]; aldehyde dehydrogenase (NAD) activity [GO:0004029]; benzaldehyde dehydrogenase (NAD+) activity [GO:0018479]; identical protein binding [GO:0042802]; NAD binding [GO:0051287]; retinal dehydrogenase activity [GO:0001758]; 9-cis-retinoic acid biosynthetic process [GO:004290…	GO:0001523; GO:0001758; GO:0002072; GO:0002138; GO:0004028; GO:0004029; GO:0005634; GO:0005737; GO:0005829; GO:0006979; GO:0018479; GO:0042493; GO:0042572; GO:0042573; GO:0042802; GO:0042904; GO:0042905; GO:0043065; GO:0045471; GO:0048048; GO:0051287; GO:0051289; GO:0055114;GO:0005737; GO:0006068; GO:0018479	Aldh1a1;Aldh1a7	P24549	NA
-0.588649	22.7961	-1.96733	0.0985665	0.242585	-5.01579	DnaJ homolog subfamily A member 2 (mDj3)	DNJA2_MOUSE	SUBCELLULAR LOCATION: Membrane {ECO:0000305}; Lipid-anchor {ECO:0000305}.	cytosol [GO:0005829]; membrane [GO:0016020]; nucleus [GO:0005634]; ATP binding [GO:0005524]; ATPase activator activity [GO:0001671]; chaperone binding [GO:0051087]; heat shock protein binding [GO:0031072]; metal ion binding [GO:0046872]; unfolded protein binding [GO:0051082]; protein refolding [GO:0042026]; response to heat [GO:0009408]	GO:0001671; GO:0005524; GO:0005634; GO:0005829; GO:0009408; GO:0016020; GO:0031072; GO:0042026; GO:0046872; GO:0051082; GO:0051087	Dnaja2	Q9QYJ0	HMC Complex
-0.731778	25.3971	-1.90125	0.100406	0.242585	-5.19277	Complexin-1 (921-S) (Complexin I) (CPX I) (Synaphin-2)	CPLX1_MOUSE	SUBCELLULAR LOCATION: Cytoplasm. cytosol {ECO:0000269|PubMed:15126625. ECO:0000269|PubMed:7635198}. Note=Enriched at synaptic-releasing sites in mature neurons.	cytosol [GO:0005829]; dendrite [GO:0030425]; neuronal cell body [GO:0043025]; protein-containing complex [GO:0032991]; SNARE complex [GO:0031201]; synapse [GO:0045202]; synaptobrevin 2-SNAP-25-syntaxin-1a-complexin I complex [GO:0070032]; terminal bouton [GO:0043195]; neurotransmitter transporter activity [GO:0005326]; SNARE binding [GO:0000149]; syntaxin-1 binding [GO:0017075]; insulin secretion…	GO:0000149; GO:0005326; GO:0005829; GO:0016079; GO:0017075; GO:0030073; GO:0030425; GO:0031201; GO:0032991; GO:0043025; GO:0043195; GO:0045202; GO:0070032	Cplx1	P63040	NA
-0.752577	27.7035	-1.90465	0.0999102	0.242585	-5.18801	Pyruvate kinase PKM (EC 2.7.1.40) (Pyruvate kinase muscle isozyme);Pyruvate kinase PKLR (EC 2.7.1.40) (L-PK) (Pyruvate kinase isozymes L/R)	KPYM_MOUSE;KPYR_MOUSE	SUBCELLULAR LOCATION: Cytoplasm {ECO:0000250|UniProtKB:P14618}. Nucleus {ECO:0000250|UniProtKB:P14618}. Note=Translocates to the nucleus in response to different apoptotic stimuli. Nuclear translocation is sufficient to induce cell death that is caspase independent. isoform-specific and independent of its enzymatic activity. {ECO:0000250|UniProtKB:P14618}.;	cilium [GO:0005929]; cytoplasm [GO:0005737]; cytosol [GO:0005829]; extracellular matrix [GO:0031012]; mitochondrion [GO:0005739]; myelin sheath [GO:0043209]; nucleus [GO:0005634]; photoreceptor inner segment [GO:0001917]; pyruvate kinase complex [GO:1902912]; ADP binding [GO:0043531]; ATP binding [GO:0005524]; cadherin binding [GO:0045296]; identical protein binding [GO:0042802]; kinase activity …	GO:0000287; GO:0001889; GO:0001917; GO:0004743; GO:0005524; GO:0005634; GO:0005737; GO:0005739; GO:0005829; GO:0005929; GO:0006006; GO:0006096; GO:0006754; GO:0012501; GO:0016301; GO:0030955; GO:0031012; GO:0031100; GO:0032869; GO:0042802; GO:0042866; GO:0043209; GO:0043403; GO:0043531; GO:0045296; GO:0051289; GO:0070324; GO:1902912;GO:0000287; GO:0004743; GO:0005524; GO:0005737; GO:0005829; GO:0…	Pkm;Pklr	P52480	NA
-0.752696	23.7759	-1.90772	0.0994657	0.242585	-5.18372	AP-2 complex subunit alpha-1 (100 kDa coated vesicle protein A) (Adaptor protein complex AP-2 subunit alpha-1) (Adaptor-related protein complex 2 subunit alpha-1) (Alpha-adaptin A) (Alpha1-adaptin) (Clathrin assembly protein complex 2 alpha-A large chain) (Plasma membrane adaptor HA2/AP2 adaptin alpha A subunit)	AP2A1_MOUSE	SUBCELLULAR LOCATION: Cell membrane {ECO:0000250}. Membrane. coated pit {ECO:0000250}; Peripheral membrane protein {ECO:0000250}; Cytoplasmic side {ECO:0000250}. Note=AP-2 appears to be excluded from internalizing CCVs and to disengage from sites of endocytosis seconds before internalization of the nascent CCV. {ECO:0000250}.	apical plasma membrane [GO:0016324]; basolateral plasma membrane [GO:0016323]; clathrin adaptor complex [GO:0030131]; clathrin-coated pit [GO:0005905]; clathrin-coated vesicle [GO:0030136]; filopodium tip [GO:0032433]; membrane coat [GO:0030117]; protein-containing complex [GO:0032991]; secretory granule [GO:0030141]; clathrin adaptor activity [GO:0035615]; low-density lipoprotein particle recept…	GO:0005905; GO:0006886; GO:0008022; GO:0010976; GO:0016192; GO:0016323; GO:0016324; GO:0019901; GO:0030117; GO:0030131; GO:0030136; GO:0030141; GO:0032433; GO:0032991; GO:0035615; GO:0044877; GO:0048260; GO:0050750; GO:0072583; GO:1900126	Ap2a1	P17426	RalBP1-CCNB1-AP2A-NUMB-EPN1 complex
-0.797767	21.0392	-1.95663	0.100016	0.242585	-5.03022	Septin-9 (SL3-3 integration site 1 protein)	SEPT9_MOUSE	SUBCELLULAR LOCATION: Cytoplasm. cytoskeleton {ECO:0000269|PubMed:17546647}. Note=In an epithelial cell line. concentrates at cell-cell contact areas. After TGF-beta1 treatment and induction of epithelial to mesenchymal transition. colocalizes with actin stress fibers.	actin cytoskeleton [GO:0015629]; axoneme [GO:0005930]; microtubule [GO:0005874]; non-motile cilium [GO:0097730]; perinuclear region of cytoplasm [GO:0048471]; septin complex [GO:0031105]; stress fiber [GO:0001725]; cadherin binding [GO:0045296]; GTP binding [GO:0005525]; cell cycle [GO:0007049]; cell division [GO:0051301]; positive regulation of non-motile cilium assembly [GO:1902857]; protein he…	GO:0001725; GO:0005525; GO:0005874; GO:0005930; GO:0007049; GO:0015629; GO:0031105; GO:0045296; GO:0048471; GO:0051291; GO:0051301; GO:0097730; GO:1902857	sept9	Q80UG5	Septin complex
-0.874795	22.9857	-1.95508	0.100228	0.242585	-5.03231	Leukocyte elastase inhibitor A (Serine protease inhibitor EIA) (Serpin B1a);Leukocyte elastase inhibitor B (Serine protease inhibitor EIB) (Serpin B1b);Leukocyte elastase inhibitor C (Serine protease inhibitor EIC) (Serpin B1c);Serpin I2 (Serine protease inhibitor 14)	ILEUA_MOUSE;ILEUB_MOUSE;ILEUC_MOUSE;SPI2_MOUSE	SUBCELLULAR LOCATION: Cytoplasm {ECO:0000250}.;SUBCELLULAR LOCATION: Cytoplasm {ECO:0000250}.;SUBCELLULAR LOCATION: Cytoplasm {ECO:0000250}.;SUBCELLULAR LOCATION: Secreted {ECO:0000305}.	cytoplasm [GO:0005737]; extracellular matrix [GO:0031012]; extracellular region [GO:0005576]; extracellular space [GO:0005615]; serine-type endopeptidase inhibitor activity [GO:0004867]; regulation of protein catabolic process [GO:0042176];cytoplasm [GO:0005737]; extracellular space [GO:0005615]; serine-type endopeptidase inhibitor activity [GO:0004867]; regulation of protein catabolic process [G…	GO:0004867; GO:0005576; GO:0005615; GO:0005737; GO:0031012; GO:0042176;GO:0004867; GO:0005615; GO:0005737; GO:0042176;GO:0004867; GO:0005615; GO:0005737;GO:0004867; GO:0005615; GO:0030155	Serpinb1a;Serpinb1b;Serpinb1c;Serpini2	Q9D154	NA
-0.927462	24.3586	-1.90901	0.0992801	0.242585	-5.18192	N(G).N(G)-dimethylarginine dimethylaminohydrolase 1 (DDAH-1) (Dimethylarginine dimethylaminohydrolase 1) (EC 3.5.3.18) (DDAHI) (Dimethylargininase-1)	DDAH1_MOUSE		mitochondrion [GO:0005739]; amino acid binding [GO:0016597]; dimethylargininase activity [GO:0016403]; zinc ion binding [GO:0008270]; arginine catabolic process [GO:0006527]; arginine metabolic process [GO:0006525]; citrulline metabolic process [GO:0000052]; negative regulation of cell proliferation [GO:0008285]; negative regulation of cellular response to hypoxia [GO:1900038]; negative regulatio…	GO:0000052; GO:0003073; GO:0005739; GO:0006525; GO:0006527; GO:0006809; GO:0008270; GO:0008285; GO:0016403; GO:0016597; GO:0017014; GO:0043116; GO:0045429; GO:0045766; GO:1900038	Ddah1	Q9CWS0	NA
-1.11583	24.7968	-1.91255	0.0987696	0.242585	-5.17695	ATP-dependent 6-phosphofructokinase. muscle type (ATP-PFK) (PFK-M) (EC 2.7.1.11) (6-phosphofructokinase type A) (Phosphofructo-1-kinase isozyme A) (PFK-A) (Phosphohexokinase)	PFKAM_MOUSE	SUBCELLULAR LOCATION: Cytoplasm {ECO:0000255|HAMAP-Rule:MF_03184}.; SUBCELLULAR LOCATION: Isoform 2: Cell projection. cilium. flagellum {ECO:0000269|PubMed:19889946}. Note=Principal piece region of the sperm flagellum. {ECO:0000269|PubMed:19889946}.; SUBCELLULAR LOCATION: Isoform 3: Cell projection. cilium. flagellum {ECO:0000269|PubMed:19889946}. Note=Principal piece region of the sperm flagellu…	6-phosphofructokinase complex [GO:0005945]; apical plasma membrane [GO:0016324]; cytosol [GO:0005829]; nucleus [GO:0005634]; sperm principal piece [GO:0097228]; 6-phosphofructokinase activity [GO:0003872]; AMP binding [GO:0016208]; ATP binding [GO:0005524]; carbohydrate binding [GO:0030246]; fructose binding [GO:0070061]; fructose-6-phosphate binding [GO:0070095]; identical protein binding [GO:00…	GO:0003872; GO:0005524; GO:0005634; GO:0005829; GO:0005945; GO:0005980; GO:0006002; GO:0006096; GO:0008022; GO:0008443; GO:0016208; GO:0016324; GO:0019900; GO:0030246; GO:0030388; GO:0032024; GO:0042593; GO:0042802; GO:0042803; GO:0045944; GO:0046716; GO:0046872; GO:0051259; GO:0051289; GO:0061615; GO:0061621; GO:0070061; GO:0070095; GO:0093001; GO:0097228	Pfkm	P47857	NA
-0.741015	22.2511	-1.94989	0.100939	0.243264	-5.0393	Disks large homolog 2 (Channel-associated protein of synapse-110) (Chapsyn-110) (Postsynaptic density protein PSD-93)	DLG2_MOUSE	SUBCELLULAR LOCATION: Cell membrane {ECO:0000305|PubMed:11997254}; Lipid-anchor {ECO:0000250|UniProtKB:Q63622}. Cell junction. synapse. postsynaptic cell membrane. postsynaptic density {ECO:0000250|UniProtKB:Q63622}. Cell junction. synapse {ECO:0000250}. Membrane {ECO:0000250|UniProtKB:Q63622}. Cell projection. axon {ECO:0000250|UniProtKB:Q63622}. Note=Concentrated in soma and postsynaptic densit…	axon cytoplasm [GO:1904115]; cell junction [GO:0030054]; cytoplasm [GO:0005737]; dendrite [GO:0030425]; juxtaparanode region of axon [GO:0044224]; membrane [GO:0016020]; neuronal cell body [GO:0043025]; postsynaptic density [GO:0014069]; postsynaptic membrane [GO:0045211]; guanylate kinase activity [GO:0004385]; ionotropic glutamate receptor binding [GO:0035255]; kinase binding [GO:0019900]; PDZ …	GO:0004385; GO:0005737; GO:0007268; GO:0007399; GO:0008022; GO:0010923; GO:0014069; GO:0016020; GO:0019233; GO:0019900; GO:0019903; GO:0030054; GO:0030165; GO:0030425; GO:0035255; GO:0035865; GO:0043025; GO:0043113; GO:0044224; GO:0045161; GO:0045211; GO:0046982; GO:0097120; GO:0099641; GO:0099642; GO:1904115	Dlg2	Q91XM9	NA
-1.18995	23.1638	-1.89518	0.101295	0.243511	-5.20125	Elongation factor 1-gamma (EF-1-gamma) (eEF-1B gamma)	EF1G_MOUSE		cytoplasm [GO:0005737]; nucleus [GO:0005634]; cadherin binding [GO:0045296]; glutathione transferase activity [GO:0004364]; translation elongation factor activity [GO:0003746]; glutathione metabolic process [GO:0006749]	GO:0003746; GO:0004364; GO:0005634; GO:0005737; GO:0006749; GO:0045296	Eef1g	Q9D8N0	eEF1
0.924231	24.1262	1.89168	0.101811	0.244143	-5.20613	60S ribosomal protein L21	RL21_MOUSE	SUBCELLULAR LOCATION: Cytoplasm. cytosol {ECO:0000250|UniProtKB:P46778}. Cytoplasm {ECO:0000250|UniProtKB:P46778}. Endoplasmic reticulum {ECO:0000250|UniProtKB:P49666}. Note=Detected on cytosolic polysomes (By similarity). Detected in ribosomes that are associated with the rough endoplasmic reticulum (By similarity). {ECO:0000250|UniProtKB:P46778. ECO:0000250|UniProtKB:P49666}.	cytosolic large ribosomal subunit [GO:0022625]; endoplasmic reticulum [GO:0005783]; ribosome [GO:0005840]; structural constituent of ribosome [GO:0003735]; translation [GO:0006412]	GO:0003735; GO:0005783; GO:0005840; GO:0006412; GO:0022625	Rpl21	O09167	NA
0.582766	21.6005	1.93765	0.10264	0.244309	-5.05578	LanC-like protein 1 (40 kDa erythrocyte membrane protein) (p40)	LANC1_MOUSE	SUBCELLULAR LOCATION: Cytoplasm {ECO:0000250|UniProtKB:O43813}. Cell membrane {ECO:0000250|UniProtKB:O43813}; Peripheral membrane protein {ECO:0000250|UniProtKB:O43813}.	cytoplasm [GO:0005737]; plasma membrane [GO:0005886]; catalytic activity [GO:0003824]; glutathione binding [GO:0043295]; low-density lipoprotein particle receptor binding [GO:0050750]; SH3 domain binding [GO:0017124]; zinc ion binding [GO:0008270]; signal transduction [GO:0007165]	GO:0003824; GO:0005737; GO:0005886; GO:0007165; GO:0008270; GO:0017124; GO:0043295; GO:0050750	Lancl1	O89112	NA
-0.52938	23.3691	-1.93786	0.102611	0.244309	-5.0555	Rabphilin-3A (Exophilin-1);Double C2-like domain-containing protein beta (Doc2-beta)	RP3A_MOUSE;DOC2B_MOUSE	SUBCELLULAR LOCATION: Cell junction. synapse {ECO:0000250}. Membrane {ECO:0000305|PubMed:18945677}; Peripheral membrane protein {ECO:0000305|PubMed:18945677}.;SUBCELLULAR LOCATION: Cytoplasm. Cytoplasmic granule. Cell membrane; Peripheral membrane protein. Note=Translocates to the plasma membrane in a calcium-dependent manner.	cell junction [GO:0030054]; cytosol [GO:0005829]; exocytic vesicle [GO:0070382]; extrinsic component of membrane [GO:0019898]; neuron projection [GO:0043005]; plasma membrane [GO:0005886]; protein-containing complex [GO:0032991]; secretory granule [GO:0030141]; synapse [GO:0045202]; synaptic vesicle [GO:0008021]; synaptic vesicle membrane [GO:0030672]; calcium ion binding [GO:0005509]; calcium-de…	GO:0005509; GO:0005544; GO:0005546; GO:0005829; GO:0005886; GO:0006886; GO:0006906; GO:0008021; GO:0008270; GO:0008430; GO:0017137; GO:0017158; GO:0019898; GO:0019905; GO:0030054; GO:0030141; GO:0030276; GO:0030672; GO:0032991; GO:0042301; GO:0043005; GO:0044877; GO:0045202; GO:0048791; GO:0070382; GO:0070679;GO:0005509; GO:0005544; GO:0005737; GO:0005886; GO:0006906; GO:0008104; GO:0017158; GO:0…	Rph3a;Doc2b	P47708	NA
-0.772048	26.5368	-1.88727	0.102465	0.244309	-5.21229	Rab GDP dissociation inhibitor alpha (Rab GDI alpha) (Guanosine diphosphate dissociation inhibitor 1) (GDI-1)	GDIA_MOUSE	SUBCELLULAR LOCATION: Cytoplasm {ECO:0000250}. Golgi apparatus. trans-Golgi network {ECO:0000250}.	axon [GO:0030424]; cytoplasm [GO:0005737]; Golgi apparatus [GO:0005794]; midbody [GO:0030496]; myelin sheath [GO:0043209]; neuron projection [GO:0043005]; neuronal cell body [GO:0043025]; protein-containing complex [GO:0032991]; GTPase activator activity [GO:0005096]; Rab GDP-dissociation inhibitor activity [GO:0005093]; Rab GTPase binding [GO:0017137]; negative regulation of axonogenesis [GO:005…	GO:0005093; GO:0005096; GO:0005737; GO:0005794; GO:0015031; GO:0017137; GO:0030424; GO:0030496; GO:0032482; GO:0032991; GO:0043005; GO:0043025; GO:0043209; GO:0045773; GO:0050771; GO:0051592; GO:0090315	Gdi1	P50396	NA
-0.609944	25.5391	-1.88316	0.103079	0.244749	-5.21802	Transketolase (TK) (EC 2.2.1.1) (P68)	TKT_MOUSE		endoplasmic reticulum membrane [GO:0005789]; intracellular membrane-bounded organelle [GO:0043231]; myelin sheath [GO:0043209]; nuclear body [GO:0016604]; nuclear speck [GO:0016607]; nucleoplasm [GO:0005654]; peroxisome [GO:0005777]; carbohydrate binding [GO:0030246]; cofactor binding [GO:0048037]; magnesium ion binding [GO:0000287]; monosaccharide binding [GO:0048029]; protein homodimerization a…	GO:0000287; GO:0004802; GO:0005654; GO:0005777; GO:0005789; GO:0006098; GO:0009052; GO:0016604; GO:0016607; GO:0030246; GO:0030976; GO:0040008; GO:0042803; GO:0043209; GO:0043231; GO:0046166; GO:0046390; GO:0048029; GO:0048037	Tkt	P40142	NA
-0.637825	22.0907	-1.9252	0.104399	0.247058	-5.07252	A-kinase anchor protein 5 (AKAP-5) (A-kinase anchor protein 150 kDa) (AKAP 150) (P150) (cAMP-dependent protein kinase regulatory subunit II high affinity-binding protein)	AKAP5_MOUSE	SUBCELLULAR LOCATION: Membrane {ECO:0000250}; Lipid-anchor {ECO:0000250}. Note=Associates with lipid rafts. {ECO:0000250}.	asymmetric synapse [GO:0032279]; basolateral plasma membrane [GO:0016323]; cytoplasm [GO:0005737]; cytoplasmic side of plasma membrane [GO:0009898]; cytoskeleton [GO:0005856]; dendrite [GO:0030425]; dendrite membrane [GO:0032590]; dendritic shaft [GO:0043198]; dendritic spine [GO:0043197]; dendritic spine membrane [GO:0032591]; excitatory synapse [GO:0060076]; filopodium membrane [GO:0031527]; ne…	GO:0001664; GO:0001934; GO:0003779; GO:0005516; GO:0005737; GO:0005856; GO:0005886; GO:0006605; GO:0007193; GO:0007194; GO:0008179; GO:0009898; GO:0010524; GO:0010738; GO:0014069; GO:0016323; GO:0017124; GO:0019900; GO:0019901; GO:0019904; GO:0030346; GO:0030425; GO:0031527; GO:0031698; GO:0032279; GO:0032590; GO:0032591; GO:0032947; GO:0032991; GO:0034237; GO:0035254; GO:0036394; GO:0042307; GO:…	Akap5	D3YVF0	NA
-0.97387	20.9982	-1.92225	0.10482	0.247058	-5.07649	3-hydroxyisobutyryl-CoA hydrolase. mitochondrial (EC 3.1.2.4) (3-hydroxyisobutyryl-coenzyme A hydrolase) (HIB-CoA hydrolase) (HIBYL-CoA-H)	HIBCH_MOUSE	SUBCELLULAR LOCATION: Mitochondrion {ECO:0000250}.	mitochondrion [GO:0005739]; 3-hydroxyisobutyryl-CoA hydrolase activity [GO:0003860]; valine catabolic process [GO:0006574]	GO:0003860; GO:0005739; GO:0006574	Hibch	Q8QZS1	NA
-0.995497	23.1068	-1.87318	0.104584	0.247058	-5.23193	Glutaminase kidney isoform. mitochondrial (GLS) (EC 3.5.1.2)	GLSK_MOUSE	SUBCELLULAR LOCATION: Isoform 1: Cytoplasm. cytosol {ECO:0000250}.; SUBCELLULAR LOCATION: Isoform 2: Mitochondrion.	cytosol [GO:0005829]; mitochondrial matrix [GO:0005759]; mitochondrion [GO:0005739]; glutaminase activity [GO:0004359]; identical protein binding [GO:0042802]; chemical synaptic transmission [GO:0007268]; glutamate biosynthetic process [GO:0006537]; glutamine catabolic process [GO:0006543]; protein homotetramerization [GO:0051289]; regulation of respiratory gaseous exchange by neurological system…	GO:0001967; GO:0002087; GO:0004359; GO:0005739; GO:0005759; GO:0005829; GO:0006537; GO:0006543; GO:0007268; GO:0042802; GO:0051289	Gls	D3Z7P3	NA
0.865448	21.4587	1.91353	0.106076	0.248198	-5.0882	Paraspeckle component 1 (Paraspeckle protein 1) (mPSP1)	PSPC1_MOUSE	SUBCELLULAR LOCATION: Nucleus. nucleolus {ECO:0000250}. Note=In punctate subnuclear structures localized adjacent to nuclear splicing speckles. called paraspeckles. Colocalizes with NONO and SFPQ in paraspeckles and perinucleolar caps in an RNA-dependent manner. May cycle between paraspeckles and nucleolus. In telophase. when daughter nuclei form. localizes to perinucleolar caps. {ECO:0000250}.; …	cytoplasm [GO:0005737]; fibrillar center [GO:0001650]; nuclear matrix [GO:0016363]; nuclear speck [GO:0016607]; nucleoplasm [GO:0005654]; paraspeckles [GO:0042382]; core promoter binding [GO:0001047]; RNA binding [GO:0003723]; transcription regulatory region sequence-specific DNA binding [GO:0000976]; activation of innate immune response [GO:0002218]; innate immune response [GO:0045087]; mRNA spl…	GO:0000398; GO:0000976; GO:0001047; GO:0001650; GO:0002218; GO:0003723; GO:0005654; GO:0005737; GO:0006351; GO:0016363; GO:0016607; GO:0042382; GO:0042752; GO:0045087; GO:0045892; GO:0048511	Pspc1	Q8R326	NA
-0.779981	27.0458	-1.8642	0.105957	0.248198	-5.24442	Synapsin-1 (Synapsin I)	SYN1_MOUSE	SUBCELLULAR LOCATION: Cell junction. synapse {ECO:0000269|PubMed:11571277}. Golgi apparatus {ECO:0000269|PubMed:11571277}.	anchored component of synaptic vesicle membrane [GO:0098993]; axon [GO:0030424]; cell junction [GO:0030054]; cytoskeleton [GO:0005856]; cytosol [GO:0005829]; dendrite [GO:0030425]; Golgi apparatus [GO:0005794]; intracellular organelle [GO:0043229]; myelin sheath [GO:0043209]; postsynaptic density [GO:0014069]; presynapse [GO:0098793]; presynaptic active zone [GO:0048786]; synapse [GO:0045202]; sy…	GO:0000795; GO:0003779; GO:0005524; GO:0005794; GO:0005829; GO:0005856; GO:0007269; GO:0008021; GO:0014069; GO:0019901; GO:0030054; GO:0030424; GO:0030425; GO:0030672; GO:0043195; GO:0043209; GO:0043229; GO:0045202; GO:0046983; GO:0048172; GO:0048306; GO:0048786; GO:0097091; GO:0098793; GO:0098993	Syn1	O88935	NA
-0.881621	24.7432	-1.86535	0.105779	0.248198	-5.24281	AP-2 complex subunit mu (AP-2 mu chain) (Adaptor protein complex AP-2 subunit mu) (Adaptor-related protein complex 2 subunit mu) (Clathrin assembly protein complex 2 mu medium chain) (Clathrin coat assembly protein AP50) (Clathrin coat-associated protein AP50) (Mu2-adaptin) (Plasma membrane adaptor AP-2 50 kDa protein)	AP2M1_MOUSE	SUBCELLULAR LOCATION: Cell membrane. Membrane. coated pit; Peripheral membrane protein; Cytoplasmic side. Note=AP-2 appears to be excluded from internalizing CCVs and to disengage from sites of endocytosis seconds before internalization of the nascent CCV. {ECO:0000250}.	AP-2 adaptor complex [GO:0030122]; mitochondrion [GO:0005739]; plasma membrane [GO:0005886]; secretory granule [GO:0030141]; terminal bouton [GO:0043195]; disordered domain specific binding [GO:0097718]; ion channel binding [GO:0044325]; lipid binding [GO:0008289]; low-density lipoprotein particle receptor binding [GO:0050750]; signal sequence binding [GO:0005048]; intracellular protein transport…	GO:0002092; GO:0005048; GO:0005739; GO:0005886; GO:0006886; GO:0008289; GO:0016050; GO:0016185; GO:0016192; GO:0030122; GO:0030141; GO:0031623; GO:0043195; GO:0044325; GO:0050750; GO:0065003; GO:0097494; GO:0097718; GO:1900244; GO:1903077	Ap2m1	P84091	AP-1 adaptor complex
0.578457	24.3889	1.90228	0.107717	0.250819	-5.10328	ATPase inhibitor. mitochondrial (Inhibitor of F(1)F(o)-ATPase) (IF(1)) (IF1)	ATIF1_MOUSE	SUBCELLULAR LOCATION: Mitochondrion {ECO:0000250}.	cell surface [GO:0009986]; mitochondrial proton-transporting ATP synthase complex [GO:0005753]; mitochondrion [GO:0005739]; angiostatin binding [GO:0043532]; ATPase binding [GO:0051117]; ATPase inhibitor activity [GO:0042030]; calmodulin binding [GO:0005516]; enzyme binding [GO:0019899]; protein homodimerization activity [GO:0042803]; erythrocyte differentiation [GO:0030218]; heme biosynthetic pr…	GO:0001937; GO:0005516; GO:0005739; GO:0005753; GO:0006783; GO:0009986; GO:0019899; GO:0030218; GO:0032780; GO:0042030; GO:0042803; GO:0043532; GO:0051117; GO:0051260; GO:0051289; GO:0051346; GO:0051882; GO:0072593; GO:1901030; GO:1903052; GO:1903214; GO:1903578; GO:1904925	Atpif1	O35143	F0/F1 ATP synthase (complex V)
-0.790367	23.6647	-1.85402	0.107532	0.250819	-5.25854	NADH-cytochrome b5 reductase 3 (B5R) (Cytochrome b5 reductase) (EC 1.6.2.2) (Diaphorase-1) [Cleaved into: NADH-cytochrome b5 reductase 3 membrane-bound form; NADH-cytochrome b5 reductase 3 soluble form]	NB5R3_MOUSE	SUBCELLULAR LOCATION: Isoform 1: Endoplasmic reticulum membrane {ECO:0000250|UniProtKB:P00387}; Lipid-anchor {ECO:0000250|UniProtKB:P00387}; Cytoplasmic side {ECO:0000250|UniProtKB:P00387}. Mitochondrion outer membrane {ECO:0000250|UniProtKB:P00387}; Lipid-anchor {ECO:0000250|UniProtKB:P00387}; Cytoplasmic side {ECO:0000250|UniProtKB:P00387}.; SUBCELLULAR LOCATION: Isoform 2: Cytoplasm. Note=Prod…	endoplasmic reticulum membrane [GO:0005789]; lipid droplet [GO:0005811]; mitochondrial inner membrane [GO:0005743]; mitochondrial outer membrane [GO:0005741]; ADP binding [GO:0043531]; AMP binding [GO:0016208]; cytochrome-b5 reductase activity. acting on NAD(P)H [GO:0004128]; flavin adenine dinucleotide binding [GO:0050660]; NAD binding [GO:0051287]; oxidoreductase activity [GO:0016491]; choleste…	GO:0004128; GO:0005741; GO:0005743; GO:0005789; GO:0005811; GO:0006695; GO:0016208; GO:0016491; GO:0043531; GO:0050660; GO:0051287	Cyb5r3	Q9DCN2	NA
0.570364	21.7172	1.89365	0.108995	0.252841	-5.11486	Thioredoxin-related transmembrane protein 2 (Thioredoxin domain-containing protein 14)	TMX2_MOUSE	SUBCELLULAR LOCATION: Membrane {ECO:0000305}; Single-pass type I membrane protein {ECO:0000305}.	cell [GO:0005623]; integral component of membrane [GO:0016021]; cell redox homeostasis [GO:0045454]	GO:0005623; GO:0016021; GO:0045454	Tmx2	Q9D710	NA
[truncated: 549 more rows]

## Sheet: Tab2
Tab2. List of protein identified in aggregates of old N. furzeri with at least 2 unique peptides and in at least one replicate (out of four)
Notobranchius_gene_ID	Human_gene_ID	Human_gene_name
Nfu_p_1_001762	ENSG00000072110	ACTN1
Nfu_p_1_022513	ENSG00000152234	ATP5A1
Nfu_p_1_021072	ENSG00000110955	ATP5B
Nfu_p_1_020094	ENSG00000128595	CALU
Nfu_p_1_041261	ENSG00000058404	CAMK2B
Nfu_p_1_005604	ENSG00000115484	CCT4
Nfu_p_1_033669	ENSG00000166426	CRABP1
Nfu_p_1_009900	ENSG00000085733	CTTN
Nfu_p_1_036362	ENSG00000197102	DYNC1H1
Nfu_p_1_007106	ENSG00000156508	EEF1A1
Nfu_p_1_044710	ENSG00000134001	EIF2S1
[truncated: 63 more rows]
