# Supplementary material for: Reduced proteasome activity in the aging brain results in ribosome stoichiometry loss and aggregation
Source: Mol Syst Biol. 2020 Jun 18;16(6):e9596. doi: 10.15252/msb.20209596 (PMC7301280; doi:10.15252/msb.20209596)
Supplement: Supplementary file 10 — Dataset EV8 [file MSB-16-e9596-s010.xlsx]

## Sheet: Description
Dataset EV8 related to Figure 5.
In vivo proteasome inhibition – proteome and protein complex analysis (N. furzeri)
Tab1. Protein complex definition
Tab2. Limma output for Bortezomib vs. DMSO comparison
Tab3. Protein complex analysis Bortezomib vs. DMSO comparison

## Sheet: Column Key
Tab	Column Header	Meaning
Tab 1, 2	Nfu.protein.id	protein ID Nothobranchius furzeri
Tab 1, 2	logFC	log2 (fold change from proteome only)
Tab 1, 2	AveExpr	log2 (average protein abundance score )
Tab 1, 2	t	moderated t-statistic computed by limma
Tab 1, 2	P.Value	t test p value
Tab 1, 2	adj.P.Val	t test p value corrected for mutiple testing
Tab 1, 2	B	B-statistics computed by limma
Tab 1, 2	Nfu.gene.name	gene name Nothobranchius furzeri
Tab 1, 2	human.gene.id	human gene ID
Tab 1, 2	human.gene.name	human gene symbol
Tab 2	Complex	protein complex name

## Sheet: Tab1
Tab1. Protein complex definitions
Complex	Protein ID
26S Proteasome	HEL-S-91n
26S Proteasome	PSMD9
26S Proteasome	PSMD8
26S Proteasome	HEL-S-73
26S Proteasome	PSMB10
26S Proteasome	PSA4
26S Proteasome	PSMD4
26S Proteasome	PSMD7
26S Proteasome	PSMD6
26S Proteasome	PSMD1
26S Proteasome	PSA1
26S Proteasome	PSMD3
26S Proteasome	PSMD2
26S Proteasome	PSMB11
26S Proteasome	PSD13
26S Proteasome	PSMB9
26S Proteasome	PSD11
26S Proteasome	PSD10
26S Proteasome	PRS4
26S Proteasome	PRS7
26S Proteasome	PSB5
26S Proteasome	PSB11
26S Proteasome	PSB10
26S Proteasome	PSB4
26S Proteasome	RP11-25L19.1
26S Proteasome	RP11-87C12.2
26S Proteasome	RP11-111K18.1
26S Proteasome	PSMA2
26S Proteasome	PSMD5
26S Proteasome	PSB7
26S Proteasome	PSMA1
26S Proteasome	PSB1
26S Proteasome	PSMA7
26S Proteasome	PSMA4
26S Proteasome	PSMA5
26S Proteasome	PSMA6
26S Proteasome	PSMA8
26S Proteasome	PSMC3
26S Proteasome	PSMC4
26S Proteasome	PSMC5
26S Proteasome	PSMC6
26S Proteasome	PRS6A
26S Proteasome	PSA7
26S Proteasome	PRS6B
26S Proteasome	PSDE
26S Proteasome	DKFZp686D09174
26S Proteasome	HEL-S-275
26S Proteasome	PSB9
26S Proteasome	WDR71
26S Proteasome	PSMA3
26S Proteasome	PSMD12
26S Proteasome	PSA2
26S Proteasome	PSMC1
26S Proteasome	PSA5
26S Proteasome	PSMB4
26S Proteasome	PSA3
26S Proteasome	PSMC2
26S Proteasome	DKFZp564A2282
26S Proteasome	PSD12
26S Proteasome	PRS8
26S Proteasome	PAAF1
26S Proteasome	PSA7L
26S Proteasome	PSMD14
26S Proteasome	PSMD11
26S Proteasome	PSMD10
26S Proteasome	PSMD13
26S Proteasome	PSMB2
26S Proteasome	PSB2
26S Proteasome	PSA6
26S Proteasome	PSMB8
26S Proteasome	PSMB7
26S Proteasome	PSMB6
26S Proteasome	PSMB5
26S Proteasome	RP11-140L24.4
26S Proteasome	PSMB3
26S Proteasome	PSB6
26S Proteasome	PSMB1
26S Proteasome	PRS10
2A-DUB	PTI-1
2A-DUB	EF1A3
2A-DUB	EEF1A1
2A-DUB	EEF1A1P5
2A-DUB	EEF1A1L14
2A-DUB	TUBB
2A-DUB	KAT2B
2A-DUB	DKFZp686A15170
2A-DUB	HSPA1A
2A-DUB	RBM10
2A-DUB	HNRNPH1
2A-DUB	KIF11
2A-DUB	MYSM1
2A-DUB	EF1A1
2A-DUB	DKFZp686E2459
2A-DUB	HNRH1
53BP1-containing complex	RFA2
53BP1-containing complex	RFA1
53BP1-containing complex	TP53B
53BP1-containing complex	RPA1
53BP1-containing complex	RPA2
53BP1-containing complex	TP53BP1
53BP1-containing complex	G22P1
53BP1-containing complex	XRCC5
53BP1-containing complex	XRCC6
60S APC containing complex	TBG2
60S APC containing complex	TBG1
60S APC containing complex	RP11-25L19.1
60S APC containing complex	TBA1A
60S APC containing complex	TBA1C
60S APC containing complex	TBA3E
60S APC containing complex	TBA1B
60S APC containing complex	TUBA1C
60S APC containing complex	TUBA1B
60S APC containing complex	TUBA1A
60S APC containing complex	hCG_1991735
60S APC containing complex	TUBG1
60S APC containing complex	APC
60S APC containing complex	TUBG2
60S APC containing complex	IQGA1
60S APC containing complex	TUBA4A
60S APC containing complex	TUBA3E
60S APC containing complex	IQGAP1
actin cytoskeleton-regulatory complex, Pan1p/Sla1p/End3p complex	PTGS2
actin cytoskeleton-regulatory complex, Pan1p/Sla1p/End3p complex	ITSN2
actin cytoskeleton-regulatory complex, Pan1p/Sla1p/End3p complex	EHD2
actin cytoskeleton-regulatory complex, Pan1p/Sla1p/End3p complex	SCNAA
actin cytoskeleton-regulatory complex, Pan1p/Sla1p/End3p complex	GRAP
actin cytoskeleton-regulatory complex, Pan1p/Sla1p/End3p complex	SLAP2
actin cytoskeleton-regulatory complex, Pan1p/Sla1p/End3p complex	SLAP1
actin cytoskeleton-regulatory complex, Pan1p/Sla1p/End3p complex	RP11-25L19.1
actin cytoskeleton-regulatory complex, Pan1p/Sla1p/End3p complex	SLA2
actin cytoskeleton-regulatory complex, Pan1p/Sla1p/End3p complex	GRAPL
actin cytoskeleton-regulatory complex, Pan1p/Sla1p/End3p complex	SCN10A
actin cytoskeleton-regulatory complex, Pan1p/Sla1p/End3p complex	REPS2
actin cytoskeleton-regulatory complex, Pan1p/Sla1p/End3p complex	PGH2
actin cytoskeleton-regulatory complex, Pan1p/Sla1p/End3p complex	GRAP2
actin cytoskeleton-regulatory complex, Pan1p/Sla1p/End3p complex	COX-2
actin cytoskeleton-regulatory complex, Pan1p/Sla1p/End3p complex	GRB2
actin cytoskeleton-regulatory complex, Pan1p/Sla1p/End3p complex	SLA
Ada2p/Gcn5p/Ada3 transcription activator complex	BPTF
Ada2p/Gcn5p/Ada3 transcription activator complex	LAPM5
Ada2p/Gcn5p/Ada3 transcription activator complex	CECR2
Ada2p/Gcn5p/Ada3 transcription activator complex	TAD2B
Ada2p/Gcn5p/Ada3 transcription activator complex	TADA2A
Ada2p/Gcn5p/Ada3 transcription activator complex	TADA2B
Ada2p/Gcn5p/Ada3 transcription activator complex	KAT2B
Ada2p/Gcn5p/Ada3 transcription activator complex	KAT2A
Ada2p/Gcn5p/Ada3 transcription activator complex	LAPTM5
Ada2p/Gcn5p/Ada3 transcription activator complex	TADA3L
Ada2p/Gcn5p/Ada3 transcription activator complex	TADA1
Ada2p/Gcn5p/Ada3 transcription activator complex	TADA3
AF4.com	AFF4
AF4.com	MED23
AF4.com	MED24
AF4.com	USP7
AF4.com	DKFZp762B1216
AF4.com	MED4
AF4.com	CCNT1
AF4.com	HEXI2
AF4.com	CCNT2
AF4.com	UBP7
AF4.com	EAF1
AF4.com	RP11-25L19.1
AF4.com	MLLT1
AF4.com	AFF1
AF4.com	MLLT3
AF4.com	LTG9/MLLT3
AF4.com	MED15
AF4.com	MED17
AF4.com	ELL3
AF4.com	MLL-MEN
AF4.com	AF9
AF4.com	ELL
AF4.com	FLJ00003
AF4.com	ENL
AF4.com	TCEA1
AF4.com	AF-4
AF4.com	HEXIM2
AF4.com	MED26
AF4.com	CTD-3222D19.2
AF4.com	MEN
AF4.com	DKFZp686D09204
AF4.com	CDK9
AF4.com	DKFZp686A2214
Anaphase promoting complex (APC)	ANAPC16
Anaphase promoting complex (APC)	RP11-25L19.1
Anaphase promoting complex (APC)	CDC16
Anaphase promoting complex (APC)	C10orf104
Anaphase promoting complex (APC)	CDC27
Anaphase promoting complex (APC)	DKFZp762H177
Anaphase promoting complex (APC)	CDC23
Anaphase promoting complex (APC)	ANAPC10
Anaphase promoting complex (APC)	APC16
Anaphase promoting complex (APC)	ANAPC4
Anaphase promoting complex (APC)	APC10
Anaphase promoting complex (APC)	ANAPC7
Anaphase promoting complex (APC)	ANAPC2
Anaphase promoting complex (APC)	ANAPC1
Anaphase promoting complex (APC)	ANC2
Anaphase promoting complex (APC)	APC1
Anaphase promoting complex (APC)	ANAPC5
Anaphase promoting complex (APC)	APC7
Anaphase promoting complex (APC)	APC4
Anaphase promoting complex (APC)	APC5
AP-1 adaptor complex	DKFZp779P0659
AP-1 adaptor complex	RP11-25L19.1
AP-1 adaptor complex	AP1M2
AP-1 adaptor complex	AP1G1
AP-1 adaptor complex	AP1G2
AP-1 adaptor complex	AP1M1
AP-1 adaptor complex	DKFZp686A01208
AP-1 adaptor complex	AP2M1
AP-1 adaptor complex	AP1S1
AP-1 adaptor complex	AP1S2
AP-1 adaptor complex	AP1S3
AP-1 adaptor complex	DKFZp781K0743
AP-1 adaptor complex	AP1B1
AP-1 adaptor complex	AP2B1
AP-3 adaptor complex	AP3B1
AP-3 adaptor complex	ARPIN
AP-3 adaptor complex	RP11-25L19.1
AP-3 adaptor complex	AP1M2
AP-3 adaptor complex	DKFZp586G1518
AP-3 adaptor complex	AP3M1
AP-3 adaptor complex	AP3B2
AP-3 adaptor complex	AP3S2
AP-3 adaptor complex	C15orf38
AP-3 adaptor complex	AP3S1
AP-3 adaptor complex	AP3D1
AP-3 adaptor complex	DKFZp686D17136
AP-3 adaptor complex	C15orf38-AP3S2
Arp2/3 protein complex	ARPC4-TTLL3
Arp2/3 protein complex	ARPC5L
Arp2/3 protein complex	ARC1B
Arp2/3 protein complex	ARC1A
Arp2/3 protein complex	ARPC3
Arp2/3 protein complex	ARPC1B
Arp2/3 protein complex	ARPC1A
Arp2/3 protein complex	RP11-25L19.1
Arp2/3 protein complex	ARPC5
Arp2/3 protein complex	ARPC4
Arp2/3 protein complex	ARP3C
Arp2/3 protein complex	ARP3B
Arp2/3 protein complex	ACTR3C
Arp2/3 protein complex	ARPC2
Arp2/3 protein complex	HEL-68
Arp2/3 protein complex	ARP5L
Arp2/3 protein complex	ACTR3B
Arp2/3 protein complex	ACTR3
Arp2/3 protein complex	ACTR2
Arp2/3 protein complex	ARP3
Arp2/3 protein complex	ARP2
ASCOM complex	KMT2C
ASCOM complex	AAD10
ASCOM complex	NCOA6
ASCOM complex	KMT2D
ASCOM complex	TBA1B
ASCOM complex	DKFZp686C08112
ASCOM complex	TUBA1B
ASCOM complex	TUBA1A
ASCOM complex	TBA4A
ASCOM complex	TUBB
ASCOM complex	RBBP5
ASCOM complex	MLL3
ASCOM complex	MLL2
ASCOM complex	TUBA4A
ASF1-histone containing complex	ST13
ASF1-histone containing complex	CHAF1B
ASF1-histone containing complex	ST13P5
ASF1-histone containing complex	ST13P4
ASF1-histone containing complex	F10A1
ASF1-histone containing complex	F10A5
ASF1-histone containing complex	CHEK2
ASF1-histone containing complex	ASF1A
ASF1-histone containing complex	ASF1B
ASF1-histone containing complex	ST134
ASF1-histone containing complex	CAF1B
ASF1-histone containing complex	HIST1H3B
ASF1-histone containing complex	HIST1H3C
ASF1-histone containing complex	HIST1H3A
ASF1-histone containing complex	HIST1H3F
ASF1-histone containing complex	HIST1H3G
ASF1-histone containing complex	HIST1H3D
ASF1-histone containing complex	HIST1H3E
ASF1-histone containing complex	HIST1H3J
ASF1-histone containing complex	HIST1H3H
ASF1-histone containing complex	HIST1H3I
ASF1-histone containing complex	NASP
ASF1-histone containing complex	hCG_1990625
ASF1-histone containing complex	CHK2
Aurora B-INCENP protein kinase complex	HEL-S-90
Aurora B-INCENP protein kinase complex	STK36
Aurora B-INCENP protein kinase complex	MAGED1
Aurora B-INCENP protein kinase complex	RP11-25L19.1
Aurora B-INCENP protein kinase complex	AURKA
Aurora B-INCENP protein kinase complex	AURKB
Aurora B-INCENP protein kinase complex	AURKC
Aurora B-INCENP protein kinase complex	MAGD1
BAF complex	SMARCC2
BAF complex	DPF3
BAF complex	BAF53A
BAF complex	SMARCC1
BAF complex	PHF10
BAF complex	ACTG1
BAF complex	FLJ00253
BAF complex	DPF1
BAF complex	SMARCE1
BAF complex	ACT
BAF complex	HEL-176
BAF complex	SMARCA2
BAF complex	SMARCA4
BAF complex	ARI1B
BAF complex	SMCA2
BAF complex	PB1
BAF complex	SMCA4
BAF complex	RP11-25L19.1
BAF complex	PS1TP5BP1
BAF complex	SMCE1
BAF complex	SMARCB1
BAF complex	ARI1A
BAF complex	REQU
BAF complex	SMRC2
BAF complex	SMRC1
BAF complex	SMARCD3
BAF complex	SMARCD1
BAF complex	SNF5
BAF complex	ARID1B
BAF complex	ARID1A
BAF complex	DPF2
BAF complex	ACL6B
BAF complex	ACL6A
BAF complex	ACTL6A
BAF complex	ACTL6B
BAF complex	PBRM1
BAF complex	ACTB
BAF complex	SMRD3
BAF complex	SMRD1
BAHD1	HDAC1
BAHD1	HDAC2
BAHD1	TRIM28
BAHD1	TIF1B
BAHD1	BAHD1
BAHD1	DKFZp686H12203
BAHD1	CBX3
BARD1-BRCA1-CSTF complex	BRCA1
BARD1-BRCA1-CSTF complex	CSTF2
BARD1-BRCA1-CSTF complex	CSTF1
BARD1-BRCA1-CSTF complex	CSTF3
BARD1-BRCA1-CSTF complex	BARD1
BCDIN3-TAP	MEPCE
BCDIN3-TAP	CCNA2
BCDIN3-TAP	HEXI1
BCDIN3-TAP	HEXIM1
BCDIN3-TAP	SART3
BCDIN3-TAP	CDK9
BCOR	PCGF1
BCOR	RP11-25L19.1
BCOR	BCOR-RARA
BCOR	HSPA4
BCOR	CTD-2410N18.5
BCOR	SKP1
BCOR	RING2
BCOR	RING1
BCOR	HS24/P52
BCOR	FBXL10
BCOR	HS24/p52
BCOR	BCOR
BCOR	RYBP
BCOR	KDM2B
BCOR	RNF2
BCOR	HSP74
BCOR	HEL-S-5a
BLM-CII	C17orf70
BLM-CII	RFA3
BLM-CII	RFA1
BLM-CII	FAAP100
BLM-CII	FP100
BLM-CII	RP11-25L19.1
BLM-CII	RPA1
BLM-CII	RPA3
BLM-CII	RPA2
BLM-CII	BLM
BLM-CII	MLH1
BLM-CII	TOP3A
BLM-CII	RMI1
BLM-CII	RFA2
BLOC1-BLOC2 complex	HGRHSV1
BLOC1-BLOC2 complex	HPS6
BLOC1-BLOC2 complex	HPS3
BLOC1-BLOC2 complex	BLOC1S6
BLOC1-BLOC2 complex	BLOC1S5
BLOC1-BLOC2 complex	BLOC1S4
BLOC1-BLOC2 complex	BLOC1S3
BLOC1-BLOC2 complex	BLOC1S2
BLOC1-BLOC2 complex	BLOC1S1
BLOC1-BLOC2 complex	RP11-25L19.1
BLOC1-BLOC2 complex	DKFZp762O156
BLOC1-BLOC2 complex	SNAPN
BLOC1-BLOC2 complex	DTNBP1
BLOC1-BLOC2 complex	DTBP1
BLOC1-BLOC2 complex	HPS5
BLOC1-BLOC2 complex	RP11-644F5.10
BLOC1-BLOC2 complex	BL1S6
BLOC1-BLOC2 complex	BL1S5
BLOC1-BLOC2 complex	BL1S4
BLOC1-BLOC2 complex	BL1S3
BLOC1-BLOC2 complex	BL1S2
BLOC1-BLOC2 complex	BL1S1
BLOC1-BLOC2 complex	SNAPIN
BP-SMAD complex	CXB6
BP-SMAD complex	KLF10
BP-SMAD complex	SMAD9
BP-SMAD complex	MXI1
BP-SMAD complex	ERCC3
BP-SMAD complex	GJB6
BP-SMAD complex	RP11-25L19.1
BP-SMAD complex	BGH3
BP-SMAD complex	TGFBI
BP-SMAD complex	PSMC3
BP-SMAD complex	PRS6A
BRCA	BRCA1
BRCA	BRCA2
BRCA	PALB2
BRCA	MO4L1
BRCA	MO4L2
BRCA	MORF4L2
BRCA	MORF4L1
BRCA1/BARD1	BRCA1
BRCA1/BARD1	SMC1A
BRCA1/BARD1	BRCA2
BRCA1/BARD1	BARD1
BRCA1/BARD1	COM1
BRCA1/BARD1	BACH1
BRCA1/BARD1	RAD50
BRCA1/BARD1	MSH6
BRCA1/BARD1	DKFZp686L19178
BRCA1/BARD1	MLH1
BRCA1/BARD1	GTBP
BRCA1/BARD1	RBBP8
BRCC complex	BRCA1
BRCC complex	BRCA2
BRCC complex	BRCC3
BRCC complex	RAD51
BRCC complex	Hin-3
BRCC complex	BRE
B-WICH	DKFZp434M052
B-WICH	hCG_32740
B-WICH	DDX21
B-WICH	SPEF2
B-WICH	OK/SW-cl.65
B-WICH	MBB1A
B-WICH	RP11-25L19.1
B-WICH	SF3B1
B-WICH	ERCC6
B-WICH	ERCC6-PGBD3
B-WICH	BAZ1B
B-WICH	DEK
B-WICH	MYBBP1A
B-WICH	DKFZp686A24118
B-WICH	RBM25
B-WICH	PGBD3
calcineurin complex	DKFZp434B156
calcineurin complex	PPP3CC
calcineurin complex	PPP3R2
calcineurin complex	PPP3R1
calcineurin complex	WDR92
calcineurin complex	RP11-474G23.1
calcineurin complex	HZGJ
calcineurin complex	CHP3
calcineurin complex	TESC
calcineurin complex	CANB1
calcineurin complex	CANB2
calcineurin complex	PP2BA
calcineurin complex	PPP3CA
calcineurin complex	PPP3CB
calcineurin complex	PP2BB
calcineurin complex	PP2BC
cAMP-dependent protein kinase	KIN27
cAMP-dependent protein kinase	H_RG363E19.2
cAMP-dependent protein kinase	WUGSC
cAMP-dependent protein kinase	KAP1
cAMP-dependent protein kinase	KAP2
cAMP-dependent protein kinase	KAP3
cAMP-dependent protein kinase	PRKAR1A/RARA
cAMP-dependent protein kinase	PRKX
cAMP-dependent protein kinase	DKFZp779L0468
cAMP-dependent protein kinase	PRKAR2A
cAMP-dependent protein kinase	PRKACG
cAMP-dependent protein kinase	PRKAR2B
cAMP-dependent protein kinase	PRKACA
cAMP-dependent protein kinase	PRKAR1A
cAMP-dependent protein kinase	PRKAR1B
cAMP-dependent protein kinase	PRKACB
cAMP-dependent protein kinase	KAP0
cAMP-dependent protein kinase	KAPCG
cAMP-dependent protein kinase	KAPCA
cAMP-dependent protein kinase	KAPCB
CCR4-NOT complex	CNO6L
CCR4-NOT complex	FLJ00420
CCR4-NOT complex	CNOT10
CCR4-NOT complex	RCD1
CCR4-NOT complex	RQCD1
CCR4-NOT complex	CNO10
CCR4-NOT complex	CNO11
CCR4-NOT complex	CNOT11
CCR4-NOT complex	RP11-25L19.1
CCR4-NOT complex	CNOT6L
CCR4-NOT complex	CNOT8
CCR4-NOT complex	TNKS1BP1
CCR4-NOT complex	CNOT3
CCR4-NOT complex	CNOT2
CCR4-NOT complex	CNOT1
CCR4-NOT complex	CNOT7
CCR4-NOT complex	TB182
CCR4-NOT complex	CNOT6
CCR4-NOT complex	CNOT4
CD147-gamma-secretase complex (APH-1a, PS-1, PEN-2, NCT variant)	hEMMPRIN
CD147-gamma-secretase complex (APH-1a, PS-1, PEN-2, NCT variant)	PSN1
CD147-gamma-secretase complex (APH-1a, PS-1, PEN-2, NCT variant)	APH1A
CD147-gamma-secretase complex (APH-1a, PS-1, PEN-2, NCT variant)	BSG
CD147-gamma-secretase complex (APH-1a, PS-1, PEN-2, NCT variant)	PEN2
CD147-gamma-secretase complex (APH-1a, PS-1, PEN-2, NCT variant)	PSEN1
CD147-gamma-secretase complex (APH-1a, PS-1, PEN-2, NCT variant)	RP11-25L19.1
CD147-gamma-secretase complex (APH-1a, PS-1, PEN-2, NCT variant)	NCSTN
CD147-gamma-secretase complex (APH-1a, PS-1, PEN-2, NCT variant)	AC002398.9
CD147-gamma-secretase complex (APH-1a, PS-1, PEN-2, NCT variant)	PSENEN
CD147-gamma-secretase complex (APH-1a, PS-1, PEN-2, NCT variant)	NICA
CD147-gamma-secretase complex (APH-1a, PS-1, PEN-2, NCT variant)	BASI
Cdc28p/Clb5p complex	DKFZp686L20222
Cdc28p/Clb5p complex	TEN1-CDK3
Cdc28p/Clb5p complex	CDC2
Cdc28p/Clb5p complex	CCNA2
Cdc28p/Clb5p complex	CCNB1V
Cdc28p/Clb5p complex	CCNA1
Cdc28p/Clb5p complex	CCNE2
Cdc28p/Clb5p complex	RP11-25L19.1
Cdc28p/Clb5p complex	CDK5
Cdc28p/Clb5p complex	CDK11A
Cdc28p/Clb5p complex	CDK11B
Cdc28p/Clb5p complex	CD11A
Cdc28p/Clb5p complex	CD11B
Cdc28p/Clb5p complex	CCNB3
Cdc28p/Clb5p complex	CCNB2
Cdc28p/Clb5p complex	CCNB1
Cdc28p/Clb5p complex	CDK1
Cdc28p/Clb5p complex	CDK2
Cdc28p/Clb5p complex	CDK3
Cdc28p/Clb5p complex	CDC2L1
Cdc28p/Clb5p complex	CDC2L2
Cdc28p/Clb5p complex	CCNB2V
Cdc42p/Ste20p complex	RP11-25L19.1
Cdc42p/Ste20p complex	PAK6
Cdc42p/Ste20p complex	CDC42
Cdc42p/Ste20p complex	PAK1
Cdc42p/Ste20p complex	PAK2
Cdc42p/Ste20p complex	PAK3
Cell cycle kinase complex CDK5	PCNA
Cell cycle kinase complex CDK5	CCND1
Cell cycle kinase complex CDK5	cyclin
Cell cycle kinase complex CDK5	RP11-25L19.1
Cell cycle kinase complex CDK5	CDK5
Cell cycle kinase complex CDK5	CDKN1A
Cell cycle kinase complex CDK5	CDN1A
Cell cycle kinase complex CDK5	CCND3
CENP-A NAC-CAD complex	CENPO
CENP-A NAC-CAD complex	CENPN
CENP-A NAC-CAD complex	CENPM
CENP-A NAC-CAD complex	CENPL
CENP-A NAC-CAD complex	CENPK
CENP-A NAC-CAD complex	C16orf60
CENP-A NAC-CAD complex	CENPH
CENP-A NAC-CAD complex	CENPC
CENP-A NAC-CAD complex	APITD1
CENP-A NAC-CAD complex	RP11-25L19.1
CENP-A NAC-CAD complex	CENPP
CENP-A NAC-CAD complex	ITGB3BP
CENP-A NAC-CAD complex	CENPQ
CENP-A NAC-CAD complex	MLF1IP
CENP-A NAC-CAD complex	C22orf18
CENP-A NAC-CAD complex	CENPU
CENP-A NAC-CAD complex	CENPT
CENP-A NAC-CAD complex	CENPS
CENP-A NAC-CAD complex	APITD1-CORT
CENP-A NAC-CAD complex	CENPR
CENP-A NAC-CAD complex	C6orf139
CF IIAm complex (Cleavage factor IIAm complex)	MRE11A
CF IIAm complex (Cleavage factor IIAm complex)	DKFZp313O211
CF IIAm complex (Cleavage factor IIAm complex)	U2AF1
CF IIAm complex (Cleavage factor IIAm complex)	MRE11
CF IIAm complex (Cleavage factor IIAm complex)	CAPR1
CF IIAm complex (Cleavage factor IIAm complex)	U2AF2
CF IIAm complex (Cleavage factor IIAm complex)	ERCC3
CF IIAm complex (Cleavage factor IIAm complex)	GTF2H4
CF IIAm complex (Cleavage factor IIAm complex)	PCF11
CF IIAm complex (Cleavage factor IIAm complex)	ZO1
CF IIAm complex (Cleavage factor IIAm complex)	SFPQ
CF IIAm complex (Cleavage factor IIAm complex)	TJP1
CF IIAm complex (Cleavage factor IIAm complex)	DHX16
CF IIAm complex (Cleavage factor IIAm complex)	CLP1
CF IIAm complex (Cleavage factor IIAm complex)	CAPRIN1
CF IIAm complex (Cleavage factor IIAm complex)	CPSF7
CF IIAm complex (Cleavage factor IIAm complex)	CPSF6
CF IIAm complex (Cleavage factor IIAm complex)	NUDT21
CF IIAm complex (Cleavage factor IIAm complex)	CPSF3
CF IIAm complex (Cleavage factor IIAm complex)	CPSF5
CF IIAm complex (Cleavage factor IIAm complex)	PTBP1
chaperonin-containing T-complex	TCPB
chaperonin-containing T-complex	TCPA
chaperonin-containing T-complex	TCPG
chaperonin-containing T-complex	TCPE
chaperonin-containing T-complex	TCPD
chaperonin-containing T-complex	TCPQM
chaperonin-containing T-complex	TCPH
chaperonin-containing T-complex	CCT8L2
chaperonin-containing T-complex	TCPQ
chaperonin-containing T-complex	TCPW
chaperonin-containing T-complex	TCPZ
chaperonin-containing T-complex	CCT8
chaperonin-containing T-complex	CCT2
chaperonin-containing T-complex	CCT3
chaperonin-containing T-complex	RP11-25L19.1
chaperonin-containing T-complex	CCT7
chaperonin-containing T-complex	CCT4
chaperonin-containing T-complex	CCT5
chaperonin-containing T-complex	CCT8L1P
chaperonin-containing T-complex	CCT6A
chaperonin-containing T-complex	CCT6B
chaperonin-containing T-complex	TCPQL
chaperonin-containing T-complex	HEL-S-100n
chaperonin-containing T-complex	HEL-S-69
chaperonin-containing T-complex	TCP1
chromatin accessibility complex	SMCA1
chromatin accessibility complex	CHRC1
chromatin accessibility complex	CHRAC1
chromatin accessibility complex	DPOE3
chromatin accessibility complex	RP11-25L19.1
chromatin accessibility complex	BAZ1A
chromatin accessibility complex	BAZ1B
chromatin accessibility complex	POLE3
chromatin accessibility complex	SMARCA1
chromatin accessibility complex	SMCA5
chromatin accessibility complex	SMARCA5
chromatin assembly complex	CAF1A
chromatin assembly complex	CAF1B
chromatin assembly complex	DCA10
chromatin assembly complex	RBBP7
chromatin assembly complex	WDR59
chromatin assembly complex	RBBP4
chromatin assembly complex	WDR24
chromatin assembly complex	DCAF10
chromatin assembly complex	CHAF1A
chromatin assembly complex	CHAF1B
Chs5p/Arf-1binding proteins (ChAPs)	ARF3
Chs5p/Arf-1binding proteins (ChAPs)	NOLC1
Chs5p/Arf-1binding proteins (ChAPs)	ARF5
Chs5p/Arf-1binding proteins (ChAPs)	ARF4
Chs5p/Arf-1binding proteins (ChAPs)	RP11-302B13.5
Chs5p/Arf-1binding proteins (ChAPs)	ARF1
Chs5p/Arf-1binding proteins (ChAPs)	ARL17B
Chs5p/Arf-1binding proteins (ChAPs)	ARL17A
Cleavage and polyadenylation specificity factor (CPSF) complex	RP11-231C18.3
Cleavage and polyadenylation specificity factor (CPSF) complex	FIP1
Cleavage and polyadenylation specificity factor (CPSF) complex	FIP1L1
Cleavage and polyadenylation specificity factor (CPSF) complex	CPSF4
Cleavage and polyadenylation specificity factor (CPSF) complex	CPSF3
Cleavage and polyadenylation specificity factor (CPSF) complex	CPSF2
Cleavage and polyadenylation specificity factor (CPSF) complex	CPSF1
Cohesin complex	SMC1A
Cohesin complex	RP11-25L19.1
Cohesin complex	SMC1B
Cohesin complex	DKFZp686C21148
Cohesin complex	RAD21
Cohesin complex	STAG2
Cohesin complex	DKFZp781D1416
Cohesin complex	SMC3
Cohesin complex	STAG1
Cohesin complex	PDS5A
Cohesin complex	PDS5B
Cohesin complex	RAD21L
Cohesin complex	DKFZp686P16143
Cohesin complex	DKFZp686L19178
Cohesin complex	DKFZp686P168
Cohesin complex	WAPAL
Cohesin complex	DKFZp686I05169
Cohesin complex	WAPL
Cohesin complex	RD21L
Cohesin complex	RAD21L1
COMPASS complex	MLL/MAML2
COMPASS complex	EZH1
COMPASS complex	JHDM1D
COMPASS complex	ASH2L
COMPASS complex	WDR5
COMPASS complex	SETD1A
COMPASS complex	MLL-ACTN4
COMPASS complex	AF-9/MLL
COMPASS complex	WDR5B
COMPASS complex	WDR82
COMPASS complex	TMEM113
COMPASS complex	ACTN4-MLL
COMPASS complex	hCG_1998636
COMPASS complex	MAML2
COMPASS complex	TET1-MLL
COMPASS complex	MLL/CALM
COMPASS complex	NDK5
COMPASS complex	DIDO1
COMPASS complex	KMT2A
COMPASS complex	DPY30
COMPASS complex	SET1A
COMPASS complex	MLL
COMPASS complex	MLL/AF4
COMPASS complex	EZH2
COMPASS complex	NME5
COMPASS complex	MLL/GAS7
COMPASS complex	RBBP5
COMPASS complex	CXXC1
COMPASS complex	SETD1B
COMPASS complex	SET1B
COMPASS complex	KDM7A
COMPASS complex	FLNA
Condensin II complex	RP11-25L19.1
Condensin II complex	NCAPH2
Condensin II complex	NCAPG2
Condensin II complex	CNDH2
Condensin II complex	CNDG2
Condensin II complex	SMC4
Condensin II complex	NCAPD3
Condensin II complex	CNDD3
Condensin II complex	SMC2L1
Condensin II complex	SMC2
Conserved oligomeric Golgi (COG) complex	RP11-343C2.12
Conserved oligomeric Golgi (COG) complex	COG8
Conserved oligomeric Golgi (COG) complex	COG3
Conserved oligomeric Golgi (COG) complex	COG2
Conserved oligomeric Golgi (COG) complex	COG1
Conserved oligomeric Golgi (COG) complex	RP11-25L19.1
Conserved oligomeric Golgi (COG) complex	COG7
Conserved oligomeric Golgi (COG) complex	COG6
Conserved oligomeric Golgi (COG) complex	COG5
Conserved oligomeric Golgi (COG) complex	COG4
Conserved oligomeric Golgi (COG) complex	RP11-343C2.9
Conserved oligomeric Golgi (COG) complex	hCG_2027080
COP9 signalosome	CSN7A
COP9 signalosome	COPS8
COP9 signalosome	GPS1
COP9 signalosome	COPS2
COP9 signalosome	COPS3
COP9 signalosome	RP11-25L19.1
COP9 signalosome	COPS6
COP9 signalosome	CSN7B
COP9 signalosome	COPS4
COP9 signalosome	COPS5
COP9 signalosome	CSN4
COP9 signalosome	CSN5
COP9 signalosome	CSN6
COP9 signalosome	CSN1
COP9 signalosome	CSN2
COP9 signalosome	CSN3
COP9 signalosome	COPS7B
COP9 signalosome	CSN8
COP9 signalosome	COPS7A
COPI	COPZ1
COPI	COPB
COPI	DKFZp686M09245
COPI	COPA
COPI	COPG
COPI	COPD
COPI	COPE
COPI	RP11-25L19.1
COPI	ARCN1
COPI	COPZ2
COPI	ARFGAP2
COPI	ARFGAP3
COPI	COPG1
COPI	COPB1
COPI	COPG2
COPI	COPB2
COPI	ARFG3
COPI	ARFG2
COPII	TMEDA
COPII	ERGIC3
COPII	SAR1A
COPII	SEC16A
COPII	SEC16B
COPII	TCAM2
COPII	ERGI3
COPII	SEC31A
COPII	TMED10
COPII	TMED7
COPII	TMED6
COPII	TMED5
COPII	TMED4
COPII	SC24A
COPII	TMED2
COPII	TMED1
COPII	SC24B
COPII	RP11-25L19.1
COPII	TMED9
COPII	SEC31B
COPII	FLJ00305
COPII	SARA1
COPII	SEC13
COPII	RNP24
COPII	KIAA1928
COPII	SC16A
COPII	SC16B
COPII	SEC31L1
COPII	TMED7-TICAM2
COPII	TICAM2
COPII	SEC24A
COPII	SEC24C
COPII	SEC24B
COPII	TMED3
COPII	SAR1B
COPII	SEC23A
COPII	SEC23B
COPII	SC24C
COPII	SC23A
COPII	SC23B
COPII	SC31B
COPII	SC31A
COPII	DKFZp434B2017
COPII	LZTR2
COREST complex	ZMYM2
COREST complex	ZMYM3
COREST complex	HM20B
COREST complex	RP11-25L19.1
COREST complex	HM20A
COREST complex	PF21A
COREST complex	PHF21A
COREST complex	ZNF198
COREST complex	RCOR3
COREST complex	RCOR2
COREST complex	RCOR1
COREST complex	KDM1A
COREST complex	HMG20A
COREST complex	HMG20B
CRM1-RAN-PHAX-CBC complex (cap binding complex)	XPO1
CRM1-RAN-PHAX-CBC complex (cap binding complex)	NCBP1
CRM1-RAN-PHAX-CBC complex (cap binding complex)	NCBP2
CRM1-RAN-PHAX-CBC complex (cap binding complex)	PHAX
CRM1-RAN-PHAX-CBC complex (cap binding complex)	RAN
CRM1-RAN-PHAX-CBC complex (cap binding complex)	RP11-25L19.1
CRM1-RAN-PHAX-CBC complex (cap binding complex)	DKFZp686G18222
CtBP	HDAC1
CtBP	KDM1A
CtBP	ZNF217
CtBP	HDAC2
CtBP	RCOR3
CtBP	RCOR1
CtBP	CDYL1
CtBP	RREB1
CtBP	CBX4
CtBP	ZFHX1B
CtBP	EHMT1
CtBP	EHMT2
CtBP	FP13812
CtBP	RP11-25L19.1
CtBP	CDYL
CtBP	LCOR
CtBP	DKFZp686H12203
CtBP	DKFZp434B0914
CtBP	ZN217
CtBP	ZEB1
CtBP	ZEB2
CtBP	CTBP1
CtBP	CTBP2
Cul3p-RING ubiquitin ligase complex	TCEB3C
Cul3p-RING ubiquitin ligase complex	FXL14
Cul3p-RING ubiquitin ligase complex	RP11-49K24.9
Cul3p-RING ubiquitin ligase complex	TCEB3
Cul3p-RING ubiquitin ligase complex	CUL3
Cul3p-RING ubiquitin ligase complex	TCEB1
Cul3p-RING ubiquitin ligase complex	RP11-25L19.1
Cul3p-RING ubiquitin ligase complex	ELOA1
Cul3p-RING ubiquitin ligase complex	ELOA3
Cul3p-RING ubiquitin ligase complex	CUL4B
Cul3p-RING ubiquitin ligase complex	FBXL14
Cul3p-RING ubiquitin ligase complex	HLTF
Cul3p-RING ubiquitin ligase complex	LOC101930171
Cul3p-RING ubiquitin ligase complex	ELOC
CUL4/DDB1	GPS1
CUL4/DDB1	DTL
CUL4/DDB1	COPS2
CUL4/DDB1	CUL4B
CUL4/DDB1	CSN1
CUL4/DDB1	CSN2
CUL4/DDB1	DDB1
Cytochrome bc1 complex (Ubiquinol-cytochrome c reductase complex, complex III)	UQCR10
Cytochrome bc1 complex (Ubiquinol-cytochrome c reductase complex, complex III)	cytB
Cytochrome bc1 complex (Ubiquinol-cytochrome c reductase complex, complex III)	UQCRQ
Cytochrome bc1 complex (Ubiquinol-cytochrome c reductase complex, complex III)	UQCRH
Cytochrome bc1 complex (Ubiquinol-cytochrome c reductase complex, complex III)	CytB
Cytochrome bc1 complex (Ubiquinol-cytochrome c reductase complex, complex III)	UQCRB
Cytochrome bc1 complex (Ubiquinol-cytochrome c reductase complex, complex III)	cytb
Cytochrome bc1 complex (Ubiquinol-cytochrome c reductase complex, complex III)	QCR2
Cytochrome bc1 complex (Ubiquinol-cytochrome c reductase complex, complex III)	CYB
Cytochrome bc1 complex (Ubiquinol-cytochrome c reductase complex, complex III)	UQCRHL
Cytochrome bc1 complex (Ubiquinol-cytochrome c reductase complex, complex III)	QCR6
Cytochrome bc1 complex (Ubiquinol-cytochrome c reductase complex, complex III)	QCR7
Cytochrome bc1 complex (Ubiquinol-cytochrome c reductase complex, complex III)	UCRIL
Cytochrome bc1 complex (Ubiquinol-cytochrome c reductase complex, complex III)	QCR8
Cytochrome bc1 complex (Ubiquinol-cytochrome c reductase complex, complex III)	QCR9
Cytochrome bc1 complex (Ubiquinol-cytochrome c reductase complex, complex III)	Cytb
Cytochrome bc1 complex (Ubiquinol-cytochrome c reductase complex, complex III)	UCRI
Cytochrome bc1 complex (Ubiquinol-cytochrome c reductase complex, complex III)	CY1
Cytochrome bc1 complex (Ubiquinol-cytochrome c reductase complex, complex III)	MT-CYB
Cytochrome bc1 complex (Ubiquinol-cytochrome c reductase complex, complex III)	UQCRFS1P1
Cytochrome bc1 complex (Ubiquinol-cytochrome c reductase complex, complex III)	QCR1
Cytochrome bc1 complex (Ubiquinol-cytochrome c reductase complex, complex III)	CYC1
Cytochrome bc1 complex (Ubiquinol-cytochrome c reductase complex, complex III)	UQCRFS1
Cytochrome bc1 complex (Ubiquinol-cytochrome c reductase complex, complex III)	UQCRC2
Cytochrome bc1 complex (Ubiquinol-cytochrome c reductase complex, complex III)	CYTB
Cytochrome bc1 complex (Ubiquinol-cytochrome c reductase complex, complex III)	UQCRC1
Cytochrome c oxidase (complex IV)	MT-CO1
Cytochrome c oxidase (complex IV)	MT-CO2
Cytochrome c oxidase (complex IV)	MT-CO3
Cytochrome c oxidase (complex IV)	COX5A
Cytochrome c oxidase (complex IV)	COX5B
Cytochrome c oxidase (complex IV)	cox2
Cytochrome c oxidase (complex IV)	coxIII
Cytochrome c oxidase (complex IV)	COI
Cytochrome c oxidase (complex IV)	COX6B1
Cytochrome c oxidase (complex IV)	COX6B2
Cytochrome c oxidase (complex IV)	CX6A2
Cytochrome c oxidase (complex IV)	CX6A1
Cytochrome c oxidase (complex IV)	COX2
Cytochrome c oxidase (complex IV)	COX3
Cytochrome c oxidase (complex IV)	COX1
Cytochrome c oxidase (complex IV)	coxI
Cytochrome c oxidase (complex IV)	cox1
Cytochrome c oxidase (complex IV)	COIII
Cytochrome c oxidase (complex IV)	COX42
Cytochrome c oxidase (complex IV)	COX41
Cytochrome c oxidase (complex IV)	CX6B2
Cytochrome c oxidase (complex IV)	COX4I2
Cytochrome c oxidase (complex IV)	COX4I1
Cytochrome c oxidase (complex IV)	COXI
Cytochrome c oxidase (complex IV)	COX6A1
Cytochrome c oxidase (complex IV)	COX6A2
Cytochrome c oxidase (complex IV)	CO1
Cytochrome c oxidase (complex IV)	CO3
Cytochrome c oxidase (complex IV)	COII
Cytochrome c oxidase (complex IV)	CX6B1
Cytochrome c oxidase (complex IV)	COX7C
cytoplasmic dynein complex	DNAH9
cytoplasmic dynein complex	DYNLL1
cytoplasmic dynein complex	DYHC2
cytoplasmic dynein complex	DYHC1
cytoplasmic dynein complex	DYNLL2
cytoplasmic dynein complex	DYNC1I1
cytoplasmic dynein complex	DNAH8
cytoplasmic dynein complex	RP11-25L19.1
cytoplasmic dynein complex	DYL1
cytoplasmic dynein complex	DNCI1
cytoplasmic dynein complex	DC1I1
cytoplasmic dynein complex	Dnahc9
cytoplasmic dynein complex	Dnchc1
cytoplasmic dynein complex	DYNC1H1
cytoplasmic dynein complex	DYH9
cytoplasmic dynein complex	DYH8
cytoplasmic dynein complex	DNAL4
cytoplasmic dynein complex	DYNC2H1
cytoplasmic dynein complex	DNCL1
cytoplasmic ribosomal large subunit	RPL22L1
cytoplasmic ribosomal large subunit	RL35A
cytoplasmic ribosomal large subunit	RP11-25L19.1
cytoplasmic ribosomal large subunit	RLA1
cytoplasmic ribosomal large subunit	RLA0
cytoplasmic ribosomal large subunit	RLA2
cytoplasmic ribosomal large subunit	RL37A
cytoplasmic ribosomal large subunit	RPL14
cytoplasmic ribosomal large subunit	RPL15
cytoplasmic ribosomal large subunit	RPL17
cytoplasmic ribosomal large subunit	RPL10
cytoplasmic ribosomal large subunit	RPL11
cytoplasmic ribosomal large subunit	RPL12
cytoplasmic ribosomal large subunit	RPL13
cytoplasmic ribosomal large subunit	RPL18
cytoplasmic ribosomal large subunit	RPL19
cytoplasmic ribosomal large subunit	RL21
cytoplasmic ribosomal large subunit	RL22
cytoplasmic ribosomal large subunit	RL23
cytoplasmic ribosomal large subunit	RL24
cytoplasmic ribosomal large subunit	RL26
cytoplasmic ribosomal large subunit	RL36A
cytoplasmic ribosomal large subunit	RL29
cytoplasmic ribosomal large subunit	RL36L
cytoplasmic ribosomal large subunit	RL27
cytoplasmic ribosomal large subunit	RPL39L
cytoplasmic ribosomal large subunit	UBB
cytoplasmic ribosomal large subunit	RL10A
cytoplasmic ribosomal large subunit	hCG_1991833
cytoplasmic ribosomal large subunit	RPL9
cytoplasmic ribosomal large subunit	RPL6
cytoplasmic ribosomal large subunit	RPL7
cytoplasmic ribosomal large subunit	RPL4
cytoplasmic ribosomal large subunit	RPL3
cytoplasmic ribosomal large subunit	RL10L
cytoplasmic ribosomal large subunit	RL39L
cytoplasmic ribosomal large subunit	RL4
cytoplasmic ribosomal large subunit	RL32
cytoplasmic ribosomal large subunit	RL31
cytoplasmic ribosomal large subunit	RL30
cytoplasmic ribosomal large subunit	RL37
cytoplasmic ribosomal large subunit	RL36
cytoplasmic ribosomal large subunit	RL35
cytoplasmic ribosomal large subunit	RL34
cytoplasmic ribosomal large subunit	RL39
cytoplasmic ribosomal large subunit	RL38
cytoplasmic ribosomal large subunit	RL23A
cytoplasmic ribosomal large subunit	RPL9P9
cytoplasmic ribosomal large subunit	L27a
cytoplasmic ribosomal large subunit	RL3L
cytoplasmic ribosomal large subunit	RL18A
cytoplasmic ribosomal large subunit	rpl3
cytoplasmic ribosomal large subunit	RPL7L1
cytoplasmic ribosomal large subunit	RPL17-C18orf32
cytoplasmic ribosomal large subunit	RL22L
cytoplasmic ribosomal large subunit	RPLP2
cytoplasmic ribosomal large subunit	RPLP1
cytoplasmic ribosomal large subunit	RPLP0
cytoplasmic ribosomal large subunit	RPL18A
cytoplasmic ribosomal large subunit	RPL35A
cytoplasmic ribosomal large subunit	RPL13a
cytoplasmic ribosomal large subunit	RPL37A
cytoplasmic ribosomal large subunit	RL9
cytoplasmic ribosomal large subunit	RL8
cytoplasmic ribosomal large subunit	RL5
cytoplasmic ribosomal large subunit	RPL36AL
cytoplasmic ribosomal large subunit	RL7
cytoplasmic ribosomal large subunit	RL6
cytoplasmic ribosomal large subunit	RL3
cytoplasmic ribosomal large subunit	RL19
cytoplasmic ribosomal large subunit	RL18
cytoplasmic ribosomal large subunit	RPL8
cytoplasmic ribosomal large subunit	RL11
cytoplasmic ribosomal large subunit	RL10
cytoplasmic ribosomal large subunit	RL13
cytoplasmic ribosomal large subunit	RL12
cytoplasmic ribosomal large subunit	RL15
cytoplasmic ribosomal large subunit	RL14
cytoplasmic ribosomal large subunit	RL17
cytoplasmic ribosomal large subunit	RPL13A
cytoplasmic ribosomal large subunit	RPL27A
cytoplasmic ribosomal large subunit	RPL36A
cytoplasmic ribosomal large subunit	RPL5
cytoplasmic ribosomal large subunit	RL13A
cytoplasmic ribosomal large subunit	hCG_21173
cytoplasmic ribosomal large subunit	hCG_1780885
cytoplasmic ribosomal large subunit	hCG_24487
cytoplasmic ribosomal large subunit	RPLP0P6
cytoplasmic ribosomal large subunit	RPL10A
cytoplasmic ribosomal large subunit	RPL10L
cytoplasmic ribosomal large subunit	H_RG054D04.1
cytoplasmic ribosomal large subunit	RPL23A
cytoplasmic ribosomal large subunit	RPL36A-HNRNPH2
cytoplasmic ribosomal large subunit	DKFZp586O1224
cytoplasmic ribosomal large subunit	RPL3L
cytoplasmic ribosomal large subunit	RPL31
cytoplasmic ribosomal large subunit	cICK0721Q.2
cytoplasmic ribosomal large subunit	WUGSC
cytoplasmic ribosomal large subunit	RPL24
cytoplasmic ribosomal large subunit	RPL27
cytoplasmic ribosomal large subunit	RPL26
cytoplasmic ribosomal large subunit	RPL21
cytoplasmic ribosomal large subunit	RL27A
cytoplasmic ribosomal large subunit	RPL23
cytoplasmic ribosomal large subunit	RPL22
cytoplasmic ribosomal large subunit	HEL-S-310
cytoplasmic ribosomal large subunit	RLA0L
cytoplasmic ribosomal large subunit	RL7L
cytoplasmic ribosomal large subunit	RPL7A
cytoplasmic ribosomal large subunit	RPL29
cytoplasmic ribosomal large subunit	RPL26L1
cytoplasmic ribosomal large subunit	RPL38
cytoplasmic ribosomal large subunit	RPL39
cytoplasmic ribosomal large subunit	RPL36
cytoplasmic ribosomal large subunit	RPL37
cytoplasmic ribosomal large subunit	RPL34
cytoplasmic ribosomal large subunit	RPL35
cytoplasmic ribosomal large subunit	RPL32
cytoplasmic ribosomal large subunit	RPL30
cytoplasmic ribosomal large subunit	RL26L
cytoplasmic ribosomal large subunit	RL40
cytoplasmic ribosomal large subunit	RP11-849F2.7
cytoplasmic ribosomal large subunit	RPL28
cytoplasmic ribosomal small subunit	RS23
cytoplasmic ribosomal small subunit	RS21
cytoplasmic ribosomal small subunit	RS20
cytoplasmic ribosomal small subunit	RS27A
cytoplasmic ribosomal small subunit	RS26
cytoplasmic ribosomal small subunit	RS25
cytoplasmic ribosomal small subunit	RS24
cytoplasmic ribosomal small subunit	GADD45A
cytoplasmic ribosomal small subunit	GADD45B
cytoplasmic ribosomal small subunit	RS28
cytoplasmic ribosomal small subunit	GADD45G
cytoplasmic ribosomal small subunit	OK/KNS-cl.6
cytoplasmic ribosomal small subunit	RPS6
cytoplasmic ribosomal small subunit	RS16
cytoplasmic ribosomal small subunit	RS14
cytoplasmic ribosomal small subunit	RS15
cytoplasmic ribosomal small subunit	RS12
cytoplasmic ribosomal small subunit	RS13
cytoplasmic ribosomal small subunit	RS10
cytoplasmic ribosomal small subunit	RS11
cytoplasmic ribosomal small subunit	RPS27L
cytoplasmic ribosomal small subunit	GRP17
cytoplasmic ribosomal small subunit	hCG_1994130
cytoplasmic ribosomal small subunit	RSSA
cytoplasmic ribosomal small subunit	UBIM
cytoplasmic ribosomal small subunit	RS27
cytoplasmic ribosomal small subunit	RS19
cytoplasmic ribosomal small subunit	RS27L
cytoplasmic ribosomal small subunit	RS29
cytoplasmic ribosomal small subunit	RP11-25L19.1
cytoplasmic ribosomal small subunit	RPS15A
cytoplasmic ribosomal small subunit	RPS7
cytoplasmic ribosomal small subunit	OK/KNS-cl.7
cytoplasmic ribosomal small subunit	RPS5
cytoplasmic ribosomal small subunit	RPS3
cytoplasmic ribosomal small subunit	RPS2
cytoplasmic ribosomal small subunit	AC004057.1
cytoplasmic ribosomal small subunit	RPS9
cytoplasmic ribosomal small subunit	RPS8
cytoplasmic ribosomal small subunit	RPS4Y2
cytoplasmic ribosomal small subunit	RPS4Y1
cytoplasmic ribosomal small subunit	RPS26
cytoplasmic ribosomal small subunit	RPS27
cytoplasmic ribosomal small subunit	RPS24
cytoplasmic ribosomal small subunit	RPS25
cytoplasmic ribosomal small subunit	RPS23
cytoplasmic ribosomal small subunit	RPS20
cytoplasmic ribosomal small subunit	RPS21
cytoplasmic ribosomal small subunit	RS15A
cytoplasmic ribosomal small subunit	RPS28
cytoplasmic ribosomal small subunit	RPS29
cytoplasmic ribosomal small subunit	RPS4X
cytoplasmic ribosomal small subunit	RPS10-NUDT3
cytoplasmic ribosomal small subunit	RPSA
cytoplasmic ribosomal small subunit	RS4Y1
cytoplasmic ribosomal small subunit	RPS3A
cytoplasmic ribosomal small subunit	rps2
cytoplasmic ribosomal small subunit	RPS13
cytoplasmic ribosomal small subunit	RPS12
cytoplasmic ribosomal small subunit	RPS11
cytoplasmic ribosomal small subunit	RPS10
cytoplasmic ribosomal small subunit	RPS17
cytoplasmic ribosomal small subunit	RPS16
cytoplasmic ribosomal small subunit	RPS15
cytoplasmic ribosomal small subunit	RPS14
cytoplasmic ribosomal small subunit	RPS19
cytoplasmic ribosomal small subunit	RPS18
cytoplasmic ribosomal small subunit	GBLP
cytoplasmic ribosomal small subunit	RS3A
cytoplasmic ribosomal small subunit	RS8
cytoplasmic ribosomal small subunit	RS9
cytoplasmic ribosomal small subunit	RS5
cytoplasmic ribosomal small subunit	RS6
cytoplasmic ribosomal small subunit	RS7
cytoplasmic ribosomal small subunit	RS2
cytoplasmic ribosomal small subunit	RS3
cytoplasmic ribosomal small subunit	FAU
cytoplasmic ribosomal small subunit	GA45B
cytoplasmic ribosomal small subunit	GA45A
cytoplasmic ribosomal small subunit	GA45G
cytoplasmic ribosomal small subunit	RS4X
cytoplasmic ribosomal small subunit	RS30
cytoplasmic ribosomal small subunit	AC012314.9
cytoplasmic ribosomal small subunit	AC012314.3
cytoplasmic ribosomal small subunit	AC012314.2
cytoplasmic ribosomal small subunit	AC012314.7
cytoplasmic ribosomal small subunit	AC012314.6
cytoplasmic ribosomal small subunit	AC012314.5
cytoplasmic ribosomal small subunit	RPS27A
Decapping complex	DCP2
Decapping complex	DCP1A
Decapping complex	RP11-25L19.1
Decapping complex	EDC3
Decapping complex	DDX6
Decapping complex	EDC4
DNA polymerase epsilon complex	DPOE2
DNA polymerase epsilon complex	CHRC1
DNA polymerase epsilon complex	DPOE1
DNA polymerase epsilon complex	DPOE3
DNA polymerase epsilon complex	RP11-25L19.1
DNA polymerase epsilon complex	DPOE4
DNA polymerase epsilon complex	CHRAC1
DNA polymerase epsilon complex	POLE
DNA polymerase epsilon complex	POLE4
DNA polymerase epsilon complex	POLE3
DNA polymerase epsilon complex	POLE2
DNA polymerase epsilon complex	POLE1
DNA repair complex NEIL2-PNK-Pol(beta)-LigIII(alpha)-XRCC1	HEL-S-1a
DNA repair complex NEIL2-PNK-Pol(beta)-LigIII(alpha)-XRCC1	PDXK
DNA repair complex NEIL2-PNK-Pol(beta)-LigIII(alpha)-XRCC1	DNA
DNA repair complex NEIL2-PNK-Pol(beta)-LigIII(alpha)-XRCC1	NEIL2
DNA repair complex NEIL2-PNK-Pol(beta)-LigIII(alpha)-XRCC1	DPOLB
DNA repair complex NEIL2-PNK-Pol(beta)-LigIII(alpha)-XRCC1	DNLI3
DNA repair complex NEIL2-PNK-Pol(beta)-LigIII(alpha)-XRCC1	POLB
DNA repair complex NEIL2-PNK-Pol(beta)-LigIII(alpha)-XRCC1	LIG3
DNA repair complex NEIL2-PNK-Pol(beta)-LigIII(alpha)-XRCC1	XRCC1
DNA-PK-Ku-eIF2-NF90-NF45 complex	G22P1
DNA-PK-Ku-eIF2-NF90-NF45 complex	IF2B
DNA-PK-Ku-eIF2-NF90-NF45 complex	IF2A
DNA-PK-Ku-eIF2-NF90-NF45 complex	RP11-25L19.1
DNA-PK-Ku-eIF2-NF90-NF45 complex	IF2G
DNA-PK-Ku-eIF2-NF90-NF45 complex	PRKDC
DNA-PK-Ku-eIF2-NF90-NF45 complex	XRCC5
DNA-PK-Ku-eIF2-NF90-NF45 complex	ILF3
DNA-PK-Ku-eIF2-NF90-NF45 complex	ILF2
DNA-PK-Ku-eIF2-NF90-NF45 complex	XRCC6
DNA-PK-Ku-eIF2-NF90-NF45 complex	EIF2S1
DNA-PK-Ku-eIF2-NF90-NF45 complex	EIF2S3
DNA-PK-Ku-eIF2-NF90-NF45 complex	EIF2S2
DNMT3B	DNMT3B
DNMT3B	HDAC1
DNMT3B	SMC2
DNMT3B	SMCA5
DNMT3B	RP11-25L19.1
DNMT3B	SMC4
DNMT3B	KIF4A
DNMT3B	DNM3B
DNMT3B	SMC2L1
DNMT3B	DKFZp686H12203
DNMT3B	SMARCA5
DNMT3B	SIN3A
DotCom	MLLT10
DotCom	DKFZp686E10210
DotCom	AF10
DotCom	DKFZp779J0967
DotCom	MLLT6
DotCom	ENL
DotCom	MLLT1
DotCom	TRRAP
DotCom	MLLT3
DotCom	LTG9/MLLT3
DotCom	DKFZp686D09204
DotCom	AF9
DotCom	MLL-MLLT10
DotCom	MLL/AF10
DotCom	DOT1L
Dsl1p complex	NELFCD
Dsl1p complex	RP11-25L19.1
Dsl1p complex	NELFD
Dsl1p complex	TH1L
Dsl1p complex	SEC20
Dsl1p complex	RINT1
Dsl1p complex	USE1
Dsl1p complex	STX18
Dsl1p complex	BNIP1
dynactin complex	ACTY
dynactin complex	HEL-S-77
dynactin complex	CE350
dynactin complex	ACTR10
dynactin complex	RP11-25L19.1
dynactin complex	ACTZ
dynactin complex	CLIP3
dynactin complex	CEP350
dynactin complex	ACTR1A
dynactin complex	DCTN2
dynactin complex	ARP10
dynactin complex	KIAA0480
dynactin complex	ACTR1B
E2F6.com-1	EHMT1
E2F6.com-1	E2F6
E2F6.com-1	MGA
E2F6.com-1	EHMT2
E2F6.com-1	CBX3
E2F6.com-1	PCGF6
E2F6.com-1	FP13812
E2F6.com-1	MAX
E2F6.com-1	YAF2
E2F6.com-1	RP11-25L19.1
E2F6.com-1	RING2
E2F6.com-1	RING1
E2F6.com-1	L3MBTL1
E2F6.com-1	hCG_1982709
E2F6.com-1	LMBL1
E2F6.com-1	MGAP
E2F6.com-1	RNF2
E2F6.com-1	TFDP1
Ecsit complex (ECSIT, MT-CO2, NDUFA1, MT-ND1, TRAF6, NDUFAF1)	NDI
Ecsit complex (ECSIT, MT-CO2, NDUFA1, MT-ND1, TRAF6, NDUFAF1)	MT-ND1
Ecsit complex (ECSIT, MT-CO2, NDUFA1, MT-ND1, TRAF6, NDUFAF1)	MT-CO2
Ecsit complex (ECSIT, MT-CO2, NDUFA1, MT-ND1, TRAF6, NDUFAF1)	RP11-25L19.1
Ecsit complex (ECSIT, MT-CO2, NDUFA1, MT-ND1, TRAF6, NDUFAF1)	CIA30
Ecsit complex (ECSIT, MT-CO2, NDUFA1, MT-ND1, TRAF6, NDUFAF1)	ZNF183
Ecsit complex (ECSIT, MT-CO2, NDUFA1, MT-ND1, TRAF6, NDUFAF1)	NADH1
Ecsit complex (ECSIT, MT-CO2, NDUFA1, MT-ND1, TRAF6, NDUFAF1)	COX2
Ecsit complex (ECSIT, MT-CO2, NDUFA1, MT-ND1, TRAF6, NDUFAF1)	NDUFA1
Ecsit complex (ECSIT, MT-CO2, NDUFA1, MT-ND1, TRAF6, NDUFAF1)	NU1M
Ecsit complex (ECSIT, MT-CO2, NDUFA1, MT-ND1, TRAF6, NDUFAF1)	cox2
Ecsit complex (ECSIT, MT-CO2, NDUFA1, MT-ND1, TRAF6, NDUFAF1)	TRAF6
Ecsit complex (ECSIT, MT-CO2, NDUFA1, MT-ND1, TRAF6, NDUFAF1)	ndh1
Ecsit complex (ECSIT, MT-CO2, NDUFA1, MT-ND1, TRAF6, NDUFAF1)	NDUFAF1
Ecsit complex (ECSIT, MT-CO2, NDUFA1, MT-ND1, TRAF6, NDUFAF1)	ECSIT
Ecsit complex (ECSIT, MT-CO2, NDUFA1, MT-ND1, TRAF6, NDUFAF1)	ND1
Ecsit complex (ECSIT, MT-CO2, NDUFA1, MT-ND1, TRAF6, NDUFAF1)	COII
Ecsit complex (ECSIT, MT-CO2, NDUFA1, MT-ND1, TRAF6, NDUFAF1)	NDUA1
eEF1	EF1A3
eEF1	EF1A2
eEF1	EEF1G
eEF1	EEF1A1
eEF1	EEF1A1P5
eEF1	EEF1A1L14
eEF1	LOC392793
eEF1	EF1G
eEF1	PTI-1
eEF1	EF1A1
eEF1	EF1B
eEF1	EEF1B2
eEF1	EEF1D
eEF1	EF1D
eEF1	EEF1A2
eIF2B	EI2BB
eIF2B	EI2BA
eIF2B	RP11-25L19.1
eIF2B	DKFZp586J0119
eIF2B	EI2BE
eIF2B	EI2BD
eIF2B	EIF2B4
eIF2B	EIF2B5
eIF2B	EIF2B2
eIF2B	EIF2B3
eIF2B	EIF2B1
eIF2B	EI2BG
eIF3	EIF3C
eIF3	EIF3S8
eIF3	EIF3S9
eIF3	DKFZp779C1727
eIF3	EIF3S1
eIF3	EIF3S2
eIF3	PSM8
eIF3	EIF3I
eIF3	EIF3J
eIF3	EIF3A
eIF3	eIF3a
eIF3	EIF3B
eIF3	RP11-25L19.1
eIF3	EIF3G
eIF3	PSB8
eIF3	EIF3CL
eIF3	CLUH
eIF3	SAFB
eIF3	CLU
eIF3	SLTM
eIF3	SAFB1
eIF3	SAFB2
eIF3	EIFCL
eIF3	PSMB8
eIF4F	DKFZp566L241
eIF4F	IF4E
eIF4F	RP11-25L19.1
eIF4F	MI4GD
eIF4F	IF4G3
eIF4F	IF4G2
eIF4F	IF4G1
eIF4F	IF4A1
eIF4F	IF4A3
eIF4F	IF4A2
eIF4F	EIF4A1
eIF4F	EIF4E
eIF4F	DDX48
eIF4F	MIF4GD
eIF4F	EIF4G3
eIF4F	EIF4G2
eIF4F	EIF4G1
eIF4F	AAG1
eIF4F	EIF4E1B
eIF4F	I4E1B
eIF4F	EIF4A3
eIF4F	EIF4A2
EKC/KEOPS protein complex	LAGE3
EKC/KEOPS protein complex	OSGEP
EKC/KEOPS protein complex	PRPK
EKC/KEOPS protein complex	CTAG2
EKC/KEOPS protein complex	TP53RK
EKC/KEOPS protein complex	TPRKB
EKC/KEOPS protein complex	CTAG1A
EKC/KEOPS protein complex	CTAG1B
ELL.com	HDAC1
ELL.com	KDM1A
ELL.com	HDAC2
ELL.com	AFF1
ELL.com	USP28
ELL.com	CCNT1
ELL.com	CCNT2
ELL.com	GT2D1
ELL.com	UBP28
ELL.com	RP11-25L19.1
ELL.com	RB1
ELL.com	EAF1
ELL.com	EAF2
ELL.com	KDM6A
ELL.com	RB
ELL.com	DKFZp686H12203
ELL.com	MLL-MEN
ELL.com	WDR5
ELL.com	DKFZp686N1481
ELL.com	ELL
ELL.com	GTF2IRD1
ELL.com	AF-4
ELL.com	UTX
ELL.com	UTY
ELL.com	DKFZp686A03225
ELL.com	MEN
ELL.com	RBBP7
ELL.com	RBBP4
ELL.com	AFF4
ELL.com	CDK9
Elongator complex	dJ68P15A.1
Elongator complex	DKFZp781H1425
Elongator complex	IKBKAP
Elongator complex	ELP5
Elongator complex	ELP4
Elongator complex	ELP3
Elongator complex	ELP2
Elongator complex	ELP1
emerin	EMD
emerin	FLJ00279
emerin	MYH9
emerin	ACTG1
emerin	CNN3
emerin	SIKE1
emerin	SPTAN1
emerin	MYO1E
emerin	ACT
emerin	LMO7
emerin	DKFZp564P0562
emerin	PSMB9
emerin	HEL-176
emerin	PS1TP5BP1
emerin	ACTB
emerin	SPTN1
emerin	NMI
emerin C24	EMD
emerin C24	SAP130
emerin C24	HNRNPU
emerin C24	C1QBP
emerin C24	HNRPU
emerin C24	MCM6
emerin C24	SP130
emerin C24	MCM4
emerin C24	MCM2
emerin C24	RP11-11N7.5
emerin C25	ZRAB2
emerin C25	EMD
emerin C25	ZRANB2
emerin C25	G3BP
emerin C25	SAP130
emerin C25	1433E
emerin C25	RS26
emerin C25	LA
emerin C25	RP11-25L19.1
emerin C25	CDC37
emerin C25	SP130
emerin C25	HNRNPK
emerin C25	YWHAB
emerin C25	YWHAE
emerin C25	RPS26
emerin C25	LSM8
emerin C25	LSM2
emerin C25	BCCIP
emerin C25	NAA38
emerin C25	SNRPD1
emerin C25	HEL2
emerin C25	HNRPK
emerin C25	MBD5
emerin C25	G3BP1
emerin C25	YWHAE/FAM22A
emerin C25	YWHAE/FAM22B
emerin C25	SMD1
emerin C25	HEL-S-1
emerin C25	SSB
emerin C32	HDAC1
emerin C32	EMD
emerin C32	HDAC3
emerin C32	SMARCC1
emerin C32	TBL1X
emerin C32	TBL1Y
emerin C32	SMARCC2
emerin C32	DPY30
emerin C32	TRIM28
emerin C32	SAP18
emerin C32	SMRC2
emerin C32	TBL1R
emerin C32	SMRC1
emerin C32	CHD4
emerin C32	RCOR1
emerin C32	MED4
emerin C32	TIF1B
emerin C32	SNF5
emerin C32	SMARCB1
emerin C32	DKFZp686H12203
emerin C32	TBL1XR1
emerin C52	EMD
emerin C52	CKB
emerin C52	CKM
emerin C52	AC104534.3
emerin C52	KCRM
emerin C52	KCRB
emerin C52	IQGAP1
emerin C52	1433E
emerin C52	YWHAQ
emerin C52	HNRNPU
emerin C52	C1QBP
emerin C52	THRA
emerin C52	1433T
emerin C52	HNRNPK
emerin C52	HNRNPL
emerin C52	PDCD4
emerin C52	HEL-S-29
emerin C52	RP11-11N7.5
emerin C52	YWHAE
emerin C52	LSM8
emerin C52	THA
emerin C52	HEL-211
emerin C52	API5
emerin C52	HDGF
emerin C52	NAA38
emerin C52	SNRPD1
emerin C52	HEL2
emerin C52	HNRPL
emerin C52	IQGA1
emerin C52	hCG_1991735
emerin C52	HNRPK
emerin C52	SMD1
emerin C52	HNRPU
emerin C52	YWHAE/FAM22A
emerin C52	YWHAE/FAM22B
emerin C52	NR1A1
emerin C52	ILF3
Emerin regulatory complex	HDAC1
Emerin regulatory complex	EMD
Emerin regulatory complex	HDAC3
Emerin regulatory complex	ACTG1
Emerin regulatory complex	BAF
Emerin regulatory complex	ACT
Emerin regulatory complex	HEL-176
Emerin regulatory complex	PS1TP5BP1
Emerin regulatory complex	DKFZp686H12203
Emerin regulatory complex	RBL1
Emerin regulatory complex	H11
Emerin regulatory complex	HIST1H3B
Emerin regulatory complex	HIST1H3C
Emerin regulatory complex	HIST1H3A
Emerin regulatory complex	HIST1H3F
Emerin regulatory complex	HIST1H3G
Emerin regulatory complex	HIST1H3D
Emerin regulatory complex	HIST1H3E
Emerin regulatory complex	HIST1H3J
Emerin regulatory complex	HIST1H3H
Emerin regulatory complex	HIST1H3I
Emerin regulatory complex	HIST1H1A
Emerin regulatory complex	LMO7
Emerin regulatory complex	BANF1
Emerin regulatory complex	ACTB
ESCRT III complex	CHMP4C
ESCRT III complex	CHMP4A
ESCRT III complex	CHMP4B
ESCRT III complex	RP11-468E2.1
ESCRT III complex	CHM2A
ESCRT III complex	CHMP6
ESCRT III complex	CHMP2A
ESCRT III complex	CHMP7
ESCRT III complex	TM9S1
ESCRT III complex	TM9SF1
ESCRT III complex	RNF103-CHMP3
ESCRT III complex	CHMP3
ESCRT III complex	CHM4C
ESCRT III complex	CHM4B
ESCRT III complex	CHM4A
ESR1-CDK7-CCNH-MNAT1-MTA1-HDAC2 complex	tmp_locus_6
ESR1-CDK7-CCNH-MNAT1-MTA1-HDAC2 complex	HDAC2
ESR1-CDK7-CCNH-MNAT1-MTA1-HDAC2 complex	NR3A1
ESR1-CDK7-CCNH-MNAT1-MTA1-HDAC2 complex	estrogen
ESR1-CDK7-CCNH-MNAT1-MTA1-HDAC2 complex	MAT1
ESR1-CDK7-CCNH-MNAT1-MTA1-HDAC2 complex	ESR1
ESR1-CDK7-CCNH-MNAT1-MTA1-HDAC2 complex	RP11-25L19.1
ESR1-CDK7-CCNH-MNAT1-MTA1-HDAC2 complex	CDK7
ESR1-CDK7-CCNH-MNAT1-MTA1-HDAC2 complex	MNAT1
ESR1-CDK7-CCNH-MNAT1-MTA1-HDAC2 complex	CCNH
ESR1-CDK7-CCNH-MNAT1-MTA1-HDAC2 complex	MTA1
ESR1-CDK7-CCNH-MNAT1-MTA1-HDAC2 complex	MTA3
Exocyst complex	EXOC2
Exocyst complex	INCENP
Exocyst complex	EXC6B
Exocyst complex	EXOC6
Exocyst complex	EXOC7
Exocyst complex	EXOC4
Exocyst complex	EXOC3
Exocyst complex	DKFZp686P1551
Exocyst complex	EXOC8
Exocyst complex	EXOC6B
Exocyst complex	EXOC5
Exocyst complex	DKFZp666H126
Exocyst complex	SEC15L3
Exocyst complex	INCE
Exocyst complex	DKFZp761I2124
Exocyst complex	FLJ00339
Exocyst complex	DKFZp762K123
Exon Junction Complex (EJC)	hCG_2026745
Exon Junction Complex (EJC)	RBM8A
Exon Junction Complex (EJC)	UPF3B
Exon Junction Complex (EJC)	ACINU
Exon Junction Complex (EJC)	SAP18
Exon Junction Complex (EJC)	MAGOH
Exon Junction Complex (EJC)	RNPS1
Exon Junction Complex (EJC)	ACIN1
Exon Junction Complex (EJC)	ALYREF
Exon Junction Complex (EJC)	IF4A3
Exon Junction Complex (EJC)	CASC3
Exon Junction Complex (EJC)	FLJ10292
Exon Junction Complex (EJC)	DKFZp667N107
Exon Junction Complex (EJC)	PYM1
Exon Junction Complex (EJC)	THOC4
Exon Junction Complex (EJC)	DDX48
Exon Junction Complex (EJC)	REN3B
Exon Junction Complex (EJC)	REN3A
Exon Junction Complex (EJC)	SRRM1
Exon Junction Complex (EJC)	MAGOHB
Exon Junction Complex (EJC)	MGN
Exon Junction Complex (EJC)	WIBG
Exon Junction Complex (EJC)	UPF3A
Exon Junction Complex (EJC)	PNN
Exon Junction Complex (EJC)	PININ
Exon Junction Complex (EJC)	MGN2
Exon Junction Complex (EJC)	EIF4A3
Exosome	EXOS2
Exosome	EXOS3
Exosome	EXOSC8
Exosome	EXOS1
Exosome	EXOS6
Exosome	EXOS7
Exosome	EXOS5
Exosome	EXOSC2
Exosome	EXOSC3
Exosome	EXOS8
Exosome	EXOSC1
Exosome	EXOSC6
Exosome	EXOSC7
Exosome	EXOSC4
Exosome	EXOSC5
Exosome	EXOSC10
Exosome	EXOS9
Exosome	RP11-25L19.1
Exosome	MPHOSPH6
Exosome	MPH6
Exosome	PNAS-3
Exosome	EXOSC9
Exosome	EXOSX
F0/F1 ATP synthase (complex V)	RASSF1
F0/F1 ATP synthase (complex V)	ATPO
F0/F1 ATP synthase (complex V)	ATIF1
F0/F1 ATP synthase (complex V)	ATP5H
F0/F1 ATP synthase (complex V)	ATP5O
F0/F1 ATP synthase (complex V)	ATP5L
F0/F1 ATP synthase (complex V)	ATP5B
F0/F1 ATP synthase (complex V)	ATP5A
F0/F1 ATP synthase (complex V)	ATPIF1
F0/F1 ATP synthase (complex V)	ATP5E
F0/F1 ATP synthase (complex V)	ATP5D
F0/F1 ATP synthase (complex V)	ATP5C1
F0/F1 ATP synthase (complex V)	atp8
F0/F1 ATP synthase (complex V)	ATP5A1
F0/F1 ATP synthase (complex V)	RP11-25L19.1
F0/F1 ATP synthase (complex V)	atp6
F0/F1 ATP synthase (complex V)	AT5G1
F0/F1 ATP synthase (complex V)	AT5G2
F0/F1 ATP synthase (complex V)	AT5G3
F0/F1 ATP synthase (complex V)	MT-ATP8
F0/F1 ATP synthase (complex V)	ATPB
F0/F1 ATP synthase (complex V)	ATPA
F0/F1 ATP synthase (complex V)	ATPG
F0/F1 ATP synthase (complex V)	ATP5G3
F0/F1 ATP synthase (complex V)	ATP5G2
F0/F1 ATP synthase (complex V)	ATP8
F0/F1 ATP synthase (complex V)	ATP6
F0/F1 ATP synthase (complex V)	HEL-S-123m
F0/F1 ATP synthase (complex V)	ATPase
F0/F1 ATP synthase (complex V)	MT-ATP6
F0/F1 ATP synthase (complex V)	hCG_39985
F0/F1 ATP synthase (complex V)	ATP5G1
F0/F1 ATP synthase (complex V)	HEL-S-271
F0/F1 ATP synthase (complex V)	AT5F1
F0/F1 ATP synthase (complex V)	ATPD
F0/F1 ATP synthase (complex V)	MTATP6
F0/F1 ATP synthase (complex V)	ATP5F1
FANC complex	C17orf70
FANC complex	FAAP100
FANC complex	DKFZp686L16252
FANC complex	FP100
FANC complex	ZN662
FANC complex	FANCG
FANC complex	FANCF
FANC complex	FANCE
FANC complex	FANCC
FANC complex	FANCB
FANC complex	FANCA
FANC complex	ZNF662
FANC complex	FANCL
FANC complex	FANCM
Fatty Acid Import Complex	ACSL3
Fatty Acid Import Complex	RP11-25L19.1
Fatty Acid Import Complex	ACSL4
Fatty Acid Import Complex	FLJ00336
Fatty Acid Import Complex	S27A4
Fatty Acid Import Complex	SLC27A3
Fatty Acid Import Complex	FACL4
Fatty Acid Import Complex	SLC27A4
Fatty Acid Import Complex	SLC27A5
Fatty Acid Import Complex	S27A5
Fatty Acid Import Complex	S27A6
Fatty Acid Import Complex	SLC27A6
Fatty Acid Import Complex	SLC27A1
Fatty Acid Import Complex	S27A1
Fatty Acid Import Complex	S27A2
Fatty Acid Import Complex	SLC27A2
FIB-associated protein complex	RP11-25L19.1
FIB-associated protein complex	ANM1
FIB-associated protein complex	TBA1A
FIB-associated protein complex	TBA3E
FIB-associated protein complex	TBA1B
FIB-associated protein complex	TUBA1B
FIB-associated protein complex	TUBA1A
FIB-associated protein complex	PRMT1
FIB-associated protein complex	PRMT5
FIB-associated protein complex	FBRL
FIB-associated protein complex	TUBB1
FIB-associated protein complex	ANM5
FIB-associated protein complex	C1QBP
FIB-associated protein complex	TUBA4A
FIB-associated protein complex	TUBA3E
FIB-associated protein complex	HRMT1L2
FIB-associated protein complex	TBB1
FIB-associated protein complex	FBL
Flag-FCP1	T2FA
Flag-FCP1	GTF2F1
Flag-FCP1	RPB2
Flag-FCP1	rpB2
Flag-FCP1	MEP50
Flag-FCP1	RP11-25L19.1
Flag-FCP1	CTDP1
Flag-FCP1	ANM5
Flag-FCP1	POLR2B
Flag-FCP1	STK38
Flag-FCP1	PRMT5
Flag-FCP1	ERH
Flag-FCP1	WDR77
Gac1p/Glc7p complex	PPP1R3D
Gac1p/Glc7p complex	PPP1R3C
Gac1p/Glc7p complex	PPP1CC
Gac1p/Glc7p complex	PPP1R3A
Gac1p/Glc7p complex	PPP1CA
Gac1p/Glc7p complex	PPR3B
Gac1p/Glc7p complex	PPR3C
Gac1p/Glc7p complex	PPR3A
Gac1p/Glc7p complex	PPR3D
Gac1p/Glc7p complex	PP1G
Gac1p/Glc7p complex	PP1B
Gac1p/Glc7p complex	PP1A
Gac1p/Glc7p complex	HEL-S-80p
Gac1p/Glc7p complex	PPP1CB
Gac1p/Glc7p complex	PPP1R3B
glycosylphosphatidylinositol-N-acetylglucosaminyltransferase (GPI-GnT) complex	PIGA
glycosylphosphatidylinositol-N-acetylglucosaminyltransferase (GPI-GnT) complex	PIGC
glycosylphosphatidylinositol-N-acetylglucosaminyltransferase (GPI-GnT) complex	PIGH
glycosylphosphatidylinositol-N-acetylglucosaminyltransferase (GPI-GnT) complex	PIGP
glycosylphosphatidylinositol-N-acetylglucosaminyltransferase (GPI-GnT) complex	PIGQ
glycosylphosphatidylinositol-N-acetylglucosaminyltransferase (GPI-GnT) complex	LA16c-407A10.3
GPI-anchor transamidase complex	PIGK
GPI-anchor transamidase complex	RP11-25L19.1
GPI-anchor transamidase complex	GPI8
GPI-anchor transamidase complex	PIGS
GPI-anchor transamidase complex	PIGT
GPI-anchor transamidase complex	GPAA1
GPI-anchor transamidase complex	DKFZp686K20216
GPI-anchor transamidase complex	PIGU
GSE Complex	RRAGD
GSE Complex	RRAGA
GSE Complex	RRAGC
GSE Complex	LTV1
GSE Complex	RP11-25L19.1
GSE Complex	RP3-468K18.7
GSE Complex	RRAGB
GST-Smad3	SMARCC2
GST-Smad3	DKFZp434M075
GST-Smad3	FLJ00253
GST-Smad3	SMARCC1
GST-Smad3	ERBB2IP
GST-Smad3	TRIM33
GST-Smad3	LAP2
GST-Smad3	HEL-S-78
GST-Smad3	TRI33
GST-Smad3	ARI1B
GST-Smad3	SMARCA4
GST-Smad3	NCOR2
GST-Smad3	NCOR1
GST-Smad3	NCOA3
GST-Smad3	SMCA4
GST-Smad3	RP11-25L19.1
GST-Smad3	CBP/MORF
GST-Smad3	MOZ/CBP
GST-Smad3	CREB-binding
GST-Smad3	SMRC2
GST-Smad3	SMRC1
GST-Smad3	ARID1B
GST-Smad3	CBP/MOZ
GST-Smad3	CBP
GST-Smad3	CREBBP
Gyl1p/Gyp5p complex	DKFZp686E1450
Gyl1p/Gyp5p complex	TBC1D1
Gyl1p/Gyp5p complex	CACNA1B
Gyl1p/Gyp5p complex	RBGP1
Gyl1p/Gyp5p complex	TBC1D4
Gyl1p/Gyp5p complex	RABGAP1L
Gyl1p/Gyp5p complex	EVI5
Gyl1p/Gyp5p complex	EVI5L
Gyl1p/Gyp5p complex	TBC1D18
Gyl1p/Gyp5p complex	RBG10
Gyl1p/Gyp5p complex	MLIP
Gyl1p/Gyp5p complex	RABGAP1
Gyl1p/Gyp5p complex	TBCD1
Gyl1p/Gyp5p complex	GPR21
Gyl1p/Gyp5p complex	TBCD4
Gyl1p/Gyp5p complex	RBG1L
H+transporting ATPase, vacuolar	VATE2
H+transporting ATPase, vacuolar	VATE1
H+transporting ATPase, vacuolar	ATP6V1F
H+transporting ATPase, vacuolar	VATG1
H+transporting ATPase, vacuolar	ATP6V1D
H+transporting ATPase, vacuolar	VATC1
H+transporting ATPase, vacuolar	VATC2
H+transporting ATPase, vacuolar	ATP6V1H
H+transporting ATPase, vacuolar	VATA
H+transporting ATPase, vacuolar	VATF
H+transporting ATPase, vacuolar	VATD
H+transporting ATPase, vacuolar	ATP6V1A
H+transporting ATPase, vacuolar	VATH
H+transporting ATPase, vacuolar	VATO
H+transporting ATPase, vacuolar	VATL
H+transporting ATPase, vacuolar	ATP6V0A4
H+transporting ATPase, vacuolar	UBQLN2
H+transporting ATPase, vacuolar	DKFZp686N0561
H+transporting ATPase, vacuolar	RP11-25L19.1
H+transporting ATPase, vacuolar	ATP6C
H+transporting ATPase, vacuolar	TBC1D24
H+transporting ATPase, vacuolar	ATP6V1B1
H+transporting ATPase, vacuolar	ATP6V0D1
H+transporting ATPase, vacuolar	ATP6V1G2
H+transporting ATPase, vacuolar	ATP6V0B
H+transporting ATPase, vacuolar	ATP6V0C
H+transporting ATPase, vacuolar	VPP4
H+transporting ATPase, vacuolar	VPP2
H+transporting ATPase, vacuolar	VPP3
H+transporting ATPase, vacuolar	VPP1
H+transporting ATPase, vacuolar	VATB2
H+transporting ATPase, vacuolar	VATB1
H+transporting ATPase, vacuolar	UBQL2
H+transporting ATPase, vacuolar	RP11-20I23.1
H+transporting ATPase, vacuolar	ATP6V0D2
H+transporting ATPase, vacuolar	VA0D1
H+transporting ATPase, vacuolar	ATP6F
H+transporting ATPase, vacuolar	ATP6V1B2
H+transporting ATPase, vacuolar	ATP6V1E1
H+transporting ATPase, vacuolar	ATP6V1E2
H+transporting ATPase, vacuolar	TCIRG1
H+transporting ATPase, vacuolar	VA0D2
H+transporting ATPase, vacuolar	ATP6V1G3
H+transporting ATPase, vacuolar	ATP6V0A1
H+transporting ATPase, vacuolar	ATP6V0A2
H+transporting ATPase, vacuolar	DKFZp781J1951
H+transporting ATPase, vacuolar	ATP6V1C2
H+transporting ATPase, vacuolar	ATP6V1C1
H+transporting ATPase, vacuolar	ATP6V1G1
H+transporting ATPase, vacuolar	ATP6B1
H2AX complex, isolated from cells without IR exposure	HSPA5
H2AX complex, isolated from cells without IR exposure	HEL-S-72
H2AX complex, isolated from cells without IR exposure	SSRP1
H2AX complex, isolated from cells without IR exposure	PABPC1
H2AX complex, isolated from cells without IR exposure	GRP78
H2AX complex, isolated from cells without IR exposure	HIST2H2BE
H2AX complex, isolated from cells without IR exposure	HEL-S-99n
H2AX complex, isolated from cells without IR exposure	HEL-S-89n
H2AX complex, isolated from cells without IR exposure	PABP1
H2AX complex, isolated from cells without IR exposure	HIST4H4
H2AX complex, isolated from cells without IR exposure	EIF3L
H2AX complex, isolated from cells without IR exposure	CALM3
H2AX complex, isolated from cells without IR exposure	LA
H2AX complex, isolated from cells without IR exposure	HNRNPR
H2AX complex, isolated from cells without IR exposure	RP11-25L19.1
H2AX complex, isolated from cells without IR exposure	HIST1H4K
H2AX complex, isolated from cells without IR exposure	DKFZp686O0665
H2AX complex, isolated from cells without IR exposure	CALM
H2AX complex, isolated from cells without IR exposure	DKFZp686A13234
H2AX complex, isolated from cells without IR exposure	SUPT16H
H2AX complex, isolated from cells without IR exposure	H2B3B
H2AX complex, isolated from cells without IR exposure	HIST3H2BB
H2AX complex, isolated from cells without IR exposure	CALM2
H2AX complex, isolated from cells without IR exposure	NPM1
H2AX complex, isolated from cells without IR exposure	NPM
H2AX complex, isolated from cells without IR exposure	H2AX
H2AX complex, isolated from cells without IR exposure	CALR
H2AX complex, isolated from cells without IR exposure	CALM1
H2AX complex, isolated from cells without IR exposure	H2AFX
H2AX complex, isolated from cells without IR exposure	SP16H
H2AX complex, isolated from cells without IR exposure	HNRPR
H2AX complex, isolated from cells without IR exposure	SSB
H3.3 com	HIST1H4K
H3.3 com	PRKDC
H3.3 com	XRCC5
H3.3 com	CABIN
H3.3 com	CV039
H3.3 com	DAXX
H3.3 com	HIST4H4
H3.3 com	CABIN1
H3.3 com	RP11-25L19.1
H3.3 com	H33
H3.3 com	C22orf39
H3.3 com	H3F3B
H3.3 com	H3F3A
H3.3 com	UBN1
H3.3 com	ASF1A
H3.3 com	ASF1B
H3.3 com	TOP2A
H3.3 com	PARP1
H3.3 com	PARP2
H3.3 com	ATRX
H3.3 com	NASP
H3.3 com	HIRA
H3.3 com	HAT1
H3.3 com	RBBP7
H3.3 com	RBBP4
H3.3 com	RP11-468E2.2
H3.3 com	IPO4
HCF-1N	HDAC1
HCF-1N	EL52
HCF-1N	HDAC2
HCF-1N	HSPA5
HCF-1N	ASH2L
HCF-1N	RBBP7
HCF-1N	HSPA8
HCF-1N	SUDS3
HCF-1N	SETD1A
HCF-1N	HEL-S-72p
HCF-1N	GRP78
HCF-1N	SDS3
HCF-1N	HEL-S-89n
HCF-1N	HSP74
HCF-1N	hCG_1998636
HCF-1N	HCFC1
HCF-1N	Sp1
HCF-1N	HSPA4
HCF-1N	HS24/p52
HCF-1N	DKFZp686H12203
HCF-1N	SIN3A
HCF-1N	WDR5
HCF-1N	OGT1
HCF-1N	SP1
HCF-1N	HEL-S-5a
HCF-1N	HSP90Af
HCF-1N	RP11-25L19.1
HCF-1N	OGT
HCF-1N	HSP7C
HCF-1N	HS90A
HCF-1N	RBBP4
HCF-1N	SET1A
HCF-1N	HSP90AA1
HCF-1N	HS24/P52
HDAC1-PP1	HDAC1
HDAC1-PP1	HDAC2
HDAC1-PP1	PPP1CA
HDAC1-PP1	PPP4C
HDAC1-PP1	PPP1R10
HDAC1-PP1	2A5A
HDAC1-PP1	PP1A
HDAC1-PP1	DKFZp686H12203
HDAC1-PP1	PP4C
HDAC1-PP1	PPP2R5A
HDAC3/NCOR complex	DKFZp434M075
HDAC3/NCOR complex	HDAC3
HDAC3/NCOR complex	TBL1X
HDAC3/NCOR complex	TBL1Y
HDAC3/NCOR complex	GPS2
HDAC3/NCOR complex	TBL1R
HDAC3/NCOR complex	NCOR2
HDAC3/NCOR complex	NCOR1
HDAC3/NCOR complex	TBL1XR1
HES1 promoter-Notch enhancer complex	SUH
HES1 promoter-Notch enhancer complex	MED1
HES1 promoter-Notch enhancer complex	CCNT1
HES1 promoter-Notch enhancer complex	RPB1
HES1 promoter-Notch enhancer complex	MAML1
HES1 promoter-Notch enhancer complex	RBPJ
HES1 promoter-Notch enhancer complex	RP11-25L19.1
HES1 promoter-Notch enhancer complex	SUPT16H
HES1 promoter-Notch enhancer complex	POLR2A
HES1 promoter-Notch enhancer complex	EP300
[truncated: 2,943 more rows]

## Sheet: Tab2
Tab2. Limma output for Bortezomib vs. DMSO comparison
Nfu.protein.id	logFC	AveExpr	t	P.Value	adj.P.Val	B	human.gene.id	human.gene.name
Nfu_p_1_032295	0.956867	17.5526	-14.1177	6.33217e-12	3.67329e-08	16.4028	ENSG00000132963	POMP
Nfu_p_1_016538	0.689759	14.3937	-8.85617	2.16284e-08	4.01347e-05	9.35445	ENSG00000009335	UBE3C
Nfu_p_1_055676	-0.897569	16.7905	8.73737	2.69166e-08	4.01347e-05	9.15397	ENSG00000112531	QKI
Nfu_p_1_034719	0.654555	15.5844	-8.70442	2.86092e-08	4.01347e-05	9.098	ENSG00000068878	PSME4
Nfu_p_1_036225	0.82289	15.4761	-8.60229	3.45929e-08	4.01347e-05	8.92347	ENSG00000066739	ATG2B
Nfu_p_1_054214	0.499279	17.3166	-8.45451	4.56425e-08	4.41287e-05	8.66817	ENSG00000023909	GCLM
Nfu_p_1_040595	1.4986	13.9298	-8.02381	1.04064e-07	8.62393e-05	7.9053	ENSG00000065526	SPEN
Nfu_p_1_048746	0.505433	17.2069	-7.58722	2.46063e-07	0.000178426	7.10312	ENSG00000106605	BLVRA
Nfu_p_1_035937	2.8461	17.9377	-7.33086	4.12745e-07	0.000266037	6.6185	ENSG00000173110	HSPA6
Nfu_p_1_032024	-0.453715	16.7649	7.22167	5.15866e-07	0.000299254	6.40901	ENSG00000162735	PEX19
Nfu_p_1_022095	0.3476	18.6755	-7.17407	5.68814e-07	0.000299972	6.31714	ENSG00000165280	VCP
Nfu_p_1_033496	0.504107	16.0396	-7.0147	7.90715e-07	0.000376004	6.007	ENSG00000136813	KIAA0368
Nfu_p_1_020740	0.77708	15.7744	-6.98412	8.42622e-07	0.000376004	5.94706	ENSG00000131943	C19orf12
Nfu_p_1_001936	0.352774	16.3311	-6.92042	9.62357e-07	0.000398759	5.82173	ENSG00000167861	HID1
Nfu_p_1_000565	0.419743	15.542	-6.78439	1.28039e-06	0.00049517	5.55207	ENSG00000104866	PPP1R37
Nfu_p_1_008196	0.427096	17.1271	-6.72721	1.44474e-06	0.000505314	5.4379	ENSG00000198954	KIF1BP
Nfu_p_1_006505	0.371427	17.3693	-6.68988	1.56362e-06	0.000505314	5.3631	ENSG00000130311	DDA1
Nfu_p_1_018079	0.796847	14.0234	-6.68858	1.56795e-06	0.000505314	5.36049	ENSG00000141867	BRD4
Nfu_p_1_045475	0.529588	16.9687	-6.62878	1.78038e-06	0.000543578	5.24023	ENSG00000120885	CLU
Nfu_p_1_020979	0.692456	14.1401	-6.59073	1.93078e-06	0.000560022	5.16343	ENSG00000115993	TRAK2
Nfu_p_1_020511	1.42647	17.4139	-6.44335	2.64796e-06	0.000731468	4.86403	ENSG00000140403	DNAJA4
Nfu_p_1_024612	0.639103	16.6057	-6.40226	2.8932e-06	0.000740815	4.77999	ENSG00000213190	MLLT11
Nfu_p_1_028860	0.30725	17.379	-6.39526	2.93721e-06	0.000740815	4.76567	ENSG00000183735	TBK1
Nfu_p_1_031996	1.09473	15.6641	-6.27191	3.8372e-06	0.000927483	4.51186	ENSG00000106052	TAX1BP1
Nfu_p_1_007940	0.874883	14.2549	-5.9858	7.18515e-06	0.00162556	3.91514	ENSG00000138593	SECISBP2L
Nfu_p_1_047418	-0.74157	18.3635	5.97951	7.28575e-06	0.00162556	3.9019	NA	NA
Nfu_p_1_025338	0.548679	15.9462	-5.90072	8.67514e-06	0.00186387	3.73562	ENSG00000161813	LARP4
Nfu_p_1_017657	0.500516	16.6512	-5.78013	1.13478e-05	0.00235102	3.47959	ENSG00000159921	GNE
Nfu_p_1_056463	0.30003	16.0681	-5.6412	1.54944e-05	0.00301697	3.18243	ENSG00000203880	PCMTD2
Nfu_p_1_019042	0.37283	16.0842	-5.63811	1.56023e-05	0.00301697	3.17581	ENSG00000077147	TM9SF3
Nfu_p_1_022718	0.286563	18.5454	-5.61945	1.62719e-05	0.00304494	3.1357	ENSG00000256950	RP11-87C12.2
Nfu_p_1_040267	0.312388	16.2817	-5.48805	2.18951e-05	0.00356752	2.85227	ENSG00000126254	RBM42
Nfu_p_1_027042	0.671201	17.5555	-5.48479	2.20572e-05	0.00356752	2.84523	ENSG00000166347	CYB5A
Nfu_p_1_028914	-0.743475	17.8995	5.48451	2.20714e-05	0.00356752	2.84461	ENSG00000010379	SLC6A13
Nfu_p_1_056126	0.451298	22.7919	-5.4814	2.22277e-05	0.00356752	2.83787	ENSG00000108825	PTGES3L-AARSD1
Nfu_p_1_051514	0.338927	16.35	-5.47126	2.27445e-05	0.00356752	2.81592	ENSG00000134108	ARL8B
Nfu_p_1_001177	0.525519	17.6786	-5.47106	2.27544e-05	0.00356752	2.8155	ENSG00000250479	CHCHD10
Nfu_p_1_033594	0.382915	15.8507	-5.44027	2.44014e-05	0.00372507	2.74875	ENSG00000099917	MED15
Nfu_p_1_007711	0.564618	15.2026	-5.39608	2.69798e-05	0.00401307	2.65278	ENSG00000181982	CCDC149
Nfu_p_1_025640	0.199281	17.1584	-5.36034	2.92669e-05	0.00424444	2.57503	ENSG00000096401	CDC5L
Nfu_p_1_055319	0.301765	17.5485	-5.31178	3.26951e-05	0.00460292	2.46917	ENSG00000167695	FAM57A
Nfu_p_1_029414	-0.271888	15.0961	5.29789	3.37491e-05	0.00460292	2.43885	ENSG00000174482	LINGO2
Nfu_p_1_034534	0.24771	20.0935	-5.29312	3.41192e-05	0.00460292	2.42842	ENSG00000173692	PSMD1
Nfu_p_1_012192	0.392837	16.2608	-5.25999	3.68043e-05	0.00485231	2.35601	ENSG00000141068	KSR1
Nfu_p_1_007484	0.260289	16.539	-5.24805	3.78238e-05	0.00487591	2.32989	NA	NA
Nfu_p_1_003736	0.520865	16.62	-5.22098	4.02438e-05	0.00502166	2.27061	ENSG00000139644	TMBIM6
Nfu_p_1_009830	0.385242	17.5427	-5.21621	4.06857e-05	0.00502166	2.26017	ENSG00000103194	USP10
Nfu_p_1_027408	0.406296	17.2725	-5.18444	4.37615e-05	0.00528876	2.1905	ENSG00000102230	PCYT1B
Nfu_p_1_036570	-0.707305	15.0465	5.14381	4.8043e-05	0.0056877	2.10126	ENSG00000134313	KIDINS220
Nfu_p_1_028373	-0.290149	15.0429	5.10426	5.26187e-05	0.00609568	2.01428	ENSG00000151490	PTPRO
Nfu_p_1_001250	0.658367	18.2939	-5.09631	5.35907e-05	0.00609568	1.99678	ENSG00000173110	HSPA6
Nfu_p_1_022338	-0.273638	17.1938	5.07441	5.63642e-05	0.00628786	1.94853	ENSG00000153944	MSI2
Nfu_p_1_005921	0.402431	24.3936	-5.05015	5.96069e-05	0.00652415	1.89505	ENSG00000221983	UBA52
Nfu_p_1_051567	0.250442	15.639	-5.02297	6.34652e-05	0.00665974	1.83508	ENSG00000131051	RBM39
Nfu_p_1_035453	0.507241	13.9486	-5.02134	6.37037e-05	0.00665974	1.83149	ENSG00000128731	HERC2
Nfu_p_1_037221	0.628931	14.7976	-5.01738	6.42898e-05	0.00665974	1.82273	ENSG00000172046	USP19
Nfu_p_1_050319	-0.297586	19.382	4.97906	7.0242e-05	0.00714866	1.73807	ENSG00000162551	ALPL
Nfu_p_1_014442	-0.363384	17.5082	4.95865	7.36368e-05	0.00730501	1.69294	ENSG00000154723	ATP5J
Nfu_p_1_031500	0.300798	17.1013	-4.95304	7.46002e-05	0.00730501	1.68051	ENSG00000031823	RANBP3
Nfu_p_1_047272	0.698155	17.0822	-4.94754	7.55561e-05	0.00730501	1.66833	NA	NA
Nfu_p_1_039138	0.338734	19.2804	-4.93937	7.6998e-05	0.00732238	1.65026	ENSG00000090013	BLVRB
Nfu_p_1_029668	0.347894	14.4565	-4.923	7.99731e-05	0.00748264	1.61401	ENSG00000048649	RSF1
Nfu_p_1_011435	-0.282972	18.1222	4.91009	8.24023e-05	0.00758755	1.5854	NA	NA
Nfu_p_1_013487	0.197834	18.0685	-4.88614	8.71061e-05	0.00789535	1.53232	ENSG00000158417	EIF5B
Nfu_p_1_047404	0.342225	17.4185	-4.87531	8.93229e-05	0.00797173	1.50829	ENSG00000120725	SIL1
Nfu_p_1_042060	0.340012	15.2479	-4.80076	0.000106207	0.00933494	1.34276	ENSG00000142197	DOPEY2
Nfu_p_1_045584	0.397228	16.155	-4.76072	0.000116573	0.0100932	1.25373	ENSG00000055917	PUM2
Nfu_p_1_032732	0.221153	15.0004	-4.74402	0.000121194	0.0103389	1.21656	ENSG00000100038	TOP3B
Nfu_p_1_016391	0.372346	17.2552	-4.7283	0.000125715	0.0105691	1.18156	ENSG00000119318	RAD23B
Nfu_p_1_027314	0.242126	18.7402	-4.71162	0.000130696	0.0108309	1.14442	ENSG00000173674	EIF1AX
Nfu_p_1_005279	0.296262	19.5119	-4.6856	0.00013887	0.0113463	1.08643	ENSG00000165916	PSMC3
Nfu_p_1_046275	0.1723	18.5866	-4.6659	0.000145398	0.0115188	1.04253	ENSG00000205937	RNPS1
Nfu_p_1_045786	0.503468	15.4171	-4.66205	0.000146713	0.0115188	1.03392	ENSG00000164164	OTUD4
Nfu_p_1_053802	0.332066	16.3264	-4.66139	0.000146938	0.0115188	1.03246	ENSG00000068366	ACSL4
Nfu_p_1_043788	0.341128	16.5801	-4.63805	0.000155163	0.0118675	0.980408	ENSG00000086061	DNAJA1
Nfu_p_1_012709	-0.328049	18.2555	4.62404	0.000160324	0.0118675	0.949138	ENSG00000196338	NLGN3
Nfu_p_1_005187	0.292276	16.2451	-4.61852	0.000162405	0.0118675	0.936818	ENSG00000205022	PABPN1L
Nfu_p_1_039031	0.198294	16.7767	-4.61724	0.00016289	0.0118675	0.933965	ENSG00000163166	IWS1
Nfu_p_1_024456	-0.353698	15.7995	4.6162	0.000163285	0.0118675	0.931651	ENSG00000114686	MRPL3
Nfu_p_1_024404	-0.212244	17.7072	4.61522	0.000163661	0.0118675	0.929453	ENSG00000213722	DDAH2
Nfu_p_1_012968	0.60805	16.6064	-4.60897	0.000166067	0.0118933	0.915509	ENSG00000183527	PSMG1
Nfu_p_1_015550	0.403723	15.8599	-4.59572	0.000171286	0.0119908	0.885946	ENSG00000249931	GOLGA8K
Nfu_p_1_039155	0.318188	16.9103	-4.59202	0.000172775	0.0119908	0.877674	ENSG00000074201	CLNS1A
Nfu_p_1_018007	-0.272289	17.4336	4.5845	0.000175839	0.0119908	0.860876	ENSG00000168575	SLC20A2
Nfu_p_1_028516	0.352966	15.8841	-4.58063	0.000177437	0.0119908	0.852233	ENSG00000255432	RP11-831H9.11
Nfu_p_1_037069	-0.815696	18.5111	4.57984	0.000177763	0.0119908	0.85048	ENSG00000117305	HMGCL
Nfu_p_1_024250	0.234401	15.5455	-4.57364	0.000180359	0.012026	0.836628	ENSG00000117523	PRRC2C
Nfu_p_1_056449	-0.385262	18.7983	4.5553	0.000188262	0.0123344	0.795661	ENSG00000186298	PPP1CC
Nfu_p_1_042230	0.335577	18.1134	-4.55309	0.000189237	0.0123344	0.790726	ENSG00000144283	PKP4
Nfu_p_1_039674	0.249666	18.1693	-4.52923	0.000200095	0.0128973	0.737428	ENSG00000175166	PSMD2
Nfu_p_1_003201	0.614532	18.9546	-4.51249	0.00020809	0.0132445	0.700012	ENSG00000139112	GABARAPL1
Nfu_p_1_025084	0.33162	15.6959	-4.50849	0.000210048	0.0132445	0.691063	ENSG00000185513	L3MBTL1
Nfu_p_1_027970	0.261207	19.244	-4.50311	0.000212711	0.0132682	0.679031	ENSG00000161057	PSMC2
Nfu_p_1_021172	-0.599854	16.2412	4.47935	0.000224879	0.0138779	0.625907	ENSG00000178235	SLITRK1
Nfu_p_1_027673	0.269011	16.7977	-4.45521	0.000237959	0.0145305	0.571923	ENSG00000121579	NAA50
Nfu_p_1_004985	0.501175	14.0428	-4.44326	0.000244715	0.0147874	0.545194	ENSG00000196132	MYT1
Nfu_p_1_017036	0.372481	17.5206	-4.43699	0.000248335	0.0148515	0.531173	ENSG00000132002	DNAJB1
Nfu_p_1_024590	0.352171	18.4137	-4.4211	0.000257755	0.0151638	0.49563	ENSG00000144635	DYNC1LI1
Nfu_p_1_030681	0.233782	19.5183	-4.4194	0.000258786	0.0151638	0.491822	ENSG00000100519	PSMC6
Nfu_p_1_009492	-0.278643	16.476	4.40415	0.000268207	0.0155587	0.45769	ENSG00000133789	SWAP70
Nfu_p_1_046518	0.603802	15.7621	-4.38864	0.00027814	0.0158603	0.42298	NA	NA
Nfu_p_1_017459	0.213881	18.4556	-4.38751	0.000278874	0.0158603	0.420462	ENSG00000197170	PSMD12
Nfu_p_1_014459	0.325523	16.392	-4.37987	0.000283913	0.0159901	0.403372	ENSG00000182220	ATP6AP2
Nfu_p_1_022759	0.427158	16.6747	-4.3716	0.000289477	0.0161467	0.384851	ENSG00000166579	NDEL1
Nfu_p_1_054279	0.73773	15.4833	-4.35656	0.000299867	0.0163917	0.351202	ENSG00000105058	FAM32A
Nfu_p_1_053409	-0.29486	17.0704	4.35649	0.000299916	0.0163917	0.351045	ENSG00000128564	VGF
Nfu_p_1_043914	0.604638	17.2233	-4.35305	0.000302347	0.0163917	0.343342	ENSG00000091164	TXNL1
Nfu_p_1_048039	-0.264066	17.357	4.34154	0.000310624	0.0166846	0.317572	ENSG00000167701	GPT
Nfu_p_1_009136	-0.190641	16.9518	4.33353	0.000316512	0.0166926	0.299656	ENSG00000165591	FAAH2
Nfu_p_1_028495	-0.224681	17.1207	4.33351	0.000316528	0.0166926	0.299608	ENSG00000196576	PLXNB2
Nfu_p_1_025485	0.224105	17.8691	-4.31152	0.000333291	0.0173549	0.25038	ENSG00000180879	SSR4
Nfu_p_1_046465	0.328739	17.0188	-4.30925	0.000335072	0.0173549	0.245297	ENSG00000132471	WBP2
Nfu_p_1_052121	-0.208453	20.3687	4.30065	0.0003419	0.0174302	0.226056	NA	NA
Nfu_p_1_037046	0.230739	17.2574	-4.29256	0.000348457	0.0174302	0.207938	ENSG00000133226	SRRM1
Nfu_p_1_022068	0.216498	16.6953	-4.29158	0.000349258	0.0174302	0.205747	ENSG00000133422	MORC2
Nfu_p_1_045494	0.552065	17.3004	-4.2849	0.000354775	0.0174302	0.1908	ENSG00000128789	PSMG2
Nfu_p_1_054424	0.344757	17.0061	-4.28287	0.000356473	0.0174302	0.186246	ENSG00000185104	FAF1
Nfu_p_1_046208	0.481718	15.8159	-4.28001	0.000358872	0.0174302	0.179851	ENSG00000105671	DDX49
Nfu_p_1_024429	-0.351038	17.0113	4.27912	0.000359621	0.0174302	0.177862	ENSG00000136960	ENPP2
Nfu_p_1_053194	-0.335753	16.1586	4.27801	0.000360562	0.0174302	0.175369	ENSG00000184811	TUSC5
Nfu_p_1_002674	-0.475993	15.8169	4.25472	0.000380822	0.0182574	0.123243	ENSG00000005469	CROT
Nfu_p_1_012424	0.296851	16.5307	-4.2386	0.000395515	0.0188064	0.0871503	ENSG00000106638	TBL2
Nfu_p_1_042415	-0.460912	18.8688	4.22206	0.000411182	0.0193924	0.0501188	ENSG00000160209	PDXK
Nfu_p_1_010812	-0.495661	17.2127	4.19635	0.000436765	0.0202823	-0.00740568	ENSG00000163697	APBB2
Nfu_p_1_018303	0.30262	14.3208	-4.19608	0.000437043	0.0202823	-0.00801163	NA	NA
Nfu_p_1_047277	0.343214	15.1873	-4.18308	0.000450597	0.0207307	-0.0371145	ENSG00000108557	RAI1
Nfu_p_1_021658	-0.678069	17.8552	4.17765	0.000456381	0.0207307	-0.0492665	ENSG00000277586	NEFL
TRYP_PIG	-0.651383	21.9563	4.17557	0.000458609	0.0207307	-0.0539079	NA	NA
Nfu_p_1_000505	0.452238	18.3809	-4.17336	0.000461	0.0207307	-0.058862	ENSG00000125743	SNRPD2
Nfu_p_1_042317	-0.228323	14.351	4.14323	0.000494806	0.0220798	-0.126274	ENSG00000168702	LRP1B
Nfu_p_1_015640	-0.792101	17.3199	4.13287	0.000506994	0.0224509	-0.149449	ENSG00000099998	GGT5
Nfu_p_1_035668	0.374717	15.1791	-4.12814	0.000512658	0.0225298	-0.16003	ENSG00000204178	TMEM57
Nfu_p_1_041962	0.402097	15.2352	-4.12391	0.000517773	0.0225652	-0.169484	ENSG00000115966	ATF2
Nfu_p_1_013644	0.319706	18.4116	-4.11944	0.00052324	0.0225652	-0.179485	ENSG00000163888	CAMK2N2
Nfu_p_1_022295	0.332126	15.2297	-4.11494	0.000528807	0.0225652	-0.189562	ENSG00000198677	TTC37
Nfu_p_1_030991	0.669795	16.5669	-4.11476	0.000529023	0.0225652	-0.189952	NA	NA
Nfu_p_1_036536	0.175079	19.088	-4.10342	0.000543301	0.023005	-0.215307	ENSG00000249884	RNF103-CHMP3
Nfu_p_1_042909	-0.214431	14.75	4.09391	0.000555572	0.0233541	-0.236569	ENSG00000162407	PLPP3
Nfu_p_1_017520	0.245343	17.1431	-4.08592	0.000566104	0.0236087	-0.254445	ENSG00000141568	FOXK2
Nfu_p_1_007624	-0.22647	16.2145	4.08317	0.000569766	0.0236087	-0.260583	ENSG00000102924	CBLN1
Nfu_p_1_047848	-0.184659	17.8256	4.07751	0.000577393	0.0236698	-0.273239	ENSG00000170558	CDH2
Nfu_p_1_038024	0.331285	15.1863	-4.07603	0.000579403	0.0236698	-0.276548	ENSG00000104979	C19orf53
Nfu_p_1_022676	0.482862	16.1298	-4.07186	0.000585105	0.0237356	-0.285868	ENSG00000088899	LZTS3
Nfu_p_1_037775	0.264558	15.8763	-4.06858	0.000589633	0.0237532	-0.293204	ENSG00000073584	SMARCE1
Nfu_p_1_026164	0.241884	15.3614	-4.04586	0.000621954	0.0248021	-0.343983	ENSG00000104756	KCTD9
Nfu_p_1_001809	-0.18668	16.5841	4.04431	0.000624221	0.0248021	-0.347446	ENSG00000182985	CADM1
Nfu_p_1_007213	-0.249155	16.4911	4.04109	0.000628964	0.0248206	-0.354648	ENSG00000140937	CDH11
Nfu_p_1_038095	0.458791	16.7059	-4.03266	0.000641541	0.0250194	-0.373482	ENSG00000162961	DPY30
Nfu_p_1_041224	0.29761	13.6516	-4.03116	0.0006438	0.0250194	-0.376826	ENSG00000100023	PPIL2
Nfu_p_1_005002	-0.17432	16.2989	4.02909	0.000646941	0.0250194	-0.381456	ENSG00000168268	NT5DC2
Nfu_p_1_041443	-0.187868	17.5399	4.02552	0.00065238	0.0250626	-0.389419	ENSG00000174721	FGFBP3
Nfu_p_1_014155	0.177266	16.0855	-4.02251	0.000657013	0.0250746	-0.396151	ENSG00000160218	TRAPPC10
Nfu_p_1_017805	1.06782	13.0907	-4.00658	0.000682053	0.0258601	-0.431723	ENSG00000124074	ENKD1
Nfu_p_1_010380	0.205018	17.8875	-3.99533	0.000700312	0.0263799	-0.456845	ENSG00000122203	KIAA1191
Nfu_p_1_038720	-0.28084	17.3919	3.98026	0.000725536	0.0271538	-0.490486	ENSG00000112651	MRPL2
Nfu_p_1_047754	0.312106	16.4281	-3.97359	0.000736986	0.0274055	-0.505372	ENSG00000141458	NPC1
Nfu_p_1_053834	0.299853	18.1086	-3.96053	0.000759927	0.0280786	-0.534507	ENSG00000101843	PSMD10
Nfu_p_1_017939	0.360216	17.844	-3.9515	0.000776215	0.0284989	-0.554661	ENSG00000070010	UFD1L
Nfu_p_1_002749	-0.29516	16.9239	3.946	0.000786292	0.0285117	-0.566917	ENSG00000166128	RAB8B
Nfu_p_1_016207	-0.356454	20.5978	3.94595	0.000786393	0.0285117	-0.567039	ENSG00000104722	NEFM
Nfu_p_1_018712	1.29413	13.1819	-3.93934	0.000798686	0.0287775	-0.581778	NA	NA
Nfu_p_1_054334	0.271457	18.3806	-3.92684	0.000822461	0.0293844	-0.609646	ENSG00000105669	COPE
Nfu_p_1_046512	-0.192912	17.8623	3.92518	0.000825661	0.0293844	-0.613335	ENSG00000126602	TRAP1
Nfu_p_1_026123	0.153202	20.0724	-3.91721	0.00084126	0.0296086	-0.631113	ENSG00000136930	PSMB7
Nfu_p_1_052157	0.237655	15.5192	-3.91675	0.000842168	0.0296086	-0.632138	ENSG00000267909	CCDC177
Nfu_p_1_038996	-0.253179	15.7537	3.89188	0.000892763	0.0309457	-0.687542	ENSG00000164050	PLXNB1
Nfu_p_1_016759	0.180511	16.6869	-3.88858	0.000899693	0.0309457	-0.694883	ENSG00000112739	PRPF4B
Nfu_p_1_027850	0.323561	19.4135	-3.88828	0.000900345	0.0309457	-0.695571	ENSG00000258984	UBE2F-SCLY
Nfu_p_1_009573	0.167015	19.7198	-3.88771	0.00090154	0.0309457	-0.696831	ENSG00000167005	NUDT21
Nfu_p_1_038288	0.200289	15.6681	-3.88033	0.000917288	0.0313011	-0.713272	ENSG00000132664	POLR3F
Nfu_p_1_022918	1.84937	16.157	-3.87403	0.000930946	0.0314298	-0.727301	ENSG00000187608	ISG15
Nfu_p_1_031084	-0.359906	17.0574	3.87359	0.000931896	0.0314298	-0.72827	NA	NA
Nfu_p_1_044149	0.254518	13.6324	-3.87085	0.000937916	0.03145	-0.734382	NA	NA
Nfu_p_1_025256	-0.299276	17.732	3.86568	0.000949349	0.0316504	-0.745882	NA	NA
Nfu_p_1_030016	0.18527	17.1803	-3.85569	0.000971856	0.0322156	-0.768119	ENSG00000100603	SNW1
Nfu_p_1_000283	0.240951	14.7217	-3.83958	0.00100925	0.033265	-0.80394	ENSG00000101343	CRNKL1
Nfu_p_1_049992	0.246478	14.3367	-3.83145	0.00102868	0.0333589	-0.822033	ENSG00000187778	MCRS1
Nfu_p_1_050284	-0.296013	17.184	3.83138	0.00102883	0.0333589	-0.822173	ENSG00000173402	DAG1
Nfu_p_1_037290	-0.275739	19.3148	3.82976	0.00103275	0.0333589	-0.825781	NA	NA
Nfu_p_1_014354	0.354325	16.9617	-3.8279	0.00103726	0.0333589	-0.829909	ENSG00000077721	UBE2A
Nfu_p_1_029878	0.186711	17.154	-3.82643	0.00104085	0.0333589	-0.833188	ENSG00000119953	SMNDC1
Nfu_p_1_029618	0.182871	16.6197	-3.82278	0.00104978	0.0334074	-0.841293	ENSG00000029725	RABEP1
Nfu_p_1_029652	0.216456	16.0624	-3.82112	0.00105388	0.0334074	-0.84499	ENSG00000158636	EMSY
Nfu_p_1_019227	0.19052	17.3341	-3.81726	0.00106345	0.0335276	-0.853564	ENSG00000102189	EEA1
Nfu_p_1_031547	0.268466	16.2466	-3.81156	0.00107775	0.0337813	-0.866233	ENSG00000136237	RAPGEF5
Nfu_p_1_040216	-0.305904	16.0592	3.80943	0.00108314	0.0337813	-0.870965	ENSG00000152910	CNTNAP4
Nfu_p_1_024777	-0.458746	17.8159	3.80397	0.0010971	0.0340335	-0.883104	ENSG00000171603	CLSTN1
Nfu_p_1_030964	-0.211028	16.9761	3.79603	0.00111769	0.0341057	-0.900737	ENSG00000173218	VANGL1
Nfu_p_1_031508	0.270681	16.4288	-3.79298	0.00112569	0.0341057	-0.907499	ENSG00000158528	PPP1R9A
Nfu_p_1_007096	-0.413151	12.9222	3.79235	0.00112736	0.0341057	-0.908905	NA	NA
Nfu_p_1_052189	0.383808	14.0474	-3.7922	0.00112776	0.0341057	-0.909239	ENSG00000070047	PHRF1
Nfu_p_1_045442	-0.304157	14.8629	3.7918	0.00112882	0.0341057	-0.91013	ENSG00000152894	PTPRK
Nfu_p_1_023522	-0.216072	16.5596	3.78724	0.00114095	0.0342935	-0.920259	ENSG00000147099	HDAC8
Nfu_p_1_056426	-0.252809	15.2674	3.77083	0.00118563	0.0354528	-0.956668	ENSG00000184985	SORCS2
Nfu_p_1_008429	-0.383168	15.5091	3.76218	0.00120988	0.0359924	-0.975856	ENSG00000164050	PLXNB1
Nfu_p_1_006761	-0.512123	18.9294	3.75715	0.00122422	0.0361294	-0.987019	ENSG00000099974	DDTL
Nfu_p_1_018946	0.427602	16.1807	-3.75545	0.0012291	0.0361294	-0.990786	ENSG00000115760	BIRC6
Nfu_p_1_043467	-0.590891	16.4776	3.7468	0.00125423	0.0361294	-1.00996	ENSG00000051128	HOMER3
Nfu_p_1_053676	-0.311151	16.1047	3.7454	0.00125835	0.0361294	-1.01306	ENSG00000114062	UBE3A
Nfu_p_1_044317	0.403335	16.7223	-3.74127	0.00127057	0.0361294	-1.02222	ENSG00000142546	NOSIP
Nfu_p_1_053071	0.247602	16.8076	-3.74114	0.00127097	0.0361294	-1.02252	ENSG00000156304	SCAF4
Nfu_p_1_034808	0.135576	16.6147	-3.74004	0.00127425	0.0361294	-1.02496	ENSG00000060339	CCAR1
Nfu_p_1_046630	0.356538	15.7174	-3.73981	0.00127492	0.0361294	-1.02546	ENSG00000176749	CDK5R1
Nfu_p_1_033772	-0.241989	19.0681	3.73944	0.00127604	0.0361294	-1.02629	ENSG00000121691	CAT
Nfu_p_1_022814	0.392575	13.8728	-3.73919	0.00127677	0.0361294	-1.02683	ENSG00000175387	SMAD2
Nfu_p_1_031428	-0.57971	18.0286	3.73172	0.00129929	0.0365883	-1.04339	ENSG00000157551	KCNJ15
Nfu_p_1_046165	-0.181821	18.9281	3.72089	0.00133263	0.037202	-1.06738	ENSG00000165868	HSPA12A
Nfu_p_1_014783	-0.606847	14.5423	3.71974	0.0013362	0.037202	-1.06991	ENSG00000132386	SERPINF1
Nfu_p_1_055417	0.313707	17.6538	-3.71843	0.00134032	0.037202	-1.07283	ENSG00000144566	RAB5A
Nfu_p_1_005277	-0.211597	19.7511	3.70949	0.00136863	0.0376181	-1.09262	ENSG00000143653	SCCPDH
Nfu_p_1_001352	-0.514329	17.0768	3.70803	0.00137331	0.0376181	-1.09585	ENSG00000187676	B3GLCT
Nfu_p_1_012789	-0.204417	16.5276	3.70758	0.00137477	0.0376181	-1.09686	ENSG00000145882	PCYOX1L
Nfu_p_1_014073	-0.271826	17.4475	3.70124	0.00139527	0.0378242	-1.11087	ENSG00000082781	ITGB5
Nfu_p_1_008924	0.22037	16.3397	-3.70122	0.00139534	0.0378242	-1.11092	ENSG00000157514	TSC22D3
Nfu_p_1_051581	0.236098	19.2413	-3.69416	0.00141857	0.0382751	-1.12654	ENSG00000143106	PSMA5
Nfu_p_1_042684	-0.23256	15.4394	3.68865	0.00143696	0.0385917	-1.13873	ENSG00000198729	PPP1R14C
Nfu_p_1_055490	-0.754192	19.9766	3.68218	0.00145886	0.0389992	-1.15304	NA	NA
Nfu_p_1_012863	0.179799	18.7598	-3.67014	0.00150047	0.0399277	-1.17965	ENSG00000254986	DPP3
Nfu_p_1_029548	-0.54163	24.349	3.66505	0.00151841	0.0402206	-1.19089	ENSG00000173110	HSPA6
Nfu_p_1_037995	0.258529	17.7578	-3.66127	0.00153187	0.0403927	-1.19924	ENSG00000141543	EIF4A3
Nfu_p_1_042397	-0.232427	17.9013	3.65894	0.00154026	0.0404301	-1.2044	ENSG00000054356	PTPRN
Nfu_p_1_049623	0.205068	15.3368	-3.65474	0.00155544	0.0404941	-1.21368	ENSG00000167632	TRAPPC9
Nfu_p_1_049555	0.14464	19.374	-3.6544	0.00155666	0.0404941	-1.21442	ENSG00000160948	VPS28
Nfu_p_1_040618	-0.288236	18.5339	3.62674	0.00166048	0.043002	-1.27546	ENSG00000144834	TAGLN3
Nfu_p_1_011654	-0.460803	18.2568	3.61954	0.00168863	0.0435367	-1.29135	NA	NA
Nfu_p_1_024768	0.285524	15.8723	-3.60416	0.00175028	0.0449263	-1.32522	ENSG00000196544	BORCS6
Nfu_p_1_034195	0.264256	16.0509	-3.60044	0.00176554	0.0451186	-1.33343	ENSG00000108349	CASC3
Nfu_p_1_012241	0.240798	17.7525	-3.59356	0.00179408	0.0454427	-1.34857	ENSG00000150316	CWC15
Nfu_p_1_031601	0.196796	17.5073	-3.59121	0.00180394	0.0454427	-1.35375	ENSG00000122218	COPA
Nfu_p_1_011222	-0.464688	16.2961	3.58802	0.00181739	0.0454427	-1.36076	NA	NA
Nfu_p_1_039054	-0.295806	16.6383	3.58615	0.00182533	0.0454427	-1.36488	ENSG00000145194	ECE2
Nfu_p_1_010675	0.232711	18.0447	-3.58506	0.00182998	0.0454427	-1.36728	ENSG00000110107	PRPF19
Nfu_p_1_000999	0.167099	19.1156	-3.5835	0.00183662	0.0454427	-1.37071	ENSG00000099341	PSMD8
Nfu_p_1_055503	0.171792	16.2723	-3.58283	0.0018395	0.0454427	-1.37218	ENSG00000161526	SAP30BP
Nfu_p_1_015726	-0.171198	17.7819	3.58251	0.0018409	0.0454427	-1.3729	ENSG00000131711	MAP1B
Nfu_p_1_032940	0.200417	16.2639	-3.57864	0.00185756	0.0456261	-1.38141	ENSG00000121892	PDS5A
Nfu_p_1_038080	-0.466363	16.7802	3.57656	0.00186659	0.0456261	-1.38599	NA	NA
Nfu_p_1_022647	-0.150829	16.181	3.57533	0.00187192	0.0456261	-1.38868	ENSG00000184792	OSBP2
Nfu_p_1_009075	0.263819	16.8245	-3.57221	0.00188561	0.0457675	-1.39556	ENSG00000123636	BAZ2B
Nfu_p_1_000788	1.79355	17.3543	-3.56827	0.00190296	0.0459961	-1.4042	ENSG00000110171	TRIM3
Nfu_p_1_047987	0.208634	17.442	-3.56092	0.00193582	0.0465017	-1.42037	ENSG00000101557	USP14
Nfu_p_1_051128	-0.606249	16.0995	3.55907	0.00194418	0.0465017	-1.42443	ENSG00000170579	DLGAP1
Nfu_p_1_027840	-0.403392	16.3942	3.55721	0.00195262	0.0465017	-1.42852	ENSG00000147571	CRH
Nfu_p_1_015434	-0.384624	17.5088	3.55648	0.00195594	0.0465017	-1.43012	ENSG00000197860	SGTB
Nfu_p_1_049325	0.211809	16.6652	-3.54969	0.0019871	0.0470496	-1.44504	ENSG00000104897	SF3A2
Nfu_p_1_045627	0.22912	15.943	-3.54385	0.00201432	0.0475004	-1.45788	ENSG00000119707	RBM25
Nfu_p_1_053010	-0.249161	19.3766	3.5395	0.00203482	0.0477895	-1.46743	ENSG00000072210	ALDH3A2
Nfu_p_1_013234	0.238331	16.6865	-3.53711	0.00204617	0.0478623	-1.47268	ENSG00000115306	SPTBN1
Nfu_p_1_048074	0.16232	19.6991	-3.53397	0.00206117	0.0480196	-1.47957	ENSG00000154611	PSMA8
Nfu_p_1_048199	0.216587	18.3375	-3.53002	0.00208018	0.0480376	-1.48822	ENSG00000136738	STAM
Nfu_p_1_045333	0.308721	16.4461	-3.52979	0.00208129	0.0480376	-1.48873	ENSG00000115216	NRBP1
Nfu_p_1_032819	-0.532048	14.7943	3.52866	0.00208679	0.0480376	-1.49122	ENSG00000145362	ANK2
Nfu_p_1_023279	0.195941	16.2938	-3.52289	0.00211497	0.0484939	-1.50387	ENSG00000174720	LARP7
Nfu_p_1_035763	-0.142002	20.1344	3.51445	0.00215688	0.0491519	-1.52237	ENSG00000147065	MSN
Nfu_p_1_010659	-0.279674	17.2799	3.51371	0.00216062	0.0491519	-1.524	ENSG00000156453	PCDH1
Nfu_p_1_033736	-0.240182	17.513	3.51179	0.00217026	0.0491785	-1.5282	NA	NA
Nfu_p_1_051158	0.355418	16.3159	-3.50591	0.00220015	0.0496616	-1.54109	ENSG00000022277	RTFDC1
Nfu_p_1_034465	0.357704	16.9109	-3.49985	0.00223133	0.0501704	-1.55436	ENSG00000083937	CHMP2B
Nfu_p_1_034190	-0.246329	18.4638	3.49585	0.00225215	0.0504429	-1.56311	ENSG00000064651	SLC12A2
Nfu_p_1_011454	0.1901	17.8177	-3.49267	0.00226888	0.0506221	-1.57008	ENSG00000145907	G3BP1
Nfu_p_1_046167	0.213434	16.0865	-3.48131	0.00232953	0.0517762	-1.59494	ENSG00000177679	SRRM3
Nfu_p_1_048261	0.220945	17.2458	-3.47003	0.00239131	0.0529465	-1.6196	ENSG00000161217	PCYT1A
Nfu_p_1_022229	-0.344245	16.3836	3.46509	0.00241889	0.0533536	-1.6304	ENSG00000196498	NCOR2
Nfu_p_1_033056	0.365905	13.6187	-3.46198	0.00243643	0.0533896	-1.6372	ENSG00000171681	ATF7IP
Nfu_p_1_046706	0.247874	17.0493	-3.46154	0.00243893	0.0533896	-1.63817	ENSG00000063854	HAGH
Nfu_p_1_042315	0.285383	16.991	-3.45807	0.0024586	0.0536178	-1.64573	ENSG00000159140	SON
Nfu_p_1_035928	-0.586289	16.6834	3.45282	0.00248875	0.053845	-1.65721	ENSG00000078596	ITM2A
Nfu_p_1_059075	-0.328055	18.4314	3.45032	0.00250321	0.053845	-1.66266	ENSG00000184811	TUSC5
Nfu_p_1_052069	-0.429707	14.0805	3.44825	0.00251526	0.053845	-1.66718	ENSG00000203705	TATDN3
Nfu_p_1_015702	0.623088	16.085	-3.44769	0.00251853	0.053845	-1.6684	ENSG00000015676	NUDCD3
Nfu_p_1_039467	0.212849	17.4068	-3.44588	0.00252916	0.053845	-1.67237	ENSG00000116478	HDAC1
Nfu_p_1_043503	-0.234581	16.6847	3.44135	0.00255584	0.053845	-1.68225	ENSG00000095713	CRTAC1
Nfu_p_1_032298	0.449146	16.8664	-3.44044	0.00256122	0.053845	-1.68423	ENSG00000131467	PSME3
Nfu_p_1_030971	0.228584	17.0902	-3.44035	0.00256177	0.053845	-1.68443	ENSG00000170759	KIF5B
Nfu_p_1_038744	0.306131	16.9424	-3.44031	0.002562	0.053845	-1.68451	ENSG00000151929	BAG3
Nfu_p_1_010522	0.372586	14.4549	-3.43933	0.00256782	0.053845	-1.68665	ENSG00000172830	SSH3
Nfu_p_1_005178	-0.893797	21.8524	3.43878	0.00257112	0.053845	-1.68786	NA	NA
Nfu_p_1_026030	-0.225989	16.3348	3.43014	0.00262313	0.0547366	-1.7067	ENSG00000136270	TBRG4
Nfu_p_1_012569	0.223946	18.0869	-3.4268	0.00264349	0.0549637	-1.71398	ENSG00000170606	HSPA4
Nfu_p_1_046026	-0.220153	16.8135	3.42119	0.00267803	0.0553864	-1.72619	ENSG00000175497	DPP10
Nfu_p_1_001931	-0.266284	15.3318	3.42041	0.00268291	0.0553864	-1.7279	ENSG00000171488	LRRC8C
Nfu_p_1_007541	0.24575	17.9486	-3.40503	0.00278015	0.0571903	-1.76139	ENSG00000145912	NHP2
Nfu_p_1_017799	-0.421039	17.7568	3.3857	0.00290732	0.059595	-1.80343	NA	NA
Nfu_p_1_029001	0.368838	16.6321	-3.37926	0.00295093	0.0602759	-1.81742	ENSG00000058272	PPP1R12A
Nfu_p_1_044125	0.211193	18.0455	-3.37733	0.00296417	0.0603338	-1.82163	ENSG00000277791	PSMB3
Nfu_p_1_054000	0.157055	18.71	-3.37416	0.00298596	0.0605648	-1.82851	ENSG00000248643	RBM14-RBM4
Nfu_p_1_056140	0.201445	18.3685	-3.37013	0.00301385	0.0607719	-1.83725	ENSG00000007392	LUC7L
Nfu_p_1_030930	0.266557	17.189	-3.36966	0.00301712	0.0607719	-1.83826	ENSG00000187514	PTMA
Nfu_p_1_022865	0.283988	17.6926	-3.36615	0.00304171	0.0610552	-1.84589	ENSG00000198363	ASPH
Nfu_p_1_012588	-0.133378	18.2562	3.36078	0.00307968	0.0616042	-1.85754	ENSG00000022355	GABRA1
Nfu_p_1_038526	0.22399	15.6468	-3.34154	0.00321956	0.064181	-1.89925	ENSG00000167491	GATAD2A
Nfu_p_1_044186	-0.356645	16.8384	3.33397	0.00327631	0.0648638	-1.91565	ENSG00000049449	RCN1
Nfu_p_1_053652	-0.334129	17.0766	3.33175	0.00329315	0.0648638	-1.92046	ENSG00000102181	CD99L2
Nfu_p_1_027981	-0.166165	18.4599	3.33078	0.00330054	0.0648638	-1.92256	ENSG00000165609	NUDT5
Nfu_p_1_022102	0.193574	16.3164	-3.33063	0.00330163	0.0648638	-1.92287	ENSG00000099899	TRMT2A
Nfu_p_1_020667	-0.212293	15.9571	3.32957	0.00330972	0.0648638	-1.92517	ENSG00000117906	RCN2
Nfu_p_1_014930	-0.219244	18.2871	3.32154	0.00337158	0.0657461	-1.94255	NA	NA
Nfu_p_1_013668	0.627122	18.1221	-3.31956	0.00338697	0.0657461	-1.94682	ENSG00000136141	LRCH1
Nfu_p_1_013126	0.36973	16.3235	-3.31934	0.00338874	0.0657461	-1.94731	ENSG00000113742	CPEB4
Nfu_p_1_029429	-0.260645	16.1128	3.31631	0.00341245	0.0659854	-1.95385	ENSG00000196636	SDHAF3
Nfu_p_1_019121	-0.338271	17.8961	3.3132	0.00343699	0.0662392	-1.96057	ENSG00000026508	CD44
Nfu_p_1_025712	-0.388185	20.9736	3.31093	0.00345504	0.0663621	-1.96548	NA	NA
Nfu_p_1_046932	0.300933	16.9926	-3.30952	0.00346625	0.0663621	-1.96852	ENSG00000189152	GRAPL
Nfu_p_1_051331	-0.204246	14.6575	3.30458	0.00350592	0.0667731	-1.97919	ENSG00000125037	EMC3
Nfu_p_1_012348	-0.27939	19.8293	3.30262	0.00352185	0.0667731	-1.98344	ENSG00000131828	PDHA1
Nfu_p_1_054165	-0.485115	12.5043	3.30257	0.00352225	0.0667731	-1.98355	ENSG00000167680	SEMA6B
Nfu_p_1_042142	-0.299917	16.1758	3.29282	0.00360221	0.0677832	-2.0046	NA	NA
Nfu_p_1_025573	-0.199346	15.4013	3.29225	0.00360689	0.0677832	-2.00581	ENSG00000151229	SLC2A13
Nfu_p_1_012720	0.238247	16.8977	-3.29165	0.00361193	0.0677832	-2.00712	ENSG00000149970	CNKSR2
Nfu_p_1_016196	0.234865	17.2729	-3.29019	0.00362404	0.0677832	-2.01026	ENSG00000114988	LMAN2L
Nfu_p_1_027639	0.406452	15.896	-3.28901	0.00363395	0.0677832	-2.01282	ENSG00000055130	CUL1
Nfu_p_1_007960	0.239077	17.4461	-3.28679	0.0036525	0.0678438	-2.01759	ENSG00000185896	LAMP1
Nfu_p_1_000397	0.220905	14.7476	-3.28454	0.00367152	0.0678438	-2.02246	ENSG00000170832	USP32
Nfu_p_1_052979	0.145772	19.7377	-3.28445	0.00367229	0.0678438	-2.02265	ENSG00000272772	CTD-2410N18.5
Nfu_p_1_027803	0.625688	16.0907	-3.28054	0.00370544	0.0679371	-2.03108	ENSG00000152484	USP12
Nfu_p_1_047012	0.250658	17.053	-3.27974	0.00371223	0.0679371	-2.03279	ENSG00000103275	UBE2I
Nfu_p_1_039409	0.97327	16.0674	-3.27972	0.00371247	0.0679371	-2.03285	ENSG00000168961	LGALS9
Nfu_p_1_021537	0.223999	17.4427	-3.27591	0.00374512	0.0682662	-2.04106	ENSG00000134970	TMED7
Nfu_p_1_010022	0.266064	17.8105	-3.27396	0.00376196	0.0682662	-2.04526	ENSG00000135387	CAPRIN1
Nfu_p_1_039589	-0.571212	15.704	3.27352	0.00376576	0.0682662	-2.04621	ENSG00000116106	EPHA4
Nfu_p_1_047458	0.211524	18.2859	-3.25742	0.00390768	0.0703441	-2.08086	ENSG00000185359	HGS
Nfu_p_1_019761	0.210753	16.2533	-3.25662	0.00391493	0.0703441	-2.08259	ENSG00000140386	SCAPER
Nfu_p_1_038521	-0.274297	18.329	3.25641	0.00391676	0.0703441	-2.08303	NA	NA
Nfu_p_1_028316	-0.154162	17.3793	3.25128	0.00396323	0.070959	-2.09407	ENSG00000221866	PLXNA4
Nfu_p_1_051493	0.283829	18.9364	-3.24933	0.00398104	0.0710585	-2.09827	ENSG00000112081	SRSF3
Nfu_p_1_056020	-0.193773	17.939	3.24331	0.00403645	0.0714421	-2.11121	ENSG00000144843	ADPRH
Nfu_p_1_030797	0.798371	18.8543	-3.2432	0.00403741	0.0714421	-2.11143	ENSG00000118507	AKAP7
Nfu_p_1_040540	0.308398	16.8162	-3.23861	0.00408023	0.0714421	-2.1213	NA	NA
Nfu_p_1_037962	-0.781566	22.4775	3.23769	0.00408884	0.0714421	-2.12328	ENSG00000233436	BTBD18
Nfu_p_1_030994	0.213144	15.6544	-3.23703	0.00409502	0.0714421	-2.12469	ENSG00000132294	EFR3A
Nfu_p_1_038242	0.233548	17.5894	-3.23702	0.00409513	0.0714421	-2.12472	ENSG00000108654	DDX5
Nfu_p_1_009242	0.309123	16.4299	-3.23635	0.00410141	0.0714421	-2.12615	ENSG00000058673	ZC3H11A
Nfu_p_1_031569	-0.419158	17.0178	3.23596	0.00410507	0.0714421	-2.12698	ENSG00000006128	TAC1
Nfu_p_1_037293	1.13784	15.1752	-3.23508	0.00411337	0.0714421	-2.12887	ENSG00000001497	LAS1L
Nfu_p_1_021569	-0.166881	17.5226	3.23339	0.00412935	0.0715056	-2.1325	ENSG00000196642	RABL6
Nfu_p_1_047233	-0.372291	15.4416	3.23166	0.00414578	0.0715764	-2.13622	NA	NA
Nfu_p_1_031336	-0.14783	20.5562	3.22973	0.00416418	0.0716808	-2.14036	ENSG00000067057	PFKP
Nfu_p_1_043704	0.509463	15.3167	-3.22761	0.00418446	0.0718168	-2.14491	ENSG00000168286	THAP11
Nfu_p_1_048643	0.369242	15.0881	-3.22497	0.00420991	0.0718848	-2.15058	ENSG00000086065	CHMP5
Nfu_p_1_034257	-0.387595	18.6519	3.22336	0.00422545	0.0718848	-2.15403	ENSG00000157005	SST
Nfu_p_1_010045	-0.307893	16.1602	3.22257	0.00423314	0.0718848	-2.15573	ENSG00000104490	NCALD
Nfu_p_1_019525	0.216459	16.2982	-3.22207	0.004238	0.0718848	-2.1568	ENSG00000105700	KXD1
Nfu_p_1_003891	-0.150619	19.0924	3.21974	0.00426069	0.0720591	-2.1618	ENSG00000167588	GPD1
Nfu_p_1_000587	-0.194786	15.2117	3.21526	0.00430471	0.0724455	-2.17141	ENSG00000149256	TENM4
Nfu_p_1_011276	-0.451054	16.691	3.21487	0.00430852	0.0724455	-2.17223	NA	NA
Nfu_p_1_010507	-0.273385	15.9759	3.21264	0.00433055	0.0726055	-2.177	ENSG00000155962	CLIC2
Nfu_p_1_019163	0.274175	15.7796	-3.20819	0.00437493	0.0730018	-2.18654	ENSG00000065809	FAM107B
Nfu_p_1_020884	0.45557	16.723	-3.20775	0.00437936	0.0730018	-2.18748	ENSG00000222011	FAM185A
Nfu_p_1_010062	0.344426	14.5385	-3.20452	0.00441189	0.0731913	-2.1944	ENSG00000134278	SPIRE1
Nfu_p_1_004005	0.296303	15.0114	-3.20412	0.00441596	0.0731913	-2.19526	ENSG00000149658	YTHDF1
Nfu_p_1_042904	-0.177299	17.2249	3.20167	0.00444075	0.0733925	-2.2005	ENSG00000154065	ANKRD29
Nfu_p_1_002134	0.201248	16.403	-3.19872	0.00447091	0.073681	-2.20682	ENSG00000166579	NDEL1
Nfu_p_1_010276	0.26974	16.2446	-3.19189	0.00454129	0.074629	-2.22142	ENSG00000124789	NUP153
Nfu_p_1_050820	-0.369031	17.5982	3.18901	0.00457131	0.074905	-2.22758	ENSG00000168872	DDX19A
Nfu_p_1_046889	0.216761	15.8786	-3.18781	0.00458391	0.074905	-2.23015	ENSG00000100354	TNRC6B
Nfu_p_1_053852	0.634684	17.5632	-3.18541	0.00460913	0.0751055	-2.23527	ENSG00000115415	STAT1
Nfu_p_1_002844	0.17539	18.2384	-3.18081	0.00465787	0.0754344	-2.2451	ENSG00000111667	USP5
Nfu_p_1_002159	-0.488987	14.4078	3.18032	0.00466319	0.0754344	-2.24617	ENSG00000167107	ACSF2
Nfu_p_1_002472	0.230671	15.1375	-3.17983	0.00466833	0.0754344	-2.2472	ENSG00000275700	AATF
Nfu_p_1_008259	0.182319	16.0505	-3.17745	0.00469387	0.0756365	-2.25229	ENSG00000008086	CDKL5
Nfu_p_1_002195	0.121213	18.1447	-3.176	0.00470938	0.0756762	-2.25537	ENSG00000143183	TMCO1
Nfu_p_1_019428	-0.190777	16.834	3.16788	0.00479763	0.0768814	-2.27271	ENSG00000260300	RP11-505K9.4
Nfu_p_1_037895	-0.361125	14.6744	3.16667	0.00481091	0.0768818	-2.27529	ENSG00000133392	MYH11
Nfu_p_1_027487	-0.23925	17.9332	3.16443	0.00483563	0.0769018	-2.28008	ENSG00000167701	GPT
Nfu_p_1_010365	0.248514	16.1875	-3.16277	0.00485404	0.0769018	-2.28363	ENSG00000113300	CNOT6
Nfu_p_1_041742	-0.733579	22.6059	3.16276	0.00485407	0.0769018	-2.28363	NA	NA
Nfu_p_1_024203	0.364136	16.8657	-3.16084	0.00487542	0.0769018	-2.28773	ENSG00000175467	SART1
Nfu_p_1_002892	0.449263	16.4334	-3.16057	0.00487844	0.0769018	-2.28831	ENSG00000136274	NACAD
Nfu_p_1_024013	0.307297	17.3373	-3.15848	0.00490183	0.0770611	-2.29277	ENSG00000175416	CLTB
Nfu_p_1_047749	-0.162815	18.3896	3.1547	0.00494432	0.0775189	-2.30083	ENSG00000178209	PLEC
Nfu_p_1_048571	-0.218923	16.7405	3.15335	0.00495951	0.0775476	-2.30369	ENSG00000063660	GPC1
Nfu_p_1_047758	-0.334901	18.6045	3.15117	0.00498431	0.0776046	-2.30835	ENSG00000196517	SLC6A9
Nfu_p_1_006559	-0.417809	15.7741	3.15068	0.00498992	0.0776046	-2.30939	ENSG00000116745	RPE65
Nfu_p_1_021063	0.395276	15.9275	-3.14393	0.00506732	0.0785976	-2.32376	ENSG00000115657	ABCB6
Nfu_p_1_015622	0.144299	16.9851	-3.14227	0.0050866	0.0786863	-2.3273	ENSG00000064652	SNX24
Nfu_p_1_009874	0.151274	16.2737	-3.14099	0.00510141	0.0787056	-2.33001	ENSG00000198730	CTR9
Nfu_p_1_011922	-0.42458	16.0653	3.13361	0.00518806	0.07983	-2.34572	ENSG00000205464	ATP6AP1L
Nfu_p_1_037448	-0.208773	18.867	3.12642	0.00527372	0.0809335	-2.36099	ENSG00000147471	PROSC
Nfu_p_1_022559	0.40303	13.1502	-3.1231	0.00531372	0.0813322	-2.36804	ENSG00000106733	NMRK1
Nfu_p_1_000458	0.274202	15.3911	-3.11987	0.00535296	0.0817172	-2.3749	ENSG00000170832	USP32
Nfu_p_1_026874	0.123713	19.3675	-3.11752	0.00538173	0.0818266	-2.37989	ENSG00000265241	RBM8A
Nfu_p_1_023266	0.327458	17.1619	-3.11698	0.00538834	0.0818266	-2.38104	ENSG00000137055	PLAA
Nfu_p_1_018191	-0.48879	20.1815	3.11412	0.00542358	0.0821467	-2.38711	ENSG00000131095	GFAP
Nfu_p_1_024888	0.148747	15.9519	-3.10922	0.00548444	0.0827435	-2.39751	ENSG00000156269	NAA11
Nfu_p_1_049675	0.183832	16.6776	-3.10865	0.00549151	0.0827435	-2.39871	ENSG00000101191	DIDO1
Nfu_p_1_022714	0.184061	15.7231	-3.10354	0.0055558	0.0834953	-2.40956	ENSG00000165271	NOL6
Nfu_p_1_055829	-0.17079	17.0919	3.09341	0.00568521	0.0852193	-2.431	NA	NA
Nfu_p_1_021145	0.151859	18.9747	-3.09219	0.0057011	0.0852374	-2.4336	ENSG00000150459	SAP18
Nfu_p_1_023852	0.310086	15.5408	-3.09058	0.00572194	0.085329	-2.437	ENSG00000082068	WDR70
Nfu_p_1_023438	-0.521689	16.4088	3.08587	0.00578349	0.0860257	-2.44696	ENSG00000108947	EFNB3
Nfu_p_1_021448	0.215971	16.3983	-3.08343	0.00581569	0.0861798	-2.45213	ENSG00000075340	ADD2
Nfu_p_1_034353	-0.141477	16.9491	3.07985	0.0058632	0.0861798	-2.45971	ENSG00000044524	EPHA3
Nfu_p_1_049063	0.396015	13.7595	-3.07975	0.00586449	0.0861798	-2.45991	ENSG00000198586	TLK1
Nfu_p_1_054078	-0.223608	15.6249	3.07895	0.00587518	0.0861798	-2.4616	ENSG00000128564	VGF
Nfu_p_1_014699	0.167132	15.2583	-3.0776	0.00589322	0.0861798	-2.46446	ENSG00000110713	NUP98
Nfu_p_1_023012	0.443682	19.7274	-3.07655	0.00590723	0.0861798	-2.46667	ENSG00000183733	FIGLA
Nfu_p_1_043605	-0.26758	16.3059	3.07651	0.00590782	0.0861798	-2.46676	ENSG00000061918	GUCY1B3
Nfu_p_1_012765	-0.33867	18.6845	3.07615	0.0059127	0.0861798	-2.46753	NA	NA
Nfu_p_1_053368	-0.416884	19.435	3.07275	0.00595843	0.0866287	-2.4747	ENSG00000074370	ATP2A3
Nfu_p_1_049246	-0.150857	16.8526	3.06173	0.00610937	0.0886011	-2.49797	ENSG00000142875	PRKACB
Nfu_p_1_007076	-0.174144	16.2191	3.05732	0.00617071	0.0892676	-2.50727	ENSG00000112031	MTRF1L
Nfu_p_1_019200	-0.198565	17.2675	3.04933	0.0062836	0.0904547	-2.52413	ENSG00000140400	MAN2C1
Nfu_p_1_048717	0.365109	15.1333	-3.0493	0.00628396	0.0904547	-2.52418	ENSG00000144535	DIS3L2
Nfu_p_1_054490	-0.212043	16.7597	3.04745	0.00631036	0.0906056	-2.52808	ENSG00000204316	MRPL38
Nfu_p_1_015253	0.180228	15.9148	-3.04638	0.00632568	0.0906056	-2.53033	ENSG00000113593	PPWD1
Nfu_p_1_017829	-0.385838	16.1226	3.04175	0.00639235	0.0913351	-2.54008	ENSG00000178445	GLDC
Nfu_p_1_018359	0.130374	19.3465	-3.04	0.00641777	0.0913877	-2.54377	NA	NA
Nfu_p_1_054071	0.439796	15.5018	-3.03867	0.0064371	0.0913877	-2.54656	ENSG00000074356	NCBP3
Nfu_p_1_015628	0.74625	15.1704	-3.03798	0.0064472	0.0913877	-2.54802	ENSG00000086598	TMED2
Nfu_p_1_023090	-0.292296	19.9568	3.0348	0.00649384	0.0913877	-2.55472	NA	NA
Nfu_p_1_003020	-0.221003	15.4654	3.03475	0.00649462	0.0913877	-2.55483	ENSG00000162733	DDR2
Nfu_p_1_015620	-0.368716	18.5655	3.03466	0.00649591	0.0913877	-2.55501	ENSG00000277586	NEFL
Nfu_p_1_033349	-0.648619	15.9111	3.03395	0.00650631	0.0913877	-2.5565	ENSG00000169851	PCDH7
Nfu_p_1_018621	0.299838	13.9022	-3.03011	0.00656305	0.09175	-2.56457	ENSG00000141858	SAMD1
Nfu_p_1_051511	-0.279107	21.7018	3.03007	0.00656374	0.09175	-2.56466	ENSG00000132164	SLC6A11
Nfu_p_1_021510	0.242989	17.7625	-3.0286	0.00658555	0.0918335	-2.56775	ENSG00000165219	GAPVD1
Nfu_p_1_009712	-0.411976	16.082	3.02313	0.00666754	0.0927338	-2.57924	ENSG00000102871	TRADD
Nfu_p_1_009809	0.269922	16.184	-3.02217	0.00668207	0.0927338	-2.58126	ENSG00000140829	DHX38
Nfu_p_1_012368	-0.25693	16.7667	3.01734	0.00675544	0.0934232	-2.5914	NA	NA
Nfu_p_1_057900	0.763208	19.1022	-3.01678	0.00676396	0.0934232	-2.59257	ENSG00000163993	S100P
Nfu_p_1_035278	0.179568	15.1905	-3.01337	0.00681629	0.0939223	-2.59973	ENSG00000254996	ANKHD1-EIF4EBP3
Nfu_p_1_045610	0.145919	16.8759	-3.0064	0.00692452	0.0951638	-2.61435	ENSG00000111912	NCOA7
Nfu_p_1_040246	0.197932	19.252	-3.00464	0.00695209	0.0951638	-2.61804	ENSG00000106588	PSMA2
Nfu_p_1_023327	-0.281804	17.2947	3.00442	0.0069556	0.0951638	-2.61851	ENSG00000157551	KCNJ15
Nfu_p_1_021189	-0.200155	19.7527	3.00282	0.00698068	0.0951874	-2.62185	ENSG00000168003	SLC3A2
Nfu_p_1_031560	0.394561	13.8413	-3.00188	0.00699553	0.0951874	-2.62382	NA	NA
Nfu_p_1_025162	-0.173776	18.3952	3.00119	0.00700655	0.0951874	-2.62528	ENSG00000173662	TAS1R1
Nfu_p_1_008352	0.176115	18.4931	-2.99359	0.00712775	0.0966076	-2.6412	ENSG00000041357	PSMA4
Nfu_p_1_025764	-0.339905	18.4085	2.9905	0.00717764	0.0969854	-2.64767	NA	NA
Nfu_p_1_050002	0.300605	14.6728	-2.98979	0.00718906	0.0969854	-2.64914	NA	NA
Nfu_p_1_015248	0.306956	17.1259	-2.9859	0.00725244	0.0976135	-2.65728	ENSG00000085365	SCAMP1
Nfu_p_1_041038	0.14684	18.7883	-2.98317	0.00729723	0.0977691	-2.66299	ENSG00000230667	SETSIP
Nfu_p_1_001594	0.174399	18.5283	-2.98314	0.00729771	0.0977691	-2.66305	ENSG00000104853	CLPTM1
Nfu_p_1_053020	0.631949	18.9528	-2.97974	0.00735389	0.0982947	-2.67017	ENSG00000106211	HSPB1
Nfu_p_1_024289	0.257011	17.5451	-2.97584	0.00741873	0.0989334	-2.6783	ENSG00000159409	CELF3
Nfu_p_1_022177	0.127557	16.8747	-2.97264	0.00747256	0.0993044	-2.68501	ENSG00000144028	SNRNP200
Nfu_p_1_009747	0.232068	17.5111	-2.97215	0.00748078	0.0993044	-2.68603	ENSG00000129083	COPB1
Nfu_p_1_001084	-0.299702	17.8389	2.97097	0.00750058	0.0993399	-2.68848	ENSG00000187957	DNER
Nfu_p_1_052856	-0.440873	16.5906	2.96931	0.00752872	0.0994854	-2.69195	ENSG00000099834	CDHR5
Nfu_p_1_001255	-0.278297	19.0277	2.96748	0.00755982	0.099662	-2.69577	ENSG00000110400	NECTIN1
Nfu_p_1_024973	-0.154594	19.0432	2.96651	0.00757644	0.099662	-2.6978	ENSG00000114302	PRKAR2A
Nfu_p_1_047831	-0.135725	16.8972	2.96236	0.00764745	0.100243	-2.70645	NA	NA
Nfu_p_1_007055	0.274846	14.589	-2.96191	0.00765519	0.100243	-2.70738	ENSG00000171862	PTEN
Nfu_p_1_022975	-0.222702	17.4126	2.95639	0.00775085	0.10125	-2.71889	ENSG00000148053	NTRK2
Nfu_p_1_007622	-0.28352	15.2263	2.95547	0.007767	0.10125	-2.72082	ENSG00000122584	NXPH1
Nfu_p_1_024913	-0.115966	25.5207	2.95235	0.00782172	0.101735	-2.72732	ENSG00000074800	ENO1
Nfu_p_1_047124	0.160408	18.6029	-2.94338	0.00798105	0.103575	-2.74599	ENSG00000172794	RAB37
Nfu_p_1_011458	0.488704	15.6368	-2.94038	0.00803488	0.103647	-2.75221	ENSG00000070061	IKBKAP
Nfu_p_1_047070	-0.518166	19.4513	2.93947	0.00805131	0.103647	-2.7541	ENSG00000100097	LGALS1
Nfu_p_1_011268	0.175203	18.0499	-2.93801	0.00807792	0.103647	-2.75716	ENSG00000170144	HNRNPA3
Nfu_p_1_038234	-0.598494	16.9125	2.93757	0.00808588	0.103647	-2.75807	NA	NA
Nfu_p_1_049772	0.42352	13.7577	-2.93705	0.0080952	0.103647	-2.75914	ENSG00000170581	STAT2
Nfu_p_1_012869	-0.198616	17.43	2.93667	0.00810215	0.103647	-2.75993	ENSG00000198729	PPP1R14C
Nfu_p_1_054927	0.249989	17.235	-2.9359	0.00811628	0.103647	-2.76154	ENSG00000153048	CARHSP1
Nfu_p_1_056440	-0.292736	14.7843	2.93484	0.00813553	0.103647	-2.76374	NA	NA
Nfu_p_1_038667	-0.77821	14.5884	2.93405	0.00814991	0.103647	-2.76537	ENSG00000066468	FGFR2
Nfu_p_1_056342	0.146042	17.8703	-2.93236	0.008181	0.103647	-2.76889	ENSG00000135932	CAB39
Nfu_p_1_040895	-0.21048	15.8117	2.93216	0.00818466	0.103647	-2.76931	ENSG00000154639	CXADR
Nfu_p_1_014771	-0.365982	15.4008	2.93127	0.00820102	0.103647	-2.77116	ENSG00000110675	ELMOD1
Nfu_p_1_018012	-0.196654	17.0875	2.92902	0.00824261	0.103838	-2.77584	ENSG00000135070	ISCA1
Nfu_p_1_003976	0.151041	16.4438	-2.92852	0.00825187	0.103838	-2.77687	ENSG00000101161	PRPF6
Nfu_p_1_009752	-0.307709	18.577	2.92322	0.00835042	0.10485	-2.78786	ENSG00000157456	CCNB2
Nfu_p_1_042462	0.671779	14.6718	-2.91976	0.0084156	0.105249	-2.79505	ENSG00000115267	IFIH1
Nfu_p_1_000534	0.467631	16.1691	-2.91961	0.00841844	0.105249	-2.79536	ENSG00000196405	EVL
Nfu_p_1_033787	0.181922	15.9841	-2.91466	0.00851235	0.106194	-2.80562	ENSG00000182389	CACNB4
Nfu_p_1_057375	0.176037	15.9739	-2.91264	0.00855105	0.106276	-2.80981	ENSG00000155438	NIFK
Nfu_p_1_036180	0.411471	18.5132	-2.91182	0.00856676	0.106276	-2.81151	NA	NA
Nfu_p_1_014567	0.220276	13.8872	-2.91145	0.00857388	0.106276	-2.81228	ENSG00000198176	TFDP1
Nfu_p_1_055846	-0.169296	16.1453	2.90897	0.00862166	0.10664	-2.81742	NA	NA
Nfu_p_1_058996	-0.240452	13.9851	2.90555	0.00868787	0.107132	-2.82449	ENSG00000154975	CA10
Nfu_p_1_017988	0.185753	15.7714	-2.90435	0.00871118	0.107132	-2.82697	ENSG00000164307	ERAP1
Nfu_p_1_003700	-0.319546	16.7141	2.90407	0.00871679	0.107132	-2.82756	ENSG00000170893	TRH
Nfu_p_1_041871	0.18882	17.9587	-2.90115	0.00877393	0.107606	-2.8336	ENSG00000116863	ADPRHL2
Nfu_p_1_008164	0.148544	17.2856	-2.89828	0.00883041	0.10787	-2.83953	ENSG00000182774	RPS17
Nfu_p_1_052442	0.166233	17.0331	-2.89817	0.00883266	0.10787	-2.83976	ENSG00000137815	RTF1
Nfu_p_1_051434	-0.317618	17.5383	2.89615	0.00887268	0.108131	-2.84394	ENSG00000164082	GRM2
Nfu_p_1_036230	0.509422	15.3449	-2.89122	0.00897111	0.108894	-2.85413	ENSG00000117614	SYF2
Nfu_p_1_049014	0.301622	18.4546	-2.89113	0.00897283	0.108894	-2.85431	ENSG00000116161	CACYBP
Nfu_p_1_015341	0.25964	15.6944	-2.89003	0.00899491	0.108934	-2.85658	ENSG00000148082	SHC3
Nfu_p_1_028688	0.169021	17.9232	-2.88828	0.00903029	0.109135	-2.8602	ENSG00000111605	CPSF6
Nfu_p_1_053014	0.224853	17.3832	-2.88588	0.0090788	0.109236	-2.86515	ENSG00000101337	TM9SF4
Nfu_p_1_037230	-0.28588	18.1796	2.88578	0.00908085	0.109236	-2.86536	ENSG00000170075	GPR37L1
Nfu_p_1_039097	0.314249	16.7723	-2.88508	0.00909514	0.109236	-2.86681	ENSG00000105223	PLD3
Nfu_p_1_031345	0.168164	16.7672	-2.87899	0.00921978	0.110504	-2.87938	ENSG00000158528	PPP1R9A
Nfu_p_1_010016	0.31485	15.355	-2.87673	0.00926649	0.110835	-2.88404	ENSG00000034053	APBA2
Nfu_p_1_031515	-0.20317	17.3864	2.87508	0.0093006	0.110885	-2.88744	NA	NA
Nfu_p_1_012985	-0.158037	17.1247	2.8746	0.00931054	0.110885	-2.88842	NA	NA
Nfu_p_1_027503	0.507497	15.5739	-2.87376	0.00932799	0.110885	-2.89015	ENSG00000131467	PSME3
Nfu_p_1_015789	-0.283469	14.8275	2.86887	0.00943049	0.111874	-2.90024	ENSG00000213949	ITGA1
Nfu_p_1_018213	0.133546	16.7925	-2.8635	0.00954417	0.112991	-2.91129	NA	NA
Nfu_p_1_050764	0.242004	16.3562	-2.85908	0.00963879	0.113788	-2.92039	ENSG00000258311	RP11-644F5.10
Nfu_p_1_024792	-0.224558	16.8651	2.85741	0.00967462	0.113788	-2.92381	ENSG00000023892	DEF6
Nfu_p_1_021685	-0.240991	16.8266	2.8553	0.00972037	0.113788	-2.92816	NA	NA
Nfu_p_1_043239	0.161419	18.4376	-2.85479	0.00973142	0.113788	-2.92921	ENSG00000106415	GLCCI1
Nfu_p_1_035372	-0.270865	15.042	2.85336	0.00976244	0.113788	-2.93215	NA	NA
Nfu_p_1_043164	0.280171	12.8652	-2.85292	0.00977191	0.113788	-2.93304	ENSG00000204209	DAXX
Nfu_p_1_016544	-0.170301	16.2663	2.85155	0.00980185	0.113788	-2.93586	ENSG00000176105	YES1
Nfu_p_1_000620	0.298823	15.9854	-2.85045	0.00982594	0.113788	-2.93812	ENSG00000133103	COG6
Nfu_p_1_046669	-0.335261	17.3518	2.8504	0.0098271	0.113788	-2.93823	ENSG00000115902	SLC1A4
Nfu_p_1_039694	-0.364614	17.611	2.84996	0.00983672	0.113788	-2.93913	ENSG00000171951	SCG2
Nfu_p_1_023444	0.29089	15.7236	-2.84986	0.00983893	0.113788	-2.93934	ENSG00000103460	TOX3
Nfu_p_1_003363	0.285905	17.7548	-2.84843	0.00987024	0.113788	-2.94227	ENSG00000260170	RP11-96O20.4
Nfu_p_1_007537	0.278673	13.9182	-2.84814	0.00987656	0.113788	-2.94286	ENSG00000163946	FAM208A
Nfu_p_1_001845	-0.282492	17.5764	2.84717	0.00989801	0.113788	-2.94486	ENSG00000165478	HEPACAM
Nfu_p_1_042107	0.299819	14.4996	-2.84682	0.00990566	0.113788	-2.94557	ENSG00000116128	BCL9
Nfu_p_1_019265	-0.221775	17.819	2.84439	0.00995951	0.11418	-2.95057	ENSG00000140848	CPNE2
Nfu_p_1_048109	0.174266	18.2123	-2.84029	0.0100508	0.114729	-2.95898	ENSG00000107262	BAG1
Nfu_p_1_030180	-0.319802	16.5777	2.83954	0.0100676	0.114729	-2.96052	NA	NA
Nfu_p_1_045259	-0.159187	17.6495	2.83894	0.0100811	0.114729	-2.96176	ENSG00000115364	MRPL19
Nfu_p_1_024737	0.288571	17.4793	-2.83865	0.0100875	0.114729	-2.96234	ENSG00000101413	RPRD1B
Nfu_p_1_031615	0.164854	18.1684	-2.83782	0.0101063	0.114729	-2.96406	ENSG00000117758	STX12
Nfu_p_1_053035	-0.102643	19.568	2.8361	0.0101451	0.114883	-2.96758	ENSG00000281938	CTB-127M13.1
Nfu_p_1_029418	-0.237132	15.9369	2.83546	0.0101594	0.114883	-2.96889	ENSG00000172955	ADH6
Nfu_p_1_015673	-0.193742	15.8052	2.83405	0.0101914	0.114933	-2.97178	ENSG00000148053	NTRK2
Nfu_p_1_007105	-0.351387	20.9639	2.83258	0.0102249	0.114933	-2.9748	ENSG00000156508	EEF1A1
Nfu_p_1_024387	0.210047	15.4365	-2.83124	0.0102553	0.114933	-2.97754	ENSG00000104064	GABPB1
Nfu_p_1_055847	-1.50327	15.3608	2.83079	0.0102656	0.114933	-2.97846	ENSG00000122543	OCM
Nfu_p_1_033314	0.237367	14.6198	-2.83044	0.0102735	0.114933	-2.97917	NA	NA
Nfu_p_1_020625	0.155822	16.9	-2.83004	0.0102828	0.114933	-2.98	ENSG00000223496	EXOSC6
Nfu_p_1_019486	0.17147	16.7192	-2.82353	0.0104326	0.116208	-2.99333	ENSG00000125107	CNOT1
Nfu_p_1_022194	-0.166916	15.0308	2.82259	0.0104544	0.116208	-2.99524	ENSG00000151148	UBE3B
Nfu_p_1_021542	-0.661744	17.2187	2.82248	0.010457	0.116208	-2.99547	ENSG00000124380	SNRNP27
Nfu_p_1_018302	-0.179569	16.5339	2.82123	0.010486	0.116308	-2.99802	NA	NA
Nfu_p_1_037427	-0.189855	16.6104	2.81847	0.0105505	0.116735	-3.00367	ENSG00000173208	ABCD2
Nfu_p_1_015143	0.161524	16.4906	-2.81787	0.0105647	0.116735	-3.00491	ENSG00000126883	NUP214
Nfu_p_1_010683	-0.254035	17.6026	2.81214	0.0106999	0.117796	-3.01661	ENSG00000174547	MRPL11
Nfu_p_1_017118	0.172921	17.1964	-2.81208	0.0107013	0.117796	-3.01674	ENSG00000108055	SMC3
Nfu_p_1_007250	-0.134237	16.6873	2.80823	0.0107932	0.118582	-3.0246	ENSG00000160460	SPTBN4
Nfu_p_1_027615	-0.53677	16.0529	2.80389	0.0108977	0.119504	-3.03347	ENSG00000174469	CNTNAP2
Nfu_p_1_038689	0.134091	15.4735	-2.80123	0.010962	0.11977	-3.03888	ENSG00000021574	SPAST
Nfu_p_1_016288	-0.121637	18.1712	2.80118	0.0109633	0.11977	-3.03898	ENSG00000099942	CRKL
Nfu_p_1_034697	-0.211169	15.4509	2.79882	0.0110208	0.120172	-3.0438	ENSG00000179915	NRXN1
Nfu_p_1_051911	0.199537	18.9314	-2.7965	0.0110776	0.120565	-3.04853	ENSG00000112081	SRSF3
Nfu_p_1_050266	-0.142172	19.1081	2.7939	0.0111417	0.120844	-3.05383	ENSG00000188338	SLC38A3
Nfu_p_1_052231	-0.185984	15.8805	2.79377	0.0111449	0.120844	-3.05409	ENSG00000001036	FUCA2
Nfu_p_1_044915	0.180922	17.8756	-2.79245	0.0111775	0.120972	-3.05678	ENSG00000100632	ERH
Nfu_p_1_052558	-0.364608	14.5438	2.79079	0.0112189	0.121041	-3.06017	ENSG00000125779	PANK2
Nfu_p_1_019869	-0.436761	15.1776	2.78984	0.0112423	0.121041	-3.0621	ENSG00000167178	ISLR2
Nfu_p_1_031322	-0.269929	16.7285	2.78924	0.0112572	0.121041	-3.06331	NA	NA
Nfu_p_1_015802	-0.17506	17.3277	2.78884	0.0112674	0.121041	-3.06414	ENSG00000171097	KYAT1
Nfu_p_1_021302	0.414395	18.379	-2.7874	0.0113034	0.121203	-3.06707	ENSG00000069509	FUNDC1
Nfu_p_1_050276	-0.33087	17.754	2.78552	0.0113504	0.121483	-3.07089	ENSG00000145050	MANF
Nfu_p_1_030944	0.129245	17.211	-2.78341	0.0114037	0.121665	-3.07519	ENSG00000211456	SACM1L
Nfu_p_1_005010	-0.414128	20.6486	2.78271	0.0114213	0.121665	-3.07661	ENSG00000102007	PLP2
Nfu_p_1_035546	-0.212282	17.9375	2.78235	0.0114303	0.121665	-3.07734	ENSG00000115556	PLCD4
Nfu_p_1_018719	0.136138	19.088	-2.78151	0.0114517	0.121669	-3.07905	ENSG00000132471	WBP2
Nfu_p_1_029887	0.121988	17.936	-2.78	0.01149	0.12168	-3.08212	ENSG00000131966	ACTR10
Nfu_p_1_021863	0.350077	14.8284	-2.77976	0.011496	0.12168	-3.0826	ENSG00000090615	GOLGA3
Nfu_p_1_034640	-0.124568	17.2105	2.778	0.0115409	0.12168	-3.08619	ENSG00000107745	MICU1
Nfu_p_1_041355	0.210326	19.8466	-2.77745	0.0115549	0.12168	-3.0873	ENSG00000018189	RUFY3
Nfu_p_1_028811	-0.166056	19.0273	2.77735	0.0115576	0.12168	-3.08751	ENSG00000165629	ATP5C1
Nfu_p_1_040890	0.201423	18.1189	-2.77261	0.0116794	0.12274	-3.09714	ENSG00000158856	DMTN
Nfu_p_1_002477	-0.129701	18.0235	2.7704	0.0117366	0.12297	-3.10163	ENSG00000108984	MAP2K6
Nfu_p_1_036360	-0.278715	20.3934	2.77012	0.0117437	0.12297	-3.10218	ENSG00000168952	STXBP6
Nfu_p_1_035114	-0.228958	18.0366	2.76875	0.0117795	0.123031	-3.10498	ENSG00000109472	CPE
Nfu_p_1_024278	-0.792007	17.3836	2.76827	0.011792	0.123031	-3.10595	ENSG00000121481	RNF2
Nfu_p_1_014540	0.193306	15.2343	-2.762	0.0119563	0.124292	-3.11866	ENSG00000158435	CNOT11
Nfu_p_1_029039	0.350195	16.9594	-2.76173	0.0119635	0.124292	-3.11921	NA	NA
Nfu_p_1_034629	0.533431	15.4188	-2.76111	0.01198	0.124292	-3.12048	NA	NA
Nfu_p_1_013552	0.271121	14.5247	-2.76041	0.0119986	0.124292	-3.1219	ENSG00000166199	ALKBH3
Nfu_p_1_011493	-0.440227	21.7077	2.75884	0.0120401	0.1245	-3.12507	ENSG00000101892	ATP1B4
Nfu_p_1_016714	-0.238057	16.2025	2.75559	0.0121268	0.124606	-3.13165	NA	NA
Nfu_p_1_049229	-0.202784	19.7128	2.75552	0.0121288	0.124606	-3.1318	NA	NA
Nfu_p_1_012594	-0.156598	15.5838	2.75468	0.0121511	0.124606	-3.13349	ENSG00000196535	MYO18A
Nfu_p_1_009695	-0.462342	15.719	2.75411	0.0121667	0.124606	-3.13466	ENSG00000140391	TSPAN3
Nfu_p_1_001265	-0.177601	17.2442	2.75393	0.0121713	0.124606	-3.13501	ENSG00000100678	SLC8A3
Nfu_p_1_034848	0.16694	17.51	-2.75181	0.0122285	0.124606	-3.13932	ENSG00000176371	ZSCAN2
Nfu_p_1_018364	-0.176229	15.6199	2.75142	0.0122389	0.124606	-3.14009	ENSG00000080511	RDH8
Nfu_p_1_043732	-0.324482	18.6712	2.75128	0.0122427	0.124606	-3.14038	ENSG00000070214	SLC44A1
Nfu_p_1_036362	0.160096	18.1285	-2.75125	0.0122437	0.124606	-3.14045	ENSG00000197102	DYNC1H1
Nfu_p_1_033201	0.151411	18.4642	-2.74961	0.0122878	0.124837	-3.14376	ENSG00000010244	ZNF207
Nfu_p_1_031903	0.222864	15.8673	-2.74631	0.0123777	0.125504	-3.15044	ENSG00000107929	LARP4B
Nfu_p_1_044164	0.516268	15.1326	-2.74561	0.0123968	0.125504	-3.15186	ENSG00000073584	SMARCE1
Nfu_p_1_053977	0.121313	17.0324	-2.74423	0.0124347	0.125668	-3.15465	ENSG00000141456	PELP1
Nfu_p_1_028444	-0.433323	20.8591	2.74007	0.0125491	0.126604	-3.16306	NA	NA
Nfu_p_1_047056	0.139139	15.6933	-2.73907	0.0125767	0.126663	-3.16507	ENSG00000160917	CPSF4
Nfu_p_1_042876	0.135567	16.809	-2.73622	0.012656	0.12724	-3.17083	ENSG00000109265	KIAA1211
Nfu_p_1_006213	-0.156841	16.0029	2.72858	0.0128707	0.1289	-3.18625	ENSG00000171109	MFN1
Nfu_p_1_036893	0.64088	16.7687	-2.72837	0.0128767	0.1289	-3.18667	ENSG00000115317	HTRA2
Nfu_p_1_027787	-0.313212	19.3284	2.72798	0.0128878	0.1289	-3.18746	ENSG00000104537	ANXA13
Nfu_p_1_056290	0.227802	19.9936	-2.72533	0.0129631	0.12943	-3.1928	ENSG00000161547	SRSF2
Nfu_p_1_020488	0.173704	17.5022	-2.72454	0.0129857	0.129433	-3.1944	ENSG00000126261	UBA2
Nfu_p_1_001991	-0.449512	17.3026	2.71909	0.0131422	0.130768	-3.20537	ENSG00000161682	FAM171A2
Nfu_p_1_003977	0.145309	17.1563	-2.71694	0.0132044	0.131162	-3.2097	ENSG00000174243	DDX23
Nfu_p_1_008828	-0.161759	16.3965	2.71455	0.0132742	0.131392	-3.21452	ENSG00000183696	UPP1
Nfu_p_1_050036	0.135307	16.8907	-2.71418	0.0132849	0.131392	-3.21526	ENSG00000075975	MKRN2
Nfu_p_1_015030	-0.32487	16.7553	2.71381	0.0132955	0.131392	-3.21599	ENSG00000105290	APLP1
Nfu_p_1_048803	-0.210618	18.2003	2.71116	0.0133734	0.131937	-3.22134	NA	NA
Nfu_p_1_042335	-0.41444	18.6733	2.70847	0.0134525	0.132492	-3.22674	ENSG00000162836	ACP6
Nfu_p_1_001833	-0.344222	16.9626	2.70632	0.0135163	0.132895	-3.23107	ENSG00000127884	ECHS1
Nfu_p_1_055063	0.180928	17.2323	-2.70242	0.0136325	0.133483	-3.2389	ENSG00000150961	SEC24D
Nfu_p_1_033501	-0.563358	18.3824	2.70211	0.0136417	0.133483	-3.23952	ENSG00000112245	PTP4A1
Nfu_p_1_037806	0.221324	17.2448	-2.70136	0.0136642	0.133483	-3.24103	ENSG00000129351	ILF3
Nfu_p_1_036218	0.398915	19.6331	-2.69983	0.0137099	0.133483	-3.24409	ENSG00000139970	RTN1
Nfu_p_1_014219	0.16232	16.1587	-2.69889	0.0137384	0.133483	-3.24599	ENSG00000135974	C2orf49
Nfu_p_1_007539	-0.342818	17.4363	2.69848	0.0137508	0.133483	-3.24681	ENSG00000196277	GRM7
Nfu_p_1_051509	0.161495	19.3503	-2.69829	0.0137565	0.133483	-3.24719	ENSG00000175203	DCTN2
Nfu_p_1_026832	1.38853	13.6227	-2.69817	0.0137602	0.133483	-3.24743	NA	NA
Nfu_p_1_007614	0.337392	16.7809	-2.69695	0.0137968	0.133615	-3.24987	NA	NA
Nfu_p_1_049725	0.148287	18.0664	-2.69479	0.0138625	0.134027	-3.25421	ENSG00000173540	GMPPB
Nfu_p_1_025530	-0.2263	17.8675	2.69276	0.0139243	0.134401	-3.25828	ENSG00000169738	DCXR
Nfu_p_1_036023	-0.213728	19.2052	2.68694	0.0141029	0.135899	-3.26994	ENSG00000175130	MARCKSL1
Nfu_p_1_015312	0.129726	15.4286	-2.68582	0.0141376	0.135935	-3.27218	ENSG00000184967	NOC4L
Nfu_p_1_012755	-0.420354	19.1187	2.68531	0.0141535	0.135935	-3.27321	ENSG00000086289	EPDR1
Nfu_p_1_049924	0.293642	18.5973	-2.68268	0.0142351	0.136373	-3.27847	ENSG00000134255	CEPT1
Nfu_p_1_005403	-0.317055	16.9546	2.68233	0.0142462	0.136373	-3.27918	ENSG00000104112	SCG3
Nfu_p_1_016804	-0.195272	17.4553	2.67773	0.0143902	0.137458	-3.28837	ENSG00000155093	PTPRN2
Nfu_p_1_000855	-0.399007	17.3662	2.6772	0.0144069	0.137458	-3.28943	ENSG00000167578	RAB4B
Nfu_p_1_015483	-0.292292	16.4866	2.67635	0.0144338	0.137489	-3.29113	ENSG00000168763	CNNM3
Nfu_p_1_002181	0.265997	15.6438	-2.67431	0.0144985	0.137878	-3.29522	ENSG00000129932	DOHH
Nfu_p_1_027567	0.1648	16.9091	-2.67092	0.0146062	0.138675	-3.30198	ENSG00000163714	U2SURP
Nfu_p_1_004053	0.157713	15.7327	-2.66774	0.0147083	0.139417	-3.30834	ENSG00000184164	CRELD2
Nfu_p_1_052771	0.162182	19.1555	-2.66556	0.0147785	0.139427	-3.31269	ENSG00000117984	CTSD
Nfu_p_1_000282	0.142926	18.0337	-2.66551	0.0147799	0.139427	-3.31278	ENSG00000115128	SF3B6
Nfu_p_1_053315	0.363121	17.2402	-2.66467	0.0148073	0.139427	-3.31447	NA	NA
Nfu_p_1_048400	-0.269073	15.4395	2.66459	0.0148098	0.139427	-3.31462	ENSG00000117114	ADGRL2
Nfu_p_1_005822	0.169406	18.7932	-2.66289	0.014865	0.139427	-3.31802	ENSG00000116750	UCHL5
Nfu_p_1_000721	-0.242198	16.1229	2.66287	0.0148657	0.139427	-3.31806	ENSG00000142494	SLC47A1
Nfu_p_1_036927	0.563829	16.0943	-2.66121	0.0149195	0.139427	-3.32136	ENSG00000111799	COL12A1
Nfu_p_1_013697	0.179719	15.986	-2.66081	0.0149326	0.139427	-3.32216	ENSG00000154727	GABPA
Nfu_p_1_003778	0.243282	14.3288	-2.66059	0.0149396	0.139427	-3.32259	ENSG00000157445	CACNA2D3
Nfu_p_1_049566	-0.362014	15.7542	2.66028	0.0149497	0.139427	-3.32321	ENSG00000138411	HECW2
Nfu_p_1_016444	0.128648	17.9348	-2.65759	0.0150379	0.140024	-3.32858	ENSG00000084623	EIF3I
Nfu_p_1_007091	0.147368	18.1456	-2.6568	0.015064	0.140042	-3.33016	ENSG00000138032	PPM1B
Nfu_p_1_052995	-0.150015	18.5528	2.6512	0.0152492	0.141537	-3.34131	ENSG00000175161	CADM2
Nfu_p_1_018142	-0.360655	18.9492	2.64714	0.0153848	0.142567	-3.34939	ENSG00000060982	BCAT1
Nfu_p_1_050308	2.30246	20.3436	-2.64576	0.015431	0.142607	-3.35212	NA	NA
Nfu_p_1_011366	0.155112	17.915	-2.64555	0.0154382	0.142607	-3.35255	ENSG00000167645	YIF1B
Nfu_p_1_000129	-0.400459	20.5405	2.6437	0.0155008	0.142957	-3.35624	ENSG00000087253	LPCAT2
Nfu_p_1_004805	-0.207555	22.3503	2.64138	0.0155791	0.143452	-3.36084	ENSG00000064787	BCAS1
Nfu_p_1_026833	0.16416	17.947	-2.63915	0.0156551	0.143726	-3.36527	ENSG00000135525	MAP7
Nfu_p_1_055361	-0.443144	17.4237	2.63905	0.0156584	0.143726	-3.36547	ENSG00000172992	DCAKD
Nfu_p_1_050056	-0.567293	16.0411	2.63772	0.0157041	0.143902	-3.36812	ENSG00000055955	ITIH4
Nfu_p_1_029190	0.16945	17.086	-2.63645	0.0157473	0.143902	-3.37063	ENSG00000120645	IQSEC3
Nfu_p_1_041558	0.23284	14.2734	-2.63631	0.0157521	0.143902	-3.3709	ENSG00000104517	UBR5
Nfu_p_1_020172	-0.209674	15.0282	2.62457	0.0161599	0.147389	-3.3942	ENSG00000104067	TJP1
Nfu_p_1_006239	0.246169	18.1562	-2.62371	0.01619	0.147389	-3.39589	ENSG00000058056	USP13
Nfu_p_1_018425	0.176954	15.1338	-2.62244	0.016235	0.147389	-3.39842	ENSG00000108433	GOSR2
Nfu_p_1_037935	0.161776	16.5335	-2.62243	0.0162354	0.147389	-3.39844	ENSG00000197386	HTT
Nfu_p_1_026249	0.196357	19.3435	-2.62138	0.0162723	0.147493	-3.40051	ENSG00000256206	RP11-140L24.4
Nfu_p_1_008230	-0.16525	17.368	2.61557	0.0164792	0.149135	-3.41202	ENSG00000109854	HTATIP2
Nfu_p_1_040203	0.221555	16.0757	-2.61359	0.0165503	0.149443	-3.41594	ENSG00000196455	PIK3R4
Nfu_p_1_004475	0.221661	16.7704	-2.61243	0.016592	0.149443	-3.41823	ENSG00000214338	SOGA3
Nfu_p_1_047894	-0.18471	17.5155	2.61233	0.0165956	0.149443	-3.41842	ENSG00000085832	EPS15
Nfu_p_1_052855	-0.169527	20.5438	2.61134	0.0166313	0.149443	-3.42038	ENSG00000132639	SNAP25
Nfu_p_1_051812	-0.148865	17.3848	2.61068	0.016655	0.149443	-3.42168	ENSG00000179242	CDH4
Nfu_p_1_026665	-0.269812	17.1517	2.61033	0.0166677	0.149443	-3.42237	ENSG00000116353	MECR
Nfu_p_1_027973	-0.198263	16.7439	2.60779	0.0167599	0.150037	-3.42739	ENSG00000047617	ANO2
Nfu_p_1_036553	0.307857	16.6408	-2.60683	0.0167949	0.150089	-3.42929	ENSG00000213079	SCAF8
Nfu_p_1_033059	-0.446801	18.5634	2.60551	0.0168431	0.150089	-3.4319	ENSG00000108654	DDX5
Nfu_p_1_052888	0.423961	18.7523	-2.6055	0.0168433	0.150089	-3.43191	ENSG00000110172	CHORDC1
Nfu_p_1_037894	-0.143939	18.8491	2.60354	0.0169153	0.150499	-3.43579	ENSG00000174903	RAB1B
Nfu_p_1_046937	-0.746439	16.373	2.60183	0.016978	0.150826	-3.43916	NA	NA
Nfu_p_1_030033	-0.160321	15.9003	2.60038	0.0170313	0.151069	-3.44201	ENSG00000021645	NRXN3
Nfu_p_1_018218	-0.332168	19.9366	2.59949	0.0170643	0.15113	-3.44377	ENSG00000108298	RPL19
Nfu_p_1_049681	-0.130869	17.2073	2.5978	0.0171269	0.151328	-3.4471	ENSG00000182180	MRPS16
Nfu_p_1_006593	-0.300683	17.1439	2.59748	0.0171388	0.151328	-3.44773	ENSG00000085491	SLC25A24
Nfu_p_1_054163	0.223708	16.5481	-2.59578	0.0172023	0.151522	-3.45109	ENSG00000167461	RAB8A
Nfu_p_1_025418	0.115899	19.6104	-2.59494	0.0172335	0.151522	-3.45274	ENSG00000130985	UBA1
Nfu_p_1_020191	0.193194	13.7015	-2.5945	0.0172498	0.151522	-3.4536	ENSG00000172530	BANP
Nfu_p_1_024167	-0.414428	15.1304	2.59389	0.0172728	0.151522	-3.45482	ENSG00000100997	ABHD12
Nfu_p_1_025474	0.200753	17.1641	-2.59299	0.0173064	0.151522	-3.45658	ENSG00000124193	SRSF6
Nfu_p_1_049078	-0.342013	16.9601	2.59269	0.0173176	0.151522	-3.45717	ENSG00000104537	ANXA13
Nfu_p_1_046155	-0.401687	14.011	2.59143	0.0173652	0.15171	-3.45966	ENSG00000111737	RAB35
Nfu_p_1_028843	-0.437761	13.4654	2.58982	0.0174256	0.151985	-3.46282	ENSG00000177425	PAWR
Nfu_p_1_012453	-0.148839	21.5491	2.5892	0.0174491	0.151985	-3.46404	ENSG00000069849	ATP1B3
Nfu_p_1_039103	0.168826	14.1078	-2.58631	0.0175587	0.152711	-3.46974	ENSG00000144231	POLR2D
Nfu_p_1_041808	0.321034	20.3562	-2.58511	0.0176043	0.152877	-3.4721	ENSG00000153187	HNRNPU
Nfu_p_1_002604	-0.216776	16.5856	2.58442	0.0176305	0.152877	-3.47345	NA	NA
Nfu_p_1_033214	0.420333	14.9953	-2.58244	0.0177064	0.153306	-3.47735	ENSG00000082898	XPO1
Nfu_p_1_048315	-0.244371	18.8288	2.58159	0.017739	0.153359	-3.47902	ENSG00000171951	SCG2
Nfu_p_1_013946	0.59404	18.4375	-2.58058	0.0177775	0.153463	-3.48099	ENSG00000161016	RPL8
Nfu_p_1_033985	-0.177507	17.7602	2.57905	0.0178364	0.153743	-3.484	ENSG00000123119	NECAB1
Nfu_p_1_025058	0.197144	16.3739	-2.57795	0.0178791	0.153883	-3.48617	ENSG00000155980	KIF5A
Nfu_p_1_012311	0.243516	18.4165	-2.57606	0.0179522	0.154282	-3.48987	ENSG00000113657	DPYSL3
Nfu_p_1_013178	0.548555	13.2251	-2.57529	0.0179822	0.154312	-3.49139	ENSG00000155506	LARP1
Nfu_p_1_010221	0.234592	18.1199	-2.57087	0.0181548	0.15528	-3.50007	ENSG00000143398	PIP5K1A
Nfu_p_1_016483	-0.195879	15.7332	2.57047	0.0181703	0.15528	-3.50085	ENSG00000133789	SWAP70
Nfu_p_1_019059	0.337677	17.3291	-2.5703	0.018177	0.15528	-3.50118	ENSG00000115841	RMDN2
Nfu_p_1_006859	0.117096	18.0188	-2.56963	0.0182035	0.15528	-3.5025	ENSG00000165443	PHYHIPL
Nfu_p_1_012173	0.199722	17.0173	-2.56898	0.0182288	0.15528	-3.50376	ENSG00000169228	RAB24
Nfu_p_1_019784	0.559105	15.7761	-2.56703	0.018306	0.155708	-3.5076	ENSG00000103034	NDRG4
Nfu_p_1_024684	-0.783215	18.8538	2.56597	0.0183477	0.155835	-3.50967	NA	NA
Nfu_p_1_046806	0.141822	17.5638	-2.56339	0.0184504	0.156478	-3.51473	ENSG00000188191	PRKAR1B
Nfu_p_1_000077	-0.266314	15.4596	2.56175	0.0185157	0.15668	-3.51794	ENSG00000198910	L1CAM
Nfu_p_1_026691	-0.190327	17.3064	2.56083	0.0185527	0.15668	-3.51975	NA	NA
Nfu_p_1_056217	-0.227022	16.4961	2.56052	0.0185648	0.15668	-3.52034	ENSG00000161513	FDXR
Nfu_p_1_049369	0.110043	18.0373	-2.56009	0.0185823	0.15668	-3.52119	ENSG00000116350	SRSF4
Nfu_p_1_010510	-0.227359	16.1562	2.55806	0.0186635	0.157137	-3.52515	ENSG00000145888	GLRA1
Nfu_p_1_012068	0.15596	16.5182	-2.55491	0.0187907	0.157798	-3.53132	ENSG00000196535	MYO18A
Nfu_p_1_014265	0.234051	15.3336	-2.55462	0.0188027	0.157798	-3.53189	ENSG00000153774	CFDP1
Nfu_p_1_005269	0.647972	18.7723	-2.5541	0.0188237	0.157798	-3.53291	NA	NA
Nfu_p_1_040406	0.430455	16.9866	-2.55064	0.0189646	0.158511	-3.53967	NA	NA
Nfu_p_1_002960	-0.427668	16.799	2.55042	0.0189735	0.158511	-3.54009	NA	NA
Nfu_p_1_054185	-0.116388	17.6097	2.54953	0.0190101	0.158511	-3.54184	ENSG00000213977	TAX1BP3
Nfu_p_1_008387	0.201183	16.8887	-2.54927	0.0190206	0.158511	-3.54234	ENSG00000204130	RUFY2
Nfu_p_1_001317	-0.270501	14.9527	2.54867	0.0190454	0.158511	-3.54352	ENSG00000007255	TRAPPC6A
Nfu_p_1_027354	0.168562	15.4951	-2.54676	0.0191239	0.158937	-3.54725	ENSG00000066777	ARFGEF1
Nfu_p_1_005111	0.325821	15.1609	-2.54548	0.0191764	0.159075	-3.54974	ENSG00000228927	TSPY3
Nfu_p_1_024968	0.153962	17.1881	-2.54503	0.0191954	0.159075	-3.55064	ENSG00000077935	SMC1B
Nfu_p_1_012044	-0.256088	18.4984	2.54099	0.019363	0.160235	-3.55852	ENSG00000102078	SLC25A14
Nfu_p_1_048712	-0.170949	14.9991	2.54025	0.0193937	0.160261	-3.55995	ENSG00000181035	SLC25A42
Nfu_p_1_032405	-0.148912	16.4028	2.53863	0.0194614	0.160462	-3.56311	ENSG00000089006	SNX5
Nfu_p_1_001367	-0.127317	17.0236	2.53829	0.0194756	0.160462	-3.56377	ENSG00000114480	GBE1
Nfu_p_1_002995	0.132413	18.5022	-2.53718	0.0195222	0.160462	-3.56594	ENSG00000104131	EIF3J
Nfu_p_1_017442	-0.623417	18.0181	2.53703	0.0195287	0.160462	-3.56624	ENSG00000171557	FGG
Nfu_p_1_031348	-0.109279	18.0701	2.53573	0.019583	0.16068	-3.56875	ENSG00000149084	HSD17B12
Nfu_p_1_001602	-0.132791	19.0784	2.5283	0.0198986	0.162922	-3.58323	ENSG00000170017	ALCAM
Nfu_p_1_040814	0.11984	16.4012	-2.52797	0.0199124	0.162922	-3.58386	ENSG00000160460	SPTBN4
Nfu_p_1_006160	0.131158	17.4259	-2.52292	0.0201298	0.164469	-3.59369	ENSG00000104529	EEF1D
Nfu_p_1_031626	0.139253	17.5639	-2.52071	0.0202252	0.164786	-3.59797	ENSG00000137434	C6orf52
Nfu_p_1_046892	0.128786	18.0515	-2.52071	0.0202254	0.164786	-3.59798	ENSG00000103274	NUBP1
Nfu_p_1_042620	0.118437	17.4305	-2.51956	0.0202752	0.16496	-3.60021	ENSG00000196504	PRPF40A
Nfu_p_1_001475	-0.158646	19.3027	2.51768	0.0203572	0.165395	-3.60386	ENSG00000171533	MAP6
Nfu_p_1_023068	-0.414196	22.2901	2.51436	0.0205027	0.166344	-3.6103	NA	NA
Nfu_p_1_055644	0.193071	13.9636	-2.51188	0.0206119	0.166997	-3.61511	ENSG00000008838	MED24
Nfu_p_1_044752	0.130645	16.6627	-2.51092	0.0206547	0.16711	-3.61699	ENSG00000128881	TTBK2
Nfu_p_1_055168	0.149487	17.3673	-2.50888	0.0207452	0.167608	-3.62094	ENSG00000156110	ADK
Nfu_p_1_042153	0.321951	13.4103	-2.50717	0.0208211	0.167988	-3.62425	NA	NA
Nfu_p_1_013757	-0.221073	17.8705	2.50447	0.0209421	0.16839	-3.62948	ENSG00000142192	APP
Nfu_p_1_006070	0.328729	13.8978	-2.50427	0.0209511	0.16839	-3.62987	ENSG00000171357	LURAP1
Nfu_p_1_056212	0.205536	18.3572	-2.50411	0.0209581	0.16839	-3.63017	ENSG00000087191	PSMC5
Nfu_p_1_042565	-0.153975	16.1926	2.50152	0.0210748	0.169094	-3.63519	NA	NA
Nfu_p_1_018057	-0.221584	16.9396	2.49843	0.0212143	0.169978	-3.64116	ENSG00000143761	ARF1
Nfu_p_1_055249	0.205014	14.9642	-2.49703	0.0212782	0.170255	-3.64388	ENSG00000060749	QSER1
Nfu_p_1_018279	0.154878	16.6782	-2.49518	0.0213624	0.170511	-3.64744	ENSG00000136448	NMT1
Nfu_p_1_052701	0.318754	15.4281	-2.49504	0.021369	0.170511	-3.64772	NA	NA
Nfu_p_1_013758	-0.22756	19.3663	2.49221	0.0214986	0.17131	-3.65319	ENSG00000156298	TSPAN7
Nfu_p_1_015121	0.360699	16.2582	-2.4903	0.0215866	0.171775	-3.65688	ENSG00000176407	KCMF1
Nfu_p_1_045691	0.176376	15.017	-2.48944	0.0216263	0.171855	-3.65854	ENSG00000120256	LRP11
Nfu_p_1_025786	0.134163	15.9419	-2.48867	0.021662	0.171904	-3.66003	ENSG00000164187	LMBRD2
Nfu_p_1_047838	-0.172163	16.031	2.4873	0.0217254	0.171965	-3.66266	NA	NA
Nfu_p_1_011350	-0.146892	15.5344	2.48722	0.021729	0.171965	-3.66281	ENSG00000113552	GNPDA1
Nfu_p_1_025484	-0.20791	18.4584	2.48654	0.0217608	0.171981	-3.66413	ENSG00000084207	GSTP1
Nfu_p_1_013458	-0.157894	18.9609	2.48137	0.0220025	0.173655	-3.6741	ENSG00000123992	DNPEP
Nfu_p_1_010670	-0.404759	13.6907	2.47818	0.0221527	0.173956	-3.68025	ENSG00000152377	SPOCK1
Nfu_p_1_014099	-0.257083	16.9507	2.47803	0.0221595	0.173956	-3.68052	ENSG00000283149	RP11-134F2.8
Nfu_p_1_009596	0.132899	17.5394	-2.47788	0.0221669	0.173956	-3.68083	ENSG00000103018	CYB5B
Nfu_p_1_035923	-0.26928	17.3101	2.47729	0.0221948	0.173956	-3.68196	ENSG00000174080	CTSF
Nfu_p_1_002779	0.121217	16.2115	-2.47719	0.0221995	0.173956	-3.68215	ENSG00000163125	RPRD2
Nfu_p_1_020860	0.134806	17.7843	-2.47674	0.0222206	0.173956	-3.68301	ENSG00000140553	UNC45A
Nfu_p_1_047036	-0.177477	20.1917	2.47208	0.0224427	0.175422	-3.69198	NA	NA
Nfu_p_1_000247	0.122001	17.6973	-2.47154	0.0224683	0.175422	-3.69301	ENSG00000128563	PRKRIP1
Nfu_p_1_018485	-0.311513	16.1804	2.47056	0.0225156	0.175555	-3.69491	ENSG00000186566	GPATCH8
Nfu_p_1_033689	-0.139453	15.7316	2.46981	0.0225517	0.1756	-3.69635	ENSG00000120899	PTK2B
Nfu_p_1_044351	0.723364	16.3429	-2.46874	0.0226032	0.175766	-3.69841	ENSG00000054654	SYNE2
Nfu_p_1_043194	0.227137	18.7113	-2.46789	0.022644	0.175847	-3.70004	ENSG00000157191	NECAP2
Nfu_p_1_042037	0.153198	17.4252	-2.46578	0.022746	0.176403	-3.70409	ENSG00000102804	TSC22D1
Nfu_p_1_018461	-0.250939	15.7019	2.4646	0.0228031	0.17661	-3.70635	NA	NA
Nfu_p_1_002804	0.26096	15.807	-2.46267	0.0228972	0.176913	-3.71006	ENSG00000100221	JOSD1
Nfu_p_1_039254	0.128128	19.0499	-2.46255	0.0229032	0.176913	-3.7103	ENSG00000105323	HNRNPUL1
Nfu_p_1_011360	0.242694	16.8689	-2.45916	0.0230687	0.177805	-3.71679	ENSG00000085224	ATRX
Nfu_p_1_045983	-0.728917	17.9447	2.45785	0.023133	0.177805	-3.7193	ENSG00000171560	FGA
Nfu_p_1_041857	-0.400318	15.9814	2.45781	0.0231354	0.177805	-3.71939	ENSG00000124785	NRN1
Nfu_p_1_046929	-0.530085	18.2796	2.457	0.023175	0.177805	-3.72093	ENSG00000087086	FTL
Nfu_p_1_022801	0.524936	17.8434	-2.4567	0.0231897	0.177805	-3.7215	ENSG00000182944	EWSR1
Nfu_p_1_000261	0.16292	15.9873	-2.45644	0.0232026	0.177805	-3.72201	ENSG00000003509	NDUFAF7
Nfu_p_1_029194	-0.352876	18.8455	2.45567	0.0232407	0.177862	-3.72348	ENSG00000276380	UBE2NL
Nfu_p_1_055999	-0.252736	16.2458	2.45443	0.023302	0.177864	-3.72586	ENSG00000035862	TIMP2
Nfu_p_1_042367	-0.368522	17.8069	2.45443	0.0233022	0.177864	-3.72587	ENSG00000144120	TMEM177
Nfu_p_1_047027	1.69201	18.4612	-2.45341	0.0233527	0.178015	-3.72782	ENSG00000182095	TNRC18
Nfu_p_1_044531	-0.212907	17.8363	2.45023	0.0235109	0.178985	-3.7339	ENSG00000149573	MPZL2
Nfu_p_1_033158	0.14623	16.6774	-2.44888	0.0235787	0.179266	-3.73649	ENSG00000007392	LUC7L
Nfu_p_1_014052	0.203532	17.5266	-2.44623	0.0237117	0.180042	-3.74156	ENSG00000169093	ASMTL
Nfu_p_1_033041	-0.862968	15.3287	2.44464	0.0237921	0.180416	-3.74461	NA	NA
Nfu_p_1_036334	-0.128035	17.1669	2.4424	0.0239056	0.18104	-3.74889	ENSG00000117308	GALE
Nfu_p_1_021427	-0.152038	16.3093	2.44025	0.0240149	0.181406	-3.75299	ENSG00000107362	ABHD17B
Nfu_p_1_001664	0.149672	16.6456	-2.44022	0.0240165	0.181406	-3.75305	ENSG00000150764	DIXDC1
Nfu_p_1_043299	-0.515179	16.3257	2.43782	0.0241389	0.181844	-3.75763	ENSG00000140522	RLBP1
Nfu_p_1_036397	-0.17285	18.9518	2.43744	0.0241584	0.181844	-3.75836	ENSG00000112697	TMEM30A
Nfu_p_1_038916	1.25519	16.8171	-2.43724	0.0241685	0.181844	-3.75873	ENSG00000130766	SESN2
Nfu_p_1_013175	-0.140216	17.5871	2.43631	0.0242164	0.181968	-3.76052	ENSG00000164402	SEPT8
Nfu_p_1_036296	-0.180111	18.3456	2.43405	0.0243328	0.182606	-3.76483	ENSG00000138430	OLA1
Nfu_p_1_018338	-0.259929	15.1539	2.43198	0.02444	0.182765	-3.76878	ENSG00000173757	STAT5B
Nfu_p_1_008088	-0.210173	16.936	2.43163	0.024458	0.182765	-3.76945	ENSG00000103647	CORO2B
Nfu_p_1_035748	-0.133311	18.5356	2.43132	0.0244737	0.182765	-3.77002	ENSG00000165704	HPRT1
Nfu_p_1_036261	0.436938	16.6114	-2.4312	0.02448	0.182765	-3.77025	ENSG00000140093	SERPINA10
Nfu_p_1_011882	-0.262155	18.5903	2.42834	0.0246288	0.183255	-3.77571	ENSG00000141873	SLC39A3
Nfu_p_1_044684	0.133897	17.9867	-2.42803	0.0246454	0.183255	-3.77631	ENSG00000112290	WASF1
Nfu_p_1_047955	0.14009	15.9639	-2.42758	0.0246686	0.183255	-3.77715	ENSG00000047410	TPR
Nfu_p_1_003126	-0.197941	16.5988	2.42752	0.024672	0.183255	-3.77728	ENSG00000160688	FLAD1
Nfu_p_1_031830	0.166583	16.5104	-2.42685	0.0247067	0.183278	-3.77854	ENSG00000158545	ZC3H18
Nfu_p_1_005986	-0.225148	23.5396	2.42496	0.024806	0.183615	-3.78215	ENSG00000097096	SYDE2
Nfu_p_1_003572	-0.142276	16.3984	2.42478	0.0248154	0.183615	-3.78249	ENSG00000171385	KCND3
Nfu_p_1_009278	0.132046	18.4802	-2.42229	0.0249464	0.184151	-3.78722	ENSG00000108424	KPNB1
Nfu_p_1_048281	-0.30394	16.1005	2.422	0.0249619	0.184151	-3.78778	NA	NA
Nfu_p_1_031400	2.97102	18.4331	-2.42156	0.024985	0.184151	-3.78861	ENSG00000158887	MPZ
Nfu_p_1_003631	0.178449	15.591	-2.421	0.0250148	0.184151	-3.78968	ENSG00000149658	YTHDF1
Nfu_p_1_047596	0.208047	15.6416	-2.42023	0.0250555	0.184217	-3.79115	ENSG00000071894	CPSF1
Nfu_p_1_001892	-0.122726	21.397	2.41681	0.0252374	0.185222	-3.79765	ENSG00000143153	ATP1B1
Nfu_p_1_034333	-0.358139	17.6076	2.41623	0.0252684	0.185222	-3.79875	ENSG00000074582	BCS1L
Nfu_p_1_000019	0.173605	14.7255	-2.41468	0.0253514	0.185222	-3.8017	ENSG00000143776	CDC42BPA
Nfu_p_1_049936	-0.143593	17.1022	2.4143	0.0253717	0.185222	-3.80242	NA	NA
Nfu_p_1_053196	0.32671	17.1541	-2.41393	0.0253915	0.185222	-3.80312	ENSG00000278535	DHRS11
Nfu_p_1_029983	-0.108009	23.0619	2.4137	0.0254041	0.185222	-3.80356	ENSG00000078304	PPP2R5C
Nfu_p_1_040232	0.216654	16.955	-2.41348	0.0254158	0.185222	-3.80398	ENSG00000104408	EIF3E
Nfu_p_1_050920	-0.170025	15.3408	2.41214	0.0254878	0.185384	-3.80652	ENSG00000037897	METTL1
Nfu_p_1_037262	0.222918	16.2917	-2.41132	0.0255324	0.185384	-3.80809	ENSG00000144711	IQSEC1
Nfu_p_1_032233	-0.220071	16.5113	2.41097	0.0255512	0.185384	-3.80875	ENSG00000117519	CNN3
Nfu_p_1_032382	-0.565938	21.76	2.4107	0.0255659	0.185384	-3.80926	ENSG00000064687	ABCA7
Nfu_p_1_044200	0.104907	16.8537	-2.40962	0.0256239	0.185573	-3.8113	ENSG00000189369	GSPT2
Nfu_p_1_053364	0.228087	15.9763	-2.40795	0.0257143	0.185996	-3.81446	ENSG00000109111	SUPT6H
Nfu_p_1_013716	0.110545	16.2196	-2.40612	0.0258142	0.186016	-3.81794	ENSG00000156697	UTP14A
Nfu_p_1_051154	-0.538368	15.9501	2.40579	0.0258321	0.186016	-3.81857	ENSG00000257727	CNPY2
Nfu_p_1_005838	0.193505	18.6746	-2.40565	0.0258395	0.186016	-3.81882	ENSG00000173692	PSMD1
Nfu_p_1_017562	-0.481177	14.3527	2.40547	0.0258497	0.186016	-3.81918	NA	NA
Nfu_p_1_008272	-0.274418	17.873	2.40481	0.0258858	0.186016	-3.82043	ENSG00000138363	ATIC
Nfu_p_1_032383	0.193612	14.9377	-2.40437	0.0259095	0.186016	-3.82125	ENSG00000129460	NGDN
Nfu_p_1_030092	0.367326	17.3387	-2.40192	0.0260438	0.18665	-3.82589	ENSG00000168397	ATG4B
Nfu_p_1_022380	0.177572	16.5259	-2.40159	0.0260622	0.18665	-3.82653	ENSG00000205765	C5orf51
Nfu_p_1_046940	-0.133256	17.9157	2.4005	0.0261224	0.186851	-3.8286	ENSG00000125445	MRPS7
Nfu_p_1_049920	0.124031	15.1093	-2.39814	0.0262525	0.18755	-3.83306	ENSG00000163938	GNL3
Nfu_p_1_005824	0.571505	16.0687	-2.39671	0.0263319	0.187886	-3.83577	ENSG00000170935	NCBP2L
Nfu_p_1_005329	0.105599	17.6135	-2.39386	0.0264903	0.188673	-3.84115	ENSG00000176102	CSTF3
Nfu_p_1_050603	-0.328045	18.7306	2.39356	0.0265073	0.188673	-3.84172	ENSG00000026025	VIM
Nfu_p_1_027385	1.63513	19.0625	-2.39287	0.0265461	0.188718	-3.84303	ENSG00000112144	ICK
Nfu_p_1_054054	0.195682	15.228	-2.39209	0.0265895	0.188795	-3.8445	ENSG00000114416	FXR1
Nfu_p_1_016351	-0.295026	18.6001	2.3909	0.0266561	0.189036	-3.84674	ENSG00000130304	SLC27A1
Nfu_p_1_042983	-0.184556	16.9578	2.38954	0.0267327	0.189124	-3.84931	ENSG00000169710	FASN
Nfu_p_1_044108	-0.256261	19.3863	2.38952	0.0267337	0.189124	-3.84935	ENSG00000141522	ARHGDIA
Nfu_p_1_012900	0.16178	16.1211	-2.38885	0.0267716	0.189162	-3.85062	ENSG00000108599	AKAP10
Nfu_p_1_054199	-0.174031	15.143	2.38534	0.0269704	0.190335	-3.85725	ENSG00000186283	TOR3A
Nfu_p_1_005644	0.12656	17.0194	-2.38451	0.0270173	0.190434	-3.85881	ENSG00000005007	UPF1
Nfu_p_1_045158	0.207974	14.5972	-2.38352	0.0270735	0.190474	-3.86067	ENSG00000165934	CPSF2
Nfu_p_1_026336	0.119237	16.8838	-2.38326	0.0270887	0.190474	-3.86117	ENSG00000117751	PPP1R8
Nfu_p_1_026762	-0.341747	16.5202	2.3818	0.027172	0.190829	-3.86392	ENSG00000122643	NT5C3A
Nfu_p_1_019709	0.266961	18.4136	-2.38062	0.0272398	0.191074	-3.86616	ENSG00000004478	FKBP4
Nfu_p_1_031533	1.81355	18.5873	-2.37832	0.0273714	0.191765	-3.87048	ENSG00000101558	VAPA
Nfu_p_1_049664	0.315335	14.9463	-2.3763	0.0274883	0.192209	-3.87429	ENSG00000166171	DPCD
Nfu_p_1_009533	0.143961	15.7154	-2.37608	0.0275011	0.192209	-3.87471	NA	NA
Nfu_p_1_004641	-0.129137	17.314	2.37423	0.0276077	0.192722	-3.87818	ENSG00000048828	FAM120A
Nfu_p_1_039466	-0.121951	19.6933	2.37205	0.0277349	0.193377	-3.88229	ENSG00000175130	MARCKSL1
Nfu_p_1_002523	-0.224244	15.2686	2.37019	0.0278433	0.193753	-3.88579	ENSG00000111679	PTPN6
Nfu_p_1_018320	-0.22181	17.5756	2.3698	0.0278661	0.193753	-3.88652	ENSG00000108588	CCDC47
Nfu_p_1_049169	0.206803	18.4713	-2.36941	0.0278889	0.193753	-3.88725	ENSG00000165416	SUGT1
Nfu_p_1_053027	-0.203134	15.6921	2.36852	0.0279411	0.193883	-3.88893	ENSG00000132591	ERAL1
Nfu_p_1_047254	-0.112118	17.963	2.36721	0.0280178	0.194008	-3.89138	ENSG00000178307	TMEM11
Nfu_p_1_019582	0.317999	15.5376	-2.36645	0.0280627	0.194008	-3.89281	ENSG00000110841	PPFIBP1
Nfu_p_1_003929	0.134788	17.125	-2.36605	0.0280864	0.194008	-3.89357	ENSG00000132792	CTNNBL1
Nfu_p_1_010166	0.124736	16.2853	-2.36541	0.0281242	0.194008	-3.89477	ENSG00000143294	PRCC
Nfu_p_1_038603	-0.152301	16.086	2.36537	0.0281263	0.194008	-3.89484	ENSG00000112655	PTK7
Nfu_p_1_004215	0.210469	16.9808	-2.3634	0.0282429	0.194544	-3.89854	ENSG00000126067	PSMB2
Nfu_p_1_009316	0.296396	17.4557	-2.36293	0.0282711	0.194544	-3.89943	ENSG00000110619	CARS
Nfu_p_1_048120	-0.135833	15.3614	2.36221	0.0283138	0.194607	-3.90079	ENSG00000105426	PTPRS
Nfu_p_1_031010	-0.117191	18.122	2.36129	0.0283682	0.19475	-3.9025	ENSG00000155093	PTPRN2
Nfu_p_1_012341	-0.173666	14.045	2.36029	0.0284279	0.19493	-3.90438	ENSG00000145819	ARHGAP26
Nfu_p_1_001163	-0.210905	15.7307	2.35874	0.0285203	0.195038	-3.90729	ENSG00000132938	MTUS2
Nfu_p_1_052096	0.175118	19.2219	-2.35823	0.0285511	0.195038	-3.90825	ENSG00000100567	PSMA3
Nfu_p_1_010210	-0.353787	18.0024	2.358	0.0285648	0.195038	-3.90868	ENSG00000137198	GMPR
Nfu_p_1_000444	0.190183	13.9621	-2.35777	0.0285783	0.195038	-3.9091	ENSG00000185658	BRWD1
Nfu_p_1_002599	0.26285	14.7442	-2.35663	0.028647	0.195059	-3.91125	ENSG00000105404	RABAC1
Nfu_p_1_016378	-0.144294	15.2144	2.3566	0.0286486	0.195059	-3.9113	ENSG00000107281	NPDC1
Nfu_p_1_038838	-0.247741	20.0238	2.35585	0.0286936	0.195137	-3.9127	NA	NA
Nfu_p_1_034718	-0.2575	20.2842	2.3542	0.0287929	0.195583	-3.91579	ENSG00000107819	SFXN3
Nfu_p_1_044831	-0.324809	16.4597	2.3523	0.0289076	0.196088	-3.91935	ENSG00000152822	GRM1
Nfu_p_1_052060	-0.171563	16.3437	2.35185	0.0289349	0.196088	-3.92019	ENSG00000103966	EHD4
Nfu_p_1_033125	-0.326638	17.7837	2.35071	0.0290041	0.196271	-3.92233	ENSG00000173726	TOMM20
Nfu_p_1_056462	-0.381907	19.3007	2.35017	0.0290372	0.196271	-3.92335	ENSG00000214530	STARD10
Nfu_p_1_046993	-0.132099	16.2257	2.34959	0.0290722	0.196271	-3.92443	ENSG00000167930	FAM234A
Nfu_p_1_051742	0.148734	18.1329	-2.34918	0.0290973	0.196271	-3.9252	ENSG00000124207	CSE1L
Nfu_p_1_026703	0.19096	17.1942	-2.3451	0.0293465	0.197485	-3.93282	ENSG00000176619	LMNB2
Nfu_p_1_009454	0.280732	15.3056	-2.34365	0.0294362	0.197485	-3.93555	ENSG00000039523	FAM65A
Nfu_p_1_021740	-0.565869	13.1929	2.34354	0.0294424	0.197485	-3.93573	ENSG00000130653	PNPLA7
Nfu_p_1_036563	0.326144	13.0116	-2.34325	0.0294607	0.197485	-3.93629	ENSG00000166133	RPUSD2
Nfu_p_1_026325	-0.530319	17.9918	2.34316	0.0294663	0.197485	-3.93646	ENSG00000144908	ALDH1L1
Nfu_p_1_028633	-0.357972	17.5155	2.34291	0.0294815	0.197485	-3.93692	ENSG00000018236	CNTN1
Nfu_p_1_023505	-0.190543	16.6248	2.34225	0.0295219	0.197528	-3.93814	ENSG00000155886	SLC24A2
Nfu_p_1_004342	-0.120034	22.6338	2.33905	0.0297203	0.198626	-3.94413	ENSG00000146701	MDH2
Nfu_p_1_029281	0.171236	17.565	-2.33382	0.030047	0.200579	-3.95389	ENSG00000168259	DNAJC7
Nfu_p_1_047774	-0.220464	18.8896	2.33268	0.0301183	0.200644	-3.956	ENSG00000116147	TNR
Nfu_p_1_034352	-0.340856	16.6621	2.33256	0.030126	0.200644	-3.95623	ENSG00000141580	WDR45B
Nfu_p_1_014917	0.152668	14.4911	-2.33158	0.0301874	0.200823	-3.95805	ENSG00000135801	TAF5L
Nfu_p_1_038840	-0.244299	18.0842	2.33084	0.0302347	0.200907	-3.95945	ENSG00000108826	MRPL27
Nfu_p_1_047520	0.133084	17.565	-2.32996	0.0302901	0.201045	-3.96108	ENSG00000108883	EFTUD2
Nfu_p_1_005135	-0.189978	15.3061	2.32778	0.030428	0.201729	-3.96513	ENSG00000076356	PLXNA2
Nfu_p_1_003113	-0.171762	18.6536	2.32704	0.0304748	0.201809	-3.96651	ENSG00000132589	FLOT2
Nfu_p_1_030005	-0.456556	15.3429	2.32605	0.030538	0.201996	-3.96835	ENSG00000165379	LRFN5
Nfu_p_1_025918	0.397007	15.7464	-2.32489	0.0306121	0.202041	-3.97052	ENSG00000080503	SMARCA2
Nfu_p_1_040938	-0.158692	17.3767	2.32462	0.0306293	0.202041	-3.97102	ENSG00000132463	GRSF1
Nfu_p_1_003077	0.138939	17.3844	-2.32431	0.0306491	0.202041	-3.9716	ENSG00000105784	RUNDC3B
Nfu_p_1_009976	0.159901	16.3974	-2.32345	0.0307044	0.202127	-3.9732	ENSG00000166734	CASC4
Nfu_p_1_017284	0.105308	17.0245	-2.32258	0.0307601	0.202127	-3.97482	ENSG00000171566	PLRG1
Nfu_p_1_022096	-0.154798	16.2286	2.32212	0.0307896	0.202127	-3.97567	ENSG00000198832	SELENOM
Nfu_p_1_008267	0.146773	17.4285	-2.32193	0.0308017	0.202127	-3.97602	ENSG00000028528	SNX1
Nfu_p_1_021608	-0.212155	14.418	2.32078	0.0308755	0.202383	-3.97816	ENSG00000076513	ANKRD13A
Nfu_p_1_011706	-0.347174	18.9958	2.31828	0.0310369	0.203211	-3.98281	NA	NA
Nfu_p_1_010770	0.266216	18.545	-2.31617	0.0311731	0.203841	-3.98671	NA	NA
Nfu_p_1_055055	0.188206	18.6367	-2.31571	0.0312034	0.203841	-3.98758	ENSG00000165678	GHITM
Nfu_p_1_017323	-0.725839	14.595	2.31433	0.0312928	0.204195	-3.99013	ENSG00000125734	GPR108
Nfu_p_1_049638	0.230088	19.2785	-2.31213	0.0314365	0.204903	-3.99421	ENSG00000117592	PRDX6
Nfu_p_1_052383	0.210152	14.8126	-2.3099	0.0315831	0.205565	-3.99836	ENSG00000100815	TRIP11
Nfu_p_1_028056	-0.202422	15.6051	2.30938	0.0316169	0.205565	-3.99931	ENSG00000127324	TSPAN8
Nfu_p_1_027694	0.193389	16.4372	-2.30896	0.0316445	0.205565	-4.00009	ENSG00000149970	CNKSR2
Nfu_p_1_006339	0.206898	17.1029	-2.30612	0.031832	0.206552	-4.00535	ENSG00000118473	SGIP1
Nfu_p_1_004157	0.491586	16.376	-2.30445	0.031943	0.207041	-4.00845	ENSG00000145945	FAM50B
Nfu_p_1_047724	-0.283391	13.5901	2.30379	0.0319864	0.20709	-4.00966	ENSG00000137364	TPMT
Nfu_p_1_027868	-0.122769	21.4004	2.30318	0.0320274	0.207094	-4.0108	ENSG00000142669	SH3BGRL3
Nfu_p_1_044302	0.293888	13.1866	-2.30271	0.0320583	0.207094	-4.01166	ENSG00000179889	PDXDC1
Nfu_p_1_015762	0.163698	16.6849	-2.30155	0.0321359	0.207364	-4.01381	ENSG00000129691	ASH2L
Nfu_p_1_027691	-0.131466	17.0217	2.29919	0.032294	0.208001	-4.01818	ENSG00000231213	PLSCR5
Nfu_p_1_052629	0.200013	18.9439	-2.29846	0.032343	0.208001	-4.01953	ENSG00000069345	DNAJA2
Nfu_p_1_048954	-0.131623	17.3388	2.298	0.032374	0.208001	-4.02038	ENSG00000154917	RAB6B
Nfu_p_1_013245	0.181684	17.0311	-2.29682	0.0324531	0.208001	-4.02256	ENSG00000091640	SPAG7
Nfu_p_1_011187	-0.164797	17.5192	2.29675	0.032458	0.208001	-4.02269	ENSG00000078140	UBE2K
Nfu_p_1_023953	0.179328	14.2369	-2.29638	0.0324829	0.208001	-4.02337	ENSG00000155792	DEPTOR
Nfu_p_1_028225	0.143039	17.077	-2.2961	0.0325019	0.208001	-4.02389	ENSG00000134283	PPHLN1
Nfu_p_1_057575	0.188868	18.0367	-2.2941	0.0326368	0.208001	-4.02758	ENSG00000005249	PRKAR2B
Nfu_p_1_040614	0.286777	15.1739	-2.29346	0.0326805	0.208001	-4.02877	ENSG00000178104	PDE4DIP
Nfu_p_1_010205	-0.17604	17.4956	2.29335	0.0326874	0.208001	-4.02896	NA	NA
Nfu_p_1_021250	-0.199613	17.4531	2.2933	0.0326913	0.208001	-4.02906	ENSG00000142192	APP
Nfu_p_1_028695	-0.291138	24.882	2.29297	0.0327136	0.208001	-4.02967	ENSG00000121380	BCL2L14
Nfu_p_1_028887	0.123726	19.2238	-2.29251	0.032745	0.208001	-4.03052	ENSG00000139343	SNRPF
Nfu_p_1_013899	0.20029	17.3864	-2.29246	0.0327482	0.208001	-4.03061	ENSG00000123178	SPRYD7
Nfu_p_1_045954	-0.223985	15.1776	2.29128	0.0328281	0.208001	-4.03278	ENSG00000137699	TRIM29
Nfu_p_1_030830	-0.201821	16.3821	2.29083	0.0328592	0.208001	-4.03362	ENSG00000162923	WDR26
Nfu_p_1_048722	0.28522	15.9406	-2.29064	0.032872	0.208001	-4.03397	ENSG00000137266	SLC22A23
Nfu_p_1_013761	0.101531	17.6068	-2.2897	0.0329358	0.208001	-4.03569	ENSG00000115524	SF3B1
Nfu_p_1_050035	0.253327	18.6597	-2.28961	0.0329425	0.208001	-4.03587	ENSG00000272325	NUDT3
Nfu_p_1_028619	-0.479647	19.6008	2.28947	0.0329517	0.208001	-4.03612	ENSG00000105887	MTPN
Nfu_p_1_007939	-0.178478	16.0834	2.28893	0.0329889	0.208009	-4.03712	ENSG00000118946	PCDH17
Nfu_p_1_014189	-0.22134	16.7702	2.28787	0.0330611	0.208238	-4.03907	ENSG00000065485	PDIA5
Nfu_p_1_048745	0.207878	15.0067	-2.286	0.0331898	0.208245	-4.04252	ENSG00000143793	C1orf35
Nfu_p_1_034313	0.128228	18.0197	-2.28599	0.03319	0.208245	-4.04253	ENSG00000079841	RIMS1
Nfu_p_1_017349	0.286945	15.8422	-2.28571	0.0332093	0.208245	-4.04305	ENSG00000103197	TSC2
Nfu_p_1_006516	-0.214005	19.8022	2.28529	0.0332382	0.208245	-4.04382	ENSG00000047457	CP
Nfu_p_1_052132	-0.178317	19.0326	2.28524	0.0332417	0.208245	-4.04391	ENSG00000084754	HADHA
Nfu_p_1_041928	-0.210142	16.707	2.28383	0.0333388	0.208628	-4.04651	ENSG00000144366	GULP1
Nfu_p_1_014323	-0.155033	17.1179	2.28236	0.0334409	0.209042	-4.04923	ENSG00000102466	FGF14
Nfu_p_1_049413	-0.162297	16.5165	2.28043	0.033575	0.209558	-4.05278	ENSG00000051128	HOMER3
Nfu_p_1_034304	-0.183168	16.4239	2.27961	0.0336316	0.209558	-4.05428	ENSG00000118873	RAB3GAP2
Nfu_p_1_008725	-0.269402	16.3199	2.27894	0.0336785	0.209558	-4.05552	ENSG00000111262	KCNA1
Nfu_p_1_019826	-0.179969	20.1776	2.27868	0.0336964	0.209558	-4.05599	ENSG00000103257	SLC7A5
Nfu_p_1_035939	-0.681867	17.5347	2.27857	0.0337042	0.209558	-4.0562	ENSG00000176406	RIMS2
Nfu_p_1_047198	0.10511	20.9467	-2.27691	0.0338204	0.210056	-4.05926	ENSG00000183684	ALYREF
Nfu_p_1_049142	0.240013	19.9113	-2.27531	0.0339323	0.210525	-4.06219	ENSG00000117450	PRDX1
Nfu_p_1_017681	-0.436791	11.7374	2.2736	0.0340527	0.210879	-4.06534	ENSG00000136295	TTYH3
Nfu_p_1_042552	0.118668	15.1593	-2.27347	0.034062	0.210879	-4.06558	ENSG00000144357	UBR3
Nfu_p_1_040792	-0.517992	20.0213	2.27117	0.034224	0.211656	-4.06979	ENSG00000105953	OGDH
Nfu_p_1_052505	0.126569	17.8363	-2.26952	0.0343411	0.212034	-4.07283	ENSG00000164040	PGRMC2
Nfu_p_1_053621	-0.255957	18.1384	2.26928	0.0343582	0.212034	-4.07327	ENSG00000126226	PCID2
Nfu_p_1_001850	-0.172342	16.8149	2.26768	0.034472	0.21251	-4.0762	ENSG00000264364	DYNLL2
Nfu_p_1_031389	-0.175729	15.3119	2.26514	0.0346527	0.213259	-4.08085	ENSG00000206418	RAB12
Nfu_p_1_002682	-0.18495	17.4507	2.26494	0.034667	0.213259	-4.08121	ENSG00000260230	FRRS1L
Nfu_p_1_048108	0.217193	17.3158	-2.26407	0.03473	0.21342	-4.08282	ENSG00000143198	MGST3
Nfu_p_1_049152	-0.229614	15.7633	2.26067	0.0349745	0.214695	-4.08905	NA	NA
Nfu_p_1_004791	0.449696	20.7942	-2.26014	0.0350123	0.2147	-4.09001	NA	NA
Nfu_p_1_052774	-0.445062	18.5382	2.25862	0.0351224	0.215001	-4.09279	ENSG00000102893	PHKB
Nfu_p_1_013291	0.258399	15.4963	-2.25813	0.0351578	0.215001	-4.09369	ENSG00000122778	KIAA1549
Nfu_p_1_049849	-0.106339	18.7966	2.25793	0.0351725	0.215001	-4.09406	ENSG00000164076	CAMKV
Nfu_p_1_017708	-0.290838	14.6899	2.25572	0.0353331	0.215694	-4.0981	ENSG00000170390	DCLK2
Nfu_p_1_053006	-0.232735	19.1994	2.25475	0.035404	0.215694	-4.09988	ENSG00000132589	FLOT2
Nfu_p_1_020929	-0.266829	16.7766	2.25466	0.0354106	0.215694	-4.10004	ENSG00000151491	EPS8
Nfu_p_1_019335	0.143781	16.9436	-2.25367	0.035483	0.215694	-4.10185	ENSG00000102978	POLR2C
Nfu_p_1_026174	-0.183002	18.0612	2.25329	0.0355104	0.215694	-4.10254	ENSG00000145730	PAM
Nfu_p_1_013106	-0.232239	18.4479	2.25245	0.0355721	0.215694	-4.10407	ENSG00000256812	CAPNS2
Nfu_p_1_016405	-0.59209	14.7205	2.25158	0.0356356	0.215694	-4.10566	ENSG00000148143	ZNF462
Nfu_p_1_010379	-0.137504	16.5705	2.25065	0.0357041	0.215694	-4.10736	ENSG00000099715	PCDH11Y
Nfu_p_1_041899	0.127486	18.8699	-2.25006	0.0357478	0.215694	-4.10844	ENSG00000100902	PSMA6
Nfu_p_1_055421	-0.134095	16.626	2.24986	0.0357625	0.215694	-4.10881	ENSG00000107902	LHPP
Nfu_p_1_005316	0.107215	17.6542	-2.24981	0.0357657	0.215694	-4.10889	ENSG00000167515	TRAPPC2L
Nfu_p_1_029438	-0.108669	18.9748	2.24951	0.0357884	0.215694	-4.10945	ENSG00000108064	TFAM
Nfu_p_1_004804	-0.479194	18.2722	2.24944	0.0357932	0.215694	-4.10957	ENSG00000064787	BCAS1
Nfu_p_1_041744	-0.146419	20.4287	2.24912	0.0358165	0.215694	-4.11015	ENSG00000132639	SNAP25
Nfu_p_1_044041	-0.444783	19.7012	2.24876	0.0358437	0.215694	-4.11082	ENSG00000163541	SUCLG1
Nfu_p_1_051083	0.516624	15.8291	-2.24566	0.0360729	0.216849	-4.11647	ENSG00000058668	ATP2B4
Nfu_p_1_044429	-0.405105	16.8967	2.24236	0.0363188	0.218101	-4.12249	ENSG00000128228	SDF2L1
Nfu_p_1_036251	0.718387	14.981	-2.23971	0.0365171	0.219065	-4.12731	ENSG00000115255	REEP6
Nfu_p_1_011663	0.163059	14.9003	-2.23856	0.0366034	0.219224	-4.1294	ENSG00000161904	LEMD2
Nfu_p_1_039956	-0.337339	15.2992	2.23835	0.0366193	0.219224	-4.12978	ENSG00000107742	SPOCK2
Nfu_p_1_025092	-0.135297	19.127	2.23733	0.0366963	0.219271	-4.13164	ENSG00000198910	L1CAM
Nfu_p_1_053619	0.191799	17.1191	-2.23694	0.0367253	0.219271	-4.13234	ENSG00000073464	CLCN4
Nfu_p_1_038560	-0.166759	16.9365	2.23674	0.0367404	0.219271	-4.13271	ENSG00000130287	NCAN
Nfu_p_1_055868	-0.142871	15.7478	2.23609	0.0367895	0.219277	-4.13389	ENSG00000109089	CDR2L
Nfu_p_1_019149	-0.201101	15.8129	2.23534	0.0368463	0.219277	-4.13526	ENSG00000198822	GRM3
Nfu_p_1_018673	0.145736	17.5858	-2.23523	0.0368549	0.219277	-4.13546	ENSG00000131626	PPFIA1
Nfu_p_1_003379	0.105599	16.6207	-2.23241	0.0370689	0.220324	-4.14059	ENSG00000198218	QRICH1
Nfu_p_1_022300	0.196222	16.033	-2.23148	0.0371399	0.22052	-4.14228	ENSG00000135040	NAA35
Nfu_p_1_040165	-0.390521	16.3353	2.23062	0.0372053	0.220591	-4.14384	ENSG00000143416	SELENBP1
Nfu_p_1_029900	-0.422236	23.5275	2.23033	0.0372278	0.220591	-4.14437	ENSG00000080824	HSP90AA1
Nfu_p_1_025912	-0.0980752	19.4361	2.22848	0.0373688	0.221139	-4.14772	ENSG00000126878	AIF1L
Nfu_p_1_002559	-0.211784	17.0692	2.22812	0.0373966	0.221139	-4.14837	ENSG00000118298	CA14
Nfu_p_1_029788	0.119144	18.4325	-2.22494	0.0376416	0.222361	-4.15415	ENSG00000142676	RPL11
Nfu_p_1_038788	0.143484	17.1169	-2.22344	0.0377573	0.222818	-4.15687	ENSG00000115808	STRN
Nfu_p_1_005317	1.25709	19.2752	-2.22273	0.0378123	0.222916	-4.15815	ENSG00000134900	TPP2
Nfu_p_1_049099	-0.393347	15.1995	2.22095	0.0379509	0.223424	-4.16139	ENSG00000144290	SLC4A10
Nfu_p_1_035664	-0.146321	18.2492	2.22037	0.0379957	0.223424	-4.16243	ENSG00000155093	PTPRN2
Nfu_p_1_039864	0.271417	16.1054	-2.22013	0.0380141	0.223424	-4.16286	ENSG00000145920	CPLX2
Nfu_p_1_001016	0.100328	17.4568	-2.21872	0.0381246	0.223708	-4.16543	ENSG00000174231	PRPF8
Nfu_p_1_052382	0.109955	16.3065	-2.2184	0.0381492	0.223708	-4.16599	ENSG00000022976	ZNF839
Nfu_p_1_045967	-0.75219	17.8881	2.21803	0.0381781	0.223708	-4.16666	ENSG00000171564	FGB
Nfu_p_1_018884	-0.157746	16.4035	2.21344	0.0385388	0.225397	-4.17497	ENSG00000095637	SORBS1
Nfu_p_1_015227	-0.197696	17.1287	2.21329	0.0385503	0.225397	-4.17524	ENSG00000165209	STRBP
Nfu_p_1_049647	-0.108757	18.3544	2.2125	0.0386126	0.225397	-4.17666	ENSG00000175497	DPP10
Nfu_p_1_045273	-0.22536	18.9403	2.21239	0.0386217	0.225397	-4.17687	ENSG00000185013	NT5C1B
Nfu_p_1_049328	0.245938	16.0542	-2.21079	0.0387487	0.225673	-4.17977	ENSG00000130294	KIF1A
Nfu_p_1_036909	-0.151493	17.0415	2.21073	0.038753	0.225673	-4.17987	ENSG00000144959	NCEH1
Nfu_p_1_030636	-0.309303	13.8301	2.21032	0.0387857	0.225673	-4.18061	NA	NA
Nfu_p_1_008386	-0.472545	18.2425	2.20851	0.0389293	0.226282	-4.18388	ENSG00000166426	CRABP1
Nfu_p_1_014243	-0.129586	19.6583	2.20752	0.0390083	0.226409	-4.18567	ENSG00000125246	CLYBL
Nfu_p_1_038556	-0.222815	17.6107	2.20726	0.0390293	0.226409	-4.18614	ENSG00000126934	MAP2K2
Nfu_p_1_005245	0.520591	12.045	-2.20591	0.0391366	0.226495	-4.18857	ENSG00000136636	KCTD3
Nfu_p_1_014586	0.103507	19.0822	-2.20505	0.0392059	0.226495	-4.19013	ENSG00000115514	TXNDC9
Nfu_p_1_048130	-0.563708	17.9633	2.20481	0.0392249	0.226495	-4.19056	ENSG00000116791	CRYZ
Nfu_p_1_016060	-0.265186	19.7531	2.20407	0.0392845	0.226495	-4.1919	ENSG00000148180	GSN
Nfu_p_1_014912	-0.244224	20.3225	2.20405	0.0392856	0.226495	-4.19192	ENSG00000118965	WDR35
Nfu_p_1_052318	-0.212527	15.3411	2.2037	0.039314	0.226495	-4.19256	ENSG00000110887	DAO
Nfu_p_1_027883	0.103971	16.7775	-2.20366	0.0393175	0.226495	-4.19264	ENSG00000134453	RBM17
Nfu_p_1_053109	-0.206448	16.6677	2.20311	0.039361	0.226521	-4.19362	ENSG00000087111	PIGS
Nfu_p_1_025885	-0.0974507	17.7393	2.20234	0.0394234	0.226655	-4.19501	ENSG00000130720	FIBCD1
Nfu_p_1_010352	-0.135608	18.3971	2.2005	0.0395715	0.227146	-4.19832	ENSG00000162222	TTC9C
Nfu_p_1_010307	0.093514	15.973	-2.20031	0.0395871	0.227146	-4.19867	ENSG00000134698	AGO4
Nfu_p_1_051301	-0.255243	16.9633	2.19725	0.0398347	0.228341	-4.20417	ENSG00000134121	CHL1
Nfu_p_1_055252	-0.367766	21.3273	2.19593	0.0399427	0.228734	-4.20656	ENSG00000165637	VDAC2
Nfu_p_1_044601	-0.11886	18.202	2.19454	0.040056	0.229019	-4.20906	ENSG00000085377	PREP
Nfu_p_1_039209	0.199812	15.2529	-2.19428	0.0400775	0.229019	-4.20953	ENSG00000077348	EXOSC5
Nfu_p_1_007140	-0.101082	19.2032	2.1935	0.040141	0.229019	-4.21093	ENSG00000169764	UGP2
Nfu_p_1_051345	0.216792	17.3697	-2.19339	0.0401504	0.229019	-4.21113	ENSG00000101146	RAE1
Nfu_p_1_024698	-0.182891	17.198	2.19208	0.0402574	0.229144	-4.21348	ENSG00000139641	ESYT1
Nfu_p_1_051324	-0.0878269	19.1882	2.192	0.0402642	0.229144	-4.21363	ENSG00000198625	MDM4
Nfu_p_1_022009	-0.162159	17.3313	2.19056	0.0403823	0.229144	-4.21621	ENSG00000167037	SGSM1
Nfu_p_1_010630	-0.232687	19.9497	2.19033	0.0404009	0.229144	-4.21662	ENSG00000164466	SFXN1
Nfu_p_1_024775	-0.219894	17.0239	2.18996	0.0404315	0.229144	-4.21729	ENSG00000097021	ACOT7
Nfu_p_1_054699	-0.116094	17.369	2.18991	0.0404361	0.229144	-4.21739	ENSG00000110090	CPT1A
Nfu_p_1_011544	0.139078	18.1028	-2.18964	0.0404582	0.229144	-4.21787	ENSG00000149136	SSRP1
Nfu_p_1_055036	0.179252	16.6299	-2.18919	0.0404956	0.229144	-4.21868	NA	NA
Nfu_p_1_043287	0.114853	16.4251	-2.1888	0.0405278	0.229144	-4.21938	ENSG00000100347	SAMM50
Nfu_p_1_051952	-0.541456	14.1149	2.18767	0.0406205	0.229415	-4.2214	ENSG00000180667	YOD1
Nfu_p_1_028176	-0.367235	15.0894	2.18726	0.0406547	0.229415	-4.22214	ENSG00000091136	LAMB1
Nfu_p_1_052098	-0.247344	15.9693	2.18522	0.0408242	0.230104	-4.2258	NA	NA
Nfu_p_1_003578	-0.27299	16.7234	2.18469	0.040868	0.230104	-4.22675	ENSG00000105398	SULT2A1
Nfu_p_1_018566	0.113031	18.3006	-2.18357	0.0409611	0.230104	-4.22875	ENSG00000002834	LASP1
Nfu_p_1_046285	-0.149251	16.4958	2.18308	0.0410021	0.230104	-4.22964	ENSG00000105518	TMEM205
Nfu_p_1_019832	-0.251986	16.7715	2.18308	0.0410021	0.230104	-4.22964	ENSG00000100427	MLC1
Nfu_p_1_014233	-0.161862	19.9532	2.18293	0.0410149	0.230104	-4.22991	ENSG00000136143	SUCLA2
Nfu_p_1_021583	0.281608	16.5214	-2.18173	0.0411148	0.230442	-4.23205	ENSG00000185339	TCN2
Nfu_p_1_012532	-0.168034	15.7607	2.18085	0.0411886	0.230632	-4.23363	ENSG00000278540	ACACA
Nfu_p_1_033629	-0.183686	14.8621	2.17867	0.0413716	0.231434	-4.23754	ENSG00000215305	VPS16
Nfu_p_1_011042	-0.286705	19.8016	2.17756	0.0414651	0.231701	-4.23953	ENSG00000130055	GDPD2
Nfu_p_1_000509	-0.35306	14.1317	2.17671	0.0415374	0.231701	-4.24106	ENSG00000182934	SRPRA
Nfu_p_1_023217	-0.419601	18.3676	2.17596	0.0416006	0.231701	-4.2424	NA	NA
Nfu_p_1_027410	0.21363	17.2258	-2.17559	0.0416315	0.231701	-4.24305	NA	NA
Nfu_p_1_056424	-0.282571	17.9431	2.1751	0.0416733	0.231701	-4.24394	ENSG00000109519	GRPEL1
Nfu_p_1_009224	-0.196088	17.0562	2.17448	0.0417255	0.231701	-4.24504	ENSG00000115361	ACADL
Nfu_p_1_008728	0.147998	17.8552	-2.17441	0.0417312	0.231701	-4.24516	ENSG00000172331	BPGM
Nfu_p_1_048159	-0.420289	20.3738	2.17419	0.0417507	0.231701	-4.24557	ENSG00000130193	THEM6
Nfu_p_1_047075	-0.108674	19.9551	2.17319	0.0418351	0.231701	-4.24735	ENSG00000167969	ECI1
Nfu_p_1_022224	0.315134	17.7677	-2.17273	0.0418744	0.231701	-4.24817	ENSG00000099995	SF3A1
Nfu_p_1_049854	-0.242462	16.752	2.17257	0.0418881	0.231701	-4.24846	ENSG00000182179	UBA7
Nfu_p_1_054074	0.305311	13.9084	-2.17244	0.0418987	0.231701	-4.24868	ENSG00000177105	RHOG
Nfu_p_1_020169	0.183335	16.0028	-2.17064	0.0420526	0.232331	-4.25191	ENSG00000106344	RBM28
Nfu_p_1_044392	-0.204095	17.3719	2.16957	0.0421436	0.232612	-4.25381	ENSG00000141526	SLC16A3
Nfu_p_1_024925	-0.393409	16.7642	2.16784	0.0422918	0.232824	-4.2569	NA	NA
Nfu_p_1_021038	-0.321202	16.5363	2.16772	0.0423023	0.232824	-4.25712	NA	NA
Nfu_p_1_052144	-0.105825	19.551	2.16769	0.0423047	0.232824	-4.25717	NA	NA
Nfu_p_1_018043	0.441151	17.8089	-2.16725	0.0423426	0.232824	-4.25796	ENSG00000116981	NT5C1A
Nfu_p_1_025383	0.282111	17.4005	-2.16487	0.0425478	0.233731	-4.26221	NA	NA
Nfu_p_1_041031	-0.141251	18.5913	2.16423	0.0426032	0.233814	-4.26335	ENSG00000136943	CTSV
Nfu_p_1_010420	0.10277	21.4282	-2.16351	0.0426651	0.233932	-4.26463	ENSG00000198918	RPL39
Nfu_p_1_017318	-0.167832	20.5701	2.16164	0.0428277	0.234602	-4.26797	NA	NA
Nfu_p_1_004278	-0.125447	17.1506	2.1603	0.0429438	0.234726	-4.27035	ENSG00000172172	MRPL13
Nfu_p_1_023604	-0.117957	17.078	2.15974	0.0429928	0.234726	-4.27135	ENSG00000163281	GNPDA2
Nfu_p_1_008968	0.254669	18.8368	-2.15926	0.0430347	0.234726	-4.27221	ENSG00000214253	FIS1
Nfu_p_1_018368	0.390801	12.4048	-2.1592	0.0430402	0.234726	-4.27232	ENSG00000146872	TLK2
Nfu_p_1_037698	0.253312	15.9258	-2.15864	0.0430883	0.234726	-4.27331	ENSG00000155508	CNOT8
Nfu_p_1_043825	0.222941	17.9596	-2.15859	0.0430932	0.234726	-4.27341	NA	NA
Nfu_p_1_009827	-0.445931	16.634	2.15641	0.0432835	0.235386	-4.27728	ENSG00000102967	DHODH
Nfu_p_1_043477	0.137286	16.4583	-2.15628	0.0432954	0.235386	-4.27752	ENSG00000138801	PAPSS1
Nfu_p_1_044118	0.15563	15.7539	-2.15335	0.0435523	0.236511	-4.28272	ENSG00000183684	ALYREF
Nfu_p_1_020260	0.176639	16.773	-2.153	0.043584	0.236511	-4.28336	ENSG00000110442	COMMD9
Nfu_p_1_026448	0.481613	16.5697	-2.15061	0.0437947	0.237174	-4.28759	ENSG00000114646	CSPG5
Nfu_p_1_010492	-0.244905	17.3411	2.1503	0.0438226	0.237174	-4.28815	ENSG00000113578	FGF1
Nfu_p_1_008655	-0.260177	14.4721	2.15	0.0438494	0.237174	-4.28869	ENSG00000100429	HDAC10
Nfu_p_1_042235	-0.235207	17.1954	2.14977	0.0438696	0.237174	-4.28909	ENSG00000082153	BZW1
Nfu_p_1_025255	0.149945	18.2222	-2.14836	0.0439946	0.237628	-4.29159	ENSG00000125977	EIF2S2
Nfu_p_1_054077	0.360931	17.2161	-2.14521	0.0442754	0.238779	-4.29718	ENSG00000106367	AP1S1
Nfu_p_1_000253	-1.74306	16.8361	2.14505	0.0442899	0.238779	-4.29746	ENSG00000111799	COL12A1
Nfu_p_1_029751	-0.103393	19.8352	2.14409	0.044376	0.239021	-4.29917	ENSG00000004455	AK2
Nfu_p_1_000190	-0.180367	16.3041	2.14285	0.0444873	0.239398	-4.30137	ENSG00000168280	KIF5C
Nfu_p_1_043947	0.371998	17.1334	-2.14207	0.044558	0.239556	-4.30276	NA	NA
Nfu_p_1_024434	0.126807	17.2057	-2.14025	0.0447218	0.240214	-4.30598	ENSG00000136631	VPS45
Nfu_p_1_047874	-0.419735	16.5161	2.13937	0.044801	0.240417	-4.30753	ENSG00000072274	TFRC
Nfu_p_1_051156	0.125489	16.5711	-2.13795	0.0449301	0.240887	-4.31006	NA	NA
Nfu_p_1_025797	0.146097	16.3462	-2.13396	0.0452927	0.242607	-4.3171	ENSG00000078808	SDF4
Nfu_p_1_049008	0.192833	15.1912	-2.13334	0.0453495	0.242687	-4.3182	ENSG00000105705	SUGP1
Nfu_p_1_011668	-0.306569	17.0203	2.13163	0.045506	0.242898	-4.32122	ENSG00000147100	SLC16A2
Nfu_p_1_026042	-0.0962422	18.015	2.13161	0.0455083	0.242898	-4.32127	ENSG00000109919	MTCH2
Nfu_p_1_043232	0.198362	19.3053	-2.13154	0.0455146	0.242898	-4.32139	ENSG00000142507	PSMB6
Nfu_p_1_054088	0.360123	14.6076	-2.13045	0.0456147	0.243208	-4.32331	ENSG00000113319	RASGRF2
Nfu_p_1_012750	-1.00771	20.8831	2.12976	0.0456783	0.243307	-4.32454	ENSG00000123560	PLP1
Nfu_p_1_027946	-0.0953054	19.357	2.12872	0.0457744	0.243307	-4.32638	ENSG00000004059	ARF5
Nfu_p_1_002347	0.284408	16.467	-2.12871	0.0457745	0.243307	-4.32638	ENSG00000085872	CHERP
Nfu_p_1_003821	0.398699	17.4837	-2.12821	0.0458212	0.243307	-4.32727	ENSG00000101152	DNAJC5
Nfu_p_1_034496	-0.145502	16.5658	2.12797	0.0458428	0.243307	-4.32769	ENSG00000168081	PNOC
Nfu_p_1_052994	-0.299066	17.3393	2.12535	0.0460855	0.24427	-4.33231	ENSG00000109103	UNC119
Nfu_p_1_048218	-0.110113	17.2195	2.12462	0.0461531	0.24427	-4.3336	ENSG00000104529	EEF1D
Nfu_p_1_047170	0.260954	18.5536	-2.12458	0.0461576	0.24427	-4.33368	ENSG00000168028	RPSA
Nfu_p_1_045592	-0.133388	17.1175	2.1242	0.0461927	0.24427	-4.33435	ENSG00000126790	L3HYPDH
Nfu_p_1_023031	0.178271	17.7597	-2.12368	0.046241	0.244302	-4.33526	ENSG00000115756	HPCAL1
Nfu_p_1_010682	-1.23817	16.0757	2.12272	0.0463299	0.244549	-4.33694	ENSG00000113721	PDGFRB
Nfu_p_1_053827	0.193286	14.3431	-2.12109	0.0464826	0.245132	-4.33982	ENSG00000152689	RASGRP3
Nfu_p_1_008819	0.273531	16.0037	-2.11956	0.0466255	0.245662	-4.34251	ENSG00000186479	RGS7BP
Nfu_p_1_020855	-0.104805	19.537	2.1187	0.0467068	0.245868	-4.34404	ENSG00000140905	GCSH
Nfu_p_1_026765	0.272644	16.9719	-2.11805	0.0467672	0.245962	-4.34517	ENSG00000170776	AKAP13
Nfu_p_1_045119	-0.274914	18.4167	2.11659	0.0469047	0.246401	-4.34774	ENSG00000103160	HSDL1
Nfu_p_1_038860	0.244867	17.64	-2.11627	0.0469356	0.246401	-4.34831	ENSG00000001084	GCLC
Nfu_p_1_023414	0.142653	19.1531	-2.11505	0.0470509	0.246783	-4.35046	NA	NA
Nfu_p_1_005581	-0.230848	15.4216	2.11407	0.0471435	0.247046	-4.35218	ENSG00000150394	CDH8
Nfu_p_1_018744	0.150269	17.8616	-2.11294	0.0472504	0.247334	-4.35416	ENSG00000133028	SCO1
Nfu_p_1_051129	-0.180609	20.8367	2.11259	0.0472838	0.247334	-4.35478	ENSG00000125818	PSMF1
Nfu_p_1_054518	-0.225372	17.3905	2.1105	0.047483	0.248152	-4.35846	ENSG00000065154	OAT
Nfu_p_1_011345	0.226498	17.9626	-2.1097	0.047559	0.248326	-4.35986	ENSG00000177613	CSTF2T
Nfu_p_1_014529	0.100287	18.201	-2.10896	0.0476292	0.248327	-4.36115	ENSG00000275895	U2AF1L5
Nfu_p_1_004677	-0.163821	16.7826	2.1088	0.0476448	0.248327	-4.36144	ENSG00000163531	NFASC
Nfu_p_1_049640	-0.252754	18.124	2.10718	0.0478005	0.248338	-4.36429	ENSG00000205808	PLPP6
Nfu_p_1_013091	-0.165761	16.7826	2.10709	0.0478084	0.248338	-4.36443	ENSG00000156453	PCDH1
Nfu_p_1_019289	0.253978	16.2769	-2.10704	0.0478131	0.248338	-4.36452	ENSG00000182718	ANXA2
Nfu_p_1_042700	-0.425279	19.5455	2.10619	0.047895	0.248338	-4.36601	ENSG00000188015	S100A3
Nfu_p_1_039697	0.118363	16.8355	-2.10593	0.0479201	0.248338	-4.36647	ENSG00000095139	ARCN1
Nfu_p_1_046218	-0.184096	17.3967	2.10563	0.0479484	0.248338	-4.36699	ENSG00000141551	CSNK1D
Nfu_p_1_042973	-0.19804	17.1986	2.10557	0.0479543	0.248338	-4.3671	ENSG00000166825	ANPEP
Nfu_p_1_018172	0.139703	16.7291	-2.10521	0.0479895	0.248338	-4.36774	ENSG00000076924	XAB2
Nfu_p_1_011786	0.122297	19.4312	-2.10388	0.0481172	0.248529	-4.37006	ENSG00000144040	SFXN5
Nfu_p_1_012015	-0.966082	17.4009	2.10325	0.0481781	0.248529	-4.37117	ENSG00000041353	RAB27B
Nfu_p_1_026800	0.740827	17.7864	-2.10316	0.0481866	0.248529	-4.37132	NA	NA
Nfu_p_1_029043	0.119403	16.1942	-2.10303	0.0481999	0.248529	-4.37156	ENSG00000146842	TMEM209
Nfu_p_1_052862	0.285406	17.6531	-2.10254	0.0482465	0.248529	-4.3724	ENSG00000185627	PSMD13
Nfu_p_1_002597	0.114916	16.5679	-2.10216	0.0482835	0.248529	-4.37307	ENSG00000111641	NOP2
Nfu_p_1_006958	-0.136082	18.2109	2.10137	0.0483599	0.248702	-4.37446	ENSG00000108001	EBF3
Nfu_p_1_053979	0.127773	17.4721	-2.09963	0.0485287	0.249349	-4.3775	ENSG00000057935	MTA3
Nfu_p_1_003026	0.220139	15.2453	-2.09814	0.0486742	0.249875	-4.38012	ENSG00000105538	RASIP1
Nfu_p_1_033686	0.23734	14.6733	-2.09659	0.0488251	0.250428	-4.38282	ENSG00000169375	SIN3A
Nfu_p_1_008570	-0.205144	17.3784	2.09611	0.0488723	0.250449	-4.38366	NA	NA
Nfu_p_1_019251	-0.163292	18.1242	2.09307	0.0491711	0.251758	-4.38899	ENSG00000182902	SLC25A18
Nfu_p_1_053130	-0.121946	21.8774	2.09196	0.0492803	0.252094	-4.39092	ENSG00000213585	VDAC1
Nfu_p_1_050156	0.230073	15.7639	-2.08756	0.0497152	0.253602	-4.39859	NA	NA
Nfu_p_1_029889	0.139997	18.7644	-2.08751	0.0497201	0.253602	-4.39868	ENSG00000165417	GTF2A1
Nfu_p_1_001058	-0.169788	21.7379	2.08736	0.0497357	0.253602	-4.39895	ENSG00000099365	STX1B
Nfu_p_1_012088	-0.18775	15.3688	2.08704	0.0497671	0.253602	-4.3995	ENSG00000183098	GPC6
Nfu_p_1_048684	0.143763	17.7665	-2.08678	0.0497935	0.253602	-4.39996	ENSG00000184432	COPB2
Nfu_p_1_037012	0.22829	15.3696	-2.08571	0.0499001	0.253876	-4.40183	ENSG00000104957	CCDC130
Nfu_p_1_053387	-0.324579	17.1109	2.08536	0.0499349	0.253876	-4.40244	ENSG00000110171	TRIM3
Nfu_p_1_012930	0.092775	18.6926	-2.08376	0.0500945	0.254464	-4.40522	ENSG00000255112	CHMP1B
Nfu_p_1_009881	-0.111178	18.0398	2.08292	0.0501787	0.254669	-4.40669	ENSG00000171724	VAT1L
Nfu_p_1_029978	-0.158196	19.5835	2.08103	0.050368	0.255406	-4.40997	ENSG00000100442	FKBP3
Nfu_p_1_000159	0.121594	17.1663	-2.07865	0.0506087	0.256237	-4.41412	ENSG00000140718	FTO
Nfu_p_1_030145	0.161261	16.9859	-2.07827	0.0506467	0.256237	-4.41478	ENSG00000257103	LSM14A
Nfu_p_1_012700	-0.234179	16.1503	2.07809	0.0506643	0.256237	-4.41508	ENSG00000166582	CENPV
Nfu_p_1_007918	-0.382156	16.6417	2.07711	0.0507641	0.256518	-4.4168	ENSG00000074696	HACD3
Nfu_p_1_038335	-0.156242	16.8161	2.07452	0.0510265	0.257619	-4.42129	ENSG00000173801	JUP
Nfu_p_1_017263	0.101234	18.9603	-2.07241	0.0512416	0.258481	-4.42496	ENSG00000164167	LSM6
Nfu_p_1_001167	-0.493385	17.4856	2.07109	0.0513769	0.258916	-4.42725	ENSG00000163536	SERPINI1
Nfu_p_1_043502	0.844	17.1538	-2.0707	0.0514172	0.258916	-4.42794	ENSG00000164039	BDH2
Nfu_p_1_039172	-0.18207	15.7535	2.06988	0.0515009	0.259112	-4.42935	ENSG00000105197	TIMM50
Nfu_p_1_053839	0.361038	16.3957	-2.06936	0.0515538	0.259154	-4.43025	ENSG00000145349	CAMK2D
Nfu_p_1_020328	0.167731	17.0635	-2.06862	0.0516305	0.259219	-4.43154	ENSG00000131165	CHMP1A
Nfu_p_1_037019	-0.320459	15.4606	2.06761	0.0517338	0.259219	-4.43328	ENSG00000165521	EML5
Nfu_p_1_051182	-0.306419	18.3616	2.06747	0.0517483	0.259219	-4.43352	NA	NA
Nfu_p_1_048160	-0.300633	17.5292	2.06662	0.0518362	0.259219	-4.435	ENSG00000198648	STK39
Nfu_p_1_052618	0.36706	15.9076	-2.06637	0.0518624	0.259219	-4.43544	ENSG00000168385	SEPT2
Nfu_p_1_029282	0.0923963	16.517	-2.06621	0.0518785	0.259219	-4.43571	ENSG00000168256	NKIRAS2
Nfu_p_1_052398	0.195077	16.9881	-2.06579	0.0519223	0.259219	-4.43645	ENSG00000100934	SEC23A
Nfu_p_1_015928	-0.145076	23.2359	2.06577	0.0519243	0.259219	-4.43648	ENSG00000078668	VDAC3
Nfu_p_1_002229	-0.14504	20.2773	2.06455	0.0520497	0.259256	-4.43858	ENSG00000143149	ALDH9A1
Nfu_p_1_028519	-0.20151	16.9347	2.06449	0.0520564	0.259256	-4.43869	NA	NA
Nfu_p_1_016617	0.318235	13.9539	-2.0644	0.0520657	0.259256	-4.43885	ENSG00000184863	RBM33
Nfu_p_1_031643	-0.108353	17.8405	2.06225	0.0522884	0.26006	-4.44256	ENSG00000167461	RAB8A
Nfu_p_1_033871	-0.0972375	17.6192	2.06198	0.0523168	0.26006	-4.44303	ENSG00000163466	ARPC2
Nfu_p_1_027013	-0.121146	16.2642	2.05917	0.0526104	0.261295	-4.4479	ENSG00000104381	GDAP1
Nfu_p_1_035642	-0.266981	21.4559	2.05831	0.0526999	0.261516	-4.44938	ENSG00000198721	ECI2
Nfu_p_1_003816	0.159205	16.6161	-2.05742	0.0527937	0.261758	-4.45093	ENSG00000124226	RNF114
Nfu_p_1_014785	-0.141099	16.1138	2.05544	0.0530016	0.262564	-4.45434	ENSG00000103507	BCKDK
Nfu_p_1_023423	0.197749	16.5377	-2.05477	0.0530717	0.262687	-4.4555	NA	NA
Nfu_p_1_007184	-0.0903008	17.3657	2.05424	0.0531278	0.262741	-4.45641	ENSG00000108091	CCDC6
Nfu_p_1_049276	-0.208858	16.6886	2.05371	0.0531835	0.262792	-4.45732	ENSG00000118046	STK11
Nfu_p_1_051159	0.115812	18.9026	-2.05299	0.0532604	0.262948	-4.45858	ENSG00000177600	RPLP2
Nfu_p_1_014620	-0.126151	17.4953	2.05206	0.053358	0.263174	-4.46017	ENSG00000185414	MRPL30
Nfu_p_1_028521	-0.124766	15.9122	2.05137	0.0534311	0.263174	-4.46136	ENSG00000151229	SLC2A13
Nfu_p_1_019699	-0.189966	18.6754	2.05091	0.0534804	0.263174	-4.46216	ENSG00000103187	COTL1
Nfu_p_1_008453	-0.132702	16.8727	2.05084	0.0534877	0.263174	-4.46228	ENSG00000138629	UBL7
Nfu_p_1_025541	-0.138426	17.7588	2.04732	0.0538629	0.264796	-4.46835	ENSG00000135823	STX6
Nfu_p_1_016600	-0.121855	18.4044	2.04681	0.0539172	0.264838	-4.46923	ENSG00000141433	ADCYAP1
Nfu_p_1_004696	0.382798	15.2499	-2.04543	0.0540651	0.265309	-4.47161	ENSG00000081026	MAGI3
Nfu_p_1_024472	-0.210984	17.3032	2.04506	0.0541047	0.265309	-4.47224	ENSG00000143409	FAM63A
Nfu_p_1_009199	-0.103173	17.6242	2.0439	0.0542286	0.265365	-4.47423	ENSG00000118260	CREB1
Nfu_p_1_034890	0.354962	15.2085	-2.04376	0.0542442	0.265365	-4.47448	ENSG00000151914	DST
Nfu_p_1_026326	-0.107665	18.3426	2.04367	0.0542532	0.265365	-4.47463	ENSG00000163531	NFASC
Nfu_p_1_012082	-0.309679	14.8855	2.03992	0.0546583	0.266903	-4.48108	ENSG00000137204	SLC22A7
Nfu_p_1_051170	0.178275	18.4586	-2.0399	0.0546597	0.266903	-4.48111	ENSG00000197111	PCBP2
Nfu_p_1_051148	0.896549	15.7122	-2.03895	0.0547634	0.267185	-4.48275	ENSG00000185069	KRT76
Nfu_p_1_052878	0.153226	17.4152	-2.03841	0.0548221	0.267214	-4.48368	ENSG00000075711	DLG1
Nfu_p_1_003964	-0.25075	15.292	2.03804	0.0548616	0.267214	-4.48431	ENSG00000131389	SLC6A6
Nfu_p_1_007405	-0.162562	15.6531	2.03699	0.0549755	0.26732	-4.48611	ENSG00000213551	DNAJC9
Nfu_p_1_022500	0.142766	18.4333	-2.03689	0.0549866	0.26732	-4.48628	NA	NA
Nfu_p_1_044593	-0.375577	15.6363	2.03614	0.0550683	0.26732	-4.48757	ENSG00000084731	KIF3C
Nfu_p_1_052183	0.278155	16.7704	-2.0358	0.055105	0.26732	-4.48815	ENSG00000088888	MAVS
Nfu_p_1_046306	0.276505	18.0444	-2.03572	0.0551137	0.26732	-4.48828	NA	NA
Nfu_p_1_051513	0.128426	14.9647	-2.03514	0.0551779	0.267344	-4.48929	ENSG00000198815	FOXJ3
Nfu_p_1_031202	0.189308	17.6077	-2.03462	0.055234	0.267344	-4.49018	NA	NA
Nfu_p_1_033984	-0.143758	18.2835	2.03441	0.0552569	0.267344	-4.49054	ENSG00000006625	GGCT
Nfu_p_1_013286	-0.235012	17.0751	2.03382	0.0553222	0.267437	-4.49156	ENSG00000128596	CCDC136
Nfu_p_1_025475	-0.72958	15.8388	2.03302	0.0554092	0.267496	-4.49292	NA	NA
Nfu_p_1_050961	0.701517	14.778	-2.03257	0.0554582	0.267496	-4.49369	ENSG00000124201	ZNFX1
Nfu_p_1_049321	0.251482	17.684	-2.03244	0.0554728	0.267496	-4.49392	ENSG00000176946	THAP4
Nfu_p_1_003495	0.212962	15.474	-2.03074	0.0556601	0.267873	-4.49684	ENSG00000205090	TMEM240
Nfu_p_1_033433	0.236026	16.9336	-2.03045	0.0556915	0.267873	-4.49733	ENSG00000183248	PRR36
Nfu_p_1_050293	0.0964839	17.6817	-2.03025	0.055714	0.267873	-4.49768	ENSG00000117222	RBBP5
Nfu_p_1_038903	0.118692	17.9666	-2.03005	0.0557357	0.267873	-4.49802	ENSG00000160803	UBQLN4
Nfu_p_1_013080	0.410981	17.9961	-2.02877	0.0558767	0.267965	-4.50021	ENSG00000154917	RAB6B
Nfu_p_1_015563	-0.741624	17.068	2.02858	0.0558977	0.267965	-4.50053	ENSG00000171643	S100Z
Nfu_p_1_049115	0.134768	15.949	-2.02802	0.0559589	0.267965	-4.50148	ENSG00000141985	SH3GL1
Nfu_p_1_049273	-0.135948	17.2107	2.02757	0.0560091	0.267965	-4.50226	ENSG00000134757	DSG3
Nfu_p_1_043608	-0.248908	17.4304	2.02737	0.0560319	0.267965	-4.50261	ENSG00000119383	PTPA
Nfu_p_1_029593	0.192257	16.9912	-2.02736	0.056032	0.267965	-4.50261	ENSG00000136928	GABBR2
Nfu_p_1_001259	-0.223353	21.1036	2.02616	0.0561655	0.268096	-4.50468	ENSG00000129235	TXNDC17
Nfu_p_1_034676	0.400861	14.0626	-2.02589	0.0561952	0.268096	-4.50513	ENSG00000163527	STT3B
Nfu_p_1_005182	0.150595	18.7471	-2.02565	0.0562217	0.268096	-4.50554	ENSG00000008018	PSMB1
Nfu_p_1_026693	-0.179988	18.9285	2.02494	0.0563003	0.268096	-4.50675	ENSG00000142549	IGLON5
Nfu_p_1_040184	-0.145064	17.1506	2.02456	0.0563433	0.268096	-4.50741	ENSG00000196353	CPNE4
Nfu_p_1_053178	0.216511	15.3304	-2.02415	0.0563886	0.268096	-4.50811	ENSG00000132254	ARFIP2
Nfu_p_1_032237	-0.124531	16.6887	2.02381	0.056426	0.268096	-4.50868	ENSG00000085719	CPNE3
Nfu_p_1_017386	0.140768	16.7874	-2.02349	0.0564622	0.268096	-4.50924	ENSG00000179387	ELMOD2
Nfu_p_1_009362	-0.154702	17.7316	2.02279	0.0565404	0.268096	-4.51044	ENSG00000140263	SORD
Nfu_p_1_055698	0.28325	15.8236	-2.02258	0.0565635	0.268096	-4.51079	ENSG00000067596	DHX8
Nfu_p_1_011339	0.128671	16.0594	-2.02254	0.0565678	0.268096	-4.51086	ENSG00000155827	RNF20
Nfu_p_1_037057	-0.290947	17.5973	2.02178	0.0566528	0.268134	-4.51216	ENSG00000100612	DHRS7
Nfu_p_1_039189	-0.0821859	17.9333	2.02164	0.0566682	0.268134	-4.5124	ENSG00000125741	OPA3
Nfu_p_1_001639	-0.123643	19.0059	2.02017	0.0568331	0.268695	-4.51491	NA	NA
Nfu_p_1_020588	-0.139295	17.6612	2.018	0.0570762	0.269625	-4.51861	ENSG00000100288	CHKB
Nfu_p_1_056292	-0.101902	20.6372	2.01697	0.0571923	0.26986	-4.52037	ENSG00000140740	UQCRC2
Nfu_p_1_046429	0.0881331	17.8332	-2.01674	0.0572191	0.26986	-4.52077	ENSG00000187555	USP7
Nfu_p_1_050383	0.122206	16.3289	-2.0161	0.057291	0.269969	-4.52186	ENSG00000003756	RBM5
Nfu_p_1_015960	0.0996498	17.3039	-2.01541	0.0573686	0.269969	-4.52303	ENSG00000106772	PRUNE2
Nfu_p_1_027680	0.175219	16.139	-2.01489	0.057428	0.269969	-4.52393	NA	NA
Nfu_p_1_035161	0.0913738	18.6332	-2.01403	0.0575247	0.269969	-4.52538	ENSG00000126945	HNRNPH2
Nfu_p_1_013243	-0.539726	18.8912	2.01374	0.0575572	0.269969	-4.52587	ENSG00000166086	JAM3
Nfu_p_1_017523	-0.410498	16.1501	2.01356	0.057578	0.269969	-4.52619	ENSG00000125730	C3
Nfu_p_1_012873	0.107149	16.1379	-2.01351	0.0575834	0.269969	-4.52627	ENSG00000198689	SLC9A6
Nfu_p_1_032944	0.127167	14.8989	-2.01273	0.0576723	0.269969	-4.5276	ENSG00000035928	RFC1
Nfu_p_1_013071	-0.339499	18.8618	2.0125	0.0576981	0.269969	-4.52799	NA	NA
Nfu_p_1_024765	1.05268	16.1646	-2.01228	0.0577237	0.269969	-4.52837	ENSG00000133055	MYBPH
Nfu_p_1_055843	-0.293921	17.8407	2.01166	0.0577935	0.269969	-4.52942	ENSG00000139220	PPFIA2
Nfu_p_1_038079	-0.224257	17.0215	2.01124	0.0578414	0.269969	-4.53013	ENSG00000262660	RP13-1032I1.10
Nfu_p_1_025897	-0.116101	17.9405	2.01119	0.0578471	0.269969	-4.53022	ENSG00000130558	OLFM1
Nfu_p_1_054710	-0.190796	21.8854	2.00859	0.0581445	0.270892	-4.53466	NA	NA
Nfu_p_1_021557	0.135905	16.1982	-2.00819	0.0581901	0.270892	-4.53533	NA	NA
Nfu_p_1_015420	-0.113087	20.0107	2.00763	0.0582536	0.270892	-4.53628	ENSG00000112992	NNT
Nfu_p_1_052049	-0.401582	18.931	2.00745	0.058274	0.270892	-4.53658	ENSG00000180979	LRRC57
Nfu_p_1_018026	0.126044	19.6662	-2.00728	0.0582938	0.270892	-4.53687	ENSG00000132912	DCTN4
Nfu_p_1_045083	-0.217956	16.7539	2.00701	0.0583251	0.270892	-4.53734	ENSG00000147419	CCDC25
Nfu_p_1_026918	-0.245437	17.2085	2.00574	0.0584705	0.27126	-4.53949	ENSG00000141750	STAC2
Nfu_p_1_048852	-0.104508	20.7477	2.0055	0.0584979	0.27126	-4.5399	ENSG00000197959	DNM3
Nfu_p_1_041452	0.120852	19.1767	-2.00482	0.0585764	0.271407	-4.54105	ENSG00000173812	EIF1
Nfu_p_1_001313	0.144823	17.2462	-2.00373	0.0587017	0.271771	-4.5429	ENSG00000105402	NAPA
Nfu_p_1_056751	0.0993467	17.3452	-2.00174	0.0589327	0.272613	-4.5463	ENSG00000105662	CRTC1
Nfu_p_1_051786	-0.0823132	17.9264	2.00093	0.0590266	0.272613	-4.54767	ENSG00000244005	NFS1
Nfu_p_1_027807	-0.158634	20.0989	2.0006	0.0590638	0.272613	-4.54822	ENSG00000147604	RPL7
Nfu_p_1_031145	-0.147052	19.3934	2.00005	0.0591286	0.272613	-4.54916	ENSG00000184007	PTP4A2
Nfu_p_1_025785	-0.150506	17.2316	1.99974	0.0591636	0.272613	-4.54968	ENSG00000049860	HEXB
Nfu_p_1_006866	0.210315	16.3151	-1.99933	0.0592117	0.272613	-4.55038	NA	NA
Nfu_p_1_003221	-0.243831	15.6185	1.99932	0.0592125	0.272613	-4.55039	ENSG00000075303	SLC25A40
Nfu_p_1_047850	0.351591	15.65	-1.99858	0.0592993	0.272796	-4.55165	ENSG00000135930	EIF4E2
Nfu_p_1_050900	-0.091046	19.7657	1.99801	0.0593649	0.272881	-4.55261	ENSG00000163870	TPRA1
Nfu_p_1_010468	-0.169012	16.4941	1.99559	0.059648	0.273965	-4.55672	ENSG00000131437	KIF3A
Nfu_p_1_027709	-0.15193	18.5993	1.99477	0.0597435	0.274187	-4.5581	ENSG00000144834	TAGLN3
Nfu_p_1_013407	0.242258	17.8781	-1.99416	0.0598156	0.274301	-4.55914	ENSG00000113312	TTC1
Nfu_p_1_019874	-0.150975	18.68	1.99357	0.0598845	0.274354	-4.56014	ENSG00000124608	AARS2
Nfu_p_1_024977	0.0855088	19.9347	-1.99326	0.0599218	0.274354	-4.56067	ENSG00000124164	VAPB
Nfu_p_1_055466	0.158583	17.001	-1.99218	0.0600479	0.274609	-4.56249	ENSG00000131467	PSME3
Nfu_p_1_024160	0.0939272	16.4185	-1.99198	0.0600722	0.274609	-4.56284	ENSG00000120526	NUDCD1
Nfu_p_1_015842	-0.381014	19.3052	1.99116	0.0601682	0.274831	-4.56421	ENSG00000074317	SNCB
Nfu_p_1_013947	-0.120997	18.2246	1.98851	0.0604817	0.275803	-4.5687	NA	NA
Nfu_p_1_006552	0.164851	21.0345	-1.98793	0.0605503	0.275803	-4.56968	NA	NA
Nfu_p_1_027643	-0.178607	17.3827	1.98783	0.060562	0.275803	-4.56984	ENSG00000148450	MSRB2
Nfu_p_1_017281	0.269933	17.617	-1.98775	0.0605711	0.275803	-4.56997	NA	NA
Nfu_p_1_050560	-0.121556	18.3823	1.98554	0.0608341	0.276783	-4.57371	ENSG00000123297	TSFM
Nfu_p_1_054197	0.256517	18.3393	-1.98475	0.0609283	0.276995	-4.57505	ENSG00000233954	UQCRHL
Nfu_p_1_014490	-0.205875	15.143	1.98332	0.0610996	0.277444	-4.57747	NA	NA
Nfu_p_1_031554	-0.169619	16.7763	1.98312	0.0611227	0.277444	-4.57779	ENSG00000117016	RIMS3
Nfu_p_1_026005	0.0929823	19.1734	-1.98099	0.0613784	0.278387	-4.58139	ENSG00000143222	UFC1
Nfu_p_1_026893	-0.140718	17.6998	1.98008	0.0614872	0.278455	-4.58292	ENSG00000117528	ABCD3
Nfu_p_1_021428	0.117736	17.2729	-1.98006	0.0614895	0.278455	-4.58295	ENSG00000185133	INPP5J
Nfu_p_1_002287	0.0917277	16.0972	-1.97956	0.06155	0.278511	-4.5838	ENSG00000130640	TUBGCP2
Nfu_p_1_049235	-0.447381	16.7014	1.97811	0.0617245	0.279052	-4.58624	ENSG00000134762	DSC3
Nfu_p_1_048028	0.159633	15.1436	-1.97777	0.0617658	0.279052	-4.58681	ENSG00000023287	RB1CC1
Nfu_p_1_026367	0.309748	18.5493	-1.97708	0.061849	0.279211	-4.58798	ENSG00000104325	DECR1
Nfu_p_1_027609	-0.216627	17.3815	1.97623	0.0619523	0.27946	-4.58941	ENSG00000164237	CMBL
Nfu_p_1_014736	-0.142055	19.0235	1.97542	0.0620495	0.279681	-4.59076	ENSG00000131495	NDUFA2
Nfu_p_1_043030	-0.210612	16.598	1.97483	0.0621214	0.279788	-4.59176	ENSG00000116729	WLS
Nfu_p_1_011996	0.119088	16.0053	-1.97363	0.0622673	0.280227	-4.59378	ENSG00000125755	SYMPK
Nfu_p_1_048685	0.139583	16.3803	-1.97208	0.0624564	0.28086	-4.59639	ENSG00000136754	ABI1
Nfu_p_1_006922	-0.123386	17.9615	1.97165	0.0625091	0.280879	-4.59712	ENSG00000138095	LRPPRC
Nfu_p_1_031679	-0.29277	18.621	1.96779	0.0629815	0.282783	-4.6036	ENSG00000187094	CCK
Nfu_p_1_040050	0.177966	18.4456	-1.96684	0.0630972	0.283083	-4.60518	ENSG00000112294	ALDH5A1
Nfu_p_1_031094	0.128386	19.0949	-1.96562	0.0632484	0.283366	-4.60724	ENSG00000188846	RPL14
Nfu_p_1_051059	-0.121582	17.2262	1.96554	0.063258	0.283366	-4.60737	ENSG00000101361	NOP56
Nfu_p_1_053879	-0.190162	16.1978	1.96314	0.0635545	0.284246	-4.61139	ENSG00000130159	ECSIT
Nfu_p_1_048085	-0.189302	19.1329	1.96277	0.0636005	0.284246	-4.61202	ENSG00000164885	CDK5
Nfu_p_1_053489	-0.238539	16.6936	1.96243	0.0636418	0.284246	-4.61257	ENSG00000175110	MRPS22
Nfu_p_1_006519	-0.132224	15.764	1.96237	0.0636503	0.284246	-4.61269	ENSG00000142002	DPP9
Nfu_p_1_019701	0.461769	14.3816	-1.96154	0.0637531	0.284486	-4.61408	ENSG00000008735	MAPK8IP2
Nfu_p_1_003999	-0.153724	21.4917	1.9611	0.0638075	0.28451	-4.61481	ENSG00000243955	GSTA1
Nfu_p_1_046340	-0.0928449	17.4634	1.95933	0.0640274	0.285271	-4.61777	ENSG00000103415	HMOX2
Nfu_p_1_016966	-0.104779	16.5302	1.95862	0.0641166	0.285449	-4.61897	ENSG00000182580	EPHB3
Nfu_p_1_023032	0.274229	15.157	-1.95619	0.0644204	0.286582	-4.62303	ENSG00000100109	TFIP11
Nfu_p_1_030269	-0.129014	16.5208	1.95402	0.0646923	0.287092	-4.62665	ENSG00000259332	ST20-MTHFS
Nfu_p_1_001240	0.57818	21.7953	-1.954	0.0646944	0.287092	-4.62668	NA	NA
Nfu_p_1_025632	-0.237549	19.7778	1.95294	0.064828	0.287092	-4.62845	ENSG00000100650	SRSF5
Nfu_p_1_044654	0.152344	16.3813	-1.95188	0.0649623	0.287092	-4.63022	ENSG00000111880	RNGTT
Nfu_p_1_010945	-0.356055	18.5434	1.95174	0.0649796	0.287092	-4.63045	ENSG00000120509	PDZD11
Nfu_p_1_053566	0.195944	16.7675	-1.95167	0.0649888	0.287092	-4.63058	ENSG00000130021	PUDP
Nfu_p_1_046799	-0.236885	16.9814	1.95087	0.0650895	0.287092	-4.63191	ENSG00000171246	NPTX1
Nfu_p_1_011212	0.136551	19.0722	-1.95086	0.0650904	0.287092	-4.63192	ENSG00000111716	LDHB
Nfu_p_1_020489	0.327399	14.8438	-1.95042	0.0651469	0.287092	-4.63266	NA	NA
Nfu_p_1_021146	-0.108881	19.5523	1.95039	0.0651506	0.287092	-4.63271	ENSG00000173599	PC
Nfu_p_1_015997	0.12072	16.7104	-1.95028	0.0651641	0.287092	-4.63289	ENSG00000148158	SNX30
Nfu_p_1_002983	0.0866977	17.6753	-1.95026	0.065167	0.287092	-4.63293	ENSG00000105618	PRPF31
Nfu_p_1_034073	-0.113989	18.4482	1.95017	0.0651785	0.287092	-4.63308	ENSG00000110880	CORO1C
Nfu_p_1_018094	0.267929	13.877	-1.9494	0.0652754	0.287243	-4.63435	ENSG00000185298	CCDC137
Nfu_p_1_039130	-0.256468	18.3169	1.94847	0.0653933	0.287243	-4.6359	ENSG00000142230	SAE1
Nfu_p_1_049907	-0.0922162	17.1356	1.94762	0.065502	0.287243	-4.63733	ENSG00000266028	SRGAP2
Nfu_p_1_035049	-0.588226	22.6782	1.94759	0.0655061	0.287243	-4.63738	ENSG00000100991	TRPC4AP
Nfu_p_1_048801	1.26884	15.6413	-1.94692	0.0655908	0.287243	-4.63849	ENSG00000036448	MYOM2
Nfu_p_1_047285	-0.105957	15.8905	1.94691	0.0655917	0.287243	-4.63851	ENSG00000179271	GADD45GIP1
Nfu_p_1_024555	-0.28886	17.645	1.94686	0.065598	0.287243	-4.63859	ENSG00000164983	TMEM65
Nfu_p_1_022323	0.161624	16.5221	-1.94629	0.0656713	0.287243	-4.63955	ENSG00000165113	GKAP1
Nfu_p_1_034620	-0.285789	15.9901	1.94625	0.065676	0.287243	-4.63961	ENSG00000120057	SFRP5
Nfu_p_1_000495	0.130306	18.1548	-1.946	0.0657078	0.287243	-4.64002	ENSG00000182093	WRB
Nfu_p_1_016380	-0.175725	18.9408	1.94295	0.066098	0.288731	-4.6451	ENSG00000108107	RPL28
Nfu_p_1_040523	-0.27001	20.4516	1.94213	0.0662031	0.288972	-4.64647	ENSG00000114200	BCHE
Nfu_p_1_006444	0.263592	18.5239	-1.9408	0.066374	0.2895	-4.64868	ENSG00000130520	LSM4
Nfu_p_1_049627	-0.32444	17.3805	1.93989	0.0664915	0.289795	-4.6502	ENSG00000131773	KHDRBS3
Nfu_p_1_001832	-0.0948125	16.9267	1.93781	0.0667599	0.290743	-4.65365	ENSG00000110367	DDX6
Nfu_p_1_019983	0.16766	16.3647	-1.93743	0.0668093	0.290743	-4.65429	ENSG00000139287	TPH2
Nfu_p_1_010224	-0.263776	16.7121	1.93685	0.066884	0.29085	-4.65524	ENSG00000132692	BCAN
Nfu_p_1_036855	0.173027	18.3349	-1.93554	0.0670535	0.291039	-4.65741	ENSG00000163754	GYG1
Nfu_p_1_022838	0.353548	14.717	-1.93546	0.0670649	0.291039	-4.65756	ENSG00000183495	EP400
Nfu_p_1_025335	-0.138978	17.3048	1.93535	0.067078	0.291039	-4.65773	ENSG00000116649	SRM
Nfu_p_1_009053	-0.174268	15.5268	1.93332	0.0673431	0.291868	-4.66111	ENSG00000160050	CCDC28B
Nfu_p_1_009963	-0.0820291	18.8436	1.93311	0.0673697	0.291868	-4.66144	ENSG00000124370	MCEE
Nfu_p_1_040215	0.144165	15.7749	-1.93239	0.0674643	0.29206	-4.66265	ENSG00000131370	SH3BP5
Nfu_p_1_007058	-0.472178	16.2315	1.9319	0.0675279	0.292117	-4.66345	ENSG00000203791	METTL10
Nfu_p_1_030026	-0.288892	16.6978	1.93097	0.06765	0.292427	-4.665	ENSG00000036530	CYP46A1
Nfu_p_1_010994	-0.691579	16.693	1.93019	0.0677515	0.292648	-4.66629	ENSG00000134548	SPX
Nfu_p_1_053919	1.39011	14.6474	-1.92861	0.0679589	0.293319	-4.66891	ENSG00000204262	COL5A2
Nfu_p_1_002202	-0.0916051	17.1834	1.92818	0.0680157	0.293319	-4.66962	ENSG00000108984	MAP2K6
Nfu_p_1_042376	-0.164791	17.158	1.92785	0.0680585	0.293319	-4.67016	ENSG00000160216	AGPAT3
Nfu_p_1_047565	-0.399041	16.4442	1.92596	0.0683078	0.294126	-4.67329	ENSG00000123815	COQ8B
Nfu_p_1_002415	0.117521	18.3173	-1.92566	0.0683471	0.294126	-4.67378	ENSG00000176108	CHMP6
Nfu_p_1_056218	-0.160524	16.4947	1.92503	0.0684306	0.294267	-4.67483	ENSG00000172731	LRRC20
Nfu_p_1_040035	-0.276874	16.5343	1.92321	0.0686713	0.295083	-4.67783	ENSG00000105398	SULT2A1
Nfu_p_1_046105	-0.132904	18.3585	1.92163	0.0688813	0.295183	-4.68045	ENSG00000115091	ACTR3
Nfu_p_1_031885	0.0793054	18.4059	-1.921	0.0689648	0.295183	-4.68148	ENSG00000277058	HNRNPCL3
Nfu_p_1_053069	-0.0773503	20.3396	1.92092	0.0689765	0.295183	-4.68163	ENSG00000108561	C1QBP
Nfu_p_1_002089	-0.182028	17.6935	1.92063	0.0690144	0.295183	-4.6821	ENSG00000178922	HYI
Nfu_p_1_036313	0.0764605	21.2136	-1.91994	0.0691062	0.295183	-4.68323	ENSG00000186298	PPP1CC
Nfu_p_1_019995	-0.104456	19.4526	1.91987	0.0691154	0.295183	-4.68335	ENSG00000140945	CDH13
Nfu_p_1_039579	-0.149651	17.1462	1.9193	0.0691922	0.295183	-4.6843	ENSG00000135919	SERPINE2
Nfu_p_1_041274	-0.147954	19.2604	1.91906	0.0692241	0.295183	-4.68469	ENSG00000089220	PEBP1
Nfu_p_1_001518	0.121138	16.7212	-1.91847	0.0693023	0.295183	-4.68566	ENSG00000160999	SH2B2
Nfu_p_1_011357	-0.146533	15.9119	1.91837	0.0693159	0.295183	-4.68583	ENSG00000084092	NOA1
Nfu_p_1_017776	-0.312219	14.6599	1.91827	0.069329	0.295183	-4.68599	ENSG00000118579	MED28
Nfu_p_1_046346	0.153284	17.4146	-1.91793	0.0693744	0.295183	-4.68655	ENSG00000108666	C17orf75
Nfu_p_1_009039	-0.201665	21.9062	1.91762	0.069416	0.295183	-4.68706	ENSG00000123999	INHA
Nfu_p_1_033179	-0.121571	16.405	1.91748	0.0694351	0.295183	-4.6873	ENSG00000173163	COMMD1
Nfu_p_1_039679	0.18875	17.4549	-1.91731	0.0694578	0.295183	-4.68758	ENSG00000114867	EIF4G1
Nfu_p_1_001130	0.701772	15.8838	-1.91514	0.0697495	0.296206	-4.69116	ENSG00000163661	PTX3
Nfu_p_1_003293	-0.126309	17.554	1.91473	0.0698047	0.296223	-4.69184	ENSG00000158042	MRPL17
Nfu_p_1_023143	-0.159069	18.0978	1.91359	0.0699582	0.296658	-4.69371	ENSG00000111726	CMAS
Nfu_p_1_049556	0.400869	16.1349	-1.91224	0.0701395	0.297209	-4.69592	ENSG00000155100	OTUD6B
Nfu_p_1_026983	0.210424	17.157	-1.91123	0.0702763	0.297571	-4.69759	ENSG00000101138	CSTF1
Nfu_p_1_028815	0.432026	19.1009	-1.91036	0.0703937	0.297851	-4.69902	ENSG00000128534	LSM8
Nfu_p_1_026948	0.203251	17.565	-1.90691	0.070863	0.299618	-4.70469	ENSG00000131508	UBE2D2
Nfu_p_1_052507	-0.265728	17.6652	1.90629	0.0709477	0.299758	-4.70571	ENSG00000117791	MARC2
Nfu_p_1_005577	0.279867	16.2397	-1.90496	0.0711289	0.300305	-4.70789	ENSG00000164830	OXR1
Nfu_p_1_023567	0.157699	16.9994	-1.904	0.0712612	0.300627	-4.70948	ENSG00000138442	WDR12
Nfu_p_1_008685	-0.195973	15.6864	1.9035	0.0713298	0.300627	-4.7103	ENSG00000048740	CELF2
Nfu_p_1_040798	-0.159618	16.318	1.90245	0.0714738	0.300627	-4.71202	ENSG00000089250	NOS1
Nfu_p_1_000105	0.146244	16.5803	-1.90239	0.0714821	0.300627	-4.71212	ENSG00000083799	CYLD
Nfu_p_1_033788	0.202454	16.0571	-1.90188	0.0715517	0.300627	-4.71295	ENSG00000275895	U2AF1L5
Nfu_p_1_053378	-0.109508	18.7905	1.90178	0.0715653	0.300627	-4.71311	ENSG00000174238	PITPNA
Nfu_p_1_017867	-0.103508	19.1113	1.90176	0.071568	0.300627	-4.71314	ENSG00000185305	ARL15
Nfu_p_1_019429	-0.503513	16.3287	1.90068	0.0717173	0.301036	-4.71492	ENSG00000123104	ITPR2
Nfu_p_1_024221	0.166391	17.302	-1.89893	0.0719586	0.301626	-4.71779	ENSG00000132849	PATJ
Nfu_p_1_046048	0.193526	18.2765	-1.89891	0.0719618	0.301626	-4.71783	ENSG00000132434	LANCL2
Nfu_p_1_050613	-0.154088	18.7693	1.89671	0.0722652	0.302679	-4.72142	ENSG00000172340	SUCLG2
Nfu_p_1_048546	-0.10519	16.5944	1.89603	0.0723605	0.30286	-4.72254	ENSG00000130226	DPP6
Nfu_p_1_028449	-0.395437	16.7898	1.8955	0.0724341	0.302949	-4.72341	ENSG00000081800	SLC13A1
Nfu_p_1_044260	-0.183811	18.1541	1.89468	0.0725478	0.303092	-4.72474	ENSG00000100664	EIF5
Nfu_p_1_000850	-0.126469	19.3008	1.8945	0.0725729	0.303092	-4.72504	ENSG00000042753	AP2S1
Nfu_p_1_044581	0.167263	14.9545	-1.89322	0.0727515	0.30362	-4.72713	ENSG00000111912	NCOA7
Nfu_p_1_037801	-0.241557	18.1384	1.89194	0.0729294	0.303799	-4.72922	ENSG00000111361	EIF2B1
Nfu_p_1_009961	-0.222936	16.3606	1.8917	0.0729633	0.303799	-4.72961	ENSG00000171714	ANO5
Nfu_p_1_017420	0.0664601	20.7932	-1.89148	0.0729943	0.303799	-4.72997	ENSG00000122705	CLTA
Nfu_p_1_041396	-0.0801341	16.626	1.89141	0.073004	0.303799	-4.73009	ENSG00000136848	DAB2IP
Nfu_p_1_012574	-0.387503	16.3157	1.89097	0.0730663	0.303841	-4.73081	NA	NA
Nfu_p_1_043821	0.0898553	17.8684	-1.8901	0.0731879	0.304128	-4.73223	ENSG00000153132	CLGN
Nfu_p_1_049789	-0.0751813	17.6338	1.88947	0.0732757	0.304275	-4.73325	ENSG00000151689	INPP1
Nfu_p_1_056653	-0.42775	16.2906	1.88704	0.0736178	0.305477	-4.73722	NA	NA
Nfu_p_1_022544	-0.115499	15.7725	1.88653	0.0736893	0.305514	-4.73805	ENSG00000131791	PRKAB2
Nfu_p_1_011655	-0.142367	19.0349	1.88623	0.0737321	0.305514	-4.73854	ENSG00000112852	PCDHB2
Nfu_p_1_040263	0.0931603	17.1904	-1.88545	0.073842	0.305737	-4.73981	ENSG00000120533	ENY2
Nfu_p_1_016101	-0.195218	17.8381	1.88511	0.0738912	0.305737	-4.74038	ENSG00000138835	RGS3
Nfu_p_1_033052	-0.14177	19.5522	1.88417	0.0740241	0.306068	-4.74191	ENSG00000072832	CRMP1
Nfu_p_1_010475	0.187034	18.8607	-1.88236	0.0742806	0.306845	-4.74485	ENSG00000132341	RAN
Nfu_p_1_041614	0.160764	19.8532	-1.8821	0.0743176	0.306845	-4.74528	ENSG00000065609	SNAP91
Nfu_p_1_007185	0.13589	17.5158	-1.88125	0.0744379	0.307123	-4.74665	NA	NA
Nfu_p_1_015607	-0.0834238	16.9898	1.88083	0.0744988	0.307155	-4.74735	ENSG00000164588	HCN1
Nfu_p_1_031087	-0.0952422	17.5162	1.87955	0.0746813	0.307618	-4.74943	ENSG00000163319	MRPS18C
Nfu_p_1_052196	-0.221739	16.8021	1.8793	0.074717	0.307618	-4.74984	ENSG00000119707	RBM25
Nfu_p_1_049051	0.0984987	16.833	-1.87743	0.0749846	0.308443	-4.75288	ENSG00000116754	SRSF11
Nfu_p_1_044515	0.244274	16.2602	-1.87715	0.0750238	0.308443	-4.75332	ENSG00000160460	SPTBN4
Nfu_p_1_022538	-0.268127	15.2744	1.87646	0.0751234	0.308634	-4.75445	ENSG00000145703	IQGAP2
Nfu_p_1_037380	-0.190246	18.7996	1.87579	0.0752188	0.308807	-4.75553	NA	NA
Nfu_p_1_011933	-0.477653	15.9123	1.87464	0.0753844	0.309103	-4.7574	ENSG00000182492	BGN
Nfu_p_1_024196	-0.185899	18.6785	1.87421	0.0754469	0.309103	-4.75811	ENSG00000133112	TPT1
Nfu_p_1_051242	0.163777	18.1865	-1.87418	0.0754508	0.309103	-4.75815	ENSG00000125971	DYNLRB1
Nfu_p_1_029910	-0.402174	16.6991	1.87342	0.0755608	0.309336	-4.75939	NA	NA
Nfu_p_1_029853	-0.47497	17.5907	1.87143	0.0758479	0.309895	-4.76261	ENSG00000110244	APOA4
Nfu_p_1_047344	-0.139666	16.7787	1.87129	0.0758682	0.309895	-4.76284	ENSG00000161542	PRPSAP1
Nfu_p_1_012072	-0.206375	16.9285	1.87061	0.0759665	0.309895	-4.76394	ENSG00000196535	MYO18A
Nfu_p_1_018732	0.139037	15.219	-1.86997	0.0760595	0.309895	-4.76498	ENSG00000095787	WAC
Nfu_p_1_015053	-0.136157	17.7776	1.86977	0.0760878	0.309895	-4.7653	NA	NA
Nfu_p_1_003264	0.317425	14.6084	-1.86939	0.0761433	0.309895	-4.76592	ENSG00000181409	AATK
Nfu_p_1_034172	0.290571	16.2306	-1.86919	0.076172	0.309895	-4.76624	ENSG00000108819	PPP1R9B
Nfu_p_1_007804	-0.288699	18.4857	1.86914	0.0761795	0.309895	-4.76632	ENSG00000165970	SLC6A5
Nfu_p_1_012795	-0.310237	15.1003	1.86899	0.0762021	0.309895	-4.76657	ENSG00000154127	UBASH3B
Nfu_p_1_049039	-0.100087	17.6195	1.86878	0.0762317	0.309895	-4.7669	ENSG00000085433	WDR47
Nfu_p_1_043142	0.417068	15.9106	-1.8667	0.0765345	0.310908	-4.77027	ENSG00000126746	ZNF384
Nfu_p_1_013283	-0.215229	16.5093	1.86292	0.0770885	0.312939	-4.7764	ENSG00000117528	ABCD3
Nfu_p_1_041642	0.462477	17.106	-1.86009	0.0775046	0.314408	-4.78097	ENSG00000164933	SLC25A32
Nfu_p_1_031361	-0.081491	17.0109	1.85821	0.0777823	0.315314	-4.784	ENSG00000141404	GNAL
Nfu_p_1_018837	0.0852253	18.5312	-1.85773	0.0778533	0.315382	-4.78477	ENSG00000070831	CDC42
Nfu_p_1_007103	-0.125893	17.6392	1.85714	0.0779413	0.315518	-4.78573	ENSG00000144029	MRPS5
Nfu_p_1_015192	0.197583	17.4118	-1.85593	0.0781208	0.316024	-4.78768	ENSG00000196363	WDR5
Nfu_p_1_044664	0.0974287	15.464	-1.85489	0.0782744	0.316425	-4.78935	ENSG00000111879	FAM184A
Nfu_p_1_026424	0.137527	17.2297	-1.85312	0.0785379	0.317269	-4.7922	ENSG00000106524	ANKMY2
Nfu_p_1_011824	0.129094	17.7244	-1.8514	0.078795	0.318086	-4.79497	ENSG00000122692	SMU1
Nfu_p_1_015068	0.176711	14.8356	-1.84979	0.0790366	0.318557	-4.79756	ENSG00000167384	ZNF180
Nfu_p_1_026139	-0.299201	17.6202	1.84964	0.0790591	0.318557	-4.79781	ENSG00000038427	VCAN
Nfu_p_1_056204	-0.0783297	18.5811	1.84927	0.0791143	0.318557	-4.7984	ENSG00000186298	PPP1CC
Nfu_p_1_045125	-0.189455	16.6483	1.84916	0.0791313	0.318557	-4.79858	ENSG00000162813	BPNT1
Nfu_p_1_030941	0.140461	16.6039	-1.84803	0.079301	0.319019	-4.80039	ENSG00000008952	SEC62
Nfu_p_1_040740	-0.147952	19.4186	1.84699	0.0794586	0.319203	-4.80208	ENSG00000171533	MAP6
Nfu_p_1_012357	-0.139638	19.6655	1.84673	0.0794974	0.319203	-4.80249	ENSG00000141367	CLTC
Nfu_p_1_001436	0.103624	16.3936	-1.84663	0.0795118	0.319203	-4.80264	ENSG00000036257	CUL3
Nfu_p_1_026191	-0.0921155	16.4288	1.84514	0.0797366	0.319838	-4.80504	ENSG00000163319	MRPS18C
Nfu_p_1_051905	-0.377096	18.1363	1.84486	0.0797803	0.319838	-4.8055	ENSG00000101400	SNTA1
Nfu_p_1_002922	0.0999071	19.2642	-1.8441	0.0798951	0.320077	-4.80672	NA	NA
Nfu_p_1_037289	0.142468	17.4606	-1.84362	0.0799667	0.320143	-4.80747	ENSG00000125775	SDCBP2
Nfu_p_1_052340	0.18822	15.0793	-1.843	0.0800618	0.320302	-4.80848	ENSG00000135537	LACE1
Nfu_p_1_039090	-0.251444	17.6081	1.84213	0.0801927	0.320605	-4.80986	ENSG00000132323	ILKAP
Nfu_p_1_043149	0.629764	16.0478	-1.84132	0.0803167	0.320835	-4.81117	NA	NA
Nfu_p_1_045338	-0.117814	16.8149	1.84103	0.0803609	0.320835	-4.81164	ENSG00000130347	RTN4IP1
Nfu_p_1_045821	-0.883847	17.4355	1.83901	0.0806689	0.321843	-4.81487	ENSG00000171560	FGA
Nfu_p_1_047985	-0.128376	17.3212	1.83863	0.0807265	0.321852	-4.81548	ENSG00000116221	MRPL37
Nfu_p_1_030142	0.219597	16.4922	-1.838	0.0808233	0.322016	-4.81649	ENSG00000124299	PEPD
Nfu_p_1_051763	0.131006	16.2869	-1.83643	0.0810632	0.322183	-4.819	ENSG00000168818	STX18
Nfu_p_1_007406	-0.153573	19.2571	1.83569	0.0811767	0.322183	-4.82018	ENSG00000169567	HINT1
Nfu_p_1_026381	-0.414967	16.8615	1.83558	0.0811946	0.322183	-4.82037	ENSG00000132702	HAPLN2
Nfu_p_1_040991	-0.192809	16.6622	1.83541	0.0812206	0.322183	-4.82064	ENSG00000100109	TFIP11
Nfu_p_1_035815	-0.13877	16.7822	1.83518	0.0812549	0.322183	-4.821	NA	NA
Nfu_p_1_006088	0.208897	16.6094	-1.83485	0.0813066	0.322183	-4.82154	ENSG00000047410	TPR
Nfu_p_1_023069	0.104487	17.1959	-1.83446	0.0813661	0.322183	-4.82215	ENSG00000198380	GFPT1
Nfu_p_1_031810	-0.226344	16.8104	1.83439	0.0813772	0.322183	-4.82227	ENSG00000099250	NRP1
Nfu_p_1_022061	0.212337	16.3701	-1.83399	0.0814394	0.322183	-4.82291	NA	NA
Nfu_p_1_000201	-0.226924	14.2616	1.83392	0.0814492	0.322183	-4.82302	ENSG00000171865	RNASEH1
Nfu_p_1_009519	-0.202484	20.096	1.83375	0.081476	0.322183	-4.82329	ENSG00000140416	TPM1
Nfu_p_1_052550	-0.237753	17.0146	1.8329	0.0816063	0.322347	-4.82465	ENSG00000140043	PTGR2
Nfu_p_1_000616	0.190561	18.5551	-1.83276	0.0816287	0.322347	-4.82488	ENSG00000105254	TBCB
Nfu_p_1_000123	-0.0967009	19.1218	1.83219	0.0817165	0.322474	-4.82579	ENSG00000156642	NPTN
Nfu_p_1_024145	0.310866	16.7022	-1.83092	0.081913	0.32303	-4.82782	ENSG00000137824	RMDN3
Nfu_p_1_037590	0.137685	16.2969	-1.82983	0.082081	0.323473	-4.82955	ENSG00000155816	FMN2
Nfu_p_1_031728	-0.118902	19.0641	1.82927	0.0821689	0.323599	-4.83045	ENSG00000162706	CADM3
Nfu_p_1_028583	0.898465	16.2704	-1.82762	0.0824242	0.324385	-4.83307	ENSG00000106299	WASL
Nfu_p_1_035051	0.193067	17.941	-1.82604	0.0826717	0.325138	-4.83561	ENSG00000101079	NDRG3
Nfu_p_1_044826	0.192002	16.4687	-1.82497	0.082838	0.325553	-4.8373	ENSG00000197555	SIPA1L1
Nfu_p_1_008537	0.101578	18.9958	-1.82464	0.0828896	0.325553	-4.83783	ENSG00000121774	KHDRBS1
Nfu_p_1_017373	-0.17823	19.0286	1.82407	0.0829785	0.325682	-4.83873	NA	NA
Nfu_p_1_001984	0.289454	17.3064	-1.82336	0.0830902	0.3259	-4.83987	ENSG00000159111	MRPL10
Nfu_p_1_007048	-0.137809	16.358	1.8217	0.0833509	0.326608	-4.84251	ENSG00000125851	PCSK2
Nfu_p_1_011127	-0.0850984	18.5862	1.82149	0.0833832	0.326608	-4.84284	ENSG00000122696	SLC25A51
Nfu_p_1_011535	-0.100614	17.9605	1.82075	0.0835001	0.326845	-4.84402	ENSG00000005893	LAMP2
Nfu_p_1_012387	0.100971	18.1219	-1.81961	0.0836806	0.327298	-4.84585	ENSG00000183775	KCTD16
Nfu_p_1_027676	-0.193618	18.2416	1.8193	0.0837287	0.327298	-4.84633	ENSG00000150637	CD226
Nfu_p_1_015511	-0.268741	18.5406	1.81881	0.0838065	0.327381	-4.84711	ENSG00000119396	RAB14
Nfu_p_1_008739	-0.102413	18.7699	1.81811	0.0839172	0.327593	-4.84823	ENSG00000151239	TWF1
Nfu_p_1_025109	-0.156	15.6506	1.81702	0.0840891	0.327607	-4.84995	ENSG00000196581	AJAP1
Nfu_p_1_015153	-0.282729	17.1625	1.81695	0.0840999	0.327607	-4.85006	ENSG00000092964	DPYSL2
Nfu_p_1_055220	-0.17559	19.0287	1.8166	0.084155	0.327607	-4.85061	ENSG00000122359	ANXA11
Nfu_p_1_036618	0.214168	16.2416	-1.81658	0.0841585	0.327607	-4.85065	NA	NA
Nfu_p_1_051669	-0.235609	18.6008	1.8163	0.084203	0.327607	-4.85109	NA	NA
Nfu_p_1_028396	1.07814	16.1878	-1.81432	0.0845173	0.328609	-4.85424	ENSG00000083782	EPYC
Nfu_p_1_044143	-0.114145	18.3013	1.81371	0.0846141	0.328765	-4.8552	NA	NA
Nfu_p_1_033811	-0.225782	16.0533	1.81278	0.0847627	0.32908	-4.85668	ENSG00000111879	FAM184A
Nfu_p_1_032408	0.245717	19.0066	-1.81249	0.0848087	0.32908	-4.85714	ENSG00000165410	CFL2
Nfu_p_1_013850	-0.159495	19.0795	1.81181	0.084918	0.32915	-4.85822	NA	NA
Nfu_p_1_044609	0.19674	17.3658	-1.81165	0.0849427	0.32915	-4.85847	ENSG00000182809	CRIP2
Nfu_p_1_035736	-0.134841	16.6998	1.81073	0.0850906	0.32915	-4.85993	ENSG00000134594	RAB33A
Nfu_p_1_047135	-0.344239	17.5092	1.81037	0.0851488	0.32915	-4.86051	ENSG00000122543	OCM
Nfu_p_1_035243	0.158651	17.5072	-1.81025	0.0851674	0.32915	-4.8607	ENSG00000112855	HARS2
Nfu_p_1_052323	-0.463358	16.3273	1.80997	0.0852122	0.32915	-4.86114	ENSG00000139915	MDGA2
Nfu_p_1_009761	-0.0738762	17.2036	1.8099	0.0852238	0.32915	-4.86125	ENSG00000103769	RAB11A
Nfu_p_1_042324	-0.285784	16.892	1.80912	0.0853477	0.329409	-4.86248	ENSG00000152767	FARP1
Nfu_p_1_026650	-0.165786	15.4209	1.80843	0.0854587	0.329618	-4.86357	ENSG00000126070	AGO3
Nfu_p_1_029280	-0.118991	18.3842	1.80762	0.0855896	0.329904	-4.86486	ENSG00000131473	ACLY
Nfu_p_1_004092	-0.063352	21.9433	1.80573	0.0858933	0.330295	-4.86784	ENSG00000124208	TMEM189-UBE2V1
Nfu_p_1_016241	-0.510546	17.4832	1.80568	0.0859021	0.330295	-4.86793	ENSG00000136933	RABEPK
Nfu_p_1_052906	0.178516	21.6272	-1.80559	0.0859165	0.330295	-4.86807	ENSG00000167283	ATP5L
Nfu_p_1_038499	-0.557199	16.6626	1.80552	0.0859274	0.330295	-4.86818	ENSG00000099625	CBARP
Nfu_p_1_030429	-0.116472	19.618	1.80522	0.0859758	0.330295	-4.86865	ENSG00000103034	NDRG4
Nfu_p_1_044707	-0.121337	16.1154	1.80433	0.08612	0.33063	-4.87006	ENSG00000140090	SLC24A4
Nfu_p_1_002619	-0.220869	20.0509	1.80324	0.0862961	0.331072	-4.87178	ENSG00000117394	SLC2A1
Nfu_p_1_015639	-0.31981	16.1807	1.80291	0.0863491	0.331072	-4.8723	ENSG00000099998	GGT5
Nfu_p_1_053865	-0.131582	15.6696	1.80229	0.0864496	0.331238	-4.87328	ENSG00000112769	LAMA4
Nfu_p_1_055327	0.275496	17.1108	-1.80106	0.08665	0.331786	-4.87523	ENSG00000075826	SEC31B
Nfu_p_1_010263	-0.135308	16.9599	1.80032	0.0867698	0.332026	-4.87639	ENSG00000070756	PABPC1
Nfu_p_1_043231	0.080883	18.0538	-1.79989	0.0868399	0.332075	-4.87707	ENSG00000170043	TRAPPC1
Nfu_p_1_024199	0.114572	15.9035	-1.79827	0.0871045	0.332868	-4.87963	ENSG00000185304	RGPD2
Nfu_p_1_015384	-0.147754	17.6613	1.79562	0.0875388	0.334307	-4.88381	ENSG00000041982	TNC
Nfu_p_1_010350	-0.182314	18.6641	1.79526	0.0875974	0.334311	-4.88437	ENSG00000164111	ANXA5
Nfu_p_1_030256	0.115335	18.7846	-1.7942	0.0877717	0.334756	-4.88604	ENSG00000108774	RAB5C
Nfu_p_1_028158	-0.153509	14.4495	1.79318	0.0879395	0.335175	-4.88765	ENSG00000135241	PNPLA8
Nfu_p_1_026794	0.162252	16.6351	-1.79248	0.088054	0.335392	-4.88874	ENSG00000105698	USF2
Nfu_p_1_030282	-0.146272	16.0836	1.79193	0.0881452	0.3354	-4.88961	ENSG00000081277	PKP1
Nfu_p_1_024201	0.484948	15.7286	-1.79147	0.0882204	0.3354	-4.89033	ENSG00000164305	CASP3
Nfu_p_1_024517	0.0854387	16.7336	-1.79142	0.0882297	0.3354	-4.89042	NA	NA
Nfu_p_1_028496	0.393895	15.8833	-1.79067	0.0883535	0.335651	-4.8916	ENSG00000164902	PHAX
Nfu_p_1_050604	0.595131	14.7569	-1.79006	0.088454	0.335813	-4.89255	ENSG00000163395	IGFN1
Nfu_p_1_052516	-0.13331	15.4189	1.78816	0.0887687	0.336726	-4.89553	ENSG00000012983	MAP4K5
Nfu_p_1_006566	0.0817588	18.4214	-1.78791	0.0888107	0.336726	-4.89593	ENSG00000116754	SRSF11
Nfu_p_1_051039	-0.161126	16.5431	1.78702	0.0889583	0.337065	-4.89733	ENSG00000093010	COMT
Nfu_p_1_026507	0.105048	20.1485	-1.78638	0.0890643	0.337247	-4.89833	ENSG00000140416	TPM1
Nfu_p_1_022292	0.406862	16.655	-1.78488	0.0893151	0.337784	-4.90069	ENSG00000147526	TACC1
Nfu_p_1_055511	-0.241943	14.8412	1.7847	0.0893455	0.337784	-4.90097	ENSG00000171953	ATPAF2
Nfu_p_1_003376	0.102801	15.809	-1.78433	0.0894067	0.337784	-4.90155	ENSG00000198793	MTOR
Nfu_p_1_008564	-0.105041	19.3185	1.78414	0.0894392	0.337784	-4.90185	ENSG00000141522	ARHGDIA
Nfu_p_1_020492	-0.36446	16.6432	1.78353	0.0895401	0.337945	-4.9028	ENSG00000258429	PDF
Nfu_p_1_019185	-0.24159	16.9891	1.78191	0.0898111	0.338601	-4.90533	ENSG00000174990	CA5A
Nfu_p_1_034634	-0.30934	16.6234	1.78152	0.0898772	0.338601	-4.90595	ENSG00000108231	LGI1
Nfu_p_1_053327	-0.181762	16.5575	1.78145	0.089889	0.338601	-4.90606	ENSG00000146729	GBAS
Nfu_p_1_006530	-0.448213	16.6936	1.78056	0.0900392	0.338917	-4.90746	ENSG00000143278	F13B
Nfu_p_1_056226	0.123957	17.3756	-1.78026	0.0900897	0.338917	-4.90793	ENSG00000057935	MTA3
Nfu_p_1_023677	-0.115001	19.5717	1.77853	0.0903798	0.339788	-4.91063	ENSG00000186487	MYT1L
Nfu_p_1_033887	0.205968	16.9139	-1.77815	0.0904447	0.339812	-4.91123	ENSG00000169258	GPRIN1
Nfu_p_1_002006	-0.0643053	20.0904	1.77755	0.0905463	0.339974	-4.91217	ENSG00000157184	CPT2
Nfu_p_1_015693	0.0858537	19.3879	-1.77705	0.0906297	0.34002	-4.91294	ENSG00000107223	EDF1
Nfu_p_1_051774	-0.235544	17.197	1.77678	0.0906759	0.34002	-4.91337	ENSG00000007923	DNAJC11
Nfu_p_1_025323	-0.314409	16.814	1.77532	0.0909234	0.340448	-4.91566	ENSG00000110958	PTGES3
Nfu_p_1_001613	0.0913692	19.4174	-1.77528	0.090929	0.340448	-4.91571	ENSG00000137713	PPP2R1B
Nfu_p_1_048395	-0.0897737	18.144	1.77506	0.0909661	0.340448	-4.91605	ENSG00000198648	STK39
Nfu_p_1_013846	-0.133377	17.179	1.77454	0.0910556	0.340563	-4.91687	ENSG00000138448	ITGAV
Nfu_p_1_005972	-0.327023	16.994	1.77394	0.0911573	0.340724	-4.91781	ENSG00000162636	FAM102B
Nfu_p_1_018629	-0.238464	18.86	1.7724	0.0914191	0.341482	-4.92021	ENSG00000248751	RP1-130H16.18
Nfu_p_1_006102	0.0834628	17.5221	-1.77107	0.0916458	0.342109	-4.92229	NA	NA
Nfu_p_1_003949	0.221014	17.1373	-1.77046	0.0917501	0.342278	-4.92324	ENSG00000101193	GID8
Nfu_p_1_048900	0.103401	16.318	-1.76675	0.0923855	0.344396	-4.92902	ENSG00000079691	CARMIL1
Nfu_p_1_023723	-0.146286	16.7515	1.76645	0.0924366	0.344396	-4.92948	ENSG00000130347	RTN4IP1
Nfu_p_1_031900	0.101606	16.945	-1.76577	0.0925541	0.344527	-4.93055	ENSG00000151092	NGLY1
Nfu_p_1_036680	-0.0752515	17.5061	1.76533	0.0926297	0.344527	-4.93123	ENSG00000170634	ACYP2
Nfu_p_1_045578	0.187478	17.7884	-1.76521	0.0926499	0.344527	-4.93141	ENSG00000182732	RGS6
Nfu_p_1_038766	0.102066	18.8231	-1.76173	0.0932518	0.346377	-4.93683	ENSG00000168264	IRF2BP2
Nfu_p_1_051596	-0.387656	15.5918	1.76058	0.0934505	0.346377	-4.93861	ENSG00000006788	MYH13
Nfu_p_1_003172	-0.429929	16.8217	1.76045	0.0934729	0.346377	-4.93881	ENSG00000127954	STEAP4
Nfu_p_1_020668	-0.143882	16.0891	1.76032	0.0934966	0.346377	-4.93902	ENSG00000172780	RAB43
Nfu_p_1_021211	0.271992	13.8854	-1.75999	0.0935524	0.346377	-4.93952	ENSG00000121390	PSPC1
Nfu_p_1_007066	0.237523	16.1689	-1.75995	0.0935609	0.346377	-4.9396	ENSG00000083520	DIS3
Nfu_p_1_046830	-0.156858	16.3062	1.75992	0.0935655	0.346377	-4.93964	ENSG00000105963	ADAP1
Nfu_p_1_019885	-0.157376	17.637	1.7583	0.0938472	0.34716	-4.94215	NA	NA
Nfu_p_1_053312	-0.133213	17.2785	1.75802	0.0938966	0.34716	-4.94259	ENSG00000239789	MRPS17
Nfu_p_1_018251	0.176435	15.6617	-1.75678	0.0941119	0.347193	-4.9445	ENSG00000104946	TBC1D17
Nfu_p_1_037873	0.111758	15.0614	-1.75666	0.0941327	0.347193	-4.94469	ENSG00000072864	NDE1
Nfu_p_1_017173	0.109533	17.6453	-1.75663	0.094139	0.347193	-4.94475	ENSG00000185477	GPRIN3
Nfu_p_1_043537	0.0925885	15.8479	-1.75659	0.0941449	0.347193	-4.9448	ENSG00000166024	R3HCC1L
Nfu_p_1_022339	0.155008	17.6949	-1.75605	0.0942404	0.347324	-4.94564	ENSG00000078902	TOLLIP
Nfu_p_1_015340	0.171936	18.2302	-1.75525	0.0943797	0.347617	-4.94688	ENSG00000145349	CAMK2D
Nfu_p_1_031207	0.135362	14.2479	-1.75363	0.0946629	0.348285	-4.94938	ENSG00000058804	NDC1
Nfu_p_1_018901	-0.22637	14.2659	1.75353	0.0946811	0.348285	-4.94954	ENSG00000115421	PAPOLG
Nfu_p_1_042509	0.130571	16.8644	-1.7526	0.0948437	0.348592	-4.95098	ENSG00000018510	AGPS
Nfu_p_1_055135	0.139273	16.7898	-1.75236	0.0948868	0.348592	-4.95136	ENSG00000069188	SDK2
Nfu_p_1_052093	-0.158965	15.0891	1.75203	0.094945	0.348592	-4.95187	NA	NA
Nfu_p_1_039238	-0.107724	24.5744	1.75122	0.095088	0.348897	-4.95312	NA	NA
Nfu_p_1_017080	0.353808	16.9973	-1.75018	0.0952713	0.349348	-4.95473	ENSG00000150593	PDCD4
Nfu_p_1_048996	0.237728	18.6425	-1.74939	0.0954092	0.349469	-4.95594	ENSG00000142507	PSMB6
Nfu_p_1_051932	-0.0621743	19.7274	1.74925	0.095434	0.349469	-4.95616	ENSG00000071127	WDR1
Nfu_p_1_052598	-0.132162	16.9857	1.74864	0.0955432	0.349469	-4.95711	NA	NA
Nfu_p_1_022159	0.0869799	17.4274	-1.74863	0.0955451	0.349469	-4.95713	ENSG00000075856	SART3
Nfu_p_1_002958	0.145272	15.7613	-1.74758	0.0957305	0.349926	-4.95875	ENSG00000143379	SETDB1
Nfu_p_1_008208	-0.114502	15.7862	1.74613	0.0959877	0.350379	-4.96098	ENSG00000066382	MPPED2
Nfu_p_1_030934	-0.115707	18.9248	1.74599	0.0960127	0.350379	-4.9612	NA	NA
Nfu_p_1_001651	0.240164	15.9225	-1.74586	0.0960357	0.350379	-4.9614	ENSG00000108587	GOSR1
Nfu_p_1_029263	-0.0912015	15.7958	1.74511	0.0961694	0.350646	-4.96256	ENSG00000141452	C18orf8
Nfu_p_1_044468	-0.114577	18.9803	1.744	0.0963662	0.351143	-4.96427	ENSG00000175582	RAB6A
Nfu_p_1_011619	0.233646	14.613	-1.74322	0.0965058	0.351431	-4.96547	ENSG00000128585	MKLN1
Nfu_p_1_024038	-0.0768404	18.8843	1.74279	0.0965824	0.351489	-4.96614	ENSG00000108424	KPNB1
Nfu_p_1_047303	-0.29879	15.7992	1.74213	0.0966992	0.351694	-4.96714	ENSG00000154229	PRKCA
Nfu_p_1_001770	0.109285	15.6757	-1.74149	0.0968149	0.351894	-4.96814	ENSG00000153982	GDPD1
Nfu_p_1_037564	0.112161	19.4297	-1.74067	0.0969606	0.352203	-4.9694	ENSG00000147123	NDUFB11
Nfu_p_1_029333	0.076115	17.5198	-1.74027	0.0970324	0.352244	-4.97001	ENSG00000204138	PHACTR4
Nfu_p_1_026394	-0.123628	16.5202	1.7396	0.0971528	0.35246	-4.97105	ENSG00000090020	SLC9A1
Nfu_p_1_041661	0.327552	13.4702	-1.73736	0.0975561	0.353498	-4.9745	ENSG00000104450	SPAG1
Nfu_p_1_022054	0.104262	16.5987	-1.73733	0.0975608	0.353498	-4.97454	ENSG00000033030	ZCCHC8
Nfu_p_1_027905	-0.0891656	16.6202	1.73673	0.0976699	0.353672	-4.97547	ENSG00000106278	PTPRZ1
Nfu_p_1_038712	0.120464	16.8339	-1.73562	0.0978704	0.353916	-4.97718	ENSG00000162959	MEMO1
Nfu_p_1_008407	-0.364607	16.9242	1.7356	0.0978741	0.353916	-4.97721	ENSG00000115414	FN1
Nfu_p_1_008416	-0.158265	15.6897	1.73534	0.0979202	0.353916	-4.9776	ENSG00000142002	DPP9
Nfu_p_1_016309	0.108821	15.8007	-1.73459	0.0980557	0.354185	-4.97875	ENSG00000113384	GOLPH3
Nfu_p_1_013192	-0.170244	17.7885	1.73412	0.09814	0.354269	-4.97947	ENSG00000156709	AIFM1
Nfu_p_1_027219	0.208585	16.1985	-1.73325	0.0982976	0.354404	-4.9808	ENSG00000104369	JPH1
Nfu_p_1_011578	-0.143506	17.7981	1.73324	0.0982996	0.354404	-4.98082	ENSG00000100347	SAMM50
Nfu_p_1_029205	-0.200851	17.4442	1.72958	0.0989649	0.356396	-4.98644	ENSG00000179603	GRM8
Nfu_p_1_045764	0.0802382	17.4192	-1.72953	0.0989749	0.356396	-4.98652	ENSG00000120314	WDR55
Nfu_p_1_007866	0.193455	17.571	-1.72899	0.0990726	0.356526	-4.98734	ENSG00000115241	PPM1G
Nfu_p_1_025229	0.383739	17.1269	-1.72739	0.0993663	0.357329	-4.9898	ENSG00000152556	PFKM
Nfu_p_1_003003	-0.380217	19.9248	1.72693	0.0994506	0.357329	-4.99051	ENSG00000111674	ENO2
Nfu_p_1_009576	0.192937	18.6421	-1.72582	0.0996527	0.357329	-4.9922	ENSG00000149182	ARFGAP2
Nfu_p_1_031856	-0.0756392	15.5026	1.72547	0.0997174	0.357329	-4.99274	NA	NA
Nfu_p_1_015805	-0.171237	17.3681	1.72526	0.0997566	0.357329	-4.99306	ENSG00000134030	CTIF
Nfu_p_1_046461	0.429106	14.8438	-1.72523	0.0997608	0.357329	-4.9931	ENSG00000221961	PRR21
Nfu_p_1_028314	-0.14876	16.4709	1.72521	0.0997648	0.357329	-4.99313	ENSG00000221866	PLXNA4
Nfu_p_1_005177	-0.170531	16.1929	1.72454	0.0998882	0.357329	-4.99416	NA	NA
Nfu_p_1_035183	0.136226	18.1242	-1.72446	0.0999027	0.357329	-4.99428	ENSG00000164303	ENPP6
Nfu_p_1_018367	-0.32838	15.9306	1.72441	0.0999117	0.357329	-4.99435	ENSG00000167363	FN3K
Nfu_p_1_004426	-0.265281	17.1128	1.72275	0.100217	0.358035	-4.99689	ENSG00000187118	CMC1
Nfu_p_1_004513	-0.305554	15.3114	1.72187	0.100379	0.358035	-4.99824	ENSG00000157107	FCHO2
Nfu_p_1_049596	-0.0779917	17.5157	1.72181	0.100391	0.358035	-4.99833	ENSG00000142002	DPP9
Nfu_p_1_050625	-0.143928	15.5524	1.7217	0.100412	0.358035	-4.9985	ENSG00000133069	TMCC2
Nfu_p_1_001086	0.0947983	18.9596	-1.72135	0.100477	0.358035	-4.99904	ENSG00000077312	SNRPA
Nfu_p_1_002232	-0.221195	17.5122	1.72122	0.100499	0.358035	-4.99923	ENSG00000127527	EPS15L1
Nfu_p_1_002894	-0.343563	20.1775	1.721	0.100541	0.358035	-4.99957	ENSG00000157191	NECAP2
Nfu_p_1_018619	-0.206293	20.5223	1.71995	0.100735	0.358506	-5.00118	ENSG00000108828	VAT1
Nfu_p_1_047389	0.15177	15.5035	-1.71931	0.100853	0.358686	-5.00214	ENSG00000142039	CCDC97
Nfu_p_1_008065	-0.155494	18.2699	1.71874	0.100958	0.358686	-5.00302	ENSG00000182287	AP1S2
Nfu_p_1_010262	0.212874	17.1599	-1.71817	0.101064	0.358686	-5.00389	ENSG00000147649	MTDH
Nfu_p_1_028932	0.668419	14.7706	-1.71806	0.101084	0.358686	-5.00405	ENSG00000054611	TBC1D22A
Nfu_p_1_020955	-0.244743	19.3446	1.71801	0.101095	0.358686	-5.00414	ENSG00000118729	CASQ2
Nfu_p_1_044122	-0.170163	17.8403	1.7148	0.101692	0.360516	-5.00903	ENSG00000276293	PIP4K2B
Nfu_p_1_019658	-0.0914917	18.5241	1.71457	0.101735	0.360516	-5.00938	ENSG00000188243	COMMD6
Nfu_p_1_019209	0.101311	18.3196	-1.71354	0.101927	0.36066	-5.01094	ENSG00000085117	CD82
Nfu_p_1_056386	-0.267536	15.7325	1.71345	0.101944	0.36066	-5.01108	ENSG00000160799	CCDC12
Nfu_p_1_033775	0.0948392	16.6283	-1.71335	0.101962	0.36066	-5.01123	ENSG00000140395	WDR61
Nfu_p_1_049706	-0.365299	18.362	1.71265	0.102093	0.360902	-5.01229	ENSG00000089157	RPLP0
Nfu_p_1_039835	0.415293	18.1804	-1.71129	0.102348	0.361584	-5.01436	ENSG00000186868	MAPT
Nfu_p_1_037996	-0.518931	17.6788	1.71063	0.102473	0.361806	-5.01538	ENSG00000125730	C3
Nfu_p_1_045521	0.143388	15.7761	-1.71024	0.102545	0.361839	-5.01596	ENSG00000119280	C1orf198
Nfu_p_1_046824	0.0992498	17.3764	-1.70964	0.102658	0.361841	-5.01687	NA	NA
Nfu_p_1_045699	-0.348083	19.624	1.70958	0.10267	0.361841	-5.01697	ENSG00000184924	PTRHD1
Nfu_p_1_018332	0.27	16.8293	-1.70826	0.102918	0.362409	-5.01897	ENSG00000131409	LRRC4B
Nfu_p_1_007801	-0.125986	17.6802	1.70806	0.102956	0.362409	-5.01928	ENSG00000177156	TALDO1
Nfu_p_1_051254	-0.190121	16.1601	1.70714	0.103131	0.362792	-5.02068	ENSG00000116254	CHD5
Nfu_p_1_005296	-0.220138	17.4157	1.70673	0.103207	0.362792	-5.02129	ENSG00000135720	DYNC1LI2
Nfu_p_1_043727	0.321568	16.3086	-1.70649	0.103253	0.362792	-5.02166	ENSG00000149131	SERPING1
Nfu_p_1_023134	-0.135994	16.9826	1.70577	0.103389	0.362801	-5.02276	ENSG00000101220	C20orf27
Nfu_p_1_000558	0.120866	16.0832	-1.70571	0.103401	0.362801	-5.02285	ENSG00000153820	SPHKAP
Nfu_p_1_036227	-0.134514	16.4489	1.70548	0.103443	0.362801	-5.02319	ENSG00000119723	COQ6
Nfu_p_1_011992	0.109975	14.9195	-1.70391	0.103742	0.363435	-5.02558	NA	NA
Nfu_p_1_037342	-0.219093	16.4861	1.70383	0.103756	0.363435	-5.02569	ENSG00000171552	BCL2L1
Nfu_p_1_009448	-0.114797	15.8193	1.70354	0.103812	0.363435	-5.02614	ENSG00000197912	SPG7
Nfu_p_1_042556	-0.104828	17.5448	1.70318	0.103881	0.363457	-5.02669	ENSG00000114491	UMPS
Nfu_p_1_006738	0.222643	18.381	-1.70226	0.104056	0.363849	-5.02808	ENSG00000115419	GLS
Nfu_p_1_038694	-0.07985	18.1898	1.7011	0.104276	0.3644	-5.02983	ENSG00000059573	ALDH18A1
Nfu_p_1_029597	-0.137991	17.5996	1.70013	0.104461	0.364827	-5.0313	ENSG00000143947	RPS27A
Nfu_p_1_014441	0.564116	18.9531	-1.69961	0.104561	0.364957	-5.03209	NA	NA
Nfu_p_1_005604	0.0893322	19.0581	-1.69914	0.10465	0.365047	-5.0328	ENSG00000115484	CCT4
Nfu_p_1_055854	-0.274806	19.0368	1.69794	0.104881	0.365633	-5.03462	NA	NA
Nfu_p_1_034859	0.0992054	16.533	-1.69561	0.105327	0.366969	-5.03814	ENSG00000162869	PPP1R21
Nfu_p_1_015271	-0.269048	17.2131	1.69489	0.105467	0.367039	-5.03923	ENSG00000139433	GLTP
Nfu_p_1_026014	0.157102	17.0697	-1.69485	0.105474	0.367039	-5.03929	ENSG00000178773	CPNE7
Nfu_p_1_030766	0.473191	17.5696	-1.69446	0.105548	0.367074	-5.03987	ENSG00000079950	STX7
Nfu_p_1_013431	-0.0843474	17.2133	1.69414	0.105611	0.367074	-5.04036	ENSG00000160145	KALRN
Nfu_p_1_016285	0.117357	16.381	-1.69162	0.106097	0.368425	-5.04416	ENSG00000152413	HOMER1
Nfu_p_1_017160	-0.15712	18.2299	1.69145	0.10613	0.368425	-5.04441	ENSG00000104723	TUSC3
Nfu_p_1_025747	0.111058	16.1366	-1.69114	0.10619	0.368425	-5.04488	ENSG00000174373	RALGAPA1
Nfu_p_1_048059	0.133155	17.6038	-1.68987	0.106437	0.368958	-5.0468	ENSG00000180104	EXOC3
Nfu_p_1_029267	-0.329591	16.5387	1.68942	0.106523	0.368958	-5.04747	ENSG00000169762	TAPT1
Nfu_p_1_034370	0.120877	15.5279	-1.68912	0.106582	0.368958	-5.04793	ENSG00000258984	UBE2F-SCLY
Nfu_p_1_025489	-0.42482	17.4612	1.68896	0.106613	0.368958	-5.04817	ENSG00000088367	EPB41L1
Nfu_p_1_023558	0.1042	16.0409	-1.6885	0.106702	0.368958	-5.04886	ENSG00000075292	ZNF638
Nfu_p_1_052120	-0.19604	14.9152	1.68838	0.106725	0.368958	-5.04904	ENSG00000092445	TYRO3
Nfu_p_1_018721	-0.368923	16.9921	1.68656	0.10708	0.369745	-5.05178	ENSG00000141569	TRIM65
Nfu_p_1_040956	-0.187223	14.6316	1.68656	0.10708	0.369745	-5.05178	ENSG00000163625	WDFY3
Nfu_p_1_020214	-0.361687	15.3965	1.6857	0.107247	0.369799	-5.05307	ENSG00000132600	PRMT7
Nfu_p_1_010596	-0.0896139	17.5926	1.68519	0.107347	0.369799	-5.05384	ENSG00000147202	DIAPH2
Nfu_p_1_025726	-0.310725	18.1321	1.68496	0.107392	0.369799	-5.05418	ENSG00000116661	FBXO2
Nfu_p_1_003463	-0.377091	16.0428	1.68495	0.107394	0.369799	-5.0542	ENSG00000132821	VSTM2L
Nfu_p_1_004174	0.125676	16.2339	-1.68485	0.107415	0.369799	-5.05436	ENSG00000120697	ALG5
Nfu_p_1_026994	0.0807146	17.3088	-1.68136	0.108099	0.371905	-5.0596	ENSG00000184144	CNTN2
Nfu_p_1_012410	-0.185859	16.2701	1.68107	0.108154	0.371905	-5.06002	ENSG00000126861	OMG
Nfu_p_1_025690	-0.523424	17.4928	1.67982	0.108401	0.372428	-5.0619	NA	NA
Nfu_p_1_001132	-0.143876	16.434	1.67953	0.108459	0.372428	-5.06234	ENSG00000175161	CADM2
Nfu_p_1_050892	-0.243437	14.5628	1.67932	0.108499	0.372428	-5.06265	ENSG00000144559	TAMM41
Nfu_p_1_025845	-0.167544	16.8301	1.67897	0.108569	0.372447	-5.06318	ENSG00000136868	SLC31A1
Nfu_p_1_011260	0.103157	19.388	-1.67839	0.108684	0.372621	-5.06405	ENSG00000164405	UQCRQ
Nfu_p_1_047897	0.1281	17.9298	-1.67757	0.108845	0.372631	-5.06528	ENSG00000126088	UROD
Nfu_p_1_018253	-0.115455	17.4722	1.67724	0.10891	0.372631	-5.06577	ENSG00000108797	CNTNAP1
Nfu_p_1_023839	-0.270925	16.9834	1.67676	0.109005	0.372631	-5.06649	ENSG00000163618	CADPS
Nfu_p_1_031226	0.0767312	16.9832	-1.6765	0.109058	0.372631	-5.06689	NA	NA
Nfu_p_1_039001	-0.140467	16.5865	1.67641	0.109075	0.372631	-5.06702	ENSG00000063660	GPC1
Nfu_p_1_052269	0.177197	15.2405	-1.67521	0.109312	0.372631	-5.06881	ENSG00000100600	LGMN
Nfu_p_1_053294	0.170806	17.0187	-1.67504	0.109346	0.372631	-5.06907	ENSG00000100575	TIMM9
Nfu_p_1_023809	0.176801	17.3852	-1.67504	0.109347	0.372631	-5.06908	ENSG00000033627	ATP6V0A1
Nfu_p_1_017347	0.0758364	19.6885	-1.67448	0.109457	0.372631	-5.0699	ENSG00000106263	EIF3B
Nfu_p_1_030950	-0.322481	15.7801	1.67442	0.109469	0.372631	-5.06999	ENSG00000010017	RANBP9
Nfu_p_1_032306	0.142549	18.1396	-1.67439	0.109475	0.372631	-5.07004	ENSG00000117600	PLPPR4
Nfu_p_1_018323	-0.170355	15.6693	1.67436	0.109482	0.372631	-5.07009	ENSG00000237515	SHISA9
Nfu_p_1_005721	-0.227698	17.9526	1.67394	0.109565	0.372631	-5.07071	ENSG00000104522	TSTA3
Nfu_p_1_014369	-0.158123	15.179	1.67353	0.109648	0.372631	-5.07133	ENSG00000160145	KALRN
Nfu_p_1_009395	-0.14223	14.8617	1.67351	0.10965	0.372631	-5.07136	ENSG00000058335	RASGRF1
Nfu_p_1_013939	-0.136039	20.1339	1.67307	0.109738	0.37271	-5.07201	ENSG00000130414	NDUFA10
Nfu_p_1_033711	-0.155699	19.0267	1.67189	0.109974	0.373293	-5.07378	ENSG00000166794	PPIB
Nfu_p_1_041622	0.0964628	19.2428	-1.67031	0.11029	0.374147	-5.07615	ENSG00000164830	OXR1
Nfu_p_1_051866	-0.427175	17.2171	1.66941	0.110469	0.374534	-5.07748	ENSG00000224940	PRRT4
Nfu_p_1_055177	0.0862939	17.965	-1.66893	0.110565	0.374641	-5.0782	ENSG00000154473	BUB3
Nfu_p_1_026180	-0.210389	18.8436	1.666	0.111153	0.376275	-5.08257	NA	NA
Nfu_p_1_003981	-0.26188	16.6953	1.66576	0.111202	0.376275	-5.08293	ENSG00000151276	MAGI1
Nfu_p_1_002515	0.534793	15.7995	-1.66537	0.111281	0.376275	-5.08352	ENSG00000106771	TMEM245
Nfu_p_1_015655	0.0683811	19.8393	-1.66497	0.111362	0.376275	-5.08411	ENSG00000124783	SSR1
Nfu_p_1_012136	-0.441608	18.1444	1.66492	0.111371	0.376275	-5.08418	ENSG00000087087	SRRT
Nfu_p_1_028352	0.112899	16.5434	-1.66423	0.111511	0.376528	-5.08521	ENSG00000155974	GRIP1
Nfu_p_1_001506	0.219244	16.1185	-1.66302	0.111755	0.376811	-5.08701	ENSG00000153827	TRIP12
Nfu_p_1_052529	-0.170439	14.9885	1.66288	0.111784	0.376811	-5.08722	ENSG00000137842	TMEM62
Nfu_p_1_046579	-0.372523	16.7736	1.66258	0.111844	0.376811	-5.08767	ENSG00000183010	PYCR1
Nfu_p_1_019166	-0.142163	17.6537	1.66233	0.111895	0.376811	-5.08805	ENSG00000182253	SYNM
Nfu_p_1_012758	-0.205404	15.0872	1.66181	0.112	0.376811	-5.08881	NA	NA
Nfu_p_1_002710	0.191771	17.0142	-1.6613	0.112103	0.376811	-5.08957	ENSG00000102054	RBBP7
Nfu_p_1_010106	0.242794	15.5917	-1.66128	0.112108	0.376811	-5.08961	ENSG00000141994	DUS3L
Nfu_p_1_046299	0.13514	18.2809	-1.66125	0.112115	0.376811	-5.08965	ENSG00000123144	C19orf43
Nfu_p_1_028768	-0.173104	15.9491	1.66085	0.112195	0.376862	-5.09024	ENSG00000135218	CD36
Nfu_p_1_004028	0.0925792	16.4408	-1.65974	0.112419	0.377191	-5.09189	ENSG00000009307	CSDE1
Nfu_p_1_020970	-0.10233	18.6768	1.65956	0.112458	0.377191	-5.09217	ENSG00000144290	SLC4A10
Nfu_p_1_043480	0.395914	16.2038	-1.65941	0.112487	0.377191	-5.09239	ENSG00000109610	SOD3
Nfu_p_1_027044	-0.294122	17.0228	1.65876	0.112619	0.377415	-5.09335	ENSG00000123130	ACOT9
Nfu_p_1_042679	0.156844	15.3008	-1.65811	0.112751	0.377463	-5.09431	ENSG00000138398	PPIG
Nfu_p_1_030645	0.0793572	20.7933	-1.65805	0.112764	0.377463	-5.0944	NA	NA
Nfu_p_1_039710	0.835367	13.5591	-1.65767	0.112841	0.377505	-5.09497	ENSG00000114859	CLCN2
Nfu_p_1_044077	0.101556	18.6764	-1.6572	0.112937	0.377607	-5.09566	ENSG00000148218	ALAD
Nfu_p_1_050981	-0.103743	22.6674	1.65615	0.113152	0.378107	-5.09723	ENSG00000134198	TSPAN2
Nfu_p_1_011734	0.874106	19.8802	-1.65508	0.113371	0.37862	-5.09881	ENSG00000280987	MATR3
Nfu_p_1_030936	0.164882	15.4116	-1.65434	0.113522	0.378739	-5.09991	ENSG00000159023	EPB41
Nfu_p_1_039749	0.123234	15.7818	-1.65411	0.113569	0.378739	-5.10025	ENSG00000171467	ZNF318
Nfu_p_1_004499	-0.177153	19.0739	1.65395	0.113602	0.378739	-5.10049	ENSG00000145439	CBR4
Nfu_p_1_006565	0.0715986	17.1466	-1.65219	0.113964	0.379546	-5.1031	ENSG00000112685	EXOC2
Nfu_p_1_038559	-0.226912	14.8094	1.65164	0.114077	0.379546	-5.10391	ENSG00000162733	DDR2
Nfu_p_1_009623	-0.154067	18.7713	1.65148	0.114111	0.379546	-5.10416	ENSG00000128918	ALDH1A2
Nfu_p_1_039929	-0.0761771	22.6688	1.65115	0.114179	0.379546	-5.10465	ENSG00000069849	ATP1B3
Nfu_p_1_019435	-0.142303	16.9742	1.65112	0.114183	0.379546	-5.10468	ENSG00000088682	COQ9
Nfu_p_1_014264	-0.220996	16.8108	1.65086	0.114237	0.379546	-5.10506	ENSG00000165475	CRYL1
Nfu_p_1_030765	0.129424	17.075	-1.64952	0.114514	0.380061	-5.10705	ENSG00000214338	SOGA3
Nfu_p_1_045748	-0.0827901	19.0393	1.64879	0.114665	0.380061	-5.10814	ENSG00000099365	STX1B
Nfu_p_1_007255	-0.0960831	16.405	1.64856	0.114712	0.380061	-5.10847	ENSG00000138035	PNPT1
Nfu_p_1_038540	0.154644	17.2967	-1.64839	0.114747	0.380061	-5.10872	ENSG00000156642	NPTN
Nfu_p_1_017992	0.119053	13.6282	-1.64834	0.114757	0.380061	-5.1088	ENSG00000083223	ZCCHC6
Nfu_p_1_000615	-0.368321	13.7148	1.64819	0.114788	0.380061	-5.10902	ENSG00000167645	YIF1B
Nfu_p_1_036968	0.14392	16.7554	-1.64789	0.11485	0.380061	-5.10946	ENSG00000148341	SH3GLB2
Nfu_p_1_045579	0.0601862	19.7468	-1.64653	0.115133	0.380594	-5.11147	ENSG00000084764	MAPRE3
Nfu_p_1_043803	0.0872891	18.0216	-1.64648	0.115143	0.380594	-5.11155	ENSG00000166862	CACNG2
Nfu_p_1_037475	-0.142124	15.641	1.64572	0.1153	0.380693	-5.11266	ENSG00000112079	STK38
Nfu_p_1_030784	0.283583	14.9479	-1.64555	0.115335	0.380693	-5.11292	ENSG00000071537	SEL1L
Nfu_p_1_058515	-0.147759	17.4272	1.64522	0.115404	0.380693	-5.11341	ENSG00000125841	NRSN2
Nfu_p_1_021315	0.271396	14.4836	-1.64507	0.115435	0.380693	-5.11363	ENSG00000123200	ZC3H13
Nfu_p_1_051490	0.129347	18.3637	-1.64411	0.115636	0.38114	-5.11505	ENSG00000114353	GNAI2
Nfu_p_1_027834	-0.227831	17.3705	1.64379	0.115702	0.38114	-5.11552	ENSG00000184831	APOO
Nfu_p_1_002703	0.147713	16.5974	-1.64272	0.115925	0.381388	-5.1171	NA	NA
Nfu_p_1_036964	0.295224	15.1835	-1.64266	0.115938	0.381388	-5.11719	ENSG00000070182	SPTB
Nfu_p_1_056838	0.157502	16.7484	-1.6423	0.116013	0.381388	-5.11772	ENSG00000197872	FAM49A
Nfu_p_1_054649	-0.191362	19.057	1.64211	0.116052	0.381388	-5.11799	NA	NA
Nfu_p_1_052327	0.0956815	17.4254	-1.64185	0.116106	0.381388	-5.11838	ENSG00000100883	SRP54
Nfu_p_1_026379	0.104997	16.6596	-1.64128	0.116226	0.381565	-5.11922	ENSG00000131378	RFTN1
Nfu_p_1_027808	-0.103236	17.3642	1.64036	0.116419	0.381614	-5.12058	ENSG00000198648	STK39
Nfu_p_1_003968	-0.150598	15.9567	1.63966	0.116564	0.381614	-5.1216	ENSG00000196277	GRM7
Nfu_p_1_037109	-0.189036	16.6049	1.63924	0.116652	0.381614	-5.12222	ENSG00000126814	TRMT5
Nfu_p_1_027587	0.205442	17.3422	-1.63894	0.116716	0.381614	-5.12267	ENSG00000163577	EIF5A2
Nfu_p_1_021642	-0.313431	16.8298	1.63885	0.116735	0.381614	-5.12281	ENSG00000180957	PITPNB
Nfu_p_1_010604	0.0775919	17.0647	-1.63858	0.116791	0.381614	-5.1232	ENSG00000047315	POLR2B
Nfu_p_1_012966	0.293019	17.5517	-1.63846	0.116817	0.381614	-5.12338	ENSG00000137486	ARRB1
Nfu_p_1_033688	-0.18938	17.0027	1.63814	0.116884	0.381614	-5.12385	ENSG00000173227	SYT12
Nfu_p_1_043187	0.0902894	19.6888	-1.63808	0.116897	0.381614	-5.12394	ENSG00000163399	ATP1A1
Nfu_p_1_022606	-0.469093	16.0264	1.63807	0.116899	0.381614	-5.12395	ENSG00000168546	GFRA2
Nfu_p_1_020325	-0.304431	15.4863	1.63755	0.117008	0.381757	-5.12472	ENSG00000168807	SNTB2
Nfu_p_1_036310	0.180933	14.7949	-1.63667	0.117192	0.381925	-5.126	ENSG00000118007	STAG1
Nfu_p_1_012683	-0.166818	16.9398	1.6365	0.117229	0.381925	-5.12626	ENSG00000113649	TCERG1
Nfu_p_1_002693	0.0756506	20.167	-1.63637	0.117257	0.381925	-5.12646	ENSG00000170889	RPS9
Nfu_p_1_021591	-0.165879	16.143	1.63553	0.117432	0.382281	-5.12768	ENSG00000113391	FAM172A
Nfu_p_1_015131	-0.184198	18.4732	1.63468	0.117613	0.38244	-5.12894	ENSG00000160360	GPSM1
Nfu_p_1_038197	0.244207	19.009	-1.6346	0.117629	0.38244	-5.12905	ENSG00000164104	HMGB2
Nfu_p_1_024414	0.0829564	19.176	-1.63437	0.117679	0.38244	-5.1294	ENSG00000163468	CCT3
Nfu_p_1_024462	0.0506865	20.6506	-1.63367	0.117825	0.382532	-5.13042	NA	NA
Nfu_p_1_015629	0.189167	15.9078	-1.63361	0.117839	0.382532	-5.13051	ENSG00000122515	ZMIZ2
Nfu_p_1_003513	0.132422	21.2851	-1.63312	0.117943	0.382654	-5.13123	ENSG00000163681	SLMAP
Nfu_p_1_038717	0.075128	15.7948	-1.63277	0.118017	0.382682	-5.13175	ENSG00000008869	HEATR5B
Nfu_p_1_048855	-0.121426	15.4995	1.63162	0.118261	0.383057	-5.13343	ENSG00000196876	SCN8A
Nfu_p_1_032870	-0.117223	17.441	1.6316	0.118265	0.383057	-5.13346	ENSG00000278845	MRPL45
Nfu_p_1_035091	-0.306694	16.1696	1.62971	0.118667	0.384143	-5.13624	ENSG00000178921	PFAS
Nfu_p_1_023216	-0.100969	16.5429	1.62841	0.118942	0.384602	-5.13813	ENSG00000146830	GIGYF1
Nfu_p_1_043492	-0.190377	19.9451	1.62815	0.118998	0.384602	-5.13851	ENSG00000136854	STXBP1
Nfu_p_1_009465	0.105622	17.9184	-1.62811	0.119007	0.384602	-5.13858	ENSG00000110619	CARS
Nfu_p_1_050466	-0.389804	16.3162	1.62747	0.119143	0.384828	-5.13951	ENSG00000144744	UBA3
Nfu_p_1_011615	0.0908438	13.7835	-1.62517	0.119636	0.385808	-5.14289	ENSG00000158290	CUL4B
Nfu_p_1_052205	0.0853371	18.2365	-1.62516	0.119637	0.385808	-5.1429	ENSG00000184209	SNRNP35
Nfu_p_1_051248	0.308832	14.5723	-1.62483	0.119707	0.385808	-5.14337	NA	NA
Nfu_p_1_038703	0.108233	17.2197	-1.62481	0.119713	0.385808	-5.14341	ENSG00000151923	TIAL1
Nfu_p_1_025655	0.0953386	16.5358	-1.62335	0.120026	0.386602	-5.14555	ENSG00000065548	ZC3H15
Nfu_p_1_047861	-0.161696	18.564	1.62304	0.120093	0.386602	-5.146	ENSG00000163864	NMNAT3
Nfu_p_1_047178	-0.163199	16.7046	1.6223	0.120251	0.386896	-5.14707	ENSG00000108654	DDX5
Nfu_p_1_046585	0.0873368	18.8255	-1.62183	0.120353	0.386965	-5.14777	ENSG00000123136	DDX39A
Nfu_p_1_041972	0.269034	15.1292	-1.62159	0.120405	0.386965	-5.14812	ENSG00000114520	SNX4
Nfu_p_1_005253	0.165644	15.0346	-1.62085	0.120563	0.387258	-5.14919	ENSG00000112592	TBP
Nfu_p_1_034671	-0.319226	15.787	1.62024	0.120696	0.387471	-5.15009	ENSG00000135298	ADGRB3
Nfu_p_1_033837	-0.119903	16.8124	1.6189	0.120986	0.388185	-5.15205	NA	NA
Nfu_p_1_034497	-0.0842912	17.7247	1.61842	0.121089	0.388302	-5.15275	ENSG00000259494	MRPL46
Nfu_p_1_047971	0.181381	15.1789	-1.61768	0.121249	0.388599	-5.15382	ENSG00000118200	CAMSAP2
Nfu_p_1_024761	0.315083	16.8354	-1.61699	0.121398	0.388863	-5.15483	ENSG00000182872	RBM10
Nfu_p_1_027965	-0.134304	15.7073	1.6164	0.121528	0.388901	-5.15569	ENSG00000173208	ABCD2
Nfu_p_1_026987	-0.136936	18.0659	1.61605	0.121602	0.388901	-5.15619	ENSG00000144908	ALDH1L1
Nfu_p_1_016593	0.448216	18.3166	-1.61601	0.121611	0.388901	-5.15626	NA	NA
Nfu_p_1_013536	-0.212383	15.0913	1.61512	0.121805	0.3892	-5.15756	ENSG00000065559	MAP2K4
Nfu_p_1_011936	-0.563757	16.7618	1.61466	0.121905	0.3892	-5.15822	ENSG00000135740	SLC9A5
Nfu_p_1_019588	0.0918084	19.3097	-1.61465	0.121906	0.3892	-5.15823	ENSG00000174775	HRAS
Nfu_p_1_036165	-0.171917	18.9853	1.61407	0.122034	0.389301	-5.15908	ENSG00000277443	MARCKS
Nfu_p_1_018846	0.106589	17.9801	-1.61373	0.122107	0.389301	-5.15957	ENSG00000107581	EIF3A
Nfu_p_1_014611	-0.0947011	15.7376	1.61358	0.122139	0.389301	-5.15979	ENSG00000102763	VWA8
Nfu_p_1_027063	-0.11842	17.7889	1.61315	0.122233	0.389388	-5.16042	ENSG00000236396	SLC35G4
Nfu_p_1_014975	0.0660886	18.2233	-1.61213	0.122456	0.389884	-5.1619	NA	NA
Nfu_p_1_030276	0.0631578	18.2036	-1.61135	0.122627	0.390043	-5.16304	ENSG00000131876	SNRPA1
Nfu_p_1_023519	-0.162984	18.6289	1.61129	0.122641	0.390043	-5.16313	ENSG00000186106	ANKRD46
Nfu_p_1_037276	0.170556	16.4013	-1.61082	0.122744	0.390157	-5.16381	ENSG00000269335	IKBKG
Nfu_p_1_052492	-0.146226	17.0224	1.60746	0.12348	0.392281	-5.16868	ENSG00000092108	SCFD1
Nfu_p_1_024586	0.102269	20.3106	-1.6061	0.12378	0.392987	-5.17066	ENSG00000143401	ANP32E
Nfu_p_1_006844	-0.527254	16.4006	1.60584	0.123837	0.392987	-5.17104	ENSG00000186687	LYRM7
Nfu_p_1_033563	-0.102567	18.2089	1.60494	0.124037	0.393315	-5.17235	NA	NA
Nfu_p_1_035292	-0.128005	19.5062	1.60476	0.124076	0.393315	-5.17261	ENSG00000113013	HSPA9
Nfu_p_1_014206	0.115592	15.8364	-1.60384	0.124279	0.393319	-5.17394	ENSG00000136104	RNASEH2B
Nfu_p_1_042975	0.220307	20.553	-1.60331	0.124395	0.393319	-5.17469	ENSG00000243678	NME2
Nfu_p_1_022863	-0.193659	16.2081	1.6033	0.124398	0.393319	-5.17472	ENSG00000095321	CRAT
Nfu_p_1_045497	-0.0856629	18.2155	1.60325	0.124409	0.393319	-5.17478	ENSG00000257365	FNTB
Nfu_p_1_014339	0.162317	18.1884	-1.60322	0.124417	0.393319	-5.17484	ENSG00000139684	ESD
Nfu_p_1_037001	-0.0997733	16.9789	1.60139	0.124822	0.394261	-5.17748	ENSG00000136731	UGGT1
Nfu_p_1_008693	-0.279603	19.0432	1.60126	0.12485	0.394261	-5.17767	ENSG00000178741	COX5A
Nfu_p_1_026868	-0.0888891	18.2778	1.59998	0.125136	0.394562	-5.17952	ENSG00000105372	RPS19
Nfu_p_1_047161	-0.110285	19.0293	1.59985	0.125164	0.394562	-5.17971	ENSG00000189159	HN1
Nfu_p_1_053464	-0.180665	18.2638	1.59974	0.125189	0.394562	-5.17987	ENSG00000167434	CA4
Nfu_p_1_045324	-0.15192	16.9363	1.59961	0.125218	0.394562	-5.18006	ENSG00000115211	EIF2B4
Nfu_p_1_055157	-0.195801	17.4663	1.59791	0.125597	0.395543	-5.18252	ENSG00000138207	RBP4
Nfu_p_1_020777	-0.113194	18.8637	1.59523	0.126195	0.397209	-5.18638	ENSG00000182774	RPS17
Nfu_p_1_009970	-0.0837085	18.0875	1.59393	0.126488	0.397797	-5.18826	NA	NA
Nfu_p_1_049893	-0.0966914	16.4611	1.59375	0.126527	0.397797	-5.18851	ENSG00000176022	B3GALT6
Nfu_p_1_013240	0.198851	15.0837	-1.59348	0.126587	0.397797	-5.1889	ENSG00000134909	ARHGAP32
Nfu_p_1_011830	0.0675227	18.9443	-1.59229	0.126855	0.398192	-5.19061	ENSG00000170748	RBMXL2
Nfu_p_1_029000	0.104282	16.7078	-1.59225	0.126866	0.398192	-5.19068	ENSG00000111052	LIN7A
Nfu_p_1_044264	0.0899181	18.8411	-1.59201	0.126919	0.398192	-5.19102	ENSG00000154001	PPP2R5E
Nfu_p_1_050885	0.279952	18.3765	-1.59165	0.127	0.398232	-5.19154	ENSG00000157020	SEC13
Nfu_p_1_010965	0.124926	17.8888	-1.59052	0.127254	0.398812	-5.19316	ENSG00000120837	NFYB
Nfu_p_1_041906	0.126819	16.7741	-1.58978	0.127422	0.398998	-5.19423	ENSG00000151327	FAM177A1
Nfu_p_1_033770	0.0873432	16.5274	-1.58961	0.127461	0.398998	-5.19448	ENSG00000028528	SNX1
Nfu_p_1_027835	0.158474	15.7537	-1.58895	0.127609	0.398998	-5.19542	ENSG00000184675	AMER1
Nfu_p_1_037597	-0.247039	16.9869	1.5883	0.127757	0.398998	-5.19636	ENSG00000099864	PALM
Nfu_p_1_047817	0.132735	16.306	-1.58794	0.127838	0.398998	-5.19688	ENSG00000197959	DNM3
Nfu_p_1_040968	0.275233	15.2123	-1.58791	0.127846	0.398998	-5.19693	NA	NA
Nfu_p_1_026365	0.191783	15.8243	-1.58775	0.12788	0.398998	-5.19715	ENSG00000163832	ELP6
Nfu_p_1_002665	-0.0835937	19.56	1.58753	0.12793	0.398998	-5.19746	ENSG00000111669	TPI1
Nfu_p_1_031337	-0.131379	17.9586	1.58752	0.127933	0.398998	-5.19748	ENSG00000067057	PFKP
Nfu_p_1_003694	0.199885	19.5089	-1.58705	0.128039	0.399116	-5.19815	ENSG00000144713	RPL32
Nfu_p_1_002748	-0.204357	16.5026	1.58421	0.128686	0.400916	-5.20224	ENSG00000130433	CACNG6
Nfu_p_1_004423	-0.115147	17.5872	1.58353	0.128841	0.401184	-5.20321	ENSG00000164983	TMEM65
Nfu_p_1_008745	-0.071629	17.0449	1.5827	0.12903	0.401522	-5.2044	ENSG00000061794	MRPS35
Nfu_p_1_008913	-0.142193	18.0786	1.58244	0.129088	0.401522	-5.20477	NA	NA
Nfu_p_1_048475	-0.193352	16.6214	1.5814	0.129326	0.402046	-5.20626	ENSG00000151025	GPR158
Nfu_p_1_003695	-0.174645	16.8674	1.58106	0.129404	0.402074	-5.20675	ENSG00000078747	ITCH
Nfu_p_1_001327	0.382476	17.2821	-1.57954	0.129753	0.402944	-5.20893	ENSG00000169855	ROBO1
Nfu_p_1_032795	0.167854	14.3698	-1.57817	0.130067	0.403702	-5.21089	ENSG00000115282	TTC31
Nfu_p_1_052824	-0.196206	15.2975	1.57767	0.130182	0.403843	-5.2116	ENSG00000129636	ITFG1
Nfu_p_1_025097	0.126039	13.6808	-1.57724	0.13028	0.403931	-5.21221	ENSG00000107736	CDH23
Nfu_p_1_009600	0.0787768	17.9193	-1.57649	0.130454	0.404109	-5.21329	ENSG00000129003	VPS13C
Nfu_p_1_006328	-0.0978884	18.1485	1.5759	0.13059	0.404109	-5.21414	ENSG00000231989	PPP1R2P3
Nfu_p_1_019281	-0.152904	17.6887	1.5757	0.130636	0.404109	-5.21442	ENSG00000111696	NT5DC3
Nfu_p_1_025984	-0.107104	17.3252	1.57553	0.130675	0.404109	-5.21466	ENSG00000169692	AGPAT2
Nfu_p_1_019051	-0.221352	20.4254	1.57523	0.130745	0.404109	-5.2151	ENSG00000165672	PRDX3
Nfu_p_1_006451	-0.0790602	19.3204	1.5751	0.130773	0.404109	-5.21527	ENSG00000164904	ALDH7A1
Nfu_p_1_007564	0.22277	15.3198	-1.57488	0.130825	0.404109	-5.21559	ENSG00000160703	NLRX1
Nfu_p_1_012807	-0.282362	16.8159	1.57456	0.130899	0.404122	-5.21605	ENSG00000197879	MYO1C
Nfu_p_1_031946	0.0966699	17.977	-1.57317	0.13122	0.40464	-5.21803	ENSG00000170759	KIF5B
Nfu_p_1_044343	0.0850867	17.4676	-1.57295	0.13127	0.40464	-5.21834	ENSG00000139973	SYT16
Nfu_p_1_035862	0.11109	17.8363	-1.57293	0.131276	0.40464	-5.21838	ENSG00000168522	FNTA
Nfu_p_1_051396	-0.164591	18.2209	1.57135	0.131642	0.405552	-5.22063	ENSG00000182199	SHMT2
Nfu_p_1_042691	0.167721	17.5679	-1.57014	0.131923	0.405939	-5.22235	ENSG00000143376	SNX27
Nfu_p_1_032130	0.176358	13.785	-1.56996	0.131965	0.405939	-5.22261	ENSG00000179295	PTPN11
Nfu_p_1_050929	-0.0941638	17.6587	1.56988	0.131983	0.405939	-5.22272	ENSG00000137168	PPIL1
Nfu_p_1_025592	-0.393737	16.7261	1.5696	0.132048	0.405939	-5.22311	NA	NA
Nfu_p_1_040913	-0.0875801	17.6598	1.5689	0.13221	0.406225	-5.22411	ENSG00000240344	PPIL3
Nfu_p_1_056931	-0.102363	17.2603	1.56857	0.132289	0.406251	-5.22459	ENSG00000178585	CTNNBIP1
Nfu_p_1_031240	-0.101695	16.8075	1.56784	0.132457	0.406553	-5.22562	ENSG00000132716	DCAF8
Nfu_p_1_019922	0.0951932	18.1457	-1.56727	0.132592	0.406723	-5.22644	ENSG00000103035	PSMD7
Nfu_p_1_032411	-0.193266	18.4236	1.56701	0.132653	0.406723	-5.22681	NA	NA
Nfu_p_1_021032	-0.36665	20.9122	1.56636	0.132804	0.406731	-5.22773	ENSG00000110169	HPX
Nfu_p_1_012605	0.121464	15.3993	-1.56599	0.13289	0.406731	-5.22825	ENSG00000146834	MEPCE
Nfu_p_1_050203	-0.109937	19.3716	1.56581	0.132933	0.406731	-5.22852	ENSG00000143858	SYT2
Nfu_p_1_025744	0.11987	14.591	-1.56574	0.13295	0.406731	-5.22862	ENSG00000100941	PNN
Nfu_p_1_017842	0.110098	15.1038	-1.5655	0.133006	0.406731	-5.22896	ENSG00000164338	UTP15
Nfu_p_1_056418	0.0958274	16.2324	-1.56332	0.133516	0.408075	-5.23205	ENSG00000175550	DRAP1
Nfu_p_1_011448	0.0819752	18.5701	-1.56182	0.133869	0.408765	-5.23418	ENSG00000109534	GAR1
Nfu_p_1_011354	-0.3163	17.6565	1.56167	0.133904	0.408765	-5.23439	ENSG00000120708	TGFBI
Nfu_p_1_011058	-0.455348	17.4165	1.56137	0.133974	0.408765	-5.23482	ENSG00000214013	GANC
Nfu_p_1_041037	-0.247375	19.1656	1.56116	0.134023	0.408765	-5.23511	ENSG00000119396	RAB14
Nfu_p_1_053131	0.113971	18.5408	-1.55894	0.134549	0.409847	-5.23827	ENSG00000146731	CCT6A
Nfu_p_1_043701	0.0849431	17.0207	-1.5588	0.134582	0.409847	-5.23846	ENSG00000164134	NAA15
Nfu_p_1_040416	-0.150897	14.5262	1.55876	0.13459	0.409847	-5.23852	ENSG00000090686	USP48
Nfu_p_1_011833	-0.196407	12.0874	1.55773	0.134835	0.410067	-5.23998	ENSG00000165194	PCDH19
Nfu_p_1_053809	0.131433	15.3226	-1.55764	0.134855	0.410067	-5.2401	ENSG00000241945	PWP2
Nfu_p_1_044698	-0.453613	16.6432	1.55737	0.134921	0.410067	-5.24049	NA	NA
Nfu_p_1_012922	0.0683374	17.442	-1.55726	0.134945	0.410067	-5.24064	ENSG00000007047	MARK4
Nfu_p_1_051629	-0.0968805	16.2743	1.55696	0.135016	0.410068	-5.24106	ENSG00000165006	UBAP1
Nfu_p_1_034306	1.0624	23.0598	-1.55664	0.135094	0.410088	-5.24153	ENSG00000067704	IARS2
Nfu_p_1_004823	-0.142172	16.6965	1.55572	0.135312	0.410537	-5.24283	ENSG00000054793	ATP9A
Nfu_p_1_030531	0.261613	15.7493	-1.55461	0.135575	0.410902	-5.24439	ENSG00000100316	RPL3
Nfu_p_1_009010	-0.127224	16.2353	1.55459	0.135581	0.410902	-5.24443	ENSG00000070610	GBA2
Nfu_p_1_018841	0.214427	15.597	-1.554	0.135721	0.410902	-5.24526	ENSG00000107560	RAB11FIP2
Nfu_p_1_046520	-0.162782	16.9991	1.55374	0.135782	0.410902	-5.24563	ENSG00000179604	CDC42EP4
Nfu_p_1_007332	-0.167132	16.9664	1.55339	0.135865	0.410902	-5.24611	ENSG00000135744	AGT
Nfu_p_1_031966	0.163819	16.7157	-1.55335	0.135875	0.410902	-5.24617	ENSG00000070669	ASNS
Nfu_p_1_043646	-0.0963279	17.6161	1.55296	0.135967	0.410902	-5.24672	NA	NA
Nfu_p_1_053434	0.143829	13.913	-1.55283	0.135999	0.410902	-5.24691	ENSG00000159086	PAXBP1
Nfu_p_1_015442	-0.312068	16.5136	1.55108	0.136417	0.411951	-5.24938	NA	NA
Nfu_p_1_049049	-0.110063	19.3121	1.55055	0.136543	0.412117	-5.25013	ENSG00000124523	SIRT5
Nfu_p_1_019793	0.132489	16.0662	-1.55023	0.13662	0.412135	-5.25058	ENSG00000111596	CNOT2
Nfu_p_1_047798	0.0872761	15.7516	-1.54956	0.136782	0.412407	-5.25153	ENSG00000104331	IMPAD1
Nfu_p_1_019924	0.605973	18.3182	-1.54826	0.137092	0.413129	-5.25336	ENSG00000151136	BTBD11
Nfu_p_1_016744	-0.103738	17.6147	1.5476	0.137251	0.413393	-5.25429	ENSG00000120992	LYPLA1
Nfu_p_1_048077	-0.15198	16.3186	1.54704	0.137387	0.413586	-5.25508	ENSG00000070785	EIF2B3
Nfu_p_1_036882	-0.290284	17.5504	1.54638	0.137544	0.413844	-5.256	ENSG00000184007	PTP4A2
Nfu_p_1_005977	-0.327468	16.2991	1.54598	0.137641	0.413922	-5.25657	ENSG00000137274	BPHL
Nfu_p_1_042410	-0.235723	16.888	1.54532	0.137799	0.414097	-5.25749	ENSG00000158186	MRAS
Nfu_p_1_012585	0.0901491	17.2561	-1.54515	0.137842	0.414097	-5.25775	ENSG00000149428	HYOU1
Nfu_p_1_032410	-0.400898	20.4037	1.54447	0.138004	0.414213	-5.25869	NA	NA
Nfu_p_1_008919	-0.164753	16.4664	1.54431	0.138043	0.414213	-5.25892	ENSG00000079308	TNS1
Nfu_p_1_037543	-0.0969828	17.3565	1.54391	0.138141	0.414213	-5.25949	NA	NA
Nfu_p_1_001855	0.0914472	16.2373	-1.5438	0.138166	0.414213	-5.25964	ENSG00000113742	CPEB4
Nfu_p_1_004059	0.0757204	18.0649	-1.54253	0.138475	0.414739	-5.26143	ENSG00000124194	GDAP1L1
Nfu_p_1_029695	0.284172	17.3133	-1.54237	0.138513	0.414739	-5.26165	ENSG00000163002	NUP35
Nfu_p_1_050052	-0.157446	19.833	1.5419	0.138627	0.414739	-5.26231	ENSG00000159423	ALDH4A1
Nfu_p_1_045464	-0.178718	21.131	1.54189	0.138628	0.414739	-5.26232	ENSG00000166165	CKB
Nfu_p_1_004452	-0.0891342	15.0238	1.54141	0.138746	0.414878	-5.263	ENSG00000153395	LPCAT1
Nfu_p_1_013332	0.312637	15.395	-1.54091	0.138866	0.415024	-5.26369	ENSG00000100902	PSMA6
Nfu_p_1_003951	0.112273	19.7202	-1.54026	0.139025	0.415146	-5.26462	ENSG00000137309	HMGA1
Nfu_p_1_016056	0.0912753	17.5851	-1.54007	0.13907	0.415146	-5.26488	ENSG00000177192	PUS1
Nfu_p_1_010381	-0.0778022	18.7448	1.53986	0.139121	0.415146	-5.26517	ENSG00000154917	RAB6B
Nfu_p_1_044925	0.0838822	18.2339	-1.5382	0.139526	0.41594	-5.26751	ENSG00000170348	TMED10
Nfu_p_1_024491	0.127488	15.0275	-1.53818	0.139531	0.41594	-5.26753	NA	NA
Nfu_p_1_016434	-0.109843	16.9924	1.53677	0.139875	0.41675	-5.26951	ENSG00000132837	DMGDH
Nfu_p_1_010711	0.329325	17.105	-1.53608	0.140042	0.416872	-5.27047	ENSG00000104687	GSR
Nfu_p_1_014377	-0.26008	15.9546	1.536	0.140061	0.416872	-5.27058	ENSG00000102753	KPNA3
Nfu_p_1_050658	-0.407324	15.5758	1.53564	0.14015	0.416872	-5.27109	ENSG00000055955	ITIH4
Nfu_p_1_004243	-0.296727	17.2173	1.53542	0.140203	0.416872	-5.27139	ENSG00000125841	NRSN2
Nfu_p_1_023854	-0.1279	18.6943	1.53455	0.140417	0.417199	-5.27262	ENSG00000176490	DIRAS1
Nfu_p_1_044027	-0.0613981	19.5457	1.53392	0.140572	0.417199	-5.2735	ENSG00000139726	DENR
Nfu_p_1_058296	-0.102384	16.4012	1.53384	0.140592	0.417199	-5.27362	ENSG00000176853	FAM91A1
Nfu_p_1_013655	-0.340113	19.035	1.5338	0.140601	0.417199	-5.27366	ENSG00000168040	FADD
Nfu_p_1_049852	0.213955	15.7977	-1.53327	0.140731	0.417372	-5.27441	ENSG00000139531	SUOX
Nfu_p_1_003460	-0.461353	16.5543	1.53292	0.140818	0.417416	-5.2749	ENSG00000164659	KIAA1324L
Nfu_p_1_048045	0.142076	16.3116	-1.53227	0.140977	0.417595	-5.27581	ENSG00000120333	MRPS14
Nfu_p_1_011831	0.203112	18.119	-1.53174	0.141106	0.417595	-5.27654	NA	NA
Nfu_p_1_014256	-0.175463	16.6594	1.53158	0.141146	0.417595	-5.27677	ENSG00000160194	NDUFV3
Nfu_p_1_027006	0.0625506	18.4306	-1.5315	0.141166	0.417595	-5.27688	ENSG00000088247	KHSRP
Nfu_p_1_019268	0.845864	14.35	-1.53092	0.141309	0.417804	-5.27769	ENSG00000132740	IGHMBP2
Nfu_p_1_046842	-0.0709683	17.3979	1.53026	0.14147	0.418067	-5.27861	ENSG00000108671	PSMD11
Nfu_p_1_050853	0.138551	17.0959	-1.52942	0.141678	0.418115	-5.27979	ENSG00000053372	MRTO4
Nfu_p_1_042765	-0.139383	18.4674	1.52876	0.14184	0.418115	-5.2807	ENSG00000114021	NIT2
Nfu_p_1_041329	-0.117422	17.156	1.52875	0.141843	0.418115	-5.28072	ENSG00000146676	PURB
Nfu_p_1_038902	0.0844764	17.7658	-1.52857	0.141887	0.418115	-5.28097	ENSG00000066136	NFYC
Nfu_p_1_016244	-0.0890722	17.5195	1.52857	0.141887	0.418115	-5.28097	ENSG00000157654	PALM2-AKAP2
Nfu_p_1_029760	0.0721775	17.672	-1.5284	0.141931	0.418115	-5.28122	ENSG00000188529	SRSF10
Nfu_p_1_031249	0.1131	15.563	-1.52792	0.142048	0.418115	-5.28188	ENSG00000165782	TMEM55B
Nfu_p_1_004508	-0.150761	17.5632	1.52786	0.142062	0.418115	-5.28196	ENSG00000166908	PIP4K2C
Nfu_p_1_021562	-0.163493	14.946	1.52735	0.142189	0.418276	-5.28267	ENSG00000109103	UNC119
Nfu_p_1_016195	0.138654	16.4513	-1.52659	0.142377	0.418594	-5.28373	ENSG00000039123	SKIV2L2
Nfu_p_1_039257	0.292565	13.8915	-1.52604	0.142513	0.418594	-5.2845	ENSG00000048649	RSF1
Nfu_p_1_054684	-0.135398	16.105	1.52604	0.142514	0.418594	-5.2845	ENSG00000196712	NF1
Nfu_p_1_000231	0.229541	19.8003	-1.5228	0.143318	0.42025	-5.28901	ENSG00000165953	SERPINA12
Nfu_p_1_000447	-0.155984	17.3364	1.52276	0.143329	0.42025	-5.28907	ENSG00000185437	SH3BGR
Nfu_p_1_004006	-0.0691894	17.3327	1.52259	0.14337	0.42025	-5.2893	ENSG00000135439	AGAP2
Nfu_p_1_050449	0.0786222	20.44	-1.52253	0.143387	0.42025	-5.28939	ENSG00000116251	RPL22
Nfu_p_1_045728	-0.307974	18.0043	1.52231	0.14344	0.42025	-5.28969	ENSG00000149476	TKFC
Nfu_p_1_031941	0.0937916	16.2138	-1.52141	0.143666	0.420383	-5.29095	ENSG00000175073	VCPIP1
Nfu_p_1_017466	0.0782716	17.0724	-1.52106	0.143752	0.420383	-5.29143	ENSG00000138768	USO1
Nfu_p_1_034492	-0.1127	16.3494	1.52084	0.143807	0.420383	-5.29173	ENSG00000090857	PDPR
Nfu_p_1_043729	-0.149594	14.7796	1.52064	0.143859	0.420383	-5.29202	ENSG00000109606	DHX15
Nfu_p_1_009774	0.170533	14.8207	-1.52027	0.143949	0.420383	-5.29252	ENSG00000103657	HERC1
Nfu_p_1_033828	-0.06898	18.9769	1.52012	0.143987	0.420383	-5.29274	ENSG00000101911	PRPS2
Nfu_p_1_028888	0.207954	16.2502	-1.5201	0.143993	0.420383	-5.29277	ENSG00000058272	PPP1R12A
Nfu_p_1_016993	-0.120199	17.8163	1.51975	0.14408	0.420427	-5.29325	ENSG00000006007	GDE1
Nfu_p_1_045167	0.128548	16.6427	-1.51913	0.144236	0.42067	-5.29412	ENSG00000100796	PPP4R3A
Nfu_p_1_037037	1.00678	14.6525	-1.51811	0.14449	0.420815	-5.29553	ENSG00000162430	SELENON
Nfu_p_1_001388	-0.150858	15.9256	1.51796	0.144528	0.420815	-5.29574	ENSG00000169251	NMD3
Nfu_p_1_049188	0.344678	15.9583	-1.51785	0.144556	0.420815	-5.29589	ENSG00000198216	CACNA1E
Nfu_p_1_037035	-0.106691	16.902	1.51777	0.144576	0.420815	-5.296	ENSG00000130479	MAP1S
Nfu_p_1_003056	-0.0760854	17.7002	1.51689	0.144798	0.42125	-5.29723	NA	NA
Nfu_p_1_043556	0.266543	17.7647	-1.51651	0.144892	0.421269	-5.29775	ENSG00000151726	ACSL1
Nfu_p_1_024666	0.172744	17.1896	-1.51628	0.14495	0.421269	-5.29806	ENSG00000136928	GABBR2
Nfu_p_1_042119	-0.206931	17.5919	1.51575	0.145084	0.421295	-5.2988	ENSG00000180332	KCTD4
Nfu_p_1_008165	0.0829095	16.387	-1.51567	0.145104	0.421295	-5.29891	ENSG00000103671	TRIP4
[truncated: 3,803 more rows]

## Sheet: Tab3
Tab3. Protein complex analysis Bortezomib vs. DMSO
logFC	AveExpr	t	P.Value	adj.P.Val	B	human.gene.name	complex
1.24025	17.3901	-7.13419	5.40961e-07	0.000338641	6.35328	DNAJA4	HMC Complex
-0.265778	17.3929	6.1121	4.93106e-06	0.00154342	4.26402	PSMD11	26S Proteasome
-0.373249	17.2119	5.63993	1.42982e-05	0.00298355	3.25088	MSI2	mRNA cleavage factor complex (CFI)
-0.424614	17.6386	4.87246	8.46726e-05	0.0132513	1.55356	PPIL3	Spliceosome-C
0.428214	16.9619	-4.72355	0.000120209	0.0150502	1.21904	CLU	eIF3
0.461886	18.2773	-4.58654	0.000166123	0.0173322	0.910361	HSPA6	HMC Complex
0.414412	17.4458	-4.49637	0.000205629	0.0183891	0.70688	TBK1	Kinase maturation complex 2
-0.368152	19.5542	4.24157	0.000376237	0.0294405	0.131266	DNAJA2	HMC Complex
-0.345491	18.9552	4.10392	0.000521614	0.0362811	-0.179509	HSP90B1	HMC Complex
-0.281605	15.8021	4.03321	0.000616899	0.0386179	-0.338927	MRPL3	mitochondrial ribosomal large subunit
0.229791	15.6662	-3.76224	0.00117206	0.0631445	-0.947375	GATAD2A	NuRD complex
-0.26639	16.9185	3.7402	0.00123471	0.0631445	-0.99663	RAB8B	Sro1p_Sec4p/Sec9p complex
-0.17295	16.2326	3.71471	0.00131131	0.0631445	-1.05353	SEC24A	COPII
-0.274329	19.51	3.58416	0.0017835	0.0797481	-1.34387	ACTR1B	RSC
-0.205436	17.3929	3.54584	0.00195152	0.0814436	-1.42872	MRPL2	mitochondrial ribosomal large subunit
0.128241	16.4	-3.47109	0.00232537	0.0909801	-1.59368	MRPL32	mitochondrial ribosomal large subunit
0.394929	18.3738	-3.39002	0.00281037	0.103488	-1.77164	SNRPD2	Survival of motor neuron (SMN) complex
-0.3096	14.9631	3.3531	0.00306286	0.106519	-1.85233	TRAPPC6A	TRAPP complex
0.380448	16.7178	-3.25668	0.00383132	0.126232	-2.0619	DPY30	emerin C32
-0.194485	19.0289	3.23349	0.00404256	0.126532	-2.11206	LSM7	Spliceosome-LSm
-0.218569	19.3902	3.16868	0.00469464	0.135803	-2.25161	SNRPD3	Survival of motor neuron (SMN) complex
0.212795	16.094	-3.16153	0.00477261	0.135803	-2.26697	TRAPPC10	TRAPP complex
0.231607	21.6456	-3.13679	0.00505193	0.1375	-2.31995	ATP5L	F0_F1 ATP synthase (complex V)
0.194984	17.577	-3.10684	0.00541141	0.137558	-2.38393	PRKAR1B	cAMP-dependent protein kinase
-0.180829	18.4603	3.10027	0.00549355	0.137558	-2.39794	PSMD6	26S Proteasome
0.241034	16.0215	-3.0406	0.0062966	0.147148	-2.52468	KIAA0368	Spliceosome-C
0.50386	15.468	-3.03604	0.00636237	0.147148	-2.53433	FAM32A	Spliceosome-C
-0.247315	17.0941	3.00666	0.00680267	0.147148	-2.59637	PARP1	RC complex during S-phase of cell cycle
-0.215206	15.2914	3.00575	0.00681678	0.147148	-2.59829	DDX41	Spliceosome-C
0.10559	20.5422	-2.97132	0.00737145	0.153818	-2.67073	DLAT	mitochondrial pyruvate dehydrogenase complex
-0.154492	17.6867	2.92629	0.0081625	0.159975	-2.76497	RBBP5	COMPASS complex
-0.542648	23.5219	2.92546	0.00817766	0.159975	-2.76668	HSP90AA1	Kinase maturation complex 1
-0.532617	18.5641	2.90459	0.00857207	0.16261	-2.81016	DDX5	Large Drosha complex
-0.21816	16.8845	2.85079	0.00967458	0.173131	-2.92167	MFAP1	Spliceosome-B
-0.169922	16.538	2.85055	0.00967985	0.173131	-2.92217	SEC31A	COPII
0.390781	17.3149	-2.82786	0.0101847	0.177101	-2.96894	MRPL10	mitochondrial ribosomal large subunit
0.642903	15.1589	-2.74059	0.0123706	0.209298	-3.14733	TMED2	COPII
-0.133511	16.7609	2.71858	0.0129885	0.212265	-3.19192	MRPL38	mitochondrial ribosomal large subunit
0.555191	17.8923	-2.71045	0.0132242	0.212265	-3.20836	EWSR1	Large Drosha complex
-0.160716	19.0453	2.69602	0.0136523	0.213658	-3.23746	PRKAR2A	cAMP-dependent protein kinase
0.584117	18.4444	-2.6777	0.0142149	0.217037	-3.27432	RPL8	Yph1-L
0.113693	19.508	-2.64328	0.0153317	0.228516	-3.34326	PSMC3	26S Proteasome
-0.171547	20.0263	2.6232	0.0160208	0.228626	-3.38326	SFPQ	CF IIAm complex (Cleavage factor IIAm complex)
0.333315	15.8871	-2.61469	0.0163216	0.228626	-3.40017	CUL1	SCF-CDC4 complex
-0.181003	16.5599	2.61153	0.0164348	0.228626	-3.40645	DEK	B-WICH
-0.207904	19.8342	2.56274	0.0182765	0.241828	-3.50284	PDHA1	mitochondrial pyruvate dehydrogenase complex
0.395901	17.2213	-2.54536	0.0189784	0.241828	-3.53696	AP1S1	AP-1 adaptor complex
-0.284137	18.1443	2.54455	0.0190115	0.241828	-3.53854	EIF5	multi-eIF complex
-0.499388	15.7654	2.53738	0.019309	0.241828	-3.55259	RANBP9	RANBP9-containing complex
0.177685	15.9394	-2.53692	0.0193282	0.241828	-3.55348	RBM25	B-WICH
0.130808	17.3015	-2.5257	0.0198027	0.241828	-3.57541	RPS17	cytoplasmic ribosomal small subunit
-0.168097	19.3746	2.50392	0.0207547	0.241828	-3.61782	RPL23	Yph1-L
-0.143831	17.607	2.4953	0.0211435	0.241828	-3.63457	SAR1B	COPII
-0.251532	16.9388	2.49113	0.0213337	0.241828	-3.64265	TCERG1	Spliceosome-A
0.103671	18.5409	-2.47803	0.0219423	0.241828	-3.668	RP11-87C12.2	26S Proteasome
0.572296	18.9574	-2.47657	0.0220112	0.241828	-3.67083	HSPB1	Spliceosome-B
-0.343579	19.9282	2.47639	0.0220195	0.241828	-3.67117	RPL19	cytoplasmic ribosomal large subunit
-0.165707	20.0898	2.46201	0.0227086	0.245096	-3.69891	RPL7	cytoplasmic ribosomal large subunit
-0.356519	17.6728	2.43775	0.0239169	0.24822	-3.74553	MECP2	SWI_SNF chromatin-remodeling complex
-0.123242	19.0182	2.4343	0.0240935	0.24822	-3.75214	COPZ1	COPI
0.161095	19.4131	-2.42418	0.0246181	0.24822	-3.77147	PPP2R1B	protein phosphatase type 2A complex (Rts1p)
0.147277	17.8072	-2.41786	0.0249513	0.24822	-3.78354	G3BP1	emerin C25
-0.146061	18.7032	2.41731	0.0249806	0.24822	-3.78459	PSMD3	26S Proteasome
0.21075	17.8139	-2.37039	0.0275916	0.259423	-3.87361	CAPRIN1	CF IIAm complex (Cleavage factor IIAm complex)
-0.240853	15.3576	2.36835	0.0277105	0.259423	-3.87745	CUL2	SCF-CDC4 complex
0.127673	18.3731	-2.36267	0.0280444	0.259423	-3.88815	COPE	COPI
-0.16219	19.0411	2.35769	0.0283408	0.259423	-3.89754	ATP5C1	F0_F1 ATP synthase (complex V)
-0.147194	16.5296	2.35729	0.0283642	0.259423	-3.89828	SMARCC1	RNA polymerase II complex, chromatin structure modifying
0.139546	14.1265	-2.35345	0.0285946	0.259423	-3.9055	POLR2D	RNA polymerase II core complex
-0.24963	18.2367	2.31916	0.030729	0.274805	-3.96967	AP1S2	AP-1 adaptor complex
0.119016	18.4248	-2.29857	0.0320803	0.280798	-4.00795	RPL11	cytoplasmic ribosomal large subunit
-0.169473	20.3365	2.28864	0.0327517	0.280798	-4.02635	C1QBP	emerin C52
0.121546	17.4909	-2.28249	0.0331733	0.280798	-4.0377	MTA3	NuRD complex
-0.198663	15.6337	2.2822	0.0331933	0.280798	-4.03824	STK38	Flag-FCP1
0.188992	17.8807	-2.27409	0.0337579	0.281766	-4.0532	ERH	Flag-FCP1
0.160286	17.7656	-2.26099	0.0346888	0.285637	-4.07731	CWC15	Spliceosome-Prp19
-0.183225	18.9326	2.25162	0.0353683	0.285637	-4.09448	RPL28	cytoplasmic ribosomal large subunit
0.238013	17.4078	-2.24859	0.0355905	0.285637	-4.10003	ATP6V0A1	H+transporting ATPase, vacuolar
0.189665	16.2477	-2.23985	0.0362393	0.287162	-4.116	NUP153	Nuclear pore complex (NPC)
0.100348	18.0611	-2.23295	0.0367592	0.287641	-4.12859	TRAPPC1	TRAPP complex
0.205493	18.1053	-2.20871	0.0386399	0.290519	-4.17263	SSRP1	H2AX complex, isolated from cells without IR exposure
0.280569	18.3442	-2.2002	0.0393211	0.290519	-4.18803	UQCRHL	Cytochrome bc1 complex (Ubiquinol-cytochrome c reductase complex, complex III)
-0.210328	17.6281	2.19722	0.0395618	0.290519	-4.19341	WDR47	heterotrimeric G-protein complex
0.296504	20.3751	-2.1955	0.0397017	0.290519	-4.19652	HNRNPU	emerin C52
-0.399344	18.278	2.1901	0.0401431	0.290519	-4.20625	PQBP1	Spliceosome-Prp19
0.19353	19.9921	-2.18831	0.0402908	0.290519	-4.20948	COX6B1	Cytochrome c oxidase (complex IV)
0.20859	16.3186	-2.18728	0.0403757	0.290519	-4.21133	MRPS14	mitochondrial ribosomal small subunit
-0.185991	18.0866	2.17359	0.0415214	0.292732	-4.23593	EIF3G	eIF3
-0.144746	15.7284	2.15919	0.0427583	0.292732	-4.26171	SEC16A	COPII
-0.451237	15.0858	2.15845	0.0428222	0.292732	-4.26302	LAMB1	ITGA6-ITGB4-Laminin10_12 complex
0.149479	18.2522	-2.15354	0.0432521	0.292732	-4.27178	EIF2S2	multi-eIF complex
0.164618	17.7762	-2.14583	0.0439351	0.292732	-4.28551	EIF4A3	eIF4F
-0.16285	15.1285	2.14344	0.0441484	0.292732	-4.28976	GEMIN5	Survival of motor neuron (SMN) complex
0.165212	17.5881	-2.14204	0.0442743	0.292732	-4.29225	EXOC3	Exocyst complex
-0.177412	17.6028	2.13919	0.0445307	0.292732	-4.29731	MRPL11	mitochondrial ribosomal large subunit
-0.167233	18.0835	2.12809	0.0455431	0.292732	-4.31699	MRPL27	mitochondrial ribosomal large subunit
-0.114257	16.4927	2.12599	0.0457369	0.292732	-4.3207	XRN2	RNA Degradation Complex
-0.0856562	19.0205	2.12502	0.045827	0.292732	-4.32242	CDK11A	Spliceosome-A
0.102233	21.4208	-2.09452	0.0487339	0.306102	-4.37611	RPL39	cytoplasmic ribosomal large subunit
0.128489	19.0878	-2.09284	0.0488981	0.306102	-4.37904	RPL14	cytoplasmic ribosomal large subunit
0.207852	17.4543	-2.08515	0.0496587	0.307786	-4.39249	RPRD1B	RNA Degradation Complex
-0.200809	15.5449	2.06629	0.0515708	0.316503	-4.42536	PTBP1	CF IIAm complex (Cleavage factor IIAm complex)
-0.165961	17.6137	2.05471	0.0527764	0.320758	-4.44543	RPS27A	cytoplasmic ribosomal small subunit
0.247232	18.5706	-2.04371	0.0539451	0.324104	-4.46442	RPSA	cytoplasmic ribosomal small subunit
0.161144	16.8751	-2.03528	0.0548566	0.324104	-4.47894	ATRX	H3.3 com
-0.120961	15.8497	2.03507	0.0548802	0.324104	-4.47932	CNOT10	CCR4-NOT complex
-0.293056	16.1213	2.02312	0.0561961	0.328774	-4.49982	ISY1	Prp19-associated complex
0.111389	17.4044	-2.01801	0.0567675	0.329041	-4.50857	SNX1	retromer complex
-0.094149	16.247	2.01243	0.0573977	0.329642	-4.51811	COPS6	COP9 signalosome
-0.132092	17.4973	1.97345	0.0619744	0.3502	-4.58422	NUP205	Nuclear pore complex (NPC)
-0.235475	16.0422	1.97245	0.0620962	0.3502	-4.58591	ZMAT2	Spliceosome-B
0.117403	18.1049	-1.96503	0.0630042	0.352149	-4.59838	PSMD10	26S Proteasome
-0.126847	21.7405	1.95958	0.0636793	0.352772	-4.60753	STX1B	SNARE complex
0.0951929	19.7176	-1.94862	0.0650561	0.352781	-4.62588	NUDT21	CF IIAm complex (Cleavage factor IIAm complex)
0.110587	16.6748	-1.94514	0.0654983	0.352781	-4.63168	SF3A2	Spliceosome-U2
-0.0917719	17.9207	1.94218	0.0658772	0.352781	-4.63662	MRPS7	mitochondrial ribosomal small subunit
0.352621	15.3402	-1.94173	0.065935	0.352781	-4.63737	SYF2	Prp19-associated complex
-0.111412	21.3273	1.9204	0.0687234	0.36153	-4.6728	RPS28	cytoplasmic ribosomal small subunit
0.198994	20.9264	-1.92038	0.0687253	0.36153	-4.67282	YWHAG	Kinase maturation complex 1
-0.109577	18.4837	1.88961	0.0729306	0.377065	-4.72344	WDR77	Flag-FCP1
-0.181191	19.3388	1.88313	0.0738435	0.377065	-4.73402	HNRNPA1	mRNA cleavage factor complex (CFI)
-0.12333	15.8928	1.88176	0.0740386	0.377065	-4.73626	PPWD1	Spliceosome-C
0.203976	12.8757	-1.88141	0.0740879	0.377065	-4.73683	DAXX	H3.3 com
0.308679	15.731	-1.86753	0.0760853	0.381642	-4.75941	SMARCA2	RNA polymerase II complex, chromatin structure modifying
-0.186793	14.8154	1.86576	0.0763426	0.381642	-4.76227	DHX15	Large Drosha complex
-0.0848438	20.0029	1.86253	0.0768162	0.381642	-4.76751	RPL35A	Yph1-L
0.162848	15.859	-1.84952	0.0787456	0.388147	-4.78851	SMARCE1	BAF complex
-0.126443	17.3877	1.84434	0.0795263	0.388933	-4.79686	SF3B3	Spliceosome-U2
0.105944	15.3207	-1.83839	0.0804314	0.39031	-4.80642	STT3B	oligosaccharyl transferase complex
-0.115106	18.2928	1.83157	0.0814785	0.39235	-4.81734	RPS19	cytoplasmic ribosomal small subunit
-0.0891688	17.214	1.80754	0.0852666	0.407457	-4.85561	MRPS16	mitochondrial ribosomal small subunit
-0.191434	16.7679	1.7954	0.087237	0.410337	-4.8748	JUP	Polycystin-1 multiprotein complex (ACTN1, CDH1, SRC, JUP, VCL, CTNNB1, PXN, BCAR1, PKD1, PTK2, TLN1)
0.195771	14.5989	-1.79327	0.087588	0.410337	-4.87817	MKLN1	RANBP9-containing complex
-0.278887	18.5172	1.78787	0.0884794	0.410337	-4.88667	GNAI2	heterotrimeric G-protein complex
-0.155855	19.8061	1.7878	0.0884912	0.410337	-4.88678	RPL21	cytoplasmic ribosomal large subunit
-0.183682	16.3364	1.77343	0.0909054	0.418432	-4.90932	CDC34	SCF-CDC4 complex
-0.140627	17.2649	1.76792	0.0918459	0.419676	-4.91792	IQGAP1	emerin C52
-0.129372	17.0014	1.75074	0.0948323	0.430181	-4.94463	NUP62	Nuclear pore complex (NPC)
-0.134232	17.0366	1.7356	0.097532	0.433266	-4.968	AP1G1	AP-1 adaptor complex
0.180064	17.0322	-1.73473	0.0976895	0.433266	-4.96934	RBBP7	Rpd3L complex
-0.101817	16.8458	1.72886	0.0987549	0.433266	-4.97835	COPG2	COPI
-0.216896	18.6777	1.72833	0.0988519	0.433266	-4.97916	PPP2R5E	protein phosphatase type 2A complex (Rts1p)
-0.145557	18.4764	1.72767	0.098973	0.433266	-4.98018	UQCRC1	Cytochrome bc1 complex (Ubiquinol-cytochrome c reductase complex, complex III)
-0.229184	17.1355	1.7137	0.101554	0.439265	-5.00154	NUP50	Nuclear pore complex (NPC)
-0.170011	16.7441	1.711	0.10206	0.439265	-5.00565	EXOC8	Exocyst complex
0.121135	16.4746	-1.70653	0.102902	0.439265	-5.01245	PRPF6	Spliceosome-U5
-0.0990302	17.6066	1.7043	0.103325	0.439265	-5.01585	ARPC2	Arp2_3 protein complex
-0.235938	16.3107	1.69778	0.104568	0.439265	-5.02573	NUP107	Nuclear pore complex (NPC)
-0.125356	15.3324	1.69775	0.104573	0.439265	-5.02577	NUP85	Nuclear pore complex (NPC)
-0.377538	18.358	1.69116	0.105841	0.439265	-5.03573	RPLP0	cytoplasmic ribosomal large subunit
-0.188465	15.5771	1.69057	0.105957	0.439265	-5.03663	PPIG	Spliceosome-C
-0.26183	20.7763	1.68301	0.10743	0.442085	-5.04801	UQCRFS1	Cytochrome bc1 complex (Ubiquinol-cytochrome c reductase complex, complex III)
0.201776	19.5008	-1.67986	0.10805	0.442085	-5.05275	RPL32	cytoplasmic ribosomal large subunit
0.373069	19.1056	-1.6723	0.109547	0.444786	-5.06408	LSM8	Spliceosome-LSm
0.0724624	16.6076	-1.65882	0.112263	0.444786	-5.08421	CCAR1	Spliceosome-A
0.102536	16.3214	-1.65875	0.112276	0.444786	-5.0843	VPS18	HOPS complex
0.226827	17.7736	-1.65618	0.1128	0.444786	-5.08812	SF3A1	Spliceosome-U2
0.110327	16.9619	-1.6553	0.112981	0.444786	-5.08943	POLR2C	RNA polymerase II core complex
0.122052	18.289	-1.65261	0.113533	0.444786	-5.09343	ATP5B	F0_F1 ATP synthase (complex V)
-0.132281	16.0425	1.65188	0.113683	0.444786	-5.09451	RAD21	Cohesin complex
0.0980468	18.5345	-1.64783	0.114519	0.445271	-5.10051	BCKDHA	mitochondrial pyruvate dehydrogenase complex
-0.0786741	21.4839	1.62942	0.118381	0.457449	-5.12764	RPL27A	cytoplasmic ribosomal large subunit
-0.123162	19.8788	1.61284	0.121956	0.467132	-5.15189	GEMIN2	SMN-PolII-RHA complex
0.198335	17.9738	-1.6109	0.12238	0.467132	-5.15471	CSTF2T	mRNA cleavage factor complex (CFI)
-0.124277	16.7037	1.60651	0.123343	0.467957	-5.16108	VPS35	retromer complex
0.117382	16.0479	-1.60171	0.124405	0.469142	-5.16805	CASC3	Exon Junction Complex (EJC)
0.113538	18.4412	-1.59812	0.125204	0.469328	-5.17324	EIF2B5	eIF2B
-0.0690993	21.1932	1.59255	0.12645	0.471178	-5.18128	RPS14	cytoplasmic ribosomal small subunit
-0.114315	16.5994	1.58433	0.128312	0.475286	-5.19311	MBD3	NuRD complex
0.321142	14.7516	-1.57827	0.129698	0.477594	-5.2018	EP400	NuA4_Tip60 HAT complex
-0.0940782	18.1409	1.56138	0.133626	0.485882	-5.22588	PSMD7	26S Proteasome
-0.0746627	18.2136	1.55906	0.134174	0.485882	-5.22917	TMED10	COPII
0.109316	17.3341	-1.55647	0.134789	0.485882	-5.23286	STXBP5	Sro1p_Sec4p/Sec9p complex
-0.319939	16.5617	1.55482	0.13518	0.485882	-5.23519	POLR2I	RNA polymerase II core complex
0.157835	15.7213	-1.55209	0.13583	0.485882	-5.23904	YEATS4	INO80.com
0.077469	19.2399	-1.54342	0.137912	0.490419	-5.25127	PSMC2	26S Proteasome
0.0975339	17.9223	-1.54032	0.138665	0.490419	-5.25563	CPSF6	CF IIAm complex (Cleavage factor IIAm complex)
0.0857099	18.0514	-1.52724	0.141871	0.497615	-5.27394	PRPF19	Prp19-associated complex
0.139713	18.0655	-1.52344	0.142815	0.497615	-5.27925	HNRNPA3	mRNA cleavage factor complex (CFI)
-0.238933	19.0684	1.52053	0.14354	0.497615	-5.28329	COX5A	Cytochrome c oxidase (complex IV)
0.074686	16.4931	-1.51918	0.143879	0.497615	-5.28518	NUP214	Nuclear pore complex (NPC)
-0.0792748	20.1981	1.50823	0.146642	0.504385	-5.30035	RPL17	Yph1-L
-0.0629045	18.5922	1.48951	0.151465	0.51535	-5.32608	VPS29	retromer complex
0.0806447	15.2592	-1.48693	0.152141	0.51535	-5.32961	NUP98	Nuclear pore complex (NPC)
-0.0783551	20.1352	1.48512	0.152615	0.51535	-5.33207	RPS3	cytoplasmic ribosomal small subunit
0.73229	14.4011	-1.48008	0.153945	0.51535	-5.33894	LAMA5	ITGA6-ITGB4-Laminin10_12 complex
-0.0837399	17.6458	1.4778	0.154551	0.51535	-5.34205	MRPS5	mitochondrial ribosomal small subunit
-0.112726	16.4533	1.47697	0.15477	0.51535	-5.34317	SEC23B	COPII
0.700501	20.2159	-1.47051	0.156494	0.515891	-5.35193	GNAO1	heterotrimeric G-protein complex
0.0771308	17.4258	-1.46708	0.157419	0.515891	-5.35658	TMED7	COPII
0.0838775	16.6716	-1.46293	0.158538	0.515891	-5.36217	LUC7L	Spliceosome-A
-0.0976016	20.4289	1.46195	0.158804	0.515891	-5.3635	SNAP25	Sro1p_Sec4p/Sec9p complex
0.297616	16.9879	-1.46104	0.159053	0.515891	-5.36473	PDCD4	emerin C52
0.184172	16.4137	-1.45569	0.160513	0.517943	-5.37193	COPS7A	COP9 signalosome
0.0641736	19.6896	-1.44963	0.162178	0.520634	-5.38005	NDUFB6	Respiratory chain complex I (early intermediate NDUFAF1 assembly), mitochondrial
-0.131886	16.4693	1.43682	0.165746	0.526225	-5.39713	MPP3	P2X7 receptor signalling complex
-0.0902666	19.0248	1.43538	0.166151	0.526225	-5.39904	TCP1	chaperonin-containing T-complex
-0.144177	15.7673	1.43349	0.166683	0.526225	-5.40155	CNOT6L	CCR4-NOT complex
-0.234474	13.5665	1.43137	0.167282	0.526225	-5.40436	BBX	INO80.com
-0.209535	14.9544	1.42084	0.170287	0.527226	-5.41827	HDAC1	Rpd3L complex
0.0843271	16.8926	-1.42057	0.170363	0.527226	-5.41862	MRPL21	mitochondrial ribosomal large subunit
-0.102422	16.9536	1.4124	0.172724	0.527226	-5.42936	EIF2B4	eIF2B
-0.0846798	15.5045	1.41078	0.173194	0.527226	-5.43147	SEH1L	Nuclear pore complex (NPC)
0.0796755	17.2487	-1.40875	0.173788	0.527226	-5.43414	SRRM1	Exon Junction Complex (EJC)
0.0534408	19.1812	-1.40642	0.174469	0.527226	-5.43718	CCT3	chaperonin-containing T-complex
0.0814581	19.1777	-1.40144	0.175932	0.527226	-5.44367	EIF1	multi-eIF complex
-0.152714	15.1442	1.39626	0.177463	0.527226	-5.4504	THRAP3	Spliceosome-B
-0.17003	21.8508	1.39478	0.177903	0.527226	-5.45232	CKB	emerin C52
0.133809	15.1854	-1.39239	0.178615	0.527226	-5.45542	SUGP1	Spliceosome-A
0.0541338	18.6619	-1.39157	0.17886	0.527226	-5.45648	RPN1	oligosaccharyl transferase complex
-0.135123	14.6329	1.38666	0.180333	0.527226	-5.46283	SEC24B	COPII
-0.102497	16.3263	1.38593	0.180552	0.527226	-5.46377	EIF2B3	eIF2B
0.0886832	21.7506	-1.38527	0.180751	0.527226	-5.46463	STX11	SNARE complex
0.0851271	17.597	-1.38506	0.180813	0.527226	-5.46489	PPP2R5D	protein phosphatase type 2A complex (Rts1p)
0.114448	17.1858	-1.38274	0.181512	0.527226	-5.46788	DDX23	Spliceosome-U5
0.0989704	16.2898	-1.37974	0.182421	0.527226	-5.47174	CTR9	Paf complex
0.179981	17.1075	-1.37863	0.18276	0.527226	-5.47317	GID8	RANBP9-containing complex
-0.108091	16.96	1.3527	0.190775	0.547793	-5.50621	PABPC1	H2AX complex, isolated from cells without IR exposure
-0.176415	16.4781	1.34534	0.1931	0.547793	-5.5155	FIP1L1	Cleavage and polyadenylation specificity factor (CPSF) complex
0.10984	16.1902	-1.34466	0.193319	0.547793	-5.51636	CNOT6	CCR4-NOT complex
0.10165	19.3821	-1.34443	0.19339	0.547793	-5.51664	UQCRQ	Cytochrome bc1 complex (Ubiquinol-cytochrome c reductase complex, complex III)
0.166092	16.41	-1.33173	0.197461	0.550857	-5.53256	IKBKG	TNF-alpha_Nf-kappa B signaling complex (RPL6, RPL30, RPS13, CHUK, DDX3X, NFKB2, NFKBIB, REL, IKBKG, NFKB1, MAP3K8, RELB, GLG1, NFKBIA, RELA, TNIP2, GTF2I)
-0.0896658	14.8512	1.33114	0.19765	0.550857	-5.53329	NUP160	Nuclear pore complex (NPC)
0.264792	16.8358	-1.33065	0.197809	0.550857	-5.5339	RBM10	Spliceosome-A
0.0586087	16.8543	-1.32891	0.198375	0.550857	-5.53608	MRPS11	mitochondrial ribosomal small subunit
-0.154755	20.8727	1.32606	0.199299	0.550857	-5.53962	ATP5H	F0_F1 ATP synthase (complex V)
0.220059	15.7455	-1.32467	0.199752	0.550857	-5.54135	RPL3	Yph1-L
0.106966	16.0134	-1.31616	0.20254	0.556097	-5.55189	VPS33B	HOPS complex
0.133408	17.3674	-1.31119	0.204184	0.558164	-5.55803	RAE1	Nuclear pore complex (NPC)
0.0720545	21.0117	-1.30291	0.206945	0.563162	-5.5682	RPL18	cytoplasmic ribosomal large subunit
-0.163136	20.0563	1.29954	0.208079	0.563162	-5.57233	RPS24	cytoplasmic ribosomal small subunit
-0.0917251	17.2868	1.29766	0.208712	0.563162	-5.57463	MRPS17	mitochondrial ribosomal small subunit
-0.0808867	16.0958	1.28848	0.211826	0.569112	-5.5858	TJP1	CF IIAm complex (Cleavage factor IIAm complex)
-0.125105	18.2258	1.28295	0.213722	0.571752	-5.59251	TUSC3	oligosaccharyl transferase complex
-0.383774	16.8205	1.27019	0.21814	0.578397	-5.60787	ILF3	DNA-PK-Ku-eIF2-NF90-NF45 complex
-0.235133	15.5162	1.26819	0.218839	0.578397	-5.61026	LEO1	Paf complex
0.371609	15.0275	-1.2678	0.218978	0.578397	-5.61074	VCL	Polycystin-1 multiprotein complex (ACTN1, CDH1, SRC, JUP, VCL, CTNNB1, PXN, BCAR1, PKD1, PTK2, TLN1)
-0.205335	14.6823	1.26429	0.220208	0.579203	-5.61493	SAP130	emerin C25
-0.0549156	19.5185	1.24599	0.226717	0.590514	-5.63665	CCT8	chaperonin-containing T-complex
0.0890842	18.5917	-1.24472	0.227174	0.590514	-5.63815	ATP6V1C1	H+transporting ATPase, vacuolar
0.0507043	18.8525	-1.24426	0.227338	0.590514	-5.63869	MRPL53	mitochondrial ribosomal large subunit
0.0553106	20.1833	-1.2402	0.228805	0.591868	-5.64346	RPS9	cytoplasmic ribosomal small subunit
-0.0468917	16.4342	1.23423	0.230976	0.595026	-5.65047	MRPS18C	mitochondrial ribosomal small subunit
0.155551	18.5354	-1.22785	0.233313	0.59692	-5.65792	RAB10	Sro1p_Sec4p/Sec9p complex
-0.0881274	23.0586	1.22613	0.233947	0.59692	-5.65992	PPP2R5C	protein phosphatase type 2A complex (Rts1p)
0.0607275	19.064	-1.22443	0.234572	0.59692	-5.66189	CCT4	chaperonin-containing T-complex
-0.0566922	19.2441	1.21702	0.237321	0.601469	-5.67049	RPS21	cytoplasmic ribosomal small subunit
-0.435349	19.2218	1.2077	0.240813	0.607857	-5.68123	EFTUD2	Spliceosome-U5
0.0888864	18.5487	-1.20486	0.241881	0.608101	-5.68448	CCT6A	chaperonin-containing T-complex
0.128624	15.8821	-1.19761	0.244633	0.612561	-5.69277	KDM1A	ELL.com
0.0764509	22.081	-1.19491	0.245663	0.61269	-5.69584	COX6A1	Cytochrome c oxidase (complex IV)
-0.129658	18.2823	1.18995	0.247565	0.61326	-5.70148	GNAZ	heterotrimeric G-protein complex
0.0655439	18.165	-1.18921	0.247851	0.61326	-5.70232	PSMD2	26S Proteasome
0.0588013	19.4242	-1.16526	0.257195	0.630804	-5.72922	PPP2R5A	protein phosphatase type 2A complex (Rts1p)
0.205	17.3214	-1.16371	0.257809	0.630804	-5.73094	NUP35	Nuclear pore complex (NPC)
0.0598022	16.9171	-1.16022	0.259197	0.630804	-5.73482	MRPL15	mitochondrial ribosomal large subunit
0.23846	14.9716	-1.15244	0.262305	0.630804	-5.74342	MAEA	RANBP9-containing complex
0.226948	16.3472	-1.14635	0.264758	0.630804	-5.75012	FAM50B	Spliceosome-C
0.0826577	17.4935	-1.1456	0.26506	0.630804	-5.75094	COPB1	COPI
0.0491297	19.5139	-1.14336	0.265971	0.630804	-5.7534	PSMC6	26S Proteasome
0.0937369	16.9039	-1.14147	0.266739	0.630804	-5.75547	SNRNP200	Spliceosome-U5
0.149611	17.2256	-1.13618	0.268895	0.630804	-5.76124	MRPL4	mitochondrial ribosomal large subunit
-0.0746177	16.0538	1.13332	0.270063	0.630804	-5.76435	NDUFAF1	Respiratory chain complex I (early intermediate NDUFAF1 assembly), mitochondrial
0.0600296	16.9812	-1.13248	0.270408	0.630804	-5.76526	EXOC5	Exocyst complex
0.236921	13.196	-1.13195	0.270626	0.630804	-5.76583	LARP1	HMC Complex
0.127665	16.6929	-1.13177	0.270699	0.630804	-5.76603	NOSIP	Spliceosome-C
-0.34201	17.8435	1.13166	0.270746	0.630804	-5.76615	EIF4G2	eIF4F
0.0906512	15.6352	-1.13142	0.270846	0.630804	-5.76642	CPSF1	Cleavage and polyadenylation specificity factor (CPSF) complex
-0.266626	17.0851	1.13052	0.271216	0.630804	-5.76739	ADRM1	ITGA6-ITGB4-Laminin10_12 complex
-0.187312	16.6379	1.12844	0.272072	0.630804	-5.76964	SRC	Polycystin-1 multiprotein complex (ACTN1, CDH1, SRC, JUP, VCL, CTNNB1, PXN, BCAR1, PKD1, PTK2, TLN1)
-0.0910417	16.7186	1.12538	0.273335	0.631393	-5.77295	XAB2	Prp19-associated complex
0.0490513	17.0741	-1.12173	0.27485	0.632558	-5.77689	POLR2B	RNA polymerase II core complex
-0.142914	18.1938	1.11134	0.279193	0.640202	-5.78803	PSMD14	26S Proteasome
0.083673	17.4351	-1.10691	0.281059	0.642127	-5.79275	SRP54	Signal recognition particle (SRP) complex
0.12502	16.6065	-1.10312	0.282662	0.643299	-5.79678	TPR	Nuclear pore complex (NPC)
-0.0566463	18.2148	1.10085	0.283627	0.643299	-5.79918	SNRPA1	Spliceosome-U2
-0.168798	19.4149	1.09363	0.28671	0.647527	-5.80681	NPM1	H2AX complex, isolated from cells without IR exposure
0.0461509	17.1609	-1.09165	0.28756	0.647527	-5.80889	CDC5L	Prp19-associated complex
-0.118976	18.0003	1.08556	0.290183	0.650153	-5.81528	RBBP4	Rpd3L complex
0.0751262	16.4189	-1.08412	0.290803	0.650153	-5.81677	MRPL44	mitochondrial ribosomal large subunit
0.117531	17.4274	-1.07236	0.29593	0.656568	-5.82901	WDR5	ELL.com
0.128773	15.4664	-1.07182	0.296165	0.656568	-5.82956	SNAP23	Sro1p_Sec4p/Sec9p complex
0.115437	15.9238	-1.06664	0.298445	0.656568	-5.83491	CNOT8	CCR4-NOT complex
-0.0692908	17.4954	1.06644	0.298533	0.656568	-5.83511	NDUFS3	Respiratory chain complex I (early intermediate NDUFAF1 assembly), mitochondrial
-0.167914	19.3734	1.06238	0.300327	0.656568	-5.83928	YWHAE	Kinase maturation complex 1
0.0581373	16.3203	-1.06176	0.300602	0.656568	-5.83992	RBM5	Spliceosome-A
-0.0825375	17.6669	1.06083	0.301014	0.656568	-5.84087	TMED4	COPII
-0.140368	18.8132	1.05011	0.305802	0.664694	-5.85181	RARS	multi-tRNAsynthase complex
-0.222259	18.7655	1.03555	0.312384	0.676628	-5.8665	MAGOHB	Exon Junction Complex (EJC)
0.0609268	16.2694	-1.03321	0.313454	0.676628	-5.86885	PDS5A	Cohesin complex
0.13778	15.9029	-1.02161	0.318782	0.685268	-5.88039	MAP3K7	TNF-alpha_NF-kappa B signaling complex 7
0.0540985	17.4228	-1.01975	0.319646	0.685268	-5.88224	PRPF40A	Spliceosome-A
-0.047291	16.8201	1.00094	0.328441	0.701721	-5.90069	ARCN1	COPI
-0.139946	19.0399	0.996015	0.33077	0.701957	-5.90546	ATP6V1G1	H+transporting ATPase, vacuolar
0.129044	16.3407	-0.995963	0.330794	0.701957	-5.90551	TAB3	TNF-alpha_NF-kappa B signaling complex 7
0.0495279	17.8538	-0.989491	0.333874	0.704107	-5.91176	MRPL28	mitochondrial ribosomal large subunit
0.0719954	18.2752	-0.988643	0.334279	0.704107	-5.91258	C19orf43	Spliceosome-A
0.131072	17.502	-0.986756	0.335182	0.704107	-5.91439	EIF4G1	eIF4F
-0.0693721	16.3394	0.97734	0.33971	0.709953	-5.92339	VPS33A	HOPS complex
0.042346	17.497	-0.970685	0.342936	0.709953	-5.9297	COPA	COPI
0.0591108	16.9509	-0.966139	0.345152	0.709953	-5.93399	PRMT5	Flag-FCP1
0.0522112	20.5724	-0.959857	0.34823	0.709953	-5.93989	ATPIF1	F0_F1 ATP synthase (complex V)
0.169131	18.3651	-0.955777	0.350239	0.709953	-5.9437	SEC13	Nuclear pore complex (NPC)
0.0515231	19.2366	-0.955483	0.350384	0.709953	-5.94398	PSMA5	26S Proteasome
-0.0977478	20.1488	0.954531	0.350855	0.709953	-5.94486	RPL6	TNF-alpha_Nf-kappa B signaling complex (RPL6, RPL30, RPS13, CHUK, DDX3X, NFKB2, NFKBIB, REL, IKBKG, NF
0.0392982	20.332	-0.954291	0.350973	0.709953	-5.94509	RPL23A	cytoplasmic ribosomal large subunit
-0.147892	16.1384	0.952167	0.352023	0.709953	-5.94706	DHX35	Spliceosome-C
0.0335029	16.9118	-0.951306	0.35245	0.709953	-5.94786	MRPS10	mitochondrial ribosomal small subunit
-0.0681789	17.501	0.949706	0.353243	0.709953	-5.94935	PSMC4	26S Proteasome
-0.0938444	17.1939	0.94825	0.353967	0.709953	-5.9507	TRAPPC3	TRAPP complex
-0.0368617	19.6866	0.945798	0.355186	0.709953	-5.95296	EIF3B	multi-eIF complex
-0.0438805	17.558	0.943566	0.356299	0.709953	-5.95502	MRPL17	mitochondrial ribosomal large subunit
0.0905598	14.5964	-0.942155	0.357004	0.709953	-5.95632	CPSF2	Cleavage and polyadenylation specificity factor (CPSF) complex
0.0466349	20.0376	-0.941977	0.357093	0.709953	-5.95649	RPL15	cytoplasmic ribosomal large subunit
-0.182062	16.963	0.935717	0.360232	0.709953	-5.96223	HDAC3	Rpd3L complex
-0.0884139	20.2001	0.933102	0.361548	0.709953	-5.96462	YWHAB	Kinase maturation complex 1
-0.0997205	19.3229	0.930467	0.362878	0.709953	-5.96702	LSM3	Spliceosome-LSm
-0.11727	16.953	0.930247	0.362989	0.709953	-5.96722	STT3A	oligosaccharyl transferase complex
-0.152445	18.3173	0.929714	0.363259	0.709953	-5.9677	HSPA4	Kinase maturation complex 1
0.0326616	20.7748	-0.929519	0.363357	0.709953	-5.96788	RPL34	cytoplasmic ribosomal large subunit
0.12351	15.4609	-0.928152	0.364049	0.709953	-5.96912	SIN3A	Rpd3L complex
0.0619695	17.4876	-0.918016	0.369207	0.71119	-5.97828	PRPF8	Spliceosome-U5
0.0667552	20.731	-0.917541	0.36945	0.71119	-5.9787	RPL27	cytoplasmic ribosomal large subunit
-0.0778468	19.386	0.91421	0.371157	0.71119	-5.98169	RPS11	TNF-alpha_NF-kappa B signaling complex 6
0.0837541	18.4478	-0.912384	0.372094	0.71119	-5.98333	SUGT1	SCF-CDC4 complex
0.084419	17.085	-0.912235	0.372171	0.71119	-5.98346	MRPS35	mitochondrial ribosomal small subunit
-0.0784901	13.9455	0.9112	0.372703	0.71119	-5.98438	EXOSC9	Exosome
0.157418	17.4183	-0.908608	0.374038	0.71119	-5.98669	RPS10	cytoplasmic ribosomal small subunit
0.0358878	18.0744	-0.906059	0.375354	0.71119	-5.98896	MRPL1	mitochondrial ribosomal large subunit
-0.0427771	19.6244	0.905829	0.375473	0.71119	-5.98916	RPL7A	Yph1-L
-0.0593423	21.7701	0.901862	0.377527	0.71119	-5.99268	RPLP1	cytoplasmic ribosomal large subunit
-0.065949	16.553	0.900875	0.37804	0.71119	-5.99355	DDX3X	TNF-alpha_Nf-kappa B signaling complex (RPL6, RPL30, RPS13, CHUK, DDX3X, NFKB2, NFKBIB, REL, IKBKG, NF
0.039137	19.2448	-0.899348	0.378834	0.71119	-5.9949	DDOST	oligosaccharyl transferase complex
0.0706541	18.5009	-0.898158	0.379453	0.71119	-5.99595	SSB	H2AX complex, isolated from cells without IR exposure
0.0970203	15.0348	-0.895232	0.380978	0.711452	-5.99852	TBP	RNA polymerase II complex, chromatin structure modifying
0.0841214	15.276	-0.893533	0.381866	0.711452	-6.00001	EXOSC5	Exosome
-0.137039	20.5133	0.879468	0.389266	0.718745	-6.01225	ARPC5	Arp2_3 protein complex
-0.0424977	19.9732	0.879127	0.389446	0.718745	-6.01254	RPS4Y2	cytoplasmic ribosomal small subunit
-0.0537345	22.0371	0.878274	0.389898	0.718745	-6.01328	ATP5A1	F0_F1 ATP synthase (complex V)
-0.111991	16.7324	0.877379	0.390373	0.718745	-6.01405	VPS16	HOPS complex
-0.065323	18.5362	0.872592	0.392917	0.721308	-6.01817	COPS5	COP9 signalosome
-0.0712894	18.9535	0.865934	0.396474	0.72571	-6.02386	LSM6	Spliceosome-LSm
0.0346343	17.7101	-0.862964	0.398068	0.726502	-6.02638	TRAPPC4	TRAPP complex
-0.0742565	17.5749	0.854548	0.402605	0.732123	-6.03349	HNRNPK	emerin C25
-0.214274	22.2045	0.850905	0.40458	0.732123	-6.03655	ACTBL2	INO80.com
-0.0592898	17.9661	0.848958	0.405637	0.732123	-6.03818	LLGL1	Sro1p_Sec4p/Sec9p complex
-0.081677	16.3087	0.848613	0.405825	0.732123	-6.03847	NUP133	Nuclear pore complex (NPC)
-0.0742405	16.6326	0.840141	0.41045	0.738338	-6.04551	RPRD1A	RNA Degradation Complex
-0.057689	16.5461	0.837758	0.411757	0.738567	-6.04749	EXOC6B	Exocyst complex
0.0617104	16.995	-0.833939	0.413857	0.740212	-6.05063	WDR12	Yph1-L
0.12354	18.4962	-0.826681	0.417867	0.743377	-6.05657	LSM4	Spliceosome-LSm
0.399485	17.9165	-0.826438	0.418001	0.743377	-6.05677	RPA1	RC complex during S-phase of cell cycle
0.132919	17.094	-0.818592	0.422364	0.748593	-6.06314	SEC31B	COPII
0.0623937	16.7149	-0.816219	0.423689	0.748593	-6.06506	ASH2L	HCF-1N
-0.0571983	20.8644	0.814731	0.424522	0.748593	-6.06625	RPS25	cytoplasmic ribosomal small subunit
0.198512	14.9307	-0.811967	0.42607	0.749213	-6.06847	HNRNPUL1	Large Drosha complex
-0.0652855	17.9738	0.799898	0.432874	0.755143	-6.07808	EIF3A	eIF3
-0.0769218	17.0621	0.797935	0.433987	0.755143	-6.07963	CTC-487M23.8	Signal recognition particle (SRP) complex
0.0439429	21.7186	-0.796283	0.434926	0.755143	-6.08094	COX4I1	Cytochrome c oxidase (complex IV)
0.0950206	15.469	-0.794688	0.435832	0.755143	-6.08219	TRAPPC8	TRAPP complex
0.273975	18.2209	-0.792068	0.437325	0.755143	-6.08425	CKM	emerin C52
-0.140238	19.9682	0.786839	0.440312	0.755143	-6.08833	RPL5	Yph1-L
-0.0624667	17.4974	0.785034	0.441346	0.755143	-6.08973	BCAS2	Spliceosome-Prp19
0.0356004	17.622	-0.783086	0.442464	0.755143	-6.09125	EXOC2	Exocyst complex
0.102475	17.6506	-0.783081	0.442467	0.755143	-6.09125	PSMD13	26S Proteasome
-0.0772875	18.9158	0.778863	0.444893	0.755143	-6.09451	PFDN5	prefoldin complex
-0.126778	20.5581	0.777883	0.445458	0.755143	-6.09527	RPL38	cytoplasmic ribosomal large subunit
0.0601649	17.6266	-0.777149	0.445882	0.755143	-6.09583	CSTF3	mRNA cleavage factor complex (CFI)
-0.0505165	15.8933	0.773181	0.448175	0.755143	-6.09888	SF3B4	Spliceosome-U2
0.0540472	19.2957	-0.770229	0.449885	0.755143	-6.10114	UQCRC2	Cytochrome bc1 complex (Ubiquinol-cytochrome c reductase complex, complex III)
-0.0341363	20.0678	0.764598	0.453159	0.755143	-6.10542	PSMB7	26S Proteasome
-0.116199	19.6038	0.762886	0.454158	0.755143	-6.10671	SNRPN	SMN-PolII-RHA complex
-0.0661049	17.8551	0.761938	0.454711	0.755143	-6.10743	OGT	HCF-1N
-0.114825	16.5697	0.760694	0.455437	0.755143	-6.10837	WDR26	RANBP9-containing complex
-0.0528954	17.8347	0.760166	0.455746	0.755143	-6.10877	RAB8A	Sro1p_Sec4p/Sec9p complex
-0.0351402	21.3755	0.760042	0.455819	0.755143	-6.10886	RPS26	emerin C25
0.0288481	17.1988	-0.759749	0.45599	0.755143	-6.10908	SMC3	Cohesin complex
-0.044658	19.2613	0.758779	0.456557	0.755143	-6.10981	RPS3A	cytoplasmic ribosomal small subunit
0.0285656	18.4513	-0.757703	0.457187	0.755143	-6.11062	PSMD12	26S Proteasome
-0.0447114	19.4104	0.749382	0.462078	0.759514	-6.11684	CCT2	chaperonin-containing T-complex
-0.0372648	18.2798	0.748027	0.462877	0.759514	-6.11785	PRKAR1A	cAMP-dependent protein kinase
0.0965904	14.7591	-0.747017	0.463473	0.759514	-6.1186	SMN1	Survival of motor neuron (SMN) complex
-0.0429793	17.1536	0.737896	0.468879	0.764453	-6.12532	MRPL13	mitochondrial ribosomal large subunit
0.0756041	15.6422	-0.737812	0.468929	0.764453	-6.12538	THOC7	Transcription-export (TREX) complex
-0.0393526	16.3047	0.733077	0.47175	0.765144	-6.12884	TRAPPC5	TRAPP complex
-0.192968	15.899	0.732997	0.471798	0.765144	-6.1289	TBKBP1	Kinase maturation complex 2
-0.0510217	20.3196	0.728395	0.47455	0.765862	-6.13224	RPS16	cytoplasmic ribosomal small subunit
0.0676645	18.916	-0.727258	0.475231	0.765862	-6.13306	CDC37	Kinase maturation complex 1
0.0675067	16.411	-0.724639	0.476803	0.765862	-6.13495	EIF2B1	eIF2B
0.0456194	16.6737	-0.724088	0.477134	0.765862	-6.13535	PRPF4B	Spliceosome-B
0.130614	15.3867	-0.72204	0.478366	0.765875	-6.13682	PSMA6	26S Proteasome
0.0424717	17.4859	-0.71792	0.480849	0.766753	-6.13977	MRPL23	mitochondrial ribosomal large subunit
-0.0986571	19.4164	0.717067	0.481364	0.766753	-6.14038	GNAI1	heterotrimeric G-protein complex
0.0445096	16.7698	-0.71131	0.484849	0.768179	-6.14447	PRKAR2B	cAMP-dependent protein kinase
0.064842	17.6188	-0.710734	0.485199	0.768179	-6.14488	EIF3L	H2AX complex, isolated from cells without IR exposure
0.0568255	16.6065	-0.706627	0.487694	0.768179	-6.14777	XRCC5	DNA-PK-Ku-eIF2-NF90-NF45 complex
0.0739348	19.1901	-0.70649	0.487778	0.768179	-6.14787	RPS20	cytoplasmic ribosomal small subunit
0.0366082	17.1399	-0.705477	0.488395	0.768179	-6.14858	CTNNBL1	Spliceosome-Prp19
-0.0631405	20.1953	0.697532	0.493248	0.772701	-6.15413	COX5B	Cytochrome c oxidase (complex IV)
0.127988	19.0973	-0.695185	0.494687	0.772701	-6.15576	ACTR2	Arp2_3 protein complex
0.0330931	18.0465	-0.69472	0.494973	0.772701	-6.15608	SF3B6	Spliceosome-U2
0.0454304	15.2317	-0.688233	0.498964	0.776994	-6.16055	CNOT11	CCR4-NOT complex
0.355121	18.9601	-0.684393	0.501335	0.778749	-6.16318	RPS15	cytoplasmic ribosomal small subunit
-0.0451461	19.2739	0.678897	0.50474	0.781193	-6.16691	TAF15	Large Drosha complex
-0.0560843	16.2319	0.677179	0.505807	0.781193	-6.16807	GATAD2B	NuRD complex
0.0621374	15.7275	-0.67582	0.506653	0.781193	-6.16899	ALYREF	Transcription-export (TREX) complex
-0.0523258	16.1272	0.657645	0.518029	0.795599	-6.18108	BCKDK	mitochondrial pyruvate dehydrogenase complex
0.0504326	17.5506	-0.654869	0.51978	0.795599	-6.1829	NDUFA6	Respiratory chain complex I (early intermediate NDUFAF1 assembly), mitochondrial
-0.0593514	17.7266	0.654823	0.519808	0.795599	-6.18293	QARS	multi-tRNAsynthase complex
0.0453951	20.8012	-0.649968	0.522877	0.797652	-6.18609	HNRNPM	Large Drosha complex
-0.0450527	14.5846	0.648106	0.524057	0.797652	-6.1873	PNN	Exon Junction Complex (EJC)
-0.0635235	17.4062	0.645134	0.525943	0.797652	-6.18922	SF3A3	Spliceosome-U2
-0.0449133	19.3969	0.644129	0.526581	0.797652	-6.18987	PFDN1	prefoldin complex
-0.0568216	19.7185	0.641844	0.528035	0.797652	-6.19134	AIMP1	multi-tRNAsynthase complex
0.04256	18.9876	-0.640251	0.529049	0.797652	-6.19236	SAP18	emerin C32
-0.0351565	18.4988	0.638651	0.530069	0.797652	-6.19338	EIF3J	eIF3
-0.0501838	14.7578	0.635307	0.532204	0.798945	-6.19551	SMARCD1	RNA polymerase II complex, chromatin structure modifying
-0.0488656	16.1877	0.630891	0.535032	0.801267	-6.19831	EXOSC3	Exosome
0.0480341	19.0168	-0.626304	0.537977	0.803756	-6.20119	PFDN6	prefoldin complex
0.0332922	17.4953	-0.622373	0.540508	0.805614	-6.20365	MRPS15	mitochondrial ribosomal small subunit
0.0573359	17.9682	-0.619932	0.542082	0.806042	-6.20516	CTNNB1	Polycystin-1 multiprotein complex (ACTN1, CDH1, SRC, JUP, VCL, CTNNB1, PXN, BCAR1, PKD1, PTK2, TLN1)
0.0509878	15.9904	-0.609174	0.549052	0.812444	-6.21178	BCCIP	emerin C25
0.067201	15.8413	-0.608705	0.549357	0.812444	-6.21207	PI4KA	P2X7 receptor signalling complex
-0.0453076	16.6867	0.607283	0.550282	0.812444	-6.21294	DIDO1	COMPASS complex
0.0680637	16.8786	-0.591577	0.560554	0.825663	-6.22237	PAF1	Paf complex
0.0480461	15.5255	-0.578446	0.569217	0.835164	-6.23007	MAGT1	oligosaccharyl transferase complex
-0.100666	16.6653	0.577451	0.569877	0.835164	-6.23065	RPA3	RC complex during S-phase of cell cycle
0.0586125	18.6206	-0.575747	0.571007	0.835164	-6.23164	RPL9	cytoplasmic ribosomal large subunit
-0.208644	17.1431	0.557422	0.58323	0.851054	-6.24206	H2AFX	H2AX complex, isolated from cells without IR exposure
-0.0586666	15.6263	0.552779	0.586349	0.852453	-6.24465	GTF2F1	RNA polymerase II complex, chromatin structure modifying
-0.0368294	18.7421	0.548735	0.589071	0.852453	-6.24689	PSMB1	26S Proteasome
0.0569508	20.0338	-0.54766	0.589796	0.852453	-6.24748	DLD	mitochondrial pyruvate dehydrogenase complex
0.0671213	16.9462	-0.546438	0.59062	0.852453	-6.24815	DHX9	SMN-PolII-RHA complex
-0.0382179	19.1946	0.545879	0.590998	0.852453	-6.24846	ATP6V1H	H+transporting ATPase, vacuolar
-0.0418873	17.0224	0.539594	0.595248	0.854887	-6.25189	ATP6V1E1	H+transporting ATPase, vacuolar
-0.0204786	19.2478	0.539344	0.595417	0.854887	-6.25202	RPL36	cytoplasmic ribosomal large subunit
-0.0652521	18.6043	0.530789	0.601226	0.857695	-6.25663	PDK3	mitochondrial pyruvate dehydrogenase complex
0.0357106	21.1399	-0.530495	0.601427	0.857695	-6.25678	ARPC4	Arp2_3 protein complex
-0.0409077	19.0123	0.530413	0.601483	0.857695	-6.25683	TFAM	INO80.com
0.0361287	17.2943	-0.528033	0.603104	0.858053	-6.2581	VPS26B	retromer complex
0.0293023	19.9277	-0.523989	0.605864	0.859738	-6.26024	NDUFS7	Respiratory chain complex I (early intermediate NDUFAF1 assembly), mitochondrial
-0.0713803	13.897	0.522275	0.607036	0.859738	-6.26114	CHD3	NuRD complex
0.0457987	16.9745	-0.515841	0.611444	0.863755	-6.2645	SEC23A	COPII
0.0468886	14.2512	-0.514111	0.612632	0.863755	-6.2654	NDC1	Nuclear pore complex (NPC)
0.029134	16.9203	-0.510913	0.61483	0.864907	-6.26705	EXOSC6	Exosome
-0.0171643	21.7401	0.505048	0.618872	0.868615	-6.27005	RPL22	cytoplasmic ribosomal large subunit
0.0354168	20.2845	-0.500482	0.622027	0.868615	-6.27236	VAMP1	SNARE complex
0.0635224	20.0721	-0.497449	0.624127	0.868615	-6.27388	GNB5	heterotrimeric G-protein complex
-0.0247137	19.6943	0.491068	0.628556	0.868615	-6.27706	PSMA8	26S Proteasome
-0.0906621	18.1802	0.488142	0.630591	0.868615	-6.27851	DDX39A	Transcription-export (TREX) complex
-0.0459853	15.5136	0.486958	0.631416	0.868615	-6.27909	IPO4	H3.3 com
0.0256224	17.6204	-0.48643	0.631784	0.868615	-6.27935	MRPL43	mitochondrial ribosomal large subunit
-0.0463563	16.5621	0.485838	0.632197	0.868615	-6.27964	RSL1D1	Yph1-L
-0.0493264	17.2915	0.484455	0.633161	0.868615	-6.28031	PRKACB	cAMP-dependent protein kinase
0.0352486	17.7853	-0.483743	0.633658	0.868615	-6.28066	VBP1	prefoldin complex
0.0363267	16.3581	-0.482854	0.634278	0.868615	-6.2811	VPS26A	retromer complex
0.0304558	14.7077	-0.478464	0.637346	0.868615	-6.28322	CRNKL1	Prp19-associated complex
-0.0426153	15.3417	0.477857	0.637771	0.868615	-6.28352	THOC5	Transcription-export (TREX) complex
0.0389181	18.2907	-0.47555	0.639386	0.868615	-6.28463	PFDN4	prefoldin complex
-0.0252426	18.7839	0.473695	0.640686	0.868615	-6.28551	SNRPB2	Spliceosome-U2
-0.0563633	16.1185	0.472081	0.641818	0.868615	-6.28628	BCAR1	Polycystin-1 multiprotein complex (ACTN1, CDH1, SRC, JUP, VCL, CTNNB1, PXN, BCAR1, PKD1, PTK2, TLN1)
-0.0302602	17.3706	0.471533	0.642203	0.868615	-6.28654	MRPS23	mitochondrial ribosomal small subunit
0.0368693	16.8939	-0.471193	0.642442	0.868615	-6.28671	RPL7L1	cytoplasmic ribosomal large subunit
0.0521377	16.4277	-0.463227	0.648046	0.87272	-6.29046	NUP54	Nuclear pore complex (NPC)
-0.0197753	19.111	0.462914	0.648267	0.87272	-6.29061	PSMD8	26S Proteasome
-0.0356533	17.1419	0.460686	0.649838	0.872958	-6.29165	GPS1	COP9 signalosome
-0.0448663	17.0121	0.45496	0.653884	0.876512	-6.29429	LARS	multi-tRNAsynthase complex
0.0256325	17.9343	-0.451063	0.656644	0.876825	-6.29607	EIF3I	multi-eIF complex
-0.0321308	16.7699	0.450345	0.657154	0.876825	-6.2964	HTATSF1	Spliceosome-A
0.039672	16.3967	-0.445405	0.660661	0.876825	-6.29864	CDC73	Paf complex
0.0871749	16.805	-0.443957	0.66169	0.876825	-6.29929	PSMD5	26S Proteasome
0.0706895	17.1496	-0.443097	0.662302	0.876825	-6.29967	LAMC1	ITGA6-ITGB4-Laminin10_12 complex
0.0339863	18.5671	-0.442789	0.662521	0.876825	-6.29981	TARDBP	Large Drosha complex
-0.0624103	15.3088	0.433171	0.669381	0.882474	-6.30407	THOC2	Transcription-export (TREX) complex
-0.033142	14.4032	0.432852	0.669609	0.882474	-6.30421	EXOC4	Exocyst complex
-0.238651	19.8639	0.430486	0.671301	0.882845	-6.30524	MEAF6	NuA4_Tip60 HAT complex
0.0572669	15.5119	-0.425277	0.675033	0.885892	-6.30749	POLR2E	RNA polymerase II core complex
0.029254	18.1219	-0.421073	0.678051	0.886606	-6.30929	COPS2	COP9 signalosome
-0.017722	18.9217	0.420575	0.678409	0.886606	-6.3095	CCT5	chaperonin-containing T-complex
0.0249809	15.1044	-0.411137	0.685207	0.893624	-6.31347	GNL3	Yph1-L
-0.0182632	17.7518	0.40429	0.690156	0.897046	-6.31629	COPB2	COPI
-0.049725	15.8739	0.403429	0.690779	0.897046	-6.31665	RPL30	TNF-alpha_Nf-kappa B signaling complex (RPL6, RPL30, RPS13, CHUK, DDX3X, NFKB2, NFKBIB, REL, IKBKG, N
0.0257884	18.0409	-0.40055	0.692864	0.897046	-6.31782	PSMB3	26S Proteasome
0.0196599	17.9581	-0.399587	0.693563	0.897046	-6.31821	BUB3	Spliceosome-A
0.085655	16.0636	-0.396809	0.695578	0.897798	-6.31933	LLGL2	Sro1p_Sec4p/Sec9p complex
-0.0956869	17.0703	0.390436	0.700212	0.901919	-6.32187	ATP6V0A2	H+transporting ATPase, vacuolar
0.251543	17.5914	-0.38165	0.706619	0.908303	-6.3253	DARS	multi-tRNAsynthase complex
0.0237533	19.5866	-0.368931	0.715934	0.91448	-6.33013	RPL10A	cytoplasmic ribosomal large subunit
0.0200686	19.3716	-0.36878	0.716045	0.91448	-6.33019	RBM8A	mRNA cleavage factor complex (CFI)
0.0155839	19.9375	-0.3686	0.716177	0.91448	-6.33026	RPS7	cytoplasmic ribosomal small subunit
-0.0302859	18.0086	0.367068	0.717303	0.91448	-6.33083	STRAP	Survival of motor neuron (SMN) complex
0.0284271	16.6395	-0.362542	0.72063	0.91448	-6.3325	WDR61	Paf complex
-0.013925	21.0627	0.361912	0.721095	0.91448	-6.33273	RPL24	cytoplasmic ribosomal large subunit
0.0295565	18.0195	-0.361157	0.72165	0.91448	-6.33301	ACTL6A	Sin3-CI
-0.0308311	15.591	0.354389	0.72664	0.918942	-6.33546	MYBBP1A	B-WICH
-0.0315417	17.9796	0.351928	0.728458	0.919384	-6.33635	STX4	SNARE complex
0.0199544	16.7204	-0.349147	0.730514	0.920124	-6.33733	CNOT1	CCR4-NOT complex
-0.0232841	16.2312	0.34707	0.732051	0.920208	-6.33807	DRAP1	RNA polymerase II complex, chromatin structure modifying
0.0381949	14.7974	-0.344793	0.733737	0.920479	-6.33887	STAG1	Cohesin complex
0.0379364	18.6336	-0.339975	0.737309	0.922445	-6.34054	ARFGAP2	COPI
0.0371864	16.9154	-0.338705	0.738251	0.922445	-6.34098	SNRNP40	Spliceosome-U5
0.0216942	18.6003	-0.331799	0.743384	0.925502	-6.34332	RPLP2	cytoplasmic ribosomal large subunit
0.0139317	18.5791	-0.327338	0.746707	0.925502	-6.34482	RNPS1	Exon Junction Complex (EJC)
0.0191013	21.1833	-0.326973	0.746979	0.925502	-6.34494	HSPA5	H2AX complex, isolated from cells without IR exposure
-0.0255239	16.0603	0.325697	0.747931	0.925502	-6.34536	CNOT2	CCR4-NOT complex
0.0151451	17.4809	-0.321293	0.751217	0.925502	-6.3468	MRPS9	mitochondrial ribosomal small subunit
-0.0303291	15.7547	0.320928	0.75149	0.925502	-6.34692	MIF4GD	eIF4F
0.0409516	18.4937	-0.317762	0.753856	0.925502	-6.34795	PDHX	mitochondrial pyruvate dehydrogenase complex
-0.0329195	20.2345	0.317709	0.753896	0.925502	-6.34797	ATP6V1F	H+transporting ATPase, vacuolar
0.0238745	17.2959	-0.317565	0.754003	0.925502	-6.34801	EIF2B2	eIF2B
0.077631	19.504	-0.309678	0.759909	0.928844	-6.35052	HSP90AB1	Kinase maturation complex 1
-0.0223311	17.9031	0.309041	0.760387	0.928844	-6.35072	LSM2	Spliceosome-LSm
0.0227217	16.7523	-0.307207	0.761762	0.928844	-6.3513	CTBP2	CtBP
-0.0247223	17.2854	0.306009	0.762661	0.928844	-6.35167	MRPL16	mitochondrial ribosomal large subunit
-0.0286182	17.4173	0.303026	0.764901	0.929763	-6.35259	SF1	Spliceosome-A
0.0121732	21.2751	-0.298773	0.768098	0.930372	-6.35389	RPL35	cytoplasmic ribosomal large subunit
0.0179304	17.4779	-0.298406	0.768375	0.930372	-6.354	RBM39	Spliceosome-A
-0.0184854	16.683	0.294965	0.770965	0.931707	-6.35504	POLR2A	RNA polymerase II complex, chromatin structure modifying
-0.0851158	16.7005	0.292724	0.772654	0.931949	-6.35571	ITGB4	ITGA6-ITGB4-Laminin10_12 complex
0.0308825	17.2447	-0.289639	0.77498	0.932027	-6.35662	AIMP2	multi-tRNAsynthase complex
0.02504	16.976	-0.288689	0.775697	0.932027	-6.3569	PSMB2	26S Proteasome
-0.0230098	17.1364	0.284173	0.779107	0.934332	-6.35822	ATP5D	F0_F1 ATP synthase (complex V)
-0.046493	15.5381	0.281471	0.78115	0.934483	-6.35899	GNB1	heterotrimeric G-protein complex
0.040818	15.3232	-0.280058	0.782219	0.934483	-6.35939	SVIL	P2X7 receptor signalling complex
0.0150262	16.3451	-0.276359	0.785019	0.936042	-6.36044	PDP1	mitochondrial pyruvate dehydrogenase complex
0.0411841	18.1214	-0.270065	0.78979	0.939941	-6.36219	ARPC3	Arp2_3 protein complex
0.0235579	16.2405	-0.265218	0.793471	0.942529	-6.36351	RCOR3	CtBP
-0.0191155	18.8419	0.259071	0.798145	0.94508	-6.36514	CYC1	Cytochrome bc1 complex (Ubiquinol-cytochrome c reductase complex, complex III)
-0.0253299	16.5541	0.258423	0.798638	0.94508	-6.36531	HNRNPR	H2AX complex, isolated from cells without IR exposure
0.00998693	22.1438	-0.25551	0.800856	0.945917	-6.36608	RPL18A	cytoplasmic ribosomal large subunit
0.0199428	18.351	-0.247597	0.806891	0.95125	-6.3681	PSMC5	26S Proteasome
0.0105866	20.314	-0.243361	0.810127	0.953269	-6.36916	RPS2	cytoplasmic ribosomal small subunit
0.0111096	19.8585	-0.240021	0.81268	0.95448	-6.36998	FAU	cytoplasmic ribosomal small subunit
0.021058	17.2568	-0.235921	0.815817	0.95637	-6.37097	ARPC1B	Arp2_3 protein complex
-0.0186124	19.0011	0.230652	0.819854	0.956745	-6.37222	RPS6	cytoplasmic ribosomal small subunit
0.0153717	18.266	-0.230607	0.819889	0.956745	-6.37223	SRP14	Signal recognition particle (SRP) complex
-0.0289088	16.0292	0.22799	0.821896	0.956745	-6.37284	POLR2H	RNA polymerase II core complex
-0.0386636	14.9301	0.227528	0.822251	0.956745	-6.37295	MTA1	NuRD complex
0.00975582	20.8769	-0.214975	0.831896	0.966172	-6.37578	RPS23	cytoplasmic ribosomal small subunit
-0.00965099	20.3214	0.212037	0.834157	0.967004	-6.37641	RPS15A	cytoplasmic ribosomal small subunit
0.0857238	18.24	-0.209344	0.83623	0.967577	-6.37699	HNRNPD	mRNA cleavage factor complex (CFI)
-0.0114896	19.2178	0.20486	0.839687	0.967577	-6.37794	PSMA3	26S Proteasome
0.0120847	19.2468	-0.203606	0.840654	0.967577	-6.3782	PSMA2	26S Proteasome
-0.0137871	16.4431	0.201641	0.84217	0.967577	-6.3786	SNRPD1	emerin C25
-0.0121809	19.221	0.20137	0.842379	0.967577	-6.37866	ATP5F1	F0_F1 ATP synthase (complex V)
-0.0143683	17.7155	0.193857	0.848182	0.969319	-6.38017	SMU1	Spliceosome-B
0.0197977	15.3594	-0.193642	0.848348	0.969319	-6.38021	PDS5B	Cohesin complex
0.0202266	16.274	-0.191083	0.850327	0.969319	-6.38071	CPSF3	CF IIAm complex (Cleavage factor IIAm complex)
0.0229701	16.5218	-0.189362	0.851658	0.969319	-6.38105	EIF4G3	eIF4F
0.0212768	18.5501	-0.188034	0.852685	0.969319	-6.3813	MARS	multi-tRNAsynthase complex
-0.0136429	19.5862	0.187386	0.853187	0.969319	-6.38143	RPL36A	cytoplasmic ribosomal large subunit
-0.0160967	18.1276	0.183211	0.856419	0.97078	-6.38221	SNRPG	Survival of motor neuron (SMN) complex
-0.0337095	19.1441	0.18126	0.85793	0.97078	-6.38258	ITGB2	P2X7 receptor signalling complex
-0.0127924	15.8844	0.179719	0.859125	0.97078	-6.38286	VPS11	HOPS complex
-0.0150128	18.2717	0.174011	0.863552	0.972589	-6.38389	KARS	multi-tRNAsynthase complex
-0.0153465	14.394	0.172178	0.864974	0.972589	-6.38421	VPS39	HOPS complex
0.0125295	19.2997	-0.169952	0.866702	0.972589	-6.3846	PSMB6	26S Proteasome
-0.0104586	18.488	0.169645	0.86694	0.972589	-6.38465	PSMA4	26S Proteasome
-0.012997	19.0093	0.161733	0.873088	0.975065	-6.38599	RPL4	Yph1-L
-0.022216	14.7461	0.158926	0.875271	0.975065	-6.38644	STAG2	Cohesin complex
0.0223856	17.371	-0.158061	0.875944	0.975065	-6.38658	ILF2	DNA-PK-Ku-eIF2-NF90-NF45 complex
0.00601878	19.5698	-0.156863	0.876876	0.975065	-6.38678	RPS27	cytoplasmic ribosomal small subunit
-0.00910793	18.2934	0.155938	0.877596	0.975065	-6.38692	AP1B1	AP-1 adaptor complex
0.0141416	18.0362	-0.154785	0.878493	0.975065	-6.38711	ACTR3	Arp2_3 protein complex
0.0089161	19.0832	-0.149704	0.88245	0.976139	-6.38789	PDHB	mitochondrial pyruvate dehydrogenase complex
0.00781442	18.2759	-0.149539	0.882579	0.976139	-6.38792	PRKACG	cAMP-dependent protein kinase
0.00672958	17.1917	-0.145417	0.885791	0.976967	-6.38854	SMC1B	Cohesin complex
-0.0137379	17.0893	0.144574	0.886449	0.976967	-6.38866	MRPL22	mitochondrial ribosomal large subunit
0.0104572	19.3403	-0.140209	0.889853	0.977262	-6.3893	RP11-140L24.4	26S Proteasome
-0.006859	17.6473	0.136777	0.892532	0.977262	-6.38978	COPS4	COP9 signalosome
-0.00688257	18.1086	0.132178	0.896123	0.977262	-6.39041	COPS3	COP9 signalosome
0.00746555	19.7182	-0.130016	0.897812	0.977262	-6.3907	CTD-2410N18.5	SCF-CDC4 complex
0.0127181	17.5668	-0.127543	0.899744	0.977262	-6.39102	IARS	multi-tRNAsynthase complex
0.00751083	18.6708	-0.127347	0.899898	0.977262	-6.39105	PSMD1	26S Proteasome
-0.0118504	19.0397	0.124872	0.901833	0.977262	-6.39137	COX4I2	Cytochrome c oxidase (complex IV)
-0.0103638	19.6323	0.119231	0.906244	0.977262	-6.39207	HNRNPAB	mRNA cleavage factor complex (CFI)
-0.0178916	21.236	0.11883	0.906558	0.977262	-6.39212	RPS12	cytoplasmic ribosomal small subunit
0.0137205	20.3527	-0.118782	0.906595	0.977262	-6.39212	RP11-849F2.7	cytoplasmic ribosomal large subunit
0.00631629	18.311	-0.117591	0.907528	0.977262	-6.39227	MRPS25	mitochondrial ribosomal large subunit
0.0141003	15.9769	-0.117273	0.907776	0.977262	-6.39231	EXOSC10	Exosome
-0.00758212	16.7697	0.11482	0.909697	0.977262	-6.3926	SRP72	Signal recognition particle (SRP) complex
-0.00976383	21.1213	0.114411	0.910017	0.977262	-6.39264	UQCRB	Cytochrome bc1 complex (Ubiquinol-cytochrome c reductase complex, complex III)
-0.00794856	17.9689	0.114262	0.910134	0.977262	-6.39266	MRPL40	mitochondrial ribosomal large subunit
0.00486006	17.6092	-0.110669	0.912947	0.977265	-6.39307	SF3B1	Spliceosome-U2
-0.0180132	14.9942	0.110271	0.913259	0.977265	-6.39312	XRN1	RNA Degradation Complex
-0.00901324	15.5307	0.0996826	0.921558	0.982298	-6.39425	NXF1	Transcription-export (TREX) complex
0.0048215	19.2181	-0.0996277	0.921601	0.982298	-6.39426	SNRPF	Survival of motor neuron (SMN) complex
0.00833493	19.0897	-0.0982646	0.92267	0.982298	-6.39439	ATP6V0D1	H+transporting ATPase, vacuolar
-0.00550007	17.6552	0.0953045	0.924992	0.983098	-6.39469	RPL22L1	cytoplasmic ribosomal large subunit
0.00777476	16.2418	-0.0920085	0.927578	0.984176	-6.395	CTBP1	CtBP
-0.0145408	16.1004	0.0889603	0.92997	0.984964	-6.39528	SRP68	Signal recognition particle (SRP) complex
0.00451598	15.6808	-0.0870529	0.931468	0.984964	-6.39545	CPSF4	Cleavage and polyadenylation specificity factor (CPSF) complex
0.00812404	16.3325	-0.0837982	0.934024	0.985036	-6.39574	TLN1	Polycystin-1 multiprotein complex (ACTN1, CDH1, SRC, JUP, VCL, CTNNB1, PXN, BCAR1, PKD1, PTK2, TLN1)
-0.0119672	17.9815	0.0812133	0.936054	0.985036	-6.39595	H3F3A	H3.3 com
0.00595513	15.2997	-0.0776775	0.938832	0.985036	-6.39624	BAZ1B	B-WICH
0.00893005	17.1853	-0.0758042	0.940304	0.985036	-6.39639	RUVBL2	INO80.com
0.0054345	19.9633	-0.0707381	0.944287	0.985036	-6.39677	RPS13	TNF-alpha_Nf-kappa B signaling complex (RPL6, RPL30, RPS13, CHUK, DDX3X, NFKB2, NFKBIB, REL, IKBKG, NFKB1, MAP3K8, RELB, GLG1, NFKBIA, RELA, TNIP2, GTF2I)
-0.00292781	19.7435	0.0694286	0.945316	0.985036	-6.39686	RPS8	cytoplasmic ribosomal small subunit
0.00687335	15.5783	-0.0680403	0.946408	0.985036	-6.39696	CD2BP2	Spliceosome-U5
-0.00517287	19.879	0.0678943	0.946523	0.985036	-6.39697	ATP6V1D	H+transporting ATPase, vacuolar
0.00916021	19.1118	-0.0676886	0.946685	0.985036	-6.39698	TBL1XR1	emerin C32
0.00333705	16.3806	-0.0661054	0.94793	0.985036	-6.39709	SNX2	retromer complex
0.00456085	18.3296	-0.0614954	0.951556	0.985036	-6.39739	CCT7	chaperonin-containing T-complex
-0.0116297	17.9088	0.0596104	0.953039	0.985036	-6.39751	TOP1	RC complex during S-phase of cell cycle
-0.00919802	14.9515	0.0586232	0.953816	0.985036	-6.39757	RFC1	RC complex during S-phase of cell cycle
-0.00488573	17.7417	0.0531263	0.958142	0.985036	-6.39788	RPN2	oligosaccharyl transferase complex
0.00417177	18.054	-0.0519801	0.959044	0.985036	-6.39794	API5	emerin C52
-0.00537307	18.7604	0.0516443	0.959308	0.985036	-6.39796	PSMC1	26S Proteasome
-0.00401365	16.9732	0.0497362	0.96081	0.985036	-6.39806	ARPC1A	Arp2_3 protein complex
-0.00455927	16.0532	0.0490813	0.961326	0.985036	-6.39809	COPS8	COP9 signalosome
-0.00332758	18.2971	0.0489454	0.961433	0.985036	-6.3981	HNRNPL	emerin C52
0.00221425	17.0406	-0.0457995	0.96391	0.98596	-6.39825	PLRG1	Spliceosome-Prp19
-0.00293048	18.8822	0.0428642	0.966221	0.986712	-6.39838	AP2M1	AP-1 adaptor complex
-0.00376444	15.4658	0.037402	0.970524	0.989492	-6.3986	XRCC6	DNA-PK-Ku-eIF2-NF90-NF45 complex
0.0183981	19.5396	-0.0345	0.97281	0.99021	-6.39871	ATP6V0C	H+transporting ATPase, vacuolar
-0.00195989	15.9824	0.0277937	0.978094	0.993971	-6.39892	PXN	Polycystin-1 multiprotein complex (ACTN1, CDH1, SRC, JUP, VCL, CTNNB1, PXN, BCAR1, PKD1, PTK2, TLN1)
0.00280249	15.6628	-0.0224043	0.982341	0.993971	-6.39906	PRPF38A	Spliceosome-B
0.00290278	19.4486	-0.021457	0.983087	0.993971	-6.39908	RPL13	cytoplasmic ribosomal large subunit
-0.00134054	16.1861	0.020743	0.98365	0.993971	-6.3991	RPRD2	RNA Degradation Complex
0.00116433	18.3154	-0.0197291	0.984449	0.993971	-6.39912	EIF2S1	multi-eIF complex
0.00233577	15.3799	-0.0167205	0.98682	0.993971	-6.39918	ARID1A	BAF complex
0.000677237	19.5723	-0.0157057	0.98762	0.993971	-6.39919	RPL10	cytoplasmic ribosomal large subunit
-0.00106845	19.6203	0.00908875	0.992836	0.997616	-6.39928	SAFB2	eIF3
-0.000138426	16.5415	0.0020107	0.998415	0.999651	-6.39932	DNAJA1	HMC Complex
4.71844e-05	17.7277	-0.00086324	0.99932	0.999651	-6.39932	MRPL46	mitochondrial ribosomal large subunit
-0.000100888	15.7728	0.000442199	0.999651	0.999651	-6.39932	MRGBP	NuA4_Tip60 HAT complex
