# Supplementary material for: Reduced proteasome activity in the aging brain results in ribosome stoichiometry loss and aggregation
Source: Mol Syst Biol. 2020 Jun 18;16(6):e9596. doi: 10.15252/msb.20209596 (PMC7301280; doi:10.15252/msb.20209596)
Supplement: Supplementary file 11 — Dataset EV9 [file MSB-16-e9596-s011.xlsx]

## Sheet: Description
Dataset EV9 related to Figure 6.
Longitudinal study (N. furzeri)
Tab1. Cox Harzard analysis - ci coefficients
Tab2. KEGG pathways enriched for risk factors
Tab3. KEGG pathways enriched for protective factors

## Sheet: Column Key
Tab	Column Header	Meaning
Tab 1,2	Name	KEGG pathway term identifier. Enrichment was performed using Webgestalt
Tab 1,2	#Gene	number of genes present in the dataset that is also present in KEGG category
Tab 1,2	FDR	false discovery rate (FDR) computed for over-representation analysis
Tab 1	ci	ci > 0 means that up regulation of a given gene is a risk factor; ci < 0 means that down regulation of a given gene is a risk factor
Tab 1	Human_gene_name	human gene name

## Sheet: Tab1
Tab1. Cox Harzard analysis - ci coefficients
ci	Human_gene_name
0.890584	RGS4
0.888675	ANKRD22
0.829718	ITM2B
0.819102	PACSIN2
0.813076	RBM15
0.811361	CSNK1D
0.809116	TRIP10
0.80835	AHNAK2
0.796071	MAPK14
0.792679	GPA33
0.790775	PPP2R3B
0.788778	TBC1D8
0.787524	LIPA
0.785304	SLC41A2
0.776769	CACNA2D2
0.775577	DERA
0.77488	CC2D1B
0.764456	FAM76B
0.759833	QRICH1
0.758538	PCGF5
0.755567	FXYD1
0.754297	CA5A
0.751925	MCL1
0.751907	LRRC1
0.74876	MAP3K5
0.747128	CYP46A1
0.746605	CYTH1
0.746516	SHISA4
0.74549	ELL
0.741513	MOB2
0.734633	SLC16A4
0.73423	PPARG
0.733422	GLOD5
0.732392	FAR1
0.731901	MYLIP
0.730303	STAT6
0.730197	RAB6A
0.728158	SH2D3A
0.727756	C1orf21
0.726451	ANXA11
0.725981	PPP1CC
0.723231	SLC27A2
0.718121	CDKAL1
0.717985	SPINT1
0.716586	RXRG
0.715293	PHACTR4
0.714698	C10orf11
0.714533	XIAP
0.713872	AP2A2
0.713711	PGS1
0.712144	LPAR3
0.711831	PLPP2
0.71147	RNF185
0.711447	NRBP2
0.710215	PRICKLE2
0.709805	B3GNTL1
0.707123	NXPE3
0.706318	GPAT4
0.705186	PTGIS
0.705177	ELF4
0.70323	VAV2
0.701771	TOB1
0.701745	OSBPL3
0.700344	TMEM131
0.699377	KCTD5
0.699174	HEMK1
0.697825	SLC7A6
0.697318	DEPDC5
0.694995	ANO6
0.694223	FAM208B
0.693298	TP53BP2
0.692413	MEAF6
0.6912	CAMK2B
0.690825	NFE2L2
0.68956	HMGCL
0.688441	MPP1
0.686868	DLC1
0.686124	C21orf62
0.68563	SNX22
0.685009	USP53
0.683982	HIF3A
0.683381	GJB3
0.681086	NCCRP1
0.679706	TSC2
0.677645	SLC25A30
0.676674	ATP9A
0.673563	HACE1
0.673267	HHLA2
0.673022	MINK1
0.671341	EPB41L1
0.671141	GLDN
0.670846	TNFAIP8
0.670081	NTF4
0.668483	ARHGEF25
0.667883	ZSCAN2
0.66748	CACTIN
0.665717	BAIAP2
0.664211	SLC25A24
0.663969	SH3RF3
0.663266	ITPKC
0.663233	TBC1D4
0.663169	RAPGEF3
0.662985	PTK2
0.662822	CAPN2
0.660863	VTA1
0.660826	LEPR
0.660759	PANK2
0.660687	ALDH9A1
0.660479	CSNK2A2
0.660211	FGL1
0.659859	NCK2
0.659577	PI4K2B
0.658121	SNX11
0.657142	MRPL10
0.656753	SNX33
0.655669	KIAA0922
0.655515	ACER2
0.655001	KLC1
0.654654	TRIP10
0.654046	IDH3G
0.653464	CCDC137
0.653464	ZNF706
0.652083	AATK
0.651504	CNPPD1
0.650955	SAMD12
0.649753	DOK1
0.649623	TAF4
0.649192	INF2
0.648083	GNL3L
0.647696	APBA1
0.647586	SEC61A1
0.645518	ADD1
0.645328	ASPH
0.644959	CDC42EP4
0.644559	ENOX2
0.644495	RXRG
0.644204	EGLN1
0.643942	SUN1
0.642578	STARD13
0.641696	CA6
0.641423	SLC2A12
0.641135	RAB11FIP5
0.641061	SGPL1
0.639908	ITPK1
0.639879	ADAM22
0.638984	C9orf3
0.638026	CCDC28B
0.637965	ARHGAP17
0.637224	RP2
0.636325	EEF1D
0.63545	ADHFE1
0.635272	CLYBL
0.635151	MYO9B
0.635128	CPNE8
0.634783	PECAM1
0.634776	KDR
0.634474	CCNL1
0.633806	MPZL1
0.632897	BCL11B
0.632179	PHKB
0.632053	UTP4
0.629595	DAGLB
0.629294	LAMB1
0.629063	RNF38
0.629029	TLR5
0.627902	PTGFRN
0.627778	SEMA3F
0.627764	CRY1
0.627645	TRAF3IP2
0.627548	CDKAL1
0.627376	SNX18
0.626573	MPP7
0.626458	NUAK2
0.626384	ZNF180
0.626305	CA5A
0.626294	PLEKHG3
0.626118	SLC16A5
0.624613	GRHL2
0.624384	SEMA3A
0.624019	PLBD2
0.623968	KDM7A
0.623929	CHMP4C
0.62374	CDK6
0.623435	DAPK2
0.622602	CHL1
0.620925	EPB41L3
0.619173	TTC19
0.618774	CCM2L
0.618366	TJP1
0.618091	PDE4DIP
0.617764	PPM1F
0.617437	ORAI2
0.616842	PLP2
0.616757	GAS2L1
0.616041	NCEH1
0.615772	GNL2
0.615632	RASSF3
0.612172	LY75
0.61194	CAPNS2
0.611283	DCTN4
0.611269	SYNE2
0.611256	SPHK1
0.611256	TEAD3
0.611025	FAM129B
0.610255	ESYT3
0.609991	MAPK1
0.609662	ADGRL3
0.609354	CERS2
0.609223	FAM185A
0.609153	SPTLC3
0.609119	BAG3
0.608963	CLK1
0.608582	PNO1
0.607069	ATP11C
0.606857	CCDC93
0.606836	FBXO11
0.606637	AFDN
0.605283	ANXA13
0.605131	UBXN11
0.604934	ZFP36L2
0.604867	FUNDC1
0.604479	ESR2
0.604474	STAT3
0.602997	SNX9
0.60271	HIVEP3
0.602611	KAZN
0.602248	AMDHD2
0.601768	BOK
0.601269	RAP2B
0.601154	PLA2G4C
0.601123	DCAF13
0.600716	ITSN2
0.600572	KAT7
0.599954	PRKG1
0.599659	MAP3K6
0.598663	PALM
0.598131	WBP1L
0.597785	HIVEP1
0.597676	MTSS1
0.597571	NIPA2
0.597432	TMEM54
0.597087	CNOT4
0.596889	SLC25A39
0.596318	FRMD4B
0.595989	FAAH2
0.595965	FMN1
0.595809	BNIPL
0.59537	ANXA5
0.595365	RAMP2
0.595327	CBX8
0.594993	MEF2D
0.594537	NFU1
0.59368	IMP4
0.59345	ADAM8
0.593344	JDP2
0.593292	DHX36
0.59322	SEPT9
0.592413	ARL15
0.591925	GNAI1
0.591692	FAM179B
0.591186	EIF5A2
0.591126	COBLL1
0.591106	UCHL1
0.590827	ATP8A1
0.590794	CPNE3
0.590774	DNAJC6
0.59038	JOSD1
0.589913	PRKD2
0.589691	APLP2
0.589539	PTK2B
0.589311	FLOT2
0.589131	TIPARP
0.589075	DACT3
0.588498	SAT1
0.587936	RBPJ
0.587652	PFKFB2
0.587347	SLC27A2
0.587222	KIAA0408
0.585729	AVL9
0.585668	MGLL
0.584661	STK32C
0.584624	RBMS2
0.584549	TRAK1
0.584363	PPP1R13B
0.584301	GALM
0.584059	SEC14L1
0.582954	FRMD4B
0.582212	NFKBIA
0.58216	BDH2
0.581959	EPC1
0.581663	BCO2
0.579605	ADCY6
0.579342	C9orf78
0.57871	NF2
0.578052	SH2D5
0.577985	C7
0.577843	LMO7
0.577652	CASKIN2
0.576512	LRRC17
0.575309	CORO2A
0.574984	MEX3A
0.574822	IP6K2
0.573762	IQSEC1
0.573126	CDC37L1
0.573023	EIF2S3L
0.572949	OGT
0.572792	TOM1
0.572576	TRIP6
0.572295	TRPM4
0.57151	CDK17
0.571505	ACP7
0.571325	GRAMD4
0.571169	C6
0.570957	MARCKSL1
0.570807	IRF6
0.570677	TJP1
0.569976	VEZF1
0.569935	TAX1BP1
0.569165	CALCOCO2
0.568983	ALDH6A1
0.568756	TRPM7
0.568744	SPEN
0.568677	RUNX2
0.568122	CBX8
0.567854	TMC2
0.567732	SPG21
0.567227	PKIG
0.566546	ZYX
0.566065	SLAIN2
0.565656	ABL2
0.565488	NEK5
0.565362	RBM17
0.565008	GRAMD1C
0.56493	ACVRL1
0.564838	EIF3E
0.564716	TMOD2
0.564576	TMBIM1
0.564462	DECR1
0.564461	SPON1
0.56387	VILL
0.563502	HSPA12B
0.563277	PAPD5
0.562992	ERBB2
0.562986	PLEC
0.56278	VPS8
0.56272	BBOF1
0.5622	FOXK2
0.561427	HAGH
0.561351	DGCR14
0.561224	RP11-327P2.7
0.560325	NALCN
0.560298	RAB3D
0.560214	ANTXR2
0.559852	DISP1
0.559841	GTPBP10
0.559789	RBM41
0.559435	RAB8B
0.559282	MAGI3
0.559235	EPHA2
0.559231	COX7A2
0.559168	WDFY4
0.558961	ZADH2
0.558881	FXYD2
0.558757	CECR2
0.558488	TCTN1
0.5584	KIAA1211
0.558398	NFKBID
0.558033	WASL
0.557162	PDGFB
0.556754	MCAM
0.556534	ECE1
0.556468	TIAM2
0.556312	ZSWIM6
0.556266	CDC42SE1
0.555969	PTPRB
0.555296	BOK
0.554668	ADGRE5
0.554507	TNFRSF14
0.55441	SEH1L
0.554397	CAMKK2
0.554271	COL4A3BP
0.553818	IFITM5
0.553177	ADAM19
0.552703	SERPINA10
0.552365	RNF126
0.551602	NCOA4
0.551429	MST1R
0.550958	ADGRG6
0.550956	TAGAP
0.550713	CASKIN1
0.550584	ARL4A
0.54993	PRRG4
0.549622	MAPKAPK3
0.549545	CEP85L
0.548982	IRF2BP2
0.548943	OPHN1
0.548659	TMEM256-PLSCR3
0.548561	UBE2E1
0.548493	REPS2
0.54829	SERINC4
0.547994	IL17RD
0.547988	EIF3L
0.547799	ARTN
0.547716	TIAM1
0.547257	SNX14
0.547243	ZFYVE9
0.547071	MRPS11
0.546532	ARPC4
0.546419	TWISTNB
0.545608	LIMK2
0.545012	CSNK1D
0.54469	SENP2
0.544542	KIDINS220
0.544324	POU2F1
0.544047	ULK2
0.543915	ABHD18
0.543764	MARVELD3
0.543509	ARVCF
0.543494	NRP1
0.543115	PRKAB2
0.543064	KLF12
0.542896	FAM13B
0.542512	MAP3K14
0.542414	FLI1
0.541812	PPP1R15B
0.54169	GID4
0.541389	TACC1
0.541093	SLK
0.541036	SOWAHC
0.540912	MAN2A1
0.540771	CTSA
0.540631	SNX17
0.540552	TEAD1
0.540262	LSP1
0.539922	COMT
0.539755	S1PR2
0.539752	CDA
0.539642	TCN2
0.539372	KCTD12
0.539254	CCNG1
0.539253	CREB1
0.539045	RRAGC
0.538989	ACOT11
0.538632	CABLES1
0.53802	MECR
0.537958	NHSL2
0.53769	SIAH1
0.537531	ATG7
0.537391	MACC1
0.537139	CACFD1
0.536973	DSP
0.536891	FAM160A1
0.536771	PQLC2
0.536411	PKP1
0.53621	FNBP1L
0.535782	BZW1
0.535683	SPTLC2
0.535614	SOCS7
0.535399	LYL1
0.53522	STAB1
0.534898	RAPGEF6
0.534863	GPRC5C
0.53452	CNOT6L
0.534269	NPHS1
0.533996	FAM110D
0.533941	BAIAP2L1
0.533935	FSD2
0.533593	KANSL2
0.533116	RC3H2
0.533114	SAFB2
0.533085	PPM1J
0.533008	FGD5
0.533002	PARD3
0.532976	BRD4
0.532843	IRF2
0.532659	LIFR
0.532556	HNRNPK
0.532482	ASAP1
0.532273	ZNHIT3
0.532176	CDC42EP2
0.531948	DENND5A
0.531846	RASSF1
0.531218	GDPD2
0.530751	ATXN1
0.530621	PLA2G10
0.530549	BRIX1
0.530428	PDLIM1
0.530106	MRVI1
0.529705	CHST13
0.529052	COMMD3
0.529016	SIGIRR
0.52858	P2RX1
0.52852	MYOC
0.528491	MCF2L2
0.527704	ATF4
0.527387	CDYL2
0.527324	ITFG2
0.527318	GLDC
0.527232	MIER2
0.526318	TACO1
0.526238	NTHL1
0.525929	HDAC4
0.525898	COG1
0.525799	F2RL1
0.525747	RPS27
0.525607	DAPK3
0.524859	RAPGEF2
0.524854	ZDHHC5
0.524379	F13A1
0.52414	TMTC2
0.523951	FOSL2
0.523535	AMOTL2
0.523274	TSC22D3
0.523079	CDC40
0.522929	NUDT8
0.522859	ANKK1
0.522547	TAX1BP1
0.522547	TRPM4
0.522261	PIAS1
0.522096	CTNNAL1
0.522067	SGIP1
0.521698	PCDH1
0.521595	PIK3CB
0.521016	PCOLCE2
0.520869	MYO18A
0.520718	XPNPEP2
0.519797	UBE2D2
0.519697	WDR4
0.519566	RBM39
0.519142	FAM83H
0.518914	GPATCH1
0.518899	CARHSP1
0.518763	PDE4B
0.518743	EIF1
0.518627	STXBP6
0.518077	SDHC
0.517803	TMA16
0.51774	EPS8
0.517704	ADHFE1
0.517488	FAM160A1
0.517242	EIF4EBP3
0.517022	PLK2
0.516953	SFXN5
0.516791	ZC3H12A
0.51632	ZFHX3
0.515474	MKL2
0.515427	KLF2
0.515322	RASSF10
0.515216	ALKBH7
0.514868	TSPAN15
0.514805	SYNRG
0.514226	EML4
0.51384	ZFAND4
0.513742	HIKESHI
0.51373	SLC5A11
0.513502	EHD2
0.513314	COLEC12
0.513295	DDR2
0.512643	ACKR4
0.512567	DENND3
0.512525	GNG2
0.512392	EEF2K
0.512221	CAPN6
0.511698	CSTA
0.511192	STK10
0.51101	HSP90AB1
0.510712	GRAMD1A
0.510578	POF1B
0.510309	STK11IP
0.509425	NMD3
0.509369	UCKL1
0.509242	NDRG3
0.50895	MXD1
0.508869	SERPINB10
0.508293	JAM3
0.508189	TMEM39B
0.508094	AFF4
0.508084	P4HA1
0.508059	C1orf216
0.508013	ACTBL2
0.508	LRRC8D
0.507868	ADI1
0.507695	EMP1
0.507267	EXT1
0.507022	EZH1
0.506566	VPS37C
0.506155	ATP11A
0.50598	HIPK3
0.505904	COQ10B
0.505605	MAP7D1
0.505598	ARAP3
0.505215	DCTN4
0.505211	PYCR1
0.505083	MAPK8IP1
0.50493	CBFB
0.504572	EIF3G
0.50429	CFAP36
0.504094	FBXO44
0.503811	NPR1
0.503723	EHD3
0.503632	SEPT8
0.503535	TCF12
0.503489	MRS2
0.503309	PIP4K2A
0.503209	NME7
0.503105	MAP2K4
0.503085	SEC14L1
0.502738	TOX2
0.502674	MAFK
0.501931	TEAD1
0.501875	METTL11B
0.501662	CERS5
0.500978	AK3
0.499986	CTNND1
0.499938	EIF3K
0.499511	MADD
0.499301	TSC22D2
0.499045	ANK3
0.498962	S100A10
0.498539	UBE4B
0.498467	IFT46
0.49833	NT5C2
0.498104	PCF11
0.498012	STUB1
0.497767	FBXO33
0.49771	AASDHPPT
0.497261	TMEM200C
0.497218	JUNB
0.496998	NDFIP2
0.496936	CHKA
0.496837	MYCBP
0.496738	AP2A2
0.496592	LRRC28
0.496337	CYR61
0.496153	OSBPL8
0.49572	PDGFD
0.495712	MCEE
0.49571	RHBDL2
0.495684	PINX1
0.495675	CERS5
0.495553	PLEKHG7
0.495347	RAB11FIP1
0.495274	PTK2
0.495207	CYP2C19
0.494949	FAM172A
0.494926	B4GALT1
0.494798	F2RL1
0.494657	CDC42EP4
0.494364	RAB35
0.494197	TRIM29
0.494163	ACKR3
0.494136	STX11
0.493612	LDHB
0.493537	CASP3
0.493241	RAD18
0.493217	UGT1A5
0.49287	KLHL5
0.492759	UBE2I
0.492594	MFGE8
0.492576	NET1
0.492524	SLC25A28
0.49227	CDC42EP2
0.49206	TYK2
0.491981	ADHFE1
0.491806	LBH
0.491449	MTA1
0.491332	AREG
0.491319	PDLIM7
0.491275	ARHGAP21
0.491131	SEMA6C
0.490983	MBD5
0.490956	NACAD
0.490877	PON1
0.490579	TNS2
0.490549	PFKL
0.490155	RNF10
0.490098	SRGAP3
0.489974	MEF2D
0.489885	CYP2J2
0.489806	GRK4
0.489767	SPAG1
0.489681	EFEMP2
0.489548	IL17RD
0.489316	GTDC1
0.489213	RAD1
0.489131	STXBP3
0.489129	NBEAL2
0.488905	FAM189B
0.488904	BCAP31
0.488874	WRB
0.488826	TMEM120B
0.488398	JAK3
0.488351	SAFB2
0.488214	ZDHHC16
0.488176	PPIP5K1
0.487584	CDC20B
0.487263	ETNK1
0.486875	CCNI
0.486824	SMYD3
0.48682	RNF19B
0.486745	HDAC5
0.486648	DNAH2
0.486644	NISCH
0.486282	TMEM189-UBE2V1
0.486239	SLCO2A1
0.486044	DOCK6
0.485927	METRNL
0.485615	EPS8L3
0.485179	MEPCE
0.485018	UBL3
0.485013	SHARPIN
0.484487	ADGRL4
0.483944	GALR3
0.483895	ILDR2
0.483692	TPM1
0.483581	CTU2
0.483558	CYFIP1
0.483183	TACSTD2
0.482981	SCRN2
0.482886	MRRF
0.482775	NRBP1
0.482624	PITPNC1
0.482339	REC114
0.482164	ARHGEF26
0.482145	SOBP
0.482144	UBE2Q2
0.482144	EI24
0.481728	JAK2
0.481724	RBPMS2
0.481448	RAB3IP
0.481294	NEDD9
0.480951	CDKN1C
0.480894	ANP32E
0.4807	PLEKHH3
0.480572	HSF2
0.480354	PLXNA1
0.480272	EPC1
0.480232	REEP3
0.480199	GPR37
0.479873	HDAC4
0.479852	CDCA4
0.479784	ZNF180
0.479597	UFM1
0.479531	ETV4
0.479351	KIAA1522
0.479213	DDR2
0.479174	FAM124B
0.479122	DYNLT1
0.479031	PPM1K
0.478132	BRD3
0.477742	B4GALNT1
0.477469	SURF6
0.477103	IRF2BP2
0.477059	SFTPB
0.476542	DEDD2
0.476248	MAML3
0.476064	PLA2G15
0.475985	ASB13
0.474911	EPB41
0.474896	PCLO
0.474758	ARRDC1
0.474516	KIAA1671
0.474483	PARP10
0.474338	CD93
0.474025	CABP1
0.473865	EFR3B
0.473311	VAMP5
0.472675	DSC3
0.472642	PRKAR2B
0.472571	USP2
0.472317	DEGS2
0.472115	ATG4D
0.472108	ARL6IP5
0.47203	MAPKAPK3
0.472029	AZIN1
0.471981	RAB20
0.471733	RAB11A
0.471614	RP11-293I14.2
0.471233	FAM107B
0.471232	WDR20
0.471063	CCDC191
0.470855	SLC7A6
0.470644	HIVEP2
0.470424	PHLPP2
0.470221	RENBP
0.470178	ATP6V0A1
0.470176	EMC3
0.469707	WDR59
0.469704	RBBP6
0.469628	ITGA3
0.469399	HECTD2
0.469355	PPT1
0.469269	CFAP43
0.469142	SLC26A5
0.469111	CELF2
0.468742	PRDM2
0.468724	FAM65A
0.468678	U2SURP
0.468569	ANXA2
0.468511	ATF1
0.468405	CRY2
0.468292	NBEAL2
0.467811	KRT81
0.467748	SPATA20
0.467415	CYP2J2
0.467179	RCOR3
0.466975	ITGB1
0.466957	IL1R1
0.466614	CXADR
0.466495	KIAA0825
0.466492	PRPSAP1
0.466137	DNPEP
0.465636	PEPD
0.465635	RORA
0.465442	EXTL1
0.46525	PNKP
0.464849	SULT2A1
0.464763	ADH6
0.464578	ARID4B
0.46436	CUEDC1
0.464031	SOS2
0.463864	TARBP1
0.463807	ZNF423
0.463561	GCOM1
0.463554	PTGS2
0.463476	TSC22D2
0.463449	TFAP4
0.463415	TIMP3
0.463386	SSH1
0.463242	EPN2
0.463213	ANPEP
0.462565	DYM
0.462544	PTPN13
0.462118	RP11-240B13.2
0.461994	COX18
0.461966	SMARCD2
0.461921	BAIAP2
0.461816	KIF13A
0.46178	GRASP
0.461646	LPP
0.46148	DOK3
0.461332	MAGI2
0.461313	RBBP8NL
0.461195	NFATC3
0.460925	PDZD3
0.460918	PRDX2
0.4606	MAP3K15
0.46059	LGALS4
0.460527	SULT2A1
0.460256	FAM83H
0.460138	ATF6
0.459879	CCDC68
0.459812	JAK2
0.459784	FMN2
0.459394	PKLR
0.459315	PLD2
0.45909	AP5B1
0.458809	COX15
0.458804	MTO1
0.458737	APPL1
0.458088	CIR1
0.457918	ARHGAP12
0.457855	ILK
0.457779	ECE2
0.457731	MYCN
0.457489	MYO5C
0.457465	CD99L2
0.457441	APBB1IP
0.457339	MDM2
0.457259	STAG2
0.457242	ADA
0.457215	CHRNA2
0.457201	CFAP97
0.457201	EZH2
0.457114	GRN
0.455795	PDLIM2
0.455768	CDK7
0.455735	FTL
0.455595	CORO2A
0.455414	ANO4
0.455284	CBR3
0.455184	VEGFD
0.455035	RBP4
0.454749	CAMKK1
0.454623	SH3BP4
0.454389	UHRF2
0.454177	DCC
0.45391	FAP
0.453825	MPZL2
0.453721	FTL
0.4537	RP11-949J7.8
0.453233	DGKD
0.453219	GAB1
0.453024	LIMK1
0.452842	VIL1
0.452626	AXIN2
0.4525	NRG2
0.452183	RNF151
0.452136	ATP10A
0.45202	RAC1
0.45193	PPP2R5A
0.451878	PHACTR3
0.451864	ATL2
0.451717	RMDN2
0.451609	PTBP1
0.451578	LGR4
0.451544	BNIP3L
0.451544	MAGIX
0.450957	ATG14
0.450802	TLK2
0.450691	PLEKHA7
0.450601	SMOC2
0.450591	ADSSL1
0.450272	MMP17
0.450102	SERPINE2
0.449806	NFATC3
0.449506	ERRFI1
0.448982	GAB1
0.448731	TMEM100
0.448582	ZNF638
0.448472	PRKD3
0.448333	RCL1
0.448199	COX17
0.448128	FGFBP1
0.448121	SEMA4F
0.448057	AMPD3
0.448056	ABHD2
0.447938	CLDN19
0.447314	SEPT8
0.447251	RAMP3
0.447225	TNFSF14
0.447133	DNAJB13
0.446887	KLHL17
0.446866	MCOLN3
0.446817	POU3F2
0.446695	TSPAN9
0.446522	WSCD2
0.446457	QDPR
0.44641	PTPN12
0.446249	ABO
0.446197	EPHA2
0.446078	CDH4
0.445691	SLC44A1
0.44566	GNAI1
0.445636	ZBTB21
0.445392	PITHD1
0.445338	FAM207A
0.445279	ZFHX3
0.445231	LPAR2
0.445128	STAT2
0.445077	SKI
0.444912	TNKS
0.444898	L3MBTL4
0.44486	WDR82
0.444699	PLD3
0.444438	HACD2
0.444214	MFSD8
0.444206	ARHGEF25
0.444155	TBC1D1
0.444028	PLD1
0.443877	PRSS48
0.443453	ENTPD3
0.443446	SGK1
0.443172	SEPT7
0.443021	RND3
0.442974	CPA3
0.442908	REST
0.442636	CAPRIN1
0.442625	MAP4K3
0.442617	PTDSS2
0.442451	XPR1
0.442446	RC3H1
0.442388	SLC37A1
0.442336	CTSV
0.442259	SLC4A4
0.442039	TEC
0.441806	CHST7
0.441579	CD247
0.441552	PRRT4
0.441422	IL1R2
0.441276	WNK4
0.441016	FASTKD5
0.440932	SNAI2
0.440875	DNAJC16
0.440809	FURIN
0.440764	CHMP5
0.440524	CDCP1
0.440523	DLGAP2
0.44048	FAM102B
0.440416	SMTNL2
0.44027	RIOK3
0.440136	SUSD6
0.44009	LIFR
0.440054	FBXO40
0.440024	USHBP1
0.439883	STK40
0.439737	C22orf39
0.43972	KCTD9
0.439603	NOP14
0.439427	ROCK2
0.439378	ANKRD16
0.439021	SLCO5A1
0.43896	DOCK1
0.43887	DUSP7
0.438741	RHOU
0.438418	PKD1
0.438394	TCHP
0.438361	SNRK
0.438268	RAMP2
0.438177	LMBRD1
0.437943	DNPEP
0.437723	SWAP70
0.437608	LIMCH1
0.437605	DNASE2B
0.437576	MYCL
0.437527	SYN3
0.437521	IFT43
0.437471	SHOC2
0.437413	DOCK9
0.437089	GGPS1
0.437035	CCNG1
0.436721	TAF3
0.436456	FJX1
0.436126	ADCY7
0.435682	LATS2
0.435502	ANO1
0.435279	TMCC3
0.435261	DGKA
0.435251	B3GNT2
0.434792	SLC35D2
0.43477	NOTCH3
0.434759	SLC22A23
0.434549	SSH1
0.434416	PLBD2
0.434323	MRPL39
0.43395	GLIS2
0.433867	SSH2
0.43381	MFGE8
0.433796	GOLGA4
0.433731	NELFA
0.43372	TCEA3
0.433685	SMURF2
0.433572	RP11-290H9.2
0.433528	TLK2
0.43335	FTSJ1
0.432748	ZNHIT6
0.432672	PPP1R12A
0.432448	FZD1
0.432319	DLG5
0.432298	ELOVL1
0.43229	UNK
0.432157	SELENOP
0.432035	PIR
0.432025	FAM83G
0.431536	CDKL5
0.431349	EIF3I
0.431167	PLEKHA1
0.431061	ZBTB37
0.431005	RASSF7
0.430974	CCDC181
0.430736	LONRF3
0.430631	MYB
0.430617	PCSK7
0.430287	CLDN7
0.430096	TRIB1
0.429992	PAQR6
0.429829	CNKSR1
0.429829	ZNF645
0.429543	HSF2
0.429468	CYP2J2
0.429418	TMEM104
0.429306	RP11-514O12.4
0.429273	ABLIM2
0.429244	AGFG2
0.42913	FAM83B
0.429032	ADAMTS14
0.428727	SMARCA2
0.42863	GAS2L3
0.42851	HRAS
0.428223	WSB2
0.428023	EMP1
0.427811	SCFD2
0.427777	ELK1
0.427335	C15orf52
0.426748	ATP5J
0.426549	HID1
0.426481	MMADHC
0.426248	PPP2R2B
0.426243	PLCD1
0.426134	TBC1D3E
0.425456	PCCB
0.424879	PIEZO2
0.424565	GREB1L
0.424532	PHEX
0.424462	PDCL3
0.424452	NAA20
0.42416	EPS15L1
0.42405	MARCH7
0.424001	ARHGEF12
0.42396	CEP104
0.423373	RABGEF1
0.423061	MCF2L
0.422999	LAPTM4A
0.422964	CEP85
0.422768	MIA
0.422578	TIE1
0.422514	WDR45B
0.42235	CHN1
0.422229	GTPBP4
0.422123	RNF24
0.422103	CSRP1
0.421962	FAM175A
0.4215	STMN2
0.421382	NT5M
0.421379	ZNF180
0.421054	USH2A
0.42082	ARHGAP45
0.420761	PRRG4
0.420717	DAPK3
0.420538	SERPINE1
0.42046	MPZL1
0.420458	ERN1
0.420451	PTPN3
0.420429	GPSM1
0.420399	SYNE3
0.420363	PLEKHG4
0.420321	BZW1
0.420301	AP5S1
0.420223	RRP8
0.420161	EIF3I
0.419845	AADAC
0.419421	SORBS1
0.41937	GIT2
0.419232	LGI1
0.419109	DNAJA3
0.419105	MCUB
0.418944	ZNF180
0.41893	PLEKHA7
0.418797	VSTM5
0.418626	C21orf59
0.418619	RHPN2
0.418554	ZBTB38
0.41815	MEP1B
0.417932	DTX4
0.417496	PLEKHG4B
0.417391	PTPRA
0.417074	HECTD2
0.417016	RUSC2
0.416757	FAM49B
0.416604	DMXL1
0.416293	PHLPP1
0.416212	TTC36
0.416108	GLMN
0.415972	KANK4
0.41563	HDAC8
0.41517	MYC
0.415152	TINAGL1
0.415141	PKP1
0.415041	MYO7A
0.414954	SETSIP
0.414425	CHST15
0.414369	COL20A1
0.41402	SLC27A2
0.414007	SLC2A13
0.413836	AMOTL2
0.413806	TFAP4
0.413344	ARAP3
0.413317	TRMT1L
0.413296	HOXA10
0.413216	GATAD2A
0.413194	RAB25
0.412935	COX5A
0.412906	ZSCAN2
0.412797	HDC
0.412708	RPL3
0.412586	RPS10
0.412567	TBC1D15
0.412413	ZBTB2
0.412391	GPR155
0.412386	ADORA2B
0.41233	FCHO2
0.411904	KANK1
0.411656	RP3-468K18.7
0.411575	HSDL2
0.41128	USF2
0.411261	KLHL11
0.411093	SPOCK1
0.410909	ZCCHC6
0.410726	CXorf23
0.410543	BMP6
0.410349	GNAL
0.410324	DLX5
0.410105	SNTA1
0.409585	SNX25
0.409565	KLF6
0.409415	DAW1
0.409278	GPR156
0.409252	LPXN
0.40924	MRTO4
0.409172	TMEM222
0.409066	CACNA1D
0.409002	MAEA
0.408991	NAT1
0.408842	MAU2
0.408734	POR
0.408079	TULP1
0.407981	TIAM2
0.40798	WSB1
0.407938	FGG
0.407833	GPSM2
0.407684	CRISPLD2
0.407671	PPP1R14C
0.407501	MAP1S
0.407453	CMIP
0.407353	LAMA3
0.407261	HIPK1
0.406932	ZFYVE27
0.406798	LSR
0.406244	MPDZ
0.405981	EEF1G
0.405844	UBR3
0.405813	VGLL3
0.405761	PHYHD1
0.405752	SLC20A1
0.405247	TMEM182
0.404966	DCUN1D2
0.404867	AKAP13
0.404699	ST14
0.404537	DYSF
0.404536	GCHFR
0.404356	NCALD
0.404084	MRPS11
0.404043	PAPLN
0.404037	ISCU
0.403943	NEDD4L
0.403692	MAP2K4
0.403476	PSAP
0.403325	CBSL
0.403321	COLGALT2
0.402911	ULK3
0.40283	COL23A1
0.402643	TMEM67
0.402228	NDUFS1
0.402191	KCNQ5
0.401828	PTBP3
0.401757	TOX2
0.401649	RASGRP1
0.401528	SYNE3
0.401323	PDLIM7
0.401258	KCNG3
0.401035	CPVL
0.40089	C6orf106
0.400817	SRC
0.400654	RRAGA
0.400444	SLC51A
0.40041	PCBP3
0.400364	SMAD4
0.400352	CELF3
0.400322	SLC26A11
0.400263	ANPEP
0.399865	ZDHHC14
0.399823	PNPLA7
0.399802	SIDT2
0.399643	ZBTB10
0.399303	CCDC130
0.399229	MLXIP
0.399083	DMTF1
0.398733	RORB
0.398437	FBLN2
0.398409	BCL2
0.398189	LAMC2
0.398039	PTDSS1
0.397735	SHD
0.3975	SLC25A24
0.397266	SNX33
0.397179	GTF3C2
0.397011	PELI1
0.397003	ADK
0.397001	BCL10
0.396866	LGMN
0.396633	UNC5A
0.396432	STXBP2
0.396395	DCP2
0.396342	SOS1
0.396313	MBOAT2
0.396205	ADAMTS2
0.396	FAH
0.395911	PHF14
0.395835	PAQR7
0.395777	MYO19
0.395593	SLC26A10
0.395584	TENM3
0.395543	TTC14
0.395506	LPCAT2
0.395436	CCDC88A
0.395299	IL17RA
0.395139	ZNF185
0.395129	SETBP1
0.394968	MEIS1
0.394553	REXO1
0.394549	SERTAD4
0.394454	COBL
0.394395	ADAM10
0.394334	ATP2A3
0.394238	VPS4B
0.394117	ACTR2
0.394096	SHROOM3
0.394078	TSPAN2
0.394043	ITGAV
0.394027	PRLR
0.394027	CPED1
0.393985	USP44
0.393803	EPS15
0.39355	GAA
0.393201	BTBD6
0.393155	HOXA13
0.392924	CD93
0.392912	IFI44L
0.392738	CD109
0.392731	SLC38A5
0.392636	DLST
0.392233	BTF3
0.392182	BTBD11
0.392178	TMX2
0.392178	GGT7
0.392008	KBTBD11
0.391934	FAM210B
0.391892	PLEC
0.39188	HNRNPK
0.391832	TSPAN11
0.391796	CDH26
0.391791	RADIL
0.391731	C2orf42
0.391695	NPNT
0.391571	ADAMTS8
0.391544	BHLHE40
0.391533	CDC26
0.391416	GPHN
0.391393	WBSCR17
0.391311	IPCEF1
0.391207	GSTZ1
0.390823	MCM3AP
0.390819	CNTN1
0.390698	FOXK2
0.390546	FBXO9
0.390508	C19orf12
0.39039	GRINA
0.39028	CT45A5
0.39028	HPGD
0.390047	MBD3L2
0.389763	RIOK2
0.389722	CIC
0.389702	C3orf52
0.389568	MCTP2
0.389478	ACSF2
0.389441	PLAT
0.38938	TCF7L1
0.389339	GRHL1
0.389297	DNALI1
0.389289	CLCN7
0.389252	WDR44
0.389233	TEX264
0.389199	ATP2B1
0.38909	CEACAM1
0.388997	DCXR
0.388983	FTO
0.388941	CNOT3
0.388868	FCHSD2
0.388603	OVOL1
0.388373	MAGI1
0.38837	LNPEP
0.388085	SOCS2
0.388071	PTPRU
0.387851	FA2H
0.387704	MED10
0.387661	AXL
0.387645	PWWP2B
0.387615	KIAA1217
0.387418	EIF3H
0.387327	ZHX2
0.387285	BHLHE40
0.387273	EPB41
0.387171	INO80D
0.387159	SLITRK6
0.387139	GSAP
0.387126	ZMYND8
0.387114	INPP4A
0.387065	MMP28
0.387026	RPL11
0.387016	GULP1
0.38693	AATK
0.386856	JARID2
0.386804	MAFG
0.386576	CLDN4
0.386373	ETFRF1
0.386311	CMTM3
0.386123	RNF168
0.386023	FOXP4
0.385925	ZNF180
0.385907	EGFR
0.385895	CCSER2
0.38583	NEURL1
0.385753	BCOR
0.385736	F5
0.385731	RLIM
0.38569	RGS12
0.385593	B3GNT3
0.38537	MLLT10
0.385292	PRPS2
0.385237	CPNE3
0.385079	FBRS
0.384982	RPS6KA5
0.384973	EEPD1
0.38484	EHD4
0.384732	EPN3
0.384669	MID1IP1
0.38464	NT5C3A
0.384616	TRAPPC12
0.384583	RPE65
0.384401	LOXL2
0.384298	TMEM106B
0.383982	PLIN2
0.383934	PLXND1
0.383782	YAP1
0.383387	SETD5
0.383357	KCNK16
0.383308	IL18RAP
0.383183	CACNA1B
0.383151	SCPEP1
0.383093	SH3BP4
0.382921	TMEM2
0.382921	TMCC1
0.382868	ATG2B
0.3826	FAT4
0.382528	MYO5B
0.382446	IL18R1
0.382443	AK4
0.382392	GCOM1
0.382389	SEPT9
0.382333	PPP1R37
0.382294	BLOC1S5-TXNDC5
0.382199	APOH
0.382128	CCDC28B
0.381687	SEC24B
0.381464	PTGDS
0.381155	AXIN2
0.381137	DAPK1
0.381083	NDUFS4
0.381039	AGFG1
0.38089	PDE3B
0.380476	KRT32
0.380464	ZNF638
0.380392	PREX2
0.380324	SZT2
0.380295	MNT
0.380105	RPLP1
0.380063	ZNF594
0.379985	RTFDC1
0.379977	BCAR3
0.379875	MAPT
0.379873	TSKU
0.379587	PSMA6
0.379456	FRMPD4
0.379426	TOPORS
0.379148	ZNF706
0.378947	SLC5A7
0.378806	STK35
0.378773	HOXB7
0.378748	ADTRP
0.378449	CCDC53
0.378398	ANXA1
0.378363	KRT32
0.378048	WDR17
0.378002	TAPT1
0.377636	RGS13
0.377616	SGSH
0.377561	NADK
0.377491	LURAP1L
0.37698	MOV10
0.376883	VWDE
0.376876	PRR21
0.376766	LGALS8
0.376738	BPHL
0.376724	SLC37A4
0.376672	PDE2A
0.376614	NR5A2
0.376499	UBE2K
0.37646	SLC16A7
0.376398	BDKRB2
0.376389	PARP6
0.376342	RS1
0.376259	MYCL
0.376234	WWC3
0.376175	RPL10A
0.376028	YAP1
0.375879	HBEGF
0.37586	VANGL1
0.375773	ESRP1
0.375722	SEPT9
0.375551	ARHGAP45
0.375386	PLEKHH2
0.375374	MICU2
0.375238	LIN7A
0.375225	ATCAY
0.37495	SIK2
0.374685	VPS29
0.374596	ELOVL1
0.37435	PTPN1
0.374174	TMEM71
0.374151	SIPA1L3
0.374112	PIR
0.374106	LRRC58
0.373994	RGL4
0.37399	ABCC6
0.37399	C1orf106
0.373788	SAMD1
0.373601	RASGEF1B
0.373427	ANKRD20A3
0.373251	RFX3
0.372814	LAMP1
0.372787	KALRN
0.372699	TAX1BP1
0.372697	PRUNE2
0.37256	PTPRE
0.372509	PELI3
0.372469	FOXO6
0.372419	MYO1E
0.372368	TPT1
0.372258	MPHOSPH9
0.372127	PPL
0.372027	ANP32D
0.371939	CLMP
0.371894	L3MBTL4
0.371787	AVPR1A
0.371627	EXOC7
0.371605	RPL32
0.371527	TAOK1
0.37146	LRP1
0.371415	EIF4EBP1
0.371059	RASGRP3
0.371034	ANKS1A
0.370853	RTN2
0.370763	TSPAN11
0.370351	LUC7L3
0.37004	OSCP1
0.369915	ANKRD33B
0.369893	SLC14A1
0.369626	VPS8
0.369512	GLIPR2
0.369468	TRAPPC1
0.369429	ETFB
0.369374	METAP2
0.369223	MOCS1
0.36921	ZNF180
0.369183	MLPH
0.369099	L3MBTL4
0.369037	ALDH1A2
0.369012	RIC8A
0.368975	SIPA1L2
0.368691	FBXO40
0.36866	PARK7
0.368486	TRAF2
0.368309	NCOA7
0.368193	ARL11
0.36807	SGTB
0.368034	FAT2
0.367979	CAV2
0.367904	RBM43
0.367667	SNX14
0.367517	GSTA1
0.367437	PTTG1IP
0.367365	CDH19
0.367237	ZSWIM6
0.36719	LEPROTL1
0.366994	DYM
0.366864	PCOLCE
0.366828	FCHO1
0.36669	SLC2A1
0.366465	PPP1R3E
0.366348	CSRP2
0.366325	SFTPA2
0.36625	ZNF217
0.366219	C14orf37
0.366172	CDH5
0.366093	MSI2
0.365831	NTNG1
0.36575	ANKIB1
0.365713	TAPT1
0.365681	GPR1
0.365572	C4orf32
0.365565	RPLP2
0.365556	YME1L1
0.365481	ZNF180
0.36542	ING3
0.365368	IMPG1
0.365247	SPNS2
0.36524	STRN
0.365141	ITPKA
0.365004	C1orf74
0.364947	OSBP2
0.364808	NSA2
0.364713	GBA
0.364608	PHOSPHO1
0.364581	RFX3
0.364511	TJP3
0.364479	SLC35E4
0.364477	PPARA
0.364347	MAX
0.364292	ITSN2
0.364077	NRXN3
0.363993	B3GNT3
0.363811	CYP2J2
0.363711	RPL22
0.363601	CCKBR
0.363448	CTDSP1
0.363388	FRA10AC1
0.363168	DNAJB2
0.363007	RPS6KL1
0.36295	PPTC7
0.362853	HAL
0.362796	SLC25A6
0.362673	F8
0.362526	TANC1
0.362462	ALPK3
0.362455	KLF8
0.362423	AIG1
0.36219	EXT1
0.362164	IHH
0.361952	INTS4
0.361867	MAP1LC3B2
0.361607	CDK17
0.361556	HUS1B
0.361497	PIK3CA
0.36128	PARVA
0.361151	CDC42BPA
0.361133	CAB39
0.361096	DEPDC7
0.361073	GPR180
0.361068	PLEKHA5
0.360936	MAP4K5
0.360925	PDK4
0.360916	MTMR1
0.360879	SKIL
0.360501	RCBTB1
0.360402	ARHGAP45
0.360335	MALSU1
0.360278	TP53BP2
0.36003	SOX8
0.35988	ANTXR2
0.359819	CIART
0.359685	IP6K2
0.359606	LRRC75A
0.359541	PEX7
0.359488	FGF16
0.359474	NAIF1
0.359404	C11orf70
0.359363	UCP2
0.35918	A3GALT2
0.359083	ZNF366
0.359082	PREX1
0.358922	METTL15
0.358906	LAMA3
0.358731	SH2B3
0.358641	TSHZ3
0.358574	RNF11
0.358516	TNK2
0.358458	GJA10
0.358386	NEDD4
0.358183	ITGA6
0.35817	DGAT1
0.358163	AL356585.1
0.358145	PRKAA2
0.358055	KDM2B
0.357996	BCL6
0.357972	MOB3A
0.357937	KIF6
0.357935	GFOD2
0.357859	PTGES
0.357819	SDC4
0.357812	TEAD3
0.35738	PDLIM7
0.357309	WT1
0.356924	UBP1
0.356923	TGM2
0.356738	RIMBP3B
0.356619	PIK3R1
0.356507	KLF13
0.356484	CLDN4
0.356483	PREPL
0.356446	SLIT1
0.356326	GRID2IP
0.356211	MEGF6
0.356133	RPL7
0.356123	CCT4
0.356062	ESYT2
0.356013	DLX3
0.356012	SAMD8
0.355827	CSTA
0.355812	PIP4K2B
0.355762	ARHGAP27
0.355736	ANKRD11
0.355596	GLIS1
0.355165	TRIM29
0.35515	KHK
0.355129	SCARA3
0.354936	MARK3
0.354862	RP11-26J3.4
0.354779	POMGNT1
0.354641	GAL3ST4
0.354621	BNIP3L
0.354619	LPCAT2
0.354546	ATF7
0.354503	MYADM
0.354262	RBM6
0.354219	CLDND1
0.354213	DIABLO
0.354158	GAN
0.354124	FUCA1
0.354122	SPRY1
0.353926	SFMBT2
0.353746	ELF1
0.353595	ADAMTSL5
0.353518	GSN
0.353469	ARHGAP6
0.353374	RAB21
0.353086	WDR45B
0.353031	EIF4EBP2
0.352974	MPPE1
0.352938	TMEM18
0.352797	MSL3
0.352787	FAM160A2
0.352762	KIAA1211L
0.352618	LRRC32
0.352543	TSC1
0.352503	NEFH
0.352483	CAMTA1
0.352462	ARHGEF12
0.352435	DTX3
0.352266	SYNM
0.35214	KYNU
0.352114	MYRIP
0.352024	SORCS3
0.351897	RNF185
0.351894	F13A1
0.351837	SERINC2
0.351704	PDE4DIP
0.351646	FZD10
0.35163	AHNAK2
0.351619	CPN1
0.351575	PPHLN1
0.351424	KREMEN1
0.351355	ZNF281
0.351178	TMEM132D
0.351039	IRX5
0.350635	NEPRO
0.350559	NAT1
0.35051	ZMIZ2
0.350483	SOWAHA
0.350474	PTX3
0.350438	DAB2
0.350315	ABL1
0.350273	C1orf109
0.350201	HS3ST1
0.350152	ZFHX4
0.349968	LONP2
0.349877	C16orf72
0.349799	C16orf72
0.349767	GNAL
0.349722	SARS2
0.349677	FGFR1
0.349672	AKAP6
0.349625	PLXNA2
0.349536	CREBBP
0.349419	HSCB
0.349413	RPL27A
0.349358	PKP4
0.349084	FHL3
0.349066	OLA1
0.348983	SBF2
0.348882	PDLIM5
0.348818	DSTN
0.348584	SPCS3
0.348551	ABI1
0.348232	PLCH2
0.347652	IL18RAP
0.34764	NAA60
0.347577	ZSCAN2
0.347535	SLC43A2
0.347349	CYSLTR1
0.347291	SLC10A3
0.347206	KARS
0.347152	CPAMD8
0.347073	CRTC3
0.347	TRIM2
0.346843	BCKDK
0.346799	RBFOX3
0.346642	GRM6
0.346366	TMEM132D
0.346256	KANK1
0.346226	CAPN15
0.346148	SEMA7A
0.346086	DLGAP3
0.346068	SLC38A9
0.345986	NIT1
0.34597	TNFRSF25
0.345953	PPP1R1B
0.345906	C10orf71
0.345794	SGK3
0.345574	TNS1
0.345441	FAR2
0.345229	GABPA
0.345204	CD2AP
0.345124	PLEKHG6
0.344741	SPTB
0.344729	MFSD1
0.344717	PPFIBP1
0.344338	BAG4
0.344111	MAP4K1
0.343995	NFYA
0.343878	GNG7
0.343851	HNRNPCL3
0.343779	NPC1L1
0.343759	EMP3
0.343675	JMJD7
0.343417	APLF
0.343349	STARD13
0.343309	RPL5
0.343175	MSRB3
0.343045	PDLIM7
0.34295	MAP3K11
0.342902	SLC2A1
0.342855	DEDD
0.342382	SLC22A14
0.342274	MOCS1
0.342066	AKR1E2
0.341809	MBOAT1
0.341802	MOGAT2
0.34171	A2ML1
0.341699	ZSCAN2
0.341679	TNPO1
0.341621	TSPAN3
0.341564	HGF
0.341513	RDM1
0.341497	PM20D1
0.341425	ERC1
0.341181	STK26
0.341088	ISCA1
0.34082	SECISBP2
0.340673	LY75
0.340591	SLC13A3
0.340536	RDH14
0.34031	MAP3K13
0.340276	ENDOV
0.340181	GRINA
0.340154	ZSCAN2
0.340064	TMEM150B
0.340026	SLAIN1
0.339902	MYO1D
0.339808	FAM13A
0.339729	PHLDA2
0.339661	RCE1
0.339613	FADD
0.339603	F3
0.339472	ADD3
0.339366	TTC4
0.339205	SIRT3
0.339021	LPXN
0.338906	IFT81
0.338877	RPS9
0.338818	C1orf74
0.338618	RPS11
0.338118	LIMD1
0.338037	RNF220
0.337951	PODN
0.337947	RBMS2
0.33784	GNAL
0.337723	RASGRP3
0.337609	LZTS2
0.337421	DSG3
0.337382	CUBN
0.337286	AMPD3
0.337148	NMT2
0.337124	ANK2
0.337107	MGMT
0.336861	C19orf24
0.33669	PLA2G4A
0.336667	VAV3
0.336617	MAPK1
0.336514	CPQ
0.336451	DDX5
0.336442	PHIP
0.336402	C4orf50
0.336379	SLC12A9
0.336331	ABLIM3
0.336315	PTGIS
0.336208	RPS13
0.336104	TMCO3
0.336023	ZNF511-PRAP1
0.336019	SLC48A1
0.335893	INSIG2
0.335816	NGF
0.335772	RALGAPA2
0.335713	CCDC71
0.335156	C21orf2
0.335054	EPN2
0.335003	RELL1
0.334883	NAA11
0.334872	TRPV2
0.334853	THSD4
0.334627	TCOF1
0.334594	SLC35A3
0.334148	RIBC2
0.334125	PNRC2
0.333965	MYO16
0.333835	TLK1
0.333733	ADCYAP1R1
0.33367	SYDE1
0.333643	GALNS
0.3336	RPS16
0.333564	ASPA
0.333073	SLC6A15
0.333071	MESDC1
0.332998	TRPM6
0.332762	CBR3
0.332605	CADM3
0.332569	TMEM179B
0.332518	GANC
0.332441	MKL2
0.332399	AGAP2
0.332379	MPZL2
0.332281	TMEM41A
0.332229	ESRRB
0.332148	CPED1
0.33211	NIPAL3
0.331956	PCGF1
0.331895	MYH10
0.331828	CCNI
0.331692	C19orf60
0.331691	ACCS
0.331683	AAMDC
0.331549	NPTN
0.331397	RPLP2
0.331216	PARD6B
0.331195	CXXC1
0.331111	MTF2
0.331063	RPL17
0.331047	FRY
0.33059	ELK1
0.330397	TBKBP1
0.330369	ARRDC3
0.330344	NQO1
0.330153	SNAI1
0.330061	ZNF385B
0.329944	ID2
0.329913	FAM3C
0.329804	NXNL2
0.329723	ANGPTL7
0.329713	NOB1
0.329487	RIMS2
0.329406	NOL10
0.329397	CECR1
0.329254	MGAT4C
0.329024	ZDHHC7
0.328942	RPL38
0.328922	ATP6AP1
0.328915	IFRD1
0.328884	ODF2L
0.32881	ANKRD6
0.328573	SP4
0.328381	ERBB4
0.328325	RPS23
0.328288	UTRN
0.328248	JAGN1
0.328183	DNASE2B
0.328137	RAPGEF5
0.32801	MCUR1
0.327925	PAQR5
0.327876	RPL10
0.327789	USP2
0.327744	TRMT2B
0.327741	VAV1
0.327704	CCDC73
0.327598	GRIN2A
0.327536	KANSL3
0.32743	ZNF384
0.327411	CFLAR
0.327373	TPRA1
0.327365	SLC7A1
0.327341	DACH1
0.327275	KIAA0930
0.327204	FAM129A
0.327019	SNX29
0.326937	PARG
0.326867	OSMR
0.326851	DBNDD2
0.326821	ANGPTL4
0.326761	P2RY1
0.326629	CADM1
[truncated: 11,874 more rows]

## Sheet: Tab2
Tab2. KEGG pathways enriched for risk factors
Name	#Gene	FDR
PI3K-Akt signaling pathway	171	9.2204e-08
MAPK signaling pathway	152	8.94812e-07
Ras signaling pathway	105	6.18689e-06
Pathways in cancer	238	7.2284e-06
Human cytomegalovirus infection	101	5.52361e-05
Ribosome	83	8.40111e-05
Transcriptional misregulation in cancer	90	0.000105886
Toxoplasmosis	55	0.000111043
Tight junction	81	0.000111043
Autophagy	82	0.000141671

## Sheet: Tab3
Tab3. KEGG pathways enriched for protective factors
Name	#Gene	FDR
Proteasome	33	4.47975e-07
Spliceosome	81	7.35397e-07
DNA replication	30	9.62027e-07
Cell cycle	77	0.000109304
Homologous recombination	28	0.000200979
Metabolic pathways	523	0.000703878
Carbon metabolism	65	0.00115563
Nucleotide excision repair	32	0.00115563
Base excision repair	25	0.00263492
Aminoacyl-tRNA biosynthesis	31	0.00444318
